# Supplementary material for: Estimating provisional margins of exposure for data-poor chemicals using high-throughput computational methods
Source: Front Pharmacol. 2022 Oct 7;13:980747. doi: 10.3389/fphar.2022.980747 (PMC9586287; doi:10.3389/fphar.2022.980747)
Supplement: Supplementary file 1 [file DataSheet1.ZIP]

Archive with 29 entries (26 files):
- Supplemental_Files_full_submitted/Exposure_Case_Study/
- Supplemental_Files_full_submitted/Exposure_Case_Study/.Rhistory
- Supplemental_Files_full_submitted/Exposure_Case_Study/ac50pct.csv
- Supplemental_Files_full_submitted/Exposure_Case_Study/CERAPP_HeuristicExposure.csv
- Supplemental_Files_full_submitted/Exposure_Case_Study/CERAPP_Toxtree_Results.csv
- Supplemental_Files_full_submitted/Exposure_Case_Study/Full_TTC_Analysis_MWL_Edits_Publication_REOrdered_v2.html
- Supplemental_Files_full_submitted/Exposure_Case_Study/Full_TTC_Analysis_MWL_Edits_Publication_REOrdered_v2.rmd
- Supplemental_Files_full_submitted/Exposure_Case_Study/HTTK_Toxtree_3.csv
- Supplemental_Files_full_submitted/Exposure_Case_Study/Missing_SEEM3_U95.csv
- Supplemental_Files_full_submitted/Exposure_Case_Study/new_httkpop_sim.rds
- Supplemental_Files_full_submitted/Exposure_Case_Study/Risk_Prioritization/
- Supplemental_Files_full_submitted/Exposure_Case_Study/Risk_Prioritization/CERAPP_Output.csv
- Supplemental_Files_full_submitted/Exposure_Case_Study/Risk_Prioritization/CERAPP_Output_genotox.csv
- Supplemental_Files_full_submitted/Exposure_Case_Study/Risk_Prioritization/FIGURE_2_boxplot_httk_oedvseem_lines.png
- Supplemental_Files_full_submitted/Exposure_Case_Study/Risk_Prioritization/FIGURE_2b_boxplot_httk_oedvseem_lines_genotox.png
- Supplemental_Files_full_submitted/Exposure_Case_Study/Risk_Prioritization/FIGURE_3_boxplot_cerapp_TTC_SEEM_MoE.png
- Supplemental_Files_full_submitted/Exposure_Case_Study/Risk_Prioritization/FIGURE_3b_boxplot_cerapp_TTC_SEEM_MoE_genotox.png
- Supplemental_Files_full_submitted/Exposure_Case_Study/Risk_Prioritization/FIGURE_4_httk_moe_all.png
- Supplemental_Files_full_submitted/Exposure_Case_Study/Risk_Prioritization/FIGURE_5_httk_moe_vs.png
- Supplemental_Files_full_submitted/Exposure_Case_Study/Risk_Prioritization/FIGURE_6_ttc-layered_httk_aer_plot_oed_order_dots_reversed.png
- Supplemental_Files_full_submitted/Exposure_Case_Study/Risk_Prioritization/HTTK_Output.csv
- Supplemental_Files_full_submitted/Exposure_Case_Study/Risk_Prioritization/HTTK_Output_genotox.csv
- Supplemental_Files_full_submitted/Exposure_Case_Study/seem3db_cerapp.csv
- Supplemental_Files_full_submitted/Exposure_Case_Study/seem3db_sub.csv
- Supplemental_Files_full_submitted/Exposure_Case_Study/stat_smooth_func.R
- Supplemental_Files_full_submitted/Exposure_Case_Study/Toxtree_HTTK/
- Supplemental_Files_full_submitted/Exposure_Case_Study/Toxtree_HTTK/CCD-Batch-Search_2022-02-23_02_25_26.csv
- Supplemental_Files_full_submitted/Exposure_Case_Study/toxval_indiv.csv
- Supplemental_Files_full_submitted/Exposure_Case_Study/TRI_CHIP_IRIS_NOAEL_2022.csv
