# Supplementary material for: Estimating provisional margins of exposure for data-poor chemicals using high-throughput computational methods
Source: Front Pharmacol. 2022 Oct 7;13:980747. doi: 10.3389/fphar.2022.980747 (PMC9586287; doi:10.3389/fphar.2022.980747)
Supplement: Supplementary file 1 [file DataSheet1.ZIP › Supplemental_Files_full_submitted/Exposure_Case_Study/ac50pct.csv]

chemcas	AC50p0	AC50p5	AC50p10	AC50p25	AC50p50	AC50p75	AC50p90	AC50p95	AC50p100	hitcsum	min_modl_ga_uM	chnm	avg.dist
100-02-7	2.17298135537038e-05	0.0293362013106592	18.5451661826965	38.2370849971112	48.861583004989	65.6516351663709	74.6052185026764	82.1371751592838	316.227766016838	64	2.17298135537038e-05	4-Nitrophenol	0.0293144714971055
100-41-4	51.1442718662963	51.1442718662963	51.1442718662963	51.1442718662963	51.1442718662963	51.1442718662963	51.1442718662963	51.1442718662963	51.1442718662963	1	51.1442718662963	Ethylbenzene	0
100-42-5	100	100	100	100	100	100	100	100	100	0	100	Styrene	0
100-97-0	0.565597264060804	0.669518490127583	0.773439716194363	1.01182581015449	1.38609476327935	27.7153990435895	42.4940399767552	45.5422494012272	48.5904588256992	6	0.565597264060804	Methenamine	0.10392122606678
1007-28-9	0.175821224355972	0.18438620775466	0.353687291145641	5.38159870704423	13.6068626197138	28.0945477888174	37.6452482602764	47.9964974156126	77.4663332873851	23	0.175821224355972	Deisopropylatrazine	0.00856498339868855
100784-20-1	0.690920533986933	0.693366550008878	0.695812566030823	1.48366769101755	3.4532165990359	8.32957444834904	28.6425943418829	42.6806949571964	56.7187955725098	10	0.690920533986933	Halosulfuron-methyl	0.00244601602194483
10081-67-1	0.340343217321864	1.96327417696576	6.22438773908205	22.3257988186895	35.1218500583361	48.9284030845835	72.8815473977029	81.7662950136593	232.352847951546	76	0.340343217321864	4-(2-Phenylpropan-2-yl)-N-[4-(2-phenylpropan-2-yl)phenyl]aniline	1.62293095964389
101-05-3	1.11233709340931	1.42455558761854	5.03501192012464	11.4397874946476	21.4978810136411	38.8965832436247	47.5473629969704	61.119645548027	83.9061897761553	40	1.11233709340931	Anilazine	0.312218494209222
101-10-0	2.18685002510359	2.86328881778257	3.45219990273035	6.16884628452311	15.6945909097216	24.6059651417	35.1130605170409	40.7307697483973	50.1236859212852	15	2.18685002510359	2-(m-Chlorophenoxy)propionic acid	0.676438792678973
101-21-3	1	4.07531121573994	6.4018010577514	13.3209439211156	28.6164660399618	49.0541777012357	71.4267912397042	86.4940270666973	179.060585403529	93	1	Chlorpropham	3.07531121573994
101-42-8	26.094441134984	27.4297667331934	28.7650923314028	32.7710691260311	37.4560754799713	39.9946399583411	40.1370213769427	40.1844818498099	40.2319423226771	4	26.094441134984	Fenuron	1.33532559820943
101-54-2	0.244686889407807	3.92840103606053	4.63858405585108	15.2741454976659	33.6807690960709	46.5310328132692	63.6629822239715	79.3770194497202	316.227766016838	255	0.244686889407807	N-Phenyl-1,4-benzenediamine	3.68371414665272
101-61-1	0.690618646508263	5.92071093276276	13.4439595494531	23.4805512576239	40.0000007987242	54.709571130681	80.9463119312106	92.217320511507	163.570130435817	123	0.690618646508263	4,4'-Methylenebis(N,N-dimethylaniline)	5.2300922862545
101-77-9	0.0804788941186912	0.687303728681259	3.0747470959676	10.2778908211991	25.0611502356856	53.3547390281693	75.3591515155614	76.7011719904882	232.621043730684	41	0.0804788941186912	4,4'-Diaminobiphenyl methane	0.606824834562568
101-80-4	0.309920068953242	0.574456961510454	1.62924955496995	10.2556052828037	38.6514645872012	59.2974729641298	86.8157040591045	96.9694815444041	155.852581425087	54	0.309920068953242	4,4'-Oxydianiline	0.264536892557213
101-86-0	0.153908462596537	8.95215739175936	21.021212866181	38.7948366308277	40.0000007987242	52.8103675277019	77.3478327619051	123.990708978857	163.76911419808	79	0.153908462596537	2-(Phenylmethylene)octanal	8.79824892916282
10161-33-8	2.91729266461565e-05	0.00299999824045942	0.0112100188129711	0.960627044684018	17.275101544049	40.6534400779358	68.7742434056145	84.116758955954	316.227766016838	366	2.91729266461565e-05	17beta-Trenbolone	0.00297082531381327
102-06-7	0.642452761182167	4.19124755126875	5.30442558485538	10	17.8920722707088	32.4064660184818	52.7673386390645	67.2424591055074	105.467584602709	118	0.642452761182167	1,3-Diphenylguanidine	3.54879479008658
102-27-2	2.44315432155696	3.28589721672446	4.12864011189196	4.79939063788702	5.19373515730553	60.3477385306687	62.1876709156394	65.5876325509316	68.9875941862238	9	2.44315432155696	N-Ethyl-3-methylaniline	0.842742895167501
10238-21-8	0.756065463028215	1.19732745198825	6.13790129270083	25.1281780112847	42.5850341643902	63.6709016507419	80.1951307873321	91.7556888491693	137.964388385898	21	0.756065463028215	Glybenclamide	0.441261988960033
1024-57-3	0.479530461134739	3.55910133611593	5.7350050957458	18.0233570640724	41.3959861615321	64.9641254593162	82.5128200252677	90.4948072519064	252.982220390833	206	0.479530461134739	Heptachlor epoxide B	3.07957087498119
10262-69-8	9.81664758003406	13.5250872256869	17.3188781897561	25.8882683822817	29.4467927676199	37.5234149982813	46.9394352903978	48.903461109284	158.113881429802	55	9.81664758003406	Maprotiline	3.7084396456528
103-23-1	0.151328211738226	1.59957684853373	2.79203352892092	3.22487907830895	27.5345449360292	60.8911364475472	88.9169480362595	92.2725627639936	93.0098619985704	12	0.151328211738226	Bis(2-ethylhexyl)hexanedioate	1.44824863679551
103-24-2	1.03176542417922	6.56741364616925	9.50726234918134	18.1972180881094	31.4921274222952	49.2178909853857	65.4451398472125	67.3947999518986	235.458839938276	57	1.03176542417922	Bis(2-ethylhexyl) nonanedioate	5.53564822199003
103-69-5	10.2357577764997	12.0330290990041	13.8303004215086	17.8384897086645	30.4045799966107	44.2266754821546	59.7774108739743	62.4291142166175	65.0808175592609	8	10.2357577764997	N-Ethylaniline	1.79727132250443
103-90-2	0.0701213066177374	0.142536867320929	0.21495242802412	7.88356222752514	14.3629616207812	34.0112035087657	60.8734210944843	76.7716931544772	92.66996521447	9	0.0701213066177374	Acetaminophen	0.0724155607031914
103361-09-7	0.124778827382026	0.961857622800064	1.87198707166458	10.2477648347037	32.3331151549305	49.2984275816072	73.6693009449756	84.2275231657054	160.343736584755	74	0.124778827382026	Flumioxazin	0.837078795418038
104-13-2	0.010702715964607	8.09422644260659	14.4119085238384	21.8617100475364	25.0679604016736	37.03327487307	44.5611037206828	52.0194139965852	62.8286893316885	15	0.010702715964607	4-Butylaniline	8.08352372664198
104-66-5	0.241202053001644	15.3036710807849	23.4515471638538	31.3932799406297	39.7113724053018	52.2991679642778	61.0742516649112	69.5000097922075	90.4044898876923	28	0.241202053001644	1,2-Diphenoxyethane	15.0624690277833
104-67-6	7.89656655304016	8.43833703793645	8.98010752283274	34.5946739706711	45.7035722789553	65.3803187759274	146.366932055055	168.05174113819	189.736550221325	10	7.89656655304016	5-Heptyldihydro-2(3H)-furanone	0.541770484896285
104098-48-8	6.73247578438361	8.3260660430681	9.91965630175258	11.2724157999611	20.5694178222542	35.5233569675056	40.8158931447221	45.0592566395125	49.3026201343029	9	6.73247578438361	Imazapic	1.59359025868449
104206-82-8	1.73855208471122	12.1238443164525	17.5951764672447	21.6147877546735	26.9948550592498	45.6599170202115	58.9238919762359	92.087493348938	110.943024160783	19	1.73855208471122	Mesotrione	10.3852922317413
10453-86-8	0.000714083503046359	3.26990388002902	6.49405842112841	10.8472251224725	31.4601809829818	49.0213068104262	66.2749575443705	84.5144429001985	113.583435387837	166	0.000714083503046359	Resmethrin	3.26918979652598
104987-11-3	4.36281000089065	4.40156362889896	4.8796674594716	17.1343644437222	25.8687831333591	38.7681431130939	40.9082218509005	40.9283712902972	40.955289483973	13	4.36281000089065	Tacrolimus	0.0387536280083065
105-60-2	0.151941636605587	0.180878816137702	0.211607375106772	24.5458831497128	34.1257339012464	50.2795204566384	68.022564324233	78.3598241696575	130.145453179032	31	0.151941636605587	Caprolactam	0.0289371795321147
105-87-3	1	4.08530138396088	7.17060276792175	11.7652570246611	36.3547075961393	53.4447303265784	63.3666826357927	72.9191014178872	82.4715201999819	8	1	Geranyl acetate	3.08530138396088
105-99-7	0.254213962410683	0.679509623306199	1.1770911419086	10.9780867301608	41.4432102224947	129.380601372007	163.565800840301	187.770989282721	217.345673743759	12	0.254213962410683	Dibutyl adipate	0.425295660895516
10540-29-1	0.0012349034388119	0.0989132974200414	0.331846540380963	6.21584938399976	22.9767977131639	40.9504958169424	67.2365914454269	81.1656605864911	316.227766016838	538	0.0012349034388119	Tamoxifen	0.0976783939812295
105512-06-9	0.000543613207867608	0.354402117623307	0.984455317881609	2.11728357633989	12.7240655144836	26.7867086147821	57.6001936135154	70.9630545312794	103.626063336415	50	0.000543613207867608	Clodinafop-propargyl	0.353858504415439
105624-86-0	0.168131659659573	1.49593551225558	3.15372524837632	10	34.7857978558272	65.7886150240444	89.667371741096	98.566246519523	139.385629242462	330	0.168131659659573	2-(2,6-Diisopropylphenyl)-5-hydroxy-1H-isoindole-1,3-dione	1.327803852596
106-25-2	2.43243027400819	5.27765695919261	8.68676190417708	27.5055153582477	49.9026087818109	81.0639895601808	98.8139711115355	106.51614865245	111.430736245549	24	2.43243027400819	(Z)-Nerol	2.84522668518442
106-44-5	2.06819174334291	6.82727669733717	10	18.3149610754038	32.9133433246365	47.7596351027353	69.1360688563895	71.4503404156666	74.2706115594214	13	2.06819174334291	p-Cresol	4.75908495399425
106-46-7	0.358072361124502	0.421554370681436	0.485036380238371	1.63884167751661	5.19371602291333	38.0857050721016	81.3898107879153	122.490330439435	163.590850090954	9	0.358072361124502	1,4-Dichlorobenzene	0.0634820095569345
106-47-8	0.165675847170609	0.894259481579999	3.44217801422278	8.97057331571441	13.2725386899559	29.4689050870242	43.2317498647286	73.0962443037176	284.6046555659	29	0.165675847170609	4-Chloroaniline	0.72858363440939
106-65-0	0.130888472676354	0.812500226626254	1.31234640483514	1.75804545601906	54.483374707998	65.9778258115797	66.2337119221576	68.9994242705083	73.0592147420827	13	0.130888472676354	Dimethyl succinate	0.681611753949899
10605-21-7	0.0125063333385091	3.12163940215291	3.98424528166897	6.22705795953754	8.64767522593474	18.8330345840895	40.0000007987242	41.154123026414	49.2960362122202	98	0.0125063333385091	Carbendazim	3.1091330688144
106266-06-2	2.97310262254016	3.15890489176052	3.34470716098087	3.52611382647137	11.6022441437123	18.7888727459495	21.4699978032274	22.390018397889	23.3100389925505	11	2.97310262254016	Risperidone	0.185802269220355
107-06-2	27.065060361014	29.5242004069433	31.9833404528726	39.3607605906606	53.0887213761191	64.6249890653208	68.0573616298463	69.2014858180215	70.3456100061967	4	27.065060361014	1,2-Dichloroethane	2.45914004592931
107-13-1	0.436436033416064	11.8460119751058	23.2555879167956	57.4843157418648	78.4396749487742	88.9084826859643	104.261417865539	109.379062925397	114.496707985255	4	0.436436033416064	Acrylonitrile	11.4095759416897
1071-93-8	16.3495573872207	16.3495573872207	16.3495573872207	16.3495573872207	16.3495573872207	16.3495573872207	16.3495573872207	16.3495573872207	16.3495573872207	1	16.3495573872207	Hexanedihydrazide	0
107534-96-3	0.0425854577179409	2.13963932216674	4.61844124072375	16.3231165992145	41.1543426951354	66.818890909806	97.9832190702037	114.435494031367	316.227758225726	238	0.0425854577179409	Tebuconazole	2.0970538644488
108-44-1	0.0817784735694908	0.144023560689628	0.206268647809764	12.2742509982337	41.8085398289972	53.6107644513854	91.1560492453933	163.361131066525	235.566212887657	9	0.0817784735694908	3-Methylaniline	0.0622450871201368
108-46-3	0.024416982953377	0.0346841835162112	0.0439285082383533	0.0705643803285277	5.23305621401946	27.7741789205202	54.4859950889145	58.3635824747734	79.0285475135274	19	0.024416982953377	Resorcinol	0.0102672005628342
108-90-7	71.7348178701943	72.5312539342169	73.3276899982395	75.7169981903073	79.6991785104203	83.6813588305333	86.0706670226011	86.8671030866237	87.6635391506463	2	71.7348178701943	Chlorobenzene	0.796436064022586
108-95-2	0.11232918295961	4.5608226341242	11.1161285772355	38.313930647495	79.6474727505029	91.6156785183208	96.0567458235292	109.641610680121	191.826675406524	19	0.11232918295961	Phenol	4.44849345116459
109-43-3	0.995098661332331	1.46884692540618	1.94259518948003	33.9137858089914	88.9046016648633	92.0754757578828	102.03166302277	108.119499340413	114.207335658055	8	0.995098661332331	Dibutyl decanedioate	0.473748264073849
109-99-9	0.00163643213781758	0.00163654406089398	0.00163665598397037	0.00163719915782549	0.0897085836625904	3.01891855905971	18.8301574754938	28.7923671933022	38.7545769111107	7	0.00163643213781758	Tetrahydrofuran	1.11923076392788e-07
110-25-8	1.40987983816863	6.07573227479245	11.2978857333494	28.0789861730984	38.4331103088523	59.8183186928386	76.1714630860576	91.6045284305956	174.152614991795	114	1.40987983816863	Oleyl sarcosine	4.66585243662382
110-26-9	0.970499017366524	3.16107202045453	13.9079141105899	28.0384761523463	58.5668680353871	81.3636971187671	97.7030227070282	101.822148407817	108.117252306414	31	0.970499017366524	N,N'-Methylenebisacrylamide	2.19057300308801
110235-47-7	0.567085574681535	3.67425568070485	7.24751066354034	16.2570136229478	32.6688021636275	51.6284695496391	72.3225325008964	81.2081567658281	154.766157443239	118	0.567085574681535	Mepanipyrim	3.10717010602331
110488-70-5	0.00299999824045942	1	2.09018267827491	7.47145353642259	18.1677743099038	34.4876021626484	51.6793788388095	61.4553644196334	100.618305696107	145	0.00299999824045942	Dimethomorph	0.997000001759541
111-21-7	0.810530291247777	5.44154558497421	10.0725608787006	20.5944463104289	25.0553299329534	32.2074761685441	60.3281561442378	73.3100249411026	86.2918937379674	6	0.810530291247777	Triethylene glycol diacetate	4.63101529372643
111-40-0	0.675201191499951	2.67877247930312	4.68234376710629	8.86661970500266	52.4032349125633	74.2739615718913	87.9510871153875	100.844073827154	113.737060538921	10	0.675201191499951	Diethylenetriamine	2.00357128780317
111-65-9	0.00163644720998398	0.00163666960098449	0.00163689199198501	0.00163755916498655	0.00163766474573105	0.00163781935838878	0.016133391764509	0.0209652492332157	0.0257971067019224	5	0.00163644720998398	Octane	2.22391000513677e-07
111-76-2	0.0455559387111721	6.37795933640256	12.710362734094	31.7075729271681	41.9097432267518	53.9193936871857	56.5041654421185	57.3657560270962	58.2273466120738	5	0.0455559387111721	2-Butoxyethanol	6.33240339769139
111-82-0	0.408917691153939	2.20820820327107	4.00749871538821	13.941291243043	61.7353621311203	63.6114067508516	71.0410011124221	84.8140401408304	98.5870791692387	9	0.408917691153939	Methyl dodecanoate	1.79929051211713
111-84-2	1.18590762105759	6.63333154628887	12.0807554715201	41.9309271180209	65.4325732467247	65.4468882346267	65.4678706466841	65.4786344537794	65.4893982608748	7	1.18590762105759	Nonane	5.44742392523128
1114-71-2	2.11015909464538	2.62842130573119	2.89569651092358	6.13283847349199	23.8382398358472	56.7012479456477	72.2320602681359	80.3911987561397	87.9704877679234	16	2.11015909464538	Pebulate	0.518262211085808
111406-87-2	5.78481134164228	10.0195914749503	13.6622110179769	27.5422973456574	46.1360260374407	57.0739221620038	59.8806415744595	82.4031275573237	109.824440643591	12	5.78481134164228	Zileuton	4.23478013330805
111812-58-9	0.00113255682093476	0.00563743649549173	0.0137619409928258	1	3.87138560570559	12.4195744463917	40.0178083765302	62.9889852784077	284.6046555659	248	0.00113255682093476	Fenpyroximate (Z,E)	0.00450487967455696
1119-40-0	0.248211329042173	5.94705246752034	11.6458936059985	28.742417021433	57.2366227138238	58.7180000792717	59.6068264985404	59.9031019716299	60.1993774447195	3	0.248211329042173	Dimethyl glutarate	5.69884113847817
111988-49-9	0.844037242574947	5.58865299548074	11.2394982459316	16.2805438519849	27.6106559148572	34.3866361026162	53.4401027670649	72.8408258609692	104.987356340134	26	0.844037242574947	Thiacloprid	4.74461575290579
112-00-5	0.0675726576228456	3.57205482073114	4.91731886639735	13.7893582669414	39.0265614184664	63.1953914882502	83.0813249875016	88.2684410550886	164.086933923578	404	0.0675726576228456	Dodecyltrimethylammonium chloride	3.5044821631083
112-18-5	1.51047624643148	7.25458217472607	14.6783089459658	25.647497727069	35.9856208623324	45.589307989811	57.2490916139481	57.6525485177959	93.9703836630442	37	1.51047624643148	N,N-Dimethyldodecan-1-amine	5.74410592829459
112-49-2	11.4323891738292	12.7944921465201	14.156595119211	18.2429040372836	25.053418900738	54.7723601989364	72.6037249778554	78.5475132374951	84.4913014971347	3	11.4323891738292	Triethylene glycol dimethyl ether	1.36210297269088
112-50-5	29.5039389006989	30.126754131686	30.7495693626732	32.6180150556345	35.7320912105701	38.8461673655057	40.7146130584671	41.3374282894542	41.9602435204413	2	29.5039389006989	2-[2-(2-Ethoxyethoxy)ethoxy]ethanol	0.622815230987118
112281-77-3	0.00420404155328805	1.44145097722037	4.0350899653006	15.4379082052496	35.6247866937372	53.0797242968524	83.8801147520684	97.0113950723006	252.982220390833	276	0.00420404155328805	Tetraconazole	1.43724693566708
112410-23-8	0.187766240105114	1.96206669701697	3.05674482135488	5.28401084138277	20.9426193922174	47.7928577809992	69.0287857541911	84.9708284500231	281.464741867893	97	0.187766240105114	Tebufenozide	1.77430045691185
112529-15-4	0.0346653827718891	1.81013856644683	4.63609408988191	18.9458461506633	44.5551592221667	67.1309071475419	86.4932077469541	88.6209151800144	120.197656420563	147	0.0346653827718891	Pioglitazone hydrochloride	1.77547318367494
113-48-4	0.870949932827583	3.28529959638493	5.93948661250465	20.523127215081	41.0566965249646	63.7518558012355	86.2200012642116	91.9106386408151	163.621360700402	170	0.870949932827583	Octylbicycloheptenedicarboximide	2.41434966355734
113-59-7	6.09301293360566	10.5212215569966	12.153625480471	20.5020363884806	27.1063473983669	31.0730583090244	38.050811124896	42.0483445207438	53.5379823259957	77	6.09301293360566	Chlorprothixene	4.42820862339096
113136-77-9	0.105594305948804	5.12727075618445	8.28464776723903	19.2173725554943	31.693351269166	52.1052971931751	82.0545436018184	85.909283110058	252.982220390833	158	0.105594305948804	Cyclanilide	5.02167645023565
1134-23-2	4.06524758041583e-05	3.59339431408869	6.16056640584653	11.0022657768469	22.4951758242057	40.1518210960105	44.5854921987325	58.6013697342838	82.2858197430087	14	4.06524758041583e-05	Cycloate	3.59335366161288
113776-20-8	0.16111630747612	1.32115293895297	1.93752640734589	4.10597623085355	15.2325952820556	37.1709696908283	74.8396028477788	102.866447247603	119.151358965341	16	0.16111630747612	Fenoxaprop-(2S)-ethyl	1.16003663147685
114-07-8	5.14623838726246	6.13141213877897	7.48096727050843	9.09079867800011	16.692969548257	31.3614454243093	41.7523468691439	52.5233556593693	58.6803911380977	16	5.14623838726246	Erythromycin	0.985173751516507
114-26-1	0.00359381734161174	0.802751364078975	0.99321352693444	2.94096508517966	13.1742558881154	80.5790446833061	271.398435095072	315.127223944479	316.227766016838	24	0.00359381734161174	Propoxur	0.799157546737363
1143-72-2	0.00809722113472812	0.020079538609111	19.6547773650117	33.8764488002695	52.6487003825747	67.3134853556038	79.1296092291643	90.5264916672072	183.461525336756	78	0.00809722113472812	2,3,4-Trihydroxbenzophenone	0.0119823174743828
114311-32-9	1.93398454858595	2.94161605671478	3.9492475648436	20.3689584151031	34.7277324744174	41.4273105883449	62.0341388681438	81.0798542642368	100.12556966033	8	1.93398454858595	Imazamox	1.00763150812882
114369-43-6	0.0178248547669053	0.396121665587293	1.32454838503104	20.3546669172306	39.6143012606895	67.3657268480958	93.7629227009232	107.102619168014	316.227766016838	205	0.0178248547669053	Fenbuconazole	0.378296810820388
115-29-7	0.583776757517962	4.62601673996561	8.07992631057023	26.207102059822	40.6074763457063	68.7921685465632	84.4617353128945	92.0949889256862	316.227766016838	401	0.583776757517962	Endosulfan	4.04223998244765
115-32-2	0.747387964594966	6.85864424443033	10	11.5627294212606	40.864801204992	67.949501436618	83.6515000698844	90.1229606884012	173.212385703755	254	0.747387964594966	Dicofol	6.11125627983536
115-86-6	0.00301280483752338	1.12094517594953	3.0463027866287	11.0843402670788	32.5254264928487	41.8118935195632	75.0744413712552	91.3473444918851	356.072964243961	223	0.00301280483752338	Triphenyl phosphate	1.11793237111201
115-96-8	10.2464635625834	10.6578538352311	14.6238223940618	23.0793223266246	47.9747254510364	77.6964465076244	238.659146083679	316.227766016838	316.227766016838	16	10.2464635625834	Tris(2-chloroethyl) phosphate	0.411390272647715
115256-11-6	5.48472806561534	7.33288972375102	9.1810513818867	11.2965544503946	15.8992266341372	31.872784032379	39.7692679789708	40.3445574325405	40.9198468861103	9	5.48472806561534	Dofetilide	1.84816165813568
1154-59-2	0.0404276037197759	0.444268656158323	0.686220677077183	1.93482533722129	5.87513837710485	17.3800722277539	36.4197533296534	50.7147821757732	252.982220390833	151	0.0404276037197759	3,5-Dichlorosalicyl-3,4-dichloroanilide	0.403841052438547
1156-19-0	0.230690866341488	0.639710530720074	0.932415705252886	8.70556575128807	29.6416244089947	40.6461111090848	55.7599017685465	128.734514652176	252.982220390833	21	0.230690866341488	Tolazamide	0.409019664378586
116-06-3	0.0795441050576049	0.112713315324047	0.266498597309908	3.13165689604567	16.0802514036274	44.5941136948831	90.8272869132803	160.079253529398	252.982220390833	22	0.0795441050576049	Aldicarb	0.0331692102664425
1166-52-5	0.192792395677382	1.92671997547957	3.42329400865007	12.4210411336768	32.9495129982299	53.5622731595753	71.5981828292539	78.8665784881498	316.227766016838	341	0.192792395677382	Lauryl gallate	1.73392757980219
116714-46-6	0.972047930530417	2.31683491423757	4.48949605310151	9.14602861154447	14.9465169853587	23.2980273024257	37.6129065406772	39.9833005694799	79.144911900531	23	0.972047930530417	Novaluron	1.34478698370715
117-39-5	0.000687375423082309	0.899808473813905	8.66748100332179	17.431630036305	36.7172376113565	47.5822527970688	72.9733401093232	85.8589010220254	316.227766016838	233	0.000687375423082309	Quercetin	0.899121098390823
117-79-3	0.0142379675895381	0.543929587471721	1.03866407348386	3.71829929405709	8.77684037732851	19.8497235220699	40.0000007987242	56.8437165414686	462.341630226318	151	0.0142379675895381	2-Aminoanthraquinone	0.529691619882182
117-81-7	0.301798238077017	2.10992777146595	3.73330730739489	6.59538644990793	10	25.4089443878582	50.5650682826389	67.5234508495208	163.572013617378	78	0.301798238077017	Di(2-ethylhexyl) phthalate	1.80812953338894
117-84-0	1.73524579238234	1.90161502424705	2.32735214438301	10	23.3482857596257	40.0000007987242	66.6683950179885	71.7102109387532	252.982220390833	21	1.73524579238234	Di-n-octyl phthalate	0.166369231864711
1176-74-5	0.158946804064138	4.14147045358458	4.8659940596372	9.45263259471564	30.9765466651837	46.5081423451493	57.9019824997826	62.8418189011223	189.736550221325	115	0.158946804064138	Tetrabromophenolphthalein ethyl ester	3.98252364952045
117718-60-2	0.0900513027433195	0.300909260524014	0.49528578639628	2.77599762836001	11.8711686223986	38.059462031094	53.2196269351931	75.4338971062395	102.385392613404	94	0.0900513027433195	Thiazopyr	0.210857957780695
118-58-1	9.51926901113272	13.5789849483561	34.4808613641658	43.6164010488432	63.0713464562744	84.7722298648817	113.54419554888	154.913011552591	284.605310893092	46	9.51926901113272	Benzyl salicylate	4.05971593722342
118134-30-8	0.0131175930874256	0.142850503459808	0.206941149844098	0.5980717798329	8.94357390247783	24.5680698716259	53.6111818404185	72.7150745939171	94.0747342146748	123	0.0131175930874256	Spiroxamine	0.129732910372382
119-36-8	0.108900255828087	0.347421540951312	1.02399831027427	22.7990029273254	41.75754905723	57.672456226006	77.9875002445029	83.3566376979011	95.3478709491108	31	0.108900255828087	Methyl salicylate	0.238521285123224
119-47-1	0.0442400898160068	8.89606912381777	12.0375000902712	20.51641111753	29.0874138437579	42.6416991645823	67.2986578930544	86.9618903906936	284.6046555659	358	0.0442400898160068	2,2'-Methylenebis(4-methyl-6-tert-butylphenol)	8.85182903400177
119-61-9	0.0100147474082182	0.207299644447784	0.31372084547376	4.86088704592959	32.9948400387887	54.2573680492671	83.3204838821348	96.6614569474159	142.214539709516	34	0.0100147474082182	Benzophenone	0.197284897039566
119-90-4	0.437046251812262	2.46881254906049	4.00000007987242	16.4302056745474	36.6083369396166	54.2276769289805	76.897162305678	91.0386697826731	284.6046555659	117	0.437046251812262	C.I. Disperse Black 6	2.03176629724823
119-93-7	0.835696147297928	2.16841927497889	3.39195460719381	10	32.5845704327159	58.0117544449177	75.005644496121	96.7231397723714	313.66206693833	117	0.835696147297928	3,3'-Dimethylbenzidine	1.33272312768096
119168-77-3	0.0156569440633733	0.101514528075929	0.310022418574994	0.905948979247525	10	39.1378532055753	59.7245656494134	76.5981004970974	632.455538348145	301	0.0156569440633733	Tebufenpyrad	0.0858575840125553
1194-65-6	0.28681746960413	0.864147704061343	1.44147793851855	4.82804678958542	11.7717220735479	22.8606220094326	30.9437540131514	44.8946095731782	58.8454651332049	11	0.28681746960413	Dichlobenil	0.577330234457213
119446-68-3	0.000331684364887751	0.639171815748481	1.40426817256083	6.37049915386443	18.2373298370438	40.0000007987242	61.5307055663434	74.1552172201168	252.982220390833	326	0.000331684364887751	Difenoconazole	0.638840131383593
119515-38-7	0.490806719610589	3.29816140782005	4.17102178038901	7.89017435062482	31.7173576941753	33.8832453078767	43.9090219534081	56.2698274756804	63.783155354693	17	0.490806719610589	Icaridin	2.80735468820946
120-12-7	0.171546198562664	1.51805931503119	6.23536366640685	14.7189218696221	40.448553945747	83.6870000753283	123.196914773599	194.956776470648	316.227766016838	53	0.171546198562664	Anthracene	1.34651311646852
120-36-5	0.605068717267245	24.3562424932217	34.1826310637452	39.5483189383292	51.8711680001781	63.4623785768863	73.7673048618176	75.6749825309515	81.784876084509	18	0.605068717267245	Dichlorprop	23.7511737759544
120-47-8	0.243393737680452	1.16344109941379	6.99838409992056	20.6185288824159	33.5137935019123	61.0785668449938	89.6027032600568	116.496127837017	163.662808680908	64	0.243393737680452	Ethylparaben	0.920047361733334
120-71-8	0.329920421993729	2.25105182734217	8.37630927868561	19.7223010400835	29.6525533720868	40.6747988531675	75.3072709761599	102.872303832679	163.56109146612	20	0.329920421993729	2-Methoxy-5-methylaniline	1.92113140534844
120-80-9	0.00206898813438153	4.00000007987242	7.55268234318875	10.2173334103904	31.3274770962644	48.8446792582993	65.9950387571476	73.8912258710095	284.6046555659	168	0.00206898813438153	1,<U+200B>2-<U+200B>Benzenediol	3.99793109173804
120068-37-3	0.0120397647183089	3.3051409887625	5.61354135699078	15.7230232009437	26.5537219997692	40.0000007987242	61.8177527706747	83.9158853552242	369.281031294952	284	0.0120397647183089	Fipronil	3.29310122404419
120116-88-3	0.104763162485924	2.54966310775992	4.13656640002699	8.52813172852957	14.1755526709547	34.5140560459179	62.4338332316323	75.9460166225825	103.906807145316	261	0.104763162485924	Cyazofamid	2.444899945274
121-00-6	0.558818789201462	5.89124074749007	9.94679543792954	23.6244849128359	53.0811104900763	68.819213682644	108.148605613496	125.076327340805	163.593483419645	67	0.558818789201462	2-tert-Butyl-4-methoxyphenol	5.33242195828861
121-14-2	0.735331041830141	2.01801164338054	5.36232559034437	17.2386240779331	29.1335226450126	60.8927288552317	84.4914225338388	94.1585937738369	125.572054541498	27	0.735331041830141	2,4-Dinitrotoluene	1.2826806015504
121-33-5	3.08829657647661	4.81633964606067	9.88414200492891	25.9358604086243	37.9695251387891	46.8167090560548	54.4523798217107	82.3351786416012	111.870608408837	24	3.08829657647661	4-Hydroxy-3-methoxybenzaldehyde	1.72804306958406
121-75-5	0.034397415131878	0.80832802743246	2.36926302998136	9.29090718177823	22.7906126550685	41.1262857482434	81.7223556223609	85.3683296970625	117.451887375559	165	0.034397415131878	Malathion	0.773930612300582
121-79-9	0.108965746887686	0.802987384029617	4.00000007987242	13.6972249998276	31.300951036741	47.37202505191	60.7448558892724	66.9145660288436	86.3149453700417	160	0.108965746887686	Propyl gallate	0.69402163714193
1214-39-7	6.43989371862127	20.8270135700983	27.882454360724	32.3891834996877	51.1520448834238	57.2442671715365	70.9630053511743	74.3897330104036	87.903870917317	21	6.43989371862127	N-Benzyladenine	14.387119851477
121552-61-2	0.539685686630562	3.00698428861416	6.85399015348555	16.7488858606332	40.0000007987242	59.1436628891533	78.6972969292013	86.4635628439223	252.982220390833	162	0.539685686630562	Cyprodinil	2.4672986019836
122-14-5	0.0800148274629239	0.679371862301708	1.83600470084489	5.2045914195854	21.8151397768088	43.2292797755275	67.4626418826115	86.055147535838	142.212247500435	137	0.0800148274629239	Fenitrothion	0.599357034838784
122-34-9	0.0731196325062504	0.586158810553523	1.53852917883817	4.25349797827517	8.72725087054872	20.6022828454742	32.0545884618277	37.1695753605599	44.2864633939645	34	0.0731196325062504	Simazine	0.513039178047272
122-37-2	0.20000000199681	3.40052771642786	6.81839130230837	10	34.1174353042529	40.0000007987242	62.1737422993813	77.7107475181733	252.982220390833	110	0.20000000199681	4-Anilinophenol	3.20052771443105
122-39-4	0.292703085143252	3.76540088634106	9.06962242871418	22.428901310518	31.4323607325491	55.205837153082	86.0871762229346	108.771567222479	632.423500940328	85	0.292703085143252	Diphenylamine	3.47269780119781
122-99-6	0.114328867091792	0.116751248599847	0.119173630107902	3.76241338968475	25.8513389521126	41.4872315298189	59.8136174387118	68.2331183923315	76.6526193459512	6	0.114328867091792	2-Phenoxyethanol	0.00242238150805488
122836-35-5	0.189688630038376	0.358440423002366	0.679612535286369	3.94073743966024	8.19262544505765	18.1393616687558	26.2880096455131	32.1718615236636	54.9501648954233	29	0.189688630038376	Sulfentrazone	0.16875179296399
122931-48-0	0.0172842298327296	0.85259263447491	1	3.02276742948374	12.7042258261452	34.3917004776697	58.9991437377541	73.9596820278916	78.9803401845311	18	0.0172842298327296	Rimsulfuron	0.83530840464218
123-91-1	100	100	100	100	100	100	100	100	100	0	100	1,4-Dioxane	0
123122-55-4	0.173394772403563	0.183066826427527	0.188031945250462	4.6043635088428	26.5113497620347	45.9487937143632	55.4330795008784	60.1761361851716	69.5504589239535	28	0.173394772403563	Candoxatril	0.00967205402396348
123312-89-0	0.118120560747176	3.32486458591533	4.84551683803902	7.43246107130173	18.3416330276736	23.4382993213764	29.0367850590309	34.1810045387201	44.5288008662255	15	0.118120560747176	Pymetrozine	3.20674402516815
123343-16-8	6.3474209364169	12.8353256594468	19.3232303824767	28.5047918160165	33.3826646725198	42.9995299701424	61.6946647636394	71.6017793626093	81.5088939615792	7	6.3474209364169	Pyrithiobac sodium	6.4879047230299
124-07-2	0.0400000007987242	0.105859894189947	0.369224138400169	0.852615551318053	7.13057671652517	19.8229187007793	28.7206757767728	55.1415760352877	88.387937517228	22	0.0400000007987242	Octanoic acid	0.0658598933912227
124-18-5	0.13538673036223	0.212343437053027	0.316236372655022	1.41240226578142	11.9797843411802	30.494687137723	38.0104797317224	45.0984707163267	56.994900524066	15	0.13538673036223	Decane	0.076956706690797
124-94-7	0.0157833795385014	0.0300178815748945	0.0771202337292859	0.43784446293267	5.71727078090801	26.1650101690796	44.2501664990432	50.6885717184006	63.8708947332453	64	0.0157833795385014	Triamcinolone	0.0142345020363931
124378-77-4	0.0020000000199681	5.73890415682356	8.0492932497066	12.2213108965389	25.2366035668683	43.366453189917	77.6149207393422	91.1729033796068	130.530198964789	46	0.0020000000199681	Enadoline	5.73690415680359
124495-18-7	1.02500562804789	4.13198607456772	8.85508966807451	10	40.0000007987242	67.8690859152763	82.0229860705407	85.1918293011898	210.232570291946	193	1.02500562804789	Quinoxyfen	3.10698044651982
125-13-3	0.0837583281375913	0.171975822407607	0.251350623428009	0.407832282544203	34.7568172180717	60.9188925980413	85.4700140374033	107.370135881208	163.669215214535	125	0.0837583281375913	Oxyphenisatin	0.088217494270016
125-31-5	0.449030354139036	3.62806654481316	15.4951985589936	21.00225852128	30.0319823472665	41.2158252506901	56.2701759726445	66.9680311025713	94.2245343762803	85	0.449030354139036	p-Xylenol blue	3.17903619067412
125-84-8	0.735788337785136	1.35146083579125	1.96713333379736	21.66683381765	26.9839539918083	33.437591489797	74.8281236165124	97.6877829272539	120.547442237996	10	0.735788337785136	Aminoglutethimide	0.615672498006112
125225-28-7	0.0984842994539279	2.87446090639811	6.13013244763663	15.7033553842144	34.6761169822753	55.5946570260196	69.9801456947268	76.3252744270611	136.83481088415	186	0.0984842994539279	Ipconazole	2.77597660694419
125401-92-5	0.0224182134558851	0.223150877106206	0.423883540756526	11.8776536232269	46.6960428250072	55.7434014819885	64.6699900623397	67.9023037323968	71.134617402454	6	0.0224182134558851	Bispyribac-sodium	0.20073266365032
126-00-1	0.0496236943281962	1.04231964706301	1.08790764215622	9.95064244516662	17.0576429302705	52.1620581520323	58.7178189322762	64.036889670507	85.4100546987834	42	0.0496236943281962	4,4-Bis(4-hydroxyphenyl)valeric acid	0.992695952734818
126-72-7	0.0784193069867699	1.44340019381586	5.99787596761216	19.8429848133961	34.0579105097506	53.7593488787911	67.4711836503247	76.2287134011658	139.763574711423	197	0.0784193069867699	Tris(2,3-dibromopropyl) phosphate	1.36498088682909
126-73-8	0.923341977174572	1.62092051831884	3.72196470483336	11.1368954628867	28.3071330289505	46.985081107824	67.8431576721574	82.3244428647662	110.709273287062	72	0.923341977174572	Tributyl phosphate	0.697578541144265
1260-17-9	0.0395352964824663	5.69967648700606	14.9863059606506	31.7478266281958	41.2159201537441	53.9489504353467	66.1326791495894	85.9051537979657	119.497824810357	109	0.0395352964824663	Carminic acid	5.66014119052359
126535-15-7	1.34305438766819	1.58281381004517	3.68845019082791	4.55779532881007	6.02415447810299	10.7274389945054	33.1382299842061	56.1756067928893	252.982220390833	19	1.34305438766819	Triflusulfuron-methyl	0.239759422376981
126833-17-8	0.457101040314924	2.48935672017727	4.05954027563399	8.96258943397805	32.5098359346462	46.3293224375814	76.5622289311374	83.7041937705433	119.642367961546	112	0.457101040314924	Fenhexamid	2.03225567986235
127-18-4	29.0928320617492	29.0928320617492	29.0928320617492	29.0928320617492	29.0928320617492	29.0928320617492	29.0928320617492	29.0928320617492	29.0928320617492	1	29.0928320617492	Tetrachloroethylene	0
127-51-5	1.04503936512094	4.64644973984084	7.16024684864908	14.1593070597534	22.6886679898715	34.3351540291106	77.5372099665844	143.957667353707	399.400863982548	53	1.04503936512094	alpha-Isomethylionone	3.60141037471989
127308-82-1	0.0073922900690048	1.09277846774007	5.44811910822813	17.1512587932583	40.0000007987242	67.3001450117302	83.8972666773408	95.3473881836985	284.605310893092	285	0.0073922900690048	Zamifenacin	1.08538617767107
128-39-2	0.125787272433481	18.9799473395484	25.1928746917839	40.0000007987242	63.0480995167712	105.946106232278	154.953268647111	163.628594514341	390.481083749254	85	0.125787272433481	2,6-Di-tert-butylphenol	18.8541600671149
129-00-0	0.0710416447442531	2.41617340955229	3.86087167209005	9.58349413322923	25.9594908313071	49.7101361045609	97.090293653831	124.604052538539	220.119744479741	78	0.0710416447442531	Pyrene	2.34513176480804
129-73-7	0.695376324242515	3.10918390303177	4.00000007987242	10	15.5100786470909	40.0000007987242	40.0000007987242	60.7357904197731	103.776973262122	105	0.695376324242515	Leucomalachite green	2.41380757878926
129299-90-7	0.00201269514964989	2.75998944643464	4.97063104478295	15.9023641165796	30.8268394096355	47.6374067478867	73.6225142385398	81.6250545416652	221.359415816563	295	0.00201269514964989	Fabesetron hydrochloride	2.75797675128499
129453-61-8	0.00022974707980333	0.00704900954449298	0.0167565085829787	0.0907781451185052	2.78165074192874	13.46858734233	27.5720163391695	35.5749501364831	158.113517359554	295	0.00022974707980333	Fulvestrant	0.00681926246468965
129630-19-9	0.161572706539312	2.9558360009633	4.30946631879732	10.4743644429772	28.5057190202278	55.510170134684	72.1532924017045	152.460416963938	316.227766016838	35	0.161572706539312	Pyraflufen-ethyl	2.79426329442398
13071-79-9	0.0111158838453689	4.27174590958902	8.03372848013804	16.9553203635219	26.8703918635599	52.5638297521687	83.2797544511045	86.5391433419852	104.201027151437	109	0.0111158838453689	Terbufos	4.26063002574365
13080-86-9	0.0367340658347615	0.200353418040024	0.257779738437109	3.55724026890188	28.7296939771368	50.2158710021842	66.6561123363445	83.7236251548359	116.937821806385	65	0.0367340658347615	4,4'-(Isopropylidenebis(4,1-phenyleneoxy))dianiline	0.163619352205263
131-11-3	0.259952500921064	0.293402717233145	0.326852933545227	0.756073819418703	18.025735741883	29.2322335631745	41.6667825111151	48.6930635950926	55.7193446790702	9	0.259952500921064	Dimethyl phthalate	0.0334502163120816
131-17-9	0.00156415576611547	0.00180539961740068	3.87268404570992	21.1915752413207	41.7826254417585	57.7620151511413	84.3884599177075	96.8835263822541	220.837081991654	68	0.00156415576611547	Diallyl phthalate	0.000241243851285213
131-18-0	0.520090714359821	5.47010973664884	10	22.0480406024031	40.0000007987242	52.5911902586642	98.3362414361115	108.725062509256	163.628142378848	89	0.520090714359821	Dipentyl phthalate	4.95001902228902
131-55-5	0.0530554497021377	0.574158164016156	0.813290791451161	2.47863569665841	14.3086611805455	40.0000007987242	67.5782732918499	76.123463968645	197.651447843403	257	0.0530554497021377	2,2',4,4'-Tetrahydroxybenzophenone	0.521102714314018
131-56-6	0.24813966981391	1.45621935809227	2.06990207545426	5.23745856303677	23.5418181148025	45.9368276537028	73.0777218422281	81.2026121535286	205.529894825329	121	0.24813966981391	2,4-Dihydroxybenzophenone	1.20807968827836
131-57-7	1.93575148008781	8.16105778176886	11.6885901253471	17.6784633141819	39.2615132798054	60.2489154454558	111.618124393869	148.020787845125	632.455538348145	114	1.93575148008781	2-Hydroxy-4-methoxybenzophenone	6.22530630168105
131-70-4	2.32167433239125	5.60151617235882	7.87156089692835	11.1717928457336	17.1919444813221	32.0014762977964	39.8487205644699	43.4009528889224	49.192398703527	15	2.32167433239125	Monobutyl phthalate	3.27984183996757
131341-86-1	0.0919676310825858	1.18200636989289	2.28002875025343	7.56488830770356	15.7027775707239	33.901601941505	59.7318754887347	74.3103914819714	108.370231223855	248	0.0919676310825858	Fludioxonil	1.0900387388103
131807-57-3	0.158341224811483	1.51555834663834	2.88014728844906	8.22652081334029	24.912296270894	42.2819257693017	65.409250894128	80.6178454766154	161.691429271219	262	0.158341224811483	Famoxadone	1.35721712182686
131860-33-8	0.0915307455800893	1.20982517388038	3.26067979380079	10	31.504143721005	59.4500723885544	84.2114412597658	87.9812343576692	234.719407383746	630	0.0915307455800893	Azoxystrobin	1.11829442830029
13194-48-4	2.30607857009473	2.86537474606307	3.8731108014925	12.901713652199	24.8117559342463	37.3783798149492	52.4729531971726	71.6899977133783	107.82736688854	60	2.30607857009473	Ethoprop	0.559296175968347
131983-72-7	0.0128565664842461	0.304085219199091	0.852553427811112	3.29854196582943	9.24128150952957	35.6665352713989	92.903101829901	104.081436346307	284.605310893092	115	0.0128565664842461	Triticonazole	0.291228652714845
132-64-9	0.0672375685404412	0.281119906042477	0.495002243544513	18.6086206627136	28.8199023529112	36.9104669866051	44.9550165368966	52.1450119094002	59.3350072819039	8	0.0672375685404412	Dibenzofuran	0.213882337502036
13292-46-1	0.0709961829713209	0.49396426880809	1.83071146124763	15.65796734565	24.2706088934237	35.3136799747533	51.6175497355153	65.4501801855335	189.736550221325	192	0.0709961829713209	Rifampicin	0.422968085836769
13301-61-6	0.420527305041098	3.1612289781812	6.87869315206405	14.5800343640484	29.0613564149667	38.6748196361861	56.5555747457944	72.3208064806996	126.717235659234	82	0.420527305041098	C.I. Disperse Orange 37	2.7407016731401
13311-84-7	0.410276838233013	6.35361732259055	11.2750921210976	19.4760104994242	40.0000007987242	59.879063579904	79.3362163643383	86.882340859536	163.587456524005	313	0.410276838233013	Flutamide	5.94334048435754
133855-98-8	0.184323538894291	0.832015651139696	1.79881726982619	5.47731384420411	32.0323186613445	42.9468158538186	61.8732678941857	67.6133408940423	84.0390239964943	78	0.184323538894291	Epoxiconazole	0.647692112245405
134-20-3	0.378083478528267	3.26295267375035	6.14782186897244	14.8024294546387	35.8488311436537	61.756404053111	87.9571815214369	96.6907740108789	105.424366500321	5	0.378083478528267	Methyl 2-aminobenzoate	2.88486919522208
134-62-3	0.175751564621952	2.61885622229056	2.98332797112678	4.63323624331457	9.20495776126296	26.600221294774	60.0569122863999	79.6577418509354	284.6046555659	31	0.175751564621952	DEET	2.4431046576686
134-84-9	0.20000000199681	0.499999995007974	0.829270613976048	27.3122198724693	40.0000007987242	40.0000007987242	63.7018469019302	74.8522009997246	83.6848804413445	45	0.20000000199681	4-Methylbenzophenone	0.299999993011163
134308-13-7	4.4117053604005	7.46039461608115	13.4420652745487	23.4193587824748	33.6709213257457	46.4604059340148	64.7497356965239	70.2603000280791	127.359691964849	141	4.4117053604005	Tolcapone	3.04868925568066
134523-00-5	0.32121003151124	0.958571255884547	4.21320567572992	12.7503342711979	34.290593347714	62.3068546460895	79.8935329896842	89.6817635070522	133.814137750861	63	0.32121003151124	Atorvastatin	0.637361224373308
135062-02-1	7.37664867562105	7.62399235750206	7.87133603938306	8.61336708502607	9.8500854944311	11.7840775161875	12.9444727292414	13.3312711335926	13.7180695379439	3	7.37664867562105	Repaglinide	0.247343681881006
135158-54-2	0.269025656579017	1.08624127153357	1.92489092189566	4.91980758145766	28.4198805494276	46.3011549247912	83.3294164778205	96.7579009148185	136.518654716928	50	0.269025656579017	Acibenzolar-S-methyl	0.817215614954556
13523-86-9	0.00369579607584701	0.00377387381324057	0.00385195155063413	0.00408618476281482	0.00409028905429605	17.174930961868	20.3502318156491	21.4086654335761	22.4670990515031	5	0.00369579607584701	Pindolol	7.80777373935613e-05
135410-20-7	5.40537837689542	6.94573020782778	8.2331594497746	11.6708349938547	33.8677775372793	46.2922172280066	52.0189890787115	54.166045885582	56.3526054041024	14	5.40537837689542	Acetamiprid	1.54035183093236
136-45-8	0.134329129383123	0.913432912938312	1.29114706040046	4.38131651799168	20.3759093577272	51.7170883721437	86.5608679268953	101.145746560024	103.901304442928	19	0.134329129383123	Dipropyl 2,5-pyridinedicarboxylate	0.77910378355519
136-60-7	0.41900798561878	0.500975890294858	0.582943794970936	1.02797016448004	10	36.228470558392	48.2689164625481	58.4822644719455	68.6956124813429	9	0.41900798561878	Butyl benzoate	0.0819679046760777
13655-52-2	10.6757402872809	11.8259599725356	12.9761796577903	16.4268387135544	22.7602006482537	35.2799870180661	49.8662100570338	54.7282844033564	59.5903587496789	4	10.6757402872809	Alprenolol	1.15021968525472
13674-87-8	0.032519013086552	1.82196798502166	6.06353195367157	20.6698793559378	40.6433970569449	70.1453690641744	87.2786947317532	100.6915738663	238.668443046184	287	0.032519013086552	Tris(1,3-dichloro-2-propyl) phosphate	1.78944897193511
13680-35-8	0.0627113283371345	1.60976406390838	6.15610746120542	25.1222763344218	38.8269866422743	57.2107985499568	67.3659099141648	70.2186953929002	259.899832734946	128	0.0627113283371345	4,4'-Methylenebis(2,6-diethylaniline)	1.54705273557124
137-26-8	0.0147200064398212	0.0674502518864286	0.0946104300520097	0.258710414972911	2.09086864968314	25.2041946290915	47.1128125107779	68.6935943002385	252.982220390833	480	0.0147200064398212	Thiram	0.0527302454466074
137-58-6	0.0424819066224824	0.0428162116372643	0.0431505166520463	0.0436389034548152	9.35973601651252	9.79898622005791	12.488204445904	26.8029610494782	41.1177176530525	11	0.0424819066224824	Lidocaine	0.000334305014781974
138261-41-3	0.0447125581324802	6.88975530095911	10.8547994035368	23.5818604610429	31.100964296906	36.598563802783	44.6055799641186	54.8947456757167	81.7820513837425	68	0.0447125581324802	Imidacloprid	6.84504274282663
138402-11-6	1.08948473591946	5.43678348272369	8.41993243983055	8.77092303331157	16.6207646526161	29.7524682216516	30.3997877887394	32.0853847476299	34.485140520708	13	1.08948473591946	Irbesartan	4.34729874680423
139-40-2	0.0392762485781018	1.30387050702194	2.40642881339991	4.05326398274898	9.9656797160391	28.0325253845237	53.9457135715986	75.7427889877393	112.708326136574	50	0.0392762485781018	Propazine	1.26459425844384
139290-65-6	0.0020000000199681	0.399190995387504	1.07200153824756	8.18207226433575	20.7019660257996	41.0366328421217	81.8936499890586	98.4903041993104	613.547230386766	114	0.0020000000199681	Volinanserin	0.397190995367536
139340-56-0	0.315542091623346	3.77076629082966	6.97116650485295	15.1176400289074	32.0620288082238	49.1561657550159	73.4933208522758	81.7765905722279	316.227766016838	333	0.315542091623346	Darbufelone mesylate	3.45522419920632
140-66-9	0.20064507311413	2.10660799316935	3.67222006557902	10	21.9005489086295	40.0000007987242	74.5431665382108	93.8843925017673	316.227766016838	487	0.20064507311413	4-(1,1,3,3-Tetramethylbutyl)phenol	1.90596292005522
1401-55-4	0.000699999935504641	1	3.0596394581386	5.76537913224854	10	14.0337154827704	21.7264669895069	25.0177140695583	38.5435755377543	296	0.000699999935504641	Tannic acid	0.999300000064495
141-66-2	0.670874832711527	4.1338890294794	7.59690322624728	14.2059763480661	25.8886259094995	33.7214432029007	44.3549218577585	49.3506279769092	54.3463340960598	7	0.670874832711527	Dicrotophos	3.46301419676788
141112-29-0	0.166589375446739	3.33634837979972	10.2308206474866	14.4773016641134	31.297453294361	49.3702899348325	71.9391733580376	85.1804715552374	90.4971703558073	27	0.166589375446739	Isoxaflutole	3.16975900435298
141517-21-7	0.0613161672276596	0.615253097485492	0.834928417497684	1.81156786148399	5.75739730272339	20.4219032333394	40.412026354998	64.2042186030469	189.724754705084	203	0.0613161672276596	Trifloxystrobin	0.553936930257832
14233-37-5	0.0962853026846417	0.527533052454243	2.16953114429964	5.54775565673069	15.4605365338411	23.3386980838594	34.2525342815538	39.655535536179	118.502632998428	54	0.0962853026846417	1,4-Bis(N-isopropylamino)anthraquinone	0.431247749769602
142459-58-3	0.0219712112609735	6.40800733209788	9.23030177374735	14.9500684254015	27.4776128385243	47.7986906343635	61.6641855802735	99.0583295336936	316.227766016838	121	0.0219712112609735	Flufenacet	6.38603612083691
143-74-8	6.89615636152202	9.46394634622846	12.8689777117489	18.6837544039671	27.4668163369323	36.2611418076409	60.6298744406636	70.5629382164973	131.990902985893	66	6.89615636152202	Phenol red	2.56778998470644
1445-75-6	2.23190702936963	2.72521769389356	8.66256487268341	10	40.0000007987242	51.1655915995544	70.1891527345898	76.1046161778352	91.5292702906664	21	2.23190702936963	Bis(1-methylethyl) methylphosphonate	0.493310664523933
144550-36-7	0.249722629921865	0.381292508872516	2.82266830328968	9.42416330415817	24.1072494668569	33.8599020415535	47.3470823818176	52.9122355614089	63.0826603059793	16	0.249722629921865	Iodosulfuron methyl ester sodium salt	0.131569878950651
144651-06-9	1	2.40867401324764	5.91515338483264	17.9913895285766	38.4946580827415	56.7662042500552	81.6802034283906	81.7788031131437	81.7814864552965	16	1	Oxasulfuron	1.40867401324764
145-73-3	0.013804065139478	10	14.7382245027958	31.7704330168735	42.0429834724158	71.811129242767	96.2566416563131	119.777480575386	298.680589626864	174	0.013804065139478	Endothal	9.98619593486052
145701-21-9	0.16446155793894	2.11916561942024	3.7348207955994	6.56373679017415	21.0913391152866	44.5866060890934	53.8040186426384	73.5903999746083	168.583086171921	44	0.16446155793894	Diclosulam	1.9547040614813
145742-28-5	0.00387149765015355	2.61635525301997	9.87852764512392	19.1138863767603	40.0000007987242	61.4992755645116	82.720188398995	94.2091079006132	316.227766016838	277	0.00387149765015355	CP-122721	2.61248375536981
147-24-0	0.0237502398578829	1.22999967728246	1.88700295209807	7.33058461117059	21.6597274281527	41.4235201500876	82.3984746101008	108.480604054418	284.6046555659	138	0.0237502398578829	Diphenhydramine hydrochloride	1.20624943742457
1470-79-7	0.116935533124857	0.771602361992225	1.36154054450276	3.90150059238193	26.65704468584	56.0846909611515	85.1939223052155	99.2989632632653	284.605310893092	115	0.116935533124857	2,4,4'-Trihydroxybenzophenone	0.654666828867368
147536-97-8	11.2656433983778	13.6545403715818	16.0434373447859	23.6370895204473	36.8217987472735	40.8036487149855	82.0676439428865	120.090762686344	158.113881429802	9	11.2656433983778	Bosentan	2.38889697320406
1478-61-1	0.00203982072503613	0.100083153440502	0.219046267006995	6.76639894361771	20.000000199681	45.142332991051	72.7744328045656	84.0804038444017	284.571235879904	665	0.00203982072503613	Bisphenol AF	0.0980433327154659
148-24-3	0.124294840105651	0.528345241089029	0.824823450788362	1.80314353878158	4.00000007987242	14.0921092039665	29.6123586023772	40.0000007987242	250.588998249246	261	0.124294840105651	8-Hydroxyquinoline	0.404050400983378
148-79-8	0.0919144458518238	1.3874722844359	3.19866374853416	8.42141334696041	26.4785988432893	36.1665646691005	51.1498059897916	73.0129424517488	189.770630276717	103	0.0919144458518238	Thiabendazole	1.29555783858408
149-30-4	0.36195234945012	5.60310793152574	9.26993191035951	16.5648212049457	38.8961858554542	62.0114247269398	92.1047061880596	126.939432468523	284.605310893092	100	0.36195234945012	2-Mercaptobenzothiazole	5.24115558207562
149-57-5	0.175371614425798	0.269946351020422	0.364521087615047	6.38095226503711	31.7606220686569	50.3766583200246	62.7323989400769	63.7362967329807	64.7401945258844	7	0.175371614425798	2-Ethylhexanoic acid	0.0945747365946246
149877-41-8	0.0309120637227711	0.287944756199691	0.585328929664678	7.2697218709282	38.2973909141145	56.4322983261968	77.1207771092798	80.4117120177605	87.6223708576168	112	0.0309120637227711	Bifenazate	0.25703269247692
149979-41-9	0.100494617145696	0.194452139532218	0.288409661918741	0.475060428542671	3.21148039915947	25.2927553598781	42.9252317880217	53.8302535985866	64.7352754091516	7	0.100494617145696	Tepraloxydim	0.0939575223865224
150-13-0	0.00300460925047232	0.00307159244515557	0.0031284828755703	0.0614160668049206	2.88401290914829	42.2756214082605	44.6324913852027	50.4734647075445	58.830020537604	13	0.00300460925047232	4-Aminobenzoic acid	6.69831946832531e-05
150-68-5	6.6268219181425	20.1159458668368	20.9190063898982	24.7968930044707	29.0084199118114	60.1917801533771	70.4941880989118	98.5045458708998	296.638147287241	22	6.6268219181425	Monuron	13.4891239486943
150408-73-4	1.09534351161214	2.55756131394992	3.39478418646936	11.1065816058749	14.2138881223188	24.9270830985019	31.4366873553189	35.3486152888341	44.9302670606349	22	1.09534351161214	Pranazepide	1.46221780233778
15086-94-9	1.24767568059564	3.55604051140189	3.73994951949993	6.33603852654707	12.0624448123273	24.9701213084503	39.933612586202	50.2683710641504	69.966637045613	80	1.24767568059564	2',4',5',7'-Tetrabromofluorescein	2.30836483080625
15299-99-7	0.000791356183136124	1	2.8507799784111	8.85626901394485	32.1874076249645	55.849848580659	76.1547505672068	88.0870366373696	208.055882790122	201	0.000791356183136124	Napropamide	0.999208643816864
15307-79-6	0.000534253037465625	1.0538109575644	3.33700532747916	11.7942644529053	27.6228191467988	53.3281633098656	73.673279073399	84.2956198680514	163.563727780683	91	0.000534253037465625	Diclofenac sodium	1.05327670452693
15310-01-7	0.0319131005081905	1.61872626223877	5.514405976202	13.6447435940858	31.201239081052	46.5886158991179	65.5652639401321	87.8717512487764	163.544144744218	92	0.0319131005081905	Benodanil	1.58681316173058
153233-91-1	0.478472116333018	1.17172118583007	3.08438329578995	9.65345493604437	17.0537463614583	38.0362944111956	49.5920933373827	60.7381629737058	117.215757904313	190	0.478472116333018	Etoxazole	0.69324906949705
153719-23-4	10	10.8261435039909	11.6522870079817	16.7102050351433	38.7452975082666	45.6926211676831	52.12308874714	54.5976040355722	57.0721193240045	7	10	Thiamethoxam	0.826143503990869
154-42-7	0.0934473521359153	0.659954179913391	1.11389675902145	2.6700131481538	6.38489265274503	16.6756203851498	39.4170047008818	46.6331871062906	113.840029600293	325	0.0934473521359153	6-Thioguanine	0.566506827777476
155213-67-5	5.78871675732036	11.7671196458972	14.3264164840082	17.4115140706338	23.5858075919035	29.8714379576392	35.9996709705429	38.5707042379222	43.5302338250091	62	5.78871675732036	Ritonavir	5.97840288857683
155569-91-8	0.000981793636293651	0.175826538361631	1	4.00000007987242	10.236323441008	20.4170560387518	30.768875172232	41.6021805901208	316.227766016838	455	0.000981793636293651	Emamectin benzoate	0.174844744725337
156-10-5	1.04302262706097	3.69394676329472	6.37096657269516	20.2376408302056	31.6328112634976	52.2443605484292	74.1523667988298	78.9095752013326	252.982220390833	296	1.04302262706097	4-Nitrosodiphenylamine	2.65092413623376
156-43-4	2.39231024428324	18.1665983482261	19.6435181850429	36.740676485716	53.2939102075009	81.7010658875887	128.841907229548	134.056519976161	205.09071540061	20	2.39231024428324	4-Ethoxyaniline	15.7742881039428
156052-68-5	4.012647409095e-05	3.36580306425132	4.00000007987242	10	29.0124229443834	58.1674024589949	84.0014156894082	89.1429585598056	118.994256557199	303	4.012647409095e-05	Zoxamide	3.36576293777722
15619-48-4	1.66695470804515	8.99245087132383	13.8151446339012	21.0457142263755	30.9537327057915	44.8516164090596	83.101027980253	108.596029789896	234.413165717952	130	1.66695470804515	1-Benzylquinolinium chloride	7.32549616327868
1563-38-8	0.418937368097372	2.20432374064273	3.98971011318808	9.34586923082414	10	10.9828233910896	55.9528137608739	70.942810550802	85.9328073407301	5	0.418937368097372	2,3-Dihydro-2,2-dimethyl-7-benzofuranol	1.78538637254535
1563-66-2	0.0369925270459929	0.468666351775704	0.59189858936462	6.30701948943022	15.8107976408343	32.8822887524418	69.7995315055749	79.8011808828967	95.5861567058366	52	0.0369925270459929	Carbofuran	0.431673824729711
15676-16-1	29.3668929423459	29.7610266338681	30.1551603253904	32.6318981543007	34.2655095880763	56.5777158178558	146.863625209361	213.31580030636	279.767975403359	8	29.3668929423459	Sulpiride	0.394133691522239
15687-27-1	0.469865519036004	1.10000000499203	3.60000006789156	12.1265907588757	32.8420304937887	64.4850439251049	89.6822565502224	137.500575934841	252.694040673431	29	0.469865519036004	Ibuprofen	0.630134485956023
1582-09-8	0.605353419523767	1.11085212925818	1.57629111525583	6.47983440019867	14.4181059828825	40.7343950043536	68.5383436627524	80.9710193501467	112.805168868835	84	0.605353419523767	Trifluralin	0.505498709734409
159138-81-5	0.224099661222046	0.234779023943108	0.242878195474076	0.321242058369314	0.499966838882343	12.7870393014674	37.0219927401523	72.8035194315479	198.142665038647	85	0.224099661222046	Cariporide mesylate	0.010679362721062
1596-84-5	13.007504954832	14.1576596138584	15.3078142728848	19.3381971140079	30.073778726624	36.3763593008832	57.3918580773746	68.5485606173675	79.7052631573604	7	13.007504954832	Daminozide	1.15015465902644
15972-60-8	0.397796721956585	1.641406735835	2.82080077124264	6.74510632588694	25.5961603971861	47.1840453936825	67.7976095325474	79.438575675553	143.166365545847	144	0.397796721956585	Alachlor	1.24361001387842
1610-18-0	0.0163276243499778	2.08014209243322	3.98323021142283	7.97035747162571	13.7371613725032	35.4229723389153	46.3781297759984	60.5895250614869	86.5555658727508	49	0.0163276243499778	Prometon	2.06381446808325
161050-58-4	0.29810591955529	0.483151618634214	0.779574339647267	2.43102878075885	15.2495490081622	37.3796699491717	60.5782135993961	70.9615768911317	136.591916943738	79	0.29810591955529	Methoxyfenozide	0.185045699078924
161326-34-7	0.723161698124973	3.23080320993385	4.01873546585493	10	25.3726600578309	33.7446283988842	44.4608438744674	63.8767592198883	199.901475630432	196	0.723161698124973	Fenamidone	2.50764151180888
1634-04-4	21.5896200814167	21.5896200814167	21.5896200814167	21.5896200814167	21.5896200814167	21.5896200814167	21.5896200814167	21.5896200814167	21.5896200814167	1	21.5896200814167	Methyl tert-butyl ether	0
1634-78-2	0.0132282379982463	0.947188184028684	1.188761949203	7.03393117409535	22.9695686514254	39.6362814616235	55.0601663098388	62.8795660179419	117.581771762309	42	0.0132282379982463	Malaoxon	0.933959946030438
1638-22-8	0.507654452948414	1.53410148272294	2.32938972621387	8.71099249554413	24.9471697465354	56.7111567296534	93.2699913484926	117.38918220062	167.525196647589	88	0.507654452948414	4-Butylphenol	1.02644702977453
1643-19-2	0.220017942979241	0.222304900518735	0.225706472142917	2.84331777473148	19.9575396148664	23.2637113178125	42.6358849684323	43.5533314760882	43.8849896230212	13	0.220017942979241	Tetrabutylammonium bromide	0.00228695753949398
1646-88-4	0.0244963850540063	1.8927116464619	3.76092690786979	9.36557269209346	12.6535001994388	12.8524568360035	12.8969550528221	12.9117877917617	12.9266205307012	4	0.0244963850540063	Aldoxycarb	1.86821526140789
16590-41-3	29.0368164976428	29.0368164976428	29.0368164976428	29.0368164976428	29.0368164976428	29.0368164976428	29.0368164976428	29.0368164976428	29.0368164976428	1	29.0368164976428	Naltrexone	0
16752-77-5	0.127056562098239	0.127756237515568	0.128455912932898	0.519959743428968	13.5831657422305	27.9115040374092	39.0146136064263	111.959241601287	184.903869596147	11	0.127056562098239	Methomyl	0.000699675417329959
1689-84-5	0.489514093497037	5.08693797140245	7.54141180424404	12.5822989609722	26.5649498271131	44.206893774498	66.0596993788692	75.1122924127698	194.502415884507	205	0.489514093497037	Bromoxynil	4.59742387790542
1698-60-8	2.57262626964633	4.23176535993759	7.71876186355049	9.78137338915544	24.4982722931768	33.3594967304515	50.9919733203404	82.0274319155143	86.7469072449223	20	2.57262626964633	Chloridazon	1.65913909029126
1702-17-6	0.00244891662764416	0.00245186988631599	1.21354143695604	4.25410799607435	7.66990624780605	32.29013935072	41.2033363483413	127.19601768311	284.6046555659	14	0.00244891662764416	Clopyralid	2.9532586718296e-06
173159-57-4	0.176470788665395	1.33063600030602	2.48480121194666	5.94729684686855	9.06435008309483	11.5804754682069	13.9613009711232	14.7549094720952	15.5485179730673	4	0.176470788665395	Foramsulfuron	1.15416521164063
17321-77-6	3.36774887708259	7.56972592939681	9.72500969791391	27.8982642765869	39.7286693117752	62.1141026689754	75.7442365812232	80.6523454874765	316.227171417179	130	3.36774887708259	Clomipramine hydrochloride	4.20197705231422
173584-44-6	0.0951314920259317	1.02969643576883	2.33578806951481	6.48218766375917	10.9796719049319	32.6768361155482	46.4917617013631	59.0275827651789	111.247689526313	189	0.0951314920259317	Indoxacarb	0.934564943742902
17372-87-1	0.30259831127099	6.07994334774484	8.27699704214378	13.4562392169209	23.8479471184057	36.4777712887076	61.5470157498238	72.6478449070786	101.953702025051	151	0.30259831127099	Eosin	5.77734503647385
1746-81-2	0.0164700531245786	6.85959544806066	13.7027208429967	34.232097027805	54.0099909705641	94.0667392181378	151.098053151612	170.108491129437	189.118929107262	4	0.0164700531245786	Monolinuron	6.84312539493608
175013-18-0	0.0530007481408697	0.105896430173718	0.281941013650663	0.971378900255254	3.05924036297267	33.2400915748963	73.2226695795406	86.3932618043849	133.042991032774	312	0.0530007481408697	Pyraclostrobin	0.052895682032848
1763-23-1	0.0217185086430912	5.35634026656797	8.33172013321751	17.5723887698385	33.1983609923737	68.521088722022	97.5476659193636	118.258885552113	316.227766016838	692	0.0217185086430912	Perfluorooctanesulfonic acid	5.33462175792488
17696-62-7	0.173434942231399	3.36309903548162	5.49824127921947	24.3719678712861	41.5070936340669	62.6030387395629	80.0457755744678	104.784870222435	163.675998876427	86	0.173434942231399	Phenylparaben	3.18966409325022
180084-01-9	0.0343184765022702	2.90333784492073	4.00000007987242	10	20.5377580318351	40.0000007987242	60.7413610847873	71.6854379126727	284.605310893092	366	0.0343184765022702	SB236057A	2.86901936841846
1806-26-4	0.349795163225723	2.27873355536276	6.75549802236052	17.4263551746587	40.0000007987242	40.0000007987242	72.5419415732229	96.5174546921144	276.219923085833	195	0.349795163225723	4-Octylphenol	1.92893839213704
181274-15-7	0.0191077697780219	0.313375438844615	0.607643107911209	2.50000003993621	14.3190761926949	34.7715773220437	45.2982058858261	51.1078649859012	56.9175240859763	7	0.0191077697780219	Propoxycarbazone-sodium	0.294267669066593
1843-05-6	0.828135648528081	4.6926415596908	9.80339926492842	25.0043172205717	40.0000007987242	66.5123052029013	91.7282406860675	108.071907433737	256.375783140595	65	0.828135648528081	Octabenzone	3.86450591116272
184653-84-7	0.784387203555275	1.2943276609456	4.3414893917603	10.1195850720698	21.1960917457083	39.1207270825384	56.6866123868602	61.6140589067179	257.015313346731	22	0.784387203555275	Carabersat	0.50994045739032
18559-94-9	0.0158510851882199	0.0230643549412436	0.0302776246942672	0.0440624863706399	0.047914504354121	0.12549019668929	0.368404818396296	0.509327887670664	0.650250956945033	9	0.0158510851882199	Albuterol	0.00721326975302362
1861-32-1	0.448462596535496	3.99488069260932	8.11018610813707	24.4191886561449	33.1822244201228	47.9131047734921	75.3429489837718	85.5109105864954	106.920504674804	48	0.448462596535496	Chlorthal-dimethyl	3.54641809607383
1861-40-1	0.573552134040177	4.0178375892119	5.14341604556586	8.65662328380389	18.2296781024126	42.2248923494973	87.2257270772917	104.255939298719	116.390088924788	67	0.573552134040177	Benfluralin	3.44428545517172
186392-65-4	2.61873106432756	8.21617955881722	11.3730960440593	26.02345489211	53.0409887448449	83.9433772351048	105.062590195039	121.788100466672	176.888663259226	96	2.61873106432756	Ingliforib	5.59744849448966
188425-85-6	0.324797153605651	0.573882017825228	1.19340612698114	5.92871884424347	14.117938879764	48.7581641197526	65.3590979405407	115.88175716869	223.239478854973	68	0.324797153605651	Boscalid	0.249084864219577
188489-07-8	0.0670398476999334	0.0790765594396009	0.0817363665741081	0.700292490738508	4.87088837787329	42.1802608022911	84.5558126413809	231.280839673564	316.227766016838	24	0.0670398476999334	Flufenpyr-ethyl	0.0120367117396675
189003-92-7	0.0020000000199681	0.0896205051531235	0.594627324922835	5.50933894322659	30.080150165438	49.0341349405503	74.637880498883	86.3522814202957	124.470662183514	143	0.0020000000199681	Trelanserin	0.0876205051331554
1897-45-6	0.000306015200885294	0.333576079393778	0.802564157042417	1.00294258760386	4.35731241963667	21.3010984690702	39.9515837337192	69.5943527318623	316.227766016838	501	0.000306015200885294	Chlorothalonil	0.333270064192893
18979-55-0	0.0455633869661906	1.53810435480636	5.01559451706806	14.2482327214738	27.9280748654462	45.5028920284925	68.734650131885	80.8670237405753	284.605310893092	129	0.0455633869661906	4-(Hexyloxy)phenol	1.49254096784017
19044-88-3	0.0151901827918733	2.35187655203556	10	36.8901142283913	40.0000007987242	74.2194958508273	89.9085708946456	116.235810676761	316.227766016838	677	0.0151901827918733	Oryzalin	2.33668636924368
1912-24-9	1	1.47552139560771	2.80159985847853	6.80040717594483	16.7324744281257	28.7652647522455	47.3378635876831	63.8353967045869	118.568684099287	68	1	Atrazine	0.475521395607712
1918-00-9	0.00545859659551302	0.0115335642448351	0.0348387884712285	0.111275686716945	0.205620021393886	0.266312842707734	14.8798902254794	35.8025397788158	65.4158516722031	15	0.00545859659551302	Dicamba	0.00607496764932208
1918-02-1	5.18853678399191	8.51512053583442	8.91822037820269	29.6419656727717	47.9420941001923	57.7409599766334	68.3965191379304	73.6944869995868	84.2430340953373	21	5.18853678399191	Picloram	3.3265837518425
1918-16-7	0.20000000199681	2.81606431416592	4.00000007987242	10	30.867751832919	43.2378409853413	56.7270618483503	65.6608430745746	163.601017351443	313	0.20000000199681	Propachlor	2.61606431216911
19216-56-9	6.28163358646698	7.21239531892179	7.74003539013581	11.8920076071197	15.7721590774823	18.6188835690029	32.5388284439692	39.1928315891346	42.6716071406989	36	6.28163358646698	Prazosin	0.930761732454814
1929-77-7	20.0334616961761	22.757404426689	25.481347157202	31.0359067254966	39.368874580899	62.9547915306983	72.1806319097621	77.1043043628312	82.0279768159002	7	20.0334616961761	Vernolate	2.72394273051297
1929-82-4	0.437997972346429	1.70696133761534	3.04047513246906	13.8393552453354	41.9243256995622	55.3612565225007	81.4606132613811	90.6830740476378	316.227766016838	32	0.437997972346429	Nitrapyrin	1.26896336526891
19666-30-9	0.145410778642711	0.815977738917546	1.87514479958104	14.9164802454366	40.0000007987242	60.3396914727734	79.2545526323708	86.7068594309866	219.530061973145	236	0.145410778642711	Oxadiazon	0.670566960274835
19774-82-4	0.190353032535687	3.45397524244682	7.37750350481718	10	29.9999824045942	51.4107816547568	69.6442419332279	79.2416015570108	163.553182777379	395	0.190353032535687	Amiodarone hydrochloride	3.26362220991113
1987-50-4	0.0152512345437492	1.22314972899597	5.48487376931738	12.2559223293348	25.9768807089385	40.0000007987242	63.1122234561669	94.9215984821289	284.605310893092	185	0.0152512345437492	4-Heptylphenol	1.20789849445223
199119-58-9	0.00299999824045942	0.146068402509708	0.170650784671619	0.402242897800998	5.11862507636384	20.4119560502629	28.4939474086206	36.1745738272675	72.2811410774095	30	0.00299999824045942	Trifloxysulfuron-sodium	0.143068404269249
2008-41-5	1.07836752642734	1.59519474691	2.11202196739265	3.66250362884062	19.9596075615101	39.0513934212847	45.6323025515221	47.8259389282679	50.0195753050137	4	1.07836752642734	Butylate	0.516827220482655
20325-40-0	0.01046658488584	4.39272177420857	10.0832678519454	22.9746579432269	40.0000007987242	55.0294913612528	66.2527881262037	81.0047840660867	223.344365177853	284	0.01046658488584	C.I. Disperse Black 6 dihydrochloride	4.38225518932273
205-99-2	0.0400000007987242	1.05595455449458	2.62301870782165	10.2746491079757	22.309046052409	36.4783431585123	62.7908027237184	76.6193626020849	170.371128468018	243	0.0400000007987242	Benzo(b)fluoranthene	1.01595455369585
2058-46-0	0.0103263537833763	1.88773632363017	3.53115607642513	15.3021858521329	40.4542356552358	68.2246006435292	84.6349050240614	110.67352665472	284.605310893092	59	0.0103263537833763	Oxytetracycline hydrochloride	1.8774099698468
2058-94-8	1.50906553317576	4.00000007987242	10	14.110097021889	40.0000007987242	65.4458330280398	94.1467983124269	119.646518505288	200.620819456517	193	1.50906553317576	Perfluoroundecanoic acid	2.49093454669666
206-44-0	1.13984993814892	5.29463083655907	7.4325191361268	14.683796512243	38.6086102139393	56.9905986856485	82.5178655201742	113.755557636216	163.633040432535	110	1.13984993814892	Fluoranthene	4.15478089841015
2078-54-8	0.0245172638007266	3.1914656073881	22.7387083543388	32.2846614943057	44.4676548389983	62.7988519858799	84.4508239983275	107.50674091949	223.233310605437	60	0.0245172638007266	Propofol	3.16694834358738
208-96-8	1.15388662669868	16.9956504661343	22.0936505184929	40.275969193558	45.1090831420898	67.4402233616483	88.3925280587911	96.0871538263278	234.162313374621	29	1.15388662669868	Acenaphthylene	15.8417638394356
20830-75-5	0.00731420283707562	0.0125105327396803	0.0156854309894582	0.0529477327125663	0.12243253420275	0.333781509534562	0.734815152290881	2.43288184379417	74.427426068526	226	0.00731420283707562	Digoxin	0.00519632990260466
208465-21-8	7.14016914511069	7.3422872828419	7.54440542057312	8.15075983376676	9.16135052242284	21.0013880246124	28.1054105259261	30.473418026364	32.8414255268019	3	7.14016914511069	Mesosulfuron-methyl	0.202118137731215
2104-64-5	0.0564342814815177	0.720931476191657	1.52236822996287	4.8578421361361	13.6813544193126	30.508100724139	40.0000007987242	43.8404705338723	68.9396382205783	108	0.0564342814815177	EPN	0.664497194710139
21087-64-9	0.121107433307546	2.08958654992179	3.25724105751904	3.94796048855948	9.97217494764261	19.1790500939822	32.7131102259253	45.6619816407901	53.0952903414634	16	0.121107433307546	Metribuzin	1.96847911661424
210880-92-5	0.0146750300762341	0.218053719927925	0.871270059284629	16.1711162813865	28.9531619778934	34.4477610526148	38.748152472469	56.665274900042	127.952860685275	21	0.0146750300762341	Clothianidin	0.203378689851691
21256-18-8	8.98488245890408	9.95915567007367	10.9334288812433	13.8562485147521	19.6224688415335	24.425181154485	25.6136863631	26.0098547659716	26.4060231688433	4	8.98488245890408	Oxaprozin	0.974273211169596
2144-53-8	1.23472536511057	2.31147084912134	7.02653536502042	10	22.2562472133797	40.0000007987242	67.7818929026685	187.606615668983	243.677819603229	22	1.23472536511057	3,3,4,4,5,5,6,6,7,7,8,8,8-Tridecafluorooctyl methacrylate	1.07674548401077
21564-17-0	0.108235218944836	1	2.0000000199681	4.00000007987242	10	29.6708516129099	59.9934077860365	86.6233475592717	316.227766016838	454	0.108235218944836	2-(Thiocyanomethylthio)benzothiazole	0.891764781055164
2164-17-2	1.81100104118608	2.4070298126419	3.7293004877636	11.7795759835268	30.4232201830833	45.3244672807946	87.8215290234206	91.9617854987518	96.4797123570655	48	1.81100104118608	Fluometuron	0.596028771455816
21725-46-2	0.0345672634841339	0.408801189881746	0.974845449331662	4.33388106589801	19.4289513106715	33.814446794328	74.69926660357	89.7217813143944	284.605310893092	50	0.0345672634841339	Cyanazine	0.374233926397613
2176-62-7	0.912604760729412	2.12658101801919	10	18.5184560268907	40.0000007987242	56.7021796583606	89.7175794859012	99.5650605729356	163.607421466267	83	0.912604760729412	Pentachloropyridine	1.21397625728978
21829-25-4	5.46198118772824	9.99841308452776	18.8342135446428	26.2141368757167	43.487964109916	55.6796737246794	74.7561164299502	92.2885450441093	185.740238983804	100	5.46198118772824	Nifedipine	4.53643189679952
219714-96-2	0.0660156646278537	0.1157109608686	0.20000000199681	0.499999995007974	10.6509905656692	26.9236539543919	33.544861260491	42.6549070583435	45.5897278847886	41	0.0660156646278537	Penoxsulam	0.0496952962407463
22071-15-4	23.2421874776994	23.2665879707105	23.2909884637216	23.3641899427548	23.8267658582767	49.8092829472158	95.8183785384	111.154743735461	126.491108932523	4	23.2421874776994	Ketoprofen	0.0244004930110684
2212-67-1	0.25987697327575	0.909199540813239	1.7377408585371	4.09684185709622	9.14840326040637	24.9798599979868	58.2053456657911	70.8525702030917	93.9158730287502	25	0.25987697327575	Molinate	0.649322567537489
22204-53-1	24.1612834315364	24.1612834315364	24.1612834315364	24.1612834315364	24.1612834315364	24.1612834315364	24.1612834315364	24.1612834315364	24.1612834315364	1	24.1612834315364	Naproxen	0
22224-92-6	0.560575354192139	3.86389283085894	5.0128183610651	10.3234069629576	30.4064196020892	45.9324567045255	75.076803427697	89.3615515092234	123.759914312649	118	0.560575354192139	Fenamiphos	3.3033174766668
2226-96-2	0.105665229343809	0.243682397326267	0.381699565308724	3.75326302703959	27.0407579631381	43.7446602505943	45.3259636088087	45.4213439721871	45.5167243355654	8	0.105665229343809	4-Hydroxy-2,2,6,6-tetramethylpiperidin-1-yl)oxidanyl	0.138017167982458
22260-51-1	0.221988920863206	1.08486305910669	1.83922250715422	3.3746442740974	6.98872577700141	11.2305751940018	17.5560619897062	22.355535029928	66.3296949523833	77	0.221988920863206	Bromocriptine mesylate	0.862874138243479
2243-62-1	0.123347286515271	2.63083616539976	3.90163653857933	10	35.7863456903867	66.128497548128	94.8573412217876	128.043210009901	284.6046555659	106	0.123347286515271	1,5-Naphthalenediamine	2.50748887888449
22494-42-4	2.69500949734249	5.66834893871818	9.04391390957531	13.915590000154	21.2209608363891	24.4395615682034	30.011070228113	31.6126344513462	38.3646287552591	18	2.69500949734249	Diflunisal	2.97333944137569
22781-23-3	0.378795054260324	3.04316591284257	4.37322774930874	16.8023790330711	37.6814841593607	51.8268309110825	92.2874882836478	102.949417363086	147.539395591732	47	0.378795054260324	Bendiocarb	2.66437085858224
2303-17-5	0.179272558174345	5.99342982043165	11.1436334545416	20.2769313457451	37.1923825307839	40.0000007987242	69.7195584478637	84.7861940067877	120.707706996624	115	0.179272558174345	Tri-allate	5.81415726225731
230954-09-3	0.0020000000199681	2.21531083043675	7.61766060523797	25.9340606108412	50.6362931013357	67.9949135522784	79.1198663772546	86.7554604281422	314.049423133251	78	0.0020000000199681	CP-544439	2.21331083041678
2310-17-0	5.35309560687739e-05	1.02169441156392	1.83922000492363	7.38407885124189	30.9439263174933	50.9336269747489	74.0939020018531	84.7574132583522	316.227766016838	202	5.35309560687739e-05	Phosalone	1.02164088060785
23103-98-2	1.1379549830009	3.31075792792726	3.72795474437091	4.28705642888	13.0286507797863	21.8426053825375	44.2668235086126	48.4396009416264	65.8556438393168	29	1.1379549830009	Pirimicarb	2.17280294492636
2312-35-8	0.165885719195742	1	1.52372790552522	4.00000007987242	12.1892984694196	26.1118555689344	40.0597013090507	54.6269238691339	284.6046555659	394	0.165885719195742	Propargite	0.834114280804258
23135-22-0	0.546215349091343	0.817562386883268	3.11709942264366	11.3909405442229	26.5438223977108	61.0527429794238	88.4368673347069	103.828241372759	191.042063318064	52	0.546215349091343	Oxamyl	0.271347037791926
23184-66-9	0.163425943146681	1.46151473304861	3.86718914375117	10	27.4297628086433	41.4459705087857	61.8974494002154	78.6077546267016	171.667467372861	186	0.163425943146681	Butachlor	1.29808878990193
2321-07-5	0.0809789236601241	0.275574805409878	0.620674186615784	1.56530893480982	19.0491844169352	32.8450268445716	54.633293532728	60.3217171049453	240.646749563615	86	0.0809789236601241	Fluorescein	0.194595881749754
23422-53-9	0.519523862332861	10	10.5567934654418	31.282330458868	51.2427082380034	75.5738458820412	91.6654927328234	102.246962242772	316.148408569829	52	0.519523862332861	Formetanate hydrochloride	9.48047613766714
23513-14-6	2.935805271103	3.2157210072138	4.41028286600754	14.6435641987031	21.9444086820734	25.9279245685513	119.460591407459	144.949878596238	163.636054692294	12	2.935805271103	(6)-Gingerol	0.2799157361108
2353-45-9	0.189962466548711	5.2165339608852	6.44111193550721	11.4462440120624	20.5171484139493	30.6861214807057	38.2913276566509	47.3189504801355	79.7433524013209	85	0.189962466548711	FD&C Green No. 3	5.02657149433648
23564-05-8	1	4.46523979191308	6.21388788430627	10.4521628156245	25.0778259713105	49.0410522581281	79.1272582772914	86.4847012775591	284.6046555659	80	1	Thiophanate-methyl	3.46523979191308
23593-75-1	0.0022121623675349	1.24521832545272	5.45046633302066	10	22.6869988408108	40.0000007987242	74.9002938701423	81.8431892392091	316.227766016838	458	0.0022121623675349	Clotrimazole	1.24300616308519
2385-85-5	0.214635423674141	0.497876594459169	0.802914574322796	1.9190695416282	2.36627623564061	4.04879951190504	18.3927047979466	32.5403443782012	284.605310893092	46	0.214635423674141	Mirex	0.283241170785028
2390-60-5	0.00371122256398383	0.0803878920183989	0.190676653763744	1.04774986941511	12.843745956785	26.0405661555262	43.7784836590311	54.3702733982157	165.664708249189	216	0.00371122256398383	Basic Blue 7	0.0766766694544151
2392-39-4	0.0020000000199681	0.00323734147285788	0.00915172602981703	0.0897291886450464	2.82634712650966	13.2823963890609	36.4716333953509	52.8670324690448	158.113881429802	99	0.0020000000199681	Dexamethasone sodium phosphate	0.00123734145288977
23950-58-5	0.00991432154501607	0.304986207306855	1.68833166611341	9.50402346737026	25.7087523043423	45.8149271148797	68.2818904234078	93.1931105415479	284.6046555659	105	0.00991432154501607	Propyzamide	0.295071885761839
24017-47-8	4.60701684286948	11.7309216704318	18.6265021816524	40.6553769093328	48.0415776253905	59.5974799122342	71.3284716139614	110.476783902876	284.605310893092	18	4.60701684286948	Triazophos	7.12390482756235
2409-55-4	0.20000000199681	16.5126100432205	28.888470126808	37.0716904996122	40.0000007987242	58.8036109342122	94.857877550144	121.737220997379	284.6046555659	203	0.20000000199681	4-Methyl-2-tert-butylphenol	16.3126100412237
2416-94-6	3.27330821167317	3.70932333259272	4.76243051891338	9.62147598045215	12.0867628205894	37.6528626429881	46.726345098792	54.3769553236144	65.4529160574788	13	3.27330821167317	2,3,6-Trimethylphenol	0.436015120919552
24169-02-6	0.0763696851260049	5.22472502920139	9.52832957880886	18.0819826637518	32.6285096939915	48.5647582159939	65.7032610480836	78.2488217706926	284.605310893092	470	0.0763696851260049	Econazole nitrate	5.14835534407538
24219-97-4	9.93982183467886	10.9580812824229	15.8401746053455	23.7866310091111	33.1602414212923	40.7213064588146	41.2894239094099	42.8597109407468	158.113881429802	38	9.93982183467886	Mianserin	1.01825944774407
2451-62-9	0.0117014047016804	0.485477094073356	2.69352603275618	10	35.0616217338476	49.0113984821037	73.7609745711269	83.7495644017499	171.400861319941	247	0.0117014047016804	Tris(2,3-epoxypropyl)isocyanurate	0.473775689371676
24602-86-6	0.0463270877395136	0.386566496906306	2.72357253126556	10.8209097811222	33.7094696909395	70.775234923802	101.778995414394	109.673152792371	138.284976427341	48	0.0463270877395136	Tridemorph	0.340239409166792
2465-27-2	0.110954188138883	1.01452633691587	1.75082727539858	4.12885660364832	20.7653704194207	37.0236742858627	61.0291402987807	85.603039317571	316.227766016838	244	0.110954188138883	Auramine hydrochloride	0.903572148776986
2467-02-9	0.00538530121969077	1.09203990350899	8.96021387539358	16.1628407601947	34.8657896670531	65.1648262973756	102.658576983916	109.661207195928	123.56258915003	98	0.00538530121969077	2,2'-Bisphenol F	1.0866546022893
2467-03-0	4.2396255426251	7.28065769447126	10.6038372319094	18.6611917054994	34.3046648822861	48.4187690793201	77.1428345933401	82.5385161893232	90.5601222265251	60	4.2396255426251	2-[(4-Hydroxyphenyl)methyl]phenol	3.04103215184616
2492-26-4	1.73096385786812e-05	0.000661185063795693	0.0330215825524047	2.10546681139905	25.923820161043	44.663216876216	73.9791824820272	78.7589163746745	114.412374766415	53	1.73096385786812e-05	Sodium 2-mercaptobenzothiolate	0.000643875425217012
249296-43-3	0.0905690891330904	1.32123210237213	1.95686934060678	4.58439526579402	10	19.2502694277645	31.9358944236661	40.0000007987242	102.965800444388	252	0.0905690891330904	CJ-013610	1.23066301323903
25057-89-0	0.20464017569464	1.55981650946158	2.65508635931432	10.6156355460985	27.3879798705314	37.1289784151488	46.1678910002886	54.1372304713879	57.73843391589	17	0.20464017569464	Bentazone	1.35517633376694
2528-16-7	10.7139594911974	10.8641349860025	10.9124063818348	14.8689862038075	32.0482686482763	44.6968017027312	51.4335975902771	58.0943031556275	123.883081621791	20	10.7139594911974	Monobenzyl phthalate	0.150175494805165
25311-71-1	0.0800000023961726	4.60526546749425	7.11114798131906	14.7644422080948	31.1069916051937	45.5224732435408	60.5204014880953	67.0559289227402	284.6046555659	92	0.0800000023961726	Isofenphos	4.52526546509807
25316-40-9	0.000300000495134725	0.0811901938982746	0.198881826587293	0.568888085817219	1.54925640391674	3.92021330917578	16.3292034475989	27.8152785885208	316.227766016838	231	0.000300000495134725	Adriamycin hydrochloride	0.0808901934031399
253450-09-8	0.063136863020115	1.09569970737813	2.54767570003259	6.96177635037054	34.7425507397857	60.3057821936222	86.2036193336748	91.86151175424	137.067976044673	142	0.063136863020115	Besonprodil	1.03256284435801
25606-41-1	7.5854596060955	8.43054874396207	9.27563788182865	11.5716495269738	18.3818872459819	43.2711625291944	67.3390289041437	67.7165264940269	68.09402408391	8	7.5854596060955	Propamocarb hydrochloride	0.845089137866575
25614-03-3	5.85839971498388	8.24943813031824	9.37261927672257	9.77592184397057	20.9900754654174	29.6061083371991	32.8036939995102	35.2836865163302	38.9687970934472	15	5.85839971498388	Bromocriptine	2.39103841533435
25812-30-0	13.383663228738	17.5304518428511	18.7554905845526	29.2354572761856	41.5017031702586	63.3148841846402	78.1233324759402	83.0231551983111	86.8974435386493	18	13.383663228738	Gemfibrozil	4.14678861411307
2593-15-9	0.0554551647675595	0.479260582066969	0.669562390428873	1.00576322777003	1.1000092837756	1.97024093879637	34.5136543889464	53.212648346493	96.125585920324	90	0.0554551647675595	Etridiazole	0.423805417299409
25956-17-6	5.45763641729895	12.8226562544505	15.8032350628281	24.4772712161332	32.2571504647647	46.2088329373962	62.6299406282102	89.137818244595	157.271236059526	81	5.45763641729895	Allura Red C.I.16035	7.36501983715158
2610-11-9	1.30061722086413	8.77009427649384	11.4191672950362	20.7840210386041	34.6940146071569	42.4560501205638	54.0042585164888	72.2124115965222	86.4430031167915	68	1.30061722086413	C.I. Direct Red 81 disodium salt	7.46947705562971
26225-79-6	0.0891390497375709	4.01943253753607	7.42207003610703	27.5429125301949	45.1531461284312	68.536004517419	87.4792343144099	90.7479547626023	106.827729976114	136	0.0891390497375709	Ethofumesate	3.9302934877985
26259-45-0	4.44801455812462	14.0753188379973	23.70262311787	45.2637481685927	57.7270015493377	64.5116397622635	67.8827703977872	68.3107894550011	68.738808512215	7	4.44801455812462	Secbumeton	9.62730427987267
2634-33-5	0.0315562483041253	1	4.00000007987242	10	23.5458839938276	40.0000007987242	59.9313416338356	71.1216788920139	108.839615783399	261	0.0315562483041253	1,2-Benzisothiazolin-3-one	0.968443751695875
26530-20-1	0.362836943636912	1.71041291022717	2.0000000199681	8.46599290161153	16.3665069781788	40.9280449715851	73.3484870978527	92.3468543422808	316.227766016838	497	0.362836943636912	Octhilinone	1.34757596659026
2675-77-6	0.075228430296553	0.41506558815806	0.604123490094847	1.99286735529095	10.3894557648479	21.7158632701295	31.792966691664	36.0974479458425	42.4072392097099	14	0.075228430296553	Chloroneb	0.339837157861507
26839-75-8	2.93142846055854	2.95562256478824	2.97981666901795	3.05239898170706	3.13399644862491	3.14859136453226	29.1110430294059	37.7651935843638	46.4193441393217	5	2.93142846055854	(S)-Timolol	0.0241941042297036
2687-96-9	4.00563801474951	16.4972802989982	29.4457790009977	40.0000007987242	40.0000007987242	63.1765760669958	76.0763153673533	89.0131257960158	198.050525918228	198	4.00563801474951	1-Dodecyl-2-pyrrolidinone	12.4916422842487
2696-84-6	0.0368673566268265	0.046429171904389	0.0559909871819516	0.0846764330146391	35.675235138464	72.3808837953826	74.4167311538602	75.0953469400193	75.7739627261785	4	0.0368673566268265	4-Propylaniline	0.00956181527756252
27314-13-2	1	4.38412993567641	5.71880966016685	9.36106799945779	18.3879366985926	36.7492939865452	47.5771048154484	63.3451232996442	135.133180979827	89	1	Norflurazon	3.38412993567641
2783-94-0	4.58223755097139	14.9245674917703	19.7387013233135	29.4048840125064	37.256902356657	44.4659919526576	55.754151793688	66.3458325658939	238.257181541422	84	4.58223755097139	FD&C Yellow 6	10.3423299407989
2785-87-7	26.2536082186796	27.3521994339302	28.4507906491809	31.746564294933	34.8725460573177	43.3688724394459	56.3312664007361	60.6520643878328	64.9728623749295	4	26.2536082186796	2-Methoxy-4-propylphenol	1.09859121525068
2795-39-3	0.0130057080257419	9.56110016944284	11.2049227468104	23.7756678426353	40.0000007987242	71.4736905512415	90.2679138308179	112.167045169992	202.116607475307	158	0.0130057080257419	Potassium perfluorooctanesulfonate	9.5480944614171
27955-94-8	0.00496921542556409	1.11474437096173	3.60459475371581	10	32.2499095459611	51.2982150618309	81.8084220214587	97.921192525964	252.982220390833	310	0.00496921542556409	4,4',4''-Ethane-1,1,1-triyltriphenol	1.10977515553617
28249-77-6	2.17040059593793	5.15668817423949	5.99397027148665	15.5740702932195	27.5924600298334	41.4485475928123	66.5484368347172	75.4850137678023	107.009417498563	74	2.17040059593793	Thiobencarb	2.98628757830156
2835-95-2	0.910693464675342	2.11779067127529	6.03763420796912	20.6224019844568	34.9909758318544	53.795351245536	79.377491660279	101.681072647506	284.605310893092	67	0.910693464675342	5-Amino-2-methylphenol	1.20709720659995
28434-00-6	0.085989218114454	4.23388158820298	6.59693120584949	18.2024983350711	39.973115643496	64.6966807722701	95.8643902981391	112.827322114718	383.31604631411	177	0.085989218114454	S-Bioallethrin	4.14789237008852
28797-61-7	7.34638187806978	7.34687758763596	7.34737329720213	7.34886042590065	7.35133897373152	7.3538175215624	7.35530465026092	7.35580035982709	7.35629606939327	2	7.34638187806978	Pirenzepine	0.00049570956617373
288104-79-0	0.074186690935515	1.13776466082657	3.35034128043556	7.31572884288576	17.8104133979379	39.3465809502523	54.2539334161641	74.7851212012506	284.6046555659	293	0.074186690935515	Surinabant	1.06357796989106
28911-01-5	29.7115972884501	31.0333063554218	32.3550154223934	36.3201426233085	40.5232453879902	42.627673226193	42.8151855594461	42.8776896705305	42.9401937816149	4	29.7115972884501	Triazolam	1.32170906697169
28981-97-7	7.5595666429057	7.66900722895342	7.77844781500115	9.15792399547277	20.0149689648338	28.1013560725766	32.6861368392133	36.9846040866204	41.2830713340274	8	7.5595666429057	Alprazolam	0.109440586047723
290352-28-2	0.00147108578857375	0.00262569543149876	0.00299999824045942	0.0262252914288077	0.826313772645838	35.4895332948689	61.3591633022167	142.14044904482	261.424327805071	66	0.00147108578857375	CP-634384	0.00115460964292502
29091-21-2	0.588673112538977	3.91524470453518	5.32546079896424	16.5681033014409	32.5714857049447	48.1237446859556	62.8867082775678	74.6775100148088	209.406423768479	270	0.588673112538977	Prodiamine	3.3265715919962
29094-61-9	43.7179712363547	44.5466016900021	45.3752321436495	47.57099704635	56.9626064387727	73.5691312307805	78.0702294598904	78.8490406768117	79.627851893733	6	43.7179712363547	Glipizide	0.828630453647399
29122-68-7	61.6379235728121	61.6379235728121	61.6379235728121	61.6379235728121	61.6379235728121	61.6379235728121	61.6379235728121	61.6379235728121	61.6379235728121	1	61.6379235728121	Atenolol	0
2919-66-6	0.000345251043594636	0.00176978001561901	0.024086197946785	1.00787677505579	16.6706613972348	39.470468292872	58.3802079699882	68.3963110863776	131.171655575155	130	0.000345251043594636	Melengestrol acetate	0.00142452897202438
2921-88-2	2.34776757344321	10	12.7738832687778	19.5893619651295	36.4493917683927	53.7135699106055	84.3566314034069	104.860374150302	252.954261307644	198	2.34776757344321	Chlorpyrifos	7.65223242655679
29232-93-7	0.159175784878478	1.2256218364547	3.55083374500938	13.1697105234771	32.5130715672188	47.1885090227679	85.3586779309181	94.5996241893117	316.227766016838	143	0.159175784878478	Pirimiphos-methyl	1.06644605157622
29420-49-3	14.0480809135352	17.0614853680181	20.0748898225011	29.11510318595	34.5351462059185	41.7836388322061	54.1150614870296	58.225535705304	62.3360099235785	4	14.0480809135352	Potassium perfluorobutanesulfonate	3.01340445448296
2943-75-1	0.0534100519018322	8.24874313454431	16.3334908191036	30.5232176731371	57.6084671732983	94.0584948915927	129.685560118111	163.612582615671	592.129911412643	92	0.0534100519018322	Triethoxyoctylsilane	8.19533308264248
2971-36-0	0.000507874148501769	0.100141344015137	0.528252060820238	7.77887943954946	32.7198270938699	68.1089507419022	84.6578042328528	89.5617496828412	189.736550221325	431	0.000507874148501769	2,2-Bis(4-hydroxyphenyl)-1,1,1-trichloroethane	0.0996334698666357
298-00-0	0.230064543162332	1.77383196190787	3.12407524556614	9.22148161442453	20.5364427018163	38.5438054101003	61.2391981788996	71.5802512434314	112.05880840054	132	0.230064543162332	Methyl parathion	1.54376741874554
298-02-2	0.00553412545387825	6.46190114367877	13.7605627209592	32.9363443124862	45.6701507709318	78.2769363371473	112.849508891465	121.90889428969	163.626635314903	62	0.00553412545387825	Phorate	6.4563670182249
298-46-4	0.0285267962354889	3.18573663906442	4.20201200719394	7.8232919386864	25.700403658454	39.4312369673579	79.6169492614108	87.2023238425707	210.090783160148	40	0.0285267962354889	Carbamazepine	3.15720984282893
298-81-7	1.16653705850624	7.24018016395246	14.2288346255733	25.1200041458186	31.5938734575708	66.9496859061645	93.2737847771417	138.483888645877	252.010130940348	36	1.16653705850624	8-Methoxypsoralen	6.07364310544622
302-79-4	0.00102359934662459	0.102198645590062	0.231846079830125	4.65301113456928	24.9789360827948	44.3423308793514	75.7209142143722	84.8937153756917	284.605310893092	344	0.00102359934662459	all-trans-Retinoic acid	0.101175046243438
3033-77-0	0.0215480016435872	9.65624029521264	11.146707640907	15.7192492775505	32.5213012075021	45.4381877459699	65.9222804122974	92.0345280010458	109.648577037239	20	0.0215480016435872	Glycidyl trimethylammonium chloride	9.63469229356905
30516-87-1	0.328110327257446	2.31643436927614	4.02482220191402	7.98196832440832	24.0994427208584	67.8369010338741	87.5957428531227	92.2905002422654	95.4950806853186	21	0.328110327257446	3'-Azido-3'-deoxythymidine	1.98832404201869
30560-19-1	0.892668343586742	1.77934329030546	2.66601823702418	27.6785524889487	40.1806538834802	62.3593334907348	94.8683154709358	132.595403212112	170.322490953288	11	0.892668343586742	Acephate	0.886674946718718
307-24-4	0.0016450041578742	0.00187873639535931	0.0253990808197207	5.87109024166928	13.2552828673627	21.8352439024825	48.2909778975674	64.5245232481865	119.080047716329	31	0.0016450041578742	Perfluorohexanoic acid	0.000233732237485111
309-00-2	0.0353999786418882	4.20938550825269	6.52210678996142	13.9149575175861	39.2563505821702	50.9391860767703	71.1579850198904	80.6921712429265	172.410614597811	304	0.0353999786418882	Aldrin	4.1739855296108
311-45-5	0.24002854912304	2.37825573989308	5.93674914171708	13.0365888122961	28.6448795231403	50.873150642659	65.0182513644529	120.613689315905	284.605310893092	63	0.24002854912304	Paraoxon	2.13822719077004
3118-97-6	0.273443434355338	0.90334822923143	1.82267136783315	4.48330863913827	8.58516992128779	20.000000199681	20.000000199681	20.376164782974	29.9872748344698	44	0.273443434355338	C.I. Solvent Orange 7	0.629904794876092
31218-83-4	0.0989928892620641	0.638479633761594	1.02802174506939	4.155553024569	14.9969244581861	36.3487898132382	54.3426954404941	80.8905952746368	117.341868648992	114	0.0989928892620641	Propetamphos	0.53948674449953
314-40-9	0.0875525581265655	3.75607228352867	5.22741009866973	10.5891090018587	24.3115136986809	32.7209499832881	39.0157297654823	46.2184993318629	111.742658611854	63	0.0875525581265655	Bromacil	3.66851972540211
3147-75-9	1.04067557105534	10	15.4866492158788	32.0059312902141	42.7715510874736	63.4206538766043	80.7966830347346	95.3508689922247	632.455538348145	167	1.04067557105534	Octrizole	8.95932442894466
321-64-2	2.52713591573963	3.17575205404673	22.5376469764236	33.087560648809	51.4430890301399	61.693245876614	91.8017655811205	116.342689180757	186.422359316582	32	2.52713591573963	Tacrine	0.648616138307094
3236-71-3	0.0507736049952179	0.419776525085962	4.38372917777006	13.3496705662287	33.6547989132749	66.8150104339451	76.6666165009289	95.2196183257587	284.605310893092	179	0.0507736049952179	4,4'-(9H-Fluorene-9,9-diyl)diphenol	0.369002920090744
32809-16-8	0.00811504626234374	0.701614313893978	1.3452672852574	5.0147773770975	13.1157654579899	35.9804545706953	63.7742554758209	70.3605564551428	230.568513694729	118	0.00811504626234374	Procymidone	0.693499267631634
330-54-1	0.278476594944799	4.99587180627815	9.14905446326557	20.4083410532234	36.9734416859843	58.2315144632963	81.6811837886572	111.173409672421	210.560062090612	140	0.278476594944799	Diuron	4.71739521133335
330-55-2	0.501618615886943	1.53532175886419	4.50594545778398	14.27809207215	28.4297473361596	49.2658836476332	71.0178449997357	87.3376322333914	316.227766016838	215	0.501618615886943	Linuron	1.03370314297724
33089-61-1	0.00201207403128348	2.98493857106225	10	32.6535199873639	41.5981561520601	63.1076234515887	77.8809270728031	86.791569147309	142.215522096147	214	0.00201207403128348	Amitraz	2.98292649703097
33171-05-0	0.000300000018222892	0.152929537719067	0.408002443169619	1.26085145429643	2.90972359589255	13.8889473195973	33.8134084256104	67.4108683047348	108.321175294289	115	0.000300000018222892	Bisdemethoxycurcumin	0.152629537700844
33228-44-3	0.0447448441771265	3.81583868236784	6.87485768693686	10.3141059167658	22.6576974369727	45.1019632664247	65.8724978120612	102.998805002451	316.034867419637	110	0.0447448441771265	4-Pentylaniline	3.77109383819072
33228-45-4	0.0515708156128423	1.49949340085381	5.96491345598083	13.8663959769858	27.5510297233289	40.4058655489029	54.9065868031245	83.9692752635616	93.7705917324104	52	0.0515708156128423	4-Hexylaniline	1.44792258524096
333-41-5	0.266674567860525	1.64457026739639	3.45976826048925	14.1279003941608	34.756100197072	53.2013639815843	75.7805748885961	84.7009375113115	316.227733032037	110	0.266674567860525	Diazinon	1.37789569953586
3337-71-1	0.143510771774039	3.39548664257489	6.64746251337573	14.5697951437982	21.1385892531519	30.1693717250243	79.861141513095	114.594528037087	149.32791456108	7	0.143510771774039	Asulam	3.25197587080085
335-67-1	0.265904507886268	1.49263502584015	5.57013107288093	17.2378507494703	30.0591368017362	45.1653348743075	98.8478536517948	117.031650304752	252.982220390833	80	0.265904507886268	Perfluorooctanoic acid	1.22673051795388
335-76-2	0.522479794575209	10	11.4212384568745	21.464463450683	37.1881195581911	57.247826150762	104.334266883062	109.312915094139	207.884926369196	220	0.522479794575209	Perfluorodecanoic acid	9.47752020542479
335104-84-2	22.7839461919572	26.3898623215508	29.9957784511445	35.6891507809569	44.0748659395259	61.2931233914917	71.7648610062921	71.785535101649	71.8062091970059	7	22.7839461919572	Tembotrione	3.60591612959366
33629-47-9	0.00161169552477392	1.68934118244158	3.71408894242968	9.97284135349934	33.8964330940249	50.4098359669529	75.5147385891493	84.625246223106	262.441191007621	115	0.00161169552477392	Butralin	1.6877294869168
3380-34-5	0.0569652489923488	3.75998580022471	6.09803643883764	10	16.5694322676717	40.0000007987242	70.5133513683241	91.745030641398	316.227766016838	980	0.0569652489923488	Triclosan	3.70302055123236
33820-53-0	0.089481859400548	0.344844811998554	1.75237271937906	10	36.4500636220216	41.3194951126186	55.2271514300623	70.3326067004551	117.9234020653	150	0.089481859400548	Isopropalin	0.255362952598006
34014-18-1	0.256690916144874	18.1559088343393	27.477033694484	32.316962589055	37.7980156063204	60.8317361437616	78.4691076896422	115.847374073692	202.014247452457	15	0.256690916144874	Tebuthiuron	17.8992179181945
34123-59-6	53.0641241039979	54.2750857822361	55.4860474604742	57.2139368376993	71.0052795799115	95.9076864825026	118.296501768909	125.243767936944	132.19103410498	8	53.0641241039979	Isoproturon	1.21096167823811
34256-82-1	0.0753241084523485	1.26516865552849	2.8019233470812	10.9595695126986	38.0216421692138	75.3550867506491	87.9531555414118	96.6477156425395	166.645657049245	212	0.0753241084523485	Acetochlor	1.18984454707614
3445-11-2	12.0478624344402	16.0326466002955	19.0884257577081	27.0164324871961	39.5082688100514	50.8543373881171	67.8990486453424	74.4858437856627	78.7807298617157	13	12.0478624344402	1-(2-Hydroxyethyl)pyrrolidin-2-one	3.98478416585533
34487-61-1	2.30319442160974	12.4001574347552	18.1335821728617	31.4987024730236	37.1070147825316	42.3656869566582	53.6391300128845	56.4012173019819	284.605310893092	34	2.30319442160974	Phenol Red sodium salt	10.0969630131455
34590-94-8	0.304043483705686	1.05736615078195	8.04729299770015	20.1288485873848	40.5941566911134	63.0243953963691	72.8545621540406	73.6855869332451	74.3171420466182	16	0.304043483705686	Dipropylene glycol monomethyl ether	0.753322667076268
35065-27-1	19.1258171745921	19.626140463742	20.1264637528918	21.6274336203414	22.6331246187254	25.9449034007634	31.5968312787901	33.4808072381324	35.3647831974746	4	19.1258171745921	2,2',4,4',5,5'-Hexachlorobiphenyl	0.500323289149858
35256-85-0	0.550733506929158	2.09800619819053	4.04315831113646	10.507407308965	24.9434626116631	48.6276907703503	55.6596078739926	65.8445890190332	87.5991717633117	40	0.550733506929158	Butam	1.54727269126137
35367-38-5	0.00163792495590912	0.0016381901122482	0.00163830591817792	0.064191669205934	11.0895938264825	21.8631988420804	24.9548367433394	25.3205475092093	29.3151418507807	20	0.00163792495590912	Diflubenzuron	2.65156339084201e-07
35554-44-0	0.00204091829143898	0.392464210640237	1.4974199373709	12.8450319047871	31.8379839201962	47.4135270406244	71.2655847090476	83.6780265782128	204.570496870237	436	0.00204091829143898	Imazalil	0.390423292348798
35575-96-3	0.00299999824045942	4.22580294207093	8.20824101586246	11.5640721343958	38.0577404547243	55.517949351465	70.2011133743167	88.9873059461931	209.73504327951	131	0.00299999824045942	Azamethiphos	4.22280294383047
36062-04-1	0.421361372908721	0.750113893831598	2.22874780049223	3.05173011513366	10.4928815238047	82.8761489732561	127.861081230689	141.353809546908	154.420096991662	36	0.421361372908721	Tetrahydrocurcumin	0.328752520922876
361343-19-3	0.0118617290637789	2.76023669601859	4.3222455089761	10.8021574827763	35.6054567012183	61.4518185050341	81.7191518432885	106.312251090863	316.227766016838	274	0.0118617290637789	Elzasonan	2.74837496695481
361377-29-9	0.0256165122977037	0.517132105180998	0.733493835953914	3.0848439521847	11.3335509151546	28.4844606136461	40.0000007987242	51.210913611721	112.536654431686	245	0.0256165122977037	Fluoxastrobin	0.491515592883294
36505-84-7	0.0559621069585279	4.51726646414926	6.1102856919106	14.114776314273	24.6670378378584	41.1960901644836	64.4417758536444	70.1232909630373	284.605310893092	73	0.0559621069585279	Buspirone	4.46130435719073
36734-19-7	0.124689275068741	2.34500055712022	4.34229347326185	7.12448051855892	14.238426574783	29.5174332137076	65.4981826894895	84.1915579273418	284.6046555659	139	0.124689275068741	Iprodione	2.22031128205147
3689-24-5	0.725075448669641	1.02782469389357	3.01345700308676	35.4325626563767	40.0000007987242	40.0000007987242	83.1205435209592	118.140444915805	163.574650107986	43	0.725075448669641	Sulfotepp	0.302749245223929
3691-35-8	0.65316378943283	2.46859562772637	4.56463937635439	8.70790262269975	27.50131007916	52.085715996092	79.992969593628	96.383790085822	191.30882309654	182	0.65316378943283	Chlorophacinone	1.81543183829354
3739-38-6	0.121875946081509	0.464158666358979	1.30165670390833	24.1571147640908	34.4893112639216	50.2950447808794	64.741548547509	87.4220762611182	170.648313284875	18	0.121875946081509	3-Phenoxybenzoic acid	0.34228272027747
375-85-9	0.101490758907251	4.5492650603158	8.23241858866694	14.8513166999775	26.503127188322	48.0742680383306	74.7195312260133	100.407515839298	284.605310893092	38	0.101490758907251	Perfluoroheptanoic acid	4.44777430140855
375-95-1	0.600619461132448	6.33998054943834	9.83431464330505	28.1884278738987	47.6124709141957	84.0433329772668	93.2461909557288	110.567641698915	212.226201020629	170	0.600619461132448	Perfluorononanoic acid	5.73936108830589
3825-26-1	0.201822276226693	6.15786373717364	7.27973596232611	15.0042070844699	33.1636729834097	44.3988517956753	54.1907758556417	64.7573197696598	128.210619896819	54	0.201822276226693	Ammonium perfluorooctanoate	5.95604146094695
3855-32-1	3.41793736620918	4.80833651933673	6.19873567246428	29.6722855667076	40.0000007987242	52.5769029082206	57.190540381552	57.1919099414408	57.1932795013297	9	3.41793736620918	2,6,10-Trimethyl-2,6,10-triazaundecane	1.39039915312755
3871-99-6	0.0824656335815949	2.34044506946084	4.62263283707609	9.20788732914558	19.7511778666679	39.1843239826115	86.1118659460958	98.2280202975887	116.539191282177	51	0.0824656335815949	Potassium perfluorohexanesulfonate	2.25797943587925
389-08-2	0.585344173828309	0.593948191520178	0.602552209212046	0.628364262287652	10.9594260803617	79.2026659994204	183.470398634268	218.226309512551	252.982220390833	4	0.585344173828309	Nalidixic acid	0.00860401769186869
3913-02-8	3.13160227577438	9.56614953171268	16.000696787651	22.8496638001441	29.8832607688378	34.5709565298117	49.0476898997864	53.8095715956819	58.5714532915774	8	3.13160227577438	2-Butyloctan-1-ol	6.4345472559383
39515-41-8	0.347972641544306	2.18844387628682	4.03677218310156	10	19.5108965178112	48.2282240220821	80.5750141048721	89.1947625876221	182.938030843081	132	0.347972641544306	Fenpropathrin	1.84047123474252
39562-70-4	0.919068856749619	3.05297608184457	4.14201039552243	14.9045817437535	20.9874174048145	25.648190294608	35.0759838075513	37.6855187968477	41.4288616255177	39	0.919068856749619	Nitrendipine	2.13390722509495
396-01-0	2.83529139617161	15.4274720096726	19.6350706868937	28.3462846300381	43.4170925005765	64.1470848724933	90.7065275299974	110.40234499925	279.282677864192	188	2.83529139617161	Triamterene	12.592180613501
39905-57-2	0.376580909508341	16.1177748873882	18.7338483367966	29.4455564972063	42.1455766134094	61.4144576711122	103.282109438692	127.080668113633	163.585949834789	51	0.376580909508341	4-Hexyloxyaniline	15.7411939778799
40487-42-1	0.354302812638094	2.67917465194779	4.97097510019885	10.0550653280164	28.559066642617	50.2946447739676	71.4556391335504	85.2548592175232	148.661667546326	150	0.354302812638094	Pendimethalin	2.32487183930969
4065-45-6	0.117711582949	3.77576332423354	7.43381506551808	15.6302985853067	19.6266419642547	36.3340153458235	48.4006705667473	52.1354850682107	55.8702995696741	7	0.117711582949	Sulisobenzone	3.65805174128454
41340-25-4	45.6932448454485	46.182473373464	46.6717019014795	48.1393874855259	48.9582066438683	54.9613670259792	65.7608668128086	69.3607000750851	72.9605333373616	4	45.6932448454485	Etodolac	0.489228528015467
41372-20-7	0.0164354273127481	1.70989707744212	5.45405707479226	10.0790128756199	25.8173106208354	39.032107390811	61.0827186753747	73.878674439096	267.293255178717	249	0.0164354273127481	Apomorphine hydrochloride	1.69346165012938
41394-05-2	49.3956835856695	49.406323860495	49.4169641353204	49.4488849597967	49.5020863339239	49.555287708051	49.5872085325273	49.5978488073527	49.6084890821782	2	49.3956835856695	Metamitron	0.0106402748254339
4151-50-2	0.189944140174013	5.87917440120124	10	21.952016327726	41.6334047284972	67.1499089017323	100.14489931076	106.616520075095	221.354318886334	140	0.189944140174013	N-Ethylperfluorooctanesulfonamide	5.68923026102723
42399-41-7	8.72515397894859	11.1941988271404	13.3584233881995	20.7387278405752	24.4264471812066	34.3458813628041	40.8928615130783	43.5351784094876	55.8552500010457	24	8.72515397894859	(+)-Diltiazem	2.46904484819178
42509-80-8	0.00010140678171582	0.464686943430805	0.738758227281514	2.93723403603776	11.1727989924521	32.5852695267753	54.788145682231	65.1089446776841	316.227766016838	92	0.00010140678171582	Isazofos	0.464585536649089
427-51-0	0.000599999654082312	0.0489397837312976	0.529967998563253	10.8568540725842	35.6976398066891	63.1987310675124	89.0756480494253	118.682903922111	236.138608645125	412	0.000599999654082312	Cyproterone acetate	0.0483397840772153
42874-03-3	0.465881859257326	4.25514345024493	8.00614477876407	12.4013309378646	26.0278922393489	39.9696757400874	52.2749510376065	65.0880851151096	178.109875470855	159	0.465881859257326	Oxyfluorfen	3.7892615909876
4291-63-8	0.002128482089115	0.0542026257154619	0.17700660677463	0.577259566722426	1.04040581290567	5.51054636078694	20.0427486052259	40.0000007987242	77.2732182539502	167	0.002128482089115	Cladribine	0.0520741436263469
42971-09-5	1.65923652754495	2.22614766100737	6.15499913850951	12.2350871470221	22.6927190685166	31.6064004893432	33.2850583428004	34.5250428703064	37.3137588101601	34	1.65923652754495	Vinpocetine	0.566911133462418
43121-43-3	0.0336752632947214	0.661899009217886	2.35837697204211	7.19777686032413	21.2863443414124	42.7227635238228	59.3189838184228	72.5158434783765	140.134800633891	126	0.0336752632947214	Triadimefon	0.628223745923164
43222-48-6	0.11719435684717	1.77818204883643	3.84736315495383	9.63044670451833	24.4673536898641	44.6959024263	68.8650350023838	89.8436478411251	229.210759386944	187	0.11719435684717	Difenzoquat metilsulfate	1.66098769198926
4344-55-2	0.666575581173797	3.44027745230968	7.22296821167167	33.9528140546157	53.198017484242	79.1747489656923	106.402641562191	113.825231915698	119.545160655822	12	0.666575581173797	4-Butyloxyaniline	2.77370187113588
4376-18-5	0.338358896568303	1.76105010449561	3.18374131242292	5.82520825145564	10	15.7278327306254	25.0348536429709	32.5174272208475	40.0000007987242	11	0.338358896568303	Monomethyl phthalate	1.42269120792731
439-14-5	0.00758361016459014	0.00811652746006366	0.0187892853081627	7.09459063005458	24.6463152940733	41.6488620506004	73.8363771042211	80.1853902385413	316.227761429547	55	0.00758361016459014	Diazepam	0.000532917295473515
4394-85-8	0.997765016278035	1.924202667841	2.85064031940397	5.62995327409287	10.2621415319077	26.2226454124154	35.79894774072	38.9910485168215	42.183149292923	3	0.997765016278035	4-Morpholinecarboxaldehyde	0.926437651562968
439687-69-1	0.0379266077445257	7.44000168692232	13.805331056264	22.2319726757934	39.2235592359734	67.1959347956573	86.4359887674175	97.8554049259575	300.159435543985	265	0.0379266077445257	Nelivaptan	7.40207507917779
4418-26-2	0.00254521808238293	0.00294863159044195	0.00349392083433809	0.295677018462885	0.602465463000904	1.06828194255464	22.0000004392983	43.9094202041428	55.6376784203988	16	0.00254521808238293	Sodium dehydroacetate	0.000403413508059013
4449-51-8	0.0869290633138528	1.35983355822058	3.67202433096447	11.8541689139942	20.7095936352883	27.3515798747586	36.326053603884	46.6692441172563	218.251380792318	100	0.0869290633138528	Cyclopamine	1.27290449490673
445295-04-5	0.118879371400552	0.565351449445205	0.864031644028475	9.92902537254778	18.3864206516278	28.4205075680899	34.9631827091166	41.5869833238822	51.0644901404698	14	0.118879371400552	CP-671305	0.446472078044654
446-72-0	0.00401568834381378	0.0706724274119969	0.140878632639745	4.66372876762542	16.9142988637224	36.7556659669644	54.8613548723392	67.4467680016407	350.58957666935	407	0.00401568834381378	Genistein	0.0666567390681831
446-86-6	0.338751166974737	1.18857917752862	1.65682816533061	5.46538423839475	17.1663514628856	31.4838619905997	47.5618680534394	91.0026574873922	284.6046555659	165	0.338751166974737	Azathioprine	0.849828010553879
458-37-7	0.000300064105070094	0.444523433203014	1.05136078495417	4.15375235009117	24.2113496693558	41.1207474300715	67.5614071705449	79.0630446806845	284.605310893092	325	0.000300064105070094	Curcumin	0.444223369097944
460081-99-6	0.00299999824045942	1	3.98090546172522	7.52592577797108	24.2946138179201	41.8911245392373	72.9697994653838	82.7213893039677	139.035274931829	135	0.00299999824045942	PharmaGSID_48510	0.997000001759541
465-65-6	100	100	100	100	100	100	100	100	100	0	100	Naloxone	0
4674-50-4	1.83096566367475	16.2257150957814	31.4816911150289	47.187445528244	59.9472133917347	87.1152030843069	124.864100446822	142.45252962629	163.559208410304	15	1.83096566367475	Nootkatone	14.3947494321067
4707-47-5	0.202691342879222	8.8548972312999	10.0492325300611	19.2062244562001	32.1419336313977	56.6016380706358	69.2604149842164	81.8758215806477	106.975912577518	65	0.202691342879222	Methyl 3-methylorsellinate	8.65220588842068
473289-62-2	35.648889034284	36.084000210728	36.5191113871721	37.8244449165041	40.0000007987242	43.551306892713	45.6820905491063	46.392351767904	47.1026129867018	3	35.648889034284	Ilepatril	0.435111176444018
474-86-2	5.3214134135787e-05	0.00444035373647968	0.00832931016451087	0.171348087578752	5.33331097810991	38.7478123547111	52.1935457252611	76.6750166001111	133.37916676392	156	5.3214134135787e-05	Equilin	0.00438713960234389
480-40-0	0.691918910089835	1.69299502249199	2.5251112595428	6.58719121048317	23.5933352122328	41.5302839583237	59.2494880216131	67.284257810717	108.092858039843	148	0.691918910089835	Chrysin	1.00107611240215
484-17-3	0.0108718386908992	1.73703729353853	4.00000007987242	6.9576109023807	10	19.2904759093781	35.3305543690149	48.2697053494476	316.227766016838	350	0.0108718386908992	9-Phenanthrol	1.72616545484763
486-66-8	0.0164068421585668	0.249702639482264	0.371317270557421	1.7939837830951	13.7526376344111	38.2811271511129	57.3848440381316	83.2952619151601	284.605310893092	195	0.0164068421585668	7,4'-Dihydroxyisoflavone	0.233295797323698
4904-61-4	14.3749055550072	20.724825151982	27.0747447489569	54.0541958292825	74.812875232165	144.031007308877	163.624676242472	163.63281461265	163.640952982828	10	14.3749055550072	1,5,9-Cyclododecatriene	6.34991959697488
491-80-5	0.0163393208139385	0.421820816836438	1.12045990580799	6.1945625857541	23.5478101423905	61.0931104691856	76.9261768519581	97.7894984254373	182.146990473567	216	0.0163393208139385	Biochanin A	0.405481496022499
493-52-7	0.85958045101245	4.87551111290929	8.75931057157137	14.4216854449435	28.31155450886	49.0088853400347	69.6964519314442	73.8061926612646	191.486869854264	120	0.85958045101245	Methyl red	4.01593066189684
4940-11-8	0.186718392594587	1.65755410261353	3.12838981263246	8.83179744363259	28.1909038279056	57.4104564762537	68.1363122374486	69.0269148858977	69.9175175343468	9	0.186718392594587	2-Ethyl-3-hydroxy-4-pyrone	1.47083571001894
49562-28-9	0.00324932386285272	2.93649001316807	9.96923010163936	21.4728365915325	39.4867440448976	45.9091613377802	65.889532271336	79.8151483075	133.442140586143	178	0.00324932386285272	Fenofibrate	2.93324068930522
50-02-2	0.00132965202709297	0.00280771341686697	0.0031419036522846	0.283777717238451	1.97552041297884	10.281988843908	15.4186238924101	21.210346923382	23.2973755233914	20	0.00132965202709297	Dexamethasone	0.001478061389774
50-22-6	0.000200000462514364	0.0202645516739237	0.0974955963349842	0.600000068547533	21.5034428978108	49.0148863518328	88.0937302122888	111.226174396269	284.6046555659	181	0.000200000462514364	Corticosterone	0.0200645512114093
50-23-7	0.0123079861820144	0.0149625226673777	0.0204463313016547	0.0386921250014618	1.18760661866863	17.4052884846741	34.6517597246902	52.6385945326542	63.9072309031675	28	0.0123079861820144	Hydrocortisone	0.00265453648536334
50-24-8	0.0217409241065113	0.0283408255801765	0.0315434360796817	0.0594192428562273	2.24347120641504	30.4891047466726	56.8703629560328	64.3743516930378	284.6046555659	51	0.0217409241065113	Prednisolone	0.00659990147366517
50-28-2	1e-05	0.000628982174920175	0.00213261818622973	0.115443901684445	10	29.8879232194058	45.0584242679619	58.7739335665025	316.227766016838	411	1e-05	17beta-Estradiol	0.000618982174920175
50-29-3	0.163599585877704	3.53395029064533	4.91944236981803	10	34.2164148519452	52.5694040819991	76.003405057566	89.0448544149657	284.605310893092	454	0.163599585877704	DDT	3.37035070476763
50-32-8	0.25554406562514	2.34891722967485	3.11511257482306	7.45324111568373	21.141253817241	34.5167781915767	49.7725219201917	78.903209120395	241.568331685488	74	0.25554406562514	Benzo(a)pyrene	2.09337316404971
50-49-7	3.57176847664705	7.55627242389732	9.71056789414538	18.2229358070896	28.3054678717568	31.0759685033432	39.0450010760714	50.5627386479253	59.6701321957995	28	3.57176847664705	Imipramine	3.98450394725027
50-52-2	3.30188010888211	7.63620038155089	13.8113994910963	24.3272601215644	30.5727870792774	37.1038962287624	40.9151173429269	42.490307525334	103.509449771853	118	3.30188010888211	Thioridazine	4.33432027266878
50-53-3	5.12133399637374	6.87509383587159	9.8611326895651	18.2304001439374	25.8621316062624	34.4400720230025	42.7031773873907	48.2798786259504	70.9486277523435	88	5.12133399637374	Chlorpromazine	1.75375983949785
50-55-5	1.08989389523879	4.2241778990831	6.19064784679422	13.2321068751432	28.4962688815262	39.442823845792	56.2259756265392	66.9284858659885	316.227766016838	381	1.08989389523879	Reserpine	3.13428400384431
50-65-7	0.000884624575070565	0.10526964870502	0.20278608671363	0.55426888591704	1.09497728512344	3.23610049587299	6.03446995803924	15.8899889286805	147.159735983409	377	0.000884624575070565	5-Chloro-N-(2-chloro-4-nitrophenyl)-2-hydroxybenzamide	0.104385024129949
50-78-2	0.00725400749554698	0.0958477108255927	0.656750806729202	25.1222541556436	48.3598264656132	71.35625273607	104.328129503254	152.140037252904	163.521928369053	26	0.00725400749554698	Aspirin	0.0885937033300457
500-38-9	0.0962456256485294	2.3095732173071	5.44561857985987	13.8568815616795	31.4755849220423	51.1185500803849	73.0564406068501	81.0061360036331	252.982220390833	152	0.0962456256485294	Nordihydroguaiaretic acid	2.21332759165857
501-36-0	0.0769164089800113	1.84551049775098	3.20645315920341	9.56193083844936	22.0109607824302	40.0000007987242	71.0781310807402	90.9951069182949	284.6046555659	231	0.0769164089800113	Resveratrol	1.76859408877096
501027-49-2	0.0105517137249887	0.497280108649543	2.55573311372746	12.9171142329243	37.8021934282605	70.2753146312695	83.786683455809	84.839076926132	89.6239333509028	151	0.0105517137249887	PD-0333941	0.486728394924554
50471-44-8	0.107954288642892	0.964132501380496	1.85567544715199	11.9040407365667	29.3987208448412	63.049661641821	77.7731223781294	88.9714406280738	284.605310893092	148	0.107954288642892	Vinclozolin	0.856178212737603
5051-22-9	14.4094034044256	16.0423710855553	17.0774583594382	19.2592444601752	28.1885078168426	33.6820297961324	36.5816608030451	38.4673440007676	40.0906409870574	14	14.4094034044256	Dexpropranolol	1.63296768112979
50594-66-6	0.00513401342524438	3.02446131855803	7.29040781163766	21.5052872981684	35.3908505350917	49.5871676821131	62.7092182843767	72.3108628483991	98.4731884252388	63	0.00513401342524438	Acifluorfen	3.01932730513278
50892-23-4	0.121089336634672	4.30424479011479	6.33132400870661	14.194240450789	28.0038665891975	45.2509132178992	66.6615337531058	81.1595849407888	104.303048048065	79	0.121089336634672	Pirinixic acid	4.18315545348012
509-34-2	0.0419192013673427	1.02167304899345	3.9070717834595	7.00391751329363	20.000000199681	24.1901916383421	30.1383034269942	42.7289779143205	158.113881429802	88	0.0419192013673427	C.I. Solvent Red 49	0.979753847626108
51-03-6	0.099592474088054	1.15172591788296	2.17332111784679	5.05385644950933	11.1870093226832	24.290008705786	48.9870176237714	72.3974311027839	129.173075535886	131	0.099592474088054	Piperonyl butoxide	1.05213344379491
51-06-9	33.0477578663439	33.0477578663439	33.0477578663439	33.0477578663439	33.0477578663439	33.0477578663439	33.0477578663439	33.0477578663439	33.0477578663439	1	33.0477578663439	Procainamide	0
51-28-5	0.541193036600746	5.96332794267434	9.98293892824933	16.0251603720882	30.1448965520118	49.8905736226383	74.8617908566406	88.1359836385755	284.6046555659	194	0.541193036600746	2,4-Dinitrophenol	5.4221349060736
51-30-9	0.00299999824045942	0.00625661752459422	0.00849099460482589	0.141385451157529	0.22990383586873	40.0000007987242	65.0010694511435	67.8713431925781	91.6009546844429	106	0.00299999824045942	Isoproterenol hydrochloride	0.00325661928413479
51-48-9	0.00608786481390671	0.00894253128225863	0.0304509942691001	0.920760921487547	25.0073785570575	34.9834090108031	45.7564926311958	56.0492202745957	80.8890993791955	34	0.00608786481390671	Levothyroxine	0.00285466646835192
51-52-5	0.233170336790785	2.44986742188753	3.88864407006421	8.67022276588532	19.834971600846	27.1150942773543	69.9765486319283	72.8419015438976	174.766424012907	35	0.233170336790785	6-Propyl-2-thiouracil	2.21669708509675
51-55-8	32.3831431760546	32.3831431760546	32.3831431760546	32.3831431760546	32.3831431760546	32.3831431760546	32.3831431760546	32.3831431760546	32.3831431760546	1	32.3831431760546	Atropine	0
51218-45-2	0.0160788506040686	0.779370050011647	3.73699611244823	7.4326715284395	20.0858242677464	43.6015320948576	53.924693604763	76.861396911305	129.379360450369	122	0.0160788506040686	Metolachlor	0.763291199407579
51235-04-2	0.0613182850496221	0.104567445818371	0.547406436986395	5.30553031047151	31.5221622431748	47.4413457509028	60.9534090225486	64.4577289684958	180.805650986742	21	0.0613182850496221	Hexazinone	0.0432491607687491
51338-27-3	2.27408241552744	4.82940149377358	6.04933514012014	11.4149043585855	25.5553122686593	40.0000007987242	70.3059695626186	80.5435552782649	316.227766016838	90	2.27408241552744	(+-)-Diclofop-methyl	2.55531907824614
51384-51-1	5.80613059473801	14.8839673887977	23.9618041828574	38.4543575018767	52.6802709501587	60.8828956337294	63.494852485445	64.6992915946694	65.9037307038939	7	5.80613059473801	Metoprolol	9.07783679405971
51481-61-9	0.0820187223945482	3.08186649795093	6.0817142735073	15.0812576001764	30.0804964779583	30.8577176891327	31.3240504158373	31.4794946580722	31.634938900307	3	0.0820187223945482	Cimetidine	2.99984777555638
51707-55-2	0.0599952683212146	4.04898798527784	6.04444230130499	21.4179344866094	48.0298179961659	70.6823126071142	84.3314477303604	88.74517709463	95.6696092175598	174	0.0599952683212146	Thidiazuron	3.98899271695663
52-53-9	0.699013719981471	12.9333401698416	13.7267101185506	15.932625358508	25.3355905137067	31.5497976055034	34.2014407044077	35.6836897463397	42.5327046176459	32	0.699013719981471	(+/-)-Verapamil	12.2343264498601
52-68-6	0.0511843273164515	0.118475283775734	3.99746684088501	11.5865704747608	28.6881801884572	49.1842650330002	81.7761763478196	96.2851803982876	252.981637878415	139	0.0511843273164515	Trichlorfon	0.067290956459283
52-86-8	0.0020000000199681	0.630467363337871	1.77947867507993	5.38864408759277	30.0823666344664	54.2796451722159	83.4091704382072	89.8071399361166	284.605310893092	297	0.0020000000199681	Haloperidol	0.628467363317903
520-36-5	0.34376289650139	1.7646531227445	3.36826760839633	9.88857017753971	24.5495197129219	38.4616578393203	54.1997976516071	62.4538628421811	81.069781032488	273	0.34376289650139	Apigenin	1.42089022624311
521-18-6	6.40737289927355e-05	0.00248277222279243	0.0115511876819003	0.450200075908205	8.81611405382868	30.1055623700775	59.8165013524728	77.8922452303516	161.00152882906	279	6.40737289927355e-05	5alpha-Dihydrotestosterone	0.00241869849379969
5232-99-5	1.02987574493033	3.19654471381125	5.30237870338355	8.75810196158947	22.6831886036362	36.4129890309899	65.2736029474235	90.0376538104071	163.394713053377	74	1.02987574493033	Ethyl 2-cyano-3,3-diphenylacrylate	2.16666896888092
5234-68-4	4.72159791090364	7.06275883617332	9.09018210955282	19.333305408027	33.7193546388253	44.4400733892861	61.1543374131508	66.148215288054	84.3057118919855	92	4.72159791090364	Carboxin	2.34116092526968
52479-85-3	3.90707366855377	16.028734713732	24.6442123860378	36.0983959349848	46.5186467020952	60.9950394712128	73.6042684306564	77.0194603007927	137.388695517799	136	3.90707366855377	Exifone	12.1216610451782
52645-53-1	0.0971457934994861	4.51813443960454	6.09066975441801	8.82755488391043	14.4556624970581	28.6253628221639	62.9208073870999	85.6593938891543	290.386217667608	137	0.0971457934994861	Permethrin	4.42098864610505
527-60-6	0.0020050398102559	0.17370833893022	0.636267507445121	4.53262766623359	11.5228592034646	39.282105589564	64.0502935508342	76.4262680008475	113.546564864391	28	0.0020050398102559	2,4,6-Trimethylphenol	0.171703299119964
527680-56-4	0.11411420263438	2.12854145480265	4.2622410738238	9.46631552717485	33.0545106424845	72.6176869370291	79.1469238014963	82.6023968905774	92.867124834027	16	0.11411420263438	PHA-00568487	2.01442725216827
528-29-0	3.26340669371519	7.05825411740133	10	36.3404247418131	52.438583745123	71.3496804662373	81.8834329438029	102.718383496073	284.6046555659	144	3.26340669371519	1,2-Dinitrobenzene	3.79484742368614
52806-53-8	0.00900001016602502	0.0362532176062778	0.0448689494188345	1.52348611348536	21.0426290842829	42.5399524378108	61.9232720607983	72.7980199414692	284.6046555659	233	0.00900001016602502	Hydroxyflutamide	0.0272532074402528
53-03-2	0.0299799566128866	0.0798150208708469	0.197827738569039	4.91795669222051	18.7208688149731	39.2037851094724	55.8557624369574	75.2567750672738	88.9772543071728	73	0.0299799566128866	Prednisone	0.0498350642579603
53-16-7	0.000262520969830038	0.00192436522859381	0.00372330393513356	0.0286337394235267	1.24709831179123	14.8383523000734	47.0357602190309	60.8792671212972	124.442005053789	290	0.000262520969830038	Estrone	0.00166184425876377
53-86-1	0.00823468517385757	0.766950948666169	3.42937904839039	10.1234097524097	36.4595810543496	53.7414806109209	79.0076960397753	87.236244978999	159.444667797904	76	0.00823468517385757	1-(p-Chlorobenzoyl)-5-methoxy-2-methyl-Indole-3-acetic acid	0.758716263492311
53112-28-0	0.49687162950114	2.36704885629183	3.81970740298099	6.55176180672473	17.7154830995435	38.5600865475947	51.747092259932	70.5206058713211	86.4448251101383	57	0.49687162950114	Pyrimethanil	1.87017722679069
533-74-4	0.0360842763343836	1.36324998003955	2.91965811783756	4.60709958638931	9.14490293104622	18.7804070062955	37.5751739689846	46.4182753067287	89.341244955521	261	0.0360842763343836	Dazomet	1.32716570370516
534-52-1	0.232674237845719	3.70521229881203	5.79936463777344	10	30.692216516085	44.1642451610781	74.3312917982095	88.5482845138834	246.84708327631	298	0.232674237845719	2-Methyl-4,6-dinitrophenol	3.47253806096632
54-11-5	0.387793566632424	1.21582982963071	1.53549773852245	2.56040658167594	21.4120694570521	37.7438823858325	42.2063036683268	49.9026890283229	61.8490452629244	18	0.387793566632424	Nicotine	0.828036262998286
54-31-9	19.3430965688009	21.4753607719925	23.3638359184202	25.2916404974421	29.1668816893931	35.3515125291281	43.2681063387436	48.8683956419753	69.6475750495505	17	19.3430965688009	Furosemide	2.13226420319157
54-62-6	0.000673266491264028	0.00932549026343488	0.0281008021733656	0.0727127546974851	0.180808440354916	20.0305542242572	38.8360246365862	46.3180186193081	68.2261712482174	99	0.000673266491264028	Aminopterin	0.00865222377217085
54-85-3	0.0410757381736642	0.223110202485058	0.537611924672751	1.20079254765555	6.00000068547533	27.1240347825145	34.9302420121018	36.5411446938598	38.5335481078816	23	0.0410757381736642	Isoniazid	0.182034464311394
54063-53-5	3.5015803785497	4.02936900314072	4.42784426658629	12.4417925546273	22.8222784602652	31.3899413275447	36.9427136916703	42.2919050008074	57.2197557986844	35	3.5015803785497	Propafenone	0.527788624591024
54593-83-8	0.0135221578083679	4.83890999980732	8.58286406368006	26.9428556235723	43.6681707698364	65.4939294899059	88.5828231498807	108.615641059204	190.8011552882	103	0.0135221578083679	Chlorethoxyfos	4.82538784199895
548-62-9	0.0536989754928043	0.654533040216836	1	2.78305900413712	10	22.557828490204	34.2664515022097	44.6361584314734	185.435124411993	766	0.0536989754928043	Gentian Violet	0.600834064724031
54910-89-3	4.83988006821226	8.18320086366179	10.1666139138463	20.5059550006398	26.2237019375758	32.5338155414909	39.134656533131	44.6701001915455	74.8724423312935	77	4.83988006821226	Fluoxetine	3.34332079544953
54965-24-1	0.00759093023449544	1.72016782364359	7.1217427326922	11.8583600441051	31.2103167296699	49.0386421545678	69.5182080616234	76.1049233795331	255.696038763834	696	0.00759093023449544	Tamoxifen citrate	1.71257689340909
55-38-9	0.00126950963114263	0.918635744982191	4.08312056840143	11.5509435998987	26.2393234143513	39.6451699912744	58.6375837858437	72.9465153126544	182.947719398433	154	0.00126950963114263	Fenthion	0.917366235351048
55-98-1	0.00139827631073288	0.181507888398255	4.23952554869801	18.7652792243225	24.2922084991272	34.9019072939648	48.6898318681985	67.5101498003443	77.868892870642	19	0.00139827631073288	Busulfan	0.180109612087522
55219-65-3	0.123596536258161	0.479386702424878	1.05555086588118	3.50297326150745	18.2567502747962	32.8500296650556	55.5990173321571	85.0201618269408	284.605310893092	320	0.123596536258161	Triadimenol	0.355790166166718
55283-68-6	0.000530406698339656	3.48195376455366	4.67808921603142	8.70367768824109	25.598469489849	48.2016605537022	78.0385156139943	100.076475052356	145.708537791526	81	0.000530406698339656	Ethalfluralin	3.48142335785532
55285-14-8	0.0276002489911621	6.22700310031405	10	21.0258189545264	40.0000007987242	48.7181706583051	78.2655895243903	93.0221469663895	183.708816779096	180	0.0276002489911621	Carbosulfan	6.19940285132289
55335-06-3	3.06051209394305	8.35477364757686	13.1384336178007	25.438865993838	36.9794801855971	55.6052967313298	90.1931622671564	229.651055395077	316.153504321185	24	3.06051209394305	Triclopyr	5.29426155363382
55406-53-6	0.0203496256832682	1.22231603477147	2.83179481246313	8.15553164719099	20.5194808951086	46.4951418121618	67.6017826398022	75.9168675808388	252.982220390833	558	0.0203496256832682	3-Iodo-2-propynyl-N-butylcarbamate	1.2019664090882
5598-13-0	0.402440404828665	4.29360252662508	5.66543718481658	10.1680215962759	28.1831642902908	49.3818227869668	75.4874223481844	84.8338477633974	252.982220390833	96	0.402440404828665	Chlorpyrifos-methyl	3.89116212179641
55985-32-5	0.00237198533697631	2.20831914047154	6.20397016583814	18.58236113113	26.1791173576091	34.1579420827404	41.0143518270671	42.7411959425083	75.531828783167	99	0.00237198533697631	Nicardipine	2.20594715513456
56-23-5	100	100	100	100	100	100	100	100	100	0	100	Carbon tetrachloride	0
56-29-1	4.61902592714223	4.62568208901769	4.63233825089315	4.65230673651953	4.73241792451217	5.16097609541826	5.80814915028883	6.02387350191235	6.23959785353587	4	4.61902592714223	Hexobarbital	0.00665616187545925
56-38-2	0.10019934431454	0.686954449647504	1.11717086593864	2.82890719339901	8.28225313600524	21.5236539008678	41.4292552841522	59.497225164476	81.7920324297753	109	0.10019934431454	Parathion	0.586755105332964
56-53-1	1.00110124159617e-05	0.000989476442127922	0.00520894739144029	4.92673905697098	15.9959391129564	42.4075162902629	75.5928451669238	85.0655977006295	316.227766016838	620	1.00110124159617e-05	Diethylstilbestrol	0.00097946542971196
56-54-2	0.310067965741832	2.72536243391165	3.88629900182874	28.6071767974024	40.6939643233008	53.1990650709469	61.3477927418883	67.3899227694199	283.304191514979	33	0.310067965741832	Quinidine	2.41529446816982
56-55-3	0.406471312651987	1.25889942131007	1.89016058973057	5.78210314799787	14.7007884475891	30.7457415733624	53.411480535224	67.135820660362	156.466007164058	232	0.406471312651987	Benz(a)anthracene	0.852428108658085
56-72-4	0.00559171463863406	0.526806568783537	0.985891803904261	5.83197221232103	28.1870761717579	47.1301876726389	67.7921753010034	84.5061313235029	192.333086022336	260	0.00559171463863406	Coumaphos	0.521214854144903
56-75-7	0.0558840664002425	4.22352815061726	5.50865229444636	7.09141660562455	21.4673778287625	48.5482969860175	79.4381515656229	88.5171695239491	93.7059137635104	17	0.0558840664002425	Chloramphenicol	4.16764408421702
56-95-1	0.14401184023719	3.61008264088057	6.06962535601293	10.4069665772108	27.2573392429757	52.1984338091473	63.222563062485	71.4617662752469	104.271590962329	210	0.14401184023719	Chlorhexidine diacetate	3.46607080064338
563-12-2	0.0524776042430529	0.0898213064216639	0.233898080096255	1.89509864639766	13.0168042124348	36.7689646962117	56.8507513225787	75.4972191114264	284.605310893092	110	0.0524776042430529	Ethion	0.037343702178611
569-57-3	0.536640690825422	0.904460354580266	2.13766482411446	8.05102431263101	22.8511467836778	32.5756576808224	47.3889804152012	50.6603936460489	72.013845064206	103	0.536640690825422	Chlorotrianisene	0.367819663754844
569-61-9	0.0626951578273101	1.75009988974994	3.14752771584943	9.48329969931184	27.0950884555025	43.8894926151083	68.4598870024693	77.2773230552028	163.632663653969	134	0.0626951578273101	C.I. Basic Red 9 monohydrochloride	1.68740473192263
57-24-9	4.95348212330945	6.53740020066147	8.12131827801348	12.8730725100695	15.7652966797607	16.9177573803303	18.5379373679675	19.0779973638465	19.6180573597256	4	4.95348212330945	Strychnine	1.58391807735201
57-30-7	0.0462924322881338	0.0797992590591064	0.0820275380890972	5.36870589326865	29.0818303803467	47.6788647165983	57.3155574389893	59.8211254953645	102.361348826986	20	0.0462924322881338	Phenobarbital sodium	0.0335068267709726
57-41-0	0.937819221988135	5.40656958028575	8.84607655410531	19.2167406722185	27.9069144901032	43.7705545432609	64.081104637707	96.1262924940058	98.0218737343904	56	0.937819221988135	5,5-Diphenylhydantoin	4.46875035829761
57-43-2	100	100	100	100	100	100	100	100	100	0	100	Amobarbital	0
57-47-6	13.5078428680833	21.3666279637694	29.2254130594554	41.0469738703412	50.0754660566096	70.8690299034178	85.5267686077266	87.6487744386324	89.7707802695382	7	13.5078428680833	Physostigmine	7.85878509568602
57-63-6	1e-05	0.00049365336336515	0.00451466493569055	0.51260048227365	11.0049763966129	37.434312796507	77.5677896782397	96.6017961174012	316.227766016838	622	1e-05	17alpha-Ethinylestradiol	0.00048365336336515
57-68-1	0.80344432956958	0.809204649151317	0.814964968733054	4.71744388990992	21.5982920145379	61.3056405959384	77.3779916274048	81.7146026472428	86.0512136670808	8	0.80344432956958	Sulfamethazine	0.00576031958173706
57-83-0	0.00204513979761536	0.152994159077382	1.06611286904858	7.46324152726791	30.774814341879	51.085788920076	85.8985937601819	108.153408032868	163.725754322202	460	0.00204513979761536	Progesterone	0.150949019279767
57-85-2	6.11874000887382e-05	0.00900001016602502	0.0275532012229479	4.07697854842884	32.0752096683145	74.9534937680549	109.019984436414	138.938481072986	632.455538348145	416	6.11874000887382e-05	Testosterone propionate	0.00893882276593628
57-91-0	1.00008059372575e-05	0.0020000000199681	0.00864762714233361	0.132834965697741	9.72851829614124	30.5813720236	62.7430733636224	92.4506694042552	316.227766016838	379	1.00008059372575e-05	17alpha-Estradiol	0.00198999921403085
57-97-6	0.142542640654691	3.66677311120867	5.02592558357497	13.3342439567368	32.7842810378161	51.5716455460822	73.9958055005382	89.2796211078252	252.982220390833	438	0.142542640654691	7,12-Dimethylbenz(a)anthracene	3.52423047055398
576-26-1	10	13.2165094163238	16.4330188326475	26.0825470816188	30.1303377512494	51.6050258578405	53.0913789184464	53.5868299386483	54.0822809588502	5	10	2,6-Dimethylphenol	3.21650941632375
57754-85-5	2.99792870157729	7.15335310745463	8.62668956452803	24.7814958341366	33.2359860028884	46.3132107710803	57.5866724562724	72.5747711889553	124.714227221232	18	2.99792870157729	Clopyralid-olamine	4.15542440587734
57808-66-9	0.559654370965509	5.62268911421737	8.87193207668828	12.6092135496776	25.5880387657513	35.625748690612	41.1226270277635	44.4212375003518	60.6706991995225	45	0.559654370965509	Domperidone	5.06303474325187
57837-19-1	0.187148305832447	0.887086565326565	2.18152099228139	3.94928694033988	22.7373219722389	51.7682963323579	112.643167633149	171.21748938978	284.6046555659	36	0.187148305832447	Metalaxyl	0.699938259494118
5786-21-0	4.05044183487186	5.89684665235876	8.3142249898225	17.0169190803531	25.8025755527511	30.6604152071792	42.0500188127931	47.795001088758	85.5373910817822	44	4.05044183487186	Clozapine	1.8464048174869
579-66-8	5.40248537644602	5.79817790801438	6.405591138718	9.43508700925504	38.1610276040327	72.7286019162037	91.4041261319329	108.188649425711	126.556075819406	12	5.40248537644602	2,6-Diethylaniline	0.395692531568365
57966-95-7	0.00400076461119276	0.190015399896311	0.24951904525879	7.61208974693933	40.4506029948674	54.5925021656649	86.2956690146845	92.5910480584605	125.124973929598	61	0.00400076461119276	Cymoxanil	0.186014635285118
58-08-2	0.0900911228960046	1.78821211257337	6.06401592224186	24.1634085318349	46.944487596651	53.4553964656822	70.0070292271062	80.3119760662546	339.317297972262	52	0.0900911228960046	Caffeine	1.69812098967736
58-14-0	0.0642920094693084	1.28118752128036	3.7008313978829	9.07697417852988	24.5962557411004	51.1935209310087	76.0004213435232	85.6958912762738	204.458419830584	261	0.0642920094693084	Pyrimethamine	1.21689551181105
58-15-1	3.27677031042731	28.461711114438	34.0104677694553	40.6032991007831	69.4464419809718	75.8591660161955	109.078863377236	131.735408291776	284.6046555659	23	3.27677031042731	4-Dimethylaminoantipyrine	25.1849408040107
58-18-4	6.00191720303007e-05	0.00131995539481411	0.00234443943618006	0.0590910811572211	10.4197701138445	38.3082214463593	64.8946638041862	78.1368669247257	175.07857373228	302	6.00191720303007e-05	17-Methyltestosterone	0.0012599362227838
58-22-0	0.000355323556178089	0.00147951397033047	0.00949431925792056	3.27466371760994	22.5102853324848	47.9991445106928	58.7786709193543	64.4748136694619	129.345105682381	35	0.000355323556178089	Testosterone	0.00112419041415238
58-25-3	28.7818032460946	29.6066714895803	30.431539733066	32.9061444635232	40.2546449060275	41.3293904404688	42.7938440633513	43.2819952709788	43.7701464786063	5	28.7818032460946	Chlordiazepoxide	0.824868243485728
58-55-9	0.224521843779293	0.265587058900609	0.287993728085623	0.374082472042457	8.53863640214285	21.7942594140662	99.3231146807678	108.957997398339	114.506199361502	14	0.224521843779293	Theophylline	0.0410652151213156
58-73-1	26.0171667226655	26.8857528340108	27.7543389453561	30.6829420621636	34.9865404045953	36.2686173910046	37.6068947373933	39.7755997378284	41.9443047382635	9	26.0171667226655	Diphenhydramine	0.868586111345277
58-89-9	0.0975906026718071	0.978573251217034	2.7640778123245	9.98158648580815	29.5746763070149	53.7507140928577	68.0607590040049	89.7656676737583	116.894748255665	95	0.0975906026718071	Lindane	0.880982648545226
58-93-5	2.51564120702325	2.79776176718221	3.07988232734117	3.78926622875191	4.61514222796258	50.0108200502275	65.2899277762745	71.8928259333598	78.4957240904451	8	2.51564120702325	Hydrochlorothiazide	0.282120560158956
5809-23-4	0.97365211146457	2.95631148192862	3.91875183017428	8.53764319036303	30.5437266533292	45.3870313474528	63.1049355135698	76.6336831921593	114.897346770388	36	0.97365211146457	2-[4-(Diethylamino)-2-hydroxybenzoyl]benzoic acid	1.98265937046405
583-39-1	0.0564970797026587	0.833571160477221	1.53740155241574	24.5724239709532	36.1600481415411	51.9645295684485	58.1618500139476	84.0808946788549	176.855674938507	17	0.0564970797026587	2-Mercaptobenzimidazole	0.777074080774562
584-79-2	0.0312258306478587	2.26532328269084	9.7937701402647	27.0391958295362	40.0000007987242	57.7433878675986	85.6589740108036	98.1633259314217	173.703272316791	672	0.0312258306478587	Allethrin	2.23409745204298
585-34-2	0.499999995007974	5.13279326002071	15.7067221909621	23.9977210070027	50.9136227165445	58.0736335750958	82.1559478398103	97.6563937994751	101.847647026318	25	0.499999995007974	3-tert-Butylphenol	4.63279326501273
587-65-5	2.10600937433988	5.82689544375151	10.8773347341619	20.3673846913716	31.2681026685139	53.1498775283187	69.3473926014699	88.1488926611162	163.650750003778	148	2.10600937433988	2-Chloro-N-phenylacetamide	3.72088606941163
59-05-2	0.00120735782177536	0.00999097010649293	0.0253322174224784	0.0482052980979901	0.103404406968912	0.361982964838145	4.76608273318789	28.5401921386671	89.5197787183077	162	0.00120735782177536	Methotrexate	0.00878361228471757
59-40-5	0.497963029006866	6.99546971404217	13.4929763990775	29.8338082374124	40.3999370297669	117.321497883059	197.884007047901	225.433113719367	252.982220390833	6	0.497963029006866	Sulfaquinoxaline	6.49750668503531
59-50-7	3.77734976207511	10.2288311822169	13.0055289324229	19.4537799913367	40.2870993927336	52.375719253873	80.4884506944768	88.8697058248125	105.842721939185	33	3.77734976207511	4-Chloro-3-methylphenol	6.45148142014177
59-67-6	0.0435709470718292	0.0439317492211801	0.0442364727269781	0.0448110020711017	2.79628054636851	44.3232892636148	109.73289262392	123.288796189166	131.549135989839	12	0.0435709470718292	Nicotinic acid	0.000360802149350858
59-87-0	0.0572395222155362	0.301499040938395	0.356486569598386	11.8128425918463	33.8336468850342	73.98102956567	90.4145624298474	112.622510424992	146.117758044327	120	0.0572395222155362	Nitrofurazone	0.244259518722859
5902-51-2	0.00718452400189405	4.07645704660517	4.60508128076488	13.2945966648488	31.5299295232878	46.8742804266901	68.5134757142882	77.3526199332943	86.2354829668434	51	0.00718452400189405	Terbacil	4.06927252260328
59227-89-3	1.40839054226676	7.35467651839183	9.64343737843075	25.9580372192171	39.7692546228774	56.7470458077596	74.8302732164678	86.7533459170821	156.875455559778	64	1.40839054226676	Laurocapram	5.94628597612507
59756-60-4	0.116408180201317	2.15527988538264	6.78056010011118	21.5429607097378	44.6815133363885	66.5666141597666	88.9434658614665	101.162573488378	284.705593732429	104	0.116408180201317	1-Methyl-3-phenyl-5-(3-(trifluoromethyl)phenyl)-4-pyridone	2.03887170518132
59804-37-4	8.78199731525109	8.78609696164489	8.79019660803869	10.5179660827321	21.3180314098423	28.9535138659836	32.5628576324773	34.0351749032661	35.5074921740549	6	8.78199731525109	Tenoxicam	0.00409964639380256
59865-13-3	0.748597547539257	2.55435713766146	2.83244531323762	6.71109984314382	9.97327053787168	14.9905649351711	22.3930866013642	31.334756432043	50.1985300496328	105	0.748597547539257	Cyclosporin A	1.8057595901222
599-64-4	0.144490302401432	0.913718643580959	2.53074996799042	13.7672058358799	35.5660323045832	45.6043786260537	66.9847367395313	80.1375331486581	244.057973022742	502	0.144490302401432	4-Cumylphenol	0.769228341179527
599-79-1	0.146456988575175	5.04140694119884	9.57455285002595	22.4768786043145	34.4363410242452	43.3201548138112	58.0753236372951	62.3558222669013	158.113881429802	89	0.146456988575175	Sulfasalazine	4.89494995262367
60-09-3	0.220742318642769	5.06643954122925	8.85704862061987	12.9591468636655	25.9457676031171	47.1332122894985	75.9381291673732	94.0205400513601	284.6046555659	202	0.220742318642769	C.I. Solvent Yellow 1	4.84569722258649
60-51-5	0.134988446705352	4.01357200165247	5.32495960526908	14.2317792234059	27.4161400057199	49.7341641916093	58.3541374930121	69.8832314248	180.838126893959	62	0.134988446705352	Dimethoate	3.87858355494712
60-54-8	2.99263878395389	8.60324901252897	9.56680002120553	17.1467863483897	28.3076946485438	39.8554176876734	78.1492132431627	90.2102390200684	125.988817566195	30	2.99263878395389	Tetracycline	5.61061022857508
60-57-1	0.00498815568781818	0.0316363920847547	0.0578484585010403	9.77140416058071	28.2973652161958	53.4619600017985	78.0185204699912	94.2140228602286	181.360623423673	223	0.00498815568781818	Dieldrin	0.0266482363969365
60-80-0	22.3837063648649	23.2445471590194	24.1053879531738	32.723531005586	41.8182639994628	43.6391843608164	44.5404716152546	44.854035040665	45.1675984660754	7	22.3837063648649	Phenazone	0.860840794154445
60-87-7	1.38088051017434	6.08531550513129	7.67643717595199	17.9379991871881	25.4812659122749	32.9269875912448	40.890742819393	40.9617025926838	126.491108932523	61	1.38088051017434	Promethazine	4.70443499495696
60168-88-9	0.0400000007987242	1.36832997778023	3.37095600595481	9.87435779023371	29.7919547728818	57.8651059688206	84.4193157821208	92.8236761658922	342.582362499166	319	0.0400000007987242	Fenarimol	1.32832997698151
60207-90-1	0.0943256099028275	1.30144989383347	4.657853392953	18.1557154307939	34.5587485255457	52.1068524107687	72.3281900692498	83.4126475620348	231.60343697723	298	0.0943256099028275	Propiconazole	1.20712428393064
604-75-1	6.02531837818879e-05	0.535125873991922	1.44684548033419	6.63230057259172	35.609018231453	53.2713864558102	75.3852509040655	84.1961419762632	114.010801817832	49	6.02531837818879e-05	Oxazepam	0.53506562080814
6055-19-2	3.14070394473509	3.27292299236949	3.58423587346935	5.65107657300856	16.8876970556389	32.9333207066599	42.7294250738507	50.1754966358242	58.367756430652	12	3.14070394473509	Cyclophosphamide monohydrate	0.132219047634407
606-20-2	20.7325155601114	20.9403478241217	21.1481800881319	24.2363747308083	30.5495628449705	60.27410052347	65.5195641887402	68.0007643124865	70.4819644362329	11	20.7325155601114	2,6-Dinitrotoluene	0.207832264010246
608-73-1	0.499999995007974	6.15044292538934	11.2800036051618	31.105415003124	40.0000007987242	49.7974380498497	77.8529171247219	94.9850965721914	284.6046555659	157	0.499999995007974	1,2,3,4,5,6-Hexachlorocyclohexane	5.65044293038137
61-73-4	2.82149314850289e-05	0.609335749183711	1.30191633613449	4.21413284417166	13.6646968074047	32.245523638319	56.1670334345134	70.636124123129	204.782103635824	259	2.82149314850289e-05	Methylene blue	0.609307534252226
612-82-8	0.0127756792576199	2.24514544471738	3.77303268586923	8.60617282036799	37.9231536338854	57.9159170066763	73.6183536029375	79.5267036090901	207.009368257372	100	0.0127756792576199	3,3'-Dimethylbenzidine dihydrochloride	2.23236976545976
6153-64-6	0.159429285586993	2.29184457909068	3.9851551819075	13.8087220565207	19.8643808780994	28.3892369577396	55.0409630904909	79.4357014682988	316.227037876336	76	0.159429285586993	Oxytetracycline dihydrate	2.13241529350369
618-45-1	4.83179722442218	13.4083867170899	21.9849762097575	32.9838047439788	56.2319313362373	71.4686610679848	79.652057759555	83.4805274700237	87.3089971804924	11	4.83179722442218	3-Isopropylphenol	8.57658949266768
6190-65-4	10.166465705836	10.9349179876332	11.7033702694303	13.7464050832407	16.861639291355	39.2506631489995	52.9628121621863	56.3535232687501	59.7442343753138	6	10.166465705836	Deethylatrazine	0.768452281797162
62-44-2	0.047679423979144	0.0515096850255948	0.0553399460720457	19.0775236230966	21.1459402144826	25.8105940340076	35.5866910897706	53.5799921245228	71.573293159275	9	0.047679423979144	Phenacetin	0.00383026104645084
62-73-7	0.105155840740912	5.21115130408176	6.79628050199998	11.9385614731452	16.1560801860926	25.742575787408	55.5754098244271	79.9850068187347	98.9172422492654	53	0.105155840740912	Dichlorvos	5.10599546334085
625114-41-2	0.0020000000199681	0.737066835136082	0.809017982046402	1.01274216823214	1.25266490358084	26.720748939224	39.5752541820088	48.8859375298068	73.0698136895235	72	0.0020000000199681	Piragliatin	0.735066835116113
6259-76-3	3.7910970301959	20.1694628708137	31.3523997815768	35.2261353936503	48.0059424326498	62.2839288621897	73.2550140849589	83.3063218070922	95.4748533573208	13	3.7910970301959	Hexyl salicylate	16.3783658406178
626-43-7	0.202337323086539	2.29230475666156	4.38227219023659	17.5717089017907	40.1405205312877	86.0127830443146	133.859256121193	225.043510704945	316.227765288697	9	0.202337323086539	3,5-Dichloroaniline	2.08996743357502
62625-32-5	0.0139937464258583	10.2620653107695	13.2644987530301	17.3456668162037	25.67213571626	35.1494877318364	49.5546073366934	58.8569345974131	124.116922888447	53	0.0139937464258583	Sodium 2,6-dibromo-4-(3-(3,5-dibromo-4-hydroxy-2-methylphenyl)-2,2-dioxido-3H-1,2-benzoxathiol-3-yl)-3-methylphenolate	10.2480715643437
62924-70-3	0.00794416031976954	0.555108500461111	1.21752784975708	4.80402635867177	12.060206416028	31.2015161883828	42.9983912971662	47.1347998816416	73.912688569343	178	0.00794416031976954	Flumetralin	0.547164340141342
63-05-8	0.000500044608547791	0.00900001016602502	0.0190438624959185	0.380855413322081	15.9786469105821	38.1629911937084	63.8209062357473	85.6580322286846	246.589170675266	303	0.000500044608547791	4-Androstene-3,17-dione	0.00849996555747723
63-25-2	0.144979367256885	3.3601812579551	4.59776301129727	9.76587339182855	22.3558626887959	52.0313142243223	79.9951462007605	103.703913900472	284.6046555659	134	0.144979367256885	Carbaryl	3.21520189069822
630-56-8	0.00050000000030392	0.167432861661833	0.540679620135408	9.33371852889783	24.9440518159554	37.3573447256744	56.9402015399777	70.7665461767456	129.854199701293	261	0.00050000000030392	17-((1-Oxohexyl)oxy)pregn-4-ene-3,20-dione	0.166932861661529
6344-67-8	0.63188100468495	3.50717224641676	4.57858106707687	11.6054771277504	31.4699461668061	47.243710546084	77.2803577075938	105.901306084139	181.768899652547	217	0.63188100468495	3-Hydroxyfluorene	2.87529124173181
63449-41-2	0.286406651634703	3.71188765372856	6.95817066593324	19.3595144876511	46.6280796101507	71.5422897670727	86.7537975041879	103.387612167063	168.568724238374	180	0.286406651634703	Benzyl-C8-18-alkyldimethylammonium chlorides	3.42548100209386
63449-68-3	0.342039450459564	7.61953842739076	16.1330310457311	30.1447008137613	57.1573387755521	74.7278982876785	107.820592409666	136.299778642222	163.613449097456	79	0.342039450459564	Naphthalen-2-yl 2-aminobenzoate	7.2774989769312
63612-50-0	0.000369955935969768	0.717553843334167	2.61418399392511	15.5215432453713	30.6776359412666	65.5045998349259	83.7721574794541	85.9946860847164	163.555818964469	180	0.000369955935969768	5,5-Dimethyl-3-(alpha,alpha,alpha-trifluoro-4-nitro-m-tolyl)hydantoin	0.717183887398197
63659-18-7	15.2648309824207	16.8737265577298	18.4826221330389	23.3093088589662	31.3537867355117	35.0386610288169	37.2495856048	37.9865604634611	38.7235353221221	3	15.2648309824207	Betaxolol	1.60889557530909
63675-72-9	0.966966570223875	7.87623530336149	16.5062705169777	23.3177579688119	32.4564487956757	43.8751631237724	59.4401425953169	70.1886875644895	188.532401696867	175	0.966966570223875	Nisoldipine	6.90926873313761
637-07-0	0.0390429837504709	0.144038553545066	0.161866799072462	2.54272269884788	25.9911801840154	41.502093071426	82.5407440233624	117.597780008809	127.053022189147	33	0.0390429837504709	Clofibrate	0.104995569794595
637-92-3	88.7219339616563	88.7219339616563	88.7219339616563	88.7219339616563	88.7219339616563	88.7219339616563	88.7219339616563	88.7219339616563	88.7219339616563	1	88.7219339616563	Ethyl T-butyl ether	0
6385-62-2	1.70150174958736	2.93430688842637	4.58621081904375	9.5341232646299	22.064647822889	32.7180005752772	38.4757184661778	41.4199762904439	45.9392605075788	35	1.70150174958736	Diquat dibromide monohydrate	1.23280513883902
64-77-7	12.9780068783774	18.5196533719499	24.0612998655224	40.6862393462399	68.3944718141025	73.4108620784762	76.4206962371004	77.4239742899751	78.4272523428498	3	12.9780068783774	Tolbutamide	5.54164649357252
64-86-8	0.00203944031478798	0.00300000137302263	0.00909631968792957	0.0236244355274848	0.0775666178066074	0.366118216443358	4.82848393635789	27.4236629115251	87.7685654488085	292	0.00203944031478798	Colchicine	0.000960561058234654
64091-91-4	0.0020000000199681	0.531163508457806	1.06032701689564	2.64781754220916	5.29363508439835	12.737208750747	17.2033529505562	18.6920676838259	20.1807824170956	3	0.0020000000199681	4-(N-Methyl-N-nitrosamino)-1-(3-pyridyl)-1-butanone	0.529163508437838
64706-54-3	7.77124498295966	8.67912193452784	10.7370454246842	19.6038098633536	24.7983051607413	30.2790048007002	35.2161317351468	42.9859928181298	113.602005928069	83	7.77124498295966	Bepridil	0.90787695156818
65277-42-1	0.607033837010383	2.99684145697033	6.22461078493964	15.9035476842202	31.1253532618246	43.7890835901896	67.7672633634667	82.2869347226903	316.227766016838	368	0.607033837010383	Ketoconazole	2.38980761995995
6533-00-2	0.000341192125997121	0.00224883852773353	0.00475690755245915	0.920252262983683	33.9723038670637	49.2984514804744	72.5355686254651	80.60758878894	92.0985939575702	83	0.000341192125997121	dl-Norgestrel	0.00190764640173641
654055-01-3	0.290302582977916	2.40350753324556	7.10270146315124	25.1741899912457	40.4292301246562	51.6674486409883	65.3664486264368	79.5636332733607	114.230515346089	46	0.290302582977916	Morin hydrate	2.11320495026764
66-81-9	0.0155102215008523	0.108037775899379	0.237800160089217	0.670084697173814	2.91808339968965	11.7573379058768	29.0439661636718	41.9443323742101	87.4689674873928	465	0.0155102215008523	Cycloheximide	0.092527554398527
66215-27-8	0.00163681652142781	0.00163696445822101	0.00163718102397828	27.7771055831406	32.6678777886878	64.5357605454163	78.181564197944	85.4808722284228	97.775039483291	22	0.00163681652142781	Cyromazine	1.47936793198173e-07
66230-04-4	0.0269101426528408	0.795802740700699	1.42490744999291	4.73886192369246	12.5061621867579	34.5467367724961	51.8743904536533	64.5359076630455	179.837393738955	122	0.0269101426528408	Esfenvalerate	0.768892598047859
66332-96-5	0.2718054120928	3.85843612748194	5.25912058985835	10.3448975170963	31.0917922407632	49.9716646671089	92.0813348523673	100.858543145383	284.605310893092	102	0.2718054120928	Flutolanil	3.58663071538914
66357-35-5	0.849671614981922	3.79864668584222	6.74762175670251	15.5945469692834	30.3394223235849	45.0842976778863	53.9312228904672	56.8801979613275	59.8291730321878	2	0.849671614981922	Ranitidine	2.9489750708603
66441-23-4	1.44224087541459	3.4031570237001	8.12333961052992	17.1745188879354	30.996881409955	43.0717430170458	59.0111615408485	85.0375141412161	110.333145574906	60	1.44224087541459	Fenoxaprop-ethyl	1.96091614828551
67-20-9	0.00631074190963851	7.09003933546033	13.2562432759658	24.927580405212	39.0316580196547	55.4184526622818	69.5930110476965	84.457256134531	109.036775549386	207	0.00631074190963851	Nitrofurantoin	7.08372859355069
67-56-1	0.968286417740985	0.968286417740985	0.968286417740985	0.968286417740985	0.968286417740985	0.968286417740985	0.968286417740985	0.968286417740985	0.968286417740985	1	0.968286417740985	Methanol	0
67-63-0	28.472985044337	49.2463103943524	53.818247140354	66.7258323560546	75.4897522392726	82.5634819173026	87.6645576951702	106.367758899462	168.51051271699	33	28.472985044337	Isopropanol	20.7733253500154
67-66-3	29.0955787289763	36.7528520908596	44.4101254527429	53.9582746487445	59.0856476115631	72.2145598175454	77.8305321756825	94.721151670396	111.611771165109	11	29.0955787289763	Chloroform	7.65727336188334
67485-29-4	0.107377997372988	3.68964425978521	4.55777088463479	10.1383668073719	18.0388148085056	28.1431690886089	39.9024249567124	54.5087264096192	102.764709761893	205	0.107377997372988	Hydramethylnon	3.58226626241222
67614-33-9	0.67160744222151	5.35224469961146	11.9027858325593	21.8438305577079	34.1254693273991	46.3055002736583	58.7930932696371	68.1009307842446	284.603344916044	72	0.67160744222151	(R,R)-Fenvalerate	4.68063725738995
67747-09-5	0.00910210689190072	0.173615334111818	0.521397566655934	8.04698372717433	28.6281312740443	50.1563785529686	73.5314279714469	93.0731847167238	315.884997348607	371	0.00910210689190072	Prochloraz	0.164513227219917
6790-58-5	7.16809908548888	16.5033185076405	25.8385379297921	66.1618872750568	101.636350229214	129.451591643729	134.990124220765	149.297077621038	163.60403102131	10	7.16809908548888	(-)-Ambroxide	9.33521942215161
68-22-4	3.00001896378468e-05	0.0043899502919676	0.00945791373762265	0.204584373542186	9.04596285310198	29.788032831525	52.9394657981848	66.030918279563	316.227766016838	275	3.00001896378468e-05	Norethindrone	0.00435995010232975
68157-60-8	0.402835373943896	5.24373861718632	8.32158301338849	16.7207203739882	35.6055747005938	54.4473940188385	81.5978837226838	86.4171577995701	108.265478579258	243	0.402835373943896	Forchlorfenuron	4.84090324324242
68359-37-5	0.107997971919153	0.944564617199781	2.19337303492281	6.22660028921429	11.7370681047772	32.9157082092694	54.6892540841219	62.9613441943568	155.160439110066	131	0.107997971919153	Cyfluthrin	0.836566645280628
68392-35-8	2.99999824045943e-05	0.00621788519916755	0.0441239066732279	2.93043894129107	10	33.4270562477453	58.4184530847019	80.2336110270016	316.227766016838	483	2.99999824045943e-05	4-Hydroxytamoxifen	0.00618788521676295
6846-50-0	1.80511718174597	3.81118153583947	7.23227445577481	23.3117888179902	34.2254815346829	62.6837088214407	88.7526066327498	142.850854288528	277.239431740697	30	1.80511718174597	2,2,4-Trimethyl-1,3-pentanediol diisobutyrate	2.00606435409351
68694-11-1	0.0169951499201812	0.595566240213045	1.5511360213397	8.90056986937948	30.6805406955589	48.8252879968704	81.0396919471014	93.2724426586198	284.6046555659	372	0.0169951499201812	Triflumizole	0.578571090292864
6893-02-3	4.99999995007974e-05	0.000982369536158831	0.00424648089788506	1.12773539143138	12.2722727821471	33.1243984434818	56.7294319496204	70.6262864474429	163.18979618062	225	4.99999995007974e-05	3,5,3'-Triiodothyronine	0.000932369536658034
69-09-0	0.00291550640601816	0.363260068058611	2.73493822724924	10.5724477653076	27.6240276471743	48.6384982309474	80.7265338417539	91.1454974965251	284.6046555659	387	0.00291550640601816	Chlorpromazine hydrochloride	0.360344561652593
69-23-8	2.08488257685292	6.36620428500593	14.144430462609	24.7602232085044	30.9009620022667	33.2643212908342	42.3322301624799	51.317122269242	126.491108932523	79	2.08488257685292	Fluphenazine	4.28132170815301
69-74-9	0.0400000007987242	0.0440472175084966	0.0735145548014045	0.199598567528845	0.486078175305954	6.93615487422045	39.841610043972	43.5181799458713	73.5178842293168	70	0.0400000007987242	Cytarabine hydrochloride	0.00404721670977245
6923-22-4	0.137360669840867	0.376931841702705	0.616503013564543	1.33521652915006	36.5956107866767	40.1037514502329	51.6976343479147	55.5622619804752	59.4268896130358	5	0.137360669840867	Monocrotophos	0.239571171861838
69327-76-0	0.649791012256447	4.5800263665104	13.4253330692522	33.236401755484	49.0838929208163	74.7081530798901	88.6390650403589	92.4679075699583	316.227766016838	185	0.649791012256447	Buprofezin	3.93023535425395
69377-81-7	0.0170739532283603	0.276977213318523	0.536880473408686	0.855803109245741	3.26447464641642	23.0535612069362	42.469761554231	45.5576491679603	48.6455367816897	9	0.0170739532283603	Fluroxypyr	0.259903260090163
69655-05-6	0.00253797301414196	0.00344575119715349	0.00419029887186151	0.88877799271758	25.0892107728583	32.9673474554791	50.3030131418527	58.6938742867613	87.9976349333117	31	0.00253797301414196	2',3'-Dideoxyinosine	0.000907778183011531
69806-40-2	0.160880682504092	7.90548377971175	12.7063797949544	26.264484232379	43.3811439433193	76.3406856510189	116.419113126015	131.738432296526	260.162082324776	67	0.160880682504092	Haloxyfop-methyl	7.74460309720765
69806-50-4	0.0149504753065402	0.388400604477782	1.20110129301678	13.4659806820419	32.9826844625933	43.4323266323749	55.5471648899396	59.7588033191312	78.3252879195756	27	0.0149504753065402	Fluazifop-butyl	0.373450129171242
70-30-4	0.193445326258766	0.500476497639582	0.952334845928431	2.4706971019231	9.11179529735517	33.0843231090072	60.1001970161883	83.8557135409305	284.605310893092	562	0.193445326258766	Hexachlorophene	0.307031171380816
709-98-8	0.475895721139798	3.55781090201974	5.85595143734838	13.512199673858	33.126555001385	55.2705412721968	76.0112869579477	86.5707744900515	240.917307036352	156	0.475895721139798	Propanil	3.08191518087994
71-43-2	49.126859254722	49.126859254722	49.126859254722	49.126859254722	49.126859254722	49.126859254722	49.126859254722	49.126859254722	49.126859254722	1	49.126859254722	Benzene	0
71-55-6	57.5006825601476	57.5006825601476	57.5006825601476	57.5006825601476	57.5006825601476	57.5006825601476	57.5006825601476	57.5006825601476	57.5006825601476	1	57.5006825601476	1,1,1-Trichloroethane	0
71283-80-2	1.34049377024045	4.43946269039193	5.33550168213414	14.1471996571571	26.5780369252194	49.8382192891784	78.735342403824	97.0831173026777	131.533991707654	46	1.34049377024045	Fenoxaprop-P-ethyl	3.09896892015148
71320-77-9	2.09285528911199	2.34954143747404	2.60622758583608	3.37628603092222	4.47390861519404	6.88846321709872	10.028999293924	11.0758446528658	12.1226900118075	4	2.09285528911199	Moclobemide	0.256686148362044
7173-51-5	0.378117345193915	1.51335410648581	4.00000007987242	4.58420731206869	20.3482496836271	42.7904192183424	70.6582310095872	85.156657237318	316.227766016838	422	0.378117345193915	Didecyldimethylammonium chloride	1.13523676129189
71751-41-2	0.000610818243798791	0.270875956985784	3.01501951808054	6.8422447862275	11.1606961759315	19.2854042645701	32.6780013531511	41.2630204046415	189.736550221325	416	0.000610818243798791	Abamectin	0.270265138741985
72-20-8	0.0109278820799675	1.64745966935526	3.45809016180668	10	26.5061923098731	40.4491423723799	69.2698586133259	83.5282723418253	252.982220390833	130	0.0109278820799675	Endrin	1.63653178727529
72-43-5	0.472256560746118	2.1018753112236	3.43113788822247	8.45513458065527	16.3636431478668	45.2936972985398	81.8726067857054	88.3785924387718	284.6046555659	295	0.472256560746118	Methoxychlor	1.62961875047748
72-54-8	2.11280200337301	5.01817470893109	7.63803136689758	18.7075393709841	40.0000007987242	57.2444648894176	75.3748778219556	88.1030292024099	147.905389680517	402	2.11280200337301	p,p'-DDD	2.90537270555808
72178-02-0	0.0985650621296223	0.61631551399492	1.0513017080194	4.46444523626481	11.8988228833045	40.7050225807687	50.6916000867666	72.519199247965	170.013731711508	41	0.0985650621296223	Fomesafen	0.517750451865298
72490-01-8	0.0639650877490349	7.92776753889701	10	21.1847711477067	42.8504299464755	80.4646620778967	87.3922320634404	89.484917619567	177.539094285689	160	0.0639650877490349	Fenoxycarb	7.86380245114797
72509-76-3	3.20763246207837	6.35109884467472	11.2873119695016	19.1737658565995	23.9199164285626	32.563796225623	33.6754312597356	38.8526659736578	47.6004435962469	38	3.20763246207837	Felodipine	3.14346638259635
72559-06-9	7.45780459420424e-06	11.5538053366844	19.1304845251625	31.7120694487124	41.0116886143602	48.6471470112586	69.3332809944847	74.8468832391979	92.9569787472973	68	7.45780459420424e-06	Rifabutin	11.5537978788798
7287-19-6	0.0836053366555803	1.2159644811829	2.55804223153119	4.95475374513456	27.5576385773321	44.847964946924	80.0399561958696	89.417004372224	135.251471869776	95	0.0836053366555803	Prometryn	1.13235914452732
73-31-4	2.93079876593782	6.23962901899862	9.54845927205943	23.6183957591996	32.7517869313747	42.3469472019958	47.6294975385248	55.9918564838632	64.3542154292016	11	2.93079876593782	Melatonin	3.30883025306081
732-11-6	0.463365398482991	3.79297148124529	8.03762492106247	21.945054190776	34.8863474783468	48.4633377170174	71.2906392413557	85.733102581721	119.058114381106	82	0.463365398482991	Phosmet	3.3296060827623
73590-58-6	4.99999995007974e-05	0.00126859813846518	0.168041130055983	26.5571826195457	41.6690884532473	54.5865944029053	63.5150142913769	76.5648752319832	158.113881429802	73	4.99999995007974e-05	Omeprazole	0.00121859813896439
7378-99-6	0.209912016180587	0.290281206073552	0.574046199765939	1.96964881906404	5.72523081338019	18.098475741036	33.7341906060592	50.8659777355271	75.6818953772243	13	0.209912016180587	N,N-Dimethyloctylamine	0.0803691898929656
74050-98-9	7.93203825365252	10.1689350753586	11.3899723272957	11.5674831348811	13.0292838394304	29.5009029222963	31.819384669835	32.4686445901246	32.6726981118117	14	7.93203825365252	Ketanserin	2.23689682170608
74051-80-2	0.147351038155464	0.853564889060006	5.92030037461318	22.0773722574824	35.2733076119889	49.6721856845499	84.3156807123553	100.146742164391	284.605310893092	34	0.147351038155464	Sethoxydim	0.706213850904542
741-58-2	0.0336345018602353	0.2518182934896	0.423765694323957	2.23829644874304	23.7113494027268	54.4285457332948	85.0832961652415	102.132736776543	316.227766016838	442	0.0336345018602353	Bensulide	0.218183791629365
74115-24-5	0.544885561470083	4.01173356802545	4.69510671014018	8.19650798179101	12.8082265289081	28.3114567867036	51.1970130681725	63.7173198091539	140.832860349259	63	0.544885561470083	Clofentezine	3.46684800655537
74223-64-6	2.9247052184011	2.93593461268219	2.94716400696328	26.7938424897625	33.5432392618594	34.918614222713	49.929349564048	56.5669975454749	63.2046455269017	9	2.9247052184011	Metsulfuron-methyl	0.0112293942810888
75-09-2	0.0454054516521101	0.0454054516521101	0.0454054516521101	0.0454054516521101	0.0454054516521101	0.0454054516521101	0.0454054516521101	0.0454054516521101	0.0454054516521101	1	0.0454054516521101	Dichloromethane	0
75-35-4	55.2324108195026	55.2324108195026	55.2324108195026	55.2324108195026	55.2324108195026	55.2324108195026	55.2324108195026	55.2324108195026	55.2324108195026	1	55.2324108195026	1,1-Dichloroethylene	0
75-60-5	0.837853599941189	13.698655123626	22.98146831602	38.559420644931	50.6022260465862	68.9290561113152	77.6274633505176	82.0351794393672	190.521503461849	32	0.837853599941189	Dimethylarsinic acid	12.8608015236848
75330-75-5	0.00180229135690828	0.749787947232502	1.55766796451079	6.7662406839637	34.6060082937168	59.0388750367334	81.8387146935523	98.5591431261125	316.227766016838	340	0.00180229135690828	Lovastatin	0.747985655875593
754-91-6	0.192684331236714	3.66862948007024	6.12576313609746	10.0325460619014	30.2222643519332	40.4443710506111	71.9107800872466	88.001602594722	163.602147471138	251	0.192684331236714	Perfluorooctanesulfonamide	3.47594514883353
75530-68-6	13.9677997460305	14.1765990252782	16.8947516711653	20.4454580280722	23.380827118842	28.0961061552195	35.9550515515927	39.8460319391037	46.0135774525124	16	13.9677997460305	Nilvadipine	0.208799279247707
75695-93-1	0.63363637393723	3.56788244711132	7.80732934385012	9.89633470137705	19.2085242401176	24.6840906171851	31.5608724440512	40.6483835073211	50.7023396227349	31	0.63363637393723	Isradipine	2.93424607317409
759-94-4	0.0420954348322115	0.139153368267388	0.18653064302351	1.88791023335681	9.60881984978628	32.2260141180706	45.9749335659245	47.8435494426661	59.0441670108644	22	0.0420954348322115	EPTC	0.097057933435176
76-13-1	31.9664935126975	31.9664935126975	31.9664935126975	31.9664935126975	31.9664935126975	31.9664935126975	31.9664935126975	31.9664935126975	31.9664935126975	1	31.9664935126975	1,1,2-Trichloro-1,2,2-trifluoroethane	0
76-44-8	0.645796210544269	3.28030471597804	8.60410100496273	23.7426061473488	40.3639816438938	65.9312152873555	81.3176838036139	102.276331051677	181.186151324141	371	0.645796210544269	Heptachlor	2.63450850543377
76-57-3	30.6846377110557	35.011937945418	39.3392381797802	52.321138882867	62.6750709165936	67.6044823132364	70.8222458695721	71.894833721684	72.9674215737959	4	30.6846377110557	Codeine	4.32730023436224
76-87-9	0.00269982117972789	0.0523574534686106	0.0920209813005465	0.319734856145152	1	2.8493755995503	13.0078249027387	25.3786124472877	220.591726455831	399	0.00269982117972789	Triphenyltin hydroxide	0.0496576322888827
76738-62-0	0.0356939528067029	0.999043467261444	1.81511534613582	5.6185626273058	13.3259138103064	46.8907924149468	59.9821460564894	79.940874286576	174.366479848447	111	0.0356939528067029	Paclobutrazol	0.963349514454741
76824-35-6	3.21254485354209	3.29306510607262	3.37358535860315	3.77576960709978	25.6129680292552	37.5579384968755	65.0315484606378	100.530038469762	136.028528478887	10	3.21254485354209	Famotidine	0.0805202525305306
769-92-6	0.00822411169460344	0.050983690235533	0.0937432687764625	26.4914667728723	62.0193476425013	65.4468502338927	87.4143613495575	186.009508457729	284.6046555659	10	0.00822411169460344	4-tert-Butylaniline	0.0427595785409296
7696-12-0	0.00403293293464282	4.13986654639059	7.74888305610615	12.6004345038211	33.0743411536227	46.8391662969793	78.4003819063446	105.690299653631	157.337773449629	128	0.00403293293464282	Tetramethrin	4.13583361345594
77-06-5	50.1883594780319	50.353416187127	50.5184728962221	51.0136430235075	51.8389265689832	75.0207648371849	88.929867798106	93.5662354517463	98.2026031053867	3	50.1883594780319	Gibberellic acid	0.16505670909514
77-09-8	0.0007067714534443	0.946440396896365	4.16282750890322	19.5991614994645	40.0000007987242	59.6702347903087	82.6953246866526	93.48902704317	163.615332777744	340	0.0007067714534443	Phenolphthalein	0.945733625442921
77-40-7	0.00299999824045942	0.160687947580478	0.275288805884998	7.07255668928769	28.5765316442112	45.9313981004305	73.8503408455502	89.337290403033	316.227766016838	446	0.00299999824045942	Bisphenol B	0.157687949340018
77-47-4	0.10962873428383	2.22570979219268	4.99999995007974	6.58386019083734	10	20.000000199681	52.4921022203803	63.3792708187244	163.633793992269	229	0.10962873428383	Hexachlorocyclopentadiene	2.11608105790885
77-90-7	0.852715308911577	3.64230222015273	5.44581096470646	11.7971165634934	29.5981089807704	53.2749526523458	85.4202554840063	98.4857192250366	191.1516274852	68	0.852715308911577	Acetyl tributyl citrate	2.78958691124115
77501-63-4	0.1493301495393	1.95525615380911	4.13763046513955	10	21.958415570794	35.1774212922987	54.6624581680827	68.7553450266949	123.642847976385	157	0.1493301495393	Lactofen	1.80592600426981
7786-34-7	4.00106862207429e-05	0.623888916457098	1	12.8728411824632	24.7664066779754	36.3251862466002	59.7035286583837	71.6943004743718	80.8697312787371	31	4.00106862207429e-05	Mevinphos	0.623848905770878
78-48-8	0.155207999049827	2.12612406043272	5.91926498722739	21.6365569870578	36.7674914415013	56.2522631837316	82.5881046993328	87.3459401407751	211.07266812441	153	0.155207999049827	Tribufos	1.9709160613829
78-93-3	0.112034014946866	0.112034014946866	0.112034014946866	0.112034014946866	0.112034014946866	0.112034014946866	0.112034014946866	0.112034014946866	0.112034014946866	1	0.112034014946866	Methyl ethyl ketone	0
78473-71-9	0.0390232108047503	0.411457235101492	0.717774412964254	4.61179081477856	8.33838224477317	14.6349755090895	21.3467828630964	24.4098453136779	32.5489512606917	33	0.0390232108047503	Enterolactone	0.372434024296742
78587-05-0	0.000400000007987242	4.10119482641679	10	12.9916178013876	33.8708705035242	57.2137771128676	82.3615009678267	85.9443490293096	234.234035116963	170	0.000400000007987242	Hexythiazox	4.1007948264088
78755-81-4	20.8832938737794	20.9164424375805	20.9495910013817	21.0490366927852	21.214779511791	21.3805223307969	21.4799680222004	21.5131165860015	21.5462651498027	2	20.8832938737794	Flumazenil	0.0331485638011664
789-02-6	0.0112630496867461	0.662368935486948	1.92742112251354	8.99999980438636	29.9999824045942	53.2026654093228	70.1954075226401	79.3529042148189	316.227766016838	459	0.0112630496867461	o,p'-DDT	0.651105885800202
79-01-6	0.00441185265860091	0.00441185265860091	0.00441185265860091	0.00441185265860091	0.00441185265860091	0.00441185265860091	0.00441185265860091	0.00441185265860091	0.00441185265860091	1	0.00441185265860091	Trichloroethylene	0
79-74-3	2.05949385276489	4.03674671007119	6.05507741458975	22.0152691834013	34.6471088116314	62.635709324571	73.5502240464207	94.6542241357744	209.737457957331	121	2.05949385276489	2,5-Bis(2-methylbutan-2-yl)benzene-1,4-diol	1.97725285730631
79-94-7	0.0020000000199681	3.93442496874567	5.70089767912962	21.8500281087203	40.0000007987242	60.6398334756187	81.3736579899893	91.0583571296125	316.227766016838	517	0.0020000000199681	3,3',5,5'-Tetrabromobisphenol A	3.9324249687257
79-95-8	0.143917696759665	2.72616923491592	4.4965576992535	10	23.0754404857848	41.5868475167345	61.66292568845	77.3642191599093	222.737838063957	313	0.143917696759665	2,2',6,6'-Tetrachlorobisphenol A	2.58225153815626
791-28-6	0.0553812813825642	0.171076257873961	0.500890042464266	2.41237822657063	14.5632062429654	47.5688880876431	61.4770278778245	64.528528214274	71.1513263025159	17	0.0553812813825642	Triphenylphosphine oxide	0.115694976491397
79241-46-6	0.27364612333591	3.64620500477061	4.87662447266091	22.2911273194292	36.5378446664119	51.6062902847929	64.0961595049739	87.7244865370881	235.768619191311	36	0.27364612333591	Fluazifop-P-butyl	3.3725588814347
79538-32-2	0.00561277974368507	0.671182616773253	1	5.04002046614214	10	30.0359242240486	55.0377916705861	59.9999654082313	96.3860094301556	81	0.00561277974368507	Tefluthrin	0.665569837029568
79622-59-6	0.0816494004371695	0.675080805697136	1.31018457243994	2.22581298985187	6.62513908385428	20.4189387960969	43.7065742910694	60.9917658457807	123.018945501035	475	0.0816494004371695	Fluazinam	0.593431405259967
797-63-7	4.21150189071394e-05	0.000819617763577499	0.00242103029153911	0.0202424931041231	0.457866110606335	10	36.1256947995403	66.17091156081	316.227766016838	209	4.21150189071394e-05	Levonorgestrel	0.00077750274467036
79794-75-5	0.0229817978375466	6.53122871913745	8.30390747616559	15.9317322863207	31.141605587124	48.3607469407775	67.8521856915199	77.9363532274054	156.753050069448	229	0.0229817978375466	Loratadine	6.5082469212999
79902-63-9	0.00074630611481308	0.447688678649417	0.640490774319945	2.78894019849738	21.2310757578364	40.0000007987242	48.6154711591435	72.2257456149091	244.601434674784	243	0.00074630611481308	Simvastatin	0.446942372534604
79983-71-4	0.012851132696765	1.34896761888618	3.72678334660012	24.1763961024318	44.1002018155231	64.1162883710892	82.8171992364355	86.8202294318894	284.605310893092	276	0.012851132696765	Hexaconazole	1.33611648618942
80-05-7	0.00466467080341513	0.386171628723383	0.577035181417836	4.48396089891378	23.0597715243004	53.1701908102096	93.9121921369112	110.909657879667	284.6046555659	695	0.00466467080341513	Bisphenol A	0.381506957919968
80-08-0	0.342090567892503	0.869460120756584	1.65025695604726	5.62193128804804	17.7029965084398	30.884172244422	37.0850993985725	53.7204797153525	107.001286663924	18	0.342090567892503	Dapsone	0.527369552864081
80-09-1	0.796865216310646	1.24375935597261	1.47901498290304	4.19947266452087	14.5601499845955	33.2011988101179	50.2857171532651	58.9591491774186	76.0333279836236	78	0.796865216310646	4,4'-Sulfonyldiphenol	0.446894139661969
80-46-6	0.200293243745573	2.43281561102937	6.03292569755093	20.8553441403762	33.9585020351633	51.7840786071613	82.3596403940025	111.728256247532	284.6046555659	212	0.200293243745573	4-(2-Methylbutan-2-yl)phenol	2.23252236728379
81-07-2	5.99999654082313e-06	1.30608661024644e-05	2.01217356641056e-05	0.000157118744460663	5.06649945184229	28.7040382440477	45.8004361933371	50.5746684685761	55.3489007438152	9	5.99999654082313e-06	Saccharin	7.06086956164122e-06
81-81-2	3.28783262023638	4.48328513907979	5.37338261689452	12.2649624199743	31.0227221068017	48.8642092600059	64.5531596547223	66.5405796102025	78.7123719868836	48	3.28783262023638	Warfarin	1.1954525188434
81-90-3	0.00164063888270277	1.00336897958281	3.37195948127635	8.58592123386338	25.6924192360456	56.3768751259292	94.9983045398181	116.047743421893	221.235084217076	49	0.00164063888270277	Phenolphthalin	1.00172834070011
81131-70-6	0.149244212932151	0.222359744675087	0.321925070889315	2.21186853224564	4.18412162294232	11.0649593267858	40.0000007987242	59.8233439331717	72.9237510859827	51	0.149244212932151	Pravastatin sodium	0.0731155317429357
81334-34-1	7.06000485977851e-05	0.0117885237823531	0.0235064475161084	0.530614785335745	4.00000007987242	29.3502049553677	45.6290051557076	50.6961226070319	55.7632400583561	11	7.06000485977851e-05	Imazapyr	0.0117179237337553
81335-37-7	0.0163539625914931	0.0163821755768569	0.409836560113779	5.85230883280974	18.0523605972735	36.2350297484438	57.7977596986855	69.7808820567905	95.9676808958197	15	0.0163539625914931	Imazaquin	2.82129853637243e-05
81335-77-5	0.094239071818173	0.411255396681813	0.728271721545452	8.22165720817565	15.8240692503134	20.8613365895158	40.3127425715253	58.7051838059701	77.0976250404149	8	0.094239071818173	Imazethapyr	0.31701632486364
81406-37-3	3.15919121678277	9.01543609941429	10	28.0615256427321	40.0000007987242	57.9181690423611	83.1097647443101	105.04885590994	399.931857273438	116	3.15919121678277	Fluroxypyr-meptyl	5.85624488263152
81777-89-1	0.159717795710607	2.72589975761288	6.31112049529606	16.1733877985573	37.9664507922219	49.0932744639946	62.358029838037	85.9164165280302	129.302821003675	53	0.159717795710607	Clomazone	2.56618196190227
82-68-8	0.322585914287242	4.06321970889604	6.33448986010098	10.1637832486516	33.104878630145	55.4221239904853	81.5183816535323	88.9756742477697	284.6046555659	95	0.322585914287242	Pentachloronitrobenzene	3.7406337946088
82097-50-5	0.0103341080958728	1.07288826580241	1.38400756295403	4.47491404499823	10.7505330830688	17.9939487964144	33.9350831058651	39.1513623562976	53.8008330106968	19	0.0103341080958728	Triasulfuron	1.06255415770654
82385-42-0	1.19973489293057	5.24040120591883	9.28106751890708	21.4030664578719	37.6309342040402	69.6414812763648	84.11873293976	88.944483494225	93.7702340486901	5	1.19973489293057	Sodium saccharin hydrate	4.04066631298826
824-78-2	1.53731477086353	30.9822086883196	39.5498645073232	44.8480953217916	51.5482587710715	58.4603078538448	64.9097594984231	78.9514590100084	132.938569135723	31	1.53731477086353	Sodium 4-nitrophenolate	29.4448939174561
82558-50-7	0.0342110182001567	0.292782775368169	0.9791586757666	5.68708673370004	32.0512520895306	56.6158835271898	77.8212834359835	82.9580226090272	174.096884741853	135	0.0342110182001567	Isoxaben	0.258571757168013
82626-48-0	12.4467222979534	14.476931742975	16.2526151836128	18.2686843407582	20.0787796782586	26.069108573716	29.6734640326279	32.4324211262285	35.8664175375631	14	12.4467222979534	Zolpidem	2.03020944502159
82640-04-8	5.65298717275958e-05	0.0103589926530555	0.0607085228390998	5.71443262496953	16.3652634429776	35.4704233292319	61.8556779426558	76.635658021705	266.531166479977	670	5.65298717275958e-05	Raloxifene hydrochloride	0.0103024627813279
82657-04-3	0.0911597236605041	0.545802093382876	1.30731038843751	4.69526622524197	17.957863112547	40.0740132831875	73.8642568910888	88.7134969673392	135.477757700112	146	0.0911597236605041	Bifenthrin	0.454642369722371
83-32-9	0.555658932187035	0.594767165421491	1.36073180496543	22.1500647444498	32.3998500313814	51.6497233901716	79.4457143610257	83.0038016996588	98.3107478967789	25	0.555658932187035	Acenaphthene	0.0391082332344562
83-41-0	0.00353238474054025	0.00383800995783116	0.00408822700819468	1.67108391325655	27.577886868043	45.5997295964984	78.8056311104954	103.90775418616	131.121829447595	12	0.00353238474054025	1,2-Dimethyl-3-nitrobenzene	0.000305625217290916
83-43-2	0.0129711057489302	0.0189119646090575	0.0228689126602547	0.0392268136988944	2.07056181236216	28.6963618242594	56.0185479278491	61.6393857838104	68.3836062749792	35	0.0129711057489302	Methylprednisolone	0.00594085886012728
83-67-0	1.60642849834719	1.73217101012427	1.85791352190134	3.33844928447218	7.56785844335722	17.4334383929347	29.6237035371287	32.8114165534419	35.9991295697551	7	1.60642849834719	Theobromine	0.125742511777079
83-79-4	0.000469134098159861	0.0110554321945319	0.0171620659189161	0.0700145014638741	1.09466418712158	13.3177821656102	32.8003321623043	43.7862934399893	284.605310893092	519	0.000469134098159861	Rotenone	0.010586298096372
83055-99-6	0.130302995588613	0.145518112385385	0.160733229182157	17.4683705183752	25.9304333107152	28.4506069873191	31.9333176188912	34.0566353782272	36.1799531375632	10	0.130302995588613	Bensulfuron-methyl	0.0152151167967721
834-12-8	0.12264413937174	1.16168935533618	2.0022664913481	5.97562863884288	24.8565013524867	45.0756502019805	70.3071167138492	85.4369049288156	252.982220390833	85	0.12264413937174	Ametryn	1.03904521596444
83657-24-3	8.2651930150556e-05	0.656052977556051	1.18537804795273	12.5001002801164	35.5838553383165	63.9874545166011	86.6571348536326	94.0721796851901	316.227766016838	283	8.2651930150556e-05	Diniconazole	0.655970325625901
838-88-0	0.685869041059115	4.36455434981877	8.16245580777176	24.9293346525162	40.2381594337854	64.5137946481387	82.7098589661191	88.4986466561179	134.843494861533	82	0.685869041059115	4,4'-Methylenebis(o-toluidine)	3.67868530875965
84-16-2	1e-05	0.000239169575894704	0.00242902453607757	1.33034231256881	20.000000199681	46.8714633106714	81.8011294517791	90.7026152806035	284.6046555659	492	1e-05	meso-Hexestrol	0.000229169575894704
84-66-2	0.0531210927144129	0.177877834598918	0.302634576483422	0.470128244886379	17.3368986579904	25.2860868229186	41.5595954327996	42.7334107252585	43.9072260177174	8	0.0531210927144129	Diethyl phthalate	0.124756741884505
84-69-5	2.28343366692727	9.42885886379131	16.973273297156	34.4305010005952	40.0000007987242	74.528751010669	90.319476865237	105.617411448199	140.517365889953	94	2.28343366692727	Diisobutyl phthalate	7.14542519686404
84-74-2	0.179605221638498	4.2687394767897	8.24904709311246	20.5246090597287	33.9994244481385	51.9477920157907	73.251698308817	83.5158408951809	155.919703411196	168	0.179605221638498	Dibutyl phthalate	4.08913425515121
84087-01-4	0.030833938368991	0.0853568374144491	0.139879736459907	0.303448433596282	4.76844963589451	10.098764918372	35.4004588795014	43.8343568665446	52.2682548535877	5	0.030833938368991	Quinclorac	0.0545228990454581
842-07-9	0.0393728633910407	1	2.38142531000813	5.9324400697076	22.2245310126818	35.6975016713497	53.8496040840951	65.4746597312819	227.406042330705	216	0.0393728633910407	C.I. Solvent Yellow 14	0.960627136608959
84371-65-3	0.000321975628782009	0.0392106324838443	0.261259133398991	3.81274622716758	15.7516843378472	35.5596927634306	51.9550585860035	74.916099188925	191.02666776719	549	0.000321975628782009	Mifepristone	0.0388886568550623
846-49-1	30.9913860544649	31.228754139113	31.4661222237612	32.1782264777057	33.3650669009465	38.495915423361	41.5744245368097	42.6005942412926	43.6267639457755	3	30.9913860544649	Lorazepam	0.237368084648157
846-50-4	38.8996774285766	39.1790449054117	41.7928725474824	50.4032903339476	56.2615898016533	84.813397055629	109.134691556594	129.608153346572	157.982870296979	15	38.8996774285766	Temazepam	0.27936747683502
85509-19-9	0.0382241421071782	0.513491254628938	1.627526908669	11.0019813899945	33.361141810715	50.5601115230255	75.4743303016444	88.0566017476087	252.982220390833	314	0.0382241421071782	Flusilazole	0.47526711252176
85532-75-8	0.00271801594403562	1.70332248480456	3.27821687525681	7.7014036904084	23.2689078655814	43.4719034332458	64.1412200671352	66.4000341370159	81.9417057013474	143	0.00271801594403562	1-(2-Chlorophenyl)-N-methyl-N-(1-methylpropyl)-3-isoquinolinecarboxamide	1.70060446886053
86-30-6	0.0306981355909509	0.553755213943419	3.57773270188932	22.2748637182252	41.3273557122068	71.2478479946034	87.9986582950805	89.1710777573774	128.602674341218	52	0.0306981355909509	N-Nitrosodiphenylamine	0.523057078352468
86-50-0	0.211211642018105	1.16421170569468	3.72184990213819	11.1795276383983	33.1453034957973	55.0760735663635	81.820195246556	99.7756177509731	252.982220390833	199	0.211211642018105	Azinphos-methyl	0.953000063676571
86-73-7	10	20.2625275923282	28.1389131142819	33.8237076283479	45.6767334617483	73.643174715672	96.7480457864085	113.883642031398	216.651150676907	26	10	Fluorene	10.2625275923282
86386-73-4	1.40997431065115	4.51481375522623	7.61965319980132	26.3464808269144	50.0934421044362	150.130643311982	262.400818510795	289.314292263817	316.227766016838	8	1.40997431065115	Fluconazole	3.10483944457509
87-61-6	0.952992691396538	0.985367764498704	1.01774283760087	1.34824067454042	2.78594347101111	21.7491703393013	32.9397039716123	33.1230253934798	33.3063468153474	7	0.952992691396538	1,2,3-Trichlorobenzene	0.0323750731021663
87-62-7	0.00793744995288016	0.00794191520375468	0.00798788672905818	0.00817553157160229	1.62307765935399	38.7590389535156	52.4928652278868	67.1257506090605	84.4776842057962	13	0.00793744995288016	2,6-Dimethylaniline	4.46525087452118e-06
87-86-5	0.117995188933744	2.00941472856304	2.60539076866275	4.26927077058546	10.3839120244122	23.2272075151516	50.9812967192625	68.9817429158563	189.736550221325	353	0.117995188933744	Pentachlorophenol	1.8914195396293
872-50-4	0.413051020990128	5.92800050663437	11.4429499922786	18.6618247043824	31.7981607125198	58.0182738464496	69.0958557622574	69.339736389337	69.5836170164167	11	0.413051020990128	N-Methyl-2-pyrrolidone	5.51494948564424
87674-68-8	1.68547688155383	3.25514113569228	4.89736805460947	10	28.546640117696	43.7606737620357	62.6809892312722	86.007349162698	116.64389143373	109	1.68547688155383	Dimethenamid	1.56966425413845
87818-31-3	2.63050056854672	5.4397086513035	9.45054355140056	17.934520713172	35.1212287930837	50.8963528736778	68.9840861441878	85.3227007870069	250.692302983003	88	2.63050056854672	Cinmethylin	2.80920808275678
87820-88-0	0.109182943897221	2.59486324660346	3.2783240198165	18.6746302169102	32.9745549201537	52.6694689995204	69.3950811829345	80.8928638807003	241.474902841961	44	0.109182943897221	Tralkoxydim	2.48568030270624
88-06-2	0.658393599076532	13.0116029720874	21.8920073356782	32.737407737884	53.6319716500827	81.9776591625976	100.195983852087	133.749185718376	316.227766016838	46	0.658393599076532	2,4,6-Trichlorophenol	12.3532093730109
88-12-0	0.0441669083460496	0.04460764304357	0.0450483777410904	3.58856674372108	15.1068391869231	31.7853790590139	44.3045328596377	47.9327467401757	51.5609606207136	6	0.0441669083460496	vinylpyrrolidone	0.000440734697520366
88-18-6	0.00569225044866759	4.32106826240176	9.85071010251633	32.4486027020019	49.0030373848633	82.3639184639002	163.565761897754	163.638993799356	284.6046555659	69	0.00569225044866759	2-tert-Butylphenol	4.31537601195309
88-24-4	0.0286200903210968	4.4918805216102	7.34056328219708	12.1447338011255	21.8390629433242	34.9837209361843	54.0361909792212	65.4213648283207	100.682660641393	189	0.0286200903210968	2,2'-Methylenebis(ethyl-6-tert-butylphenol)	4.4632604312891
88-27-7	0.0149965721054124	0.0162094369085686	0.748608896012556	22.1967057368616	37.5715592129904	54.7547284246914	75.2974335008399	84.5867866123962	252.982220390833	36	0.0149965721054124	2,6-Di-tert-butyl-4-[(dimethylamino)methyl]phenol	0.00121286480315622
88-58-4	0.104457685784875	4.00000007987242	8.91445933094484	27.0875670911237	44.6630111949748	81.7828046277409	91.203631174572	97.0155685711125	163.672607010336	265	0.104457685784875	2,5-Di-tert-butylbenzene-1,4-diol	3.89554239408754
88-60-8	8.08032446134219	17.186385654799	22.7612713143405	34.8089561605136	51.186802357941	90.695763258684	122.637950760112	135.430051141721	163.682029034147	149	8.08032446134219	2-Tert-Butyl-5-methylphenol	9.10606119345685
88-85-7	0.0689969669614194	0.846469267894903	1.23892681027183	2.40930953844806	10	19.2334414616815	40.0000007987242	48.2553977722639	252.982220390833	269	0.0689969669614194	Dinoseb	0.777472300933483
88671-89-0	0.0444971955198117	1.6045059019307	3.09226162335422	8.43917843978578	31.4623258241863	60.7089111024383	87.4629902985122	100.595716310713	183.330194839992	150	0.0444971955198117	Myclobutanil	1.56000870641089
90-04-0	0.318342776677885	5.05654290564626	10.5155850793082	20.7453133946112	30.5976448906975	53.7183914963876	62.8631437099915	67.9135896938565	74.5150504799645	13	0.318342776677885	2-Anisidine	4.73820012896838
90-05-1	33.5579946133521	36.0908501863357	38.6237057593193	46.2222724782701	58.8865503431882	71.5508282081062	79.149394927057	81.6822505000407	84.2151060730243	2	33.5579946133521	2-Methoxyphenol	2.53285557298361
90-15-3	0.20000000199681	1.47935229822723	3.18865348143334	14.3308453367897	39.3924506851449	58.8385696576638	85.614304291954	98.600145540166	252.982220390833	67	0.20000000199681	1-Naphthol	1.27935229623042
90-30-2	1.8653580255318	10.2964734268736	19.8607152923349	33.132710056893	49.4982073631249	64.907424914108	78.6704256569358	89.6503703064395	266.854788325756	186	1.8653580255318	N-Phenyl-1-naphthylamine	8.43111540134177
90-43-7	4.03913350043206	10.9290621715349	12.7727699094016	28.83231864195	42.4062627581833	65.2709182609619	80.8663795783169	85.2592297559979	189.736550221325	71	4.03913350043206	2-Phenylphenol	6.88992867110283
90-94-8	0.0115618145748112	0.541684548145833	1	2.64590019307357	13.7202431740351	38.8635223050463	57.584244828381	81.9885473217315	206.818317142322	220	0.0115618145748112	Bis(4-(dimethylamino)phenyl)methanone	0.530122733571022
90357-06-5	0.0303957595287798	0.333990062656867	0.567304133555864	5.45556896776309	20.7638118785111	33.4299011160383	51.2517916502877	62.9825476860258	100.032932388351	94	0.0303957595287798	Bicalutamide	0.303594303128087
90823-38-4	0.0522649598612526	0.0609180403341653	0.069571120807078	4.74135907338386	12.3160090682121	22.6464215493538	47.5547606336849	47.7389356420327	47.9231106503805	11	0.0522649598612526	Denatonium saccharide	0.00865308047291267
91-20-3	0.0400000007987242	8.73423315151224	12.3952329648227	15.7745263234821	33.3339086860546	71.9163090979516	120.612627357355	128.548507660536	131.490688683412	16	0.0400000007987242	Naphthalene	8.69423315071352
91-22-5	5.82286203234977	26.3763076668886	26.5945716699106	36.8107783045276	64.3595501683613	78.4086542498778	89.2160518199315	91.3206512531531	94.9596269895853	21	5.82286203234977	Quinoline	20.5534456345388
91-53-2	0.537230919663902	1.97591435550955	9.03450030296687	20.8514282904407	40.0000007987242	74.2494665574035	109.790680003886	132.471379080489	169.544614817821	180	0.537230919663902	Ethoxyquin	1.43868343584565
91-59-8	0.284868349943782	3.32415449442713	6.15361051561897	11.364745327216	29.9491917346753	49.2471570651114	75.5870570922521	91.390577683176	189.736550221325	72	0.284868349943782	2-Naphthylamine	3.03928614448335
91-62-3	0.153993007187544	2.39952201937677	4.64505103156599	10.0204264681881	14.0210351728862	26.1938588870303	34.9108221839653	39.2344647219703	43.5581072599752	8	0.153993007187544	6-Methylquinoline	2.24552901218922
91-64-5	7.70046586429373e-05	0.000343764479591677	0.827393376628229	6.24591975077601	19.0004549545758	36.9343108484882	46.8769125443437	47.9207934185609	117.740533680562	21	7.70046586429373e-05	Coumarin	0.00026675982094874
91-66-7	5.72520708433334	6.52428298666765	7.32335888900196	11.2641458622981	34.9073596055596	44.2435271209961	61.3893109868247	71.6632442736447	81.9371775604647	7	5.72520708433334	N,N-Diethylaniline	0.799075902334308
91-76-9	1.20916369761722	1.97370231549796	2.73824093337871	5.79737409268558	41.6992563130481	57.9184909884882	62.9796147199743	63.5285898715394	64.0775650231045	8	1.20916369761722	6-Phenyl-1,3,5-triazine-2,4-diamine	0.764538617880747
92-04-6	0.0241255376167079	2.39019692041222	5.01538689150142	13.3836324117501	30.1892970009399	47.3010738068624	73.3564616586946	81.8967826931071	173.073270319242	145	0.0241255376167079	2-Chloro-4-phenylphenol	2.36607138279551
92-52-4	0.700338174812384	3.49157661200143	14.9185371148967	38.9664642100262	65.7682066811862	89.7796690185723	104.787963345414	124.324620616118	163.602524179437	17	0.700338174812384	Biphenyl	2.79123843718904
92-84-2	1	3.67692789282231	4.80706255417452	11.1578210543387	20.2252837850915	40.0000007987242	67.8135615470388	88.8354303883238	282.631133326012	152	1	Phenothiazine	2.67692789282231
92-87-5	0.0735414180798471	2.44170589017833	3.68223912916986	14.7102794286265	34.6166470464762	52.4818532939306	87.4422480424604	97.7837617348824	134.553190459379	75	0.0735414180798471	C.I. Azoic Diazo Component 112	2.36816447209848
924-16-3	1.85272558971453	7.32882349290112	12.8049213960877	22.4279588877216	35.2180252099814	39.4526238495369	59.350292646051	71.8456709888458	84.3410493316405	7	1.85272558971453	N-Nitrosodibutylamine	5.4760979031866
93-15-2	0.0030000051482186	0.0419991917190964	0.0758795528951987	0.382090728867024	7.88519794400964	24.2100117376967	71.5366397119574	99.0011954597222	286.656636005863	29	0.0030000051482186	Methyleugenol	0.0389991865708778
93-76-5	0.0572280568622317	2.0000000199681	8.55002333459985	18.8151203236486	29.5612640020852	44.1129396733956	75.7028099470384	76.0233494656325	76.1018124318069	21	0.0572280568622317	2,4,5-Trichlorophenoxyacetic acid	1.94277196310587
93479-97-1	3.91057032187808	4.96351708912856	6.01646385637905	13.1465239202851	21.8976242870336	26.7512623764266	27.7987723737329	28.1799056127052	28.5610388516776	7	3.91057032187808	Glimepiride	1.05294676725048
938-73-8	0.0241080453636333	0.302272630449052	0.346589839582395	16.7974693389967	24.2394030287202	34.3737686534861	41.9870235606601	47.3383387290374	78.2301206437016	22	0.0241080453636333	2-Ethoxybenzamide	0.278164585085418
94-09-7	6.0662024484045	11.7891261876218	16.9462515740758	18.8627882529902	24.1627855803286	43.5520065215071	53.3693700030899	59.6453989702684	75.6606381546036	23	6.0662024484045	Benzocaine	5.72292373921734
94-13-3	0.205857313119429	3.3319448886516	6.8511606903184	14.7910647037275	34.1957394994984	73.2926342269004	106.372065269244	126.593662356308	185.327556624589	123	0.205857313119429	Propylparaben	3.12608757553218
94-18-8	0.0112725715352163	4.01676956975194	9.28425359691057	21.2351160933078	36.1407595723926	66.8167835084611	93.4959035932474	116.591146326171	163.583313162051	124	0.0112725715352163	Benzyl 4-hydroxybenzoate	4.00549699821672
94-26-8	1.91918879773793	4.2871643883346	5.71673322262976	19.2656935898779	33.5825755155241	60.1341225362669	89.4383588040186	108.040796398338	163.616839737589	255	1.91918879773793	Butylparaben	2.36797559059666
94-28-0	3.98642869223989	10.9455644750872	22.3538879049934	25.5341850213646	30.2729823987735	40.0000007987242	80.1344494799792	91.0098868429935	163.585949834789	40	3.98642869223989	Triethylene glycol bis(2-ethylhexanoate)	6.95913578284726
94-59-7	0.0400068170314324	0.263142448541759	0.486278080052086	3.41560985987052	27.2937142721959	44.0318669235356	66.0446134486558	68.3503028704062	70.6559922921565	10	0.0400068170314324	Safrole	0.223135631510327
94-74-6	0.0374494117281408	3.6011110575457	18.6515724887113	24.5913289920444	27.7485951087129	43.7812341762652	73.2361339760544	88.9808544564094	106.389066932521	29	0.0374494117281408	MCPA	3.56366164581756
94-75-7	1.02482804119191e-05	0.125002790271217	0.343488581571934	9.31251854030456	28.0521394653596	42.2162839062354	47.6411490896732	48.1050488522005	85.2120473456871	26	1.02482804119191e-05	2,4-Dichlorophenoxyacetic acid	0.124992541990805
94-82-6	9.26397554635879	12.5990221532471	14.2393759389112	19.7111637623908	38.9505437127824	49.2505097801028	67.6714701617798	86.5224756755143	137.892612570861	34	9.26397554635879	2,4-Dichlorophenoxybutyric acid	3.33504660688832
94125-34-5	0.0903834677651447	0.519374982781935	0.823163421920036	1.76998107593192	3.9045165107305	15.7429683724437	31.9608066432911	35.4382202590591	42.0415771685383	36	0.0903834677651447	Prosulfuron	0.42899151501679
94361-06-5	0.00563833661271868	0.0617069106854418	0.339339175654879	3.36484273740011	11.456237277254	40.7629480850892	52.6538718953086	66.4190231476442	124.802992818024	107	0.00563833661271868	Cyproconazole	0.0560685740727231
95-14-7	8.57656730282426	11.489270277509	14.4019732521937	21.1780710178723	29.8314937294356	59.5174061425811	73.2433163006901	76.4800712851092	79.7168262695283	11	8.57656730282426	1,2,3-Benzotriazole	2.91270297468471
95-48-7	0.367928559396535	0.400087194621609	0.432245829846683	0.733477506657029	8.91202302768159	23.1896396461261	155.33893792828	219.972124410686	284.605310893092	9	0.367928559396535	o-Cresol	0.0321586352250737
95-53-4	2.83867517660024	6.59992194949866	10.3611687223971	31.4198422325194	53.2631687423905	62.5378577074732	131.627897769171	223.927831893004	316.227766016838	9	2.83867517660024	2-Methylaniline	3.76124677289842
95-63-6	12.5805897400485	14.3154216275523	16.0502535150562	21.2547491775677	29.928908615087	38.6030680526062	43.8075637151178	45.5423956026216	47.2772274901255	2	12.5805897400485	1,2,4-Trimethylbenzene	1.73483188750385
95-74-9	0.0119612619093502	0.517269596724472	1.28862013613175	4.98584030950675	26.8071527433265	101.074987887693	156.104366375047	210.8381512916	284.6046555659	14	0.0119612619093502	3-Chloro-4-methylaniline	0.505308334815122
95-83-0	0.423743451784756	2.31732601213605	3.58752481428102	10	22.4447688135963	40.3553486081828	62.1930072265165	91.6943360368249	200.388133458872	264	0.423743451784756	4-Chloro-1,2-diaminobenzene	1.8935825603513
95-94-3	0.0923145166270662	0.386909650160504	0.681504783693943	2.47192198141557	40.0000007987242	51.0604572545651	62.1294872065239	68.2109103855196	74.2923335645153	7	0.0923145166270662	1,2,4,5-Tetrachlorobenzene	0.294595133533438
95-95-4	0.552283921622111	8.5072808530881	12.7938799767576	30.1522951923662	40.0000007987242	65.4596300822439	83.4974488157308	90.5246503311039	132.956630402217	223	0.552283921622111	2,4,5-Trichlorophenol	7.95499693146598
950-37-8	0.112742717850424	0.63044991158779	1.72619889269401	4.50383252198725	17.0449367414368	41.4015011280147	73.9296166768273	84.4299981048314	97.504800937639	78	0.112742717850424	Methidathion	0.517707193737366
95266-40-3	83.6690812251586	83.6690812251586	83.6690812251586	83.6690812251586	83.6690812251586	83.6690812251586	83.6690812251586	83.6690812251586	83.6690812251586	1	83.6690812251586	Trinexapac-ethyl	0
957-51-7	0.0702319941755097	0.0744100660952346	0.0769710718782479	8.95268291339698	27.496871063808	56.4183566187944	87.7902601691612	135.774124626575	226.080445344403	16	0.0702319941755097	Diphenamid	0.00417807191972497
95737-68-1	0.00563973892405632	3.48043064239296	6.30587637259764	12.261341825595	23.9638724858321	39.7158626409734	69.3204867164486	83.2165467650911	91.2015039330707	97	0.00563973892405632	Pyriproxyfen	3.47479090346891
96-70-8	4.46199110314435	15.9678813588437	21.617833613229	34.2671050807607	40.0000007987242	58.0948841139898	84.1428326539106	95.0777798227755	147.610074694512	139	4.46199110314435	2-tert-Butyl-4-ethylphenol	11.5058902556993
96-76-4	0.0921471696137647	4.35410592459377	10	10	33.9058463975196	49.9360050645912	65.0671434547919	74.2528057144198	194.339016255579	390	0.0921471696137647	2,4-Di-tert-butylphenol	4.26195875498001
96182-53-5	0.0991586810713644	1.02377384323861	2.30987631352791	10.5528314102412	40.0000007987242	64.0218176378548	81.7872865771758	93.796692895576	284.6046555659	153	0.0991586810713644	Tebupirimfos	0.924615162167244
962-58-3	1.27815463718861	3.78344610835765	5.62778526064141	9.40836158522139	15.1691064839128	20.6818793359644	36.7627156188109	58.7820595393099	90.7450616442354	13	1.27815463718861	Diazoxon	2.50529147116904
96489-71-3	0.000600016232914468	0.0104030310254699	0.0326621107389131	0.77385721319292	2.50472470847736	12.02201026526	29.7601750378026	39.792673521102	139.222683346813	227	0.000600016232914468	Pyridaben	0.00980301479255547
97-23-4	1.44916320986523	3.69629515611902	7.10307392548011	15.9185314574258	29.3785258461941	45.4125616030145	60.9710293394591	69.6681489500522	114.960858938128	417	1.44916320986523	Dichlorophen	2.24713194625379
97-53-0	0.0508276464068373	0.134150069435114	0.147212628807253	6.67834949483149	23.1491795147502	36.768175051219	59.4854203953779	77.3964075473079	79.7629118345284	26	0.0508276464068373	Eugenol	0.0833224230282769
97-54-1	4.52848882117328	7.33349916275412	14.3786456027232	30.46035776962	43.3605717350144	60.4013993139412	86.0277282487639	108.672277836422	252.982220390833	49	4.52848882117328	Isoeugenol	2.80501034158084
97-56-3	0.127617079021535	1.73886579233545	3.52858426927078	7.37632851507982	29.8956239600068	44.695895132149	70.4286355438243	83.7758140975762	264.52699596374	400	0.127617079021535	o-Aminoazotoluene	1.61124871331391
97-74-5	0.0885225671589685	0.328662458812641	0.424578110528333	0.810491491488327	1.95690255377217	7.40746656693917	40.0000007987242	40.0000007987242	284.605310893092	361	0.0885225671589685	Tetramethylthiuram monosulfide	0.240139891653672
97-77-8	0.0356425690803251	0.0723129877990892	0.0968817758346785	0.225586478123257	1.34243324869567	35.9548511077458	74.3874812224684	112.872781968119	284.605310893092	543	0.0356425690803251	Tetraethylthiuram disulfide	0.0366704187187641
97-78-9	1.25947833107597	8.96393915521481	9.57739501380661	15.6094284010745	54.8326202851908	73.6298642878331	95.9091407136765	97.2308315507214	115.155053120331	41	1.25947833107597	N-Dodecanoyl-N-methylglycine	7.70446082413884
97322-87-7	0.0207635209306526	2.14777513626229	4.78430765963067	10	29.7680920529417	53.6688142300035	78.3027613615151	92.2729898354274	316.227766016838	313	0.0207635209306526	Troglitazone	2.12701161533164
97780-06-8	4.42090721370481	4.66067463844186	4.90044206317892	9.72448923734466	17.7344612621039	22.6677283804473	26.9225207722832	33.4612607855037	40.0000007987242	9	4.42090721370481	Ethametsulfuron-methyl	0.239767424737056
97886-45-8	0.12895675611634	0.780737149776118	1.94787431617318	7.97384293926876	33.7557685160378	61.7044360978258	84.660601156386	92.3276731668298	316.227766016838	147	0.12895675611634	Dithiopyr	0.651780393659778
98-54-4	0.519434271090924	2.59772246580596	4.44524430265796	20.1240320350923	41.0686096162781	63.6389491990542	109.632976375766	148.056092446678	163.687305604395	105	0.519434271090924	4-tert-Butylphenol	2.07828819471504
98-86-2	17.0741070499102	20.4088658797296	23.7436247095489	33.7479011990071	41.6282765909064	53.5073243856499	70.7092112002278	76.4431734717537	82.1771357432796	4	17.0741070499102	Acetophenone	3.33475882981937
98-95-3	16.3440995925496	18.6251948545489	20.9062901165483	33.3749384140591	40.0742812553169	49.4021321776279	60.6943285183224	62.5576299908055	64.4209314632887	8	16.3440995925496	Nitrobenzene	2.28109526199934
98886-44-3	2.04829261886824	3.11335755285613	5.15415529820291	8.16888909694653	22.4494135326328	36.9200261534499	48.5266152315378	61.8601544503004	89.7788421210702	41	2.04829261886824	Fosthiazate	1.06506493398789
989-38-8	0.01	0.094968764831255	0.144694317932248	1.86149851724385	12.333890891592	37.3973738010391	60.1441202569048	72.1074033959975	134.607729859834	344	0.01	Rhodamine 6G	0.084968764831255
98967-40-9	0.771185401854481	1.98035406049653	3.18952271913857	10.063293293827	14.0810486831146	35.7565488657904	46.8031410067654	49.4046033356307	52.0060656644961	11	0.771185401854481	Flumetsulam	1.20916865864205
99-07-0	1.03387311021349	6.7891927123692	20.1696450847539	31.4681629953093	45.3388896856813	62.8372053768374	81.6417974403354	92.755644934721	165.845617615309	44	1.03387311021349	3-Dimethylaminophenol	5.75531960215571
99-08-1	0.00107195116350727	0.00719119060907287	0.0133104300546385	0.0163789101310654	4.65751111500766	34.3660011269057	76.0935732489936	119.854829752463	163.616086255931	9	0.00107195116350727	3-Nitrotoluene	0.00611923944556561
99-30-9	0.0971478066984496	2.42253957017956	4.56117625723968	14.0424934143145	35.6268869957568	51.8352641592275	68.2695687077195	86.9795025507924	105.6717744021	224	0.0971478066984496	Dicloran	2.32539176348111
99-54-7	3.52682247735088	4.07737863462562	4.92888014101703	12.2051746967513	19.8943154518879	46.4900485798466	76.4259582890276	93.5450789430432	99.8125152874903	17	3.52682247735088	3,4-Dichloronitrobenzene	0.550556157274741
99-59-2	3.22900486983203	5.86096076142313	6.47558855867887	11.4758141001823	27.5007159283111	37.3976288861258	46.4344094151341	80.8814202279441	284.6046555659	23	3.22900486983203	5-Nitro-o-anisidine	2.63195589159109
99-62-7	11.6392500932533	12.3868877831232	13.134525472993	15.3774385426025	30.7247954318035	36.2089557383221	69.3201482951057	80.3572124807003	91.3942766662948	5	11.6392500932533	1,3-Diisopropylbenzene	0.747637689869833
99-65-0	0.637162488827728	1.32066262745707	2.55297224800838	15.5440160951756	29.5603110748832	57.2408783160155	79.0890300201169	86.94095437368	97.3780335130885	23	0.637162488827728	1,3-Dinitrobenzene	0.683500138629346
99-66-1	0.163367701955698	0.272381528824684	1.35513081961337	16.1794094883161	39.4743511382211	87.7880451864171	287.520550242042	339.021185954022	2072.47356640366	23	0.163367701955698	Valproic acid	0.109013826868986
99-71-8	0.232085228581206	2.56046236490144	4.67459618177885	11.9195490909837	36.2784730960406	63.9879166197644	81.8055935381172	92.0859488607538	134.36959247213	111	0.232085228581206	4-(Butan-2-yl)phenol	2.32837713632023
99-76-3	0.0153442971415841	0.101341322646236	0.167314163674496	12.7497890715557	45.8302261201046	64.1358714327173	76.3938776633837	81.8122076176299	85.367978987495	25	0.0153442971415841	Methylparaben	0.0859970255046514
99-97-8	0.0208546545352841	16.121602297788	19.0367761521147	25.9722267177057	40.0142967068011	69.2955764510579	77.7374123541516	83.232811811318	102.757138057207	18	0.0208546545352841	N,N,4-Trimethylaniline	16.1007476432527
99-99-0	0.730271244505512	1.13587490395407	1.42608792230133	2.11604536606959	15.1730538793375	27.241852155052	40.76101838457	58.2820117439248	83.6673473465119	15	0.730271244505512	4-Nitrotoluene	0.405603659448559
994-05-8	35.473986792997	35.61672647127	35.759466149543	36.187685184362	36.901383575727	37.615081967092	38.043301001911	38.186040680184	38.3287803584571	2	35.473986792997	tert-Amyl methyl ether	0.142739678273003
99614-02-5	34.5111951886579	34.5210741514636	34.5309531142693	34.5605900026864	36.1855336171292	37.823450389852	37.8764389631732	37.8941018209469	37.9117646787207	4	34.5111951886579	Ondansetron	0.00987896280570055
NOCAS_47353	0.0020000000199681	1.11505094013233	4.00000007987242	10	24.5329627827455	40.0000007987242	61.0624438634715	71.6099581745498	284.605310893092	403	0.0020000000199681	SSR 241586 HCl	1.11305094011236
NOCAS_48505	0.0020000000199681	0.0991469709638572	0.283473854873717	1.78455328628333	8.97030593315828	25.859238365755	51.3642001786015	78.7828146630997	279.923912721314	306	0.0020000000199681	PharmaGSID_48505	0.0971469709438891
