# Supplementary material for: Estimating provisional margins of exposure for data-poor chemicals using high-throughput computational methods
Source: Front Pharmacol. 2022 Oct 7;13:980747. doi: 10.3389/fphar.2022.980747 (PMC9586287; doi:10.3389/fphar.2022.980747)
Supplement: Supplementary file 1 [file DataSheet1.ZIP › Supplemental_Files_full_submitted/Exposure_Case_Study/CERAPP_HeuristicExposure.csv]

Substance_CASRN	DSSTox_Substance_Id	PREFERRED_NAME	Structure_MolWt	PrVol	ConsumerAndIndustrial	IndustrialNoConsumer	PesticideActive	PesticideInert	Total.Median	Total.Upper95	ReproAgeFemale.Median	ReproAgeFemale.Upper95	Male.Median	Male.Upper95	Female.Median	Female.Upper95	6-11_years.Median	6-11_years.Upper95	12-19_years.Median	12-19_years.Upper95	20-65_years.Median	20-65_years.Upper95	66+years.Median	66+years.Upper95	BMI_GT_30.Median	BMI_GT_30.Upper95	BMI_LE_30.Median	BMI_LE_30.Upper95
64023-93-4	DTXSID00110017	(+)-Phenazocine	321.2092645	15.52773813	0	0	0	0	2.23E-07	3.84E-05	2.22E-07	4.43E-05	1.85E-07	4.22E-05	2.03E-07	4.08E-05	3.52E-07	6.88E-05	2.54E-07	4.15E-05	2.46E-07	3.96E-05	2.02E-07	4.56E-05	2.06E-07	2.99E-05	2.41E-07	5.03E-05
57754-86-6	DTXSID00110037	Nisoxetine hydrochloride	271.1572289	15.52773813	0	0	0	0	1.88E-07	3.24E-05	1.87E-07	3.74E-05	1.57E-07	3.57E-05	1.71E-07	3.44E-05	2.97E-07	5.80E-05	2.15E-07	3.51E-05	2.07E-07	3.34E-05	1.70E-07	3.85E-05	1.74E-07	2.53E-05	2.03E-07	4.24E-05
632-68-8	DTXSID00110057	C.I. Acid Red 94	971.4991759	15.52773813	0	0	0	0	6.74E-07	0.000116137	6.71E-07	0.000134011	5.61E-07	0.000127753	6.14E-07	0.00012331	1.06E-06	0.000207937	7.70E-07	0.000125584	7.43E-07	0.000119689	6.10E-07	0.000137975	6.22E-07	9.06E-05	7.28E-07	0.000152052
1001-55-4	DTXSID00142939	(Acetyloxy)acetonitrile	99.0320284	15.52773813	0	0	0	0	6.87E-08	1.18E-05	6.84E-08	1.37E-05	5.72E-08	1.30E-05	6.26E-08	1.26E-05	1.08E-07	2.12E-05	7.85E-08	1.28E-05	7.58E-08	1.22E-05	6.22E-08	1.41E-05	6.34E-08	9.23E-06	7.42E-08	1.55E-05
1002-57-9	DTXSID00143007	omega-Aminocaprylic acid	159.1259288	15.52773813	0	0	0	0	1.10E-07	1.90E-05	1.10E-07	2.20E-05	9.19E-08	2.09E-05	1.01E-07	2.02E-05	1.74E-07	3.41E-05	1.26E-07	2.06E-05	1.22E-07	1.96E-05	1.00E-07	2.26E-05	1.02E-07	1.48E-05	1.19E-07	2.49E-05
10059-13-9	DTXSID00143406	2-Methylundecane-2-thiol	202.1755218	15.52773813	0	0	0	0	1.40E-07	2.42E-05	1.40E-07	2.79E-05	1.17E-07	2.66E-05	1.28E-07	2.57E-05	2.21E-07	4.33E-05	1.60E-07	2.61E-05	1.55E-07	2.49E-05	1.27E-07	2.87E-05	1.30E-07	1.88E-05	1.52E-07	3.16E-05
100927-14-8	DTXSID00143582	Befiperide	405.2416272	15.52773813	0	0	0	0	2.81E-07	4.84E-05	2.80E-07	5.59E-05	2.34E-07	5.33E-05	2.56E-07	5.14E-05	4.44E-07	8.67E-05	3.21E-07	5.24E-05	3.10E-07	4.99E-05	2.55E-07	5.76E-05	2.60E-07	3.78E-05	3.04E-07	6.34E-05
10094-36-7	DTXSID00143587	Ethyl cyclohexane propionate	184.1463299	15.52773813	0	0	0	0	1.28E-07	2.20E-05	1.27E-07	2.54E-05	1.06E-07	2.42E-05	1.16E-07	2.34E-05	2.02E-07	3.94E-05	1.46E-07	2.38E-05	1.41E-07	2.27E-05	1.16E-07	2.62E-05	1.18E-07	1.72E-05	1.38E-07	2.88E-05
10103-15-8	DTXSID00143688	Sulfanilamide sodium	172.0306485	15.52773813	0	0	0	0	1.19E-07	2.06E-05	1.19E-07	2.37E-05	9.93E-08	2.26E-05	1.09E-07	2.18E-05	1.88E-07	3.68E-05	1.36E-07	2.22E-05	1.32E-07	2.12E-05	1.08E-07	2.44E-05	1.10E-07	1.60E-05	1.29E-07	2.69E-05
101197-99-3	DTXSID00143769	Acitemate	294.1215717	15.52773813	0	0	0	0	2.04E-07	3.52E-05	2.03E-07	4.06E-05	1.70E-07	3.87E-05	1.86E-07	3.73E-05	3.22E-07	6.30E-05	2.33E-07	3.80E-05	2.25E-07	3.62E-05	1.85E-07	4.18E-05	1.88E-07	2.74E-05	2.20E-07	4.60E-05
101238-54-4	DTXSID00143805	Levemopamil hydrochloride	334.240899	15.52773813	0	0	0	0	2.32E-07	4.00E-05	2.31E-07	4.61E-05	1.93E-07	4.40E-05	2.11E-07	4.24E-05	3.66E-07	7.15E-05	2.65E-07	4.32E-05	2.56E-07	4.12E-05	2.10E-07	4.75E-05	2.14E-07	3.12E-05	2.50E-07	5.23E-05
101418-33-1	DTXSID00143921	Ethylamine, 2,2'-dithiobis-, calcium salt	152.0441904	15.52773813	0	0	0	0	1.06E-07	1.82E-05	1.05E-07	2.10E-05	8.78E-08	2.00E-05	9.62E-08	1.93E-05	1.67E-07	3.25E-05	1.20E-07	1.97E-05	1.16E-07	1.87E-05	9.55E-08	2.16E-05	9.74E-08	1.42E-05	1.14E-07	2.38E-05
101626-68-0	DTXSID00144074	Nedocromil calcium	371.1005019	15.52773813	0	0	0	0	2.58E-07	4.44E-05	2.56E-07	5.12E-05	2.14E-07	4.88E-05	2.35E-07	4.71E-05	4.07E-07	7.94E-05	2.94E-07	4.80E-05	2.84E-07	4.57E-05	2.33E-07	5.27E-05	2.38E-07	3.46E-05	2.78E-07	5.81E-05
102129-19-1	DTXSID00144675	3,5-Pyrazolidinedione, 4-butyl-1,2-diphenyl-, potassium salt	308.1524779	15.52773813	0	0	0	0	2.14E-07	3.68E-05	2.13E-07	4.25E-05	1.78E-07	4.05E-05	1.95E-07	3.91E-05	3.38E-07	6.60E-05	2.44E-07	3.98E-05	2.36E-07	3.80E-05	1.94E-07	4.38E-05	1.97E-07	2.87E-05	2.31E-07	4.82E-05
10379-14-3	DTXSID00146058	Tetrazepam	288.1029408	15.52773813	0	0	0	0	2.00E-07	3.44E-05	1.99E-07	3.97E-05	1.66E-07	3.79E-05	1.82E-07	3.66E-05	3.16E-07	6.17E-05	2.28E-07	3.72E-05	2.20E-07	3.55E-05	1.81E-07	4.09E-05	1.85E-07	2.69E-05	2.16E-07	4.51E-05
10390-18-8	DTXSID00146134	Levonordefrin hydrochloride	183.0895433	15.52773813	0	0	0	0	1.27E-07	2.19E-05	1.27E-07	2.53E-05	1.06E-07	2.41E-05	1.16E-07	2.32E-05	2.01E-07	3.92E-05	1.45E-07	2.37E-05	1.40E-07	2.26E-05	1.15E-07	2.60E-05	1.17E-07	1.71E-05	1.37E-07	2.87E-05
10423-37-7	DTXSID00146356	Citenamide	235.099714	15.52773813	0	0	0	0	1.63E-07	2.81E-05	1.62E-07	3.24E-05	1.36E-07	3.09E-05	1.49E-07	2.98E-05	2.58E-07	5.03E-05	1.86E-07	3.04E-05	1.80E-07	2.90E-05	1.48E-07	3.34E-05	1.51E-07	2.19E-05	1.76E-07	3.68E-05
10456-04-9	DTXSID00146553	Carbon monoxide C 11 [USAN:USP]	30.01056468	15.52773813	0	0	0	0	2.08E-08	3.59E-06	2.07E-08	4.14E-06	1.73E-08	3.95E-06	1.90E-08	3.81E-06	3.29E-08	6.42E-06	2.38E-08	3.88E-06	2.30E-08	3.70E-06	1.89E-08	4.26E-06	1.92E-08	2.80E-06	2.25E-08	4.70E-06
10500-82-0	DTXSID00146912	Famotine hydrochloride	271.0763917	15.52773813	0	0	0	0	1.88E-07	3.24E-05	1.87E-07	3.74E-05	1.57E-07	3.56E-05	1.71E-07	3.44E-05	2.97E-07	5.80E-05	2.15E-07	3.50E-05	2.07E-07	3.34E-05	1.70E-07	3.85E-05	1.74E-07	2.53E-05	2.03E-07	4.24E-05
105102-21-4	DTXSID00146952	Torbafylline	338.1954053	15.52773813	0	0	0	0	2.35E-07	4.04E-05	2.34E-07	4.67E-05	1.95E-07	4.45E-05	2.14E-07	4.29E-05	3.71E-07	7.24E-05	2.68E-07	4.37E-05	2.59E-07	4.17E-05	2.13E-07	4.80E-05	2.17E-07	3.15E-05	2.53E-07	5.29E-05
105306-35-2	DTXSID00147065	2-Oxazolidinone, 3-(3-(hexahydro-1H-azepin-1-yl)propyl)-4-(2-methylpropyl)-5-phenyl-, (4R-cis)-	358.2620283	15.52773813	0	0	0	0	2.49E-07	4.28E-05	2.48E-07	4.94E-05	2.07E-07	4.71E-05	2.27E-07	4.55E-05	3.92E-07	7.67E-05	2.84E-07	4.63E-05	2.74E-07	4.41E-05	2.25E-07	5.09E-05	2.30E-07	3.34E-05	2.68E-07	5.61E-05
10574-37-5	DTXSID00147308	2-Pentene, 2,3-dimethyl-	98.10955045	15.52773813	0	0	0	0	6.81E-08	1.17E-05	6.78E-08	1.35E-05	5.66E-08	1.29E-05	6.20E-08	1.25E-05	1.07E-07	2.10E-05	7.77E-08	1.27E-05	7.51E-08	1.21E-05	6.17E-08	1.39E-05	6.29E-08	9.14E-06	7.35E-08	1.54E-05
105784-83-6	DTXSID00147343	Uridine, 2',3'-dideoxy-5-iodo-	337.9763548	15.52773813	0	0	0	0	2.35E-07	4.04E-05	2.34E-07	4.66E-05	1.95E-07	4.44E-05	2.14E-07	4.29E-05	3.70E-07	7.23E-05	2.68E-07	4.37E-05	2.59E-07	4.16E-05	2.12E-07	4.80E-05	2.17E-07	3.15E-05	2.53E-07	5.29E-05
106073-01-2	DTXSID00147500	Taniplon	285.1225747	15.52773813	0	0	0	0	1.98E-07	3.41E-05	1.97E-07	3.93E-05	1.65E-07	3.75E-05	1.80E-07	3.62E-05	3.12E-07	6.10E-05	2.26E-07	3.69E-05	2.18E-07	3.51E-05	1.79E-07	4.05E-05	1.83E-07	2.66E-05	2.14E-07	4.46E-05
1066-97-3	DTXSID00147661	Ammonium O,O-dimethyl dithiophosphate	157.9625081	15.52773813	0	0	0	0	1.10E-07	1.89E-05	1.09E-07	2.18E-05	9.12E-08	2.08E-05	9.99E-08	2.00E-05	1.73E-07	3.38E-05	1.25E-07	2.04E-05	1.21E-07	1.95E-05	9.93E-08	2.24E-05	1.01E-07	1.47E-05	1.18E-07	2.47E-05
1070-74-2	DTXSID00147868	Acetylene-d2	26.01565006	15.52773813	0	0	0	0	1.81E-08	3.11E-06	1.80E-08	3.59E-06	1.50E-08	3.42E-06	1.65E-08	3.30E-06	2.85E-08	5.57E-06	2.06E-08	3.36E-06	1.99E-08	3.21E-06	1.63E-08	3.69E-06	1.67E-08	2.42E-06	1.95E-08	4.07E-06
1070409-31-2	DTXSID00147888	Palifosfamide tromethamine	219.9935196	15.52773813	0	0	0	0	1.53E-07	2.63E-05	1.52E-07	3.03E-05	1.27E-07	2.89E-05	1.39E-07	2.79E-05	2.41E-07	4.71E-05	1.74E-07	2.84E-05	1.68E-07	2.71E-05	1.38E-07	3.12E-05	1.41E-07	2.05E-05	1.65E-07	3.44E-05
1072-84-0	DTXSID00147949	1H-Imidazole-4-carboxylic acid	112.0272774	15.52773813	0	0	0	0	7.77E-08	1.34E-05	7.74E-08	1.55E-05	6.47E-08	1.47E-05	7.08E-08	1.42E-05	1.23E-07	2.40E-05	8.88E-08	1.45E-05	8.57E-08	1.38E-05	7.04E-08	1.59E-05	7.18E-08	1.04E-05	8.40E-08	1.75E-05
107266-06-8	DTXSID00147989	Gevotroline	309.1641259	15.52773813	0	0	0	0	2.15E-07	3.70E-05	2.14E-07	4.26E-05	1.79E-07	4.07E-05	1.96E-07	3.92E-05	3.39E-07	6.62E-05	2.45E-07	4.00E-05	2.37E-07	3.81E-05	1.94E-07	4.39E-05	1.98E-07	2.88E-05	2.32E-07	4.84E-05
1082713-52-7	DTXSID00148471	Prothipendyl dihydrochloride	285.1299686	15.52773813	0	0	0	0	1.98E-07	3.41E-05	1.97E-07	3.93E-05	1.65E-07	3.75E-05	1.80E-07	3.62E-05	3.12E-07	6.10E-05	2.26E-07	3.69E-05	2.18E-07	3.51E-05	1.79E-07	4.05E-05	1.83E-07	2.66E-05	2.14E-07	4.46E-05
1099738-80-3	DTXSID00149084	Sanguinarium chloride hydrate	332.0922829	15.52773813	0	0	0	0	2.30E-07	3.97E-05	2.29E-07	4.58E-05	1.92E-07	4.37E-05	2.10E-07	4.22E-05	3.64E-07	7.11E-05	2.63E-07	4.29E-05	2.54E-07	4.09E-05	2.09E-07	4.72E-05	2.13E-07	3.10E-05	2.49E-07	5.20E-05
110-04-3	DTXSID00149089	1,2-Ethanedisulfonic acid	189.9605799	15.52773813	0	0	0	0	1.32E-07	2.27E-05	1.31E-07	2.62E-05	1.10E-07	2.50E-05	1.20E-07	2.41E-05	2.08E-07	4.07E-05	1.50E-07	2.46E-05	1.45E-07	2.34E-05	1.19E-07	2.70E-05	1.22E-07	1.77E-05	1.42E-07	2.97E-05
110299-05-3	DTXSID00149201	Selodenoson	376.1859032	15.52773813	0	0	0	0	2.61E-07	4.50E-05	2.60E-07	5.19E-05	2.17E-07	4.95E-05	2.38E-07	4.77E-05	4.12E-07	8.05E-05	2.98E-07	4.86E-05	2.88E-07	4.63E-05	2.36E-07	5.34E-05	2.41E-07	3.51E-05	2.82E-07	5.89E-05
110629-25-9	DTXSID00149342	1-Piperazineethanamine, N-(2,6-dimethyl-3-nitro-4-pyridinyl)-4-(diphenylmethyl)-, trihydrochloride	445.2477752	15.52773813	0	0	0	0	3.09E-07	5.32E-05	3.08E-07	6.14E-05	2.57E-07	5.86E-05	2.82E-07	5.65E-05	4.88E-07	9.53E-05	3.53E-07	5.76E-05	3.41E-07	5.49E-05	2.80E-07	6.32E-05	2.85E-07	4.15E-05	3.34E-07	6.97E-05
1113-74-2	DTXSID00149589	2,4-Dimethylpentan-3-one oxime	129.1153641	15.52773813	0	0	0	0	8.96E-08	1.54E-05	8.92E-08	1.78E-05	7.46E-08	1.70E-05	8.17E-08	1.64E-05	1.41E-07	2.76E-05	1.02E-07	1.67E-05	9.88E-08	1.59E-05	8.11E-08	1.83E-05	8.27E-08	1.20E-05	9.68E-08	2.02E-05
111753-73-2	DTXSID00149721	Satigrel	337.1314081	15.52773813	0	0	0	0	2.34E-07	4.03E-05	2.33E-07	4.65E-05	1.95E-07	4.43E-05	2.13E-07	4.28E-05	3.69E-07	7.22E-05	2.67E-07	4.36E-05	2.58E-07	4.15E-05	2.12E-07	4.79E-05	2.16E-07	3.14E-05	2.53E-07	5.28E-05
1121-30-8	DTXSID00149908	Pyrithione	127.0091848	15.52773813	0	0	1	0	4.20E-08	6.04E-06	3.94E-08	5.31E-06	3.32E-08	4.28E-06	3.50E-08	5.34E-06	4.99E-08	7.51E-06	5.10E-08	6.91E-06	4.33E-08	5.57E-06	3.75E-08	5.52E-06	4.34E-08	5.46E-06	4.47E-08	6.93E-06
1133-80-8	DTXSID00150357	2-Bromo-9H-fluorene	243.9887624	15.52773813	0	0	0	0	1.69E-07	2.92E-05	1.69E-07	3.37E-05	1.41E-07	3.21E-05	1.54E-07	3.10E-05	2.67E-07	5.22E-05	1.93E-07	3.15E-05	1.87E-07	3.01E-05	1.53E-07	3.47E-05	1.56E-07	2.27E-05	1.83E-07	3.82E-05
113826-06-5	DTXSID00150574	Oxiranemethanol, 4-methylbenzenesulfonate, (R)-	228.0456299	15.52773813	0	0	0	0	1.58E-07	2.73E-05	1.58E-07	3.15E-05	1.32E-07	3.00E-05	1.44E-07	2.89E-05	2.50E-07	4.88E-05	1.81E-07	2.95E-05	1.74E-07	2.81E-05	1.43E-07	3.24E-05	1.46E-07	2.13E-05	1.71E-07	3.57E-05
1146-21-0	DTXSID00150791	5-Furfuryl-5-isopropylbarbituric acid	250.0953569	15.52773813	0	0	0	0	1.74E-07	2.99E-05	1.73E-07	3.45E-05	1.44E-07	3.29E-05	1.58E-07	3.17E-05	2.74E-07	5.35E-05	1.98E-07	3.23E-05	1.91E-07	3.08E-05	1.57E-07	3.55E-05	1.60E-07	2.33E-05	1.87E-07	3.91E-05
115-08-2	DTXSID00150918	Thioformamide	60.9986201	15.52773813	0	0	0	0	4.23E-08	7.29E-06	4.22E-08	8.41E-06	3.52E-08	8.02E-06	3.86E-08	7.74E-06	6.68E-08	1.31E-05	4.83E-08	7.89E-06	4.67E-08	7.52E-06	3.83E-08	8.66E-06	3.91E-08	5.69E-06	4.57E-08	9.55E-06
1155-49-3	DTXSID00151122	Propipocaine hydrochloride	275.188529	15.52773813	0	0	0	0	1.91E-07	3.29E-05	1.90E-07	3.80E-05	1.59E-07	3.62E-05	1.74E-07	3.49E-05	3.01E-07	5.89E-05	2.18E-07	3.56E-05	2.11E-07	3.39E-05	1.73E-07	3.91E-05	1.76E-07	2.56E-05	2.06E-07	4.31E-05
1165-22-6	DTXSID00151400	Thiofentanyl	342.1765845	15.52773813	0	0	0	0	2.37E-07	4.09E-05	2.36E-07	4.72E-05	1.98E-07	4.50E-05	2.16E-07	4.34E-05	3.75E-07	7.32E-05	2.71E-07	4.42E-05	2.62E-07	4.22E-05	2.15E-07	4.86E-05	2.19E-07	3.19E-05	2.56E-07	5.36E-05
117591-79-4	DTXSID00151829	Remoxipride hydrochloride	370.0892047	15.52773813	0	0	0	0	2.57E-07	4.42E-05	2.56E-07	5.11E-05	2.14E-07	4.87E-05	2.34E-07	4.70E-05	4.05E-07	7.92E-05	2.93E-07	4.78E-05	2.83E-07	4.56E-05	2.33E-07	5.26E-05	2.37E-07	3.45E-05	2.77E-07	5.79E-05
117827-81-3	DTXSID00151925	Delfaprazine	266.1782987	15.52773813	0	0	0	0	1.85E-07	3.18E-05	1.84E-07	3.67E-05	1.54E-07	3.50E-05	1.68E-07	3.38E-05	2.92E-07	5.70E-05	2.11E-07	3.44E-05	2.04E-07	3.28E-05	1.67E-07	3.78E-05	1.71E-07	2.48E-05	1.99E-07	4.17E-05
1185-33-7	DTXSID00152139	2,2-Dimethylbutanol	102.1044651	15.52773813	0	0	0	0	7.09E-08	1.22E-05	7.06E-08	1.41E-05	5.90E-08	1.34E-05	6.46E-08	1.30E-05	1.12E-07	2.19E-05	8.09E-08	1.32E-05	7.81E-08	1.26E-05	6.42E-08	1.45E-05	6.54E-08	9.52E-06	7.65E-08	1.60E-05
1195-45-5	DTXSID00152472	4-Fluorophenyl isocyanate	137.027692	15.52773813	0	0	0	0	9.51E-08	1.64E-05	9.47E-08	1.89E-05	7.91E-08	1.80E-05	8.67E-08	1.74E-05	1.50E-07	2.93E-05	1.09E-07	1.77E-05	1.05E-07	1.69E-05	8.61E-08	1.95E-05	8.78E-08	1.28E-05	1.03E-07	2.14E-05
119625-78-4	DTXSID00152533	Terlakiren	620.3243709	15.52773813	0	0	0	0	4.30E-07	7.42E-05	4.29E-07	8.56E-05	3.58E-07	8.16E-05	3.92E-07	7.87E-05	6.80E-07	0.000132772	4.91E-07	8.02E-05	4.75E-07	7.64E-05	3.90E-07	8.81E-05	3.97E-07	5.78E-05	4.65E-07	9.71E-05
1197186-61-0	DTXSID00152558	Zinc Cysteinate	120.0245005	15.52773813	0	0	0	0	8.33E-08	1.43E-05	8.29E-08	1.66E-05	6.93E-08	1.58E-05	7.59E-08	1.52E-05	1.31E-07	2.57E-05	9.51E-08	1.55E-05	9.18E-08	1.48E-05	7.54E-08	1.70E-05	7.69E-08	1.12E-05	9.00E-08	1.88E-05
1198-40-9	DTXSID00152593	7-Chloro-4-aminoquinoline	178.0297759	15.52773813	0	0	0	0	1.24E-07	2.13E-05	1.23E-07	2.46E-05	1.03E-07	2.34E-05	1.13E-07	2.26E-05	1.95E-07	3.81E-05	1.41E-07	2.30E-05	1.36E-07	2.19E-05	1.12E-07	2.53E-05	1.14E-07	1.66E-05	1.33E-07	2.79E-05
12002-22-1	DTXSID00152659	Sucrose, monoallyl ether	382.1475117	15.52773813	0	0	0	0	2.65E-07	4.57E-05	2.64E-07	5.27E-05	2.21E-07	5.03E-05	2.42E-07	4.85E-05	4.19E-07	8.18E-05	3.03E-07	4.94E-05	2.92E-07	4.71E-05	2.40E-07	5.43E-05	2.45E-07	3.56E-05	2.86E-07	5.98E-05
120202-67-7	DTXSID00152735	Clopidogrel hydrobromide	321.0590274	15.52773813	0	0	0	0	2.23E-07	3.84E-05	2.22E-07	4.43E-05	1.85E-07	4.22E-05	2.03E-07	4.08E-05	3.52E-07	6.87E-05	2.54E-07	4.15E-05	2.46E-07	3.96E-05	2.02E-07	4.56E-05	2.06E-07	2.99E-05	2.41E-07	5.02E-05
1210-83-9	DTXSID00153106	N-Acetylserotonin	218.1055277	15.52773813	0	0	0	0	1.51E-07	2.61E-05	1.51E-07	3.01E-05	1.26E-07	2.87E-05	1.38E-07	2.77E-05	2.39E-07	4.67E-05	1.73E-07	2.82E-05	1.67E-07	2.69E-05	1.37E-07	3.10E-05	1.40E-07	2.03E-05	1.63E-07	3.41E-05
122045-46-9	DTXSID00153489	2-Isobutyl-4-methyl-1,3-dioxolane, (2S,4R)-	144.1150298	15.52773813	0	0	0	0	1.00E-07	1.72E-05	9.96E-08	1.99E-05	8.32E-08	1.90E-05	9.11E-08	1.83E-05	1.58E-07	3.08E-05	1.14E-07	1.86E-05	1.10E-07	1.78E-05	9.06E-08	2.05E-05	9.23E-08	1.34E-05	1.08E-07	2.26E-05
12211-52-8	DTXSID00153500	Ammonium cyanide	27.01089903	15.52773813	0	0	0	0	1.87E-08	3.23E-06	1.87E-08	3.73E-06	1.56E-08	3.55E-06	1.71E-08	3.43E-06	2.96E-08	5.78E-06	2.14E-08	3.49E-06	2.07E-08	3.33E-06	1.70E-08	3.84E-06	1.73E-08	2.52E-06	2.02E-08	4.23E-06
122883-93-6	DTXSID00153762	Ziprasidone hydrochloride	412.11246	15.52773813	0	0	0	0	2.86E-07	4.93E-05	2.85E-07	5.68E-05	2.38E-07	5.42E-05	2.61E-07	5.23E-05	4.51E-07	8.82E-05	3.26E-07	5.33E-05	3.15E-07	5.08E-05	2.59E-07	5.85E-05	2.64E-07	3.84E-05	3.09E-07	6.45E-05
122946-42-3	DTXSID00153803	Spiriprostil	366.2518576	15.52773813	0	0	0	0	2.54E-07	4.38E-05	2.53E-07	5.05E-05	2.11E-07	4.82E-05	2.32E-07	4.65E-05	4.01E-07	7.84E-05	2.90E-07	4.73E-05	2.80E-07	4.51E-05	2.30E-07	5.20E-05	2.35E-07	3.41E-05	2.74E-07	5.73E-05
125328-80-5	DTXSID00154739	Acetamide, N-(4-bromo-3-chloro-2-methylphenyl)-	260.9556037	15.52773813	0	0	0	0	1.81E-07	3.12E-05	1.80E-07	3.60E-05	1.51E-07	3.43E-05	1.65E-07	3.31E-05	2.86E-07	5.59E-05	2.07E-07	3.37E-05	2.00E-07	3.21E-05	1.64E-07	3.71E-05	1.67E-07	2.43E-05	1.96E-07	4.08E-05
12653-75-7	DTXSID00155206	2,3-Di(propan-2-yl)naphthalene-1-sulfonate	292.1133155	15.52773813	0	0	0	0	2.03E-07	3.49E-05	2.02E-07	4.03E-05	1.69E-07	3.84E-05	1.85E-07	3.71E-05	3.20E-07	6.25E-05	2.31E-07	3.78E-05	2.23E-07	3.60E-05	1.84E-07	4.15E-05	1.87E-07	2.72E-05	2.19E-07	4.57E-05
12712-28-6	DTXSID00155408	1,3-Propanediol, 2,2-bis(chloromethyl)-, sulfate	172.0057849	15.52773813	0	0	1	0	5.69E-08	8.18E-06	5.34E-08	7.19E-06	4.50E-08	5.80E-06	4.74E-08	7.24E-06	6.75E-08	1.02E-05	6.91E-08	9.36E-06	5.87E-08	7.55E-06	5.08E-08	7.48E-06	5.88E-08	7.40E-06	6.06E-08	9.39E-06
127170-73-4	DTXSID00155448	Mivazerol hydrochloride	217.0851266	15.52773813	0	0	0	0	1.51E-07	2.60E-05	1.50E-07	2.99E-05	1.25E-07	2.85E-05	1.37E-07	2.76E-05	2.38E-07	4.65E-05	1.72E-07	2.81E-05	1.66E-07	2.67E-05	1.36E-07	3.08E-05	1.39E-07	2.02E-05	1.63E-07	3.40E-05
127396-36-5	DTXSID00155549	Iomazenil ((sup 123)I)	411.0079893	15.52773813	0	0	0	0	2.85E-07	4.91E-05	2.84E-07	5.67E-05	2.37E-07	5.40E-05	2.60E-07	5.22E-05	4.50E-07	8.80E-05	3.26E-07	5.31E-05	3.14E-07	5.06E-05	2.58E-07	5.84E-05	2.63E-07	3.83E-05	3.08E-07	6.43E-05
127685-30-7	DTXSID00155625	Seproxetine hydrochloride	295.1183988	15.52773813	0	0	0	0	2.05E-07	3.53E-05	2.04E-07	4.07E-05	1.70E-07	3.88E-05	1.87E-07	3.75E-05	3.23E-07	6.32E-05	2.34E-07	3.81E-05	2.26E-07	3.64E-05	1.85E-07	4.19E-05	1.89E-07	2.75E-05	2.21E-07	4.62E-05
128-21-2	DTXSID00155766	Epipregnanolone	318.2558803	15.52773813	0	0	0	0	2.21E-07	3.80E-05	2.20E-07	4.39E-05	1.84E-07	4.19E-05	2.01E-07	4.04E-05	3.49E-07	6.81E-05	2.52E-07	4.11E-05	2.43E-07	3.92E-05	2.00E-07	4.52E-05	2.04E-07	2.97E-05	2.39E-07	4.98E-05
128075-79-6	DTXSID00155802	Lufironil	281.1375561	15.52773813	0	0	0	0	1.95E-07	3.36E-05	1.94E-07	3.88E-05	1.62E-07	3.70E-05	1.78E-07	3.57E-05	3.08E-07	6.02E-05	2.23E-07	3.63E-05	2.15E-07	3.46E-05	1.77E-07	3.99E-05	1.80E-07	2.62E-05	2.11E-07	4.40E-05
128111-65-9	DTXSID00155807	L-Prolinamide, N-((hexahydro-1-methyl-2,6-dioxo-4-pyrimidinyl)carbonyl)-D-histidyl-, (S)-, hydrate (4:3)	405.1760668	15.52773813	0	0	0	0	2.81E-07	4.84E-05	2.80E-07	5.59E-05	2.34E-07	5.33E-05	2.56E-07	5.14E-05	4.44E-07	8.67E-05	3.21E-07	5.24E-05	3.10E-07	4.99E-05	2.55E-07	5.75E-05	2.60E-07	3.78E-05	3.04E-07	6.34E-05
128470-16-6	DTXSID00155908	Arbutamine	317.1627082	15.52773813	0	0	0	0	2.20E-07	3.79E-05	2.19E-07	4.38E-05	1.83E-07	4.17E-05	2.01E-07	4.03E-05	3.47E-07	6.79E-05	2.51E-07	4.10E-05	2.43E-07	3.91E-05	1.99E-07	4.50E-05	2.03E-07	2.96E-05	2.38E-07	4.96E-05
129009-83-2	DTXSID00156031	Versetamide	507.2540424	15.52773813	0	0	0	0	3.52E-07	6.06E-05	3.51E-07	7.00E-05	2.93E-07	6.67E-05	3.21E-07	6.44E-05	5.56E-07	0.000108571	4.02E-07	6.56E-05	3.88E-07	6.25E-05	3.19E-07	7.20E-05	3.25E-07	4.73E-05	3.80E-07	7.94E-05
129655-21-6	DTXSID00156213	Bizelesin	814.2185716	15.52773813	0	0	0	0	5.65E-07	9.73E-05	5.63E-07	0.000112315	4.70E-07	0.000107071	5.15E-07	0.000103347	8.92E-07	0.000174273	6.45E-07	0.000105252	6.23E-07	0.000100312	5.12E-07	0.000115638	5.22E-07	7.59E-05	6.10E-07	0.000127436
13001-46-2	DTXSID00156293	Potassium isobutylxanthate	150.0173069	15.52773813	0	0	0	0	1.04E-07	1.79E-05	1.04E-07	2.07E-05	8.66E-08	1.97E-05	9.49E-08	1.90E-05	1.64E-07	3.21E-05	1.19E-07	1.94E-05	1.15E-07	1.85E-05	9.43E-08	2.13E-05	9.61E-08	1.40E-05	1.12E-07	2.35E-05
13009-99-9	DTXSID00156334	Mafenide acetate	186.0462986	15.52773813	0	0	0	0	1.29E-07	2.22E-05	1.29E-07	2.57E-05	1.07E-07	2.45E-05	1.18E-07	2.36E-05	2.04E-07	3.98E-05	1.47E-07	2.40E-05	1.42E-07	2.29E-05	1.17E-07	2.64E-05	1.19E-07	1.73E-05	1.39E-07	2.91E-05
130333-77-6	DTXSID00156455	2-(C-11)Thymidine	242.0902715	15.52773813	0	0	0	0	1.68E-07	2.89E-05	1.67E-07	3.34E-05	1.40E-07	3.18E-05	1.53E-07	3.07E-05	2.65E-07	5.18E-05	1.92E-07	3.13E-05	1.85E-07	2.98E-05	1.52E-07	3.44E-05	1.55E-07	2.26E-05	1.81E-07	3.79E-05
13103-34-9	DTXSID00156854	Boldenone undecylenate	452.3290453	15.52773813	0	0	0	0	3.14E-07	5.41E-05	3.13E-07	6.24E-05	2.61E-07	5.95E-05	2.86E-07	5.74E-05	4.96E-07	9.68E-05	3.58E-07	5.85E-05	3.46E-07	5.57E-05	2.84E-07	6.42E-05	2.90E-07	4.22E-05	3.39E-07	7.08E-05
13115-21-4	DTXSID00156915	Hydroxyguanidine	75.04326178	15.52773813	0	0	0	0	5.21E-08	8.97E-06	5.19E-08	1.04E-05	4.33E-08	9.87E-06	4.75E-08	9.53E-06	8.22E-08	1.61E-05	5.95E-08	9.70E-06	5.74E-08	9.25E-06	4.72E-08	1.07E-05	4.81E-08	6.99E-06	5.62E-08	1.17E-05
132449-89-9	DTXSID00157588	Lesopitron dihydrochloride	320.1516224	15.52773813	0	0	0	0	2.22E-07	3.83E-05	2.21E-07	4.42E-05	1.85E-07	4.21E-05	2.02E-07	4.06E-05	3.51E-07	6.85E-05	2.54E-07	4.14E-05	2.45E-07	3.94E-05	2.01E-07	4.55E-05	2.05E-07	2.98E-05	2.40E-07	5.01E-05
13257-34-6	DTXSID00157644	Sodium arachidate	312.3028305	15.52773813	0	0	0	0	2.17E-07	3.73E-05	2.16E-07	4.31E-05	1.80E-07	4.11E-05	1.97E-07	3.96E-05	3.42E-07	6.68E-05	2.47E-07	4.04E-05	2.39E-07	3.85E-05	1.96E-07	4.44E-05	2.00E-07	2.91E-05	2.34E-07	4.89E-05
132875-61-7	DTXSID00157826	Remifentanil	376.199822	15.52773813	0	0	0	0	2.61E-07	4.50E-05	2.60E-07	5.19E-05	2.17E-07	4.95E-05	2.38E-07	4.78E-05	4.12E-07	8.05E-05	2.98E-07	4.86E-05	2.88E-07	4.63E-05	2.36E-07	5.34E-05	2.41E-07	3.51E-05	2.82E-07	5.89E-05
133-89-1	DTXSID00157902	Uridine diphosphate glucose	566.0550206	15.52773813	0	0	0	0	3.93E-07	6.77E-05	3.91E-07	7.81E-05	3.27E-07	7.44E-05	3.58E-07	7.18E-05	6.20E-07	0.000121157	4.48E-07	7.32E-05	4.33E-07	6.97E-05	3.56E-07	8.04E-05	3.63E-07	5.28E-05	4.24E-07	8.86E-05
133267-27-3	DTXSID00158035	Fedotozine tartrate	373.2253085	15.52773813	0	0	0	0	2.59E-07	4.46E-05	2.58E-07	5.15E-05	2.15E-07	4.91E-05	2.36E-07	4.74E-05	4.09E-07	7.99E-05	2.96E-07	4.82E-05	2.86E-07	4.60E-05	2.35E-07	5.30E-05	2.39E-07	3.48E-05	2.80E-07	5.84E-05
13401-80-4	DTXSID00158459	Vinyl hydrogen sulphate	123.9830296	15.52773813	0	0	0	0	8.60E-08	1.48E-05	8.57E-08	1.71E-05	7.16E-08	1.63E-05	7.84E-08	1.57E-05	1.36E-07	2.65E-05	9.82E-08	1.60E-05	9.48E-08	1.53E-05	7.79E-08	1.76E-05	7.94E-08	1.16E-05	9.29E-08	1.94E-05
134208-18-7	DTXSID00158595	Mazapertine succinate	421.2729274	15.52773813	0	0	0	0	2.92E-07	5.04E-05	2.91E-07	5.81E-05	2.43E-07	5.54E-05	2.66E-07	5.35E-05	4.62E-07	9.02E-05	3.34E-07	5.45E-05	3.22E-07	5.19E-05	2.65E-07	5.98E-05	2.70E-07	3.93E-05	3.16E-07	6.59E-05
13475-81-5	DTXSID00158934	2,2,3,3-Tetramethylhexane	142.1721507	15.52773813	0	0	0	0	9.87E-08	1.70E-05	9.83E-08	1.96E-05	8.21E-08	1.87E-05	8.99E-08	1.80E-05	1.56E-07	3.04E-05	1.13E-07	1.84E-05	1.09E-07	1.75E-05	8.93E-08	2.02E-05	9.11E-08	1.33E-05	1.07E-07	2.23E-05
134865-37-5	DTXSID00159002	Meluadrine tartrate	243.1026065	15.52773813	0	0	0	0	1.69E-07	2.91E-05	1.68E-07	3.35E-05	1.40E-07	3.20E-05	1.54E-07	3.09E-05	2.66E-07	5.20E-05	1.93E-07	3.14E-05	1.86E-07	3.00E-05	1.53E-07	3.45E-05	1.56E-07	2.27E-05	1.82E-07	3.80E-05
135748-32-2	DTXSID00159507	Alprazolam dihydrate	308.0828741	15.52773813	0	0	0	0	2.14E-07	3.68E-05	2.13E-07	4.25E-05	1.78E-07	4.05E-05	1.95E-07	3.91E-05	3.38E-07	6.59E-05	2.44E-07	3.98E-05	2.36E-07	3.80E-05	1.94E-07	4.38E-05	1.97E-07	2.87E-05	2.31E-07	4.82E-05
136591-56-5	DTXSID00159845	(R)-Ibutilide	384.244664	15.52773813	0	0	0	0	2.67E-07	4.59E-05	2.66E-07	5.30E-05	2.22E-07	5.05E-05	2.43E-07	4.88E-05	4.21E-07	8.22E-05	3.04E-07	4.97E-05	2.94E-07	4.73E-05	2.41E-07	5.46E-05	2.46E-07	3.58E-05	2.88E-07	6.01E-05
137332-54-8	DTXSID00160138	Tivirapine	321.1066463	15.52773813	0	0	0	0	2.23E-07	3.84E-05	2.22E-07	4.43E-05	1.85E-07	4.22E-05	2.03E-07	4.08E-05	3.52E-07	6.87E-05	2.54E-07	4.15E-05	2.46E-07	3.96E-05	2.02E-07	4.56E-05	2.06E-07	2.99E-05	2.41E-07	5.03E-05
13764-49-3	DTXSID00160254	Etorphine hydrochloride	411.2409585	15.52773813	0	0	0	0	2.85E-07	4.92E-05	2.84E-07	5.67E-05	2.37E-07	5.41E-05	2.60E-07	5.22E-05	4.51E-07	8.80E-05	3.26E-07	5.32E-05	3.15E-07	5.07E-05	2.58E-07	5.84E-05	2.63E-07	3.83E-05	3.08E-07	6.44E-05
137720-38-8	DTXSID00160274	2-Butanone, 3-hydroxy-3-methyl-, lithium salt	102.0680796	15.52773813	0	0	0	0	7.08E-08	1.22E-05	7.05E-08	1.41E-05	5.89E-08	1.34E-05	6.45E-08	1.30E-05	1.12E-07	2.18E-05	8.09E-08	1.32E-05	7.81E-08	1.26E-05	6.41E-08	1.45E-05	6.54E-08	9.51E-06	7.65E-08	1.60E-05
138117-50-7	DTXSID00160496	Leteprinim	327.0967539	15.52773813	0	0	0	0	2.27E-07	3.91E-05	2.26E-07	4.51E-05	1.89E-07	4.30E-05	2.07E-07	4.15E-05	3.58E-07	7.00E-05	2.59E-07	4.23E-05	2.50E-07	4.03E-05	2.06E-07	4.65E-05	2.10E-07	3.05E-05	2.45E-07	5.12E-05
13822-06-5	DTXSID00160537	2-Buten-1-amine, 3-methyl-	85.08914935	15.52773813	0	0	0	0	5.91E-08	1.02E-05	5.88E-08	1.17E-05	4.91E-08	1.12E-05	5.38E-08	1.08E-05	9.32E-08	1.82E-05	6.74E-08	1.10E-05	6.51E-08	1.05E-05	5.35E-08	1.21E-05	5.45E-08	7.93E-06	6.38E-08	1.33E-05
138624-11-0	DTXSID00160734	Alendronic acid monohydrate	249.016725	15.52773813	0	0	0	0	1.73E-07	2.98E-05	1.72E-07	3.43E-05	1.44E-07	3.27E-05	1.57E-07	3.16E-05	2.73E-07	5.33E-05	1.97E-07	3.22E-05	1.90E-07	3.07E-05	1.56E-07	3.54E-05	1.60E-07	2.32E-05	1.87E-07	3.90E-05
138808-71-6	DTXSID00160799	CP-74667 mesylate	371.1645198	15.52773813	0	0	0	0	2.58E-07	4.44E-05	2.56E-07	5.12E-05	2.14E-07	4.88E-05	2.35E-07	4.71E-05	4.07E-07	7.94E-05	2.94E-07	4.80E-05	2.84E-07	4.57E-05	2.33E-07	5.27E-05	2.38E-07	3.46E-05	2.78E-07	5.81E-05
138982-67-9	DTXSID00160855	Ziprasidone hydrochloride monohydrate	412.11246	15.52773813	0	0	0	0	2.86E-07	4.93E-05	2.85E-07	5.68E-05	2.38E-07	5.42E-05	2.61E-07	5.23E-05	4.51E-07	8.82E-05	3.26E-07	5.33E-05	3.15E-07	5.08E-05	2.59E-07	5.85E-05	2.64E-07	3.84E-05	3.09E-07	6.45E-05
139225-22-2	DTXSID00160971	Panamesine	426.1790866	15.52773813	0	0	0	0	2.96E-07	5.09E-05	2.95E-07	5.88E-05	2.46E-07	5.60E-05	2.70E-07	5.41E-05	4.67E-07	9.12E-05	3.38E-07	5.51E-05	3.26E-07	5.25E-05	2.68E-07	6.05E-05	2.73E-07	3.97E-05	3.19E-07	6.67E-05
13943-50-5	DTXSID00161044	Choline, salt with 2-propylvaleric acid (1:1)	144.1150298	15.52773813	0	0	0	0	1.00E-07	1.72E-05	9.96E-08	1.99E-05	8.32E-08	1.90E-05	9.11E-08	1.83E-05	1.58E-07	3.08E-05	1.14E-07	1.86E-05	1.10E-07	1.78E-05	9.06E-08	2.05E-05	9.23E-08	1.34E-05	1.08E-07	2.26E-05
1403-43-6	DTXSID00161302	Dextromycin	614.3122855	15.52773813	0	0	0	0	4.26E-07	7.34E-05	4.25E-07	8.47E-05	3.55E-07	8.08E-05	3.88E-07	7.80E-05	6.73E-07	0.000131485	4.87E-07	7.94E-05	4.70E-07	7.57E-05	3.86E-07	8.72E-05	3.94E-07	5.73E-05	4.60E-07	9.61E-05
14062-78-3	DTXSID00161448	Benzamide, N,N,4-trimethyl-	163.099714	15.52773813	0	0	0	0	1.13E-07	1.95E-05	1.13E-07	2.25E-05	9.42E-08	2.14E-05	1.03E-07	2.07E-05	1.79E-07	3.49E-05	1.29E-07	2.11E-05	1.25E-07	2.01E-05	1.02E-07	2.32E-05	1.04E-07	1.52E-05	1.22E-07	2.55E-05
14072-86-7	DTXSID00161468	Cyclohexene, 4,4-dimethyl-	110.1095504	15.52773813	0	0	0	0	7.64E-08	1.32E-05	7.61E-08	1.52E-05	6.36E-08	1.45E-05	6.96E-08	1.40E-05	1.21E-07	2.36E-05	8.72E-08	1.42E-05	8.42E-08	1.36E-05	6.92E-08	1.56E-05	7.05E-08	1.03E-05	8.25E-08	1.72E-05
141388-76-3	DTXSID00161706	Besifloxacin	393.1255474	15.52773813	0	0	0	0	2.73E-07	4.70E-05	2.72E-07	5.42E-05	2.27E-07	5.17E-05	2.49E-07	4.99E-05	4.31E-07	8.41E-05	3.11E-07	5.08E-05	3.01E-07	4.84E-05	2.47E-07	5.58E-05	2.52E-07	3.66E-05	2.95E-07	6.15E-05
141553-01-7	DTXSID00161761	Menthyl propionate, (+/-)-	212.17763	15.52773813	0	0	0	0	1.47E-07	2.54E-05	1.47E-07	2.93E-05	1.23E-07	2.79E-05	1.34E-07	2.69E-05	2.32E-07	4.54E-05	1.68E-07	2.74E-05	1.62E-07	2.61E-05	1.33E-07	3.01E-05	1.36E-07	1.98E-05	1.59E-07	3.32E-05
14159-48-9	DTXSID00161766	Propane-2-sulphonic acid	124.0194151	15.52773813	0	0	0	0	8.61E-08	1.48E-05	8.57E-08	1.71E-05	7.16E-08	1.63E-05	7.84E-08	1.57E-05	1.36E-07	2.65E-05	9.83E-08	1.60E-05	9.49E-08	1.53E-05	7.79E-08	1.76E-05	7.95E-08	1.16E-05	9.29E-08	1.94E-05
142001-63-6	DTXSID00161923	Saredutant	551.2106327	15.52773813	0	0	0	0	3.83E-07	6.59E-05	3.81E-07	7.60E-05	3.18E-07	7.25E-05	3.49E-07	7.00E-05	6.04E-07	0.000117979	4.37E-07	7.13E-05	4.22E-07	6.79E-05	3.46E-07	7.83E-05	3.53E-07	5.14E-05	4.13E-07	8.63E-05
14219-31-9	DTXSID00161968	Copper(II)-iminodiacetate	133.0375077	15.52773813	0	0	0	0	9.23E-08	1.59E-05	9.19E-08	1.84E-05	7.68E-08	1.75E-05	8.41E-08	1.69E-05	1.46E-07	2.85E-05	1.05E-07	1.72E-05	1.02E-07	1.64E-05	8.36E-08	1.89E-05	8.52E-08	1.24E-05	9.97E-08	2.08E-05
1424-27-7	DTXSID00162031	Acetazolamide sodium	221.9881321	15.52773813	0	0	0	0	1.54E-07	2.65E-05	1.53E-07	3.06E-05	1.28E-07	2.92E-05	1.40E-07	2.82E-05	2.43E-07	4.75E-05	1.76E-07	2.87E-05	1.70E-07	2.73E-05	1.39E-07	3.15E-05	1.42E-07	2.07E-05	1.66E-07	3.47E-05
142896-11-5	DTXSID00162213	2-Acetyl-4-isopropenylpyridine	161.084064	15.52773813	0	0	0	0	1.12E-07	1.93E-05	1.11E-07	2.22E-05	9.30E-08	2.12E-05	1.02E-07	2.04E-05	1.76E-07	3.45E-05	1.28E-07	2.08E-05	1.23E-07	1.98E-05	1.01E-07	2.29E-05	1.03E-07	1.50E-05	1.21E-07	2.52E-05
143-37-3	DTXSID00162273	Acetamidine	58.05309819	15.52773813	0	0	0	0	4.03E-08	6.94E-06	4.01E-08	8.01E-06	3.35E-08	7.63E-06	3.67E-08	7.37E-06	6.36E-08	1.24E-05	4.60E-08	7.50E-06	4.44E-08	7.15E-06	3.65E-08	8.24E-06	3.72E-08	5.41E-06	4.35E-08	9.09E-06
14302-46-6	DTXSID00162293	3-Aminopropan-1-ol hydrochloride	75.06841391	15.52773813	0	0	0	0	5.21E-08	8.97E-06	5.19E-08	1.04E-05	4.33E-08	9.87E-06	4.75E-08	9.53E-06	8.22E-08	1.61E-05	5.95E-08	9.70E-06	5.74E-08	9.25E-06	4.72E-08	1.07E-05	4.81E-08	7.00E-06	5.63E-08	1.17E-05
1433-11-0	DTXSID00162379	(2H4)Urea	60.03236275	15.52773813	0	0	0	0	4.17E-08	7.18E-06	4.15E-08	8.28E-06	3.47E-08	7.89E-06	3.80E-08	7.62E-06	6.58E-08	1.28E-05	4.76E-08	7.76E-06	4.59E-08	7.40E-06	3.77E-08	8.53E-06	3.85E-08	5.60E-06	4.50E-08	9.40E-06
14334-40-8	DTXSID00162394	Pramiverine	293.2143499	15.52773813	0	0	0	0	2.03E-07	3.51E-05	2.03E-07	4.04E-05	1.69E-07	3.86E-05	1.85E-07	3.72E-05	3.21E-07	6.28E-05	2.32E-07	3.79E-05	2.24E-07	3.61E-05	1.84E-07	4.16E-05	1.88E-07	2.73E-05	2.20E-07	4.59E-05
1436-43-7	DTXSID00162475	Quinoline-2-carbonitrile	154.0530982	15.52773813	0	0	0	0	1.07E-07	1.84E-05	1.06E-07	2.13E-05	8.89E-08	2.03E-05	9.74E-08	1.96E-05	1.69E-07	3.30E-05	1.22E-07	1.99E-05	1.18E-07	1.90E-05	9.68E-08	2.19E-05	9.87E-08	1.44E-05	1.15E-07	2.41E-05
144-00-3	DTXSID00162591	Hexethal sodium	240.1473925	15.52773813	0	0	0	0	1.67E-07	2.87E-05	1.66E-07	3.31E-05	1.39E-07	3.16E-05	1.52E-07	3.05E-05	2.63E-07	5.14E-05	1.90E-07	3.10E-05	1.84E-07	2.96E-05	1.51E-07	3.41E-05	1.54E-07	2.24E-05	1.80E-07	3.76E-05
1445-23-4	DTXSID00162733	3,4-Xylenol, 6-tert-butyl-	178.1357652	15.52773813	0	0	0	0	1.24E-07	2.13E-05	1.23E-07	2.46E-05	1.03E-07	2.34E-05	1.13E-07	2.26E-05	1.95E-07	3.81E-05	1.41E-07	2.30E-05	1.36E-07	2.19E-05	1.12E-07	2.53E-05	1.14E-07	1.66E-05	1.34E-07	2.79E-05
14455-47-1	DTXSID00162753	Sodium peroxocarbonate	77.99530854	15.52773813	0	0	0	0	5.41E-08	9.32E-06	5.39E-08	1.08E-05	4.50E-08	1.03E-05	4.93E-08	9.90E-06	8.54E-08	1.67E-05	6.18E-08	1.01E-05	5.97E-08	9.61E-06	4.90E-08	1.11E-05	5.00E-08	7.27E-06	5.85E-08	1.22E-05
14476-37-0	DTXSID00162798	Undecan-4-one	170.1670653	15.52773813	0	0	0	0	1.18E-07	2.03E-05	1.18E-07	2.35E-05	9.83E-08	2.24E-05	1.08E-07	2.16E-05	1.86E-07	3.64E-05	1.35E-07	2.20E-05	1.30E-07	2.10E-05	1.07E-07	2.42E-05	1.09E-07	1.59E-05	1.28E-07	2.66E-05
145348-21-6	DTXSID00162990	Cyclopropanecarboxylic acid, 1-((4-methylphenyl)sulfonyl)-, 1-methylethyl ester	282.0925801	15.52773813	0	0	0	0	1.96E-07	3.37E-05	1.95E-07	3.89E-05	1.63E-07	3.71E-05	1.78E-07	3.58E-05	3.09E-07	6.04E-05	2.23E-07	3.65E-05	2.16E-07	3.48E-05	1.77E-07	4.01E-05	1.81E-07	2.63E-05	2.11E-07	4.42E-05
145348-26-1	DTXSID00162995	Cyclopropanecarboxylic acid, 1-((4-nitrophenyl)sulfonyl)-, methyl ester	285.0307081	15.52773813	0	0	0	0	1.98E-07	3.41E-05	1.97E-07	3.93E-05	1.65E-07	3.75E-05	1.80E-07	3.62E-05	3.12E-07	6.10E-05	2.26E-07	3.68E-05	2.18E-07	3.51E-05	1.79E-07	4.05E-05	1.83E-07	2.66E-05	2.14E-07	4.46E-05
1454-80-4	DTXSID00163003	2,2'-Biphenyldiamine	184.1000484	15.52773813	0	0	0	0	1.28E-07	2.20E-05	1.27E-07	2.54E-05	1.06E-07	2.42E-05	1.16E-07	2.34E-05	2.02E-07	3.94E-05	1.46E-07	2.38E-05	1.41E-07	2.27E-05	1.16E-07	2.61E-05	1.18E-07	1.72E-05	1.38E-07	2.88E-05
145416-34-8	DTXSID00163008	2(1H)-Pyrimidinone, 4-amino-5-fluoro-1-(2-(hydroxymethyl)-1,3-oxathiolan-5-yl)-, (2S-trans)-	247.0426904	15.52773813	0	0	0	0	1.71E-07	2.95E-05	1.71E-07	3.41E-05	1.43E-07	3.25E-05	1.56E-07	3.14E-05	2.71E-07	5.29E-05	1.96E-07	3.19E-05	1.89E-07	3.04E-05	1.55E-07	3.51E-05	1.58E-07	2.30E-05	1.85E-07	3.87E-05
145739-56-6	DTXSID00163149	Tetomilast	370.0987281	15.52773813	0	0	0	0	2.57E-07	4.42E-05	2.56E-07	5.11E-05	2.14E-07	4.87E-05	2.34E-07	4.70E-05	4.05E-07	7.92E-05	2.93E-07	4.78E-05	2.83E-07	4.56E-05	2.33E-07	5.26E-05	2.37E-07	3.45E-05	2.77E-07	5.79E-05
14656-80-5	DTXSID00163407	Uridine 5'-(trihydrogen diphosphate), mono-alpha-d-glucopyranosyl ester, sodium salt	566.0550206	15.52773813	0	0	0	0	3.93E-07	6.77E-05	3.91E-07	7.81E-05	3.27E-07	7.44E-05	3.58E-07	7.18E-05	6.20E-07	0.000121157	4.48E-07	7.32E-05	4.33E-07	6.97E-05	3.56E-07	8.04E-05	3.63E-07	5.28E-05	4.24E-07	8.86E-05
146623-69-0	DTXSID00163422	Saprisartan	610.0497229	15.52773813	0	0	0	0	4.23E-07	7.29E-05	4.22E-07	8.42E-05	3.52E-07	8.02E-05	3.86E-07	7.74E-05	6.68E-07	0.000130573	4.83E-07	7.89E-05	4.67E-07	7.52E-05	3.83E-07	8.66E-05	3.91E-07	5.69E-05	4.57E-07	9.55E-05
1474-02-8	DTXSID00163705	Benzylfentanyl	322.2045135	15.52773813	0	0	0	0	2.24E-07	3.85E-05	2.23E-07	4.44E-05	1.86E-07	4.24E-05	2.04E-07	4.09E-05	3.53E-07	6.90E-05	2.55E-07	4.17E-05	2.46E-07	3.97E-05	2.02E-07	4.58E-05	2.06E-07	3.00E-05	2.41E-07	5.04E-05
14770-30-0	DTXSID00163785	Thiazole-5-d	84.9986201	15.52773813	0	0	0	0	5.90E-08	1.02E-05	5.87E-08	1.17E-05	4.91E-08	1.12E-05	5.38E-08	1.08E-05	9.31E-08	1.82E-05	6.73E-08	1.10E-05	6.50E-08	1.05E-05	5.34E-08	1.21E-05	5.45E-08	7.92E-06	6.37E-08	1.33E-05
14957-65-4	DTXSID00164338	4,4',6,6'-Tetrabromo-2,2'-biphenyldiol	497.7101278	15.52773813	0	1	0	0	5.59E-08	1.96E-05	6.41E-08	2.25E-05	3.22E-08	1.19E-05	5.64E-08	1.92E-05	6.92E-08	2.45E-05	6.01E-08	2.30E-05	6.94E-08	1.71E-05	4.87E-08	1.94E-05	4.85E-08	1.58E-05	5.80E-08	2.20E-05
15054-86-1	DTXSID00164570	(1,1,2,2-2H4)Ethane-1,2-(2H2)diol	62.03677943	15.52773813	0	0	0	0	4.31E-08	7.42E-06	4.29E-08	8.56E-06	3.58E-08	8.16E-06	3.92E-08	7.87E-06	6.80E-08	1.33E-05	4.91E-08	8.02E-06	4.75E-08	7.64E-06	3.90E-08	8.81E-06	3.97E-08	5.78E-06	4.65E-08	9.71E-06
150812-13-8	DTXSID00164616	Ezogabine dihydrochloride	303.138305	15.52773813	0	0	0	0	2.10E-07	3.62E-05	2.09E-07	4.18E-05	1.75E-07	3.99E-05	1.92E-07	3.85E-05	3.32E-07	6.49E-05	2.40E-07	3.92E-05	2.32E-07	3.73E-05	1.90E-07	4.31E-05	1.94E-07	2.83E-05	2.27E-07	4.74E-05
15165-69-2	DTXSID00164838	Dichlorprop, (-)-	233.9850495	15.52773813	0	0	0	0	1.62E-07	2.80E-05	1.62E-07	3.23E-05	1.35E-07	3.08E-05	1.48E-07	2.97E-05	2.56E-07	5.01E-05	1.85E-07	3.02E-05	1.79E-07	2.88E-05	1.47E-07	3.32E-05	1.50E-07	2.18E-05	1.75E-07	3.66E-05
1517-69-7	DTXSID00164853	Benzenemethanol, alpha-methyl-, (R)-	122.0731649	15.52773813	0	0	0	0	8.47E-08	1.46E-05	8.44E-08	1.68E-05	7.05E-08	1.61E-05	7.72E-08	1.55E-05	1.34E-07	2.61E-05	9.67E-08	1.58E-05	9.34E-08	1.50E-05	7.67E-08	1.73E-05	7.82E-08	1.14E-05	9.15E-08	1.91E-05
152854-19-8	DTXSID00165143	Xanomeline tartrate	281.1561834	15.52773813	0	0	0	0	1.95E-07	3.36E-05	1.94E-07	3.88E-05	1.62E-07	3.70E-05	1.78E-07	3.57E-05	3.08E-07	6.02E-05	2.23E-07	3.63E-05	2.15E-07	3.46E-05	1.77E-07	3.99E-05	1.80E-07	2.62E-05	2.11E-07	4.40E-05
153-43-5	DTXSID00165183	Clorindanic acid [INN:DCF]	212.0240218	15.52773813	0	0	0	0	1.47E-07	2.53E-05	1.47E-07	2.92E-05	1.22E-07	2.79E-05	1.34E-07	2.69E-05	2.32E-07	4.54E-05	1.68E-07	2.74E-05	1.62E-07	2.61E-05	1.33E-07	3.01E-05	1.36E-07	1.98E-05	1.59E-07	3.32E-05
1532-97-4	DTXSID00165284	4-Bromoisoquinoline	206.9683613	15.52773813	0	0	0	0	1.44E-07	2.47E-05	1.43E-07	2.85E-05	1.20E-07	2.72E-05	1.31E-07	2.63E-05	2.27E-07	4.43E-05	1.64E-07	2.68E-05	1.58E-07	2.55E-05	1.30E-07	2.94E-05	1.33E-07	1.93E-05	1.55E-07	3.24E-05
153420-96-3	DTXSID00165325	Atibeprone	330.1038134	15.52773813	0	0	0	0	2.29E-07	3.95E-05	2.28E-07	4.55E-05	1.91E-07	4.34E-05	2.09E-07	4.19E-05	3.62E-07	7.07E-05	2.62E-07	4.27E-05	2.53E-07	4.07E-05	2.07E-07	4.69E-05	2.11E-07	3.08E-05	2.47E-07	5.17E-05
154-68-7	DTXSID00165507	Antazoline phosphate [USP]	265.1578976	15.52773813	0	0	0	0	1.84E-07	3.17E-05	1.83E-07	3.66E-05	1.53E-07	3.49E-05	1.68E-07	3.37E-05	2.90E-07	5.68E-05	2.10E-07	3.43E-05	2.03E-07	3.27E-05	1.67E-07	3.77E-05	1.70E-07	2.47E-05	1.99E-07	4.15E-05
15430-48-5	DTXSID00165582	Pyridine, 2-(2-(methylamino)ethyl)-, hydrochloride	136.1000484	15.52773813	0	0	0	0	9.45E-08	1.63E-05	9.41E-08	1.88E-05	7.86E-08	1.79E-05	8.61E-08	1.73E-05	1.49E-07	2.91E-05	1.08E-07	1.76E-05	1.04E-07	1.68E-05	8.55E-08	1.93E-05	8.72E-08	1.27E-05	1.02E-07	2.13E-05
15507-13-8	DTXSID00165805	Sulfuric acid, monobutyl ester	154.0299798	15.52773813	0	0	0	0	1.07E-07	1.84E-05	1.06E-07	2.12E-05	8.89E-08	2.03E-05	9.74E-08	1.96E-05	1.69E-07	3.30E-05	1.22E-07	1.99E-05	1.18E-07	1.90E-05	9.68E-08	2.19E-05	9.87E-08	1.44E-05	1.15E-07	2.41E-05
155174-22-4	DTXSID00165845	3-Hydroxybenzyl	108.0575149	15.52773813	0	0	0	0	7.50E-08	1.29E-05	7.47E-08	1.49E-05	6.24E-08	1.42E-05	6.83E-08	1.37E-05	1.18E-07	2.31E-05	8.56E-08	1.40E-05	8.27E-08	1.33E-05	6.79E-08	1.53E-05	6.92E-08	1.01E-05	8.10E-08	1.69E-05
15534-92-6	DTXSID00165880	Terbuficin	468.3239599	15.52773813	0	0	0	0	3.25E-07	5.60E-05	3.24E-07	6.46E-05	2.70E-07	6.16E-05	2.96E-07	5.94E-05	5.13E-07	0.000100239	3.71E-07	6.05E-05	3.58E-07	5.77E-05	2.94E-07	6.65E-05	3.00E-07	4.37E-05	3.51E-07	7.33E-05
1563-87-7	DTXSID00166074	Acetamide, N-acetyl-N-phenyl-	177.0789786	15.52773813	0	0	0	0	1.23E-07	2.12E-05	1.22E-07	2.44E-05	1.02E-07	2.33E-05	1.12E-07	2.25E-05	1.94E-07	3.79E-05	1.40E-07	2.29E-05	1.35E-07	2.18E-05	1.11E-07	2.51E-05	1.13E-07	1.65E-05	1.33E-07	2.77E-05
15679-19-3	DTXSID00166130	2-Ethoxythiazole	129.0248348	15.52773813	0	0	0	0	8.95E-08	1.54E-05	8.92E-08	1.78E-05	7.45E-08	1.70E-05	8.16E-08	1.64E-05	1.41E-07	2.76E-05	1.02E-07	1.67E-05	9.87E-08	1.59E-05	8.11E-08	1.83E-05	8.27E-08	1.20E-05	9.67E-08	2.02E-05
157-07-3	DTXSID00166175	Argininic acid	175.0956913	15.52773813	0	0	0	0	1.22E-07	2.09E-05	1.21E-07	2.42E-05	1.01E-07	2.30E-05	1.11E-07	2.22E-05	1.92E-07	3.75E-05	1.39E-07	2.26E-05	1.34E-07	2.16E-05	1.10E-07	2.49E-05	1.12E-07	1.63E-05	1.31E-07	2.74E-05
157341-41-8	DTXSID00166251	DMP 777	564.294785	15.52773813	0	0	0	0	3.92E-07	6.75E-05	3.90E-07	7.78E-05	3.26E-07	7.42E-05	3.57E-07	7.16E-05	6.18E-07	0.00012078	4.47E-07	7.29E-05	4.32E-07	6.95E-05	3.55E-07	8.01E-05	3.62E-07	5.26E-05	4.23E-07	8.83E-05
1583-58-0	DTXSID00166397	2,4-Difluorobenzoic acid	158.0179358	15.52773813	0	0	0	0	1.10E-07	1.89E-05	1.09E-07	2.18E-05	9.12E-08	2.08E-05	9.99E-08	2.01E-05	1.73E-07	3.38E-05	1.25E-07	2.04E-05	1.21E-07	1.95E-05	9.93E-08	2.24E-05	1.01E-07	1.47E-05	1.18E-07	2.47E-05
158876-82-5	DTXSID00166534	Rupatadine	415.1815255	15.52773813	0	0	0	0	2.88E-07	4.96E-05	2.87E-07	5.73E-05	2.40E-07	5.46E-05	2.63E-07	5.27E-05	4.55E-07	8.89E-05	3.29E-07	5.37E-05	3.18E-07	5.12E-05	2.61E-07	5.90E-05	2.66E-07	3.87E-05	3.11E-07	6.50E-05
159309-69-0	DTXSID00166630	Lidocaine tosylate	234.1732133	15.52773813	0	0	0	0	1.63E-07	2.80E-05	1.62E-07	3.23E-05	1.35E-07	3.08E-05	1.48E-07	2.97E-05	2.57E-07	5.01E-05	1.86E-07	3.03E-05	1.79E-07	2.89E-05	1.47E-07	3.33E-05	1.50E-07	2.18E-05	1.76E-07	3.67E-05
15992-13-9	DTXSID00166771	Intrazole	337.0730377	15.52773813	0	0	0	0	2.34E-07	4.03E-05	2.33E-07	4.65E-05	1.95E-07	4.43E-05	2.13E-07	4.28E-05	3.69E-07	7.21E-05	2.67E-07	4.36E-05	2.58E-07	4.15E-05	2.12E-07	4.79E-05	2.16E-07	3.14E-05	2.53E-07	5.28E-05
160282-36-0	DTXSID00166852	Methanone, diphenyl-, hydrazone, monohydrobromide	196.1000484	15.52773813	0	0	0	0	1.36E-07	2.34E-05	1.36E-07	2.71E-05	1.13E-07	2.58E-05	1.24E-07	2.49E-05	2.15E-07	4.20E-05	1.55E-07	2.53E-05	1.50E-07	2.42E-05	1.23E-07	2.79E-05	1.26E-07	1.83E-05	1.47E-07	3.07E-05
160790-07-8	DTXSID00166993	Cyclopentanecarboxylic acid, 1-((4-bromophenyl)sulfonyl)-, methyl ester	345.9874421	15.52773813	0	0	0	0	2.40E-07	4.14E-05	2.39E-07	4.77E-05	2.00E-07	4.55E-05	2.19E-07	4.39E-05	3.79E-07	7.41E-05	2.74E-07	4.47E-05	2.65E-07	4.26E-05	2.17E-07	4.91E-05	2.22E-07	3.22E-05	2.59E-07	5.42E-05
161715-24-8	DTXSID00167228	Tebipenem pivoxil	497.1654277	15.52773813	0	0	0	0	3.45E-07	5.94E-05	3.44E-07	6.86E-05	2.87E-07	6.54E-05	3.14E-07	6.31E-05	5.45E-07	0.000106412	3.94E-07	6.43E-05	3.80E-07	6.13E-05	3.12E-07	7.06E-05	3.19E-07	4.63E-05	3.73E-07	7.78E-05
1619-56-3	DTXSID00167268	Ethyl 2-cyano-2-ethylbutyrate	169.1102787	15.52773813	0	0	0	0	1.17E-07	2.02E-05	1.17E-07	2.33E-05	9.76E-08	2.22E-05	1.07E-07	2.15E-05	1.85E-07	3.62E-05	1.34E-07	2.19E-05	1.29E-07	2.08E-05	1.06E-07	2.40E-05	1.08E-07	1.58E-05	1.27E-07	2.65E-05
162359-56-0	DTXSID00167364	Fingolimod hydrochloride	307.2511293	15.52773813	0	0	0	0	2.13E-07	3.67E-05	2.12E-07	4.24E-05	1.77E-07	4.04E-05	1.94E-07	3.90E-05	3.37E-07	6.58E-05	2.43E-07	3.97E-05	2.35E-07	3.79E-05	1.93E-07	4.36E-05	1.97E-07	2.86E-05	2.30E-07	4.81E-05
16289-95-5	DTXSID00167485	Hydrindantin dihydrate	322.047738	15.52773813	0	0	0	0	2.23E-07	3.85E-05	2.23E-07	4.44E-05	1.86E-07	4.23E-05	2.04E-07	4.09E-05	3.53E-07	6.89E-05	2.55E-07	4.16E-05	2.46E-07	3.97E-05	2.02E-07	4.57E-05	2.06E-07	3.00E-05	2.41E-07	5.04E-05
16302-35-5	DTXSID00167501	3,6-Dihydro-4-methyl-2H-pyran	98.07316494	15.52773813	0	0	0	0	6.81E-08	1.17E-05	6.78E-08	1.35E-05	5.66E-08	1.29E-05	6.20E-08	1.24E-05	1.07E-07	2.10E-05	7.77E-08	1.27E-05	7.50E-08	1.21E-05	6.16E-08	1.39E-05	6.28E-08	9.14E-06	7.35E-08	1.53E-05
1638-26-2	DTXSID00167662	1,1-Dimethylcyclopentane	98.10955045	15.52773813	0	1	0	0	1.10E-08	3.87E-06	1.26E-08	4.44E-06	6.34E-09	2.34E-06	1.11E-08	3.78E-06	1.36E-08	4.83E-06	1.19E-08	4.53E-06	1.37E-08	3.38E-06	9.61E-09	3.82E-06	9.56E-09	3.11E-06	1.14E-08	4.34E-06
164658-13-3	DTXSID00167788	CGP-60474	355.1199879	15.52773813	0	0	0	0	2.46E-07	4.25E-05	2.45E-07	4.90E-05	2.05E-07	4.67E-05	2.25E-07	4.51E-05	3.89E-07	7.60E-05	2.81E-07	4.59E-05	2.72E-07	4.38E-05	2.23E-07	5.04E-05	2.28E-07	3.31E-05	2.66E-07	5.56E-05
16498-21-8	DTXSID00167829	Oxaflumazine [INN:DCF]	507.2167329	15.52773813	0	0	0	0	3.52E-07	6.06E-05	3.51E-07	7.00E-05	2.93E-07	6.67E-05	3.21E-07	6.44E-05	5.56E-07	0.000108563	4.02E-07	6.56E-05	3.88E-07	6.25E-05	3.19E-07	7.20E-05	3.25E-07	4.73E-05	3.80E-07	7.94E-05
16530-71-5	DTXSID00167884	Ammonium myristate	228.2089301	15.52773813	0	0	0	1	1.36E-06	0.000239078	2.13E-06	0.000475095	8.00E-07	0.000161511	1.69E-06	0.000364168	1.31E-06	0.000304156	1.42E-06	0.000261035	1.64E-06	0.000308448	1.30E-06	0.000354833	1.34E-06	0.000244036	1.42E-06	0.000295143
16571-89-4	DTXSID00168018	(S)-Propiram	275.1997624	15.52773813	0	0	0	0	1.91E-07	3.29E-05	1.90E-07	3.80E-05	1.59E-07	3.62E-05	1.74E-07	3.49E-05	3.01E-07	5.89E-05	2.18E-07	3.56E-05	2.11E-07	3.39E-05	1.73E-07	3.91E-05	1.76E-07	2.57E-05	2.06E-07	4.31E-05
1664-98-8	DTXSID00168098	(2H)Formaldehyde	30.01056468	15.52773813	0	0	0	0	2.08E-08	3.59E-06	2.07E-08	4.14E-06	1.73E-08	3.95E-06	1.90E-08	3.81E-06	3.29E-08	6.42E-06	2.38E-08	3.88E-06	2.30E-08	3.70E-06	1.89E-08	4.26E-06	1.92E-08	2.80E-06	2.25E-08	4.70E-06
1666-74-6	DTXSID00168134	o-(Allyloxy)phenetole	178.0993797	15.52773813	0	0	0	0	1.24E-07	2.13E-05	1.23E-07	2.46E-05	1.03E-07	2.34E-05	1.13E-07	2.26E-05	1.95E-07	3.81E-05	1.41E-07	2.30E-05	1.36E-07	2.19E-05	1.12E-07	2.53E-05	1.14E-07	1.66E-05	1.33E-07	2.79E-05
16747-32-3	DTXSID00168290	3-Ethyl-2,2-dimethylpentane	128.1565006	15.52773813	0	0	0	0	8.89E-08	1.53E-05	8.86E-08	1.77E-05	7.40E-08	1.69E-05	8.10E-08	1.63E-05	1.40E-07	2.74E-05	1.02E-07	1.66E-05	9.80E-08	1.58E-05	8.05E-08	1.82E-05	8.21E-08	1.19E-05	9.60E-08	2.01E-05
168079-32-1	DTXSID00168472	Lixivaptan	473.1306328	15.52773813	0	0	0	0	3.28E-07	5.66E-05	3.27E-07	6.53E-05	2.73E-07	6.22E-05	2.99E-07	6.01E-05	5.18E-07	0.000101267	3.75E-07	6.12E-05	3.62E-07	5.83E-05	2.97E-07	6.72E-05	3.03E-07	4.41E-05	3.55E-07	7.41E-05
168266-51-1	DTXSID00168538	Vofopitant dihydrochloride	432.188544	15.52773813	0	0	0	0	3.00E-07	5.17E-05	2.99E-07	5.96E-05	2.50E-07	5.68E-05	2.73E-07	5.49E-05	4.73E-07	9.25E-05	3.42E-07	5.59E-05	3.31E-07	5.32E-05	2.72E-07	6.14E-05	2.77E-07	4.03E-05	3.24E-07	6.76E-05
16839-13-7	DTXSID00168558	Phosphonic acid, (p-bromophenyl)-	235.9237928	15.52773813	0	0	0	0	1.64E-07	2.82E-05	1.63E-07	3.25E-05	1.36E-07	3.10E-05	1.49E-07	2.99E-05	2.58E-07	5.05E-05	1.87E-07	3.05E-05	1.80E-07	2.91E-05	1.48E-07	3.35E-05	1.51E-07	2.20E-05	1.77E-07	3.69E-05
16887-79-9	DTXSID00168614	Sodium isonicotinate	123.0320284	15.52773813	0	0	0	0	8.54E-08	1.47E-05	8.50E-08	1.70E-05	7.10E-08	1.62E-05	7.78E-08	1.56E-05	1.35E-07	2.63E-05	9.75E-08	1.59E-05	9.41E-08	1.52E-05	7.73E-08	1.75E-05	7.88E-08	1.15E-05	9.22E-08	1.93E-05
169939-94-0	DTXSID00168775	Ruboxistaurin	468.2161408	15.52773813	0	0	0	0	3.25E-07	5.60E-05	3.24E-07	6.46E-05	2.70E-07	6.16E-05	2.96E-07	5.94E-05	5.13E-07	0.000100215	3.71E-07	6.05E-05	3.58E-07	5.77E-05	2.94E-07	6.65E-05	3.00E-07	4.36E-05	3.51E-07	7.33E-05
1703-46-4	DTXSID00168836	Benzenemethanol, 4-(dimethylamino)-	151.099714	15.52773813	0	0	0	0	1.05E-07	1.81E-05	1.04E-07	2.08E-05	8.72E-08	1.99E-05	9.56E-08	1.92E-05	1.66E-07	3.23E-05	1.20E-07	1.95E-05	1.16E-07	1.86E-05	9.50E-08	2.15E-05	9.68E-08	1.41E-05	1.13E-07	2.36E-05
170858-34-1	DTXSID00168957	Sonepiprazole mesylate	401.1773127	15.52773813	0	0	0	0	2.78E-07	4.80E-05	2.77E-07	5.53E-05	2.32E-07	5.28E-05	2.54E-07	5.09E-05	4.40E-07	8.59E-05	3.18E-07	5.19E-05	3.07E-07	4.94E-05	2.52E-07	5.70E-05	2.57E-07	3.74E-05	3.01E-07	6.28E-05
17091-40-6	DTXSID00168972	Ethanol, 2-(isobutyl)amino-	117.1153641	15.52773813	0	0	0	0	8.13E-08	1.40E-05	8.09E-08	1.62E-05	6.76E-08	1.54E-05	7.41E-08	1.49E-05	1.28E-07	2.51E-05	9.28E-08	1.51E-05	8.96E-08	1.44E-05	7.36E-08	1.66E-05	7.50E-08	1.09E-05	8.78E-08	1.83E-05
171176-43-5	DTXSID00169020	Tezacitabine monohydrate	257.0811841	15.52773813	0	0	0	0	1.78E-07	3.07E-05	1.78E-07	3.55E-05	1.48E-07	3.38E-05	1.63E-07	3.26E-05	2.82E-07	5.50E-05	2.04E-07	3.32E-05	1.97E-07	3.17E-05	1.62E-07	3.65E-05	1.65E-07	2.40E-05	1.93E-07	4.02E-05
171507-42-9	DTXSID00169126	Benzenemethanamine, alpha-phenyl-, benzoate	183.1047994	15.52773813	0	0	0	0	1.27E-07	2.19E-05	1.27E-07	2.53E-05	1.06E-07	2.41E-05	1.16E-07	2.32E-05	2.01E-07	3.92E-05	1.45E-07	2.37E-05	1.40E-07	2.26E-05	1.15E-07	2.60E-05	1.17E-07	1.71E-05	1.37E-07	2.87E-05
17162-20-8	DTXSID00169141	Clemizole sulfate	325.1345753	15.52773813	0	0	0	0	2.26E-07	3.89E-05	2.25E-07	4.48E-05	1.88E-07	4.28E-05	2.06E-07	4.13E-05	3.56E-07	6.96E-05	2.58E-07	4.20E-05	2.49E-07	4.01E-05	2.04E-07	4.62E-05	2.08E-07	3.03E-05	2.44E-07	5.09E-05
17203-53-1	DTXSID00169202	Ethyl, 2-phenyl-	106.0782503	15.52773813	0	0	0	0	7.36E-08	1.27E-05	7.33E-08	1.46E-05	6.12E-08	1.39E-05	6.71E-08	1.35E-05	1.16E-07	2.27E-05	8.40E-08	1.37E-05	8.11E-08	1.31E-05	6.67E-08	1.51E-05	6.80E-08	9.89E-06	7.95E-08	1.66E-05
1721-89-7	DTXSID00169207	2,3-Dimethylquinoline	157.0891494	15.52773813	0	0	0	0	1.09E-07	1.88E-05	1.09E-07	2.17E-05	9.07E-08	2.07E-05	9.93E-08	1.99E-05	1.72E-07	3.36E-05	1.24E-07	2.03E-05	1.20E-07	1.94E-05	9.87E-08	2.23E-05	1.01E-07	1.46E-05	1.18E-07	2.46E-05
17228-64-7	DTXSID00169247	2-Chloro-6-methoxypyridine	143.0137915	15.52773813	0	0	0	0	9.92E-08	1.71E-05	9.88E-08	1.97E-05	8.26E-08	1.88E-05	9.04E-08	1.82E-05	1.57E-07	3.06E-05	1.13E-07	1.85E-05	1.09E-07	1.76E-05	8.99E-08	2.03E-05	9.16E-08	1.33E-05	1.07E-07	2.24E-05
17257-15-7	DTXSID00169348	Nepetalactone, (+)-(4aS,7S,7aS)-	166.0993797	15.52773813	0	0	0	0	1.15E-07	1.99E-05	1.15E-07	2.29E-05	9.59E-08	2.18E-05	1.05E-07	2.11E-05	1.82E-07	3.56E-05	1.32E-07	2.15E-05	1.27E-07	2.05E-05	1.04E-07	2.36E-05	1.06E-07	1.55E-05	1.24E-07	2.60E-05
17265-30-4	DTXSID00169363	Sodium undecanoate	186.1619799	15.52773813	0	0	0	0	1.29E-07	2.23E-05	1.29E-07	2.57E-05	1.07E-07	2.45E-05	1.18E-07	2.36E-05	2.04E-07	3.98E-05	1.47E-07	2.41E-05	1.42E-07	2.29E-05	1.17E-07	2.64E-05	1.19E-07	1.74E-05	1.40E-07	2.91E-05
1729-61-9	DTXSID00169424	Renyfoline	296.1313485	15.52773813	0	0	0	0	2.06E-07	3.54E-05	2.05E-07	4.08E-05	1.71E-07	3.89E-05	1.87E-07	3.76E-05	3.24E-07	6.34E-05	2.35E-07	3.83E-05	2.27E-07	3.65E-05	1.86E-07	4.21E-05	1.90E-07	2.76E-05	2.22E-07	4.63E-05
17299-00-2	DTXSID00169484	Distigmine	416.2423555	15.52773813	0	0	0	0	2.89E-07	4.98E-05	2.88E-07	5.74E-05	2.40E-07	5.47E-05	2.63E-07	5.28E-05	4.56E-07	8.91E-05	3.30E-07	5.38E-05	3.18E-07	5.13E-05	2.62E-07	5.91E-05	2.67E-07	3.88E-05	3.12E-07	6.51E-05
173240-50-1	DTXSID00169565	Imiprothrin, (1R-cis)-	318.1579572	15.52773813	0	0	0	0	2.21E-07	3.80E-05	2.20E-07	4.39E-05	1.84E-07	4.18E-05	2.01E-07	4.04E-05	3.49E-07	6.81E-05	2.52E-07	4.11E-05	2.43E-07	3.92E-05	2.00E-07	4.52E-05	2.04E-07	2.97E-05	2.38E-07	4.98E-05
1740-22-3	DTXSID00169742	Pyrinoline	416.1637113	15.52773813	0	0	0	0	2.89E-07	4.97E-05	2.88E-07	5.74E-05	2.40E-07	5.47E-05	2.63E-07	5.28E-05	4.56E-07	8.91E-05	3.30E-07	5.38E-05	3.18E-07	5.13E-05	2.62E-07	5.91E-05	2.67E-07	3.88E-05	3.12E-07	6.51E-05
1741-83-9	DTXSID00169762	Pentane, 1-(methylthio)-	118.0816214	15.52773813	0	0	0	0	8.19E-08	1.41E-05	8.16E-08	1.63E-05	6.82E-08	1.55E-05	7.47E-08	1.50E-05	1.29E-07	2.53E-05	9.35E-08	1.53E-05	9.03E-08	1.45E-05	7.42E-08	1.68E-05	7.56E-08	1.10E-05	8.85E-08	1.85E-05
175865-64-2	DTXSID00170035	Valganciclovir, (S)-	354.1651678	15.52773813	0	0	0	0	2.46E-07	4.23E-05	2.45E-07	4.89E-05	2.04E-07	4.66E-05	2.24E-07	4.50E-05	3.88E-07	7.58E-05	2.81E-07	4.58E-05	2.71E-07	4.36E-05	2.23E-07	5.03E-05	2.27E-07	3.30E-05	2.65E-07	5.54E-05
17616-23-8	DTXSID00170090	Ethan-1,1-d2-amine	45.05784922	15.52773813	0	0	0	0	3.13E-08	5.39E-06	3.11E-08	6.22E-06	2.60E-08	5.93E-06	2.85E-08	5.72E-06	4.94E-08	9.64E-06	3.57E-08	5.82E-06	3.45E-08	5.55E-06	2.83E-08	6.40E-06	2.89E-08	4.20E-06	3.38E-08	7.05E-06
17692-24-9	DTXSID00170217	Bisoxatin	333.100108	15.52773813	0	0	0	0	2.31E-07	3.98E-05	2.30E-07	4.59E-05	1.92E-07	4.38E-05	2.11E-07	4.23E-05	3.65E-07	7.13E-05	2.64E-07	4.31E-05	2.55E-07	4.10E-05	2.09E-07	4.73E-05	2.13E-07	3.10E-05	2.50E-07	5.21E-05
17829-05-9	DTXSID00170454	Methan-d3-amine, N-(methyl-d3)-N-nitroso-	74.04801281	15.52773813	0	0	0	0	5.14E-08	8.85E-06	5.12E-08	1.02E-05	4.28E-08	9.74E-06	4.68E-08	9.40E-06	8.11E-08	1.58E-05	5.87E-08	9.57E-06	5.66E-08	9.12E-06	4.65E-08	1.05E-05	4.74E-08	6.90E-06	5.55E-08	1.16E-05
17874-59-8	DTXSID00170535	Piperidine, 1-methyl-, hydrochloride	99.10479942	15.52773813	0	0	0	0	6.88E-08	1.18E-05	6.85E-08	1.37E-05	5.72E-08	1.30E-05	6.27E-08	1.26E-05	1.09E-07	2.12E-05	7.85E-08	1.28E-05	7.58E-08	1.22E-05	6.23E-08	1.41E-05	6.35E-08	9.24E-06	7.43E-08	1.55E-05
18179-68-5	DTXSID00171188	Sulfapyrazole potassium	328.0993968	15.52773813	0	0	0	0	2.28E-07	3.92E-05	2.27E-07	4.53E-05	1.89E-07	4.31E-05	2.07E-07	4.16E-05	3.59E-07	7.02E-05	2.60E-07	4.24E-05	2.51E-07	4.04E-05	2.06E-07	4.66E-05	2.10E-07	3.06E-05	2.46E-07	5.14E-05
18198-39-5	DTXSID00171224	Tetraphenylphosphonium	339.1302623	15.52773813	0	0	0	0	2.35E-07	4.05E-05	2.34E-07	4.68E-05	1.96E-07	4.46E-05	2.14E-07	4.30E-05	3.72E-07	7.26E-05	2.69E-07	4.38E-05	2.59E-07	4.18E-05	2.13E-07	4.82E-05	2.17E-07	3.16E-05	2.54E-07	5.31E-05
182323-12-2	DTXSID00171284	Etanidazole monohydrate	214.0702048	15.52773813	0	0	0	0	1.49E-07	2.56E-05	1.48E-07	2.95E-05	1.24E-07	2.82E-05	1.35E-07	2.72E-05	2.35E-07	4.58E-05	1.70E-07	2.77E-05	1.64E-07	2.64E-05	1.35E-07	3.04E-05	1.37E-07	2.00E-05	1.60E-07	3.35E-05
183293-72-3	DTXSID00171406	Fialuridine I-124	371.9618476	15.52773813	0	0	0	0	2.58E-07	4.45E-05	2.57E-07	5.13E-05	2.15E-07	4.89E-05	2.35E-07	4.72E-05	4.07E-07	7.96E-05	2.95E-07	4.81E-05	2.85E-07	4.58E-05	2.34E-07	5.28E-05	2.38E-07	3.47E-05	2.79E-07	5.82E-05
1838-05-7	DTXSID00171481	Pentadecylamine, hydrochloride	227.2613001	15.52773813	0	0	0	0	1.58E-07	2.72E-05	1.57E-07	3.13E-05	1.31E-07	2.99E-05	1.44E-07	2.88E-05	2.49E-07	4.86E-05	1.80E-07	2.94E-05	1.74E-07	2.80E-05	1.43E-07	3.23E-05	1.46E-07	2.12E-05	1.70E-07	3.56E-05
1847-46-7	DTXSID00171648	((2-Aminoethyl)amino)lithium	60.06874826	15.52773813	0	0	0	0	4.17E-08	7.18E-06	4.15E-08	8.29E-06	3.47E-08	7.90E-06	3.80E-08	7.62E-06	6.58E-08	1.29E-05	4.76E-08	7.76E-06	4.60E-08	7.40E-06	3.77E-08	8.53E-06	3.85E-08	5.60E-06	4.50E-08	9.40E-06
185951-07-9	DTXSID00171820	Asimadoline hydrochloride	414.2307282	15.52773813	0	0	0	0	2.87E-07	4.95E-05	2.86E-07	5.71E-05	2.39E-07	5.45E-05	2.62E-07	5.26E-05	4.54E-07	8.87E-05	3.28E-07	5.35E-05	3.17E-07	5.10E-05	2.60E-07	5.88E-05	2.65E-07	3.86E-05	3.10E-07	6.48E-05
1860-13-5	DTXSID00171825	1,3-Dioxolane, 2-ethyl-4-methyl-, trans-	116.0837296	15.52773813	0	0	0	0	8.06E-08	1.39E-05	8.02E-08	1.60E-05	6.70E-08	1.53E-05	7.34E-08	1.47E-05	1.27E-07	2.48E-05	9.20E-08	1.50E-05	8.88E-08	1.43E-05	7.29E-08	1.65E-05	7.44E-08	1.08E-05	8.70E-08	1.82E-05
18680-27-8	DTXSID00171941	(+)-Pinanediol	170.1306798	15.52773813	0	0	0	0	1.18E-07	2.03E-05	1.18E-07	2.35E-05	9.82E-08	2.24E-05	1.08E-07	2.16E-05	1.86E-07	3.64E-05	1.35E-07	2.20E-05	1.30E-07	2.10E-05	1.07E-07	2.42E-05	1.09E-07	1.59E-05	1.28E-07	2.66E-05
18719-09-0	DTXSID00171986	Spasman	239.1673997	15.52773813	0	0	0	0	1.66E-07	2.86E-05	1.65E-07	3.30E-05	1.38E-07	3.15E-05	1.51E-07	3.04E-05	2.62E-07	5.12E-05	1.89E-07	3.09E-05	1.83E-07	2.95E-05	1.50E-07	3.40E-05	1.53E-07	2.23E-05	1.79E-07	3.74E-05
18725-37-6	DTXSID00172034	Dacisteine	205.0408788	15.52773813	0	0	0	0	1.42E-07	2.45E-05	1.42E-07	2.83E-05	1.18E-07	2.70E-05	1.30E-07	2.60E-05	2.25E-07	4.39E-05	1.62E-07	2.65E-05	1.57E-07	2.53E-05	1.29E-07	2.91E-05	1.31E-07	1.91E-05	1.54E-07	3.21E-05
1874-83-5	DTXSID00172054	Cyclohexane-1,3-dione, monosodium salt	112.0524295	15.52773813	0	0	0	0	7.78E-08	1.34E-05	7.74E-08	1.55E-05	6.47E-08	1.47E-05	7.09E-08	1.42E-05	1.23E-07	2.40E-05	8.88E-08	1.45E-05	8.57E-08	1.38E-05	7.04E-08	1.59E-05	7.18E-08	1.04E-05	8.40E-08	1.75E-05
1877-72-1	DTXSID00172074	3-Cyanobenzoic acid	147.0320284	15.52773813	0	0	0	0	1.02E-07	1.76E-05	1.02E-07	2.03E-05	8.49E-08	1.93E-05	9.30E-08	1.87E-05	1.61E-07	3.15E-05	1.16E-07	1.90E-05	1.12E-07	1.81E-05	9.24E-08	2.09E-05	9.42E-08	1.37E-05	1.10E-07	2.30E-05
18808-83-8	DTXSID00172150	Potassium p-xylenesulfonate	186.0350652	15.52773813	0	0	0	0	1.29E-07	2.22E-05	1.29E-07	2.57E-05	1.07E-07	2.45E-05	1.18E-07	2.36E-05	2.04E-07	3.98E-05	1.47E-07	2.40E-05	1.42E-07	2.29E-05	1.17E-07	2.64E-05	1.19E-07	1.73E-05	1.39E-07	2.91E-05
18829-79-3	DTXSID00172175	L-Cysteine, N-acetyl-, hydrochloride	163.0303141	15.52773813	0	0	0	0	1.13E-07	1.95E-05	1.13E-07	2.25E-05	9.41E-08	2.14E-05	1.03E-07	2.07E-05	1.79E-07	3.49E-05	1.29E-07	2.11E-05	1.25E-07	2.01E-05	1.02E-07	2.32E-05	1.04E-07	1.52E-05	1.22E-07	2.55E-05
19008-43-6	DTXSID00172473	Benzyl p-aminobenzoate	227.0946287	15.52773813	0	0	0	0	1.58E-07	2.71E-05	1.57E-07	3.13E-05	1.31E-07	2.99E-05	1.44E-07	2.88E-05	2.49E-07	4.86E-05	1.80E-07	2.94E-05	1.74E-07	2.80E-05	1.43E-07	3.23E-05	1.45E-07	2.12E-05	1.70E-07	3.55E-05
19010-26-5	DTXSID00172478	(1,1'-Biphenyl)-3,3',4,4'-tetramine hydrochloride	214.1218464	15.52773813	0	0	0	0	1.49E-07	2.56E-05	1.48E-07	2.95E-05	1.24E-07	2.82E-05	1.35E-07	2.72E-05	2.35E-07	4.58E-05	1.70E-07	2.77E-05	1.64E-07	2.64E-05	1.35E-07	3.04E-05	1.37E-07	2.00E-05	1.60E-07	3.35E-05
19037-72-0	DTXSID00172519	4,4-Dimethylcyclopentene	96.09390038	15.52773813	0	0	0	0	6.67E-08	1.15E-05	6.64E-08	1.33E-05	5.55E-08	1.26E-05	6.08E-08	1.22E-05	1.05E-07	2.06E-05	7.61E-08	1.24E-05	7.35E-08	1.18E-05	6.04E-08	1.36E-05	6.16E-08	8.96E-06	7.20E-08	1.50E-05
1928-44-5	DTXSID00172877	2,4-D-octyl [ISO]	332.0945999	15.52773813	0	0	1	0	1.10E-07	1.58E-05	1.03E-07	1.39E-05	8.68E-08	1.12E-05	9.15E-08	1.40E-05	1.30E-07	1.96E-05	1.33E-07	1.81E-05	1.13E-07	1.46E-05	9.82E-08	1.44E-05	1.13E-07	1.43E-05	1.17E-07	1.81E-05
19388-87-5	DTXSID00173001	Taurolidine	284.061297	15.52773813	0	0	0	0	1.97E-07	3.40E-05	1.96E-07	3.92E-05	1.64E-07	3.74E-05	1.80E-07	3.61E-05	3.11E-07	6.08E-05	2.25E-07	3.67E-05	2.17E-07	3.50E-05	1.79E-07	4.03E-05	1.82E-07	2.65E-05	2.13E-07	4.45E-05
19393-92-1	DTXSID00173006	1-Bromo-2,6-dichlorobenzene	223.8795176	15.52773813	0	0	0	0	1.55E-07	2.68E-05	1.55E-07	3.09E-05	1.29E-07	2.94E-05	1.42E-07	2.84E-05	2.45E-07	4.79E-05	1.77E-07	2.89E-05	1.71E-07	2.76E-05	1.41E-07	3.18E-05	1.43E-07	2.09E-05	1.68E-07	3.50E-05
19435-97-3	DTXSID00173061	delta-Cadinol	222.1983655	15.52773813	0	0	0	0	1.54E-07	2.66E-05	1.54E-07	3.07E-05	1.28E-07	2.92E-05	1.41E-07	2.82E-05	2.43E-07	4.76E-05	1.76E-07	2.87E-05	1.70E-07	2.74E-05	1.40E-07	3.16E-05	1.42E-07	2.07E-05	1.67E-07	3.48E-05
1948-31-8	DTXSID00173127	L-Alanyl-L-alanine	160.0847922	15.52773813	0	0	0	0	1.11E-07	1.91E-05	1.11E-07	2.21E-05	9.24E-08	2.11E-05	1.01E-07	2.03E-05	1.75E-07	3.43E-05	1.27E-07	2.07E-05	1.22E-07	1.97E-05	1.01E-07	2.27E-05	1.03E-07	1.49E-05	1.20E-07	2.51E-05
1953-54-4	DTXSID00173187	5-Hydroxyindole	133.0527638	15.52773813	0	0	0	0	9.23E-08	1.59E-05	9.19E-08	1.84E-05	7.68E-08	1.75E-05	8.41E-08	1.69E-05	1.46E-07	2.85E-05	1.05E-07	1.72E-05	1.02E-07	1.64E-05	8.36E-08	1.89E-05	8.52E-08	1.24E-05	9.97E-08	2.08E-05
1955-73-3	DTXSID00173223	Disodium galactarate	210.0375673	15.52773813	0	0	0	0	1.46E-07	2.51E-05	1.45E-07	2.90E-05	1.21E-07	2.76E-05	1.33E-07	2.67E-05	2.30E-07	4.50E-05	1.66E-07	2.72E-05	1.61E-07	2.59E-05	1.32E-07	2.98E-05	1.35E-07	1.96E-05	1.57E-07	3.29E-05
19617-34-6	DTXSID00173283	Ammonium, benzyltriethyl-, sulfate (2:1)	192.1752247	15.52773813	0	0	0	0	1.33E-07	2.30E-05	1.33E-07	2.65E-05	1.11E-07	2.53E-05	1.22E-07	2.44E-05	2.11E-07	4.11E-05	1.52E-07	2.48E-05	1.47E-07	2.37E-05	1.21E-07	2.73E-05	1.23E-07	1.79E-05	1.44E-07	3.01E-05
19740-18-2	DTXSID00173425	1-Adamantyl radical	136.1252005	15.52773813	0	0	0	0	9.45E-08	1.63E-05	9.41E-08	1.88E-05	7.86E-08	1.79E-05	8.61E-08	1.73E-05	1.49E-07	2.91E-05	1.08E-07	1.76E-05	1.04E-07	1.68E-05	8.55E-08	1.93E-05	8.72E-08	1.27E-05	1.02E-07	2.13E-05
4/1/1976	DTXSID00173440	2-Bromo-N,N-dimethylbenzylamine	213.0153115	15.52773813	0	0	0	0	1.48E-07	2.55E-05	1.47E-07	2.94E-05	1.23E-07	2.80E-05	1.35E-07	2.70E-05	2.33E-07	4.56E-05	1.69E-07	2.75E-05	1.63E-07	2.62E-05	1.34E-07	3.03E-05	1.36E-07	1.99E-05	1.60E-07	3.33E-05
19902-08-0	DTXSID00173682	beta-Pinene, (+)-	136.1252005	15.52773813	0	0	0	0	9.45E-08	1.63E-05	9.41E-08	1.88E-05	7.86E-08	1.79E-05	8.61E-08	1.73E-05	1.49E-07	2.91E-05	1.08E-07	1.76E-05	1.04E-07	1.68E-05	8.55E-08	1.93E-05	8.72E-08	1.27E-05	1.02E-07	2.13E-05
20057-31-2	DTXSID00173869	(3,3,3-Trichloro-1-methylenepropyl)benzene	233.9769833	15.52773813	0	0	0	0	1.62E-07	2.80E-05	1.62E-07	3.23E-05	1.35E-07	3.08E-05	1.48E-07	2.97E-05	2.56E-07	5.01E-05	1.85E-07	3.02E-05	1.79E-07	2.88E-05	1.47E-07	3.32E-05	1.50E-07	2.18E-05	1.75E-07	3.66E-05
2031-90-5	DTXSID00174199	Pentane-d12	72.09390038	15.52773813	0	0	0	0	5.00E-08	8.62E-06	4.98E-08	9.94E-06	4.16E-08	9.48E-06	4.56E-08	9.15E-06	7.90E-08	1.54E-05	5.71E-08	9.32E-06	5.52E-08	8.88E-06	4.53E-08	1.02E-05	4.62E-08	6.72E-06	5.40E-08	1.13E-05
2040-95-1	DTXSID00174351	Butylcyclopentane	126.1408506	15.52773813	0	0	0	0	8.75E-08	1.51E-05	8.72E-08	1.74E-05	7.28E-08	1.66E-05	7.98E-08	1.60E-05	1.38E-07	2.70E-05	9.99E-08	1.63E-05	9.65E-08	1.55E-05	7.93E-08	1.79E-05	8.08E-08	1.18E-05	9.45E-08	1.97E-05
2045-79-6	DTXSID00174412	4-Methoxyphenethylamine	151.099714	15.52773813	0	0	0	0	1.05E-07	1.81E-05	1.04E-07	2.08E-05	8.72E-08	1.99E-05	9.56E-08	1.92E-05	1.66E-07	3.23E-05	1.20E-07	1.95E-05	1.16E-07	1.86E-05	9.50E-08	2.15E-05	9.68E-08	1.41E-05	1.13E-07	2.36E-05
205-25-4	DTXSID00174477	7H-Benzo(c)carbazole	217.0891494	15.52773813	0	0	0	0	1.51E-07	2.60E-05	1.50E-07	2.99E-05	1.25E-07	2.85E-05	1.37E-07	2.76E-05	2.38E-07	4.65E-05	1.72E-07	2.81E-05	1.66E-07	2.67E-05	1.36E-07	3.08E-05	1.39E-07	2.02E-05	1.63E-07	3.40E-05
20585-39-1	DTXSID00174598	Cyclohexylphenylglycolic acid, (-)-	234.1255944	15.52773813	0	0	0	0	1.62E-07	2.80E-05	1.62E-07	3.23E-05	1.35E-07	3.08E-05	1.48E-07	2.97E-05	2.56E-07	5.01E-05	1.85E-07	3.03E-05	1.79E-07	2.88E-05	1.47E-07	3.33E-05	1.50E-07	2.18E-05	1.75E-07	3.66E-05
20637-49-4	DTXSID00174674	Propane, 1,2,3-trimethoxy-	134.0942943	15.52773813	0	0	0	0	9.31E-08	1.60E-05	9.27E-08	1.85E-05	7.74E-08	1.76E-05	8.48E-08	1.70E-05	1.47E-07	2.87E-05	1.06E-07	1.73E-05	1.03E-07	1.65E-05	8.43E-08	1.90E-05	8.59E-08	1.25E-05	1.00E-07	2.10E-05
20722-48-9	DTXSID00174790	Phenanthrene-9,l0-d2	178.0782503	15.52773813	0	0	0	0	1.24E-07	2.13E-05	1.23E-07	2.46E-05	1.03E-07	2.34E-05	1.13E-07	2.26E-05	1.95E-07	3.81E-05	1.41E-07	2.30E-05	1.36E-07	2.19E-05	1.12E-07	2.53E-05	1.14E-07	1.66E-05	1.33E-07	2.79E-05
20777-52-0	DTXSID00174856	P-1(7)8-Menthadien-2-yl acetate, trans-	194.1306798	15.52773813	0	0	0	0	1.35E-07	2.32E-05	1.34E-07	2.68E-05	1.12E-07	2.55E-05	1.23E-07	2.46E-05	2.13E-07	4.16E-05	1.54E-07	2.51E-05	1.49E-07	2.39E-05	1.22E-07	2.76E-05	1.24E-07	1.81E-05	1.45E-07	3.04E-05
20820-82-0	DTXSID00174937	2,3,4,6-Tetramethylpyridine	135.1047994	15.52773813	0	0	0	0	9.38E-08	1.62E-05	9.34E-08	1.86E-05	7.80E-08	1.78E-05	8.54E-08	1.71E-05	1.48E-07	2.89E-05	1.07E-07	1.75E-05	1.03E-07	1.66E-05	8.49E-08	1.92E-05	8.66E-08	1.26E-05	1.01E-07	2.11E-05
209789-08-2	DTXSID00175181	Gemcabene calcium	302.2093241	15.52773813	0	0	0	0	2.10E-07	3.61E-05	2.09E-07	4.17E-05	1.74E-07	3.97E-05	1.91E-07	3.84E-05	3.31E-07	6.47E-05	2.39E-07	3.91E-05	2.31E-07	3.72E-05	1.90E-07	4.29E-05	1.94E-07	2.82E-05	2.26E-07	4.73E-05
2113-58-8	DTXSID00175363	1,1'-Biphenyl, 3-nitro- (9CI)	199.0633285	15.52773813	0	0	0	0	1.38E-07	2.38E-05	1.38E-07	2.75E-05	1.15E-07	2.62E-05	1.26E-07	2.53E-05	2.18E-07	4.26E-05	1.58E-07	2.57E-05	1.52E-07	2.45E-05	1.25E-07	2.83E-05	1.28E-07	1.86E-05	1.49E-07	3.12E-05
21198-98-1	DTXSID00175424	Ethanamine, 2,2'-dithiobis-, dihydrobromide	152.0441904	15.52773813	0	0	0	0	1.06E-07	1.82E-05	1.05E-07	2.10E-05	8.78E-08	2.00E-05	9.62E-08	1.93E-05	1.67E-07	3.25E-05	1.20E-07	1.97E-05	1.16E-07	1.87E-05	9.55E-08	2.16E-05	9.74E-08	1.42E-05	1.14E-07	2.38E-05
2122-61-4	DTXSID00175449	Benzoic acid, 4-amino-3,5-diiodo-	388.8409744	15.52773813	0	0	0	0	2.70E-07	4.65E-05	2.69E-07	5.36E-05	2.25E-07	5.11E-05	2.46E-07	4.94E-05	4.26E-07	8.32E-05	3.08E-07	5.03E-05	2.97E-07	4.79E-05	2.44E-07	5.52E-05	2.49E-07	3.62E-05	2.91E-07	6.09E-05
21228-28-4	DTXSID00175469	Dorastine hydrochloride	339.1502254	15.52773813	0	0	0	0	2.35E-07	4.05E-05	2.34E-07	4.68E-05	1.96E-07	4.46E-05	2.14E-07	4.30E-05	3.72E-07	7.26E-05	2.69E-07	4.38E-05	2.59E-07	4.18E-05	2.13E-07	4.82E-05	2.17E-07	3.16E-05	2.54E-07	5.31E-05
2143-53-5	DTXSID00175702	Cyclopentadienyl radical	66.04695019	15.52773813	0	0	0	0	4.58E-08	7.90E-06	4.56E-08	9.11E-06	3.81E-08	8.69E-06	4.18E-08	8.38E-06	7.24E-08	1.41E-05	5.23E-08	8.54E-06	5.05E-08	8.14E-06	4.15E-08	9.38E-06	4.23E-08	6.16E-06	4.95E-08	1.03E-05
214462-68-7	DTXSID00175722	Tridolgosir hydrochloride	173.1051933	15.52773813	0	0	0	0	1.20E-07	2.07E-05	1.20E-07	2.39E-05	1.00E-07	2.28E-05	1.09E-07	2.20E-05	1.90E-07	3.71E-05	1.37E-07	2.24E-05	1.32E-07	2.13E-05	1.09E-07	2.46E-05	1.11E-07	1.61E-05	1.30E-07	2.71E-05
2145-21-3	DTXSID00175727	4-Fluorophenoxy	112.032443	15.52773813	0	0	0	0	7.77E-08	1.34E-05	7.74E-08	1.55E-05	6.47E-08	1.47E-05	7.08E-08	1.42E-05	1.23E-07	2.40E-05	8.88E-08	1.45E-05	8.57E-08	1.38E-05	7.04E-08	1.59E-05	7.18E-08	1.04E-05	8.40E-08	1.75E-05
21704-44-9	DTXSID00176092	Pseudourea, 2-ethyl-2-thio-, compd. with metaphosphoric acid (1:1)	104.0408193	15.52773813	0	0	0	0	7.22E-08	1.24E-05	7.19E-08	1.44E-05	6.01E-08	1.37E-05	6.58E-08	1.32E-05	1.14E-07	2.23E-05	8.24E-08	1.34E-05	7.96E-08	1.28E-05	6.54E-08	1.48E-05	6.67E-08	9.70E-06	7.80E-08	1.63E-05
2177-47-1	DTXSID00176173	1H-Indene, 2-methyl-	130.0782503	15.52773813	0	0	0	0	9.03E-08	1.56E-05	8.99E-08	1.79E-05	7.51E-08	1.71E-05	8.23E-08	1.65E-05	1.43E-07	2.78E-05	1.03E-07	1.68E-05	9.95E-08	1.60E-05	8.17E-08	1.85E-05	8.33E-08	1.21E-05	9.75E-08	2.04E-05
21820-51-9	DTXSID00176234	Phosphotyrosine	261.0402237	15.52773813	0	0	0	0	1.81E-07	3.12E-05	1.80E-07	3.60E-05	1.51E-07	3.43E-05	1.65E-07	3.31E-05	2.86E-07	5.59E-05	2.07E-07	3.37E-05	2.00E-07	3.22E-05	1.64E-07	3.71E-05	1.67E-07	2.43E-05	1.96E-07	4.09E-05
21919-05-1	DTXSID00176335	5-Aziridino-2,4-dinitrobenzamide	252.0494694	15.52773813	0	0	0	0	1.75E-07	3.01E-05	1.74E-07	3.48E-05	1.46E-07	3.31E-05	1.59E-07	3.20E-05	2.76E-07	5.39E-05	2.00E-07	3.26E-05	1.93E-07	3.11E-05	1.58E-07	3.58E-05	1.61E-07	2.35E-05	1.89E-07	3.94E-05
219773-47-4	DTXSID00176390	Ecabet sodium pentahydrate	380.165745	15.52773813	0	0	0	0	2.64E-07	4.54E-05	2.63E-07	5.24E-05	2.20E-07	5.00E-05	2.40E-07	4.83E-05	4.16E-07	8.14E-05	3.01E-07	4.91E-05	2.91E-07	4.68E-05	2.39E-07	5.40E-05	2.44E-07	3.54E-05	2.85E-07	5.95E-05
2198-66-5	DTXSID00176395	2-Bromo-4-tert-butylphenol	228.0149771	15.52773813	0	1	0	0	2.56E-08	9.00E-06	2.94E-08	1.03E-05	1.47E-08	5.43E-06	2.58E-08	8.79E-06	3.17E-08	1.12E-05	2.76E-08	1.05E-05	3.18E-08	7.85E-06	2.23E-08	8.87E-06	2.22E-08	7.23E-06	2.66E-08	1.01E-05
220641-11-2	DTXSID00176552	Naminidil	269.1640456	15.52773813	0	0	0	0	1.87E-07	3.22E-05	1.86E-07	3.71E-05	1.55E-07	3.54E-05	1.70E-07	3.42E-05	2.95E-07	5.76E-05	2.13E-07	3.48E-05	2.06E-07	3.32E-05	1.69E-07	3.82E-05	1.72E-07	2.51E-05	2.02E-07	4.21E-05
2208-41-5	DTXSID00176577	6-Hydroxymelatonin	248.1160924	15.52773813	0	0	0	0	1.72E-07	2.97E-05	1.71E-07	3.42E-05	1.43E-07	3.26E-05	1.57E-07	3.15E-05	2.72E-07	5.31E-05	1.97E-07	3.21E-05	1.90E-07	3.06E-05	1.56E-07	3.52E-05	1.59E-07	2.31E-05	1.86E-07	3.88E-05
2213-32-3	DTXSID00176653	2,4-Dimethylpent-1-ene	98.10955045	15.52773813	0	0	0	0	6.81E-08	1.17E-05	6.78E-08	1.35E-05	5.66E-08	1.29E-05	6.20E-08	1.25E-05	1.07E-07	2.10E-05	7.77E-08	1.27E-05	7.51E-08	1.21E-05	6.17E-08	1.39E-05	6.29E-08	9.14E-06	7.35E-08	1.54E-05
2216-81-1	DTXSID00176693	Heptyl propionate	172.1463299	15.52773813	0	0	0	0	1.19E-07	2.06E-05	1.19E-07	2.37E-05	9.94E-08	2.26E-05	1.09E-07	2.19E-05	1.89E-07	3.68E-05	1.36E-07	2.23E-05	1.32E-07	2.12E-05	1.08E-07	2.44E-05	1.10E-07	1.60E-05	1.29E-07	2.69E-05
22199-21-9	DTXSID00176734	3-Aminomethylpyridine dihydrochloride	108.0687483	15.52773813	0	0	0	0	7.50E-08	1.29E-05	7.47E-08	1.49E-05	6.24E-08	1.42E-05	6.83E-08	1.37E-05	1.18E-07	2.31E-05	8.56E-08	1.40E-05	8.27E-08	1.33E-05	6.79E-08	1.53E-05	6.92E-08	1.01E-05	8.10E-08	1.69E-05
2234-20-0	DTXSID00176875	2,4-Dimethylstyrene	132.0939004	15.52773813	0	0	0	0	9.17E-08	1.58E-05	9.13E-08	1.82E-05	7.63E-08	1.74E-05	8.35E-08	1.68E-05	1.45E-07	2.83E-05	1.05E-07	1.71E-05	1.01E-07	1.63E-05	8.30E-08	1.88E-05	8.46E-08	1.23E-05	9.90E-08	2.07E-05
2240-21-3	DTXSID00176931	Thiofuradene	240.0317111	15.52773813	0	0	0	0	1.67E-07	2.87E-05	1.66E-07	3.31E-05	1.39E-07	3.16E-05	1.52E-07	3.05E-05	2.63E-07	5.14E-05	1.90E-07	3.10E-05	1.84E-07	2.96E-05	1.51E-07	3.41E-05	1.54E-07	2.24E-05	1.80E-07	3.76E-05
2245-90-1	DTXSID00176991	Anhalamine hydrochloride	209.1051933	15.52773813	0	0	0	0	1.45E-07	2.50E-05	1.45E-07	2.88E-05	1.21E-07	2.75E-05	1.32E-07	2.65E-05	2.29E-07	4.48E-05	1.66E-07	2.70E-05	1.60E-07	2.58E-05	1.31E-07	2.97E-05	1.34E-07	1.95E-05	1.57E-07	3.27E-05
2255-17-6	DTXSID00177084	Fenitrooxone	261.0402237	15.52773813	0	0	1	0	8.64E-08	1.24E-05	8.10E-08	1.09E-05	6.82E-08	8.80E-06	7.19E-08	1.10E-05	1.03E-07	1.54E-05	1.05E-07	1.42E-05	8.91E-08	1.15E-05	7.72E-08	1.14E-05	8.92E-08	1.12E-05	9.19E-08	1.42E-05
22574-47-6	DTXSID00177100	3-(2-Thienyl)alanine	171.0353995	15.52773813	0	0	0	0	1.19E-07	2.04E-05	1.18E-07	2.36E-05	9.88E-08	2.25E-05	1.08E-07	2.17E-05	1.87E-07	3.66E-05	1.36E-07	2.21E-05	1.31E-07	2.11E-05	1.07E-07	2.43E-05	1.10E-07	1.59E-05	1.28E-07	2.68E-05
2284-20-0	DTXSID00177387	4-Methoxyphenylisothiocyanate	165.0248348	15.52773813	0	0	0	0	1.15E-07	1.97E-05	1.14E-07	2.28E-05	9.53E-08	2.17E-05	1.04E-07	2.09E-05	1.81E-07	3.53E-05	1.31E-07	2.13E-05	1.26E-07	2.03E-05	1.04E-07	2.34E-05	1.06E-07	1.54E-05	1.24E-07	2.58E-05
22862-75-5	DTXSID00177403	2-p-Methoxyphenylmethyl-3-acetoxy-4-hydroxypyrrolidine	265.1314081	15.52773813	0	0	0	0	1.84E-07	3.17E-05	1.83E-07	3.66E-05	1.53E-07	3.49E-05	1.68E-07	3.37E-05	2.90E-07	5.67E-05	2.10E-07	3.43E-05	2.03E-07	3.27E-05	1.67E-07	3.77E-05	1.70E-07	2.47E-05	1.99E-07	4.15E-05
2303-80-2	DTXSID00177584	2,4,6(1H,3H,5H)-Pyrimidinetrione, 5-ethyl-1-methyl-5-phenyl-, (R)-	246.1004423	15.52773813	0	0	0	0	1.71E-07	2.94E-05	1.70E-07	3.39E-05	1.42E-07	3.24E-05	1.56E-07	3.12E-05	2.70E-07	5.27E-05	1.95E-07	3.18E-05	1.88E-07	3.03E-05	1.55E-07	3.50E-05	1.58E-07	2.29E-05	1.84E-07	3.85E-05
23052-51-9	DTXSID00177620	O,O-Diethyl O-2-ethylthioethyl phosphate	242.0741667	15.52773813	0	0	1	0	8.01E-08	1.15E-05	7.51E-08	1.01E-05	6.33E-08	8.16E-06	6.67E-08	1.02E-05	9.51E-08	1.43E-05	9.73E-08	1.32E-05	8.26E-08	1.06E-05	7.16E-08	1.05E-05	8.27E-08	1.04E-05	8.53E-08	1.32E-05
23092-70-8	DTXSID00177660	14-alpha-Morphinan-3,6-alpha-diol, 7,8-didehydro-4,5-alpha-epoxy-17-methyl-, hydrochloride	285.1364935	15.52773813	0	0	0	0	1.98E-07	3.41E-05	1.97E-07	3.93E-05	1.65E-07	3.75E-05	1.80E-07	3.62E-05	3.12E-07	6.10E-05	2.26E-07	3.69E-05	2.18E-07	3.51E-05	1.79E-07	4.05E-05	1.83E-07	2.66E-05	2.14E-07	4.46E-05
23233-88-7	DTXSID00177807	Brotianide	460.8487514	15.52773813	0	0	0	0	3.20E-07	5.51E-05	3.18E-07	6.36E-05	2.66E-07	6.06E-05	2.91E-07	5.85E-05	5.05E-07	9.86E-05	3.65E-07	5.96E-05	3.53E-07	5.68E-05	2.90E-07	6.55E-05	2.95E-07	4.30E-05	3.45E-07	7.21E-05
2360-45-4	DTXSID00178253	2-(1-Oxopropyl)benzoic acid	178.0629942	15.52773813	0	0	0	0	1.24E-07	2.13E-05	1.23E-07	2.46E-05	1.03E-07	2.34E-05	1.13E-07	2.26E-05	1.95E-07	3.81E-05	1.41E-07	2.30E-05	1.36E-07	2.19E-05	1.12E-07	2.53E-05	1.14E-07	1.66E-05	1.33E-07	2.79E-05
24085-08-3	DTXSID00178814	Ethanone, 2-((1,1-dimethylethyl)(phenymethyl)amino)-1-(4-hydroxy-3-(hydroxymethyl)phenyl)-, hydrochloride	327.1834437	15.52773813	0	0	0	0	2.27E-07	3.91E-05	2.26E-07	4.51E-05	1.89E-07	4.30E-05	2.07E-07	4.15E-05	3.58E-07	7.00E-05	2.59E-07	4.23E-05	2.50E-07	4.03E-05	2.06E-07	4.65E-05	2.10E-07	3.05E-05	2.45E-07	5.12E-05
2432-42-0	DTXSID00179063	S-Ethyl propanethioate	118.0452359	15.52773813	0	0	0	0	8.19E-08	1.41E-05	8.16E-08	1.63E-05	6.82E-08	1.55E-05	7.47E-08	1.50E-05	1.29E-07	2.53E-05	9.35E-08	1.53E-05	9.03E-08	1.45E-05	7.42E-08	1.68E-05	7.56E-08	1.10E-05	8.85E-08	1.85E-05
24360-55-2	DTXSID00179104	Milipertine	409.2365419	15.52773813	0	0	0	0	2.84E-07	4.89E-05	2.83E-07	5.65E-05	2.36E-07	5.38E-05	2.59E-07	5.19E-05	4.48E-07	8.76E-05	3.24E-07	5.29E-05	3.13E-07	5.04E-05	2.57E-07	5.81E-05	2.62E-07	3.81E-05	3.07E-07	6.41E-05
24477-37-0	DTXSID00179245	Glisolamide	434.1623909	15.52773813	0	0	0	0	3.01E-07	5.19E-05	3.00E-07	5.99E-05	2.51E-07	5.71E-05	2.75E-07	5.51E-05	4.76E-07	9.29E-05	3.44E-07	5.61E-05	3.32E-07	5.35E-05	2.73E-07	6.17E-05	2.78E-07	4.05E-05	3.25E-07	6.80E-05
24632-48-2	DTXSID00179381	Nifurpipone dihydrochloride	295.128054	15.52773813	0	0	0	0	2.05E-07	3.53E-05	2.04E-07	4.07E-05	1.70E-07	3.88E-05	1.87E-07	3.75E-05	3.23E-07	6.32E-05	2.34E-07	3.82E-05	2.26E-07	3.64E-05	1.85E-07	4.19E-05	1.89E-07	2.75E-05	2.21E-07	4.62E-05
24840-59-3	DTXSID00179548	Pretamazium iodide	437.2051449	15.52773813	0	0	0	0	3.03E-07	5.23E-05	3.02E-07	6.03E-05	2.52E-07	5.75E-05	2.76E-07	5.55E-05	4.79E-07	9.36E-05	3.46E-07	5.65E-05	3.34E-07	5.39E-05	2.75E-07	6.21E-05	2.80E-07	4.08E-05	3.28E-07	6.84E-05
2489-86-3	DTXSID00179588	Naphthalene, 1-allyl-	168.0939004	15.52773813	0	0	0	0	1.17E-07	2.01E-05	1.16E-07	2.32E-05	9.71E-08	2.21E-05	1.06E-07	2.13E-05	1.84E-07	3.60E-05	1.33E-07	2.17E-05	1.29E-07	2.07E-05	1.06E-07	2.39E-05	1.08E-07	1.57E-05	1.26E-07	2.63E-05
2492-36-6	DTXSID00179629	1-Butyl radical	58.07825032	15.52773813	0	0	0	0	4.03E-08	6.94E-06	4.01E-08	8.01E-06	3.35E-08	7.64E-06	3.67E-08	7.37E-06	6.36E-08	1.24E-05	4.60E-08	7.51E-06	4.44E-08	7.16E-06	3.65E-08	8.25E-06	3.72E-08	5.41E-06	4.35E-08	9.09E-06
25112-68-9	DTXSID00179801	Sodium 2-thiophenecarboxylate	127.9932004	15.52773813	0	0	0	0	8.88E-08	1.53E-05	8.85E-08	1.77E-05	7.39E-08	1.68E-05	8.09E-08	1.62E-05	1.40E-07	2.74E-05	1.01E-07	1.65E-05	9.79E-08	1.58E-05	8.04E-08	1.82E-05	8.20E-08	1.19E-05	9.59E-08	2.00E-05
25117-74-2	DTXSID00179806	4-Ethoxybenzoic acid nitrile	147.0684139	15.52773813	0	0	0	0	1.02E-07	1.76E-05	1.02E-07	2.03E-05	8.49E-08	1.93E-05	9.30E-08	1.87E-05	1.61E-07	3.15E-05	1.17E-07	1.90E-05	1.13E-07	1.81E-05	9.24E-08	2.09E-05	9.42E-08	1.37E-05	1.10E-07	2.30E-05
25144-04-1	DTXSID00179821	trans-2-Methylcyclopentan-1-ol	100.088815	15.52773813	0	0	0	0	6.95E-08	1.20E-05	6.92E-08	1.38E-05	5.78E-08	1.32E-05	6.33E-08	1.27E-05	1.10E-07	2.14E-05	7.93E-08	1.29E-05	7.66E-08	1.23E-05	6.29E-08	1.42E-05	6.41E-08	9.33E-06	7.50E-08	1.57E-05
25150-61-2	DTXSID00179826	Pyrrolidine, hydrochloride	71.07349929	15.52773813	0	0	0	0	4.93E-08	8.50E-06	4.91E-08	9.80E-06	4.10E-08	9.35E-06	4.49E-08	9.02E-06	7.79E-08	1.52E-05	5.63E-08	9.19E-06	5.44E-08	8.76E-06	4.47E-08	1.01E-05	4.55E-08	6.62E-06	5.33E-08	1.11E-05
2522-81-8	DTXSID00179881	Pibecarb	220.1099444	15.52773813	0	0	0	0	1.53E-07	2.63E-05	1.52E-07	3.04E-05	1.27E-07	2.89E-05	1.39E-07	2.79E-05	2.41E-07	4.71E-05	1.74E-07	2.85E-05	1.68E-07	2.71E-05	1.38E-07	3.13E-05	1.41E-07	2.05E-05	1.65E-07	3.45E-05
2532-18-5	DTXSID00179962	Benzoic acid, m-iodo-, sodium salt	247.9334274	15.52773813	0	0	0	0	1.72E-07	2.96E-05	1.71E-07	3.42E-05	1.43E-07	3.26E-05	1.57E-07	3.15E-05	2.72E-07	5.31E-05	1.96E-07	3.20E-05	1.90E-07	3.05E-05	1.56E-07	3.52E-05	1.59E-07	2.31E-05	1.86E-07	3.88E-05
25334-23-0	DTXSID00179982	Niacinamide hydrochloride	122.0480128	15.52773813	0	0	0	0	8.47E-08	1.46E-05	8.43E-08	1.68E-05	7.05E-08	1.60E-05	7.72E-08	1.55E-05	1.34E-07	2.61E-05	9.67E-08	1.58E-05	9.34E-08	1.50E-05	7.67E-08	1.73E-05	7.82E-08	1.14E-05	9.15E-08	1.91E-05
254-79-5	DTXSID00180053	1,5-Naphthyridine	130.0530982	15.52773813	0	0	0	0	9.03E-08	1.55E-05	8.99E-08	1.79E-05	7.51E-08	1.71E-05	8.22E-08	1.65E-05	1.42E-07	2.78E-05	1.03E-07	1.68E-05	9.95E-08	1.60E-05	8.17E-08	1.85E-05	8.33E-08	1.21E-05	9.75E-08	2.04E-05
25414-22-6	DTXSID00180078	2-Methoxyfuran	98.03677943	15.52773813	0	0	0	0	6.80E-08	1.17E-05	6.77E-08	1.35E-05	5.66E-08	1.29E-05	6.20E-08	1.24E-05	1.07E-07	2.10E-05	7.77E-08	1.27E-05	7.50E-08	1.21E-05	6.16E-08	1.39E-05	6.28E-08	9.14E-06	7.35E-08	1.53E-05
25769-03-3	DTXSID00180437	Pyrrolidine dithiocarbamic acid	147.0176413	15.52773813	0	0	0	0	1.02E-07	1.76E-05	1.02E-07	2.03E-05	8.49E-08	1.93E-05	9.30E-08	1.87E-05	1.61E-07	3.15E-05	1.16E-07	1.90E-05	1.12E-07	1.81E-05	9.24E-08	2.09E-05	9.42E-08	1.37E-05	1.10E-07	2.30E-05
2597-49-1	DTXSID00180634	Cyclobutane, ethenyl-	82.07825032	15.52773813	0	0	0	0	5.70E-08	9.81E-06	5.67E-08	1.13E-05	4.74E-08	1.08E-05	5.19E-08	1.04E-05	8.99E-08	1.76E-05	6.50E-08	1.06E-05	6.28E-08	1.01E-05	5.16E-08	1.17E-05	5.26E-08	7.65E-06	6.15E-08	1.28E-05
260359-57-7	DTXSID00180679	Bioallethrin	274.1568946	15.52773813	0	0	1	0	9.07E-08	1.30E-05	8.51E-08	1.15E-05	7.16E-08	9.24E-06	7.55E-08	1.15E-05	1.08E-07	1.62E-05	1.10E-07	1.49E-05	9.36E-08	1.20E-05	8.10E-08	1.19E-05	9.37E-08	1.18E-05	9.66E-08	1.50E-05
26423-78-9	DTXSID00181020	17alpha-Pregn-4-ene-3,11,20-trione	328.2038448	15.52773813	0	0	0	0	2.28E-07	3.92E-05	2.27E-07	4.53E-05	1.90E-07	4.32E-05	2.08E-07	4.17E-05	3.60E-07	7.02E-05	2.60E-07	4.24E-05	2.51E-07	4.04E-05	2.06E-07	4.66E-05	2.10E-07	3.06E-05	2.46E-07	5.14E-05
2646-97-1	DTXSID00181060	Benzenamine, 3-(trifluoromethyl)-, hydrochloride (9CI)	161.0452339	15.52773813	0	0	0	0	1.12E-07	1.93E-05	1.11E-07	2.22E-05	9.30E-08	2.12E-05	1.02E-07	2.04E-05	1.76E-07	3.45E-05	1.28E-07	2.08E-05	1.23E-07	1.98E-05	1.01E-07	2.29E-05	1.03E-07	1.50E-05	1.21E-07	2.52E-05
26932-45-6	DTXSID00181429	D-Alanine, 3,3'-diselenobis- (9CI)	335.9127495	15.52773813	0	0	0	0	2.33E-07	4.02E-05	2.32E-07	4.63E-05	1.94E-07	4.42E-05	2.12E-07	4.26E-05	3.68E-07	7.19E-05	2.66E-07	4.34E-05	2.57E-07	4.14E-05	2.11E-07	4.77E-05	2.15E-07	3.13E-05	2.52E-07	5.26E-05
27018-14-0	DTXSID00181500	Quinazoline, 2,4-diamino-5-methyl- (7CI,8CI)	174.0905463	15.52773813	0	0	0	0	1.21E-07	2.08E-05	1.20E-07	2.40E-05	1.01E-07	2.29E-05	1.10E-07	2.21E-05	1.91E-07	3.73E-05	1.38E-07	2.25E-05	1.33E-07	2.14E-05	1.09E-07	2.47E-05	1.12E-07	1.62E-05	1.30E-07	2.72E-05
27195-16-0	DTXSID00181661	alpha-D-Glucopyranoside, beta-D-fructofuranosyl, dioctadecanoate	874.6381429	15.52773813	0	0	0	0	6.07E-07	0.000104558	6.04E-07	0.00012065	5.05E-07	0.000115016	5.53E-07	0.000111016	9.58E-07	0.000187205	6.93E-07	0.000113063	6.69E-07	0.000107756	5.50E-07	0.000124219	5.60E-07	8.15E-05	6.55E-07	0.000136892
27255-72-7	DTXSID00181707	Phenylacetyl 7-aminodesacetoxycephalosporanic acid	332.083078	15.52773813	0	0	0	0	2.30E-07	3.97E-05	2.29E-07	4.58E-05	1.92E-07	4.37E-05	2.10E-07	4.22E-05	3.64E-07	7.11E-05	2.63E-07	4.29E-05	2.54E-07	4.09E-05	2.09E-07	4.72E-05	2.13E-07	3.10E-05	2.49E-07	5.20E-05
273-77-8	DTXSID00181747	Benzo-1,2,3-thiadiazole	136.0095191	15.52773813	0	0	1	0	4.50E-08	6.47E-06	4.22E-08	5.68E-06	3.55E-08	4.58E-06	3.75E-08	5.72E-06	5.34E-08	8.04E-06	5.47E-08	7.40E-06	4.64E-08	5.97E-06	4.02E-08	5.91E-06	4.65E-08	5.85E-06	4.79E-08	7.42E-06
27318-86-1	DTXSID00181762	Floverine [INN:DCF]	198.0892089	15.52773813	0	0	0	0	1.37E-07	2.37E-05	1.37E-07	2.73E-05	1.14E-07	2.60E-05	1.25E-07	2.51E-05	2.17E-07	4.24E-05	1.57E-07	2.56E-05	1.52E-07	2.44E-05	1.24E-07	2.81E-05	1.27E-07	1.85E-05	1.48E-07	3.10E-05
2788-74-1	DTXSID00182178	N-Ethyl-3-nitro PABA	210.0640568	15.52773813	0	0	0	0	1.46E-07	2.51E-05	1.45E-07	2.90E-05	1.21E-07	2.76E-05	1.33E-07	2.67E-05	2.30E-07	4.50E-05	1.66E-07	2.72E-05	1.61E-07	2.59E-05	1.32E-07	2.98E-05	1.35E-07	1.96E-05	1.57E-07	3.29E-05
28092-62-8	DTXSID00182370	(3AS,6aR)-1,3-dibenzyltetrahydro-1H-furo(3,4-d)imidazole-2,4-dione	322.1317424	15.52773813	0	0	0	0	2.24E-07	3.85E-05	2.23E-07	4.44E-05	1.86E-07	4.24E-05	2.04E-07	4.09E-05	3.53E-07	6.89E-05	2.55E-07	4.16E-05	2.46E-07	3.97E-05	2.02E-07	4.58E-05	2.06E-07	3.00E-05	2.41E-07	5.04E-05
28177-48-2	DTXSID00182456	2,6-Difluorophenol	130.0230212	15.52773813	0	0	0	0	9.02E-08	1.55E-05	8.99E-08	1.79E-05	7.51E-08	1.71E-05	8.22E-08	1.65E-05	1.42E-07	2.78E-05	1.03E-07	1.68E-05	9.95E-08	1.60E-05	8.17E-08	1.85E-05	8.33E-08	1.21E-05	9.74E-08	2.04E-05
28240-18-8	DTXSID00182496	Pinolcaine	351.2198292	15.52773813	0	0	0	0	2.44E-07	4.20E-05	2.43E-07	4.84E-05	2.03E-07	4.62E-05	2.22E-07	4.46E-05	3.85E-07	7.52E-05	2.78E-07	4.54E-05	2.69E-07	4.33E-05	2.21E-07	4.99E-05	2.25E-07	3.27E-05	2.63E-07	5.50E-05
28305-26-2	DTXSID00182557	Glyceric acid, l-	106.0266087	15.52773813	0	0	0	0	7.36E-08	1.27E-05	7.33E-08	1.46E-05	6.12E-08	1.39E-05	6.71E-08	1.35E-05	1.16E-07	2.27E-05	8.40E-08	1.37E-05	8.11E-08	1.31E-05	6.66E-08	1.51E-05	6.79E-08	9.88E-06	7.95E-08	1.66E-05
28351-20-4	DTXSID00182597	Potassium diisopropylnaphthalenesulphonate	292.1133155	15.52773813	0	0	0	0	2.03E-07	3.49E-05	2.02E-07	4.03E-05	1.69E-07	3.84E-05	1.85E-07	3.71E-05	3.20E-07	6.25E-05	2.31E-07	3.78E-05	2.23E-07	3.60E-05	1.84E-07	4.15E-05	1.87E-07	2.72E-05	2.19E-07	4.57E-05
2844-92-0	DTXSID00182638	Dipicrylamine, ammonium salt	438.9996186	15.52773813	0	0	0	0	3.05E-07	5.25E-05	3.03E-07	6.06E-05	2.53E-07	5.77E-05	2.78E-07	5.57E-05	4.81E-07	9.40E-05	3.48E-07	5.67E-05	3.36E-07	5.41E-05	2.76E-07	6.23E-05	2.81E-07	4.09E-05	3.29E-07	6.87E-05
2856-74-8	DTXSID00182774	Modaline	177.1265975	15.52773813	0	0	0	0	1.23E-07	2.12E-05	1.22E-07	2.44E-05	1.02E-07	2.33E-05	1.12E-07	2.25E-05	1.94E-07	3.79E-05	1.40E-07	2.29E-05	1.36E-07	2.18E-05	1.11E-07	2.52E-05	1.13E-07	1.65E-05	1.33E-07	2.77E-05
28715-26-6	DTXSID00182875	4,7-Dimethylbenzofuran	146.0731649	15.52773813	0	0	0	0	1.01E-07	1.75E-05	1.01E-07	2.01E-05	8.43E-08	1.92E-05	9.24E-08	1.85E-05	1.60E-07	3.13E-05	1.16E-07	1.89E-05	1.12E-07	1.80E-05	9.18E-08	2.07E-05	9.36E-08	1.36E-05	1.09E-07	2.29E-05
28733-43-9	DTXSID00182890	Nicotinamide, 5-bromo-	199.9585249	15.52773813	0	0	0	0	1.39E-07	2.39E-05	1.38E-07	2.76E-05	1.15E-07	2.63E-05	1.26E-07	2.54E-05	2.19E-07	4.28E-05	1.58E-07	2.58E-05	1.53E-07	2.46E-05	1.26E-07	2.84E-05	1.28E-07	1.86E-05	1.50E-07	3.13E-05
2875-94-7	DTXSID00182931	Propane-d8	44.06260026	15.52773813	0	0	0	0	3.06E-08	5.27E-06	3.05E-08	6.08E-06	2.54E-08	5.79E-06	2.79E-08	5.59E-06	4.83E-08	9.43E-06	3.49E-08	5.70E-06	3.37E-08	5.43E-06	2.77E-08	6.26E-06	2.82E-08	4.11E-06	3.30E-08	6.90E-06
28804-90-2	DTXSID00182996	Methyl naphthoate	186.0680796	15.52773813	0	0	0	0	1.29E-07	2.22E-05	1.29E-07	2.57E-05	1.07E-07	2.45E-05	1.18E-07	2.36E-05	2.04E-07	3.98E-05	1.47E-07	2.41E-05	1.42E-07	2.29E-05	1.17E-07	2.64E-05	1.19E-07	1.73E-05	1.39E-07	2.91E-05
2908-75-0	DTXSID00183327	Esculamine	309.1212373	15.52773813	0	0	0	0	2.15E-07	3.70E-05	2.14E-07	4.26E-05	1.78E-07	4.06E-05	1.95E-07	3.92E-05	3.39E-07	6.62E-05	2.45E-07	4.00E-05	2.36E-07	3.81E-05	1.94E-07	4.39E-05	1.98E-07	2.88E-05	2.32E-07	4.84E-05
2983-38-2	DTXSID00183963	Ethyl 2-ethylbutyrate	144.1150298	15.52773813	0	0	0	0	1.00E-07	1.72E-05	9.96E-08	1.99E-05	8.32E-08	1.90E-05	9.11E-08	1.83E-05	1.58E-07	3.08E-05	1.14E-07	1.86E-05	1.10E-07	1.78E-05	9.06E-08	2.05E-05	9.23E-08	1.34E-05	1.08E-07	2.26E-05
29871-24-7	DTXSID00183988	1-(2-Phenylethyl)pyridinium chloride	184.1126244	15.52773813	0	0	0	0	1.28E-07	2.20E-05	1.27E-07	2.54E-05	1.06E-07	2.42E-05	1.16E-07	2.34E-05	2.02E-07	3.94E-05	1.46E-07	2.38E-05	1.41E-07	2.27E-05	1.16E-07	2.61E-05	1.18E-07	1.72E-05	1.38E-07	2.88E-05
29949-19-7	DTXSID00184051	3-Nitrobenzylidene di(acetate)	253.0586371	15.52773813	0	0	0	0	1.76E-07	3.03E-05	1.75E-07	3.49E-05	1.46E-07	3.33E-05	1.60E-07	3.21E-05	2.77E-07	5.42E-05	2.00E-07	3.27E-05	1.94E-07	3.12E-05	1.59E-07	3.59E-05	1.62E-07	2.36E-05	1.90E-07	3.96E-05
30076-98-3	DTXSID00184157	1,1-Dimethoxy-3-phenylpropane	180.1150298	15.52773813	0	0	0	0	1.25E-07	2.15E-05	1.24E-07	2.48E-05	1.04E-07	2.37E-05	1.14E-07	2.29E-05	1.97E-07	3.86E-05	1.43E-07	2.33E-05	1.38E-07	2.22E-05	1.13E-07	2.56E-05	1.15E-07	1.68E-05	1.35E-07	2.82E-05
302-41-0	DTXSID00184293	Piritramide	430.2732617	15.52773813	0	0	0	0	2.99E-07	5.14E-05	2.97E-07	5.94E-05	2.48E-07	5.66E-05	2.72E-07	5.46E-05	4.71E-07	9.21E-05	3.41E-07	5.56E-05	3.29E-07	5.30E-05	2.70E-07	6.11E-05	2.76E-07	4.01E-05	3.22E-07	6.73E-05
30236-31-8	DTXSID00184334	Methanesulfonamide, N-(4-(1-hydroxy-2-((1-methylethyl)amino)ethyl)phenyl)-, (R)-	272.1194635	15.52773813	0	0	0	0	1.89E-07	3.25E-05	1.88E-07	3.75E-05	1.57E-07	3.58E-05	1.72E-07	3.45E-05	2.98E-07	5.82E-05	2.16E-07	3.52E-05	2.08E-07	3.35E-05	1.71E-07	3.86E-05	1.74E-07	2.54E-05	2.04E-07	4.26E-05
3030-19-1	DTXSID00184394	Benzoic acid, 6-amino-3-bromo-2-chloro-	248.9192182	15.52773813	0	0	0	0	1.73E-07	2.98E-05	1.72E-07	3.43E-05	1.44E-07	3.27E-05	1.57E-07	3.16E-05	2.73E-07	5.33E-05	1.97E-07	3.22E-05	1.90E-07	3.07E-05	1.56E-07	3.54E-05	1.59E-07	2.32E-05	1.87E-07	3.90E-05
30453-31-7	DTXSID00184531	Ethyl propyl disulfide	136.0380424	15.52773813	0	0	0	0	9.44E-08	1.63E-05	9.40E-08	1.88E-05	7.85E-08	1.79E-05	8.60E-08	1.73E-05	1.49E-07	2.91E-05	1.08E-07	1.76E-05	1.04E-07	1.68E-05	8.55E-08	1.93E-05	8.72E-08	1.27E-05	1.02E-07	2.13E-05
304853-42-7	DTXSID00184556	Tanaproget	297.0935831	15.52773813	0	0	0	0	2.06E-07	3.55E-05	2.05E-07	4.10E-05	1.72E-07	3.91E-05	1.88E-07	3.77E-05	3.25E-07	6.36E-05	2.35E-07	3.84E-05	2.27E-07	3.66E-05	1.87E-07	4.22E-05	1.90E-07	2.77E-05	2.23E-07	4.65E-05
30578-37-1	DTXSID00184657	Amezinium metilsulfate	202.098037	15.52773813	0	0	0	0	1.40E-07	2.42E-05	1.40E-07	2.79E-05	1.17E-07	2.66E-05	1.28E-07	2.57E-05	2.21E-07	4.33E-05	1.60E-07	2.61E-05	1.55E-07	2.49E-05	1.27E-07	2.87E-05	1.29E-07	1.88E-05	1.51E-07	3.16E-05
30673-60-0	DTXSID00184713	Propyl decanoate	214.1932801	15.52773813	0	0	0	0	1.49E-07	2.56E-05	1.48E-07	2.95E-05	1.24E-07	2.82E-05	1.35E-07	2.72E-05	2.35E-07	4.58E-05	1.70E-07	2.77E-05	1.64E-07	2.64E-05	1.35E-07	3.04E-05	1.37E-07	2.00E-05	1.61E-07	3.35E-05
30954-98-4	DTXSID00184935	Propyl anthranilate	179.0946287	15.52773813	0	0	0	0	1.24E-07	2.14E-05	1.24E-07	2.47E-05	1.03E-07	2.36E-05	1.13E-07	2.27E-05	1.96E-07	3.83E-05	1.42E-07	2.32E-05	1.37E-07	2.21E-05	1.13E-07	2.54E-05	1.15E-07	1.67E-05	1.34E-07	2.80E-05
8/4/3101	DTXSID00184990	Methylene, phenyl-	92.06260026	15.52773813	0	0	0	0	6.39E-08	1.10E-05	6.36E-08	1.27E-05	5.32E-08	1.21E-05	5.82E-08	1.17E-05	1.01E-07	1.97E-05	7.29E-08	1.19E-05	7.04E-08	1.13E-05	5.79E-08	1.31E-05	5.90E-08	8.58E-06	6.90E-08	1.44E-05
31139-87-4	DTXSID00185068	Asverin H	275.0802415	15.52773813	0	0	0	0	1.91E-07	3.29E-05	1.90E-07	3.79E-05	1.59E-07	3.62E-05	1.74E-07	3.49E-05	3.01E-07	5.89E-05	2.18E-07	3.56E-05	2.10E-07	3.39E-05	1.73E-07	3.91E-05	1.76E-07	2.56E-05	2.06E-07	4.31E-05
312-73-2	DTXSID00185129	1H-Benzimidazole, 2-(trifluoromethyl)- (9CI)	186.0404828	15.52773813	0	0	0	0	1.29E-07	2.22E-05	1.29E-07	2.57E-05	1.07E-07	2.45E-05	1.18E-07	2.36E-05	2.04E-07	3.98E-05	1.47E-07	2.40E-05	1.42E-07	2.29E-05	1.17E-07	2.64E-05	1.19E-07	1.73E-05	1.39E-07	2.91E-05
31568-84-0	DTXSID00185462	8-Hydroxyquinoline-5,7-disulphonic acid	304.9663936	15.52773813	0	0	0	0	2.12E-07	3.65E-05	2.11E-07	4.21E-05	1.76E-07	4.01E-05	1.93E-07	3.87E-05	3.34E-07	6.53E-05	2.42E-07	3.94E-05	2.33E-07	3.76E-05	1.92E-07	4.33E-05	1.95E-07	2.84E-05	2.29E-07	4.77E-05
31690-09-2	DTXSID00185583	Levomefolinic acid	459.1866315	15.52773813	0	0	0	0	3.19E-07	5.49E-05	3.17E-07	6.33E-05	2.65E-07	6.04E-05	2.90E-07	5.83E-05	5.03E-07	9.83E-05	3.64E-07	5.94E-05	3.51E-07	5.66E-05	2.89E-07	6.52E-05	2.94E-07	4.28E-05	3.44E-07	7.19E-05
3174-49-0	DTXSID00185629	2-Me-phenoxy	108.0575149	15.52773813	0	0	0	0	7.50E-08	1.29E-05	7.47E-08	1.49E-05	6.24E-08	1.42E-05	6.83E-08	1.37E-05	1.18E-07	2.31E-05	8.56E-08	1.40E-05	8.27E-08	1.33E-05	6.79E-08	1.53E-05	6.92E-08	1.01E-05	8.10E-08	1.69E-05
3178-29-8	DTXSID00185644	4-Propylheptane	142.1721507	15.52773813	0	0	0	0	9.87E-08	1.70E-05	9.83E-08	1.96E-05	8.21E-08	1.87E-05	8.99E-08	1.80E-05	1.56E-07	3.04E-05	1.13E-07	1.84E-05	1.09E-07	1.75E-05	8.93E-08	2.02E-05	9.11E-08	1.33E-05	1.07E-07	2.23E-05
31855-75-1	DTXSID00185720	Benzylpenicilloyl polylysine	334.0987281	15.52773813	0	0	0	0	2.32E-07	3.99E-05	2.31E-07	4.61E-05	1.93E-07	4.39E-05	2.11E-07	4.24E-05	3.66E-07	7.15E-05	2.65E-07	4.32E-05	2.56E-07	4.12E-05	2.10E-07	4.74E-05	2.14E-07	3.11E-05	2.50E-07	5.23E-05
3195-24-2	DTXSID00185785	Diethyl diallylmalonate	240.1361591	15.52773813	0	0	0	0	1.67E-07	2.87E-05	1.66E-07	3.31E-05	1.39E-07	3.16E-05	1.52E-07	3.05E-05	2.63E-07	5.14E-05	1.90E-07	3.10E-05	1.84E-07	2.96E-05	1.51E-07	3.41E-05	1.54E-07	2.24E-05	1.80E-07	3.76E-05
324-74-3	DTXSID00186111	4-Fluorobiphenyl	172.0688285	15.52773813	0	0	0	0	1.19E-07	2.06E-05	1.19E-07	2.37E-05	9.94E-08	2.26E-05	1.09E-07	2.18E-05	1.89E-07	3.68E-05	1.36E-07	2.22E-05	1.32E-07	2.12E-05	1.08E-07	2.44E-05	1.10E-07	1.60E-05	1.29E-07	2.69E-05
32479-73-5	DTXSID00186212	1,3-Diethylbarbituric acid	184.0847922	15.52773813	0	0	0	0	1.28E-07	2.20E-05	1.27E-07	2.54E-05	1.06E-07	2.42E-05	1.16E-07	2.34E-05	2.02E-07	3.94E-05	1.46E-07	2.38E-05	1.41E-07	2.27E-05	1.16E-07	2.61E-05	1.18E-07	1.72E-05	1.38E-07	2.88E-05
3249-68-1	DTXSID00186217	Ethyl 3-oxohexanoate	158.0942943	15.52773813	0	0	0	0	1.10E-07	1.89E-05	1.09E-07	2.18E-05	9.13E-08	2.08E-05	1.00E-07	2.01E-05	1.73E-07	3.38E-05	1.25E-07	2.04E-05	1.21E-07	1.95E-05	9.93E-08	2.25E-05	1.01E-07	1.47E-05	1.18E-07	2.47E-05
32692-19-6	DTXSID00186358	Indoline, 5-nitro-	164.0585775	15.52773813	0	0	0	0	1.14E-07	1.96E-05	1.13E-07	2.26E-05	9.47E-08	2.16E-05	1.04E-07	2.08E-05	1.80E-07	3.51E-05	1.30E-07	2.12E-05	1.26E-07	2.02E-05	1.03E-07	2.33E-05	1.05E-07	1.53E-05	1.23E-07	2.57E-05
12/3/3283	DTXSID00186499	Dimethylphosphinic acid	94.01836609	15.52773813	0	0	0	0	6.52E-08	1.12E-05	6.50E-08	1.30E-05	5.43E-08	1.24E-05	5.95E-08	1.19E-05	1.03E-07	2.01E-05	7.45E-08	1.22E-05	7.19E-08	1.16E-05	5.91E-08	1.34E-05	6.02E-08	8.76E-06	7.05E-08	1.47E-05
32841-23-9	DTXSID00186510	Thiourea, dibutyl-	188.1347196	15.52773813	0	0	0	0	1.31E-07	2.25E-05	1.30E-07	2.60E-05	1.09E-07	2.47E-05	1.19E-07	2.39E-05	2.06E-07	4.03E-05	1.49E-07	2.43E-05	1.44E-07	2.32E-05	1.18E-07	2.67E-05	1.21E-07	1.75E-05	1.41E-07	2.94E-05
32976-87-7	DTXSID00186616	Benz(a)anthracene-d16, 7,12-dimethyl-	256.1252005	15.52773813	0	0	0	0	1.78E-07	3.06E-05	1.77E-07	3.53E-05	1.48E-07	3.37E-05	1.62E-07	3.25E-05	2.81E-07	5.48E-05	2.03E-07	3.31E-05	1.96E-07	3.16E-05	1.61E-07	3.64E-05	1.64E-07	2.39E-05	1.92E-07	4.01E-05
33098-65-6	DTXSID00186757	Acetanilide, 2'-ethyl-	163.099714	15.52773813	0	0	0	0	1.13E-07	1.95E-05	1.13E-07	2.25E-05	9.42E-08	2.14E-05	1.03E-07	2.07E-05	1.79E-07	3.49E-05	1.29E-07	2.11E-05	1.25E-07	2.01E-05	1.02E-07	2.32E-05	1.04E-07	1.52E-05	1.22E-07	2.55E-05
33144-79-5	DTXSID00186797	Broperamole	363.0694723	15.52773813	0	0	0	0	2.52E-07	4.34E-05	2.51E-07	5.01E-05	2.10E-07	4.77E-05	2.30E-07	4.61E-05	3.98E-07	7.77E-05	2.88E-07	4.69E-05	2.78E-07	4.47E-05	2.28E-07	5.16E-05	2.33E-07	3.38E-05	2.72E-07	5.68E-05
33400-45-2	DTXSID00187047	Flupirtine hydrochloride	304.133554	15.52773813	0	0	0	0	2.11E-07	3.64E-05	2.10E-07	4.20E-05	1.76E-07	4.00E-05	1.92E-07	3.86E-05	3.33E-07	6.51E-05	2.41E-07	3.93E-05	2.33E-07	3.75E-05	1.91E-07	4.32E-05	1.95E-07	2.83E-05	2.28E-07	4.76E-05
33526-40-8	DTXSID00187168	Epimethandienone	300.2089301	15.52773813	0	0	0	0	2.08E-07	3.59E-05	2.07E-07	4.14E-05	1.73E-07	3.95E-05	1.90E-07	3.81E-05	3.29E-07	6.43E-05	2.38E-07	3.88E-05	2.30E-07	3.70E-05	1.89E-07	4.26E-05	1.92E-07	2.80E-05	2.25E-07	4.70E-05
33611-56-2	DTXSID00187305	Methacrylylcholine	172.1337538	15.52773813	0	0	0	0	1.19E-07	2.06E-05	1.19E-07	2.37E-05	9.94E-08	2.26E-05	1.09E-07	2.18E-05	1.89E-07	3.68E-05	1.36E-07	2.23E-05	1.32E-07	2.12E-05	1.08E-07	2.44E-05	1.10E-07	1.60E-05	1.29E-07	2.69E-05
3404-77-1	DTXSID00187648	3,3-Dimethyl-1-hexene	112.1252005	15.52773813	0	0	0	0	7.78E-08	1.34E-05	7.75E-08	1.55E-05	6.47E-08	1.47E-05	7.09E-08	1.42E-05	1.23E-07	2.40E-05	8.88E-08	1.45E-05	8.58E-08	1.38E-05	7.05E-08	1.59E-05	7.18E-08	1.05E-05	8.40E-08	1.75E-05
34285-60-4	DTXSID00187845	Dimethylazanide	45.05784922	15.52773813	0	0	0	0	3.13E-08	5.39E-06	3.11E-08	6.22E-06	2.60E-08	5.93E-06	2.85E-08	5.72E-06	4.94E-08	9.64E-06	3.57E-08	5.82E-06	3.45E-08	5.55E-06	2.83E-08	6.40E-06	2.89E-08	4.20E-06	3.38E-08	7.05E-06
3439-38-1	DTXSID00187961	Silane, ethyltrimethyl-	102.086477	15.52773813	0	0	0	0	7.08E-08	1.22E-05	7.05E-08	1.41E-05	5.89E-08	1.34E-05	6.46E-08	1.30E-05	1.12E-07	2.19E-05	8.09E-08	1.32E-05	7.81E-08	1.26E-05	6.42E-08	1.45E-05	6.54E-08	9.52E-06	7.65E-08	1.60E-05
3508-78-9	DTXSID00188579	2,4-Pentanedione, 3-(2-propenyl)-	140.0837296	15.52773813	0	0	0	0	9.72E-08	1.67E-05	9.68E-08	1.93E-05	8.09E-08	1.84E-05	8.86E-08	1.78E-05	1.53E-07	3.00E-05	1.11E-07	1.81E-05	1.07E-07	1.73E-05	8.80E-08	1.99E-05	8.97E-08	1.31E-05	1.05E-07	2.19E-05
351-28-0	DTXSID00188594	N-(3-Fluorophenyl)acetamide	153.0589921	15.52773813	0	0	0	0	1.06E-07	1.83E-05	1.06E-07	2.11E-05	8.84E-08	2.01E-05	9.68E-08	1.94E-05	1.68E-07	3.28E-05	1.21E-07	1.98E-05	1.17E-07	1.89E-05	9.62E-08	2.17E-05	9.81E-08	1.43E-05	1.15E-07	2.40E-05
35135-01-4	DTXSID00188630	Benafentrine	393.2052417	15.52773813	0	0	0	0	2.73E-07	4.70E-05	2.72E-07	5.42E-05	2.27E-07	5.17E-05	2.49E-07	4.99E-05	4.31E-07	8.42E-05	3.12E-07	5.08E-05	3.01E-07	4.84E-05	2.47E-07	5.58E-05	2.52E-07	3.66E-05	2.95E-07	6.15E-05
35265-50-0	DTXSID00188756	Peraquinsin	424.2110554	15.52773813	0	0	0	0	2.94E-07	5.07E-05	2.93E-07	5.85E-05	2.45E-07	5.58E-05	2.68E-07	5.38E-05	4.65E-07	9.08E-05	3.36E-07	5.48E-05	3.25E-07	5.23E-05	2.67E-07	6.02E-05	2.72E-07	3.95E-05	3.18E-07	6.64E-05
35282-33-8	DTXSID00188771	Benfosformin anhydrous	271.0834259	15.52773813	0	0	0	0	1.88E-07	3.24E-05	1.87E-07	3.74E-05	1.57E-07	3.56E-05	1.71E-07	3.44E-05	2.97E-07	5.80E-05	2.15E-07	3.50E-05	2.07E-07	3.34E-05	1.70E-07	3.85E-05	1.74E-07	2.53E-05	2.03E-07	4.24E-05
35430-17-2	DTXSID00188913	Methylene, 1-amino-	31.04219916	15.52773813	0	0	0	0	2.15E-08	3.71E-06	2.15E-08	4.28E-06	1.79E-08	4.08E-06	1.96E-08	3.94E-06	3.40E-08	6.64E-06	2.46E-08	4.01E-06	2.37E-08	3.82E-06	1.95E-08	4.41E-06	1.99E-08	2.89E-06	2.33E-08	4.86E-06
355-63-5	DTXSID00188998	Perfluorohept-1-ene	349.9776451	15.52773813	0	0	0	0	2.43E-07	4.18E-05	2.42E-07	4.83E-05	2.02E-07	4.60E-05	2.21E-07	4.44E-05	3.83E-07	7.49E-05	2.77E-07	4.52E-05	2.68E-07	4.31E-05	2.20E-07	4.97E-05	2.24E-07	3.26E-05	2.62E-07	5.48E-05
3552-33-8	DTXSID00189026	2,5-Furandione, 3-ethyl-4-methyl-	140.0473441	15.52773813	0	1	0	0	1.57E-08	5.53E-06	1.80E-08	6.34E-06	9.05E-09	3.34E-06	1.59E-08	5.40E-06	1.95E-08	6.90E-06	1.69E-08	6.47E-06	1.95E-08	4.82E-06	1.37E-08	5.45E-06	1.37E-08	4.44E-06	1.63E-08	6.19E-06
3572-44-9	DTXSID00189243	Anot	195.0643911	15.52773813	0	0	0	0	1.35E-07	2.33E-05	1.35E-07	2.69E-05	1.13E-07	2.57E-05	1.23E-07	2.48E-05	2.14E-07	4.18E-05	1.55E-07	2.52E-05	1.49E-07	2.40E-05	1.23E-07	2.77E-05	1.25E-07	1.82E-05	1.46E-07	3.05E-05
3577-69-3	DTXSID00189304	Pregnane-3,20-dione, 5,6-dihydroxy-6,17-dimethyl-, (5alpha,6beta)-	376.2613596	15.52773813	0	0	0	0	2.61E-07	4.50E-05	2.60E-07	5.19E-05	2.17E-07	4.95E-05	2.38E-07	4.78E-05	4.12E-07	8.05E-05	2.98E-07	4.86E-05	2.88E-07	4.64E-05	2.36E-07	5.34E-05	2.41E-07	3.51E-05	2.82E-07	5.89E-05
358-52-1	DTXSID00189329	Hexapropymate [INN:BAN:DCF]	181.1102787	15.52773813	0	0	0	0	1.26E-07	2.17E-05	1.25E-07	2.50E-05	1.05E-07	2.38E-05	1.15E-07	2.30E-05	1.98E-07	3.88E-05	1.43E-07	2.34E-05	1.39E-07	2.23E-05	1.14E-07	2.57E-05	1.16E-07	1.69E-05	1.36E-07	2.83E-05
3581-93-9	DTXSID00189349	Magnesium acetate octahydrate	60.02112937	15.52773813	0	0	0	0	4.17E-08	7.18E-06	4.15E-08	8.28E-06	3.47E-08	7.89E-06	3.80E-08	7.62E-06	6.58E-08	1.28E-05	4.76E-08	7.76E-06	4.59E-08	7.39E-06	3.77E-08	8.52E-06	3.85E-08	5.59E-06	4.50E-08	9.39E-06
36002-19-4	DTXSID00189566	Folescutol hydrochloride	277.0950226	15.52773813	0	0	0	0	1.92E-07	3.31E-05	1.91E-07	3.82E-05	1.60E-07	3.64E-05	1.75E-07	3.52E-05	3.04E-07	5.93E-05	2.20E-07	3.58E-05	2.12E-07	3.41E-05	1.74E-07	3.94E-05	1.78E-07	2.58E-05	2.08E-07	4.34E-05
36711-58-7	DTXSID00190177	Glycine, N,N-bis(carboxymethyl)-, manganese(2+) salt	191.042987	15.52773813	0	0	0	0	1.33E-07	2.28E-05	1.32E-07	2.64E-05	1.10E-07	2.51E-05	1.21E-07	2.42E-05	2.09E-07	4.09E-05	1.51E-07	2.47E-05	1.46E-07	2.35E-05	1.20E-07	2.71E-05	1.22E-07	1.78E-05	1.43E-07	2.99E-05
3688-65-1	DTXSID00190359	Codeine N-oxide	315.1470582	15.52773813	0	0	0	0	2.19E-07	3.77E-05	2.18E-07	4.35E-05	1.82E-07	4.14E-05	1.99E-07	4.00E-05	3.45E-07	6.75E-05	2.50E-07	4.07E-05	2.41E-07	3.88E-05	1.98E-07	4.48E-05	2.02E-07	2.94E-05	2.36E-07	4.93E-05
3698-95-1	DTXSID00190470	Methyl octyl sulfide	160.1285716	15.52773813	0	0	0	0	1.11E-07	1.91E-05	1.11E-07	2.21E-05	9.25E-08	2.11E-05	1.01E-07	2.03E-05	1.75E-07	3.43E-05	1.27E-07	2.07E-05	1.22E-07	1.97E-05	1.01E-07	2.27E-05	1.03E-07	1.49E-05	1.20E-07	2.51E-05
3705-45-1	DTXSID00190551	Uridine-5-t	244.0695361	15.52773813	0	0	0	0	1.69E-07	2.92E-05	1.69E-07	3.37E-05	1.41E-07	3.21E-05	1.54E-07	3.10E-05	2.67E-07	5.22E-05	1.93E-07	3.16E-05	1.87E-07	3.01E-05	1.53E-07	3.47E-05	1.56E-07	2.27E-05	1.83E-07	3.82E-05
3728-56-1	DTXSID00190733	1-Ethyl-4-methylcyclohexane	126.1408506	15.52773813	0	0	0	0	8.75E-08	1.51E-05	8.72E-08	1.74E-05	7.28E-08	1.66E-05	7.98E-08	1.60E-05	1.38E-07	2.70E-05	9.99E-08	1.63E-05	9.65E-08	1.55E-05	7.93E-08	1.79E-05	8.08E-08	1.18E-05	9.45E-08	1.97E-05
1/1/3735	DTXSID00190793	Aminoparathion	261.058851	15.52773813	0	0	0	0	1.81E-07	3.12E-05	1.80E-07	3.60E-05	1.51E-07	3.43E-05	1.65E-07	3.31E-05	2.86E-07	5.59E-05	2.07E-07	3.37E-05	2.00E-07	3.22E-05	1.64E-07	3.71E-05	1.67E-07	2.43E-05	1.96E-07	4.09E-05
37707-20-3	DTXSID00191144	Potassium asparaginate	132.0534921	15.52773813	0	0	0	0	9.16E-08	1.58E-05	9.13E-08	1.82E-05	7.62E-08	1.74E-05	8.35E-08	1.68E-05	1.45E-07	2.83E-05	1.05E-07	1.71E-05	1.01E-07	1.63E-05	8.30E-08	1.88E-05	8.46E-08	1.23E-05	9.90E-08	2.07E-05
37818-13-6	DTXSID00191260	7-Deoxyadriamycinol aglycone	400.1158176	15.52773813	0	0	0	0	2.78E-07	4.78E-05	2.77E-07	5.52E-05	2.31E-07	5.26E-05	2.53E-07	5.08E-05	4.38E-07	8.56E-05	3.17E-07	5.17E-05	3.06E-07	4.93E-05	2.51E-07	5.68E-05	2.56E-07	3.73E-05	3.00E-07	6.26E-05
37933-68-9	DTXSID00191361	Papaverine lauryl sulfate	339.1470582	15.52773813	0	0	0	0	2.35E-07	4.05E-05	2.34E-07	4.68E-05	1.96E-07	4.46E-05	2.14E-07	4.30E-05	3.72E-07	7.26E-05	2.69E-07	4.38E-05	2.59E-07	4.18E-05	2.13E-07	4.82E-05	2.17E-07	3.16E-05	2.54E-07	5.31E-05
38098-46-3	DTXSID00191503	Mercaptopropanediol	108.0245005	15.52773813	0	0	0	0	7.50E-08	1.29E-05	7.47E-08	1.49E-05	6.24E-08	1.42E-05	6.83E-08	1.37E-05	1.18E-07	2.31E-05	8.56E-08	1.40E-05	8.26E-08	1.33E-05	6.79E-08	1.53E-05	6.92E-08	1.01E-05	8.10E-08	1.69E-05
38363-41-6	DTXSID00191720	d-Penbutolol	291.2198292	15.52773813	0	0	0	0	2.02E-07	3.48E-05	2.01E-07	4.02E-05	1.68E-07	3.83E-05	1.84E-07	3.70E-05	3.19E-07	6.23E-05	2.31E-07	3.76E-05	2.23E-07	3.59E-05	1.83E-07	4.14E-05	1.87E-07	2.71E-05	2.18E-07	4.56E-05
38539-12-7	DTXSID00191866	Gentamicin C1 sulfate	477.3162487	15.52773813	0	0	0	0	3.31E-07	5.71E-05	3.30E-07	6.58E-05	2.76E-07	6.28E-05	3.02E-07	6.06E-05	5.23E-07	0.000102163	3.78E-07	6.17E-05	3.65E-07	5.88E-05	3.00E-07	6.78E-05	3.06E-07	4.45E-05	3.58E-07	7.47E-05
3876-51-5	DTXSID00192035	2,4-Dimethyl-2-pentenoic acid, (2Z)-	128.0837296	15.52773813	0	0	0	0	8.89E-08	1.53E-05	8.85E-08	1.77E-05	7.40E-08	1.68E-05	8.10E-08	1.63E-05	1.40E-07	2.74E-05	1.01E-07	1.66E-05	9.80E-08	1.58E-05	8.05E-08	1.82E-05	8.21E-08	1.19E-05	9.60E-08	2.00E-05
3900-31-0	DTXSID00192277	Fludiazepam	302.0622189	15.52773813	0	0	0	0	2.10E-07	3.61E-05	2.09E-07	4.17E-05	1.74E-07	3.97E-05	1.91E-07	3.83E-05	3.31E-07	6.47E-05	2.39E-07	3.90E-05	2.31E-07	3.72E-05	1.90E-07	4.29E-05	1.94E-07	2.82E-05	2.26E-07	4.73E-05
39073-07-9	DTXSID00192318	Dibenzo(b,e)(1,4)dioxin, 2,7-dibromo-	339.8734536	15.52773813	0	0	0	0	2.36E-07	4.06E-05	2.35E-07	4.69E-05	1.96E-07	4.47E-05	2.15E-07	4.31E-05	3.72E-07	7.27E-05	2.69E-07	4.39E-05	2.60E-07	4.19E-05	2.14E-07	4.83E-05	2.18E-07	3.17E-05	2.55E-07	5.32E-05
393121-34-1	DTXSID00192550	ALT 711	232.0796101	15.52773813	0	0	0	0	1.61E-07	2.77E-05	1.60E-07	3.20E-05	1.34E-07	3.05E-05	1.47E-07	2.95E-05	2.54E-07	4.97E-05	1.84E-07	3.00E-05	1.78E-07	2.86E-05	1.46E-07	3.30E-05	1.49E-07	2.16E-05	1.74E-07	3.63E-05
39325-01-4	DTXSID00192555	Picibanil	334.0987281	15.52773813	0	0	0	0	2.32E-07	3.99E-05	2.31E-07	4.61E-05	1.93E-07	4.39E-05	2.11E-07	4.24E-05	3.66E-07	7.15E-05	2.65E-07	4.32E-05	2.56E-07	4.12E-05	2.10E-07	4.74E-05	2.14E-07	3.11E-05	2.50E-07	5.23E-05
39478-78-9	DTXSID00192616	5-Bromo-o-toluidine	184.9840114	15.52773813	0	0	0	0	1.28E-07	2.21E-05	1.28E-07	2.55E-05	1.07E-07	2.43E-05	1.17E-07	2.35E-05	2.03E-07	3.96E-05	1.47E-07	2.39E-05	1.42E-07	2.28E-05	1.16E-07	2.63E-05	1.19E-07	1.72E-05	1.39E-07	2.90E-05
39512-51-1	DTXSID00192651	1-(o-Tolyl)piperazine	176.1313485	15.52773813	0	0	0	0	1.22E-07	2.11E-05	1.22E-07	2.43E-05	1.02E-07	2.32E-05	1.11E-07	2.24E-05	1.93E-07	3.77E-05	1.40E-07	2.28E-05	1.35E-07	2.17E-05	1.11E-07	2.50E-05	1.13E-07	1.64E-05	1.32E-07	2.76E-05
398-69-6	DTXSID00192873	2,5-Dichlorobenzenediazonium tetrafluoroborate	172.9673285	15.52773813	0	0	0	0	1.20E-07	2.07E-05	1.20E-07	2.39E-05	9.99E-08	2.27E-05	1.09E-07	2.20E-05	1.89E-07	3.70E-05	1.37E-07	2.24E-05	1.32E-07	2.13E-05	1.09E-07	2.46E-05	1.11E-07	1.61E-05	1.30E-07	2.71E-05
3/2/3988	DTXSID00192919	4,4'-Dibromobenzophenone	337.8941891	15.52773813	0	0	0	0	2.34E-07	4.04E-05	2.34E-07	4.66E-05	1.95E-07	4.44E-05	2.14E-07	4.29E-05	3.70E-07	7.23E-05	2.68E-07	4.37E-05	2.58E-07	4.16E-05	2.12E-07	4.80E-05	2.16E-07	3.15E-05	2.53E-07	5.29E-05
4021-34-5	DTXSID00193209	5-Methoxy-N,N-diisopropyltryptamine	274.2045135	15.52773813	0	0	0	0	1.90E-07	3.28E-05	1.89E-07	3.78E-05	1.58E-07	3.61E-05	1.73E-07	3.48E-05	3.00E-07	5.87E-05	2.17E-07	3.54E-05	2.10E-07	3.38E-05	1.72E-07	3.89E-05	1.76E-07	2.56E-05	2.06E-07	4.29E-05
402595-29-3	DTXSID00193244	Etriciguat	397.1451217	15.52773813	0	0	0	0	2.76E-07	4.75E-05	2.74E-07	5.48E-05	2.29E-07	5.22E-05	2.51E-07	5.04E-05	4.35E-07	8.50E-05	3.15E-07	5.13E-05	3.04E-07	4.89E-05	2.50E-07	5.64E-05	2.54E-07	3.70E-05	2.98E-07	6.22E-05
4032-92-2	DTXSID00193325	Heptane, 2,4,4-trimethyl-	142.1721507	15.52773813	0	0	0	0	9.87E-08	1.70E-05	9.83E-08	1.96E-05	8.21E-08	1.87E-05	8.99E-08	1.80E-05	1.56E-07	3.04E-05	1.13E-07	1.84E-05	1.09E-07	1.75E-05	8.93E-08	2.02E-05	9.11E-08	1.33E-05	1.07E-07	2.23E-05
4049-81-4	DTXSID00193502	2-Methylhexa-1,5-diene	96.09390038	15.52773813	0	0	0	0	6.67E-08	1.15E-05	6.64E-08	1.33E-05	5.55E-08	1.26E-05	6.08E-08	1.22E-05	1.05E-07	2.06E-05	7.61E-08	1.24E-05	7.35E-08	1.18E-05	6.04E-08	1.36E-05	6.16E-08	8.96E-06	7.20E-08	1.50E-05
40507-86-6	DTXSID00193522	N-(2,3-Dihydro-1H-inden-4-yl)-4,5-dihydro-1H-imidazol-2-amine mononitrate	201.1265975	15.52773813	0	0	0	0	1.40E-07	2.40E-05	1.39E-07	2.77E-05	1.16E-07	2.64E-05	1.27E-07	2.55E-05	2.20E-07	4.30E-05	1.59E-07	2.60E-05	1.54E-07	2.48E-05	1.26E-07	2.86E-05	1.29E-07	1.87E-05	1.51E-07	3.15E-05
40688-84-4	DTXSID00193668	Ampicillin hydrochloride	349.1096271	15.52773813	0	0	0	0	2.42E-07	4.17E-05	2.41E-07	4.82E-05	2.02E-07	4.59E-05	2.21E-07	4.43E-05	3.82E-07	7.47E-05	2.77E-07	4.51E-05	2.67E-07	4.30E-05	2.19E-07	4.96E-05	2.24E-07	3.25E-05	2.62E-07	5.46E-05
409081-12-5	DTXSID00193901	Otamixaban hydrochloride	446.1954053	15.52773813	0	0	0	0	3.10E-07	5.33E-05	3.08E-07	6.15E-05	2.58E-07	5.87E-05	2.82E-07	5.66E-05	4.89E-07	9.55E-05	3.53E-07	5.77E-05	3.41E-07	5.50E-05	2.80E-07	6.34E-05	2.86E-07	4.16E-05	3.34E-07	6.98E-05
4095-22-1	DTXSID00193946	Thiophene, 2-(1-methylethyl)-	126.0503213	15.52773813	0	0	0	0	8.75E-08	1.51E-05	8.71E-08	1.74E-05	7.28E-08	1.66E-05	7.97E-08	1.60E-05	1.38E-07	2.70E-05	9.99E-08	1.63E-05	9.64E-08	1.55E-05	7.92E-08	1.79E-05	8.08E-08	1.17E-05	9.45E-08	1.97E-05
41610-51-9	DTXSID00194438	Amphotericin B sodium	923.4878499	15.52773813	0	0	0	0	6.41E-07	0.000110398	6.38E-07	0.000127388	5.33E-07	0.00012144	5.84E-07	0.000117216	1.01E-06	0.00019766	7.32E-07	0.000119377	7.06E-07	0.000113774	5.80E-07	0.000131156	5.92E-07	8.61E-05	6.92E-07	0.000144538
41720-62-1	DTXSID00194519	Linalool oxide pyranoid, trans-(-)-	170.1306798	15.52773813	0	0	0	0	1.18E-07	2.03E-05	1.18E-07	2.35E-05	9.82E-08	2.24E-05	1.08E-07	2.16E-05	1.86E-07	3.64E-05	1.35E-07	2.20E-05	1.30E-07	2.10E-05	1.07E-07	2.42E-05	1.09E-07	1.59E-05	1.28E-07	2.66E-05
4200-48-0	DTXSID00194812	Pros-methylimidazoleacetic acid	140.0585775	15.52773813	0	0	0	0	9.72E-08	1.67E-05	9.68E-08	1.93E-05	8.09E-08	1.84E-05	8.86E-08	1.78E-05	1.53E-07	3.00E-05	1.11E-07	1.81E-05	1.07E-07	1.73E-05	8.80E-08	1.99E-05	8.97E-08	1.31E-05	1.05E-07	2.19E-05
4201-84-7	DTXSID00194817	(+)-Isoeburnamine	296.1888634	15.52773813	0	0	0	0	2.06E-07	3.54E-05	2.05E-07	4.09E-05	1.71E-07	3.89E-05	1.87E-07	3.76E-05	3.24E-07	6.34E-05	2.35E-07	3.83E-05	2.27E-07	3.65E-05	1.86E-07	4.21E-05	1.90E-07	2.76E-05	2.22E-07	4.64E-05
4218-48-8	DTXSID00195001	Benzene, 1-ethyl-4-(1-methylethyl)-	148.1252005	15.52773813	0	0	0	0	1.03E-07	1.77E-05	1.02E-07	2.04E-05	8.55E-08	1.95E-05	9.37E-08	1.88E-05	1.62E-07	3.17E-05	1.17E-07	1.91E-05	1.13E-07	1.82E-05	9.31E-08	2.10E-05	9.49E-08	1.38E-05	1.11E-07	2.32E-05
422-03-7	DTXSID00195026	1H,1H-Perfluoropropylamine	149.0263902	15.52773813	0	0	0	0	1.03E-07	1.78E-05	1.03E-07	2.06E-05	8.60E-08	1.96E-05	9.42E-08	1.89E-05	1.63E-07	3.19E-05	1.18E-07	1.93E-05	1.14E-07	1.84E-05	9.36E-08	2.12E-05	9.55E-08	1.39E-05	1.12E-07	2.33E-05
42233-14-7	DTXSID00195066	Arachidyl behenate	620.6471319	15.52773813	0	0	0	0	4.31E-07	7.42E-05	4.29E-07	8.56E-05	3.58E-07	8.16E-05	3.92E-07	7.88E-05	6.80E-07	0.000132841	4.92E-07	8.02E-05	4.75E-07	7.65E-05	3.90E-07	8.81E-05	3.98E-07	5.78E-05	4.65E-07	9.71E-05
4229-91-8	DTXSID00195122	2-Propylfuran	110.0731649	15.52773813	0	0	0	0	7.64E-08	1.32E-05	7.61E-08	1.52E-05	6.36E-08	1.45E-05	6.96E-08	1.40E-05	1.21E-07	2.36E-05	8.72E-08	1.42E-05	8.42E-08	1.36E-05	6.92E-08	1.56E-05	7.05E-08	1.03E-05	8.25E-08	1.72E-05
42477-94-1	DTXSID00195263	Limonene oxide, trans-(-)-	152.1201151	15.52773813	0	0	0	0	1.06E-07	1.82E-05	1.05E-07	2.10E-05	8.78E-08	2.00E-05	9.62E-08	1.93E-05	1.67E-07	3.26E-05	1.21E-07	1.97E-05	1.16E-07	1.87E-05	9.56E-08	2.16E-05	9.75E-08	1.42E-05	1.14E-07	2.38E-05
42877-18-9	DTXSID00195546	Pelanserin hydrochloride	364.189926	15.52773813	0	0	0	0	2.53E-07	4.35E-05	2.52E-07	5.02E-05	2.10E-07	4.79E-05	2.30E-07	4.62E-05	3.99E-07	7.80E-05	2.89E-07	4.71E-05	2.79E-07	4.49E-05	2.29E-07	5.17E-05	2.33E-07	3.39E-05	2.73E-07	5.70E-05
436-40-8	DTXSID00195884	Inproquone	306.1579572	15.52773813	0	0	0	0	2.12E-07	3.66E-05	2.12E-07	4.22E-05	1.77E-07	4.03E-05	1.94E-07	3.89E-05	3.35E-07	6.55E-05	2.43E-07	3.96E-05	2.34E-07	3.77E-05	1.92E-07	4.35E-05	1.96E-07	2.85E-05	2.29E-07	4.79E-05
4386-76-9	DTXSID00195965	Troxonium	340.2123981	15.52773813	0	0	0	0	2.36E-07	4.07E-05	2.35E-07	4.69E-05	1.96E-07	4.47E-05	2.15E-07	4.32E-05	3.73E-07	7.28E-05	2.70E-07	4.40E-05	2.60E-07	4.19E-05	2.14E-07	4.83E-05	2.18E-07	3.17E-05	2.55E-07	5.32E-05
440-60-8	DTXSID00196013	2,3,4,5,6-Pentafluorobenzyl alcohol	198.0104058	15.52773813	0	0	0	0	1.37E-07	2.37E-05	1.37E-07	2.73E-05	1.14E-07	2.60E-05	1.25E-07	2.51E-05	2.17E-07	4.24E-05	1.57E-07	2.56E-05	1.51E-07	2.44E-05	1.24E-07	2.81E-05	1.27E-07	1.85E-05	1.48E-07	3.10E-05
4427-76-3	DTXSID00196098	Sym-homospermidine	159.1735477	15.52773813	0	0	0	0	1.10E-07	1.90E-05	1.10E-07	2.20E-05	9.19E-08	2.09E-05	1.01E-07	2.02E-05	1.74E-07	3.41E-05	1.26E-07	2.06E-05	1.22E-07	1.96E-05	1.00E-07	2.26E-05	1.02E-07	1.48E-05	1.19E-07	2.49E-05
4430-42-6	DTXSID00196119	Berteroin	175.0489414	15.52773813	0	0	0	0	1.21E-07	2.09E-05	1.21E-07	2.41E-05	1.01E-07	2.30E-05	1.11E-07	2.22E-05	1.92E-07	3.75E-05	1.39E-07	2.26E-05	1.34E-07	2.16E-05	1.10E-07	2.49E-05	1.12E-07	1.63E-05	1.31E-07	2.74E-05
443144-27-2	DTXSID00196134	Pruvanserin hydrochloride	376.1699395	15.52773813	0	0	0	0	2.61E-07	4.50E-05	2.60E-07	5.19E-05	2.17E-07	4.95E-05	2.38E-07	4.77E-05	4.12E-07	8.05E-05	2.98E-07	4.86E-05	2.88E-07	4.63E-05	2.36E-07	5.34E-05	2.41E-07	3.51E-05	2.82E-07	5.89E-05
11/8/4433	DTXSID00196139	3,4-Dimethylbiphenyl	182.1095504	15.52773813	0	0	0	0	1.26E-07	2.18E-05	1.26E-07	2.51E-05	1.05E-07	2.39E-05	1.15E-07	2.31E-05	2.00E-07	3.90E-05	1.44E-07	2.35E-05	1.39E-07	2.24E-05	1.14E-07	2.59E-05	1.17E-07	1.70E-05	1.36E-07	2.85E-05
4468-59-1	DTXSID00196275	4-Hydroxy-3-methoxyphenylacetonitrile	163.0633285	15.52773813	0	0	0	0	1.13E-07	1.95E-05	1.13E-07	2.25E-05	9.42E-08	2.14E-05	1.03E-07	2.07E-05	1.79E-07	3.49E-05	1.29E-07	2.11E-05	1.25E-07	2.01E-05	1.02E-07	2.32E-05	1.04E-07	1.52E-05	1.22E-07	2.55E-05
44743-29-5	DTXSID00196290	Sulfonium, (2-carboxyethyl)dimethyl-	135.0479756	15.52773813	0	0	0	0	9.37E-08	1.61E-05	9.33E-08	1.86E-05	7.80E-08	1.78E-05	8.54E-08	1.71E-05	1.48E-07	2.89E-05	1.07E-07	1.75E-05	1.03E-07	1.66E-05	8.49E-08	1.92E-05	8.65E-08	1.26E-05	1.01E-07	2.11E-05
45247-34-5	DTXSID00196452	Pentadecyl sulfuric acid	308.2021305	15.52773813	0	0	0	0	2.14E-07	3.68E-05	2.13E-07	4.25E-05	1.78E-07	4.05E-05	1.95E-07	3.91E-05	3.38E-07	6.60E-05	2.44E-07	3.98E-05	2.36E-07	3.80E-05	1.94E-07	4.38E-05	1.97E-07	2.87E-05	2.31E-07	4.82E-05
4555-00-4	DTXSID00196553	Butyrylthiocholine	190.1265603	15.52773813	0	0	0	0	1.32E-07	2.27E-05	1.31E-07	2.62E-05	1.10E-07	2.50E-05	1.20E-07	2.41E-05	2.08E-07	4.07E-05	1.51E-07	2.46E-05	1.45E-07	2.34E-05	1.19E-07	2.70E-05	1.22E-07	1.77E-05	1.42E-07	2.98E-05
460-13-9	DTXSID00196679	1-Fluoropropane	62.05317844	15.52773813	0	0	0	0	4.31E-08	7.42E-06	4.29E-08	8.56E-06	3.58E-08	8.16E-06	3.92E-08	7.88E-06	6.80E-08	1.33E-05	4.92E-08	8.02E-06	4.75E-08	7.64E-06	3.90E-08	8.81E-06	3.98E-08	5.78E-06	4.65E-08	9.71E-06
467-22-1	DTXSID00196912	Carbiphene hydrochloride	430.2620283	15.52773813	0	0	0	0	2.99E-07	5.14E-05	2.97E-07	5.94E-05	2.48E-07	5.66E-05	2.72E-07	5.46E-05	4.71E-07	9.21E-05	3.41E-07	5.56E-05	3.29E-07	5.30E-05	2.70E-07	6.11E-05	2.76E-07	4.01E-05	3.22E-07	6.73E-05
469-79-4	DTXSID00196977	Ketobemidone	247.1572289	15.52773813	0	0	0	0	1.72E-07	2.95E-05	1.71E-07	3.41E-05	1.43E-07	3.25E-05	1.56E-07	3.14E-05	2.71E-07	5.29E-05	1.96E-07	3.19E-05	1.89E-07	3.04E-05	1.55E-07	3.51E-05	1.58E-07	2.30E-05	1.85E-07	3.87E-05
4727-29-1	DTXSID00197080	Lemax	241.0738932	15.52773813	0	0	1	0	7.98E-08	1.15E-05	7.48E-08	1.01E-05	6.30E-08	8.12E-06	6.64E-08	1.01E-05	9.47E-08	1.43E-05	9.69E-08	1.31E-05	8.23E-08	1.06E-05	7.13E-08	1.05E-05	8.24E-08	1.04E-05	8.49E-08	1.32E-05
47312-91-4	DTXSID00197101	Benzenemethanaminium​, 4-​dodecyl-​N,​N,​N-​trimethyl-	318.3160753	15.52773813	0	0	0	0	2.21E-07	3.81E-05	2.20E-07	4.39E-05	1.84E-07	4.19E-05	2.01E-07	4.04E-05	3.49E-07	6.81E-05	2.52E-07	4.11E-05	2.44E-07	3.92E-05	2.00E-07	4.52E-05	2.04E-07	2.97E-05	2.39E-07	4.98E-05
475-38-7	DTXSID00197161	Naphthazarin	190.0266087	15.52773813	0	0	0	0	1.32E-07	2.27E-05	1.31E-07	2.62E-05	1.10E-07	2.50E-05	1.20E-07	2.41E-05	2.08E-07	4.07E-05	1.51E-07	2.46E-05	1.45E-07	2.34E-05	1.19E-07	2.70E-05	1.22E-07	1.77E-05	1.42E-07	2.97E-05
475-80-9	DTXSID00197166	Aristolochic acid II	311.042987	15.52773813	0	0	0	0	2.16E-07	3.72E-05	2.15E-07	4.29E-05	1.80E-07	4.09E-05	1.97E-07	3.95E-05	3.41E-07	6.66E-05	2.46E-07	4.02E-05	2.38E-07	3.83E-05	1.95E-07	4.42E-05	1.99E-07	2.90E-05	2.33E-07	4.87E-05
4757-58-8	DTXSID00197202	Acridan, 9,9-dimethyl-10-(3-(methylamino)propyl)-, monomethanesulfonate	280.1939488	15.52773813	0	0	0	0	1.94E-07	3.35E-05	1.94E-07	3.87E-05	1.62E-07	3.68E-05	1.77E-07	3.56E-05	3.07E-07	6.00E-05	2.22E-07	3.62E-05	2.14E-07	3.45E-05	1.76E-07	3.98E-05	1.80E-07	2.61E-05	2.10E-07	4.39E-05
480-44-4	DTXSID00197383	Acacetin	284.0684735	15.52773813	0	0	0	0	1.97E-07	3.40E-05	1.96E-07	3.92E-05	1.64E-07	3.74E-05	1.80E-07	3.61E-05	3.11E-07	6.08E-05	2.25E-07	3.67E-05	2.17E-07	3.50E-05	1.79E-07	4.03E-05	1.82E-07	2.65E-05	2.13E-07	4.45E-05
486-35-1	DTXSID00197560	Daphnetin	178.0266087	15.52773813	0	0	0	0	1.24E-07	2.13E-05	1.23E-07	2.46E-05	1.03E-07	2.34E-05	1.13E-07	2.26E-05	1.95E-07	3.81E-05	1.41E-07	2.30E-05	1.36E-07	2.19E-05	1.12E-07	2.53E-05	1.14E-07	1.66E-05	1.33E-07	2.79E-05
486-70-4	DTXSID00197565	Lupinine	169.1466642	15.52773813	0	0	0	0	1.17E-07	2.02E-05	1.17E-07	2.33E-05	9.77E-08	2.22E-05	1.07E-07	2.15E-05	1.85E-07	3.62E-05	1.34E-07	2.19E-05	1.29E-07	2.08E-05	1.06E-07	2.40E-05	1.08E-07	1.58E-05	1.27E-07	2.65E-05
4897-25-0	DTXSID00197646	1-Methyl-5-chloro-4-nitroimidazole	160.999204	15.52773813	0	1	0	0	1.81E-08	6.35E-06	2.07E-08	7.28E-06	1.04E-08	3.84E-06	1.82E-08	6.21E-06	2.24E-08	7.93E-06	1.95E-08	7.44E-06	2.24E-08	5.54E-06	1.58E-08	6.26E-06	1.57E-08	5.11E-06	1.88E-08	7.12E-06
490-97-1	DTXSID00197661	Benzoic acid, 2-fluoro-, sodium salt	140.0273576	15.52773813	0	0	0	0	9.72E-08	1.67E-05	9.68E-08	1.93E-05	8.09E-08	1.84E-05	8.86E-08	1.78E-05	1.53E-07	3.00E-05	1.11E-07	1.81E-05	1.07E-07	1.73E-05	8.80E-08	1.99E-05	8.97E-08	1.31E-05	1.05E-07	2.19E-05
3/3/4919	DTXSID00197702	4-Aminoimidazole	83.04834716	15.52773813	0	0	0	0	5.76E-08	9.93E-06	5.74E-08	1.15E-05	4.80E-08	1.09E-05	5.25E-08	1.05E-05	9.10E-08	1.78E-05	6.58E-08	1.07E-05	6.35E-08	1.02E-05	5.22E-08	1.18E-05	5.32E-08	7.74E-06	6.22E-08	1.30E-05
494-08-6	DTXSID00197782	Glucovanillin	314.1001675	15.52773813	0	0	0	0	2.18E-07	3.75E-05	2.17E-07	4.33E-05	1.81E-07	4.13E-05	1.99E-07	3.99E-05	3.44E-07	6.72E-05	2.49E-07	4.06E-05	2.40E-07	3.87E-05	1.97E-07	4.46E-05	2.01E-07	2.93E-05	2.35E-07	4.92E-05
495-60-3	DTXSID00197808	Zingiberene	204.1878008	15.52773813	0	0	0	0	1.42E-07	2.44E-05	1.41E-07	2.82E-05	1.18E-07	2.69E-05	1.29E-07	2.59E-05	2.24E-07	4.37E-05	1.62E-07	2.64E-05	1.56E-07	2.52E-05	1.28E-07	2.90E-05	1.31E-07	1.90E-05	1.53E-07	3.20E-05
49602-90-6	DTXSID00197929	1,1'-Biphenyl, 2,3'-dibromo-	309.8992745	15.52773813	0	1	0	0	3.48E-08	1.22E-05	3.99E-08	1.40E-05	2.00E-08	7.39E-06	3.51E-08	1.19E-05	4.31E-08	1.53E-05	3.74E-08	1.43E-05	4.32E-08	1.07E-05	3.04E-08	1.21E-05	3.02E-08	9.83E-06	3.61E-08	1.37E-05
4975-21-7	DTXSID00198012	Furazan, dimethyl-	98.04801281	15.52773813	0	0	0	0	6.80E-08	1.17E-05	6.78E-08	1.35E-05	5.66E-08	1.29E-05	6.20E-08	1.24E-05	1.07E-07	2.10E-05	7.77E-08	1.27E-05	7.50E-08	1.21E-05	6.16E-08	1.39E-05	6.28E-08	9.14E-06	7.35E-08	1.53E-05
4989-94-0	DTXSID00198138	Triamcinolone furetonide	578.2315963	15.52773813	0	0	0	0	4.01E-07	6.91E-05	4.00E-07	7.98E-05	3.34E-07	7.60E-05	3.66E-07	7.34E-05	6.33E-07	0.000123763	4.58E-07	7.47E-05	4.42E-07	7.12E-05	3.63E-07	8.21E-05	3.70E-07	5.39E-05	4.33E-07	9.05E-05
502-73-8	DTXSID00198239	Palmitone	450.4800666	15.52773813	0	0	0	0	3.13E-07	5.39E-05	3.11E-07	6.21E-05	2.60E-07	5.92E-05	2.85E-07	5.72E-05	4.94E-07	9.64E-05	3.57E-07	5.82E-05	3.45E-07	5.55E-05	2.83E-07	6.40E-05	2.89E-07	4.20E-05	3.38E-07	7.05E-05
50366-32-0	DTXSID00198416	Flunamine	263.1121705	15.52773813	0	0	0	0	1.83E-07	3.15E-05	1.82E-07	3.63E-05	1.52E-07	3.46E-05	1.66E-07	3.34E-05	2.88E-07	5.63E-05	2.08E-07	3.40E-05	2.01E-07	3.24E-05	1.65E-07	3.74E-05	1.69E-07	2.45E-05	1.97E-07	4.12E-05
505-34-0	DTXSID00198517	Cheirolin	179.0074705	15.52773813	0	0	0	0	1.24E-07	2.14E-05	1.24E-07	2.47E-05	1.03E-07	2.35E-05	1.13E-07	2.27E-05	1.96E-07	3.83E-05	1.42E-07	2.31E-05	1.37E-07	2.21E-05	1.12E-07	2.54E-05	1.15E-07	1.67E-05	1.34E-07	2.80E-05
5058-19-5	DTXSID00198597	2-Butylpyridine	135.1047994	15.52773813	0	0	0	0	9.38E-08	1.62E-05	9.34E-08	1.86E-05	7.80E-08	1.78E-05	8.54E-08	1.71E-05	1.48E-07	2.89E-05	1.07E-07	1.75E-05	1.03E-07	1.66E-05	8.49E-08	1.92E-05	8.66E-08	1.26E-05	1.01E-07	2.11E-05
50717-86-7	DTXSID00198774	Iron(II) sodium citrate	192.0270026	15.52773813	0	0	0	0	1.33E-07	2.30E-05	1.33E-07	2.65E-05	1.11E-07	2.53E-05	1.21E-07	2.44E-05	2.10E-07	4.11E-05	1.52E-07	2.48E-05	1.47E-07	2.37E-05	1.21E-07	2.73E-05	1.23E-07	1.79E-05	1.44E-07	3.01E-05
508-96-3	DTXSID00198830	Hydrocortisone tebutate	460.282489	15.52773813	0	0	0	0	3.19E-07	5.50E-05	3.18E-07	6.35E-05	2.66E-07	6.05E-05	2.91E-07	5.84E-05	5.04E-07	9.85E-05	3.65E-07	5.95E-05	3.52E-07	5.67E-05	2.89E-07	6.54E-05	2.95E-07	4.29E-05	3.45E-07	7.20E-05
50851-34-8	DTXSID00198890	Benzene, dimethylbis(phenylmethyl)-	286.1721507	15.52773813	0	0	0	0	1.99E-07	3.42E-05	1.98E-07	3.95E-05	1.65E-07	3.76E-05	1.81E-07	3.63E-05	3.14E-07	6.13E-05	2.27E-07	3.70E-05	2.19E-07	3.53E-05	1.80E-07	4.06E-05	1.83E-07	2.67E-05	2.14E-07	4.48E-05
50862-89-0	DTXSID00198895	Lauric acid, compound with 2-amino-2-methylpropan-1-ol (1:1)	200.17763	15.52773813	0	0	0	0	1.39E-07	2.39E-05	1.38E-07	2.76E-05	1.16E-07	2.63E-05	1.27E-07	2.54E-05	2.19E-07	4.28E-05	1.59E-07	2.59E-05	1.53E-07	2.47E-05	1.26E-07	2.84E-05	1.28E-07	1.87E-05	1.50E-07	3.13E-05
5090-37-9	DTXSID00198931	Metizoline hydrochloride	230.0877694	15.52773813	0	0	0	0	1.60E-07	2.75E-05	1.59E-07	3.17E-05	1.33E-07	3.03E-05	1.46E-07	2.92E-05	2.52E-07	4.92E-05	1.82E-07	2.97E-05	1.76E-07	2.83E-05	1.45E-07	3.27E-05	1.47E-07	2.14E-05	1.72E-07	3.60E-05
51-73-0	DTXSID00199004	Tremorine	192.1626486	15.52773813	0	0	0	0	1.33E-07	2.30E-05	1.33E-07	2.65E-05	1.11E-07	2.53E-05	1.22E-07	2.44E-05	2.11E-07	4.11E-05	1.52E-07	2.48E-05	1.47E-07	2.37E-05	1.21E-07	2.73E-05	1.23E-07	1.79E-05	1.44E-07	3.01E-05
51154-54-2	DTXSID00199180	1-p-Tolylethanol, (-)-	136.088815	15.52773813	0	0	0	0	9.44E-08	1.63E-05	9.40E-08	1.88E-05	7.86E-08	1.79E-05	8.61E-08	1.73E-05	1.49E-07	2.91E-05	1.08E-07	1.76E-05	1.04E-07	1.68E-05	8.55E-08	1.93E-05	8.72E-08	1.27E-05	1.02E-07	2.13E-05
5118-31-0	DTXSID00199201	Benzoic acid, 4-methyl-, ion(1-)	136.0524295	15.52773813	0	0	0	0	9.44E-08	1.63E-05	9.40E-08	1.88E-05	7.86E-08	1.79E-05	8.60E-08	1.73E-05	1.49E-07	2.91E-05	1.08E-07	1.76E-05	1.04E-07	1.68E-05	8.55E-08	1.93E-05	8.72E-08	1.27E-05	1.02E-07	2.13E-05
51219-89-7	DTXSID00199226	Tetra((2H3)methyl)urea	116.094963	15.52773813	0	0	0	0	8.06E-08	1.39E-05	8.02E-08	1.60E-05	6.70E-08	1.53E-05	7.34E-08	1.47E-05	1.27E-07	2.48E-05	9.20E-08	1.50E-05	8.88E-08	1.43E-05	7.30E-08	1.65E-05	7.44E-08	1.08E-05	8.70E-08	1.82E-05
51372-87-3	DTXSID00199382	Sodium (6R-(6alpha,7beta(R*)))-3-(acetoxymethyl)-7-(hydroxyphenylacetamido)-8-oxo-5-thia-1-azabicyclo(4.2.0)oct-2-ene-2-carboxylate	406.0834719	15.52773813	0	0	0	0	2.82E-07	4.85E-05	2.81E-07	5.60E-05	2.34E-07	5.34E-05	2.57E-07	5.15E-05	4.45E-07	8.69E-05	3.22E-07	5.25E-05	3.11E-07	5.00E-05	2.55E-07	5.77E-05	2.60E-07	3.78E-05	3.04E-07	6.36E-05
515-96-8	DTXSID00199483	Semioxamazide	103.0381764	15.52773813	0	0	0	0	7.15E-08	1.23E-05	7.12E-08	1.42E-05	5.95E-08	1.35E-05	6.52E-08	1.31E-05	1.13E-07	2.21E-05	8.16E-08	1.33E-05	7.88E-08	1.27E-05	6.47E-08	1.46E-05	6.60E-08	9.60E-06	7.72E-08	1.61E-05
516-05-2	DTXSID00199549	Methylmalonic acid	118.0266087	15.52773813	0	0	0	0	8.19E-08	1.41E-05	8.16E-08	1.63E-05	6.81E-08	1.55E-05	7.46E-08	1.50E-05	1.29E-07	2.53E-05	9.35E-08	1.53E-05	9.03E-08	1.45E-05	7.42E-08	1.68E-05	7.56E-08	1.10E-05	8.85E-08	1.85E-05
51745-28-9	DTXSID00199680	Carnegine, (+)-	221.1415788	15.52773813	0	0	0	0	1.53E-07	2.64E-05	1.53E-07	3.05E-05	1.28E-07	2.91E-05	1.40E-07	2.81E-05	2.42E-07	4.73E-05	1.75E-07	2.86E-05	1.69E-07	2.72E-05	1.39E-07	3.14E-05	1.42E-07	2.06E-05	1.66E-07	3.46E-05
51892-26-3	DTXSID00199847	2,4-Dichlorodiphenyl ether	237.9952202	15.52773813	0	0	0	0	1.65E-07	2.85E-05	1.64E-07	3.28E-05	1.37E-07	3.13E-05	1.51E-07	3.02E-05	2.61E-07	5.09E-05	1.89E-07	3.08E-05	1.82E-07	2.93E-05	1.50E-07	3.38E-05	1.52E-07	2.22E-05	1.78E-07	3.72E-05
52042-01-0	DTXSID00200008	Elfazepam	408.0710693	15.52773813	0	0	0	0	2.83E-07	4.88E-05	2.82E-07	5.63E-05	2.36E-07	5.37E-05	2.58E-07	5.18E-05	4.47E-07	8.73E-05	3.23E-07	5.28E-05	3.12E-07	5.03E-05	2.56E-07	5.80E-05	2.61E-07	3.80E-05	3.06E-07	6.39E-05
521-80-2	DTXSID00200104	N-Methylprotriptyline	277.1830497	15.52773813	0	0	0	0	1.92E-07	3.31E-05	1.92E-07	3.82E-05	1.60E-07	3.64E-05	1.75E-07	3.52E-05	3.04E-07	5.93E-05	2.20E-07	3.58E-05	2.12E-07	3.41E-05	1.74E-07	3.94E-05	1.78E-07	2.58E-05	2.08E-07	4.34E-05
18699-02-0	DTXSID0020020	4-Acetylaminophenylacetic acid	193.0738932	15.52773813	0	0	0	0	1.30E-07	2.26E-05	1.32E-07	2.29E-05	1.29E-07	2.26E-05	1.17E-07	2.55E-05	1.87E-07	3.88E-05	2.11E-07	3.24E-05	1.88E-07	4.40E-05	2.03E-07	3.50E-05	2.07E-07	2.83E-05	1.85E-07	2.96E-05
50594-66-6	DTXSID0020022	Acifluorfen	360.9964847	3928.241552	0	0	1	0	4.03E-07	8.18E-05	2.09E-07	3.55E-05	3.57E-07	3.07E-05	2.44E-07	4.93E-05	4.22E-07	6.09E-05	4.83E-07	5.00E-05	4.47E-07	7.55E-05	4.73E-07	7.78E-05	4.80E-07	8.12E-05	4.90E-07	7.20E-05
3054-95-3	DTXSID0020024	Acrolein diethylacetal	130.0993797	15.52773813	0	0	0	0	8.56E-08	1.54E-05	8.10E-08	1.25E-05	8.31E-08	1.39E-05	8.95E-08	1.23E-05	1.29E-07	2.35E-05	1.35E-07	2.67E-05	1.51E-07	3.36E-05	1.14E-07	2.28E-05	1.23E-07	3.19E-05	1.54E-07	2.87E-05
7008-42-6	DTXSID0020026	Acronycine	321.1364935	15.52773813	0	0	0	0	2.23E-07	3.84E-05	2.22E-07	4.43E-05	1.85E-07	4.22E-05	2.03E-07	4.08E-05	3.52E-07	6.87E-05	2.54E-07	4.15E-05	2.46E-07	3.96E-05	2.02E-07	4.56E-05	2.06E-07	2.99E-05	2.41E-07	5.03E-05
52279-58-0	DTXSID00200306	Metogest	302.2245802	15.52773813	0	0	0	0	2.10E-07	3.61E-05	2.09E-07	4.17E-05	1.75E-07	3.97E-05	1.91E-07	3.84E-05	3.31E-07	6.47E-05	2.39E-07	3.91E-05	2.31E-07	3.72E-05	1.90E-07	4.29E-05	1.94E-07	2.82E-05	2.27E-07	4.73E-05
52434-58-9	DTXSID00200442	Stearic acid, compound with diethylamine (1:1)	284.2715304	15.52773813	0	0	0	0	1.97E-07	3.40E-05	1.96E-07	3.92E-05	1.64E-07	3.74E-05	1.80E-07	3.61E-05	3.11E-07	6.08E-05	2.25E-07	3.67E-05	2.17E-07	3.50E-05	1.79E-07	4.04E-05	1.82E-07	2.65E-05	2.13E-07	4.45E-05
52447-11-7	DTXSID00200447	Benzenemethanol, 4-hydroxy-alpha-(1-((2-(4-hydroxyphenyl)ethyl)amino)ethyl)-, hydrochloride, (R*,S*)-(+-)-	287.1521435	15.52773813	0	0	0	0	1.99E-07	3.43E-05	1.98E-07	3.96E-05	1.66E-07	3.78E-05	1.82E-07	3.64E-05	3.15E-07	6.15E-05	2.27E-07	3.71E-05	2.20E-07	3.54E-05	1.80E-07	4.08E-05	1.84E-07	2.68E-05	2.15E-07	4.49E-05
52488-28-5	DTXSID00200482	3-Bromo-5-nitrotoluene	214.9581905	15.52773813	0	0	0	0	1.49E-07	2.57E-05	1.49E-07	2.97E-05	1.24E-07	2.83E-05	1.36E-07	2.73E-05	2.35E-07	4.60E-05	1.70E-07	2.78E-05	1.64E-07	2.65E-05	1.35E-07	3.05E-05	1.38E-07	2.00E-05	1.61E-07	3.36E-05
525-64-4	DTXSID00200503	9H-Fluorene-2,7-diamine	196.1000484	15.52773813	0	0	0	0	1.36E-07	2.34E-05	1.36E-07	2.71E-05	1.13E-07	2.58E-05	1.24E-07	2.49E-05	2.15E-07	4.20E-05	1.55E-07	2.53E-05	1.50E-07	2.42E-05	1.23E-07	2.79E-05	1.26E-07	1.83E-05	1.47E-07	3.07E-05
52532-33-9	DTXSID00200523	Sodium 4-hydrazinobenzenesulphonate	188.0255631	15.52773813	0	0	0	0	1.30E-07	2.25E-05	1.30E-07	2.59E-05	1.09E-07	2.47E-05	1.19E-07	2.39E-05	2.06E-07	4.02E-05	1.49E-07	2.43E-05	1.44E-07	2.32E-05	1.18E-07	2.67E-05	1.20E-07	1.75E-05	1.41E-07	2.94E-05
526214-72-2	DTXSID00200604	Lilac aldehyde, (2S,2'S,5'R)-	168.1150298	15.52773813	0	0	0	0	1.17E-07	2.01E-05	1.16E-07	2.32E-05	9.71E-08	2.21E-05	1.06E-07	2.13E-05	1.84E-07	3.60E-05	1.33E-07	2.17E-05	1.29E-07	2.07E-05	1.06E-07	2.39E-05	1.08E-07	1.57E-05	1.26E-07	2.63E-05
52658-53-4	DTXSID00200624	Benfosformin [INN:DCF]	271.0834259	15.52773813	0	0	0	0	1.88E-07	3.24E-05	1.87E-07	3.74E-05	1.57E-07	3.56E-05	1.71E-07	3.44E-05	2.97E-07	5.80E-05	2.15E-07	3.50E-05	2.07E-07	3.34E-05	1.70E-07	3.85E-05	1.74E-07	2.53E-05	2.03E-07	4.24E-05
5267-34-5	DTXSID00200644	Benzhydrylammonium chloride	183.1047994	15.52773813	0	0	0	0	1.27E-07	2.19E-05	1.27E-07	2.53E-05	1.06E-07	2.41E-05	1.16E-07	2.32E-05	2.01E-07	3.92E-05	1.45E-07	2.37E-05	1.40E-07	2.26E-05	1.15E-07	2.60E-05	1.17E-07	1.71E-05	1.37E-07	2.87E-05
527-61-7	DTXSID00200664	2,6-Dimethyl-1,4-benzoquinone	136.0524295	15.52773813	0	0	0	0	9.44E-08	1.63E-05	9.40E-08	1.88E-05	7.86E-08	1.79E-05	8.60E-08	1.73E-05	1.49E-07	2.91E-05	1.08E-07	1.76E-05	1.04E-07	1.68E-05	8.55E-08	1.93E-05	8.72E-08	1.27E-05	1.02E-07	2.13E-05
60-32-2	DTXSID0020070	Aminocaproic acid	131.0946287	15.52773813	0	0	0	0	1.03E-07	1.70E-05	8.96E-08	1.39E-05	6.77E-08	1.43E-05	8.33E-08	1.76E-05	1.52E-07	3.55E-05	1.31E-07	4.39E-05	1.55E-07	2.42E-05	1.54E-07	2.86E-05	1.19E-07	2.75E-05	1.52E-07	2.43E-05
2113-61-3	DTXSID0020072	4-Biphenylamine hydrochloride	169.0891494	15.52773813	0	1	0	0	2.78E-08	7.22E-06	2.75E-08	5.71E-06	1.53E-08	4.74E-06	2.59E-08	6.02E-06	2.77E-08	1.15E-05	3.06E-08	1.09E-05	2.93E-08	8.95E-06	2.66E-08	8.34E-06	3.10E-08	9.84E-06	3.81E-08	8.96E-06
60142-96-3	DTXSID0020074	Gabapentin	171.1259288	15.52773813	0	0	0	0	1.39E-07	2.03E-05	1.19E-07	2.12E-05	9.40E-08	1.05E-05	1.04E-07	2.22E-05	1.70E-07	4.18E-05	1.60E-07	2.38E-05	1.92E-07	4.78E-05	1.88E-07	3.66E-05	1.97E-07	4.35E-05	1.79E-07	4.97E-05
61-82-5	DTXSID0020076	Amitrole	84.04359613	15.52773813	0	1	1	0	5.28E-09	1.24E-06	5.01E-09	1.43E-06	2.97E-09	5.63E-07	4.51E-09	1.66E-06	4.49E-09	1.37E-06	4.03E-09	1.19E-06	4.77E-09	1.57E-06	3.97E-09	7.51E-07	4.02E-09	1.13E-06	4.13E-09	1.13E-06
5287-45-6	DTXSID00200907	Prenyl mercaptan	102.0503213	15.52773813	0	0	0	0	7.08E-08	1.22E-05	7.05E-08	1.41E-05	5.89E-08	1.34E-05	6.45E-08	1.30E-05	1.12E-07	2.18E-05	8.08E-08	1.32E-05	7.81E-08	1.26E-05	6.41E-08	1.45E-05	6.54E-08	9.51E-06	7.65E-08	1.60E-05
52886-14-3	DTXSID00200927	Lithium tetradecyl sulphate	294.1864804	15.52773813	0	0	0	0	2.04E-07	3.52E-05	2.03E-07	4.06E-05	1.70E-07	3.87E-05	1.86E-07	3.73E-05	3.22E-07	6.30E-05	2.33E-07	3.80E-05	2.25E-07	3.62E-05	1.85E-07	4.18E-05	1.88E-07	2.74E-05	2.20E-07	4.60E-05
530-56-3	DTXSID00201050	4-Hydroxy-3,5-dimethoxybenzyl alcohol	184.0735589	15.52773813	0	0	0	0	1.28E-07	2.20E-05	1.27E-07	2.54E-05	1.06E-07	2.42E-05	1.16E-07	2.34E-05	2.02E-07	3.94E-05	1.46E-07	2.38E-05	1.41E-07	2.27E-05	1.16E-07	2.61E-05	1.18E-07	1.72E-05	1.38E-07	2.88E-05
22839-47-0	DTXSID0020107	Aspartame	294.1215717	15.52773813	0	1	0	0	3.45E-08	7.45E-06	3.91E-08	1.23E-05	2.49E-08	7.27E-06	4.09E-08	1.46E-05	3.90E-08	1.47E-05	3.59E-08	1.67E-05	3.92E-08	1.24E-05	3.59E-08	1.17E-05	3.69E-08	2.43E-05	4.28E-08	1.83E-05
53053-51-3	DTXSID00201095	Methyl 4-(methylthio)butyrate	148.0558006	15.52773813	0	0	0	0	1.03E-07	1.77E-05	1.02E-07	2.04E-05	8.55E-08	1.95E-05	9.36E-08	1.88E-05	1.62E-07	3.17E-05	1.17E-07	1.91E-05	1.13E-07	1.82E-05	9.30E-08	2.10E-05	9.49E-08	1.38E-05	1.11E-07	2.32E-05
53126-05-9	DTXSID00201212	Phosphoric acid, pentyl ester, potassium salt	168.0551455	15.52773813	0	0	0	0	1.17E-07	2.01E-05	1.16E-07	2.32E-05	9.70E-08	2.21E-05	1.06E-07	2.13E-05	1.84E-07	3.60E-05	1.33E-07	2.17E-05	1.29E-07	2.07E-05	1.06E-07	2.39E-05	1.08E-07	1.57E-05	1.26E-07	2.63E-05
532-55-8	DTXSID00201257	Benzoyl isothiocyanate	163.0091848	15.52773813	0	0	0	0	1.13E-07	1.95E-05	1.13E-07	2.25E-05	9.41E-08	2.14E-05	1.03E-07	2.07E-05	1.79E-07	3.49E-05	1.29E-07	2.11E-05	1.25E-07	2.01E-05	1.02E-07	2.32E-05	1.04E-07	1.52E-05	1.22E-07	2.55E-05
5331-48-6	DTXSID00201459	N-Propylacetamide	101.084064	15.52773813	0	0	0	0	7.02E-08	1.21E-05	6.99E-08	1.39E-05	5.84E-08	1.33E-05	6.39E-08	1.28E-05	1.11E-07	2.16E-05	8.01E-08	1.31E-05	7.73E-08	1.25E-05	6.35E-08	1.44E-05	6.48E-08	9.42E-06	7.58E-08	1.58E-05
140-11-4	DTXSID0020151	Benzyl acetate	150.0680796	3928.241552	1	0	0	1	2.92E-05	0.005095579	4.59E-05	0.007471418	3.50E-05	0.003953665	4.09E-05	0.005510208	4.10E-05	0.008469393	4.42E-05	0.007060263	4.93E-05	0.008556615	4.22E-05	0.006489157	3.96E-05	0.011596919	4.82E-05	0.006259843
100-44-7	DTXSID0020153	Benzyl chloride	126.0236279	27776.8624	1	0	0	0	2.39E-06	0.000383818	1.46E-06	0.000219361	3.05E-06	0.00044075	1.90E-06	0.000293645	3.84E-06	0.000710128	3.53E-06	0.000990482	3.45E-06	0.000800448	3.73E-06	0.000739282	3.41E-06	0.000571065	4.15E-06	0.000637342
5337-93-9	DTXSID00201535	p-Methylpropiophenone	148.088815	15.52773813	0	0	0	0	1.03E-07	1.77E-05	1.02E-07	2.04E-05	8.55E-08	1.95E-05	9.36E-08	1.88E-05	1.62E-07	3.17E-05	1.17E-07	1.91E-05	1.13E-07	1.82E-05	9.31E-08	2.10E-05	9.49E-08	1.38E-05	1.11E-07	2.32E-05
622-78-6	DTXSID0020155	Benzyl isothiocyanate	149.0299202	15.52773813	0	0	0	0	1.15E-07	1.99E-05	1.09E-07	1.47E-05	7.88E-08	1.23E-05	8.40E-08	1.62E-05	1.33E-07	2.66E-05	1.08E-07	2.58E-05	1.44E-07	2.84E-05	1.48E-07	3.14E-05	1.40E-07	3.29E-05	1.65E-07	2.67E-05
20570-96-1	DTXSID0020157	Benzylhydrazine dihydrochloride	122.0843983	15.52773813	0	0	0	0	1.24E-07	1.69E-05	1.38E-07	2.13E-05	1.06E-07	1.38E-05	1.29E-07	3.56E-05	1.94E-07	3.28E-05	1.99E-07	5.62E-05	2.23E-07	3.32E-05	1.92E-07	4.81E-05	1.93E-07	3.69E-05	2.06E-07	4.72E-05
53405-98-4	DTXSID00201570	1,1-Diethoxydodecane	258.2558803	15.52773813	0	0	0	0	1.79E-07	3.09E-05	1.78E-07	3.56E-05	1.49E-07	3.40E-05	1.63E-07	3.28E-05	2.83E-07	5.53E-05	2.05E-07	3.34E-05	1.98E-07	3.18E-05	1.62E-07	3.67E-05	1.65E-07	2.41E-05	1.94E-07	4.04E-05
53447-48-6	DTXSID00201611	Lilac aldehyde, (2S,2'R,5'S)-	168.1150298	15.52773813	0	0	0	0	1.17E-07	2.01E-05	1.16E-07	2.32E-05	9.71E-08	2.21E-05	1.06E-07	2.13E-05	1.84E-07	3.60E-05	1.33E-07	2.17E-05	1.29E-07	2.07E-05	1.06E-07	2.39E-05	1.08E-07	1.57E-05	1.26E-07	2.63E-05
5345-54-0	DTXSID00201616	2-Chloro-4-anisidine	157.0294416	15.52773813	0	0	0	0	1.09E-07	1.88E-05	1.09E-07	2.17E-05	9.07E-08	2.06E-05	9.93E-08	1.99E-05	1.72E-07	3.36E-05	1.24E-07	2.03E-05	1.20E-07	1.93E-05	9.87E-08	2.23E-05	1.01E-07	1.46E-05	1.18E-07	2.46E-05
53555-63-8	DTXSID00201772	1,2,3,5-Tetrachloronaphthalene	263.9067108	15.52773813	0	0	0	0	1.83E-07	3.15E-05	1.82E-07	3.64E-05	1.52E-07	3.47E-05	1.67E-07	3.35E-05	2.89E-07	5.65E-05	2.09E-07	3.41E-05	2.02E-07	3.25E-05	1.66E-07	3.75E-05	1.69E-07	2.46E-05	1.98E-07	4.13E-05
536-45-8	DTXSID00201818	Sodium anisate	152.0473441	15.52773813	0	0	0	0	1.06E-07	1.82E-05	1.05E-07	2.10E-05	8.78E-08	2.00E-05	9.62E-08	1.93E-05	1.67E-07	3.25E-05	1.20E-07	1.97E-05	1.16E-07	1.87E-05	9.55E-08	2.16E-05	9.74E-08	1.42E-05	1.14E-07	2.38E-05
53607-04-8	DTXSID00201853	Sulfamonometoxine N-methylglucamine salt	280.0630112	15.52773813	0	0	0	0	1.94E-07	3.35E-05	1.94E-07	3.86E-05	1.62E-07	3.68E-05	1.77E-07	3.55E-05	3.07E-07	5.99E-05	2.22E-07	3.62E-05	2.14E-07	3.45E-05	1.76E-07	3.98E-05	1.79E-07	2.61E-05	2.10E-07	4.38E-05
537-51-9	DTXSID00201959	N',N'''-Bis(p-(methylamidino)phenyl)terephthalamidine	426.2280428	15.52773813	0	0	0	0	2.96E-07	5.10E-05	2.95E-07	5.88E-05	2.46E-07	5.60E-05	2.70E-07	5.41E-05	4.67E-07	9.12E-05	3.38E-07	5.51E-05	3.26E-07	5.25E-05	2.68E-07	6.05E-05	2.73E-07	3.97E-05	3.19E-07	6.67E-05
53783-83-8	DTXSID00202062	Tromantadine [INN:DCF]	280.2150781	15.52773813	0	0	0	0	1.94E-07	3.35E-05	1.94E-07	3.87E-05	1.62E-07	3.68E-05	1.77E-07	3.56E-05	3.07E-07	6.00E-05	2.22E-07	3.62E-05	2.14E-07	3.45E-05	1.76E-07	3.98E-05	1.80E-07	2.61E-05	2.10E-07	4.39E-05
539-66-2	DTXSID00202168	Sodium isovalerate	102.0680796	15.52773813	0	0	0	0	7.08E-08	1.22E-05	7.05E-08	1.41E-05	5.89E-08	1.34E-05	6.45E-08	1.30E-05	1.12E-07	2.18E-05	8.09E-08	1.32E-05	7.81E-08	1.26E-05	6.41E-08	1.45E-05	6.54E-08	9.51E-06	7.65E-08	1.60E-05
58-08-2	DTXSID0020232	Caffeine	194.0803756	138.884312	1	0	0	1	2.48E-05	0.004394358	4.22E-05	0.008311254	1.53E-05	0.002855708	3.71E-05	0.003515917	3.19E-05	0.003365979	2.98E-05	0.004916097	2.61E-05	0.004342852	2.15E-05	0.004398664	2.63E-05	0.004382943	2.35E-05	0.003962417
59721-29-8	DTXSID0020238	Camostat mesylate	398.1590198	15.52773813	0	0	0	0	4.24E-07	7.18E-05	3.37E-07	5.24E-05	2.96E-07	4.32E-05	3.32E-07	4.87E-05	5.37E-07	0.000100495	5.70E-07	8.58E-05	4.96E-07	0.000114418	4.96E-07	9.90E-05	5.32E-07	8.39E-05	5.12E-07	0.000183289
540769-28-6	DTXSID00202406	Palosuran	418.2368762	15.52773813	0	0	0	0	2.90E-07	5.00E-05	2.89E-07	5.77E-05	2.41E-07	5.50E-05	2.64E-07	5.31E-05	4.58E-07	8.95E-05	3.31E-07	5.41E-05	3.20E-07	5.15E-05	2.63E-07	5.94E-05	2.68E-07	3.90E-05	3.13E-07	6.55E-05
541-50-4	DTXSID00202441	Acetoacetic acid	102.0316941	15.52773813	0	0	0	0	7.08E-08	1.22E-05	7.05E-08	1.41E-05	5.89E-08	1.34E-05	6.45E-08	1.30E-05	1.12E-07	2.18E-05	8.08E-08	1.32E-05	7.81E-08	1.26E-05	6.41E-08	1.45E-05	6.54E-08	9.51E-06	7.65E-08	1.60E-05
5410-97-9	DTXSID00202446	3-Nitrodibenzofuran	213.0425931	15.52773813	0	0	0	0	1.48E-07	2.55E-05	1.47E-07	2.94E-05	1.23E-07	2.80E-05	1.35E-07	2.70E-05	2.33E-07	4.56E-05	1.69E-07	2.75E-05	1.63E-07	2.62E-05	1.34E-07	3.03E-05	1.36E-07	1.99E-05	1.60E-07	3.33E-05
54114-10-2	DTXSID00202461	Methylephedrine hydrochloride, (+)-	179.1310142	15.52773813	0	0	0	0	1.24E-07	2.14E-05	1.24E-07	2.47E-05	1.03E-07	2.36E-05	1.13E-07	2.27E-05	1.96E-07	3.83E-05	1.42E-07	2.32E-05	1.37E-07	2.21E-05	1.13E-07	2.54E-05	1.15E-07	1.67E-05	1.34E-07	2.80E-05
5419-77-2	DTXSID00202542	Sodium 5-hydroxynaphthalene-1-sulphonate	224.0143297	15.52773813	0	0	0	0	1.55E-07	2.68E-05	1.55E-07	3.09E-05	1.29E-07	2.95E-05	1.42E-07	2.84E-05	2.45E-07	4.79E-05	1.77E-07	2.90E-05	1.71E-07	2.76E-05	1.41E-07	3.18E-05	1.44E-07	2.09E-05	1.68E-07	3.51E-05
54196-62-2	DTXSID00202547	2',5-Dichloro-2-(3-hydroxymethyl-5-methyl-4H-1,2,4-triazol-4-yl)benzophenone	361.038482	15.52773813	0	0	0	0	2.51E-07	4.32E-05	2.50E-07	4.98E-05	2.08E-07	4.75E-05	2.28E-07	4.58E-05	3.96E-07	7.73E-05	2.86E-07	4.67E-05	2.76E-07	4.45E-05	2.27E-07	5.13E-05	2.31E-07	3.37E-05	2.71E-07	5.65E-05
88-73-3	DTXSID0020280	1-Chloro-2-nitrobenzene	156.993056	15.52773813	0	1	0	0	1.76E-08	4.53E-06	2.20E-08	4.86E-06	1.23E-08	4.99E-06	1.91E-08	6.51E-06	2.04E-08	7.53E-06	2.57E-08	5.61E-06	2.10E-08	7.50E-06	2.23E-08	6.66E-06	2.47E-08	5.40E-06	2.57E-08	5.29E-06
5131-60-2	DTXSID0020282	4-Chloro-1,3-diaminobenzene	142.0297759	15.52773813	0	0	0	0	1.10E-07	1.99E-05	1.00E-07	1.84E-05	1.03E-07	1.58E-05	7.86E-08	1.84E-05	1.42E-07	2.12E-05	1.64E-07	3.24E-05	1.72E-07	2.79E-05	1.46E-07	3.40E-05	1.63E-07	3.23E-05	1.50E-07	3.22E-05
61702-44-1	DTXSID0020284	2-Chloro-1,4-diaminobenzene sulfate (1:1)	142.0297759	15.52773813	0	0	0	0	1.63E-07	1.85E-05	1.75E-07	2.50E-05	1.30E-07	2.35E-05	1.53E-07	2.59E-05	2.29E-07	5.14E-05	2.46E-07	7.14E-05	2.46E-07	8.29E-05	2.45E-07	6.62E-05	2.17E-07	5.34E-05	2.26E-07	4.27E-05
95-74-9	DTXSID0020286	3-Chloro-4-methylaniline	141.0345269	138.884312	0	0	1	0	7.02E-08	8.92E-06	5.13E-08	7.84E-06	6.03E-08	8.41E-06	4.64E-08	1.13E-05	8.87E-08	1.36E-05	6.97E-08	9.48E-06	8.71E-08	1.14E-05	8.51E-08	1.22E-05	8.52E-08	1.51E-05	8.57E-08	1.53E-05
3165-93-3	DTXSID0020288	4-Chloro-2-methylaniline hydrochloride	141.0345269	15.52773813	0	1	0	0	2.23E-08	5.53E-06	2.70E-08	7.97E-06	1.18E-08	4.33E-06	1.94E-08	7.43E-06	1.94E-08	6.38E-06	2.80E-08	1.08E-05	2.65E-08	5.82E-06	2.43E-08	6.12E-06	2.33E-08	8.68E-06	2.80E-08	9.99E-06
545-93-7	DTXSID00202906	Propallylonal	288.0109544	15.52773813	0	0	0	0	2.00E-07	3.44E-05	1.99E-07	3.97E-05	1.66E-07	3.79E-05	1.82E-07	3.66E-05	3.16E-07	6.16E-05	2.28E-07	3.72E-05	2.20E-07	3.55E-05	1.81E-07	4.09E-05	1.85E-07	2.68E-05	2.16E-07	4.51E-05
5451-85-4	DTXSID00202926	Octyl valerate	214.1932801	15.52773813	0	0	0	0	1.49E-07	2.56E-05	1.48E-07	2.95E-05	1.24E-07	2.82E-05	1.35E-07	2.72E-05	2.35E-07	4.58E-05	1.70E-07	2.77E-05	1.64E-07	2.64E-05	1.35E-07	3.04E-05	1.37E-07	2.00E-05	1.61E-07	3.35E-05
2/9/5461	DTXSID00203039	Undecyl butyrate	242.2245802	15.52773813	0	0	0	0	1.68E-07	2.90E-05	1.67E-07	3.34E-05	1.40E-07	3.19E-05	1.53E-07	3.07E-05	2.65E-07	5.18E-05	1.92E-07	3.13E-05	1.85E-07	2.98E-05	1.52E-07	3.44E-05	1.55E-07	2.26E-05	1.82E-07	3.79E-05
54628-06-7	DTXSID00203059	Sodium p-nonylphenolate	220.1827154	15.52773813	0	0	0	0	1.53E-07	2.63E-05	1.52E-07	3.04E-05	1.27E-07	2.90E-05	1.39E-07	2.79E-05	2.41E-07	4.71E-05	1.74E-07	2.85E-05	1.68E-07	2.71E-05	1.38E-07	3.13E-05	1.41E-07	2.05E-05	1.65E-07	3.45E-05
150-68-5	DTXSID0020311	Monuron	198.0559907	15.52773813	0	1	1	0	1.25E-08	3.60E-06	1.43E-08	2.38E-06	5.17E-09	1.70E-06	1.19E-08	3.02E-06	9.12E-09	3.01E-06	9.23E-09	2.24E-06	9.54E-09	2.66E-06	1.05E-08	2.13E-06	1.10E-08	3.36E-06	1.05E-08	3.50E-06
10473-70-8	DTXSID0020313	1-(4-Chlorophenyl)-1-phenyl-2-propynyl carbamate	285.0556563	15.52773813	0	0	0	0	1.98E-07	3.41E-05	1.97E-07	3.93E-05	1.65E-07	3.75E-05	1.80E-07	3.62E-05	3.12E-07	6.10E-05	2.26E-07	3.68E-05	2.18E-07	3.51E-05	1.79E-07	4.05E-05	1.83E-07	2.66E-05	2.14E-07	4.46E-05
76-06-2	DTXSID0020315	Trichloronitromethane	162.8994613	15.52773813	0	1	1	1	1.75E-07	5.00E-05	3.04E-07	0.000116469	7.26E-08	1.66E-05	2.64E-07	5.45E-05	1.30E-07	5.18E-05	1.29E-07	4.85E-05	1.19E-07	2.62E-05	1.28E-07	2.38E-05	1.45E-07	2.42E-05	1.16E-07	3.76E-05
54699-14-8	DTXSID00203150	2-Butanone-1,1,1-d3, 3,3-dimethyl-	100.088815	15.52773813	0	0	0	0	6.95E-08	1.20E-05	6.92E-08	1.38E-05	5.78E-08	1.32E-05	6.33E-08	1.27E-05	1.10E-07	2.14E-05	7.93E-08	1.29E-05	7.66E-08	1.23E-05	6.29E-08	1.42E-05	6.41E-08	9.33E-06	7.50E-08	1.57E-05
547-56-8	DTXSID00203155	Cupric p-phenolsulfonate	173.9986797	15.52773813	0	0	0	0	1.21E-07	2.08E-05	1.20E-07	2.40E-05	1.00E-07	2.29E-05	1.10E-07	2.21E-05	1.91E-07	3.72E-05	1.38E-07	2.25E-05	1.33E-07	2.14E-05	1.09E-07	2.47E-05	1.11E-07	1.62E-05	1.30E-07	2.72E-05
683-50-1	DTXSID0020317	2-Chloropropanal	92.00289246	15.52773813	0	0	0	0	6.38E-08	1.10E-05	6.36E-08	1.27E-05	5.31E-08	1.21E-05	5.82E-08	1.17E-05	1.01E-07	1.97E-05	7.29E-08	1.19E-05	7.04E-08	1.13E-05	5.78E-08	1.31E-05	5.89E-08	8.58E-06	6.90E-08	1.44E-05
1897-45-6	DTXSID0020319	Chlorothalonil	263.8815587	15.52773813	0	1	1	1	2.92E-07	8.36E-05	4.59E-07	0.000183381	1.02E-07	3.46E-05	3.23E-07	9.82E-05	1.92E-07	4.69E-05	2.50E-07	7.28E-05	2.06E-07	8.18E-05	1.90E-07	4.84E-05	1.81E-07	6.91E-05	2.27E-07	9.19E-05
54767-74-7	DTXSID00203231	(R*,R*)-4-(Isopropylthio)-alpha-(1-(octylamino)ethyl)benzyl alcohol hydrochloride	337.2439357	15.52773813	0	0	0	0	2.34E-07	4.03E-05	2.33E-07	4.65E-05	1.95E-07	4.43E-05	2.13E-07	4.28E-05	3.69E-07	7.22E-05	2.67E-07	4.36E-05	2.58E-07	4.15E-05	2.12E-07	4.79E-05	2.16E-07	3.14E-05	2.53E-07	5.28E-05
54785-02-3	DTXSID00203256	Adamexine	468.0411877	15.52773813	0	0	0	0	3.25E-07	5.60E-05	3.23E-07	6.46E-05	2.70E-07	6.15E-05	2.96E-07	5.94E-05	5.13E-07	0.000100178	3.71E-07	6.05E-05	3.58E-07	5.77E-05	2.94E-07	6.65E-05	3.00E-07	4.36E-05	3.51E-07	7.33E-05
5489-14-5	DTXSID00203377	Silver(1+) propionate	74.03677943	15.52773813	0	0	0	0	5.14E-08	8.85E-06	5.12E-08	1.02E-05	4.27E-08	9.74E-06	4.68E-08	9.40E-06	8.11E-08	1.58E-05	5.87E-08	9.57E-06	5.66E-08	9.12E-06	4.65E-08	1.05E-05	4.74E-08	6.90E-06	5.55E-08	1.16E-05
549-34-8	DTXSID00203392	FD and C Yellow No. 2	313.9844862	15.52773813	0	0	0	0	2.18E-07	3.75E-05	2.17E-07	4.33E-05	1.81E-07	4.13E-05	1.99E-07	3.99E-05	3.44E-07	6.72E-05	2.49E-07	4.06E-05	2.40E-07	3.87E-05	1.97E-07	4.46E-05	2.01E-07	2.93E-05	2.35E-07	4.91E-05
549-66-6	DTXSID00203397	Pentanoic acid, compd. with (8α,9R)-6′-methoxycinchonan-9-ol (1:1)	408.2412929	15.52773813	0	0	0	0	2.83E-07	4.88E-05	2.82E-07	5.63E-05	2.36E-07	5.37E-05	2.58E-07	5.18E-05	4.47E-07	8.74E-05	3.23E-07	5.28E-05	3.12E-07	5.03E-05	2.57E-07	5.80E-05	2.62E-07	3.81E-05	3.06E-07	6.39E-05
4998-76-9	DTXSID0020361	Cyclohexylamine hydrochloride	99.10479942	15.52773813	0	0	0	0	9.06E-08	1.59E-05	9.23E-08	1.33E-05	8.92E-08	1.75E-05	7.68E-08	1.53E-05	1.31E-07	1.54E-05	1.33E-07	4.85E-05	1.38E-07	2.20E-05	1.56E-07	1.92E-05	1.28E-07	2.11E-05	1.49E-07	2.64E-05
1192-28-5	DTXSID0020363	Cyclopentanone oxime	99.06841391	15.52773813	0	0	0	0	7.10E-08	1.15E-05	7.31E-08	1.53E-05	5.23E-08	9.77E-06	6.32E-08	1.38E-05	9.57E-08	2.11E-05	1.11E-07	1.51E-05	1.02E-07	1.31E-05	1.22E-07	1.94E-05	9.99E-08	1.75E-05	1.07E-07	2.20E-05
5511-98-8	DTXSID00203630	alpha-Acetyldigoxin	822.4401714	15.52773813	0	0	0	0	5.71E-07	9.83E-05	5.68E-07	0.000113449	4.75E-07	0.000108152	5.20E-07	0.000104391	9.01E-07	0.000176032	6.52E-07	0.000106315	6.29E-07	0.000101325	5.17E-07	0.000116805	5.27E-07	7.67E-05	6.16E-07	0.000128723
52-89-1	DTXSID0020367	l-Cysteine hydrochloride	121.0197495	15.52773813	0	0	0	0	9.79E-08	1.59E-05	8.80E-08	2.19E-05	8.40E-08	9.97E-06	8.46E-08	1.85E-05	1.52E-07	2.59E-05	1.46E-07	2.71E-05	2.07E-07	3.46E-05	1.68E-07	3.16E-05	1.54E-07	4.56E-05	1.48E-07	3.53E-05
3/4/4342	DTXSID0020369	Dacarbazine	182.0916089	15.52773813	0	0	0	0	1.37E-07	2.42E-05	1.34E-07	2.57E-05	1.11E-07	1.89E-05	1.06E-07	2.14E-05	1.89E-07	4.21E-05	1.91E-07	3.09E-05	1.61E-07	2.50E-05	1.95E-07	3.84E-05	1.86E-07	3.04E-05	1.95E-07	2.71E-05
55299-11-1	DTXSID00203812	Iquindamine	245.1891977	15.52773813	0	0	0	0	1.70E-07	2.93E-05	1.69E-07	3.38E-05	1.42E-07	3.22E-05	1.55E-07	3.11E-05	2.69E-07	5.25E-05	1.94E-07	3.17E-05	1.88E-07	3.02E-05	1.54E-07	3.48E-05	1.57E-07	2.29E-05	1.84E-07	3.84E-05
553-13-9	DTXSID00203817	Zolamine	291.1405333	15.52773813	0	0	0	0	2.02E-07	3.48E-05	2.01E-07	4.02E-05	1.68E-07	3.83E-05	1.84E-07	3.70E-05	3.19E-07	6.23E-05	2.31E-07	3.76E-05	2.23E-07	3.59E-05	1.83E-07	4.13E-05	1.87E-07	2.71E-05	2.18E-07	4.56E-05
55330-60-4	DTXSID00203897	Hydrazine, methyl-, dihydrochloride	46.05309819	15.52773813	0	0	0	0	3.20E-08	5.51E-06	3.18E-08	6.35E-06	2.66E-08	6.06E-06	2.91E-08	5.85E-06	5.05E-08	9.86E-06	3.65E-08	5.95E-06	3.52E-08	5.67E-06	2.89E-08	6.54E-06	2.95E-08	4.29E-06	3.45E-08	7.21E-06
55484-54-3	DTXSID00204061	1,1-Dimethylhydrazine dihydrochloride	60.06874826	15.52773813	0	0	0	0	4.17E-08	7.18E-06	4.15E-08	8.29E-06	3.47E-08	7.90E-06	3.80E-08	7.62E-06	6.58E-08	1.29E-05	4.76E-08	7.76E-06	4.60E-08	7.40E-06	3.77E-08	8.53E-06	3.85E-08	5.60E-06	4.50E-08	9.40E-06
556-96-7	DTXSID00204142	Benzene, 1-bromo-3,5-dimethyl-	183.9887624	15.52773813	0	0	0	0	1.28E-07	2.20E-05	1.27E-07	2.54E-05	1.06E-07	2.42E-05	1.16E-07	2.34E-05	2.02E-07	3.94E-05	1.46E-07	2.38E-05	1.41E-07	2.27E-05	1.16E-07	2.61E-05	1.18E-07	1.71E-05	1.38E-07	2.88E-05
5560-78-1	DTXSID00204147	Teclozan	500.0803181	15.52773813	0	0	0	0	3.47E-07	5.98E-05	3.46E-07	6.90E-05	2.89E-07	6.58E-05	3.16E-07	6.35E-05	5.48E-07	0.000107036	3.96E-07	6.46E-05	3.83E-07	6.16E-05	3.14E-07	7.10E-05	3.20E-07	4.66E-05	3.75E-07	7.83E-05
55656-86-5	DTXSID00204182	Potassium tridecanoate	214.1932801	15.52773813	0	0	0	0	1.49E-07	2.56E-05	1.48E-07	2.95E-05	1.24E-07	2.82E-05	1.35E-07	2.72E-05	2.35E-07	4.58E-05	1.70E-07	2.77E-05	1.64E-07	2.64E-05	1.35E-07	3.04E-05	1.37E-07	2.00E-05	1.61E-07	3.35E-05
55720-37-1	DTXSID00204263	1,3,7-Trichloronaphthalene	229.9456832	15.52773813	0	0	0	0	1.60E-07	2.75E-05	1.59E-07	3.17E-05	1.33E-07	3.02E-05	1.45E-07	2.92E-05	2.52E-07	4.92E-05	1.82E-07	2.97E-05	1.76E-07	2.83E-05	1.44E-07	3.27E-05	1.47E-07	2.14E-05	1.72E-07	3.60E-05
55769-64-7	DTXSID00204329	Butobendine hydrochloride	620.3308957	15.52773813	0	0	0	0	4.30E-07	7.42E-05	4.29E-07	8.56E-05	3.58E-07	8.16E-05	3.92E-07	7.87E-05	6.80E-07	0.000132774	4.91E-07	8.02E-05	4.75E-07	7.64E-05	3.90E-07	8.81E-05	3.97E-07	5.78E-05	4.65E-07	9.71E-05
5/5/5579	DTXSID00204349	Paxamate	227.0946287	15.52773813	0	0	0	0	1.58E-07	2.71E-05	1.57E-07	3.13E-05	1.31E-07	2.99E-05	1.44E-07	2.88E-05	2.49E-07	4.86E-05	1.80E-07	2.94E-05	1.74E-07	2.80E-05	1.43E-07	3.23E-05	1.45E-07	2.12E-05	1.70E-07	3.55E-05
120-36-5	DTXSID0020440	Dichlorprop	233.9850495	15.52773813	1	0	0	1	2.23E-05	0.002760811	4.48E-05	0.009337548	1.41E-05	0.001431154	2.89E-05	0.00376254	1.53E-05	0.002334224	2.13E-05	0.002828676	2.27E-05	0.002942729	2.31E-05	0.003414451	2.21E-05	0.003723258	1.95E-05	0.002981857
94-75-7	DTXSID0020442	2,4-Dichlorophenoxyacetic acid	219.9693994	87838.15143	0	0	0	0	5.73E-06	1.82E-05	4.71E-06	1.61E-05	6.86E-06	2.12E-05	4.97E-06	1.63E-05	9.33E-06	3.37E-05	5.05E-06	1.84E-05	5.80E-06	1.80E-05	4.85E-06	1.41E-05	4.68E-06	1.51E-05	6.30E-06	1.99E-05
5585-60-4	DTXSID00204445	Paranyline hydrochloride	296.1313485	15.52773813	0	0	0	0	2.06E-07	3.54E-05	2.05E-07	4.08E-05	1.71E-07	3.89E-05	1.87E-07	3.76E-05	3.24E-07	6.34E-05	2.35E-07	3.83E-05	2.27E-07	3.65E-05	1.86E-07	4.21E-05	1.90E-07	2.76E-05	2.22E-07	4.63E-05
330-54-1	DTXSID0020446	Diuron	232.0170183	15.52773813	0	1	1	0	1.25E-08	2.05E-06	1.19E-08	3.00E-06	7.41E-09	2.27E-06	1.32E-08	2.65E-06	1.19E-08	3.42E-06	9.61E-09	3.92E-06	1.08E-08	2.62E-06	1.01E-08	1.94E-06	1.51E-08	6.70E-06	1.11E-08	3.31E-06
5587-93-9	DTXSID00204465	Ampyrimine	253.1075934	15.52773813	0	0	0	0	1.76E-07	3.03E-05	1.75E-07	3.49E-05	1.46E-07	3.33E-05	1.60E-07	3.21E-05	2.77E-07	5.42E-05	2.01E-07	3.27E-05	1.94E-07	3.12E-05	1.59E-07	3.59E-05	1.62E-07	2.36E-05	1.90E-07	3.96E-05
78-87-5	DTXSID0020448	1,2-Dichloropropane	111.9846556	277768.624	1	0	0	0	3.16E-06	0.000688196	2.21E-06	0.000379838	3.52E-06	0.000588763	2.18E-06	0.000438988	6.38E-06	0.000793969	6.14E-06	0.001428704	6.16E-06	0.001251364	6.03E-06	0.000888959	5.71E-06	0.001003465	5.38E-06	0.001540611
56044-06-5	DTXSID00204586	6-(Piperidine-1-sulfonyl)-quinazoline-2,4-diamine	307.1102958	15.52773813	0	0	0	0	2.13E-07	3.67E-05	2.12E-07	4.24E-05	1.77E-07	4.04E-05	1.94E-07	3.90E-05	3.36E-07	6.57E-05	2.43E-07	3.97E-05	2.35E-07	3.78E-05	1.93E-07	4.36E-05	1.97E-07	2.86E-05	2.30E-07	4.81E-05
56119-96-1	DTXSID00204662	Furodazole	265.0851266	15.52773813	0	0	0	0	1.84E-07	3.17E-05	1.83E-07	3.66E-05	1.53E-07	3.49E-05	1.68E-07	3.36E-05	2.90E-07	5.67E-05	2.10E-07	3.43E-05	2.03E-07	3.27E-05	1.67E-07	3.76E-05	1.70E-07	2.47E-05	1.99E-07	4.15E-05
56211-43-9	DTXSID00204768	Tameticillin	479.2090068	15.52773813	0	0	0	0	3.33E-07	5.73E-05	3.31E-07	6.61E-05	2.77E-07	6.30E-05	3.03E-07	6.08E-05	5.25E-07	0.000102568	3.80E-07	6.19E-05	3.67E-07	5.90E-05	3.01E-07	6.81E-05	3.07E-07	4.47E-05	3.59E-07	7.50E-05
5633-18-1	DTXSID00204869	Melengestrol	354.2194948	15.52773813	0	0	0	0	2.46E-07	4.23E-05	2.45E-07	4.89E-05	2.05E-07	4.66E-05	2.24E-07	4.50E-05	3.88E-07	7.58E-05	2.81E-07	4.58E-05	2.71E-07	4.36E-05	2.23E-07	5.03E-05	2.27E-07	3.30E-05	2.65E-07	5.54E-05
13265-60-6	DTXSID0020490	O,O-Dimethyl S-2(acetylamino)ethyl dithiophosphate, technical grade	243.0152719	15.52773813	0	0	0	0	1.69E-07	2.91E-05	1.68E-07	3.35E-05	1.40E-07	3.20E-05	1.54E-07	3.08E-05	2.66E-07	5.20E-05	1.93E-07	3.14E-05	1.86E-07	2.99E-05	1.53E-07	3.45E-05	1.56E-07	2.27E-05	1.82E-07	3.80E-05
3851-16-9	DTXSID0020492	N,N'-Dimethyl-N,N'-dinitrosophthalamide	250.0702048	15.52773813	0	0	0	0	1.74E-07	2.99E-05	1.73E-07	3.45E-05	1.44E-07	3.29E-05	1.58E-07	3.17E-05	2.74E-07	5.35E-05	1.98E-07	3.23E-05	1.91E-07	3.08E-05	1.57E-07	3.55E-05	1.60E-07	2.33E-05	1.87E-07	3.91E-05
756-79-6	DTXSID0020494	Dimethyl methylphosphonate	124.0289308	878.3815143	0	1	0	0	3.13E-08	9.58E-06	2.66E-08	1.07E-05	2.14E-08	7.52E-06	2.58E-08	7.02E-06	3.99E-08	1.34E-05	4.88E-08	8.96E-06	4.21E-08	1.14E-05	4.31E-08	1.26E-05	4.75E-08	1.92E-05	6.10E-08	1.29E-05
59-35-8	DTXSID0020496	4,6-Dimethyl-2-(5-nitro-2-furyl) pyrimidine	219.0643911	15.52773813	0	0	0	0	1.52E-07	2.62E-05	1.51E-07	3.02E-05	1.26E-07	2.88E-05	1.39E-07	2.78E-05	2.40E-07	4.69E-05	1.74E-07	2.83E-05	1.68E-07	2.70E-05	1.38E-07	3.11E-05	1.40E-07	2.04E-05	1.64E-07	3.43E-05
120-61-6	DTXSID0020498	Dimethyl terephthalate	194.0579088	6211095.252	0	1	0	0	2.75E-07	0.000109386	1.07E-07	4.32E-05	2.09E-07	0.000104161	1.33E-07	5.54E-05	3.93E-07	0.000166003	5.78E-07	0.000410937	4.21E-07	0.000151268	4.92E-07	0.000301871	4.86E-07	0.000248924	4.90E-07	0.000265622
56463-68-4	DTXSID00205013	Isoprazone	242.1419132	15.52773813	0	0	0	0	1.68E-07	2.89E-05	1.67E-07	3.34E-05	1.40E-07	3.18E-05	1.53E-07	3.07E-05	2.65E-07	5.18E-05	1.92E-07	3.13E-05	1.85E-07	2.98E-05	1.52E-07	3.44E-05	1.55E-07	2.26E-05	1.81E-07	3.79E-05
5652-32-4	DTXSID00205073	Thiocysteine	152.9918205	15.52773813	0	0	0	0	1.06E-07	1.83E-05	1.06E-07	2.11E-05	8.83E-08	2.01E-05	9.68E-08	1.94E-05	1.68E-07	3.27E-05	1.21E-07	1.98E-05	1.17E-07	1.88E-05	9.61E-08	2.17E-05	9.80E-08	1.43E-05	1.15E-07	2.39E-05
5661-71-2	DTXSID00205179	Perhydroazonine	127.1360995	15.52773813	0	0	0	0	8.82E-08	1.52E-05	8.79E-08	1.75E-05	7.34E-08	1.67E-05	8.04E-08	1.61E-05	1.39E-07	2.72E-05	1.01E-07	1.64E-05	9.73E-08	1.57E-05	7.99E-08	1.81E-05	8.15E-08	1.18E-05	9.53E-08	1.99E-05
51-28-5	DTXSID0020523	2,4-Dinitrophenol	184.0120212	15.52773813	0	0	1	0	5.89E-08	7.27E-06	5.31E-08	6.51E-06	4.79E-08	6.41E-06	5.72E-08	5.93E-06	7.25E-08	1.10E-05	6.91E-08	7.04E-06	6.99E-08	9.98E-06	8.08E-08	1.07E-05	6.41E-08	8.60E-06	6.89E-08	6.08E-06
55557-00-1	DTXSID0020525	Dinitrosohomopiperazine	158.0803756	15.52773813	0	0	0	0	1.10E-07	1.89E-05	1.09E-07	2.18E-05	9.13E-08	2.08E-05	1.00E-07	2.01E-05	1.73E-07	3.38E-05	1.25E-07	2.04E-05	1.21E-07	1.95E-05	9.93E-08	2.25E-05	1.01E-07	1.47E-05	1.18E-07	2.47E-05
140-79-4	DTXSID0020527	Dinitrosopiperazine	144.0647255	15.52773813	0	0	0	0	1.07E-07	1.25E-05	8.35E-08	1.69E-05	9.05E-08	1.29E-05	8.01E-08	2.17E-05	1.56E-07	2.42E-05	1.59E-07	3.35E-05	1.50E-07	3.07E-05	1.45E-07	4.25E-05	1.46E-07	2.06E-05	1.21E-07	3.63E-05
121-14-2	DTXSID0020529	2,4-Dinitrotoluene	182.0327567	138.884312	0	1	0	0	2.96E-08	1.01E-05	3.05E-08	9.01E-06	2.20E-08	5.58E-06	3.14E-08	1.25E-05	3.83E-08	1.37E-05	4.13E-08	1.18E-05	3.76E-08	1.02E-05	3.71E-08	1.26E-05	4.71E-08	1.67E-05	4.87E-08	1.30E-05
56776-50-2	DTXSID00205331	Benzamide, N-(2,3-dimethylphenyl)-2-methyl-	239.1310142	15.52773813	0	0	0	0	1.66E-07	2.86E-05	1.65E-07	3.30E-05	1.38E-07	3.14E-05	1.51E-07	3.04E-05	2.62E-07	5.12E-05	1.89E-07	3.09E-05	1.83E-07	2.95E-05	1.50E-07	3.40E-05	1.53E-07	2.23E-05	1.79E-07	3.74E-05
56922-72-6	DTXSID00205472	Pentyl 3-methyl-2-butenoate	170.1306798	15.52773813	0	0	0	0	1.18E-07	2.03E-05	1.18E-07	2.35E-05	9.82E-08	2.24E-05	1.08E-07	2.16E-05	1.86E-07	3.64E-05	1.35E-07	2.20E-05	1.30E-07	2.10E-05	1.07E-07	2.42E-05	1.09E-07	1.59E-05	1.28E-07	2.66E-05
56961-77-4	DTXSID00205533	1-Bromo-2,3-dichlorobenzene	223.8795176	15.52773813	0	0	0	0	1.55E-07	2.68E-05	1.55E-07	3.09E-05	1.29E-07	2.94E-05	1.42E-07	2.84E-05	2.45E-07	4.79E-05	1.77E-07	2.89E-05	1.71E-07	2.76E-05	1.41E-07	3.18E-05	1.43E-07	2.09E-05	1.68E-07	3.50E-05
643-22-1	DTXSID0020571	Erythromycin stearate	733.4612412	15.52773813	0	0	0	0	5.09E-07	8.77E-05	5.07E-07	0.000101175	4.23E-07	9.65E-05	4.64E-07	9.31E-05	8.04E-07	0.000156988	5.81E-07	9.48E-05	5.61E-07	9.04E-05	4.61E-07	0.000104168	4.70E-07	6.84E-05	5.50E-07	0.000114796
57090-45-6	DTXSID00205710	alpha-Chlorohydrin, (-)-	110.0134571	15.52773813	0	0	0	0	7.63E-08	1.32E-05	7.60E-08	1.52E-05	6.35E-08	1.45E-05	6.96E-08	1.40E-05	1.21E-07	2.35E-05	8.72E-08	1.42E-05	8.42E-08	1.36E-05	6.91E-08	1.56E-05	7.05E-08	1.03E-05	8.24E-08	1.72E-05
50-28-2	DTXSID0020573	17beta-Estradiol	272.17763	15.52773813	0	1	0	0	3.65E-08	1.43E-05	3.73E-08	1.15E-05	1.92E-08	6.94E-06	3.26E-08	1.37E-05	3.13E-08	1.26E-05	3.36E-08	7.63E-06	3.80E-08	1.06E-05	3.91E-08	1.09E-05	3.62E-08	1.27E-05	4.13E-08	1.29E-05
140-67-0	DTXSID0020575	Estragole	148.088815	3928.241552	1	0	0	0	1.96E-06	0.000388139	1.50E-06	0.000243823	2.20E-06	0.000303627	1.63E-06	0.000268051	2.71E-06	0.000448007	2.83E-06	0.000409977	3.08E-06	0.000487401	2.75E-06	0.000381783	3.74E-06	0.000403541	2.96E-06	0.000591465
57117-38-1	DTXSID00205755	2,4,6,7-Tetrachlorodibenzofuran	303.9016255	15.52773813	0	0	0	0	2.11E-07	3.63E-05	2.10E-07	4.19E-05	1.75E-07	4.00E-05	1.92E-07	3.86E-05	3.33E-07	6.50E-05	2.41E-07	3.93E-05	2.32E-07	3.74E-05	1.91E-07	4.32E-05	1.95E-07	2.83E-05	2.28E-07	4.76E-05
536-33-4	DTXSID0020577	Ethionamide	166.0564693	15.52773813	0	0	0	0	1.24E-07	2.77E-05	1.01E-07	1.67E-05	1.07E-07	1.50E-05	1.25E-07	2.75E-05	1.84E-07	2.47E-05	1.95E-07	3.37E-05	1.86E-07	2.43E-05	2.05E-07	3.14E-05	1.61E-07	2.49E-05	1.86E-07	2.17E-05
67-21-0	DTXSID0020579	dl-Ethionine	163.0666997	15.52773813	0	0	0	0	1.13E-07	1.95E-05	1.13E-07	2.25E-05	9.42E-08	2.14E-05	1.03E-07	2.07E-05	1.79E-07	3.49E-05	1.29E-07	2.11E-05	1.25E-07	2.01E-05	1.02E-07	2.32E-05	1.04E-07	1.52E-05	1.22E-07	2.55E-05
57268-80-1	DTXSID00205891	O-Formylcefamandole	490.0729243	15.52773813	0	0	0	0	3.40E-07	5.86E-05	3.39E-07	6.76E-05	2.83E-07	6.44E-05	3.10E-07	6.22E-05	5.37E-07	0.000104894	3.88E-07	6.34E-05	3.75E-07	6.04E-05	3.08E-07	6.96E-05	3.14E-07	4.57E-05	3.67E-07	7.67E-05
5728-20-1	DTXSID00205896	3,4-Dichloro-1,2,5-thiadiazole	153.9159244	15.52773813	0	1	0	0	1.73E-08	6.07E-06	1.98E-08	6.96E-06	9.95E-09	3.67E-06	1.74E-08	5.93E-06	2.14E-08	7.58E-06	1.86E-08	7.11E-06	2.15E-08	5.30E-06	1.51E-08	5.99E-06	1.50E-08	4.88E-06	1.79E-08	6.80E-06
573-11-5	DTXSID00205912	2,3,4-Trimethoxybenzoic acid	212.0684735	15.52773813	0	0	0	0	1.47E-07	2.54E-05	1.47E-07	2.93E-05	1.22E-07	2.79E-05	1.34E-07	2.69E-05	2.32E-07	4.54E-05	1.68E-07	2.74E-05	1.62E-07	2.61E-05	1.33E-07	3.01E-05	1.36E-07	1.98E-05	1.59E-07	3.32E-05
574-84-5	DTXSID00205992	Fraxetin	208.0371734	15.52773813	0	0	0	0	1.44E-07	2.49E-05	1.44E-07	2.87E-05	1.20E-07	2.74E-05	1.32E-07	2.64E-05	2.28E-07	4.45E-05	1.65E-07	2.69E-05	1.59E-07	2.56E-05	1.31E-07	2.95E-05	1.33E-07	1.94E-05	1.56E-07	3.26E-05
75-21-8	DTXSID0020600	Ethylene oxide	44.02621475	6211095.252	0	1	1	0	2.58E-08	1.44E-05	1.30E-08	5.28E-06	2.23E-08	1.37E-05	1.34E-08	5.70E-06	3.93E-08	1.66E-05	2.67E-08	1.51E-05	2.25E-08	9.10E-06	2.22E-08	1.36E-05	2.38E-08	1.21E-05	2.24E-08	1.21E-05
120-93-4	DTXSID0020602	Ethylene urea	86.04801281	138.884312	0	1	0	0	1.63E-08	3.75E-06	1.32E-08	5.23E-06	9.38E-09	2.24E-06	1.39E-08	5.35E-06	2.25E-08	8.31E-06	2.44E-08	6.18E-06	1.84E-08	4.94E-06	2.01E-08	5.16E-06	1.84E-08	6.11E-06	2.23E-08	4.54E-06
106-87-6	DTXSID0020604	4-Vinyl-1-cyclohexene dioxide	140.0837296	15.52773813	0	1	0	0	1.63E-08	6.41E-06	1.74E-08	5.02E-06	9.82E-09	3.11E-06	1.88E-08	7.79E-06	1.52E-08	4.61E-06	1.86E-08	8.68E-06	1.88E-08	7.19E-06	1.59E-08	5.47E-06	2.10E-08	6.71E-06	1.77E-08	5.04E-06
103-23-1	DTXSID0020606	Bis(2-ethylhexyl)hexanedioate	370.3083098	87838.15143	1	0	0	1	0.00015344	0.022314364	0.000161008	0.026398165	0.000147479	0.017323078	0.000162686	0.015747383	0.000197857	0.033825512	0.000229228	0.043013458	0.000203248	0.045930696	0.000230829	0.033414932	0.000235676	0.031675615	0.000222011	0.031812137
57455-06-8	DTXSID00206065	Benzyl alcohol, m-iodo-	233.9541628	15.52773813	0	0	0	0	1.62E-07	2.80E-05	1.62E-07	3.23E-05	1.35E-07	3.08E-05	1.48E-07	2.97E-05	2.56E-07	5.01E-05	1.85E-07	3.02E-05	1.79E-07	2.88E-05	1.47E-07	3.32E-05	1.50E-07	2.18E-05	1.75E-07	3.66E-05
18413-14-4	DTXSID0020608	Ethylhydrazine hydrochloride	60.06874826	15.52773813	0	0	0	0	4.17E-08	7.18E-06	4.15E-08	8.29E-06	3.47E-08	7.90E-06	3.80E-08	7.62E-06	6.58E-08	1.29E-05	4.76E-08	7.76E-06	4.60E-08	7.40E-06	3.77E-08	8.53E-06	3.85E-08	5.60E-06	4.50E-08	9.40E-06
57571-01-4	DTXSID00206202	Chemosol	192.0270026	15.52773813	0	0	0	0	1.33E-07	2.30E-05	1.33E-07	2.65E-05	1.11E-07	2.53E-05	1.21E-07	2.44E-05	2.10E-07	4.11E-05	1.52E-07	2.48E-05	1.47E-07	2.37E-05	1.21E-07	2.73E-05	1.23E-07	1.79E-05	1.44E-07	3.01E-05
149-91-7	DTXSID0020650	Gallic acid	170.0215233	138.884312	0	0	0	0	1.97E-07	3.52E-05	1.63E-07	2.18E-05	1.78E-07	1.81E-05	1.45E-07	3.33E-05	2.48E-07	4.16E-05	3.01E-07	6.16E-05	3.38E-07	6.42E-05	3.51E-07	4.51E-05	2.96E-07	5.57E-05	2.65E-07	8.22E-05
25812-30-0	DTXSID0020652	Gemfibrozil	250.1568946	15.52773813	0	0	0	0	1.69E-07	2.85E-05	1.90E-07	1.91E-05	1.73E-07	3.42E-05	1.43E-07	1.98E-05	2.66E-07	4.34E-05	2.71E-07	3.40E-05	2.62E-07	4.87E-05	2.96E-07	5.26E-05	2.66E-07	5.79E-05	2.61E-07	6.14E-05
105-87-3	DTXSID0020654	Geranyl acetate	196.1463299	3928.241552	1	0	0	1	4.39E-05	0.006838425	6.59E-05	0.01020162	4.53E-05	0.004618388	5.22E-05	0.008952949	5.92E-05	0.009162556	5.75E-05	0.006669958	6.07E-05	0.009010012	6.29E-05	0.006716384	6.83E-05	0.009480317	6.35E-05	0.007611068
77-06-5	DTXSID0020656	Gibberellic acid	346.1416384	15.52773813	0	0	1	1	1.78E-06	0.000397623	3.17E-06	0.001060141	1.28E-06	0.000226092	2.63E-06	0.000414755	1.66E-06	0.000373575	2.23E-06	0.000345202	1.97E-06	0.000380559	2.11E-06	0.00046637	1.77E-06	0.000319121	2.13E-06	0.000452675
67730-10-3	DTXSID0020658	Glu-P-2	184.0748963	15.52773813	0	0	0	0	1.28E-07	2.20E-05	1.27E-07	2.54E-05	1.06E-07	2.42E-05	1.16E-07	2.34E-05	2.02E-07	3.94E-05	1.46E-07	2.38E-05	1.41E-07	2.27E-05	1.16E-07	2.61E-05	1.18E-07	1.72E-05	1.38E-07	2.88E-05
57938-82-6	DTXSID00206641	Adinazolam mesylate	351.1250733	15.52773813	0	0	0	0	2.44E-07	4.20E-05	2.43E-07	4.84E-05	2.03E-07	4.62E-05	2.22E-07	4.46E-05	3.85E-07	7.52E-05	2.78E-07	4.54E-05	2.69E-07	4.33E-05	2.21E-07	4.99E-05	2.25E-07	3.27E-05	2.63E-07	5.50E-05
581-50-0	DTXSID00206823	2,3'-Bipyridine	156.0687483	15.52773813	0	0	0	0	1.08E-07	1.87E-05	1.08E-07	2.15E-05	9.01E-08	2.05E-05	9.87E-08	1.98E-05	1.71E-07	3.34E-05	1.24E-07	2.02E-05	1.19E-07	1.92E-05	9.81E-08	2.22E-05	1.00E-07	1.45E-05	1.17E-07	2.44E-05
5813-86-5	DTXSID00206848	3-Methoxybenzamide	151.0633285	15.52773813	0	0	0	0	1.05E-07	1.81E-05	1.04E-07	2.08E-05	8.72E-08	1.99E-05	9.55E-08	1.92E-05	1.65E-07	3.23E-05	1.20E-07	1.95E-05	1.16E-07	1.86E-05	9.49E-08	2.15E-05	9.68E-08	1.41E-05	1.13E-07	2.36E-05
582-61-6	DTXSID00206944	Benzoyl azide	148.0510868	15.52773813	0	0	0	0	1.03E-07	1.77E-05	1.02E-07	2.04E-05	8.55E-08	1.95E-05	9.36E-08	1.88E-05	1.62E-07	3.17E-05	1.17E-07	1.91E-05	1.13E-07	1.82E-05	9.30E-08	2.10E-05	9.48E-08	1.38E-05	1.11E-07	2.32E-05
583057-48-1	DTXSID00207032	Arasertaconazole	435.9970671	15.52773813	0	0	0	0	3.03E-07	5.21E-05	3.01E-07	6.01E-05	2.52E-07	5.73E-05	2.76E-07	5.53E-05	4.78E-07	9.33E-05	3.45E-07	5.64E-05	3.34E-07	5.37E-05	2.74E-07	6.19E-05	2.79E-07	4.06E-05	3.27E-07	6.82E-05
584-70-3	DTXSID00207113	2'-Methylbenzanilide	211.099714	15.52773813	0	0	0	0	1.46E-07	2.52E-05	1.46E-07	2.91E-05	1.22E-07	2.78E-05	1.33E-07	2.68E-05	2.31E-07	4.52E-05	1.67E-07	2.73E-05	1.61E-07	2.60E-05	1.33E-07	3.00E-05	1.35E-07	1.97E-05	1.58E-07	3.30E-05
5856-77-9	DTXSID00207274	2,2-Dimethylbutyryl chloride	134.0498427	15.52773813	0	0	0	0	9.30E-08	1.60E-05	9.26E-08	1.85E-05	7.74E-08	1.76E-05	8.48E-08	1.70E-05	1.47E-07	2.87E-05	1.06E-07	1.73E-05	1.03E-07	1.65E-05	8.42E-08	1.90E-05	8.59E-08	1.25E-05	1.00E-07	2.10E-05
5208-87-7	DTXSID0020731	1'-Hydroxysafrole	178.0629942	15.52773813	0	0	0	0	1.24E-07	2.13E-05	1.23E-07	2.46E-05	1.03E-07	2.34E-05	1.13E-07	2.26E-05	1.95E-07	3.81E-05	1.41E-07	2.30E-05	1.36E-07	2.19E-05	1.12E-07	2.53E-05	1.14E-07	1.66E-05	1.33E-07	2.79E-05
21416-67-1	DTXSID0020733	Razoxane	268.117155	15.52773813	0	0	0	0	1.57E-07	3.20E-05	1.62E-07	3.17E-05	1.77E-07	2.30E-05	1.61E-07	4.29E-05	2.72E-07	5.68E-05	2.14E-07	3.47E-05	2.70E-07	7.28E-05	2.80E-07	4.37E-05	3.10E-07	6.99E-05	2.76E-07	6.67E-05
3458-22-8	DTXSID0020735	Improsulfan hydrochloride	289.0653793	15.52773813	0	0	0	0	2.01E-07	3.46E-05	2.00E-07	3.99E-05	1.67E-07	3.80E-05	1.83E-07	3.67E-05	3.17E-07	6.19E-05	2.29E-07	3.74E-05	2.21E-07	3.56E-05	1.82E-07	4.11E-05	1.85E-07	2.69E-05	2.17E-07	4.52E-05
120-72-9	DTXSID0020737	Indole	117.0578492	15.52773813	1	0	0	1	8.31E-06	0.001824014	1.79E-05	0.003355174	5.47E-06	0.001279998	1.37E-05	0.002921441	9.29E-06	0.001590252	1.11E-05	0.001022362	9.03E-06	0.001677277	9.11E-06	0.001407736	9.23E-06	0.001404997	8.87E-06	0.001406348
100643-96-7	DTXSID0020739	Indolidan	257.1164267	15.52773813	0	0	0	0	1.78E-07	3.07E-05	1.78E-07	3.55E-05	1.48E-07	3.38E-05	1.63E-07	3.26E-05	2.82E-07	5.50E-05	2.04E-07	3.32E-05	1.97E-07	3.17E-05	1.62E-07	3.65E-05	1.65E-07	2.40E-05	1.93E-07	4.02E-05
58783-12-3	DTXSID00207512	Cupric sebacate	202.1205091	15.52773813	0	0	0	0	1.40E-07	2.42E-05	1.40E-07	2.79E-05	1.17E-07	2.66E-05	1.28E-07	2.57E-05	2.21E-07	4.33E-05	1.60E-07	2.61E-05	1.55E-07	2.49E-05	1.27E-07	2.87E-05	1.29E-07	1.88E-05	1.51E-07	3.16E-05
5882-48-4	DTXSID00207552	4-Dimethylaminophenol hydrochloride	137.084064	15.52773813	0	0	0	0	9.51E-08	1.64E-05	9.47E-08	1.89E-05	7.92E-08	1.80E-05	8.67E-08	1.74E-05	1.50E-07	2.93E-05	1.09E-07	1.77E-05	1.05E-07	1.69E-05	8.61E-08	1.95E-05	8.78E-08	1.28E-05	1.03E-07	2.15E-05
589-33-3	DTXSID00207633	1-Butylpyrrole	123.1047994	15.52773813	0	0	0	0	8.54E-08	1.47E-05	8.51E-08	1.70E-05	7.11E-08	1.62E-05	7.79E-08	1.56E-05	1.35E-07	2.63E-05	9.75E-08	1.59E-05	9.42E-08	1.52E-05	7.74E-08	1.75E-05	7.89E-08	1.15E-05	9.23E-08	1.93E-05
590-67-0	DTXSID00207739	1-Methylcyclohexanol	114.1044651	15.52773813	0	0	0	0	7.92E-08	1.36E-05	7.89E-08	1.57E-05	6.59E-08	1.50E-05	7.22E-08	1.45E-05	1.25E-07	2.44E-05	9.04E-08	1.48E-05	8.73E-08	1.41E-05	7.17E-08	1.62E-05	7.31E-08	1.06E-05	8.55E-08	1.79E-05
59040-30-1	DTXSID00207794	Nafazatrom	268.1211778	15.52773813	0	0	0	0	1.86E-07	3.21E-05	1.85E-07	3.70E-05	1.55E-07	3.53E-05	1.70E-07	3.40E-05	2.94E-07	5.74E-05	2.12E-07	3.47E-05	2.05E-07	3.30E-05	1.68E-07	3.81E-05	1.72E-07	2.50E-05	2.01E-07	4.20E-05
21498-08-8	DTXSID0020781	Lofexidine hydrochloride	258.0326684	15.52773813	0	0	0	0	1.79E-07	3.08E-05	1.78E-07	3.56E-05	1.49E-07	3.39E-05	1.63E-07	3.28E-05	2.83E-07	5.52E-05	2.04E-07	3.34E-05	1.97E-07	3.18E-05	1.62E-07	3.66E-05	1.65E-07	2.41E-05	1.93E-07	4.04E-05
59080-41-0	DTXSID00207815	2,3,5,6,2',3',5',6'-Octabromobiphenyl	777.3623469	15.52773813	0	0	0	0	5.39E-07	9.29E-05	5.37E-07	0.000107231	4.49E-07	0.000102224	4.92E-07	9.87E-05	8.52E-07	0.000166384	6.16E-07	0.000100488	5.95E-07	9.58E-05	4.88E-07	0.000110403	4.98E-07	7.25E-05	5.83E-07	0.000121667
59094-65-4	DTXSID00207835	Ammonium thioacetate	75.99828575	15.52773813	0	0	0	0	5.27E-08	9.09E-06	5.25E-08	1.05E-05	4.39E-08	9.99E-06	4.81E-08	9.65E-06	8.33E-08	1.63E-05	6.02E-08	9.82E-06	5.81E-08	9.36E-06	4.78E-08	1.08E-05	4.87E-08	7.08E-06	5.70E-08	1.19E-05
76956-02-0	DTXSID0020785	Loxtidine	359.2321252	15.52773813	0	0	0	0	2.72E-07	3.26E-05	2.24E-07	3.67E-05	2.20E-07	3.87E-05	2.31E-07	3.38E-05	4.10E-07	7.93E-05	3.52E-07	6.88E-05	4.38E-07	5.31E-05	4.11E-07	7.46E-05	3.57E-07	6.68E-05	3.68E-07	6.60E-05
5913-70-2	DTXSID00207870	Pyridoxal calcium phosphate	247.0245737	15.52773813	0	0	0	0	1.71E-07	2.95E-05	1.71E-07	3.41E-05	1.43E-07	3.25E-05	1.56E-07	3.14E-05	2.71E-07	5.29E-05	1.96E-07	3.19E-05	1.89E-07	3.04E-05	1.55E-07	3.51E-05	1.58E-07	2.30E-05	1.85E-07	3.87E-05
59302-11-3	DTXSID00208044	Aminophenazone 2,5-dihydroxybenzoate	231.1371622	15.52773813	0	0	0	0	1.60E-07	2.76E-05	1.60E-07	3.19E-05	1.33E-07	3.04E-05	1.46E-07	2.93E-05	2.53E-07	4.95E-05	1.83E-07	2.99E-05	1.77E-07	2.85E-05	1.45E-07	3.28E-05	1.48E-07	2.15E-05	1.73E-07	3.62E-05
59312-69-5	DTXSID00208049	Sodium 3-amino-4-chlorobenzenesulphonate	206.9756917	15.52773813	0	0	0	0	1.44E-07	2.47E-05	1.43E-07	2.86E-05	1.20E-07	2.72E-05	1.31E-07	2.63E-05	2.27E-07	4.43E-05	1.64E-07	2.68E-05	1.58E-07	2.55E-05	1.30E-07	2.94E-05	1.33E-07	1.93E-05	1.55E-07	3.24E-05
5933-87-9	DTXSID00208064	Pentyl decanoate	242.2245802	15.52773813	0	0	0	0	1.68E-07	2.90E-05	1.67E-07	3.34E-05	1.40E-07	3.19E-05	1.53E-07	3.07E-05	2.65E-07	5.18E-05	1.92E-07	3.13E-05	1.85E-07	2.98E-05	1.52E-07	3.44E-05	1.55E-07	2.26E-05	1.82E-07	3.79E-05
5934-29-2	DTXSID00208089	L-Histidine hydrochloride monohydrate	155.0694765	15.52773813	0	0	0	0	1.08E-07	1.85E-05	1.07E-07	2.14E-05	8.95E-08	2.04E-05	9.81E-08	1.97E-05	1.70E-07	3.32E-05	1.23E-07	2.00E-05	1.19E-07	1.91E-05	9.74E-08	2.20E-05	9.93E-08	1.45E-05	1.16E-07	2.43E-05
50-44-2	DTXSID0020810	6-Mercaptopurine	152.0156671	15.52773813	0	1	0	0	1.92E-08	6.89E-06	1.75E-08	7.04E-06	1.03E-08	3.81E-06	1.87E-08	5.20E-06	2.01E-08	1.05E-05	1.93E-08	7.99E-06	2.19E-08	6.81E-06	2.47E-08	6.52E-06	2.12E-08	7.72E-06	2.44E-08	7.74E-06
594-09-2	DTXSID00208120	Trimethyl phosphine	76.04418692	15.52773813	0	0	0	0	5.28E-08	9.09E-06	5.26E-08	1.05E-05	4.39E-08	1.00E-05	4.81E-08	9.65E-06	8.33E-08	1.63E-05	6.02E-08	9.83E-06	5.82E-08	9.37E-06	4.78E-08	1.08E-05	4.87E-08	7.09E-06	5.70E-08	1.19E-05
594-58-1	DTXSID00208125	2-Chloro-2-methylpropionic acid	122.0134571	15.52773813	0	0	0	0	8.47E-08	1.46E-05	8.43E-08	1.68E-05	7.05E-08	1.60E-05	7.72E-08	1.55E-05	1.34E-07	2.61E-05	9.67E-08	1.58E-05	9.33E-08	1.50E-05	7.67E-08	1.73E-05	7.82E-08	1.14E-05	9.14E-08	1.91E-05
72-33-3	DTXSID0020814	Mestranol	310.1932801	15.52773813	0	0	0	0	2.18E-07	4.07E-05	2.40E-07	2.09E-05	1.73E-07	2.75E-05	2.05E-07	4.98E-05	3.06E-07	8.03E-05	3.03E-07	5.48E-05	3.62E-07	5.07E-05	3.22E-07	7.67E-05	3.36E-07	0.000127967	3.52E-07	6.15E-05
531-06-6	DTXSID0020816	Methafurylene	245.1528122	15.52773813	0	0	0	0	1.70E-07	2.93E-05	1.69E-07	3.38E-05	1.42E-07	3.22E-05	1.55E-07	3.11E-05	2.69E-07	5.25E-05	1.94E-07	3.17E-05	1.88E-07	3.02E-05	1.54E-07	3.48E-05	1.57E-07	2.28E-05	1.84E-07	3.84E-05
5944-41-2	DTXSID00208160	2-(t-Butyl)-pyridine	135.1047994	15.52773813	0	0	0	0	9.38E-08	1.62E-05	9.34E-08	1.86E-05	7.80E-08	1.78E-05	8.54E-08	1.71E-05	1.48E-07	2.89E-05	1.07E-07	1.75E-05	1.03E-07	1.66E-05	8.49E-08	1.92E-05	8.66E-08	1.26E-05	1.01E-07	2.11E-05
135-23-9	DTXSID0020818	Methapyrilene hydrochloride	261.1299686	15.52773813	0	0	0	0	2.07E-07	3.21E-05	1.74E-07	4.27E-05	1.68E-07	3.02E-05	1.80E-07	2.71E-05	2.92E-07	5.95E-05	3.00E-07	0.000108529	3.11E-07	4.90E-05	3.31E-07	4.62E-05	2.59E-07	4.98E-05	2.91E-07	4.80E-05
5948-95-8	DTXSID00208180	Cinchonidine hydrochloride dihydrate	294.1732133	15.52773813	0	0	0	0	2.04E-07	3.52E-05	2.03E-07	4.06E-05	1.70E-07	3.87E-05	1.86E-07	3.73E-05	3.22E-07	6.30E-05	2.33E-07	3.80E-05	2.25E-07	3.62E-05	1.85E-07	4.18E-05	1.88E-07	2.74E-05	2.20E-07	4.60E-05
5959-58-0	DTXSID00208261	1-Amino-2-naphthol-4-sodium sulfonate	239.0252288	15.52773813	0	0	0	0	1.66E-07	2.86E-05	1.65E-07	3.30E-05	1.38E-07	3.14E-05	1.51E-07	3.03E-05	2.62E-07	5.12E-05	1.89E-07	3.09E-05	1.83E-07	2.94E-05	1.50E-07	3.39E-05	1.53E-07	2.23E-05	1.79E-07	3.74E-05
5965-49-1	DTXSID00208327	Ketobemidone hydrochloride	247.1572289	15.52773813	0	0	0	0	1.72E-07	2.95E-05	1.71E-07	3.41E-05	1.43E-07	3.25E-05	1.56E-07	3.14E-05	2.71E-07	5.29E-05	1.96E-07	3.19E-05	1.89E-07	3.04E-05	1.55E-07	3.51E-05	1.58E-07	2.30E-05	1.85E-07	3.87E-05
5967-90-8	DTXSID00208362	Thiomorpholine hydrochloride	103.0455703	15.52773813	0	0	0	0	7.15E-08	1.23E-05	7.12E-08	1.42E-05	5.95E-08	1.36E-05	6.52E-08	1.31E-05	1.13E-07	2.21E-05	8.16E-08	1.33E-05	7.88E-08	1.27E-05	6.48E-08	1.46E-05	6.60E-08	9.60E-06	7.72E-08	1.61E-05
597-04-6	DTXSID00208403	Ethyl 2,2-dimethylacetoacetate	158.0942943	15.52773813	0	0	0	0	1.10E-07	1.89E-05	1.09E-07	2.18E-05	9.13E-08	2.08E-05	1.00E-07	2.01E-05	1.73E-07	3.38E-05	1.25E-07	2.04E-05	1.21E-07	1.95E-05	9.93E-08	2.25E-05	1.01E-07	1.47E-05	1.18E-07	2.47E-05
59729-37-2	DTXSID00208448	Fexinidazole	279.0677623	15.52773813	0	0	0	0	1.94E-07	3.34E-05	1.93E-07	3.85E-05	1.61E-07	3.67E-05	1.76E-07	3.54E-05	3.06E-07	5.97E-05	2.21E-07	3.61E-05	2.13E-07	3.44E-05	1.75E-07	3.96E-05	1.79E-07	2.60E-05	2.09E-07	4.37E-05
598-25-4	DTXSID00208529	3-Methylbuta-1,2-diene	68.06260026	15.52773813	0	0	0	0	4.72E-08	8.14E-06	4.70E-08	9.39E-06	3.93E-08	8.95E-06	4.30E-08	8.64E-06	7.46E-08	1.46E-05	5.39E-08	8.80E-06	5.21E-08	8.39E-06	4.28E-08	9.67E-06	4.36E-08	6.34E-06	5.10E-08	1.07E-05
59813-05-7	DTXSID00208549	Piperazine dihydrobromide	86.08439832	15.52773813	0	0	0	0	5.97E-08	1.03E-05	5.95E-08	1.19E-05	4.97E-08	1.13E-05	5.44E-08	1.09E-05	9.43E-08	1.84E-05	6.82E-08	1.11E-05	6.59E-08	1.06E-05	5.41E-08	1.22E-05	5.52E-08	8.02E-06	6.45E-08	1.35E-05
5984-56-5	DTXSID00208564	Isonipecotic acid hydrochloride	129.0789786	15.52773813	0	0	0	0	8.96E-08	1.54E-05	8.92E-08	1.78E-05	7.45E-08	1.70E-05	8.16E-08	1.64E-05	1.41E-07	2.76E-05	1.02E-07	1.67E-05	9.87E-08	1.59E-05	8.11E-08	1.83E-05	8.27E-08	1.20E-05	9.67E-08	2.02E-05
57590-21-3	DTXSID0020860	3-Methylbutanal methylformylhydrazone	142.1106131	15.52773813	0	0	0	0	9.86E-08	1.70E-05	9.82E-08	1.96E-05	8.21E-08	1.87E-05	8.99E-08	1.80E-05	1.56E-07	3.04E-05	1.13E-07	1.84E-05	1.09E-07	1.75E-05	8.93E-08	2.02E-05	9.10E-08	1.32E-05	1.07E-07	2.22E-05
59889-36-0	DTXSID00208605	Ciprefadol	285.2092645	15.52773813	0	0	0	0	1.98E-07	3.41E-05	1.97E-07	3.93E-05	1.65E-07	3.75E-05	1.80E-07	3.62E-05	3.12E-07	6.10E-05	2.26E-07	3.69E-05	2.18E-07	3.51E-05	1.79E-07	4.05E-05	1.83E-07	2.66E-05	2.14E-07	4.46E-05
56-49-5	DTXSID0020862	3-Methylcholanthrene	268.1252005	15.52773813	0	0	0	0	2.08E-07	3.45E-05	1.78E-07	3.82E-05	1.86E-07	2.09E-05	1.59E-07	3.42E-05	2.61E-07	3.65E-05	2.25E-07	5.07E-05	2.88E-07	7.53E-05	3.06E-07	6.21E-05	2.70E-07	4.25E-05	3.22E-07	7.08E-05
75011-65-3	DTXSID0020864	N-Methyldopamine,O,O'-diisobutyroylester hydrochloride	307.1783583	15.52773813	0	0	0	0	2.13E-07	3.67E-05	2.12E-07	4.24E-05	1.77E-07	4.04E-05	1.94E-07	3.90E-05	3.37E-07	6.57E-05	2.43E-07	3.97E-05	2.35E-07	3.78E-05	1.93E-07	4.36E-05	1.97E-07	2.86E-05	2.30E-07	4.81E-05
64049-29-2	DTXSID0020866	4,4'-Methylene-bis(2-chloroaniline) dihydrochloride	266.0377537	15.52773813	0	0	0	0	1.85E-07	3.18E-05	1.84E-07	3.67E-05	1.54E-07	3.50E-05	1.68E-07	3.38E-05	2.91E-07	5.69E-05	2.11E-07	3.44E-05	2.04E-07	3.28E-05	1.67E-07	3.78E-05	1.70E-07	2.48E-05	1.99E-07	4.16E-05
75-09-2	DTXSID0020868	Dichloromethane	83.95335542	277768.624	1	0	0	0	2.09E-06	0.00039747	1.47E-06	0.000284475	3.07E-06	0.000579548	1.40E-06	0.000357859	4.03E-06	0.000579979	4.89E-06	0.000968506	5.24E-06	0.000800135	5.80E-06	0.001001482	5.22E-06	0.00126777	4.60E-06	0.000605757
59969-87-8	DTXSID00208685	1-Amino-4-((4-chloro-3-sulphophenyl)amino)-9,10-dihydro-9,10-dioxoanthracene-2-sulphonic acid	507.9801851	15.52773813	0	0	0	0	3.53E-07	6.07E-05	3.51E-07	7.01E-05	2.93E-07	6.68E-05	3.21E-07	6.45E-05	5.57E-07	0.000108726	4.02E-07	6.57E-05	3.89E-07	6.26E-05	3.19E-07	7.21E-05	3.25E-07	4.73E-05	3.81E-07	7.95E-05
60030-72-0	DTXSID00208761	2H-1,3,2-Oxazaphosphorin-2-amine, N,N-bis(2-chloroethyl)tetrahydro-, 2-oxide, (R)-	260.0248197	15.52773813	0	0	0	0	1.80E-07	3.11E-05	1.80E-07	3.59E-05	1.50E-07	3.42E-05	1.64E-07	3.30E-05	2.85E-07	5.57E-05	2.06E-07	3.36E-05	1.99E-07	3.20E-05	1.63E-07	3.69E-05	1.67E-07	2.42E-05	1.95E-07	4.07E-05
60084-10-8	DTXSID00208827	Tiazofurin	260.0466925	15.52773813	0	0	0	0	1.80E-07	3.11E-05	1.80E-07	3.59E-05	1.50E-07	3.42E-05	1.64E-07	3.30E-05	2.85E-07	5.57E-05	2.06E-07	3.36E-05	1.99E-07	3.20E-05	1.63E-07	3.69E-05	1.67E-07	2.42E-05	1.95E-07	4.07E-05
601-75-2	DTXSID00208842	Ethylmalonic acid	132.0422587	15.52773813	0	0	0	0	9.16E-08	1.58E-05	9.12E-08	1.82E-05	7.62E-08	1.74E-05	8.35E-08	1.68E-05	1.45E-07	2.83E-05	1.05E-07	1.71E-05	1.01E-07	1.63E-05	8.30E-08	1.88E-05	8.46E-08	1.23E-05	9.90E-08	2.07E-05
601-88-7	DTXSID00208847	1,3-Dichloro-2-nitrobenzene	190.9540837	15.52773813	0	0	0	0	1.33E-07	2.28E-05	1.32E-07	2.63E-05	1.10E-07	2.51E-05	1.21E-07	2.42E-05	2.09E-07	4.09E-05	1.51E-07	2.47E-05	1.46E-07	2.35E-05	1.20E-07	2.71E-05	1.22E-07	1.78E-05	1.43E-07	2.99E-05
99-59-2	DTXSID0020943	5-Nitro-o-anisidine	168.0534921	15.52773813	0	0	0	0	1.25E-07	2.24E-05	1.15E-07	1.88E-05	1.08E-07	1.59E-05	1.02E-07	2.55E-05	2.02E-07	2.95E-05	1.40E-07	3.26E-05	1.85E-07	3.88E-05	1.88E-07	3.13E-05	1.99E-07	2.63E-05	1.41E-07	3.67E-05
772-43-0	DTXSID0020945	5-Nitro-2-furamidoxime	171.0280056	15.52773813	0	0	0	0	1.19E-07	2.04E-05	1.18E-07	2.36E-05	9.88E-08	2.25E-05	1.08E-07	2.17E-05	1.87E-07	3.66E-05	1.35E-07	2.21E-05	1.31E-07	2.11E-05	1.07E-07	2.43E-05	1.10E-07	1.59E-05	1.28E-07	2.68E-05
75198-31-1	DTXSID0020947	3-(5-Nitro-2-furyl)-imidazo(1,2-alpha) pyridine	229.0487411	15.52773813	0	0	0	0	1.59E-07	2.74E-05	1.58E-07	3.16E-05	1.32E-07	3.01E-05	1.45E-07	2.91E-05	2.51E-07	4.90E-05	1.81E-07	2.96E-05	1.75E-07	2.82E-05	1.44E-07	3.25E-05	1.47E-07	2.13E-05	1.72E-07	3.58E-05
36133-88-7	DTXSID0020949	N-{[3-(5-Nitro-2-furyl)-1,2,4-oxadiazole-5-yl]-methyl}acetamide	252.0494694	15.52773813	0	0	0	0	1.75E-07	3.01E-05	1.74E-07	3.48E-05	1.46E-07	3.31E-05	1.59E-07	3.20E-05	2.76E-07	5.39E-05	2.00E-07	3.26E-05	1.93E-07	3.11E-05	1.58E-07	3.58E-05	1.61E-07	2.35E-05	1.89E-07	3.94E-05
607-32-9	DTXSID00209511	5-Nitroisoquinoline	174.0429274	15.52773813	0	0	0	0	1.21E-07	2.08E-05	1.20E-07	2.40E-05	1.00E-07	2.29E-05	1.10E-07	2.21E-05	1.91E-07	3.73E-05	1.38E-07	2.25E-05	1.33E-07	2.14E-05	1.09E-07	2.47E-05	1.12E-07	1.62E-05	1.30E-07	2.72E-05
608137-32-2	DTXSID00209652	Lisdexamfetamine	263.1997624	15.52773813	0	0	0	0	1.83E-07	3.15E-05	1.82E-07	3.63E-05	1.52E-07	3.46E-05	1.66E-07	3.34E-05	2.88E-07	5.63E-05	2.09E-07	3.40E-05	2.01E-07	3.24E-05	1.65E-07	3.74E-05	1.69E-07	2.45E-05	1.97E-07	4.12E-05
6085-94-5	DTXSID00209692	1H-1,2,4-Triazole, 1-benzyl-	159.0796473	15.52773813	0	0	0	0	1.10E-07	1.90E-05	1.10E-07	2.19E-05	9.19E-08	2.09E-05	1.01E-07	2.02E-05	1.74E-07	3.40E-05	1.26E-07	2.06E-05	1.22E-07	1.96E-05	1.00E-07	2.26E-05	1.02E-07	1.48E-05	1.19E-07	2.49E-05
6087-73-6	DTXSID00209718	6H-Dibenzo(b,d)pyran-1-ol, 6a-beta,7,8,10-a-beta-tetrahydro-3-pentyl-6,6,9-trimethyl-, (+-)-Z-	314.2245802	15.52773813	0	0	0	0	2.18E-07	3.76E-05	2.17E-07	4.33E-05	1.81E-07	4.13E-05	1.99E-07	3.99E-05	3.44E-07	6.73E-05	2.49E-07	4.06E-05	2.40E-07	3.87E-05	1.97E-07	4.46E-05	2.01E-07	2.93E-05	2.35E-07	4.92E-05
609-89-2	DTXSID00209738	Phenol, 2,4-dichloro-6-nitro-	206.9489983	15.52773813	0	0	0	0	1.44E-07	2.47E-05	1.43E-07	2.85E-05	1.19E-07	2.72E-05	1.31E-07	2.63E-05	2.27E-07	4.43E-05	1.64E-07	2.68E-05	1.58E-07	2.55E-05	1.30E-07	2.94E-05	1.33E-07	1.93E-05	1.55E-07	3.24E-05
60949-23-7	DTXSID00209778	Butanethioic acid, 3-methyl-, S-(2-methylbutyl) ester, (S)-	188.1234863	15.52773813	0	0	0	0	1.31E-07	2.25E-05	1.30E-07	2.60E-05	1.09E-07	2.47E-05	1.19E-07	2.39E-05	2.06E-07	4.03E-05	1.49E-07	2.43E-05	1.44E-07	2.32E-05	1.18E-07	2.67E-05	1.21E-07	1.75E-05	1.41E-07	2.94E-05
610-49-1	DTXSID00209859	1-Aminoanthracene	193.0891494	15.52773813	0	0	0	0	1.34E-07	2.31E-05	1.33E-07	2.66E-05	1.11E-07	2.54E-05	1.22E-07	2.45E-05	2.12E-07	4.13E-05	1.53E-07	2.50E-05	1.48E-07	2.38E-05	1.21E-07	2.74E-05	1.24E-07	1.80E-05	1.45E-07	3.02E-05
92177-50-9	DTXSID0020991	Nitroso-2,3-dihydroxypropyl-2-oxopropylamine	176.0797069	15.52773813	0	0	0	0	1.22E-07	2.10E-05	1.22E-07	2.43E-05	1.02E-07	2.32E-05	1.11E-07	2.23E-05	1.93E-07	3.77E-05	1.39E-07	2.28E-05	1.35E-07	2.17E-05	1.11E-07	2.50E-05	1.13E-07	1.64E-05	1.32E-07	2.76E-05
61034-40-0	DTXSID0020993	1-Nitroso-3,5-dimethyl-4-benzoylpiperazine	247.1320768	15.52773813	0	0	0	0	1.72E-07	2.95E-05	1.71E-07	3.41E-05	1.43E-07	3.25E-05	1.56E-07	3.14E-05	2.71E-07	5.29E-05	1.96E-07	3.19E-05	1.89E-07	3.04E-05	1.55E-07	3.51E-05	1.58E-07	2.30E-05	1.85E-07	3.87E-05
61055-25-2	DTXSID00209935	Benzoic acid, 3,5-dichloro-4-hydroxy-, disodium salt	205.9537493	15.52773813	0	0	0	0	1.43E-07	2.46E-05	1.42E-07	2.84E-05	1.19E-07	2.71E-05	1.30E-07	2.61E-05	2.26E-07	4.41E-05	1.63E-07	2.66E-05	1.58E-07	2.54E-05	1.29E-07	2.93E-05	1.32E-07	1.92E-05	1.54E-07	3.22E-05
67587-52-4	DTXSID0020995	N-Nitroso-2-hydroxymorpholine	132.0534921	15.52773813	0	0	0	0	9.16E-08	1.58E-05	9.13E-08	1.82E-05	7.62E-08	1.74E-05	8.35E-08	1.68E-05	1.45E-07	2.83E-05	1.05E-07	1.71E-05	1.01E-07	1.63E-05	8.30E-08	1.88E-05	8.46E-08	1.23E-05	9.90E-08	2.07E-05
75896-33-2	DTXSID0020997	N-Nitroso-(2-hydroxypropyl)-(2-hydroxyethyl)amine	148.0847922	15.52773813	0	0	0	0	1.03E-07	1.77E-05	1.02E-07	2.04E-05	8.55E-08	1.95E-05	9.36E-08	1.88E-05	1.62E-07	3.17E-05	1.17E-07	1.91E-05	1.13E-07	1.82E-05	9.31E-08	2.10E-05	9.49E-08	1.38E-05	1.11E-07	2.32E-05
760-60-1	DTXSID0020999	N-Nitroso-N-isobutylurea	145.0851266	15.52773813	0	0	0	0	1.01E-07	1.73E-05	1.00E-07	2.00E-05	8.38E-08	1.91E-05	9.18E-08	1.84E-05	1.59E-07	3.11E-05	1.15E-07	1.88E-05	1.11E-07	1.79E-05	9.12E-08	2.06E-05	9.29E-08	1.35E-05	1.09E-07	2.27E-05
611-94-9	DTXSID00209995	4-Methoxybenzophenone	212.0837296	15.52773813	0	0	0	0	1.47E-07	2.54E-05	1.47E-07	2.93E-05	1.22E-07	2.79E-05	1.34E-07	2.69E-05	2.32E-07	4.54E-05	1.68E-07	2.74E-05	1.62E-07	2.61E-05	1.33E-07	3.01E-05	1.36E-07	1.98E-05	1.59E-07	3.32E-05
613-73-0	DTXSID00210203	o-Phenylenediacetonitrile	156.0687483	15.52773813	0	0	0	0	1.08E-07	1.87E-05	1.08E-07	2.15E-05	9.01E-08	2.05E-05	9.87E-08	1.98E-05	1.71E-07	3.34E-05	1.24E-07	2.02E-05	1.19E-07	1.92E-05	9.81E-08	2.22E-05	1.00E-07	1.45E-05	1.17E-07	2.44E-05
6132-17-8	DTXSID00210223	Phosphoric acid, diethyl p-(methylsulfonyl)phenyl ester	308.0483459	15.52773813	0	0	1	0	1.02E-07	1.47E-05	9.56E-08	1.29E-05	8.05E-08	1.04E-05	8.49E-08	1.30E-05	1.21E-07	1.82E-05	1.24E-07	1.68E-05	1.05E-07	1.35E-05	9.11E-08	1.34E-05	1.05E-07	1.33E-05	1.08E-07	1.68E-05
61430-12-4	DTXSID00210369	1-D-Alanyl-L-proline	186.1004423	15.52773813	0	0	0	0	1.29E-07	2.22E-05	1.29E-07	2.57E-05	1.07E-07	2.45E-05	1.18E-07	2.36E-05	2.04E-07	3.98E-05	1.47E-07	2.41E-05	1.42E-07	2.29E-05	1.17E-07	2.64E-05	1.19E-07	1.73E-05	1.39E-07	2.91E-05
932-83-2	DTXSID0021040	N-Nitrosohexamethyleneimine	128.094963	15.52773813	0	0	0	0	8.73E-08	1.25E-05	7.58E-08	1.02E-05	6.26E-08	1.48E-05	6.96E-08	1.26E-05	1.37E-07	2.86E-05	1.32E-07	2.04E-05	1.75E-07	2.76E-05	1.40E-07	2.61E-05	1.16E-07	3.33E-05	1.48E-07	2.66E-05
30310-80-6	DTXSID0021042	Nitrosohydroxyproline	160.0484067	15.52773813	0	0	0	0	1.11E-07	1.91E-05	1.11E-07	2.21E-05	9.24E-08	2.10E-05	1.01E-07	2.03E-05	1.75E-07	3.43E-05	1.27E-07	2.07E-05	1.22E-07	1.97E-05	1.01E-07	2.27E-05	1.03E-07	1.49E-05	1.20E-07	2.50E-05
86451-37-8	DTXSID0021044	N-Nitrosomethyl-2,3-dihydroxypropylamine	134.0691422	15.52773813	0	0	0	0	9.30E-08	1.60E-05	9.27E-08	1.85E-05	7.74E-08	1.76E-05	8.48E-08	1.70E-05	1.47E-07	2.87E-05	1.06E-07	1.73E-05	1.03E-07	1.65E-05	8.42E-08	1.90E-05	8.59E-08	1.25E-05	1.00E-07	2.10E-05
70415-59-7	DTXSID0021046	N-Nitrosomethyl-(3-hydroxypropyl) amine	118.0742276	15.52773813	0	0	0	0	8.19E-08	1.41E-05	8.16E-08	1.63E-05	6.82E-08	1.55E-05	7.47E-08	1.50E-05	1.29E-07	2.53E-05	9.35E-08	1.53E-05	9.03E-08	1.45E-05	7.42E-08	1.68E-05	7.56E-08	1.10E-05	8.85E-08	1.85E-05
615-10-1	DTXSID00210465	Propyl 2-furoate	154.0629942	15.52773813	0	0	0	0	1.07E-07	1.84E-05	1.06E-07	2.13E-05	8.90E-08	2.03E-05	9.74E-08	1.96E-05	1.69E-07	3.30E-05	1.22E-07	1.99E-05	1.18E-07	1.90E-05	9.68E-08	2.19E-05	9.87E-08	1.44E-05	1.15E-07	2.41E-05
55984-51-5	DTXSID0021048	N-Nitrosomethyl(2-oxopropyl)amine	116.0585775	15.52773813	0	0	0	0	8.05E-08	1.39E-05	8.02E-08	1.60E-05	6.70E-08	1.53E-05	7.34E-08	1.47E-05	1.27E-07	2.48E-05	9.19E-08	1.50E-05	8.88E-08	1.43E-05	7.29E-08	1.65E-05	7.44E-08	1.08E-05	8.70E-08	1.82E-05
615-98-5	DTXSID00210480	Dipropyl oxalate	174.0892089	15.52773813	0	0	0	0	1.21E-07	2.08E-05	1.20E-07	2.40E-05	1.01E-07	2.29E-05	1.10E-07	2.21E-05	1.91E-07	3.73E-05	1.38E-07	2.25E-05	1.33E-07	2.14E-05	1.09E-07	2.47E-05	1.12E-07	1.62E-05	1.30E-07	2.72E-05
6153-19-1	DTXSID00210521	Phenacaine hydrochloride [USP]	298.1681279	15.52773813	0	0	0	0	2.07E-07	3.56E-05	2.06E-07	4.11E-05	1.72E-07	3.92E-05	1.89E-07	3.78E-05	3.27E-07	6.38E-05	2.36E-07	3.85E-05	2.28E-07	3.67E-05	1.87E-07	4.23E-05	1.91E-07	2.78E-05	2.23E-07	4.67E-05
616-75-1	DTXSID00210607	2-Benzylmalonate	194.0579088	15.52773813	0	0	0	0	1.35E-07	2.32E-05	1.34E-07	2.68E-05	1.12E-07	2.55E-05	1.23E-07	2.46E-05	2.13E-07	4.15E-05	1.54E-07	2.51E-05	1.48E-07	2.39E-05	1.22E-07	2.76E-05	1.24E-07	1.81E-05	1.45E-07	3.04E-05
6174-95-4	DTXSID00210743	Tetraethyl ethylenetetracarboxylate	316.1158176	15.52773813	0	0	0	0	2.19E-07	3.78E-05	2.18E-07	4.36E-05	1.83E-07	4.16E-05	2.00E-07	4.01E-05	3.46E-07	6.77E-05	2.50E-07	4.09E-05	2.42E-07	3.89E-05	1.99E-07	4.49E-05	2.03E-07	2.95E-05	2.37E-07	4.95E-05
61791-77-3	DTXSID00210788	6-(Dimethylamino)-2-(2-(2,5-dimethyl-1-phenyl-1H-pyrrol-3-yl)vinyl)-1-methylquinolinium methyl sulphate	382.2283229	15.52773813	0	0	0	0	2.65E-07	4.57E-05	2.64E-07	5.27E-05	2.21E-07	5.03E-05	2.42E-07	4.85E-05	4.19E-07	8.18E-05	3.03E-07	4.94E-05	2.92E-07	4.71E-05	2.40E-07	5.43E-05	2.45E-07	3.56E-05	2.86E-07	5.98E-05
110559-85-8	DTXSID0021090	1-(2-Oxopropyl)nitroso-3-(2-chloroethyl)urea	207.0410689	15.52773813	0	0	0	0	1.44E-07	2.48E-05	1.43E-07	2.86E-05	1.20E-07	2.72E-05	1.31E-07	2.63E-05	2.27E-07	4.43E-05	1.64E-07	2.68E-05	1.58E-07	2.55E-05	1.30E-07	2.94E-05	1.33E-07	1.93E-05	1.55E-07	3.24E-05
30418-53-2	DTXSID0021092	1'-Oxosafrole	176.0473441	15.52773813	0	0	0	0	1.22E-07	2.10E-05	1.22E-07	2.43E-05	1.02E-07	2.32E-05	1.11E-07	2.23E-05	1.93E-07	3.77E-05	1.39E-07	2.28E-05	1.35E-07	2.17E-05	1.11E-07	2.50E-05	1.13E-07	1.64E-05	1.32E-07	2.76E-05
619-05-6	DTXSID00210920	3,4-Diaminobenzoic acid	152.0585775	15.52773813	0	0	0	0	1.06E-07	1.82E-05	1.05E-07	2.10E-05	8.78E-08	2.00E-05	9.62E-08	1.93E-05	1.67E-07	3.25E-05	1.20E-07	1.97E-05	1.16E-07	1.87E-05	9.56E-08	2.16E-05	9.74E-08	1.42E-05	1.14E-07	2.38E-05
101-80-4	DTXSID0021094	4,4'-Oxydianiline	200.094963	3928.241552	1	0	0	0	4.84E-06	0.000738539	4.81E-06	0.00092024	6.77E-06	0.001248484	4.20E-06	0.00083276	1.24E-05	0.002784347	1.01E-05	0.002755105	9.87E-06	0.001732721	1.07E-05	0.002049348	1.27E-05	0.001488614	9.89E-06	0.001520528
102-77-2	DTXSID0021096	N-Oxydiethylene-2-benzothiazylsulfenamide	252.039105	3928.241552	0	1	0	0	8.13E-08	2.96E-05	6.58E-08	2.73E-05	6.13E-08	2.65E-05	6.64E-08	2.80E-05	1.13E-07	3.93E-05	1.19E-07	4.07E-05	1.07E-07	4.26E-05	1.27E-07	3.80E-05	1.33E-07	4.62E-05	1.19E-07	3.81E-05
621-54-5	DTXSID00211154	Dihydro-3-coumaric acid	166.0629942	15.52773813	0	0	0	0	1.15E-07	1.99E-05	1.15E-07	2.29E-05	9.59E-08	2.18E-05	1.05E-07	2.11E-05	1.82E-07	3.55E-05	1.32E-07	2.15E-05	1.27E-07	2.05E-05	1.04E-07	2.36E-05	1.06E-07	1.55E-05	1.24E-07	2.60E-05
621-84-1	DTXSID00211159	Benzyl carbamate	151.0633285	15.52773813	0	0	0	0	1.05E-07	1.81E-05	1.04E-07	2.08E-05	8.72E-08	1.99E-05	9.55E-08	1.92E-05	1.65E-07	3.23E-05	1.20E-07	1.95E-05	1.16E-07	1.86E-05	9.49E-08	2.15E-05	9.68E-08	1.41E-05	1.13E-07	2.36E-05
834-28-6	DTXSID0021121	Phenformin hydrochloride	205.1327455	15.52773813	0	0	0	0	1.84E-07	2.31E-05	1.49E-07	1.94E-05	1.39E-07	2.10E-05	1.59E-07	3.86E-05	2.29E-07	4.69E-05	2.54E-07	3.49E-05	2.66E-07	5.58E-05	2.31E-07	5.00E-05	2.58E-07	3.31E-05	3.17E-07	7.66E-05
57-30-7	DTXSID0021123	Phenobarbital sodium	232.0847922	15.52773813	0	0	0	0	1.77E-07	2.18E-05	1.82E-07	2.56E-05	1.44E-07	3.45E-05	1.50E-07	2.50E-05	2.46E-07	3.67E-05	2.55E-07	0.000101843	2.67E-07	6.53E-05	2.56E-07	4.46E-05	2.67E-07	5.06E-05	2.82E-07	4.28E-05
77-09-8	DTXSID0021125	Phenolphthalein	318.0892089	15.52773813	0	1	0	0	3.92E-08	1.12E-05	3.88E-08	1.39E-05	2.23E-08	6.60E-06	4.45E-08	1.22E-05	4.68E-08	1.43E-05	4.67E-08	1.79E-05	4.09E-08	2.29E-05	4.58E-08	1.31E-05	5.26E-08	1.57E-05	4.72E-08	2.18E-05
63-92-3	DTXSID0021127	Phenoxybenzamine hydrochloride	303.138992	15.52773813	0	0	0	0	2.34E-07	4.71E-05	2.23E-07	2.92E-05	2.06E-07	3.46E-05	2.21E-07	3.66E-05	3.63E-07	6.45E-05	3.02E-07	6.11E-05	4.66E-07	6.42E-05	3.82E-07	5.94E-05	3.78E-07	0.000105157	3.47E-07	4.69E-05
103-72-0	DTXSID0021129	Phenyl isothiocyanate	135.0142702	15.52773813	0	1	0	0	1.86E-08	3.10E-06	1.59E-08	6.85E-06	1.14E-08	3.31E-06	1.94E-08	5.82E-06	1.74E-08	5.91E-06	1.86E-08	6.41E-06	1.58E-08	9.55E-06	1.80E-08	1.09E-05	1.92E-08	5.67E-06	1.90E-08	7.72E-06
6227-40-3	DTXSID00211336	Glycine hydriodide-iodine	75.0320284	15.52773813	0	0	0	0	5.21E-08	8.97E-06	5.19E-08	1.04E-05	4.33E-08	9.87E-06	4.74E-08	9.52E-06	8.22E-08	1.61E-05	5.94E-08	9.70E-06	5.74E-08	9.24E-06	4.72E-08	1.07E-05	4.81E-08	6.99E-06	5.62E-08	1.17E-05
62473-97-6	DTXSID00211513	Potassium hydrogen 2-sulphonatobenzoate	201.9935943	15.52773813	0	0	0	0	1.40E-07	2.41E-05	1.40E-07	2.79E-05	1.17E-07	2.66E-05	1.28E-07	2.56E-05	2.21E-07	4.32E-05	1.60E-07	2.61E-05	1.55E-07	2.49E-05	1.27E-07	2.87E-05	1.29E-07	1.88E-05	1.51E-07	3.16E-05
625-03-6	DTXSID00211533	1,1-Dimethyl-3-oxobutylammonium hydrogen oxalate	115.099714	15.52773813	0	0	0	0	7.99E-08	1.38E-05	7.95E-08	1.59E-05	6.65E-08	1.51E-05	7.28E-08	1.46E-05	1.26E-07	2.46E-05	9.12E-08	1.49E-05	8.81E-08	1.42E-05	7.23E-08	1.63E-05	7.37E-08	1.07E-05	8.63E-08	1.80E-05
625-25-2	DTXSID00211538	2-Methylheptan-2-ol	130.1357652	15.52773813	0	0	0	0	9.03E-08	1.56E-05	8.99E-08	1.80E-05	7.51E-08	1.71E-05	8.23E-08	1.65E-05	1.43E-07	2.79E-05	1.03E-07	1.68E-05	9.96E-08	1.60E-05	8.18E-08	1.85E-05	8.34E-08	1.21E-05	9.75E-08	2.04E-05
625-88-7	DTXSID00211553	2,5-Diiodothiophene	335.7966671	15.52773813	0	0	0	0	2.33E-07	4.01E-05	2.32E-07	4.63E-05	1.94E-07	4.42E-05	2.12E-07	4.26E-05	3.68E-07	7.19E-05	2.66E-07	4.34E-05	2.57E-07	4.14E-05	2.11E-07	4.77E-05	2.15E-07	3.13E-05	2.52E-07	5.26E-05
625095-61-6	DTXSID00211558	Pradefovir Mesylate	423.0863184	15.52773813	0	0	0	0	2.94E-07	5.06E-05	2.92E-07	5.84E-05	2.44E-07	5.56E-05	2.68E-07	5.37E-05	4.64E-07	9.06E-05	3.35E-07	5.47E-05	3.24E-07	5.21E-05	2.66E-07	6.01E-05	2.71E-07	3.94E-05	3.17E-07	6.62E-05
7/2/6253	DTXSID00211573	Stilbazium	450.2909232	15.52773813	0	0	0	0	3.12E-07	5.38E-05	3.11E-07	6.21E-05	2.60E-07	5.92E-05	2.85E-07	5.72E-05	4.93E-07	9.64E-05	3.57E-07	5.82E-05	3.44E-07	5.55E-05	2.83E-07	6.40E-05	2.88E-07	4.20E-05	3.37E-07	7.05E-05
62574-16-7	DTXSID00211614	Disodium 3,3'-dithiobispropionate	210.0020508	15.52773813	0	0	0	0	1.46E-07	2.51E-05	1.45E-07	2.90E-05	1.21E-07	2.76E-05	1.33E-07	2.67E-05	2.30E-07	4.49E-05	1.66E-07	2.71E-05	1.61E-07	2.59E-05	1.32E-07	2.98E-05	1.35E-07	1.96E-05	1.57E-07	3.29E-05
6258-66-8	DTXSID00211619	p-Chlorotoluene-alpha-thiol	157.9956989	15.52773813	0	0	0	0	1.10E-07	1.89E-05	1.09E-07	2.18E-05	9.12E-08	2.08E-05	9.99E-08	2.01E-05	1.73E-07	3.38E-05	1.25E-07	2.04E-05	1.21E-07	1.95E-05	9.93E-08	2.24E-05	1.01E-07	1.47E-05	1.18E-07	2.47E-05
626-91-5	DTXSID00211654	Butane, 1-methoxy-3-methyl-	102.1044651	15.52773813	0	0	0	0	7.09E-08	1.22E-05	7.06E-08	1.41E-05	5.90E-08	1.34E-05	6.46E-08	1.30E-05	1.12E-07	2.19E-05	8.09E-08	1.32E-05	7.81E-08	1.26E-05	6.42E-08	1.45E-05	6.54E-08	9.52E-06	7.65E-08	1.60E-05
62637-93-8	DTXSID00211694	Trimethylamine oxide dihydrate	75.06841391	15.52773813	0	0	0	0	5.21E-08	8.97E-06	5.19E-08	1.04E-05	4.33E-08	9.87E-06	4.75E-08	9.53E-06	8.22E-08	1.61E-05	5.95E-08	9.70E-06	5.74E-08	9.25E-06	4.72E-08	1.07E-05	4.81E-08	7.00E-06	5.63E-08	1.17E-05
1955-45-9	DTXSID0021171	Pivalolactone	100.0524295	15.52773813	0	0	0	0	6.94E-08	1.20E-05	6.91E-08	1.38E-05	5.78E-08	1.32E-05	6.33E-08	1.27E-05	1.10E-07	2.14E-05	7.93E-08	1.29E-05	7.65E-08	1.23E-05	6.29E-08	1.42E-05	6.41E-08	9.33E-06	7.50E-08	1.57E-05
298-14-6	DTXSID0021177	Potassium bicarbonate	62.00039392	3928.241552	0	1	1	1	7.44E-08	3.14E-05	9.95E-08	4.36E-05	3.73E-08	1.54E-05	7.64E-08	3.60E-05	5.60E-08	2.30E-05	8.29E-08	3.35E-05	8.50E-08	3.38E-05	7.07E-08	3.07E-05	7.52E-08	2.85E-05	7.50E-08	3.42E-05
6673-35-4	DTXSID0021179	Practolol	266.1630426	15.52773813	0	0	0	0	1.93E-07	3.56E-05	1.80E-07	2.95E-05	1.56E-07	2.74E-05	1.53E-07	3.01E-05	2.45E-07	4.60E-05	2.69E-07	6.72E-05	2.49E-07	6.17E-05	2.30E-07	4.27E-05	2.77E-07	5.43E-05	2.09E-07	7.32E-05
628-03-5	DTXSID00211876	Isoamyl isothiocyanate	129.0612204	15.52773813	0	0	0	0	8.96E-08	1.54E-05	8.92E-08	1.78E-05	7.45E-08	1.70E-05	8.16E-08	1.64E-05	1.41E-07	2.76E-05	1.02E-07	1.67E-05	9.87E-08	1.59E-05	8.11E-08	1.83E-05	8.27E-08	1.20E-05	9.67E-08	2.02E-05
77337-54-3	DTXSID0021200	N-propylformic hydrazide	102.0793129	15.52773813	0	0	0	0	7.08E-08	1.22E-05	7.05E-08	1.41E-05	5.89E-08	1.34E-05	6.46E-08	1.30E-05	1.12E-07	2.18E-05	8.09E-08	1.32E-05	7.81E-08	1.26E-05	6.41E-08	1.45E-05	6.54E-08	9.51E-06	7.65E-08	1.60E-05
83-59-0	DTXSID0021202	Propilizon	362.1729386	15.52773813	0	0	0	0	2.51E-07	4.33E-05	2.50E-07	5.00E-05	2.09E-07	4.76E-05	2.29E-07	4.60E-05	3.97E-07	7.75E-05	2.87E-07	4.68E-05	2.77E-07	4.46E-05	2.28E-07	5.14E-05	2.32E-07	3.38E-05	2.71E-07	5.67E-05
816-57-9	DTXSID0021204	N-Propyl-N-nitrosourea	131.0694765	15.52773813	0	0	0	0	9.10E-08	1.57E-05	9.06E-08	1.81E-05	7.57E-08	1.72E-05	8.29E-08	1.66E-05	1.44E-07	2.81E-05	1.04E-07	1.69E-05	1.00E-07	1.61E-05	8.24E-08	1.86E-05	8.40E-08	1.22E-05	9.82E-08	2.05E-05
57-55-6	DTXSID0021206	1,2-Propylene glycol	76.0524295	6211095.252	1	0	0	1	6.14E-05	0.01821396	5.33E-05	0.008345081	7.37E-05	0.018396772	6.45E-05	0.017991283	9.46E-05	0.021034262	0.000123687	0.028880419	0.000141221	0.030905176	0.000112142	0.02031934	0.000105112	0.023020171	0.000116556	0.021144997
56795-66-5	DTXSID0021208	Propylhydrazine hydrochloride	74.08439832	15.52773813	0	0	0	0	5.14E-08	8.86E-06	5.12E-08	1.02E-05	4.28E-08	9.74E-06	4.69E-08	9.40E-06	8.12E-08	1.59E-05	5.87E-08	9.58E-06	5.67E-08	9.13E-06	4.66E-08	1.05E-05	4.75E-08	6.91E-06	5.55E-08	1.16E-05
629-90-3	DTXSID00212080	Heptadecanal	254.2609657	15.52773813	0	0	0	0	1.76E-07	3.04E-05	1.76E-07	3.51E-05	1.47E-07	3.34E-05	1.61E-07	3.23E-05	2.79E-07	5.44E-05	2.01E-07	3.29E-05	1.95E-07	3.13E-05	1.60E-07	3.61E-05	1.63E-07	2.37E-05	1.91E-07	3.98E-05
62973-77-7	DTXSID00212181	Parconazole hydrochloride	366.0537977	15.52773813	0	0	0	0	2.54E-07	4.38E-05	2.53E-07	5.05E-05	2.11E-07	4.81E-05	2.31E-07	4.65E-05	4.01E-07	7.83E-05	2.90E-07	4.73E-05	2.80E-07	4.51E-05	2.30E-07	5.20E-05	2.35E-07	3.41E-05	2.74E-07	5.73E-05
94-59-7	DTXSID0021254	Safrole	162.0680796	138.884312	0	0	0	0	1.48E-07	3.08E-05	1.25E-07	2.30E-05	1.66E-07	2.11E-05	1.48E-07	1.57E-05	3.04E-07	4.38E-05	2.76E-07	5.34E-05	2.90E-07	4.83E-05	3.26E-07	4.48E-05	2.76E-07	4.32E-05	2.64E-07	5.15E-05
599-79-1	DTXSID0021256	Sulfasalazine	398.0684905	15.52773813	0	0	0	0	2.83E-07	7.25E-05	2.74E-07	4.35E-05	2.26E-07	2.11E-05	2.61E-07	3.57E-05	4.10E-07	9.27E-05	4.24E-07	7.80E-05	4.77E-07	8.45E-05	4.62E-07	5.73E-05	4.38E-07	0.000116853	4.29E-07	8.34E-05
6533-68-2	DTXSID0021258	Scopolamine hydrobromide trihydrate	303.1470582	15.52773813	0	1	0	0	5.88E-08	1.49E-05	5.55E-08	2.18E-05	3.03E-08	1.73E-05	6.05E-08	1.60E-05	5.41E-08	2.09E-05	6.41E-08	1.89E-05	5.98E-08	2.12E-05	5.99E-08	2.22E-05	5.87E-08	2.40E-05	5.97E-08	3.06E-05
6326-44-9	DTXSID00212646	Diethyl formamidomalonate	203.0793725	15.52773813	0	0	0	0	1.41E-07	2.43E-05	1.40E-07	2.80E-05	1.17E-07	2.67E-05	1.28E-07	2.58E-05	2.22E-07	4.35E-05	1.61E-07	2.63E-05	1.55E-07	2.50E-05	1.28E-07	2.88E-05	1.30E-07	1.89E-05	1.52E-07	3.18E-05
634-47-9	DTXSID00212808	2-Chloro-4-methylquinoline	177.0345269	15.52773813	0	0	0	0	1.23E-07	2.12E-05	1.22E-07	2.44E-05	1.02E-07	2.33E-05	1.12E-07	2.25E-05	1.94E-07	3.79E-05	1.40E-07	2.29E-05	1.35E-07	2.18E-05	1.11E-07	2.51E-05	1.13E-07	1.65E-05	1.33E-07	2.77E-05
635-85-8	DTXSID00212904	Homoveratrylamine hydrochloride	181.1102787	15.52773813	0	0	0	0	1.26E-07	2.17E-05	1.25E-07	2.50E-05	1.05E-07	2.38E-05	1.15E-07	2.30E-05	1.98E-07	3.88E-05	1.43E-07	2.34E-05	1.39E-07	2.23E-05	1.14E-07	2.57E-05	1.16E-07	1.69E-05	1.36E-07	2.83E-05
63680-12-6	DTXSID00213072	Pseudourea, 2-aminoethyl-2-thio-, dihydroiodide	119.0517183	15.52773813	0	0	0	0	8.26E-08	1.42E-05	8.23E-08	1.64E-05	6.87E-08	1.57E-05	7.53E-08	1.51E-05	1.30E-07	2.55E-05	9.43E-08	1.54E-05	9.11E-08	1.47E-05	7.48E-08	1.69E-05	7.63E-08	1.11E-05	8.92E-08	1.86E-05
63701-56-4	DTXSID00213113	(S)-Baclofen hydrochloride	213.0556563	15.52773813	0	0	0	0	1.48E-07	2.55E-05	1.47E-07	2.94E-05	1.23E-07	2.80E-05	1.35E-07	2.70E-05	2.33E-07	4.56E-05	1.69E-07	2.75E-05	1.63E-07	2.62E-05	1.34E-07	3.03E-05	1.36E-07	1.99E-05	1.60E-07	3.33E-05
638-18-6	DTXSID00213239	3-Hydroxypentanedioic acid	148.0371734	15.52773813	0	0	0	0	1.03E-07	1.77E-05	1.02E-07	2.04E-05	8.55E-08	1.95E-05	9.36E-08	1.88E-05	1.62E-07	3.17E-05	1.17E-07	1.91E-05	1.13E-07	1.82E-05	9.30E-08	2.10E-05	9.48E-08	1.38E-05	1.11E-07	2.32E-05
6386-63-6	DTXSID00213294	Cloxyfonac	216.0189364	15.52773813	0	0	0	0	1.50E-07	2.58E-05	1.49E-07	2.98E-05	1.25E-07	2.84E-05	1.37E-07	2.74E-05	2.37E-07	4.62E-05	1.71E-07	2.79E-05	1.65E-07	2.66E-05	1.36E-07	3.07E-05	1.38E-07	2.01E-05	1.62E-07	3.38E-05
97-74-5	DTXSID0021333	Tetramethylthiuram monosulfide	208.0162614	138.884312	1	0	0	0	2.64E-06	0.000560976	3.48E-06	0.000504274	3.19E-06	0.000572383	2.45E-06	0.000739956	5.35E-06	0.000801734	5.12E-06	0.000986115	5.37E-06	0.000927289	5.53E-06	0.000850434	6.19E-06	0.001455325	5.52E-06	0.000878204
91-79-2	DTXSID0021335	Thenyldiamine	261.1299686	15.52773813	0	0	0	0	1.81E-07	3.12E-05	1.80E-07	3.60E-05	1.51E-07	3.43E-05	1.65E-07	3.31E-05	2.86E-07	5.59E-05	2.07E-07	3.38E-05	2.00E-07	3.22E-05	1.64E-07	3.71E-05	1.67E-07	2.43E-05	1.96E-07	4.09E-05
148-79-8	DTXSID0021337	Thiabendazole	201.0360682	15.52773813	0	0	1	0	6.68E-08	9.31E-06	5.28E-08	6.39E-06	6.41E-08	6.72E-06	5.10E-08	7.02E-06	7.36E-08	1.40E-05	7.30E-08	1.09E-05	7.83E-08	6.91E-06	6.73E-08	8.64E-06	6.83E-08	1.80E-05	6.74E-08	9.80E-06
52-24-4	DTXSID0021339	Thiotepa	189.048955	15.52773813	0	0	0	0	1.24E-07	1.40E-05	1.18E-07	2.11E-05	9.48E-08	1.50E-05	1.26E-07	2.75E-05	1.86E-07	2.84E-05	1.82E-07	5.15E-05	2.11E-07	3.32E-05	2.47E-07	3.82E-05	2.16E-07	3.87E-05	2.11E-07	3.38E-05
6388-47-2	DTXSID00213395	2-Amino-3-chlorobenzoic acid	171.0087061	15.52773813	0	0	0	0	1.19E-07	2.04E-05	1.18E-07	2.36E-05	9.87E-08	2.25E-05	1.08E-07	2.17E-05	1.87E-07	3.66E-05	1.35E-07	2.21E-05	1.31E-07	2.11E-05	1.07E-07	2.43E-05	1.10E-07	1.59E-05	1.28E-07	2.68E-05
639-48-5	DTXSID00213517	Nicomorphine	495.1794209	15.52773813	0	0	0	0	3.44E-07	5.92E-05	3.42E-07	6.83E-05	2.86E-07	6.51E-05	3.13E-07	6.29E-05	5.42E-07	0.000105987	3.92E-07	6.40E-05	3.79E-07	6.10E-05	3.11E-07	7.03E-05	3.17E-07	4.62E-05	3.71E-07	7.75E-05
63905-92-0	DTXSID00213557	Pyridine, 1,2,3,6-tetrahydro-1,2,2,6,6-pentamethyl-, hydrochloride	153.1517496	15.52773813	0	0	0	0	1.06E-07	1.83E-05	1.06E-07	2.11E-05	8.84E-08	2.01E-05	9.69E-08	1.94E-05	1.68E-07	3.28E-05	1.21E-07	1.98E-05	1.17E-07	1.89E-05	9.62E-08	2.18E-05	9.81E-08	1.43E-05	1.15E-07	2.40E-05
71-55-6	DTXSID0021381	1,1,1-Trichloroethane	131.9300331	878381.5143	1	0	0	1	8.85E-05	0.010183571	0.000100324	0.022175702	8.99E-05	0.014997872	7.04E-05	0.01388354	0.000112261	0.018212496	0.000145583	0.027187956	0.00011428	0.026867298	0.000113102	0.026666577	0.000130148	0.024023096	0.000122471	0.034512491
79-01-6	DTXSID0021383	Trichloroethylene	129.9143831	277768.624	1	0	0	0	8.05E-06	0.001431394	5.33E-06	0.000722628	1.07E-05	0.001698244	6.66E-06	0.001189431	1.75E-05	0.003826858	1.87E-05	0.004122601	2.12E-05	0.002933038	2.24E-05	0.003285468	2.17E-05	0.004563389	1.63E-05	0.003392493
133-07-3	DTXSID0021385	Folpet	294.9028324	15.52773813	0	1	1	1	2.40E-07	0.00011986	4.45E-07	0.000190087	1.10E-07	4.37E-05	4.23E-07	0.000115805	2.25E-07	6.81E-05	2.44E-07	6.36E-05	2.13E-07	6.55E-05	2.46E-07	4.30E-05	2.60E-07	6.04E-05	2.00E-07	8.41E-05
93-72-1	DTXSID0021387	2-(2,4,5-Trichlorophenoxy)propionic acid	267.9460771	15.52773813	0	0	1	0	1.08E-07	1.79E-05	8.55E-08	1.65E-05	7.58E-08	9.69E-06	8.46E-08	1.44E-05	1.13E-07	1.07E-05	8.64E-08	1.25E-05	9.65E-08	1.21E-05	1.01E-07	1.39E-05	1.21E-07	1.41E-05	9.99E-08	1.22E-05
52-68-6	DTXSID0021389	Trichlorfon	255.9225784	15.52773813	0	1	1	0	7.86E-08	3.30E-06	6.48E-08	3.25E-06	6.03E-08	2.71E-06	7.35E-08	3.66E-06	7.17E-08	3.49E-06	8.24E-08	3.67E-06	7.15E-08	2.90E-06	9.71E-08	4.81E-06	7.46E-08	3.30E-06	7.38E-08	3.26E-06
64039-88-9	DTXSID00214084	Nicafenine	446.1145681	15.52773813	0	0	0	0	3.10E-07	5.33E-05	3.08E-07	6.15E-05	2.58E-07	5.87E-05	2.82E-07	5.66E-05	4.89E-07	9.55E-05	3.53E-07	5.77E-05	3.41E-07	5.50E-05	2.80E-07	6.34E-05	2.86E-07	4.16E-05	3.34E-07	6.98E-05
6138-79-0	DTXSID0021410	Triprolidine hydrochloride monohydrate	278.1782987	15.52773813	0	0	0	0	2.38E-07	2.34E-05	2.08E-07	4.03E-05	1.88E-07	2.58E-05	1.91E-07	7.01E-05	3.10E-07	0.000111115	3.07E-07	4.46E-05	3.68E-07	8.16E-05	3.51E-07	7.07E-05	3.82E-07	8.73E-05	4.12E-07	4.02E-05
38571-73-2	DTXSID0021412	Tris-1,2,3-(chloromethoxy)propane	235.9773773	15.52773813	0	0	0	0	1.64E-07	2.82E-05	1.63E-07	3.26E-05	1.36E-07	3.10E-05	1.49E-07	3.00E-05	2.59E-07	5.05E-05	1.87E-07	3.05E-05	1.81E-07	2.91E-05	1.48E-07	3.35E-05	1.51E-07	2.20E-05	1.77E-07	3.69E-05
64047-34-3	DTXSID00214120	Acetic acid, bis(p-chlorophenyl)-, sodium salt	280.0057849	15.52773813	0	0	0	0	1.94E-07	3.35E-05	1.94E-07	3.86E-05	1.62E-07	3.68E-05	1.77E-07	3.55E-05	3.07E-07	5.99E-05	2.22E-07	3.62E-05	2.14E-07	3.45E-05	1.76E-07	3.98E-05	1.79E-07	2.61E-05	2.10E-07	4.38E-05
78-42-2	DTXSID0021414	Tris(2-ethylhexyl) phosphate	434.3524967	138.884312	1	0	0	1	5.77E-05	0.007091825	8.57E-05	0.023949335	5.11E-05	0.005356065	6.36E-05	0.009578958	5.39E-05	0.011886624	5.48E-05	0.009803404	6.64E-05	0.015076397	6.17E-05	0.009218214	5.56E-05	0.009811006	6.79E-05	0.010227176
75104-43-7	DTXSID0021416	Trp-P-1 acetate	211.1109474	15.52773813	0	0	0	0	1.47E-07	2.52E-05	1.46E-07	2.91E-05	1.22E-07	2.78E-05	1.34E-07	2.68E-05	2.31E-07	4.52E-05	1.67E-07	2.73E-05	1.61E-07	2.60E-05	1.33E-07	3.00E-05	1.35E-07	1.97E-05	1.58E-07	3.30E-05
54-12-6	DTXSID0021418	DL-Tryptophan	204.0898776	15.52773813	0	0	0	0	1.48E-07	2.39E-05	1.31E-07	2.34E-05	1.19E-07	1.58E-05	1.47E-07	2.90E-05	2.08E-07	3.25E-05	2.25E-07	4.42E-05	2.23E-07	3.78E-05	2.22E-07	3.90E-05	2.28E-07	4.56E-05	2.27E-07	3.55E-05
55380-34-2	DTXSID0021468	1,4-Dinitroso-2,6-dimethylpiperazine	172.0960256	15.52773813	0	0	0	0	1.19E-07	2.06E-05	1.19E-07	2.37E-05	9.94E-08	2.26E-05	1.09E-07	2.18E-05	1.89E-07	3.68E-05	1.36E-07	2.22E-05	1.32E-07	2.12E-05	1.08E-07	2.44E-05	1.10E-07	1.60E-05	1.29E-07	2.69E-05
645-12-5	DTXSID00214746	5-Nitro-2-furoic acid	157.0011222	15.52773813	0	0	0	0	1.09E-07	1.88E-05	1.08E-07	2.17E-05	9.07E-08	2.06E-05	9.93E-08	1.99E-05	1.72E-07	3.36E-05	1.24E-07	2.03E-05	1.20E-07	1.93E-05	9.87E-08	2.23E-05	1.01E-07	1.46E-05	1.18E-07	2.46E-05
12/3/6451	DTXSID00214781	(2,2'-Bianthra(2,1-d)thiazole)-6,6',11,11'-tetraone	528.0238489	15.52773813	0	0	0	0	3.66E-07	6.31E-05	3.65E-07	7.28E-05	3.05E-07	6.94E-05	3.34E-07	6.70E-05	5.78E-07	0.000113017	4.18E-07	6.83E-05	4.04E-07	6.51E-05	3.32E-07	7.50E-05	3.38E-07	4.92E-05	3.96E-07	8.26E-05
64532-95-2	DTXSID00214802	Tris[2-(propan-2-yl)phenyl] phosphate	452.2116462	15.52773813	0	0	0	0	3.14E-07	5.41E-05	3.13E-07	6.24E-05	2.61E-07	5.95E-05	2.86E-07	5.74E-05	4.95E-07	9.68E-05	3.58E-07	5.85E-05	3.46E-07	5.57E-05	2.84E-07	6.42E-05	2.90E-07	4.21E-05	3.39E-07	7.08E-05
646-05-9	DTXSID00214847	1-Penten-3-yne	66.04695019	15.52773813	0	0	0	0	4.58E-08	7.90E-06	4.56E-08	9.11E-06	3.81E-08	8.69E-06	4.18E-08	8.38E-06	7.24E-08	1.41E-05	5.23E-08	8.54E-06	5.05E-08	8.14E-06	4.15E-08	9.38E-06	4.23E-08	6.16E-06	4.95E-08	1.03E-05
74-87-3	DTXSID0021541	Chloromethane	49.99232778	6211095.252	0	1	0	0	6.23E-08	3.63E-05	3.26E-08	1.32E-05	5.61E-08	3.53E-05	3.29E-08	1.62E-05	1.20E-07	6.15E-05	6.81E-08	3.27E-05	5.70E-08	2.02E-05	5.38E-08	3.41E-05	5.14E-08	2.66E-05	5.15E-08	3.01E-05
111-85-3	DTXSID0021543	1-Chlorooctane	148.1018782	15.52773813	0	0	0	0	9.96E-08	1.81E-05	9.98E-08	1.33E-05	8.78E-08	1.63E-05	9.74E-08	1.36E-05	1.34E-07	3.35E-05	1.21E-07	2.28E-05	1.68E-07	3.48E-05	1.55E-07	2.72E-05	1.59E-07	2.12E-05	1.64E-07	3.72E-05
598-78-7	DTXSID0021545	2-Chloropropanoic acid	107.9978071	15.52773813	0	0	0	0	7.68E-08	8.80E-06	7.09E-08	1.37E-05	6.83E-08	1.39E-05	6.75E-08	1.23E-05	1.14E-07	2.68E-05	1.12E-07	1.19E-05	1.23E-07	2.31E-05	1.24E-07	2.03E-05	1.39E-07	2.09E-05	1.38E-07	1.95E-05
65138-76-3	DTXSID00215455	Ammonium dodecyl hydrogen phosphate	266.164696	15.52773813	0	0	0	0	1.85E-07	3.18E-05	1.84E-07	3.67E-05	1.54E-07	3.50E-05	1.68E-07	3.38E-05	2.92E-07	5.70E-05	2.11E-07	3.44E-05	2.04E-07	3.28E-05	1.67E-07	3.78E-05	1.71E-07	2.48E-05	1.99E-07	4.17E-05
78-95-5	DTXSID0021547	1-Chloropropan-2-one	92.00289246	138.884312	0	1	0	0	1.43E-08	6.02E-06	1.50E-08	7.35E-06	1.05E-08	3.47E-06	1.61E-08	4.69E-06	1.94E-08	5.22E-06	2.26E-08	7.57E-06	2.28E-08	6.24E-06	2.18E-08	7.25E-06	2.15E-08	5.75E-06	1.96E-08	7.93E-06
4471-47-0	DTXSID0021549	Cyanoformaldehyde	55.00581365	15.52773813	0	0	0	0	3.82E-08	6.58E-06	3.80E-08	7.59E-06	3.18E-08	7.23E-06	3.48E-08	6.98E-06	6.03E-08	1.18E-05	4.36E-08	7.11E-06	4.21E-08	6.78E-06	3.46E-08	7.81E-06	3.52E-08	5.13E-06	4.12E-08	8.61E-06
65235-31-6	DTXSID00215536	4-((2-Hydroxyethyl)amino)-3-nitrophenol	198.0640568	15.52773813	0	0	0	0	1.37E-07	2.37E-05	1.37E-07	2.73E-05	1.14E-07	2.60E-05	1.25E-07	2.51E-05	2.17E-07	4.24E-05	1.57E-07	2.56E-05	1.52E-07	2.44E-05	1.24E-07	2.81E-05	1.27E-07	1.85E-05	1.48E-07	3.10E-05
65272-39-1	DTXSID00215596	Hydrocortisone mixture with urea	362.2093241	15.52773813	0	0	0	0	2.51E-07	4.33E-05	2.50E-07	5.00E-05	2.09E-07	4.76E-05	2.29E-07	4.60E-05	3.97E-07	7.75E-05	2.87E-07	4.68E-05	2.77E-07	4.46E-05	2.28E-07	5.14E-05	2.32E-07	3.38E-05	2.71E-07	5.67E-05
65277-68-1	DTXSID00215612	Alanine, 3-phenyl-N-(phenylacetyl)-, potassium salt, L-	283.1208434	15.52773813	0	0	0	0	1.96E-07	3.38E-05	1.96E-07	3.91E-05	1.63E-07	3.72E-05	1.79E-07	3.59E-05	3.10E-07	6.06E-05	2.24E-07	3.66E-05	2.17E-07	3.49E-05	1.78E-07	4.02E-05	1.81E-07	2.64E-05	2.12E-07	4.43E-05
2363-71-5	DTXSID0021595	Heneicosanoic acid	326.3184806	15.52773813	0	0	0	0	2.26E-07	3.90E-05	2.26E-07	4.50E-05	1.88E-07	4.29E-05	2.06E-07	4.14E-05	3.57E-07	6.98E-05	2.59E-07	4.22E-05	2.50E-07	4.02E-05	2.05E-07	4.63E-05	2.09E-07	3.04E-05	2.45E-07	5.11E-05
111-71-7	DTXSID0021597	Heptanal	114.1044651	27776.8624	1	0	0	0	4.40E-06	0.001030961	3.24E-06	0.000439937	6.50E-06	0.001207716	2.93E-06	0.000802185	1.12E-05	0.003391878	9.83E-06	0.001509674	1.19E-05	0.001731567	9.63E-06	0.002100913	1.15E-05	0.001717156	9.83E-06	0.00207241
629-08-3	DTXSID0021599	Heptanenitrile	111.1047994	15.52773813	0	0	0	0	7.25E-08	1.56E-05	8.01E-08	2.15E-05	7.09E-08	1.18E-05	6.70E-08	1.76E-05	1.03E-07	2.27E-05	1.24E-07	2.07E-05	1.11E-07	2.63E-05	1.21E-07	2.43E-05	1.02E-07	1.50E-05	1.12E-07	1.96E-05
65845-61-6	DTXSID00216028	Cyclohexylamine, N-methyl-, hydrochloride	113.1204495	15.52773813	0	0	0	0	7.85E-08	1.35E-05	7.82E-08	1.56E-05	6.53E-08	1.49E-05	7.15E-08	1.44E-05	1.24E-07	2.42E-05	8.96E-08	1.46E-05	8.65E-08	1.39E-05	7.11E-08	1.61E-05	7.25E-08	1.05E-05	8.48E-08	1.77E-05
625-28-5	DTXSID0021620	Isovaleronitrile	83.07349929	15.52773813	0	0	0	0	5.24E-08	1.49E-05	5.60E-08	8.89E-06	4.73E-08	1.02E-05	5.22E-08	1.18E-05	8.00E-08	1.30E-05	8.58E-08	1.76E-05	7.95E-08	1.22E-05	9.79E-08	1.28E-05	8.16E-08	1.32E-05	8.92E-08	2.31E-05
66-97-7	DTXSID00216205	Psoralen	186.0316941	15.52773813	0	0	0	0	1.29E-07	2.22E-05	1.29E-07	2.57E-05	1.07E-07	2.45E-05	1.18E-07	2.36E-05	2.04E-07	3.98E-05	1.47E-07	2.40E-05	1.42E-07	2.29E-05	1.17E-07	2.64E-05	1.19E-07	1.73E-05	1.39E-07	2.91E-05
4505-54-8	DTXSID0021622	3-Methyl-1,2,4-cyclopentanetrione	126.0316941	15.52773813	0	0	0	0	8.75E-08	1.51E-05	8.71E-08	1.74E-05	7.28E-08	1.66E-05	7.97E-08	1.60E-05	1.38E-07	2.70E-05	9.98E-08	1.63E-05	9.64E-08	1.55E-05	7.92E-08	1.79E-05	8.07E-08	1.17E-05	9.45E-08	1.97E-05
536-60-7	DTXSID0021626	4-Isopropylbenzyl alcohol	150.1044651	15.52773813	0	1	0	0	1.81E-08	6.55E-06	2.14E-08	8.62E-06	9.37E-09	4.13E-06	2.06E-08	5.90E-06	2.28E-08	8.78E-06	1.94E-08	7.26E-06	2.10E-08	7.00E-06	2.11E-08	8.10E-06	2.17E-08	7.96E-06	2.12E-08	7.31E-06
78-98-8	DTXSID0021628	Methyl glyoxal	72.02112937	15.52773813	0	0	0	0	5.00E-08	8.61E-06	4.98E-08	9.93E-06	4.16E-08	9.47E-06	4.55E-08	9.14E-06	7.89E-08	1.54E-05	5.71E-08	9.31E-06	5.51E-08	8.87E-06	4.53E-08	1.02E-05	4.61E-08	6.71E-06	5.40E-08	1.13E-05
66203-00-7	DTXSID00216381	Carocainide	363.1794209	15.52773813	0	0	0	0	2.52E-07	4.34E-05	2.51E-07	5.01E-05	2.10E-07	4.78E-05	2.30E-07	4.61E-05	3.98E-07	7.77E-05	2.88E-07	4.69E-05	2.78E-07	4.47E-05	2.28E-07	5.16E-05	2.33E-07	3.39E-05	2.72E-07	5.68E-05
545-06-2	DTXSID0021672	Trichloroacetonitrile	142.909632	15.52773813	0	0	0	0	1.10E-07	1.21E-05	1.04E-07	1.99E-05	7.02E-08	8.75E-06	8.91E-08	2.24E-05	1.54E-07	2.27E-05	1.72E-07	2.98E-05	1.59E-07	3.16E-05	1.61E-07	2.41E-05	1.56E-07	3.38E-05	1.80E-07	4.55E-05
88552-47-0	DTXSID0021676	2,2,4-Trichloro-1,3-cyclopentenedione	197.9042123	15.52773813	0	0	0	0	1.37E-07	2.37E-05	1.37E-07	2.73E-05	1.14E-07	2.60E-05	1.25E-07	2.51E-05	2.17E-07	4.24E-05	1.57E-07	2.56E-05	1.51E-07	2.44E-05	1.24E-07	2.81E-05	1.27E-07	1.84E-05	1.48E-07	3.10E-05
NOCAS_21678	DTXSID0021678	5,5,5-Trichloro-4-oxopentanoic acid	217.9304271	15.52773813	0	0	0	0	1.51E-07	2.61E-05	1.51E-07	3.01E-05	1.26E-07	2.87E-05	1.38E-07	2.77E-05	2.39E-07	4.66E-05	1.73E-07	2.82E-05	1.67E-07	2.68E-05	1.37E-07	3.10E-05	1.40E-07	2.03E-05	1.63E-07	3.41E-05
66652-06-0	DTXSID00216826	Sulfamonomethoxine monohydrate	280.0630112	15.52773813	0	0	0	0	1.94E-07	3.35E-05	1.94E-07	3.86E-05	1.62E-07	3.68E-05	1.77E-07	3.55E-05	3.07E-07	5.99E-05	2.22E-07	3.62E-05	2.14E-07	3.45E-05	1.76E-07	3.98E-05	1.79E-07	2.61E-05	2.10E-07	4.38E-05
66788-41-8	DTXSID00216907	Tinofedrine	355.1064563	15.52773813	0	0	0	0	2.46E-07	4.25E-05	2.45E-07	4.90E-05	2.05E-07	4.67E-05	2.25E-07	4.51E-05	3.89E-07	7.60E-05	2.81E-07	4.59E-05	2.72E-07	4.37E-05	2.23E-07	5.04E-05	2.28E-07	3.31E-05	2.66E-07	5.56E-05
56348-39-1	DTXSID0021701	4,9-Dithiadodecane	206.1162927	15.52773813	0	0	0	0	1.43E-07	2.46E-05	1.42E-07	2.84E-05	1.19E-07	2.71E-05	1.30E-07	2.62E-05	2.26E-07	4.41E-05	1.63E-07	2.66E-05	1.58E-07	2.54E-05	1.30E-07	2.93E-05	1.32E-07	1.92E-05	1.54E-07	3.23E-05
31638-89-8	DTXSID0021703	Tris(m-nitrophenyl)phosphine oxide	413.0412864	15.52773813	0	0	0	0	2.87E-07	4.94E-05	2.85E-07	5.70E-05	2.38E-07	5.43E-05	2.61E-07	5.24E-05	4.52E-07	8.84E-05	3.27E-07	5.34E-05	3.16E-07	5.09E-05	2.60E-07	5.87E-05	2.65E-07	3.85E-05	3.10E-07	6.46E-05
55-21-0	DTXSID0021709	Benzamide	121.0527638	15.52773813	0	0	0	0	6.76E-08	1.57E-05	7.84E-08	1.54E-05	7.32E-08	1.02E-05	7.50E-08	1.54E-05	1.13E-07	1.92E-05	1.34E-07	2.91E-05	1.33E-07	2.41E-05	1.19E-07	2.00E-05	1.30E-07	2.00E-05	1.22E-07	2.75E-05
67-95-8	DTXSID00217196	Quingestrone	382.2871805	15.52773813	0	0	0	0	2.65E-07	4.57E-05	2.64E-07	5.27E-05	2.21E-07	5.03E-05	2.42E-07	4.85E-05	4.19E-07	8.18E-05	3.03E-07	4.94E-05	2.92E-07	4.71E-05	2.40E-07	5.43E-05	2.45E-07	3.56E-05	2.87E-07	5.98E-05
6712-79-4	DTXSID00217419	Pinocarveol, cis-(+/-)-	152.1201151	15.52773813	0	0	0	0	1.06E-07	1.82E-05	1.05E-07	2.10E-05	8.78E-08	2.00E-05	9.62E-08	1.93E-05	1.67E-07	3.26E-05	1.21E-07	1.97E-05	1.16E-07	1.87E-05	9.56E-08	2.16E-05	9.75E-08	1.42E-05	1.14E-07	2.38E-05
75-89-8	DTXSID0021751	2,2,2-Trifluoroethanol	100.0135994	878.3815143	0	0	0	0	1.58E-07	2.21E-05	1.14E-07	2.07E-05	1.58E-07	1.96E-05	1.02E-07	1.96E-05	3.09E-07	4.40E-05	2.59E-07	5.66E-05	2.98E-07	5.40E-05	2.58E-07	5.41E-05	2.68E-07	4.63E-05	2.71E-07	6.63E-05
77-74-7	DTXSID0021755	3-Methyl-3-pentanol	102.1044651	15.52773813	0	0	0	0	7.09E-08	1.22E-05	7.06E-08	1.41E-05	5.90E-08	1.34E-05	6.46E-08	1.30E-05	1.12E-07	2.19E-05	8.09E-08	1.32E-05	7.81E-08	1.26E-05	6.42E-08	1.45E-05	6.54E-08	9.52E-06	7.65E-08	1.60E-05
78-27-3	DTXSID0021757	1-Ethynylcyclohexanol	124.088815	15.52773813	0	1	0	0	1.53E-08	5.63E-06	1.63E-08	6.03E-06	7.99E-09	4.35E-06	1.59E-08	4.30E-06	1.48E-08	4.81E-06	2.13E-08	6.69E-06	1.28E-08	3.99E-06	1.36E-08	5.95E-06	1.71E-08	3.88E-06	2.14E-08	4.79E-06
78-83-1	DTXSID0021759	2-Methyl-1-propanol	74.07316494	277768.624	1	0	0	1	3.11E-05	0.004700373	3.92E-05	0.006442519	4.22E-05	0.004445254	3.25E-05	0.007260541	5.88E-05	0.012185076	4.74E-05	0.011749834	6.09E-05	0.009685028	6.06E-05	0.008960004	5.69E-05	0.009503243	5.78E-05	0.010168589
67293-88-3	DTXSID00217656	Morphinan-3,6-alpha-diol, 7,8-didehydro-4,5-alpha-epoxy-17-trideuteriomethyl-	285.1364935	15.52773813	0	0	0	0	1.98E-07	3.41E-05	1.97E-07	3.93E-05	1.65E-07	3.75E-05	1.80E-07	3.62E-05	3.12E-07	6.10E-05	2.26E-07	3.69E-05	2.18E-07	3.51E-05	1.79E-07	4.05E-05	1.83E-07	2.66E-05	2.14E-07	4.46E-05
6785-23-5	DTXSID00218087	n-Undecylcyclopentane	224.250401	15.52773813	0	0	0	0	1.56E-07	2.68E-05	1.55E-07	3.09E-05	1.29E-07	2.95E-05	1.42E-07	2.85E-05	2.46E-07	4.80E-05	1.78E-07	2.90E-05	1.72E-07	2.76E-05	1.41E-07	3.18E-05	1.44E-07	2.09E-05	1.68E-07	3.51E-05
99-03-6	DTXSID0021830	3-Aminoacetophenone	135.0684139	15.52773813	0	0	0	0	9.37E-08	1.61E-05	9.33E-08	1.86E-05	7.80E-08	1.78E-05	8.54E-08	1.71E-05	1.48E-07	2.89E-05	1.07E-07	1.75E-05	1.03E-07	1.66E-05	8.49E-08	1.92E-05	8.65E-08	1.26E-05	1.01E-07	2.11E-05
99-97-8	DTXSID0021832	N,N,4-Trimethylaniline	135.1047994	3928.241552	0	1	0	0	4.72E-08	1.98E-05	3.12E-08	1.51E-05	3.08E-08	1.12E-05	3.52E-08	1.18E-05	5.40E-08	2.35E-05	8.95E-08	3.19E-05	6.68E-08	1.35E-05	6.69E-08	1.36E-05	6.83E-08	1.55E-05	6.28E-08	1.18E-05
100-02-7	DTXSID0021834	4-Nitrophenol	139.026943	15.52773813	0	1	1	1	1.45E-07	5.79E-05	1.99E-07	5.72E-05	4.96E-08	1.15E-05	1.94E-07	7.16E-05	1.02E-07	3.57E-05	1.36E-07	2.68E-05	1.07E-07	2.74E-05	9.50E-08	3.16E-05	8.75E-08	4.40E-05	1.15E-07	3.15E-05
100-25-4	DTXSID0021836	1,4-Dinitrobenzene	168.0171066	15.52773813	0	0	0	0	1.17E-07	2.01E-05	1.16E-07	2.32E-05	9.70E-08	2.21E-05	1.06E-07	2.13E-05	1.84E-07	3.60E-05	1.33E-07	2.17E-05	1.29E-07	2.07E-05	1.06E-07	2.39E-05	1.08E-07	1.57E-05	1.26E-07	2.63E-05
68307-81-3	DTXSID00218461	Trioxifene mesylate	453.2303939	15.52773813	0	0	0	0	3.15E-07	5.42E-05	3.13E-07	6.25E-05	2.62E-07	5.96E-05	2.87E-07	5.75E-05	4.97E-07	9.70E-05	3.59E-07	5.86E-05	3.47E-07	5.58E-05	2.85E-07	6.44E-05	2.90E-07	4.22E-05	3.40E-07	7.09E-05
6851-93-0	DTXSID00218643	Ethanethial	60.00337113	15.52773813	0	0	0	0	4.16E-08	7.17E-06	4.15E-08	8.28E-06	3.46E-08	7.89E-06	3.79E-08	7.62E-06	6.57E-08	1.28E-05	4.75E-08	7.76E-06	4.59E-08	7.39E-06	3.77E-08	8.52E-06	3.84E-08	5.59E-06	4.50E-08	9.39E-06
68564-88-5	DTXSID00218668	11-(Heptylamino)undecanoic acid	299.2824294	15.52773813	0	0	0	0	2.08E-07	3.58E-05	2.07E-07	4.13E-05	1.73E-07	3.94E-05	1.89E-07	3.80E-05	3.28E-07	6.41E-05	2.37E-07	3.87E-05	2.29E-07	3.69E-05	1.88E-07	4.25E-05	1.92E-07	2.79E-05	2.24E-07	4.68E-05
107-45-9	DTXSID0021886	tert-Octylamine	129.1517496	87838.15143	0	0	0	0	5.06E-07	9.23E-05	2.71E-07	4.51E-05	5.14E-07	9.05E-05	2.59E-07	6.07E-05	7.47E-07	0.000237115	9.83E-07	0.000316959	1.15E-06	0.000226213	8.00E-07	0.000237181	9.90E-07	0.00021454	8.60E-07	0.000180552
107-87-9	DTXSID0021888	2-Pentanone	86.07316494	27776.8624	1	0	0	0	2.95E-06	0.000465199	2.29E-06	0.000463247	4.25E-06	0.000767216	3.00E-06	0.000374477	7.61E-06	0.001961387	7.89E-06	0.00099049	8.57E-06	0.001641949	7.00E-06	0.001117236	7.48E-06	0.002056083	7.56E-06	0.001123884
6903-65-7	DTXSID00219099	2,4'-Dichlorodiphenyl ether	237.9952202	15.52773813	0	0	0	0	1.65E-07	2.85E-05	1.64E-07	3.28E-05	1.37E-07	3.13E-05	1.51E-07	3.02E-05	2.61E-07	5.09E-05	1.89E-07	3.08E-05	1.82E-07	2.93E-05	1.50E-07	3.38E-05	1.52E-07	2.22E-05	1.78E-07	3.72E-05
69049-74-7	DTXSID00219115	Nedocromil sodium	371.1005019	15.52773813	0	0	0	0	2.58E-07	4.44E-05	2.56E-07	5.12E-05	2.14E-07	4.88E-05	2.35E-07	4.71E-05	4.07E-07	7.94E-05	2.94E-07	4.80E-05	2.84E-07	4.57E-05	2.33E-07	5.27E-05	2.38E-07	3.46E-05	2.78E-07	5.81E-05
110-06-5	DTXSID0021913	t-Butyl disulfide	178.0849926	15.52773813	0	0	0	0	1.24E-07	2.13E-05	1.23E-07	2.46E-05	1.03E-07	2.34E-05	1.13E-07	2.26E-05	1.95E-07	3.81E-05	1.41E-07	2.30E-05	1.36E-07	2.19E-05	1.12E-07	2.53E-05	1.14E-07	1.66E-05	1.33E-07	2.79E-05
110-40-7	DTXSID0021915	Diethyl decanedioate	258.1831093	15.52773813	0	0	0	0	1.82E-07	2.46E-05	1.96E-07	3.82E-05	1.53E-07	2.24E-05	1.47E-07	3.45E-05	2.79E-07	4.42E-05	2.43E-07	7.39E-05	2.75E-07	4.40E-05	2.80E-07	3.70E-05	2.61E-07	4.77E-05	2.99E-07	4.33E-05
691-24-7	DTXSID00219155	Di-tert-butylcarbodiimide	154.1469986	15.52773813	0	0	0	0	1.07E-07	1.84E-05	1.07E-07	2.13E-05	8.90E-08	2.03E-05	9.75E-08	1.96E-05	1.69E-07	3.30E-05	1.22E-07	1.99E-05	1.18E-07	1.90E-05	9.69E-08	2.19E-05	9.88E-08	1.44E-05	1.16E-07	2.41E-05
110-54-3	DTXSID0021917	n-Hexane	86.10955045	878381.5143	1	0	0	1	4.58E-05	0.006507307	5.45E-05	0.008982749	6.34E-05	0.009246472	3.93E-05	0.009056216	8.77E-05	0.021607917	0.000103919	0.01963847	9.73E-05	0.022431295	8.59E-05	0.015306169	0.000105906	0.016522611	8.26E-05	0.01154516
110-58-7	DTXSID0021919	Pentan-1-amine	87.10479942	138.884312	0	0	0	0	9.02E-08	1.52E-05	7.73E-08	1.48E-05	8.18E-08	1.69E-05	7.36E-08	1.51E-05	1.53E-07	2.85E-05	1.01E-07	1.69E-05	9.80E-08	1.53E-05	8.40E-08	1.67E-05	8.06E-08	1.14E-05	9.56E-08	1.98E-05
692-29-5	DTXSID00219231	Succinic semialdehyde	102.0316941	15.52773813	0	0	0	0	7.08E-08	1.22E-05	7.05E-08	1.41E-05	5.89E-08	1.34E-05	6.45E-08	1.30E-05	1.12E-07	2.18E-05	8.08E-08	1.32E-05	7.81E-08	1.26E-05	6.41E-08	1.45E-05	6.54E-08	9.51E-06	7.65E-08	1.60E-05
69365-67-9	DTXSID00219453	Fenoctimine sulfate anhydrous	390.3034992	15.52773813	0	0	0	0	2.71E-07	4.67E-05	2.70E-07	5.38E-05	2.25E-07	5.13E-05	2.47E-07	4.95E-05	4.28E-07	8.35E-05	3.09E-07	5.05E-05	2.99E-07	4.81E-05	2.45E-07	5.54E-05	2.50E-07	3.64E-05	2.93E-07	6.11E-05
6942-99-0	DTXSID00219579	2,4-Dibromo-1,3,5-trimethylbenzene	275.9149245	15.52773813	0	0	0	0	1.91E-07	3.30E-05	1.91E-07	3.81E-05	1.59E-07	3.63E-05	1.74E-07	3.50E-05	3.02E-07	5.91E-05	2.19E-07	3.57E-05	2.11E-07	3.40E-05	1.73E-07	3.92E-05	1.77E-07	2.57E-05	2.07E-07	4.32E-05
119-61-9	DTXSID0021961	Benzophenone	182.0731649	3928.241552	1	0	0	1	3.35E-05	0.006686203	5.55E-05	0.009097645	3.52E-05	0.006257739	4.12E-05	0.004989495	4.94E-05	0.005826603	5.54E-05	0.007854349	6.24E-05	0.009178612	5.46E-05	0.009734632	5.28E-05	0.009754075	5.67E-05	0.007276617
120-21-8	DTXSID0021963	4-(Diethylamino)benzaldehyde	177.1153641	15.52773813	0	0	0	0	1.23E-07	2.12E-05	1.22E-07	2.44E-05	1.02E-07	2.33E-05	1.12E-07	2.25E-05	1.94E-07	3.79E-05	1.40E-07	2.29E-05	1.35E-07	2.18E-05	1.11E-07	2.52E-05	1.13E-07	1.65E-05	1.33E-07	2.77E-05
120-82-1	DTXSID0021965	1,2,4-Trichlorobenzene	179.9300331	3928.241552	0	1	1	0	1.83E-08	2.95E-07	1.44E-08	2.88E-07	1.49E-08	3.00E-07	1.63E-08	3.34E-07	1.85E-08	3.75E-07	1.91E-08	3.18E-07	1.66E-08	2.58E-07	2.43E-08	4.80E-07	1.53E-08	2.70E-07	1.84E-08	3.12E-07
121-33-5	DTXSID0021969	4-Hydroxy-3-methoxybenzaldehyde	152.0473441	3928.241552	1	0	0	1	3.37E-05	0.004501877	4.62E-05	0.006803227	2.81E-05	0.003771794	3.95E-05	0.005611423	3.93E-05	0.005151184	4.59E-05	0.006142142	5.13E-05	0.007390162	3.91E-05	0.008119956	4.11E-05	0.00518794	4.77E-05	0.00987912
6949-73-1	DTXSID00219716	2-Hydroxyfluoren-9-one	196.0524295	15.52773813	0	0	0	0	1.36E-07	2.34E-05	1.35E-07	2.70E-05	1.13E-07	2.58E-05	1.24E-07	2.49E-05	2.15E-07	4.20E-05	1.55E-07	2.53E-05	1.50E-07	2.42E-05	1.23E-07	2.78E-05	1.26E-07	1.83E-05	1.47E-07	3.07E-05
6952-59-6	DTXSID00219771	Benzonitrile, m-bromo-	180.9527112	15.52773813	0	0	0	0	1.26E-07	2.16E-05	1.25E-07	2.50E-05	1.04E-07	2.38E-05	1.14E-07	2.30E-05	1.98E-07	3.87E-05	1.43E-07	2.34E-05	1.38E-07	2.23E-05	1.14E-07	2.57E-05	1.16E-07	1.69E-05	1.36E-07	2.83E-05
150-19-6	DTXSID0022012	3-Methoxyphenol	124.0524295	15.52773813	0	0	0	0	8.61E-08	1.48E-05	8.57E-08	1.71E-05	7.16E-08	1.63E-05	7.84E-08	1.57E-05	1.36E-07	2.66E-05	9.83E-08	1.60E-05	9.49E-08	1.53E-05	7.80E-08	1.76E-05	7.95E-08	1.16E-05	9.30E-08	1.94E-05
150-78-7	DTXSID0022014	Hydroquinone dimethyl ether	138.0680796	138.884312	1	0	0	0	1.93E-06	0.000339177	2.32E-06	0.000360576	1.97E-06	0.000571749	1.73E-06	0.00026359	3.77E-06	0.000707138	3.17E-06	0.001022929	3.39E-06	0.000508995	3.16E-06	0.000693206	3.43E-06	0.000764628	3.62E-06	0.000822297
280-57-9	DTXSID0022016	1,4-Diazabicyclo[2.2.2]octane	112.1000484	3928.241552	0	1	0	0	3.84E-08	1.43E-05	2.81E-08	8.61E-06	2.84E-08	1.59E-05	3.13E-08	1.21E-05	5.40E-08	2.09E-05	5.80E-08	2.16E-05	5.15E-08	1.87E-05	5.79E-08	1.75E-05	6.45E-08	2.47E-05	4.40E-08	2.71E-05
298-04-4	DTXSID0022018	Disulfoton	274.0284795	15.52773813	0	0	1	0	1.14E-07	3.79E-06	8.63E-08	3.62E-06	3.14E-08	9.14E-07	9.76E-08	3.98E-06	9.59E-08	4.07E-06	1.35E-07	4.16E-06	9.42E-08	3.32E-06	1.10E-07	4.05E-06	9.52E-08	3.42E-06	1.03E-07	3.61E-06
700-38-9	DTXSID00220261	6-Nitro-m-cresol	153.0425931	15.52773813	0	0	0	0	1.06E-07	1.83E-05	1.06E-07	2.11E-05	8.84E-08	2.01E-05	9.68E-08	1.94E-05	1.68E-07	3.28E-05	1.21E-07	1.98E-05	1.17E-07	1.89E-05	9.62E-08	2.17E-05	9.80E-08	1.43E-05	1.15E-07	2.40E-05
552-89-6	DTXSID0022060	2-Nitrobenzaldehyde	151.026943	15.52773813	0	0	0	0	1.16E-07	2.29E-05	1.16E-07	2.08E-05	7.27E-08	1.91E-05	8.98E-08	1.84E-05	1.59E-07	1.83E-05	1.55E-07	3.30E-05	1.41E-07	2.44E-05	1.66E-07	3.49E-05	1.87E-07	4.61E-05	1.65E-07	4.00E-05
563-80-4	DTXSID0022062	3-Methyl-2-butanone	86.07316494	3928.241552	1	0	0	0	2.05E-06	0.000339393	1.88E-06	0.000513935	2.86E-06	0.000509802	2.33E-06	0.000363766	5.26E-06	0.000847815	4.66E-06	0.001022416	5.41E-06	0.00044476	4.89E-06	0.001024046	5.05E-06	0.001020349	4.94E-06	0.000906248
583-53-9	DTXSID0022064	1,2-Dibromobenzene	233.8679743	15.52773813	0	0	0	0	1.62E-07	2.80E-05	1.62E-07	3.23E-05	1.35E-07	3.08E-05	1.48E-07	2.97E-05	2.56E-07	5.01E-05	1.85E-07	3.02E-05	1.79E-07	2.88E-05	1.47E-07	3.32E-05	1.50E-07	2.18E-05	1.75E-07	3.66E-05
589-16-2	DTXSID0022066	4-Ethylaniline	121.0891494	15.52773813	0	0	0	0	8.40E-08	1.45E-05	8.37E-08	1.67E-05	6.99E-08	1.59E-05	7.66E-08	1.54E-05	1.33E-07	2.59E-05	9.59E-08	1.57E-05	9.26E-08	1.49E-05	7.61E-08	1.72E-05	7.76E-08	1.13E-05	9.08E-08	1.90E-05
591-78-6	DTXSID0022068	2-Hexanone	100.088815	15.52773813	0	0	0	0	6.95E-08	1.20E-05	6.92E-08	1.38E-05	5.78E-08	1.32E-05	6.33E-08	1.27E-05	1.10E-07	2.14E-05	7.93E-08	1.29E-05	7.66E-08	1.23E-05	6.29E-08	1.42E-05	6.41E-08	9.33E-06	7.50E-08	1.57E-05
70439-96-2	DTXSID00220701	2,3,5,6-Tetrachloroanisidine	258.9125245	15.52773813	0	0	1	0	8.57E-08	1.23E-05	8.04E-08	1.08E-05	6.77E-08	8.72E-06	7.13E-08	1.09E-05	1.02E-07	1.53E-05	1.04E-07	1.41E-05	8.84E-08	1.14E-05	7.65E-08	1.13E-05	8.85E-08	1.11E-05	9.12E-08	1.41E-05
70696-66-1	DTXSID00220963	Napirimus	279.0895433	15.52773813	0	0	0	0	1.94E-07	3.34E-05	1.93E-07	3.85E-05	1.61E-07	3.67E-05	1.76E-07	3.54E-05	3.06E-07	5.97E-05	2.21E-07	3.61E-05	2.14E-07	3.44E-05	1.75E-07	3.96E-05	1.79E-07	2.60E-05	2.09E-07	4.37E-05
70724-25-3	DTXSID00220983	Carbazeran	360.1797552	15.52773813	0	0	0	0	2.50E-07	4.31E-05	2.49E-07	4.97E-05	2.08E-07	4.74E-05	2.28E-07	4.57E-05	3.95E-07	7.71E-05	2.85E-07	4.66E-05	2.76E-07	4.44E-05	2.26E-07	5.12E-05	2.31E-07	3.36E-05	2.70E-07	5.64E-05
7085-44-1	DTXSID00221091	Chlorothiazide sodium [USAN:USP]	294.9488254	15.52773813	0	0	0	0	2.05E-07	3.53E-05	2.04E-07	4.07E-05	1.70E-07	3.88E-05	1.87E-07	3.74E-05	3.23E-07	6.31E-05	2.34E-07	3.81E-05	2.26E-07	3.63E-05	1.85E-07	4.19E-05	1.89E-07	2.75E-05	2.21E-07	4.62E-05
70904-57-3	DTXSID00221137	D-Kyotorphin	337.1750042	15.52773813	0	0	0	0	2.34E-07	4.03E-05	2.33E-07	4.65E-05	1.95E-07	4.43E-05	2.13E-07	4.28E-05	3.69E-07	7.22E-05	2.67E-07	4.36E-05	2.58E-07	4.15E-05	2.12E-07	4.79E-05	2.16E-07	3.14E-05	2.53E-07	5.28E-05
71002-09-0	DTXSID00221233	Pirazolac	330.0571335	15.52773813	0	0	0	0	2.29E-07	3.95E-05	2.28E-07	4.55E-05	1.91E-07	4.34E-05	2.09E-07	4.19E-05	3.62E-07	7.06E-05	2.61E-07	4.27E-05	2.52E-07	4.07E-05	2.07E-07	4.69E-05	2.11E-07	3.08E-05	2.47E-07	5.17E-05
7101-46-4	DTXSID00221238	Tetraammonium (1-hydroxyethylidene)bisphosphonate	205.9745259	15.52773813	0	0	0	0	1.43E-07	2.46E-05	1.42E-07	2.84E-05	1.19E-07	2.71E-05	1.30E-07	2.61E-05	2.26E-07	4.41E-05	1.63E-07	2.66E-05	1.58E-07	2.54E-05	1.29E-07	2.93E-05	1.32E-07	1.92E-05	1.54E-07	3.22E-05
712-09-4	DTXSID00221394	Methoxytryptophol	191.0946287	15.52773813	0	0	0	0	1.33E-07	2.28E-05	1.32E-07	2.64E-05	1.10E-07	2.51E-05	1.21E-07	2.43E-05	2.09E-07	4.09E-05	1.51E-07	2.47E-05	1.46E-07	2.35E-05	1.20E-07	2.71E-05	1.22E-07	1.78E-05	1.43E-07	2.99E-05
712-74-3	DTXSID00221399	1,2,4,5-Tetracyanobenzene	178.0279461	15.52773813	0	0	0	0	1.24E-07	2.13E-05	1.23E-07	2.46E-05	1.03E-07	2.34E-05	1.13E-07	2.26E-05	1.95E-07	3.81E-05	1.41E-07	2.30E-05	1.36E-07	2.19E-05	1.12E-07	2.53E-05	1.14E-07	1.66E-05	1.33E-07	2.79E-05
945-51-7	DTXSID0022141	Phenyl sulfoxide	202.0452359	15.52773813	0	0	0	0	1.40E-07	2.42E-05	1.40E-07	2.79E-05	1.17E-07	2.66E-05	1.28E-07	2.56E-05	2.21E-07	4.32E-05	1.60E-07	2.61E-05	1.55E-07	2.49E-05	1.27E-07	2.87E-05	1.29E-07	1.88E-05	1.51E-07	3.16E-05
999-61-1	DTXSID0022143	2-Hydroxypropyl acrylate	130.0629942	15.52773813	0	1	0	0	1.46E-08	5.13E-06	1.68E-08	5.88E-06	8.41E-09	3.10E-06	1.47E-08	5.01E-06	1.81E-08	6.41E-06	1.57E-08	6.01E-06	1.81E-08	4.48E-06	1.27E-08	5.06E-06	1.27E-08	4.13E-06	1.52E-08	5.75E-06
71261-44-4	DTXSID00221435	Poly(2-fluoroadenylic acid)	365.0536626	15.52773813	0	0	0	0	2.53E-07	4.36E-05	2.52E-07	5.04E-05	2.11E-07	4.80E-05	2.31E-07	4.63E-05	4.00E-07	7.81E-05	2.89E-07	4.72E-05	2.79E-07	4.50E-05	2.29E-07	5.18E-05	2.34E-07	3.40E-05	2.74E-07	5.71E-05
1080-32-6	DTXSID0022145	Diethyl benzylphosphonate	228.091531	15.52773813	0	0	0	0	1.58E-07	2.73E-05	1.58E-07	3.15E-05	1.32E-07	3.00E-05	1.44E-07	2.90E-05	2.50E-07	4.88E-05	1.81E-07	2.95E-05	1.74E-07	2.81E-05	1.43E-07	3.24E-05	1.46E-07	2.13E-05	1.71E-07	3.57E-05
71283-65-3	DTXSID00221450	Propanoic acid, 2-(4-(2,4-dichlorophenoxy)phenoxy)-, methyl ester, (2R)-	340.0269143	15.52773813	0	0	0	0	2.36E-07	4.06E-05	2.35E-07	4.69E-05	1.96E-07	4.47E-05	2.15E-07	4.32E-05	3.73E-07	7.28E-05	2.69E-07	4.40E-05	2.60E-07	4.19E-05	2.14E-07	4.83E-05	2.18E-07	3.17E-05	2.55E-07	5.32E-05
1122-54-9	DTXSID0022147	4-Acetylpyridine	121.0527638	15.52773813	0	0	0	0	8.40E-08	1.45E-05	8.37E-08	1.67E-05	6.99E-08	1.59E-05	7.66E-08	1.54E-05	1.33E-07	2.59E-05	9.59E-08	1.56E-05	9.26E-08	1.49E-05	7.61E-08	1.72E-05	7.76E-08	1.13E-05	9.07E-08	1.89E-05
1126-79-0	DTXSID0022149	Butyl phenyl ether	150.1044651	15.52773813	0	0	0	0	1.04E-07	1.79E-05	1.04E-07	2.07E-05	8.67E-08	1.97E-05	9.49E-08	1.91E-05	1.64E-07	3.21E-05	1.19E-07	1.94E-05	1.15E-07	1.85E-05	9.43E-08	2.13E-05	9.62E-08	1.40E-05	1.12E-07	2.35E-05
71371-62-5	DTXSID00221571	2-tert-Butyl-4,6-dinitrophenol, compound with dimethylamine (1:1)	240.0746215	15.52773813	0	0	0	0	1.67E-07	2.87E-05	1.66E-07	3.31E-05	1.39E-07	3.16E-05	1.52E-07	3.05E-05	2.63E-07	5.14E-05	1.90E-07	3.10E-05	1.84E-07	2.96E-05	1.51E-07	3.41E-05	1.54E-07	2.24E-05	1.80E-07	3.76E-05
7152-15-0	DTXSID00221758	Ethyl isobutyrylacetate	158.0942943	15.52773813	0	0	0	0	1.10E-07	1.89E-05	1.09E-07	2.18E-05	9.13E-08	2.08E-05	1.00E-07	2.01E-05	1.73E-07	3.38E-05	1.25E-07	2.04E-05	1.21E-07	1.95E-05	9.93E-08	2.25E-05	1.01E-07	1.47E-05	1.18E-07	2.47E-05
7154-75-8	DTXSID00221778	1-Pentyne, 4-methyl-	82.07825032	15.52773813	0	0	0	0	5.70E-08	9.81E-06	5.67E-08	1.13E-05	4.74E-08	1.08E-05	5.19E-08	1.04E-05	8.99E-08	1.76E-05	6.50E-08	1.06E-05	6.28E-08	1.01E-05	5.16E-08	1.17E-05	5.26E-08	7.65E-06	6.15E-08	1.28E-05
71662-15-2	DTXSID00221899	alpha-D-Glucopyranose, 1,6-bis(dihydrogen phosphate), tetraammonium salt	339.9960491	15.52773813	0	0	0	0	2.36E-07	4.06E-05	2.35E-07	4.69E-05	1.96E-07	4.47E-05	2.15E-07	4.32E-05	3.72E-07	7.28E-05	2.69E-07	4.40E-05	2.60E-07	4.19E-05	2.14E-07	4.83E-05	2.18E-07	3.17E-05	2.55E-07	5.32E-05
2455-24-5	DTXSID0022191	Tetrahydrofurfuryl methacrylate	170.0942943	878.3815143	0	1	0	0	5.00E-08	1.12E-05	3.30E-08	1.06E-05	2.75E-08	8.73E-06	3.75E-08	1.67E-05	4.51E-08	1.99E-05	6.57E-08	2.09E-05	5.75E-08	2.26E-05	6.38E-08	2.02E-05	6.03E-08	1.63E-05	6.26E-08	1.80E-05
2495-37-6	DTXSID0022193	Benzyl methacrylate	176.0837296	138.884312	1	0	0	0	2.79E-06	0.000376204	2.88E-06	0.00039767	2.89E-06	0.000410181	2.40E-06	0.000561901	4.55E-06	0.000878196	5.38E-06	0.000926504	4.85E-06	0.000780927	4.83E-06	0.000526346	4.87E-06	0.001118398	4.98E-06	0.000867452
2626-83-7	DTXSID0022195	p-(tert-butyl)-Phenyl-N-methylcarbamate	207.1259288	15.52773813	0	0	0	0	1.44E-07	2.48E-05	1.43E-07	2.86E-05	1.20E-07	2.72E-05	1.31E-07	2.63E-05	2.27E-07	4.43E-05	1.64E-07	2.68E-05	1.58E-07	2.55E-05	1.30E-07	2.94E-05	1.33E-07	1.93E-05	1.55E-07	3.24E-05
71732-95-1	DTXSID00221955	Dodecanamide, N-(3-(dimethylamino)propyl)-, monohydrochloride	284.2827638	15.52773813	0	0	0	0	1.97E-07	3.40E-05	1.96E-07	3.92E-05	1.64E-07	3.74E-05	1.80E-07	3.61E-05	3.11E-07	6.08E-05	2.25E-07	3.67E-05	2.17E-07	3.50E-05	1.79E-07	4.04E-05	1.82E-07	2.65E-05	2.13E-07	4.45E-05
2759-28-6	DTXSID0022197	1-Benzylpiperazine	176.1313485	15.52773813	0	0	0	0	1.22E-07	2.11E-05	1.22E-07	2.43E-05	1.02E-07	2.32E-05	1.11E-07	2.24E-05	1.93E-07	3.77E-05	1.40E-07	2.28E-05	1.35E-07	2.17E-05	1.11E-07	2.50E-05	1.13E-07	1.64E-05	1.32E-07	2.76E-05
7175-74-8	DTXSID00221975	Methanethiol, C-d3	48.00337113	15.52773813	0	0	0	0	3.33E-08	5.74E-06	3.32E-08	6.62E-06	2.77E-08	6.31E-06	3.04E-08	6.09E-06	5.26E-08	1.03E-05	3.80E-08	6.21E-06	3.67E-08	5.91E-06	3.02E-08	6.82E-06	3.08E-08	4.47E-06	3.60E-08	7.51E-06
2869-34-3	DTXSID0022199	Tridecylamine	199.2299999	15.52773813	0	0	0	0	1.38E-07	2.38E-05	1.38E-07	2.75E-05	1.15E-07	2.62E-05	1.26E-07	2.53E-05	2.18E-07	4.26E-05	1.58E-07	2.58E-05	1.52E-07	2.45E-05	1.25E-07	2.83E-05	1.28E-07	1.86E-05	1.49E-07	3.12E-05
71889-57-1	DTXSID00222149	Icosanoic acid, compound with 2,2',2''-nitrilotriethanol (1:1)	312.3028305	15.52773813	0	0	0	0	2.17E-07	3.73E-05	2.16E-07	4.31E-05	1.80E-07	4.11E-05	1.97E-07	3.96E-05	3.42E-07	6.68E-05	2.47E-07	4.04E-05	2.39E-07	3.85E-05	1.96E-07	4.44E-05	2.00E-07	2.91E-05	2.34E-07	4.89E-05
4901-51-3	DTXSID0022220	2,3,4,5-Tetrachlorophenol	229.8859754	15.52773813	0	0	0	0	1.54E-07	3.10E-05	1.51E-07	3.62E-05	1.28E-07	2.70E-05	1.57E-07	2.48E-05	2.58E-07	4.00E-05	2.62E-07	5.75E-05	2.50E-07	5.14E-05	2.31E-07	5.17E-05	2.59E-07	5.36E-05	2.63E-07	4.77E-05
5217-47-0	DTXSID0022222	1,3-Diethyl-2-thiobarbituric acid	200.0619486	15.52773813	0	0	0	0	1.39E-07	2.39E-05	1.38E-07	2.76E-05	1.16E-07	2.63E-05	1.27E-07	2.54E-05	2.19E-07	4.28E-05	1.58E-07	2.59E-05	1.53E-07	2.46E-05	1.26E-07	2.84E-05	1.28E-07	1.86E-05	1.50E-07	3.13E-05
5331-91-9	DTXSID0022224	5-Chloro-1,3-benzothiazole-2(3H)-thione	200.9473688	15.52773813	0	0	0	0	1.39E-07	2.40E-05	1.39E-07	2.77E-05	1.16E-07	2.64E-05	1.27E-07	2.55E-05	2.20E-07	4.30E-05	1.59E-07	2.60E-05	1.54E-07	2.48E-05	1.26E-07	2.85E-05	1.29E-07	1.87E-05	1.51E-07	3.15E-05
5395-75-5	DTXSID0022226	3,6-Dithiaoctane	150.0536924	15.52773813	0	0	0	0	1.04E-07	1.79E-05	1.04E-07	2.07E-05	8.66E-08	1.97E-05	9.49E-08	1.90E-05	1.64E-07	3.21E-05	1.19E-07	1.94E-05	1.15E-07	1.85E-05	9.43E-08	2.13E-05	9.61E-08	1.40E-05	1.12E-07	2.35E-05
5465-65-6	DTXSID0022228	4'-Chloro-3'-nitroacetophenone	199.0036207	15.52773813	0	0	0	0	1.38E-07	2.38E-05	1.38E-07	2.75E-05	1.15E-07	2.62E-05	1.26E-07	2.53E-05	2.18E-07	4.26E-05	1.58E-07	2.57E-05	1.52E-07	2.45E-05	1.25E-07	2.83E-05	1.27E-07	1.85E-05	1.49E-07	3.11E-05
7205-98-3	DTXSID00222386	((Chloromethyl)sulphonyl)benzene	189.9855281	15.52773813	0	0	0	0	1.32E-07	2.27E-05	1.31E-07	2.62E-05	1.10E-07	2.50E-05	1.20E-07	2.41E-05	2.08E-07	4.07E-05	1.51E-07	2.46E-05	1.45E-07	2.34E-05	1.19E-07	2.70E-05	1.22E-07	1.77E-05	1.42E-07	2.97E-05
722-56-5	DTXSID00222528	Iodonium, diphenyl-, nitrate	280.9827233	15.52773813	0	0	0	0	1.95E-07	3.36E-05	1.94E-07	3.88E-05	1.62E-07	3.69E-05	1.78E-07	3.57E-05	3.08E-07	6.01E-05	2.23E-07	3.63E-05	2.15E-07	3.46E-05	1.77E-07	3.99E-05	1.80E-07	2.62E-05	2.11E-07	4.40E-05
17589-66-1	DTXSID0022270	4-Bromo-2',4'-dinitrodiphenyl ether	337.9538334	15.52773813	0	0	0	0	2.35E-07	4.04E-05	2.34E-07	4.66E-05	1.95E-07	4.44E-05	2.14E-07	4.29E-05	3.70E-07	7.23E-05	2.68E-07	4.37E-05	2.59E-07	4.16E-05	2.12E-07	4.80E-05	2.17E-07	3.15E-05	2.53E-07	5.29E-05
72403-03-3	DTXSID00222700	Phenol, 2-chloro-6-methoxy-	158.0134571	15.52773813	0	0	0	0	1.10E-07	1.89E-05	1.09E-07	2.18E-05	9.12E-08	2.08E-05	9.99E-08	2.01E-05	1.73E-07	3.38E-05	1.25E-07	2.04E-05	1.21E-07	1.95E-05	9.93E-08	2.24E-05	1.01E-07	1.47E-05	1.18E-07	2.47E-05
18368-63-3	DTXSID0022272	6-Chloro-2-picoline	127.0188769	15.52773813	0	0	0	0	8.81E-08	1.52E-05	8.78E-08	1.75E-05	7.33E-08	1.67E-05	8.03E-08	1.61E-05	1.39E-07	2.72E-05	1.01E-07	1.64E-05	9.72E-08	1.56E-05	7.98E-08	1.80E-05	8.14E-08	1.18E-05	9.52E-08	1.99E-05
20662-84-4	DTXSID0022274	2,4,5-Trimethyloxazole	111.0684139	15.52773813	0	0	0	0	7.71E-08	1.33E-05	7.68E-08	1.53E-05	6.41E-08	1.46E-05	7.02E-08	1.41E-05	1.22E-07	2.38E-05	8.80E-08	1.44E-05	8.50E-08	1.37E-05	6.98E-08	1.58E-05	7.12E-08	1.04E-05	8.32E-08	1.74E-05
22532-72-5	DTXSID0022276	4-Chloro-m-tolyl-p-nitrophenyl ether	263.0349209	15.52773813	0	0	0	0	1.83E-07	3.14E-05	1.82E-07	3.63E-05	1.52E-07	3.46E-05	1.66E-07	3.34E-05	2.88E-07	5.63E-05	2.08E-07	3.40E-05	2.01E-07	3.24E-05	1.65E-07	3.74E-05	1.69E-07	2.45E-05	1.97E-07	4.12E-05
725-12-2	DTXSID00222806	1,3,4-Oxadiazole, 2-5-diphenyl-	222.0793129	15.52773813	0	0	0	0	1.54E-07	2.65E-05	1.53E-07	3.06E-05	1.28E-07	2.92E-05	1.40E-07	2.82E-05	2.43E-07	4.75E-05	1.76E-07	2.87E-05	1.70E-07	2.74E-05	1.40E-07	3.15E-05	1.42E-07	2.07E-05	1.66E-07	3.48E-05
72517-83-0	DTXSID00222841	1H-Pyrano(3',4':6,7)indolizino(1,2-b)quinoline-3,14(4H,12H)-dione,4-ethyl-4-hydroxy-, sodium salt, (S)-	348.111007	15.52773813	0	0	0	0	2.42E-07	4.16E-05	2.41E-07	4.80E-05	2.01E-07	4.58E-05	2.20E-07	4.42E-05	3.81E-07	7.45E-05	2.76E-07	4.50E-05	2.66E-07	4.29E-05	2.19E-07	4.94E-05	2.23E-07	3.24E-05	2.61E-07	5.45E-05
7262-00-2	DTXSID00222947	Quinazosin hydrochloride	329.185175	15.52773813	0	0	0	0	2.28E-07	3.94E-05	2.27E-07	4.54E-05	1.90E-07	4.33E-05	2.08E-07	4.18E-05	3.61E-07	7.05E-05	2.61E-07	4.26E-05	2.52E-07	4.06E-05	2.07E-07	4.68E-05	2.11E-07	3.07E-05	2.47E-07	5.15E-05
70124-77-5	DTXSID0022301	Flucythrinate	451.1595147	15.52773813	0	0	1	0	1.57E-07	2.82E-05	1.46E-07	2.79E-05	1.21E-07	1.41E-05	1.33E-07	2.37E-05	1.45E-07	2.15E-05	2.08E-07	2.02E-05	1.51E-07	1.85E-05	1.90E-07	2.42E-05	1.60E-07	3.51E-05	1.36E-07	1.75E-05
72710-75-9	DTXSID00223015	Benzoic acid, compd. with 2-amino-2-methyl-1-propanol (1:1)	122.0367794	15.52773813	0	0	0	0	8.47E-08	1.46E-05	8.43E-08	1.68E-05	7.05E-08	1.60E-05	7.72E-08	1.55E-05	1.34E-07	2.61E-05	9.67E-08	1.58E-05	9.34E-08	1.50E-05	7.67E-08	1.73E-05	7.82E-08	1.14E-05	9.15E-08	1.91E-05
79124-76-8	DTXSID0022303	3-(3,4-Dichlorophenoxy)benzaldehyde	265.9901349	15.52773813	0	0	0	0	1.85E-07	3.18E-05	1.84E-07	3.67E-05	1.54E-07	3.50E-05	1.68E-07	3.38E-05	2.91E-07	5.69E-05	2.11E-07	3.44E-05	2.03E-07	3.28E-05	1.67E-07	3.78E-05	1.70E-07	2.48E-05	1.99E-07	4.16E-05
1746-23-2	DTXSID0022305	4-tert-Butylstyrene	160.1252005	878.3815143	0	1	0	0	3.83E-08	1.27E-05	2.75E-08	1.10E-05	2.48E-08	7.24E-06	3.88E-08	1.13E-05	5.68E-08	1.62E-05	5.07E-08	1.41E-05	4.50E-08	1.77E-05	5.85E-08	1.47E-05	5.54E-08	2.26E-05	4.84E-08	2.21E-05
531-95-3	DTXSID0022309	Equol	242.0942943	15.52773813	0	0	0	0	1.68E-07	2.89E-05	1.67E-07	3.34E-05	1.40E-07	3.18E-05	1.53E-07	3.07E-05	2.65E-07	5.18E-05	1.92E-07	3.13E-05	1.85E-07	2.98E-05	1.52E-07	3.44E-05	1.55E-07	2.26E-05	1.81E-07	3.79E-05
72788-52-4	DTXSID00223116	IG 10	226.1932801	15.52773813	0	0	0	0	1.57E-07	2.70E-05	1.56E-07	3.12E-05	1.31E-07	2.97E-05	1.43E-07	2.87E-05	2.48E-07	4.84E-05	1.79E-07	2.92E-05	1.73E-07	2.79E-05	1.42E-07	3.21E-05	1.45E-07	2.11E-05	1.70E-07	3.54E-05
73-07-4	DTXSID00223272	Propazepine	280.1939488	15.52773813	0	0	0	0	1.94E-07	3.35E-05	1.94E-07	3.87E-05	1.62E-07	3.68E-05	1.77E-07	3.56E-05	3.07E-07	6.00E-05	2.22E-07	3.62E-05	2.14E-07	3.45E-05	1.76E-07	3.98E-05	1.80E-07	2.61E-05	2.10E-07	4.39E-05
73-89-2	DTXSID00223277	Phosphoenolpyruvate	167.9823745	15.52773813	0	0	0	0	1.17E-07	2.01E-05	1.16E-07	2.32E-05	9.70E-08	2.21E-05	1.06E-07	2.13E-05	1.84E-07	3.60E-05	1.33E-07	2.17E-05	1.29E-07	2.07E-05	1.06E-07	2.39E-05	1.08E-07	1.57E-05	1.26E-07	2.63E-05
7314-47-8	DTXSID00223398	Sodium clofibrate	214.0396719	15.52773813	0	0	0	0	1.49E-07	2.56E-05	1.48E-07	2.95E-05	1.24E-07	2.81E-05	1.35E-07	2.72E-05	2.34E-07	4.58E-05	1.70E-07	2.77E-05	1.64E-07	2.64E-05	1.35E-07	3.04E-05	1.37E-07	2.00E-05	1.60E-07	3.35E-05
73207-98-4	DTXSID00223454	S-(2-(Diisopropylamino)ethyl) hydrogen methylphosphonothioate	239.1108866	15.52773813	0	1	0	0	2.68E-08	9.43E-06	3.08E-08	1.08E-05	1.55E-08	5.70E-06	2.71E-08	9.22E-06	3.33E-08	1.18E-05	2.89E-08	1.11E-05	3.33E-08	8.23E-06	2.34E-08	9.30E-06	2.33E-08	7.58E-06	2.79E-08	1.06E-05
53905-28-5	DTXSID0022351	2,5-Dichloro-4'-biphenylol	237.9952202	15.52773813	0	0	0	0	1.65E-07	2.85E-05	1.64E-07	3.28E-05	1.37E-07	3.13E-05	1.51E-07	3.02E-05	2.61E-07	5.09E-05	1.89E-07	3.08E-05	1.82E-07	2.93E-05	1.50E-07	3.38E-05	1.52E-07	2.22E-05	1.78E-07	3.72E-05
92-04-6	DTXSID0022353	2-Chloro-4-phenylphenol	204.0341926	15.52773813	0	0	0	0	1.32E-07	1.41E-05	1.06E-07	3.31E-05	1.32E-07	1.48E-05	1.15E-07	1.98E-05	2.07E-07	3.87E-05	1.73E-07	3.21E-05	2.43E-07	4.54E-05	2.24E-07	3.59E-05	2.13E-07	2.57E-05	2.13E-07	4.77E-05
7335-06-0	DTXSID00223595	1-Ethylpyrrolidine	99.10479942	15.52773813	0	0	0	0	6.88E-08	1.18E-05	6.85E-08	1.37E-05	5.72E-08	1.30E-05	6.27E-08	1.26E-05	1.09E-07	2.12E-05	7.85E-08	1.28E-05	7.58E-08	1.22E-05	6.23E-08	1.41E-05	6.35E-08	9.24E-06	7.43E-08	1.55E-05
7367-81-9	DTXSID00223919	Methyl 2-octenoate, (E)-	156.1150298	15.52773813	0	0	0	0	1.08E-07	1.87E-05	1.08E-07	2.15E-05	9.01E-08	2.05E-05	9.87E-08	1.98E-05	1.71E-07	3.34E-05	1.24E-07	2.02E-05	1.19E-07	1.92E-05	9.81E-08	2.22E-05	1.00E-07	1.46E-05	1.17E-07	2.44E-05
7369-50-8	DTXSID00223979	1-Ethyl-3-nitrobenzene	151.0633285	15.52773813	0	0	0	0	1.05E-07	1.81E-05	1.04E-07	2.08E-05	8.72E-08	1.99E-05	9.55E-08	1.92E-05	1.65E-07	3.23E-05	1.20E-07	1.95E-05	1.16E-07	1.86E-05	9.49E-08	2.15E-05	9.68E-08	1.41E-05	1.13E-07	2.36E-05
73772-91-5	DTXSID00224163	Glycine, N,N-bis(carboxymethyl)-, magnesium salt	191.042987	15.52773813	0	0	0	0	1.33E-07	2.28E-05	1.32E-07	2.64E-05	1.10E-07	2.51E-05	1.21E-07	2.42E-05	2.09E-07	4.09E-05	1.51E-07	2.47E-05	1.46E-07	2.35E-05	1.20E-07	2.71E-05	1.22E-07	1.78E-05	1.43E-07	2.99E-05
6515-36-2	DTXSID0022430	7-Hydroxyflavanone	240.0786442	15.52773813	0	0	0	0	1.67E-07	2.87E-05	1.66E-07	3.31E-05	1.39E-07	3.16E-05	1.52E-07	3.05E-05	2.63E-07	5.14E-05	1.90E-07	3.10E-05	1.84E-07	2.96E-05	1.51E-07	3.41E-05	1.54E-07	2.24E-05	1.80E-07	3.76E-05
218-01-9	DTXSID0022432	Chrysene	228.0939004	15.52773813	1	0	0	0	1.13E-06	0.000113668	1.15E-06	0.000135623	1.09E-06	0.00014941	9.91E-07	0.00019989	1.52E-06	0.000231769	1.14E-06	0.000154941	1.26E-06	0.000266307	1.32E-06	0.000265485	1.43E-06	0.000231306	1.44E-06	0.000282335
126-00-1	DTXSID0022436	4,4-Bis(4-hydroxyphenyl)valeric acid	286.1205091	15.52773813	0	0	0	0	2.05E-07	4.19E-05	1.72E-07	3.53E-05	2.00E-07	3.38E-05	1.65E-07	4.59E-05	3.33E-07	7.81E-05	3.03E-07	7.99E-05	2.72E-07	6.76E-05	3.29E-07	5.59E-05	3.03E-07	4.84E-05	2.73E-07	4.89E-05
620-17-7	DTXSID0022480	3-Ethylphenol	122.0731649	3928.241552	0	1	0	0	4.38E-08	1.23E-05	3.14E-08	7.19E-06	3.12E-08	7.58E-06	3.55E-08	1.45E-05	6.21E-08	1.66E-05	5.58E-08	1.96E-05	5.15E-08	1.93E-05	6.84E-08	2.37E-05	6.98E-08	1.67E-05	5.51E-08	2.84E-05
28463-03-8	DTXSID0022482	Monohydroxymethoxychlor	329.9981127	15.52773813	0	0	0	0	2.29E-07	3.94E-05	2.28E-07	4.55E-05	1.91E-07	4.34E-05	2.09E-07	4.19E-05	3.62E-07	7.06E-05	2.61E-07	4.27E-05	2.52E-07	4.07E-05	2.07E-07	4.69E-05	2.11E-07	3.08E-05	2.47E-07	5.16E-05
75938-34-0	DTXSID0022484	Monohydroxymethoxychlor olefin	294.021435	15.52773813	0	0	0	0	2.04E-07	3.51E-05	2.03E-07	4.06E-05	1.70E-07	3.87E-05	1.86E-07	3.73E-05	3.22E-07	6.29E-05	2.33E-07	3.80E-05	2.25E-07	3.62E-05	1.85E-07	4.18E-05	1.88E-07	2.74E-05	2.20E-07	4.60E-05
571-22-2	DTXSID0022488	5beta-Dihydrotestosterone	290.2245802	15.52773813	0	0	0	0	2.01E-07	3.47E-05	2.01E-07	4.00E-05	1.68E-07	3.82E-05	1.84E-07	3.68E-05	3.18E-07	6.21E-05	2.30E-07	3.75E-05	2.22E-07	3.58E-05	1.82E-07	4.12E-05	1.86E-07	2.71E-05	2.18E-07	4.54E-05
740741-60-0	DTXSID00224981	Quinuclium	216.1388392	15.52773813	0	0	0	0	1.50E-07	2.58E-05	1.49E-07	2.98E-05	1.25E-07	2.84E-05	1.37E-07	2.74E-05	2.37E-07	4.63E-05	1.71E-07	2.79E-05	1.65E-07	2.66E-05	1.36E-07	3.07E-05	1.38E-07	2.01E-05	1.62E-07	3.38E-05
34883-43-7	DTXSID0022511	2,4'-Dichlorobiphenyl	222.0003056	15.52773813	0	0	0	0	1.54E-07	2.65E-05	1.53E-07	3.06E-05	1.28E-07	2.92E-05	1.40E-07	2.82E-05	2.43E-07	4.75E-05	1.76E-07	2.87E-05	1.70E-07	2.74E-05	1.40E-07	3.15E-05	1.42E-07	2.07E-05	1.66E-07	3.47E-05
74144-37-9	DTXSID00225115	L-Asparagine sulphate	132.0534921	15.52773813	0	0	0	0	9.16E-08	1.58E-05	9.13E-08	1.82E-05	7.62E-08	1.74E-05	8.35E-08	1.68E-05	1.45E-07	2.83E-05	1.05E-07	1.71E-05	1.01E-07	1.63E-05	8.30E-08	1.88E-05	8.46E-08	1.23E-05	9.90E-08	2.07E-05
2437-79-8	DTXSID0022513	2,2',4,4'-Tetrachlorobiphenyl	289.9223609	15.52773813	0	1	0	0	3.26E-08	1.14E-05	3.74E-08	1.31E-05	1.87E-08	6.91E-06	3.28E-08	1.12E-05	4.03E-08	1.43E-05	3.50E-08	1.34E-05	4.04E-08	9.98E-06	2.84E-08	1.13E-05	2.83E-08	9.20E-06	3.38E-08	1.28E-05
2050-68-2	DTXSID0022515	4,4'-Dichlorobiphenyl	222.0003056	15.52773813	0	0	0	0	1.54E-07	2.65E-05	1.53E-07	3.06E-05	1.28E-07	2.92E-05	1.40E-07	2.82E-05	2.43E-07	4.75E-05	1.76E-07	2.87E-05	1.70E-07	2.74E-05	1.40E-07	3.15E-05	1.42E-07	2.07E-05	1.66E-07	3.47E-05
59-30-3	DTXSID0022519	Folic acid	441.1396813	138.884312	0	0	0	1	3.20E-06	0.000967306	5.37E-06	0.001231489	2.85E-06	0.000406911	4.45E-06	0.001814296	4.44E-06	0.000801232	4.12E-06	0.000731797	4.56E-06	0.001041513	4.22E-06	0.000884449	3.74E-06	0.000770437	3.54E-06	0.000709154
74252-25-8	DTXSID00225256	Indomethacin sodium [USAN:USP]	357.0767857	15.52773813	0	0	0	0	2.48E-07	4.27E-05	2.47E-07	4.93E-05	2.06E-07	4.70E-05	2.26E-07	4.53E-05	3.91E-07	7.64E-05	2.83E-07	4.62E-05	2.73E-07	4.40E-05	2.24E-07	5.07E-05	2.29E-07	3.33E-05	2.68E-07	5.59E-05
7433-23-0	DTXSID00225337	Piperazine sebacate	202.1205091	15.52773813	0	0	0	0	1.40E-07	2.42E-05	1.40E-07	2.79E-05	1.17E-07	2.66E-05	1.28E-07	2.57E-05	2.21E-07	4.33E-05	1.60E-07	2.61E-05	1.55E-07	2.49E-05	1.27E-07	2.87E-05	1.29E-07	1.88E-05	1.51E-07	3.16E-05
74389-68-7	DTXSID00225377	1-Hexadecyl-2-acetyl-glycero-3-phosphocholine	524.3716147	15.52773813	0	0	0	0	3.64E-07	6.27E-05	3.62E-07	7.23E-05	3.03E-07	6.90E-05	3.32E-07	6.66E-05	5.74E-07	0.000112235	4.15E-07	6.78E-05	4.01E-07	6.46E-05	3.30E-07	7.45E-05	3.36E-07	4.89E-05	3.93E-07	8.21E-05
74513-58-9	DTXSID00225514	Propyl cinnamate	190.0993797	15.52773813	0	0	0	0	1.32E-07	2.27E-05	1.31E-07	2.62E-05	1.10E-07	2.50E-05	1.20E-07	2.41E-05	2.08E-07	4.07E-05	1.51E-07	2.46E-05	1.45E-07	2.34E-05	1.19E-07	2.70E-05	1.22E-07	1.77E-05	1.42E-07	2.98E-05
64-95-9	DTXSID0022561	Adiphenine	311.188529	15.52773813	0	0	0	0	2.16E-07	3.72E-05	2.15E-07	4.29E-05	1.80E-07	4.09E-05	1.97E-07	3.95E-05	3.41E-07	6.66E-05	2.47E-07	4.02E-05	2.38E-07	3.83E-05	1.96E-07	4.42E-05	1.99E-07	2.90E-05	2.33E-07	4.87E-05
54965-21-8	DTXSID0022563	Albendazole	265.0884977	15.52773813	0	0	0	0	1.73E-07	2.29E-05	1.91E-07	3.11E-05	1.54E-07	3.00E-05	1.76E-07	3.75E-05	2.90E-07	5.95E-05	2.45E-07	3.63E-05	2.73E-07	5.86E-05	2.37E-07	4.62E-05	3.55E-07	6.75E-05	2.53E-07	5.87E-05
830-89-7	DTXSID0022565	Albutoin	212.0983341	15.52773813	0	0	0	0	1.65E-07	2.72E-05	1.35E-07	2.03E-05	1.05E-07	2.02E-05	1.28E-07	2.32E-05	2.23E-07	4.05E-05	3.33E-07	4.68E-05	1.90E-07	5.78E-05	2.32E-07	3.33E-05	2.32E-07	3.42E-05	2.30E-07	4.65E-05
41294-56-8	DTXSID0022569	Alfacalcidol	400.3341306	15.52773813	0	0	0	0	3.08E-07	4.71E-05	2.40E-07	5.67E-05	2.45E-07	4.10E-05	2.56E-07	4.69E-05	3.64E-07	9.50E-05	3.80E-07	5.67E-05	3.89E-07	6.38E-05	4.57E-07	5.80E-05	4.31E-07	0.000105046	4.83E-07	6.98E-05
7487-70-9	DTXSID00225857	dl-Methamphetamine tartrate	149.1204495	15.52773813	0	0	0	0	1.03E-07	1.78E-05	1.03E-07	2.06E-05	8.61E-08	1.96E-05	9.43E-08	1.89E-05	1.63E-07	3.19E-05	1.18E-07	1.93E-05	1.14E-07	1.84E-05	9.37E-08	2.12E-05	9.55E-08	1.39E-05	1.12E-07	2.33E-05
75016-34-1	DTXSID00225998	Butylamine-1,1-d(sup 2), N-methyl-N-nitroso-	116.094963	15.52773813	0	0	0	0	8.06E-08	1.39E-05	8.02E-08	1.60E-05	6.70E-08	1.53E-05	7.34E-08	1.47E-05	1.27E-07	2.48E-05	9.20E-08	1.50E-05	8.88E-08	1.43E-05	7.30E-08	1.65E-05	7.44E-08	1.08E-05	8.70E-08	1.82E-05
75112-79-7	DTXSID00226081	Benzenepropanoic acid, silver(+1) salt	150.0680796	15.52773813	0	0	0	0	1.04E-07	1.79E-05	1.04E-07	2.07E-05	8.66E-08	1.97E-05	9.49E-08	1.90E-05	1.64E-07	3.21E-05	1.19E-07	1.94E-05	1.15E-07	1.85E-05	9.43E-08	2.13E-05	9.61E-08	1.40E-05	1.12E-07	2.35E-05
75128-98-2	DTXSID00226086	Geranial dimethyl acetal	198.1619799	15.52773813	0	0	0	0	1.38E-07	2.37E-05	1.37E-07	2.73E-05	1.14E-07	2.61E-05	1.25E-07	2.52E-05	2.17E-07	4.24E-05	1.57E-07	2.56E-05	1.52E-07	2.44E-05	1.25E-07	2.81E-05	1.27E-07	1.85E-05	1.49E-07	3.10E-05
75348-61-7	DTXSID00226324	Glycine, N-(carboxymethyl)-N-(2-((2-((carboxymethyl)amino)ethyl)amino)ethyl)-, trisodium salt	277.1273853	15.52773813	0	0	0	0	1.92E-07	3.31E-05	1.92E-07	3.82E-05	1.60E-07	3.64E-05	1.75E-07	3.52E-05	3.04E-07	5.93E-05	2.20E-07	3.58E-05	2.12E-07	3.41E-05	1.74E-07	3.94E-05	1.78E-07	2.58E-05	2.08E-07	4.34E-05
78110-38-0	DTXSID0022640	Aztreonam	435.0518545	15.52773813	0	0	0	0	2.80E-07	5.29E-05	2.39E-07	4.38E-05	2.52E-07	6.11E-05	2.30E-07	4.37E-05	4.36E-07	0.000107339	4.55E-07	0.000122916	4.63E-07	6.43E-05	4.37E-07	6.87E-05	4.40E-07	0.000103377	4.67E-07	0.0001065
2016-63-9	DTXSID0022642	Bamifylline	385.2113897	15.52773813	0	0	0	0	2.67E-07	4.60E-05	2.66E-07	5.31E-05	2.22E-07	5.07E-05	2.44E-07	4.89E-05	4.22E-07	8.24E-05	3.05E-07	4.98E-05	2.95E-07	4.75E-05	2.42E-07	5.47E-05	2.47E-07	3.59E-05	2.89E-07	6.03E-05
302-40-9	DTXSID0022644	Benactyzine	327.1834437	15.52773813	0	0	0	0	2.36E-07	4.29E-05	1.98E-07	4.62E-05	1.78E-07	3.20E-05	2.07E-07	5.50E-05	3.40E-07	8.11E-05	3.18E-07	9.34E-05	3.79E-07	7.76E-05	4.44E-07	7.43E-05	3.32E-07	8.41E-05	3.02E-07	6.74E-05
755-25-9	DTXSID00226440	Perfluorohex-1-ene	299.9808386	15.52773813	0	0	0	0	2.08E-07	3.59E-05	2.07E-07	4.14E-05	1.73E-07	3.94E-05	1.90E-07	3.81E-05	3.29E-07	6.42E-05	2.38E-07	3.88E-05	2.29E-07	3.70E-05	1.89E-07	4.26E-05	1.92E-07	2.80E-05	2.25E-07	4.70E-05
2179-37-5	DTXSID0022646	Bencyclane	289.2405646	15.52773813	0	0	0	0	2.01E-07	3.46E-05	2.00E-07	3.99E-05	1.67E-07	3.80E-05	1.83E-07	3.67E-05	3.17E-07	6.19E-05	2.29E-07	3.74E-05	2.21E-07	3.56E-05	1.82E-07	4.11E-05	1.85E-07	2.70E-05	2.17E-07	4.53E-05
7563-33-9	DTXSID00226541	Ammonium isovalerate	102.0680796	15.52773813	0	0	0	0	7.08E-08	1.22E-05	7.05E-08	1.41E-05	5.89E-08	1.34E-05	6.45E-08	1.30E-05	1.12E-07	2.18E-05	8.09E-08	1.32E-05	7.81E-08	1.26E-05	6.41E-08	1.45E-05	6.54E-08	9.51E-06	7.65E-08	1.60E-05
7563-63-5	DTXSID00226546	Sodium p-benzylphenol	184.088815	15.52773813	0	0	0	0	1.28E-07	2.20E-05	1.27E-07	2.54E-05	1.06E-07	2.42E-05	1.16E-07	2.34E-05	2.02E-07	3.94E-05	1.46E-07	2.38E-05	1.41E-07	2.27E-05	1.16E-07	2.61E-05	1.18E-07	1.72E-05	1.38E-07	2.88E-05
10457-90-6	DTXSID0022690	Bromperidol	419.0896193	15.52773813	0	0	0	0	2.82E-07	2.96E-05	2.52E-07	5.07E-05	2.62E-07	4.62E-05	2.29E-07	6.24E-05	4.18E-07	8.02E-05	4.40E-07	7.13E-05	4.57E-07	0.000119465	3.78E-07	0.000107925	4.62E-07	9.34E-05	4.68E-07	0.00011175
76-94-8	DTXSID00226900	Phenylmethylbarbituric acid	218.0691422	15.52773813	0	0	0	0	1.51E-07	2.61E-05	1.51E-07	3.01E-05	1.26E-07	2.87E-05	1.38E-07	2.77E-05	2.39E-07	4.67E-05	1.73E-07	2.82E-05	1.67E-07	2.69E-05	1.37E-07	3.10E-05	1.40E-07	2.03E-05	1.63E-07	3.41E-05
57801-81-7	DTXSID0022692	Brotizolam	391.9498071	15.52773813	0	0	0	0	2.75E-07	4.14E-05	2.49E-07	4.99E-05	2.31E-07	5.09E-05	2.11E-07	5.49E-05	3.70E-07	7.00E-05	4.06E-07	7.38E-05	4.19E-07	8.50E-05	3.93E-07	6.83E-05	4.39E-07	8.67E-05	4.77E-07	6.63E-05
82-95-1	DTXSID0022694	Buclizine	432.2332267	15.52773813	0	0	0	0	3.00E-07	5.17E-05	2.99E-07	5.96E-05	2.50E-07	5.68E-05	2.73E-07	5.49E-05	4.74E-07	9.25E-05	3.42E-07	5.59E-05	3.31E-07	5.33E-05	2.72E-07	6.14E-05	2.77E-07	4.03E-05	3.24E-07	6.77E-05
3583-64-0	DTXSID0022698	Bumadizone	326.1630426	15.52773813	0	0	0	0	2.26E-07	3.90E-05	2.25E-07	4.50E-05	1.88E-07	4.29E-05	2.06E-07	4.14E-05	3.57E-07	6.98E-05	2.58E-07	4.22E-05	2.50E-07	4.02E-05	2.05E-07	4.63E-05	2.09E-07	3.04E-05	2.44E-07	5.10E-05
76109-99-4	DTXSID00226985	Copper 2,2'-bicinchoninate	344.0797069	15.52773813	0	0	0	0	2.39E-07	4.11E-05	2.38E-07	4.75E-05	1.99E-07	4.52E-05	2.18E-07	4.37E-05	3.77E-07	7.36E-05	2.73E-07	4.45E-05	2.63E-07	4.24E-05	2.16E-07	4.89E-05	2.20E-07	3.21E-05	2.58E-07	5.39E-05
76247-39-7	DTXSID00227114	Iodomethyl (2S-cis)-3,3-dimethyl-7-oxo-4-thia-1-azabicyclo(3.2.0)heptane-2-carboxylate 4,4-dioxide	372.9480915	15.52773813	0	0	0	0	2.59E-07	4.46E-05	2.58E-07	5.14E-05	2.15E-07	4.90E-05	2.36E-07	4.73E-05	4.09E-07	7.98E-05	2.95E-07	4.82E-05	2.85E-07	4.59E-05	2.34E-07	5.30E-05	2.39E-07	3.48E-05	2.80E-07	5.84E-05
76302-70-0	DTXSID00227179	3-((1-Ethylpropyl)amino)-6-methyl-2,4-dinitrobenzyl alcohol	297.1324707	15.52773813	0	0	1	0	9.83E-08	1.41E-05	9.22E-08	1.24E-05	7.77E-08	1.00E-05	8.18E-08	1.25E-05	1.17E-07	1.76E-05	1.19E-07	1.62E-05	1.01E-07	1.30E-05	8.78E-08	1.29E-05	1.02E-07	1.28E-05	1.05E-07	1.62E-05
76350-35-1	DTXSID00227210	Potassium (2S-cis)-3,3-dimethyl-7-oxo-4-thia-1-azabicyclo(3.2.0)heptane-2-carboxylate 4,4-dioxide	233.0357935	15.52773813	0	0	0	0	1.62E-07	2.79E-05	1.61E-07	3.21E-05	1.35E-07	3.06E-05	1.47E-07	2.96E-05	2.55E-07	4.99E-05	1.85E-07	3.01E-05	1.78E-07	2.87E-05	1.46E-07	3.31E-05	1.49E-07	2.17E-05	1.75E-07	3.65E-05
17021-26-0	DTXSID0022723	Calusterone	316.2402303	15.52773813	0	0	0	0	2.19E-07	3.78E-05	2.19E-07	4.36E-05	1.83E-07	4.16E-05	2.00E-07	4.01E-05	3.46E-07	6.77E-05	2.51E-07	4.09E-05	2.42E-07	3.90E-05	1.99E-07	4.49E-05	2.03E-07	2.95E-05	2.37E-07	4.95E-05
764-65-8	DTXSID00227230	Hexanedioic acid, ion(2-)	146.0579088	15.52773813	0	0	0	0	1.01E-07	1.75E-05	1.01E-07	2.01E-05	8.43E-08	1.92E-05	9.24E-08	1.85E-05	1.60E-07	3.13E-05	1.16E-07	1.89E-05	1.12E-07	1.80E-05	9.18E-08	2.07E-05	9.36E-08	1.36E-05	1.09E-07	2.29E-05
139481-59-7	DTXSID0022725	Candesartan	440.1596885	15.52773813	0	0	0	0	2.91E-07	4.43E-05	2.83E-07	6.55E-05	2.83E-07	6.23E-05	2.95E-07	6.43E-05	4.68E-07	6.09E-05	4.34E-07	0.000152495	4.07E-07	0.000120956	5.83E-07	6.63E-05	4.10E-07	7.85E-05	4.56E-07	0.000113874
514-78-3	DTXSID0022727	Canthaxanthin	564.3967309	15.52773813	0	0	0	0	3.50E-07	9.18E-05	3.87E-07	4.98E-05	3.68E-07	8.49E-05	4.02E-07	6.29E-05	6.44E-07	9.18E-05	4.88E-07	0.00014686	6.26E-07	0.000134583	7.47E-07	7.55E-05	7.05E-07	0.0001142	6.46E-07	0.000152141
77-22-5	DTXSID0022729	Caramiphen	289.2041791	15.52773813	0	0	0	0	2.01E-07	3.46E-05	2.00E-07	3.99E-05	1.67E-07	3.80E-05	1.83E-07	3.67E-05	3.17E-07	6.19E-05	2.29E-07	3.74E-05	2.21E-07	3.56E-05	1.82E-07	4.11E-05	1.85E-07	2.70E-05	2.17E-07	4.53E-05
76487-49-5	DTXSID00227290	Guanidine, (2-(hexahydro-1(2H)-azocinyl)ethyl)-, monohydrochloride	198.1844467	15.52773813	0	0	0	0	1.38E-07	2.37E-05	1.37E-07	2.73E-05	1.14E-07	2.61E-05	1.25E-07	2.52E-05	2.17E-07	4.24E-05	1.57E-07	2.56E-05	1.52E-07	2.44E-05	1.25E-07	2.81E-05	1.27E-07	1.85E-05	1.49E-07	3.10E-05
766-94-9	DTXSID00227417	Phenyl vinyl ether	120.0575149	15.52773813	0	0	0	0	8.33E-08	1.44E-05	8.30E-08	1.66E-05	6.93E-08	1.58E-05	7.59E-08	1.52E-05	1.32E-07	2.57E-05	9.51E-08	1.55E-05	9.18E-08	1.48E-05	7.54E-08	1.71E-05	7.69E-08	1.12E-05	9.00E-08	1.88E-05
76631-46-4	DTXSID00227457	Detomidine	186.1156984	15.52773813	0	0	0	0	1.29E-07	2.22E-05	1.29E-07	2.57E-05	1.07E-07	2.45E-05	1.18E-07	2.36E-05	2.04E-07	3.98E-05	1.47E-07	2.41E-05	1.42E-07	2.29E-05	1.17E-07	2.64E-05	1.19E-07	1.73E-05	1.39E-07	2.91E-05
76752-82-4	DTXSID00227578	Heptadecafluorooctane-1-sulphonamide, compound with triethylamine (1:1)	498.953479	15.52773813	0	0	0	0	3.46E-07	5.96E-05	3.45E-07	6.88E-05	2.88E-07	6.56E-05	3.16E-07	6.33E-05	5.47E-07	0.000106794	3.95E-07	6.45E-05	3.82E-07	6.15E-05	3.14E-07	7.09E-05	3.20E-07	4.65E-05	3.74E-07	7.81E-05
26973-24-0	DTXSID0022771	Ceftezole	440.0143639	15.52773813	0	0	0	0	3.05E-07	5.26E-05	3.04E-07	6.07E-05	2.54E-07	5.79E-05	2.78E-07	5.59E-05	4.82E-07	9.42E-05	3.49E-07	5.69E-05	3.37E-07	5.42E-05	2.77E-07	6.25E-05	2.82E-07	4.10E-05	3.30E-07	6.89E-05
73384-59-5	DTXSID0022773	Ceftriaxone	554.0460579	15.52773813	0	0	0	0	3.84E-07	6.62E-05	3.83E-07	7.64E-05	3.20E-07	7.29E-05	3.50E-07	7.03E-05	6.07E-07	0.000118586	4.39E-07	7.16E-05	4.24E-07	6.83E-05	3.48E-07	7.87E-05	3.55E-07	5.16E-05	4.15E-07	8.67E-05
7694-30-6	DTXSID00227730	1,2-Diphenylcyclobutane, cis-	208.1252005	15.52773813	0	0	0	0	1.44E-07	2.49E-05	1.44E-07	2.87E-05	1.20E-07	2.74E-05	1.32E-07	2.64E-05	2.28E-07	4.45E-05	1.65E-07	2.69E-05	1.59E-07	2.56E-05	1.31E-07	2.96E-05	1.33E-07	1.94E-05	1.56E-07	3.26E-05
64544-07-6	DTXSID0022775	Cefuroxime axetil	510.1056639	15.52773813	0	0	0	0	3.54E-07	6.10E-05	3.53E-07	7.04E-05	2.95E-07	6.71E-05	3.23E-07	6.47E-05	5.59E-07	0.000109181	4.04E-07	6.59E-05	3.90E-07	6.28E-05	3.21E-07	7.24E-05	3.27E-07	4.75E-05	3.82E-07	7.98E-05
169590-42-5	DTXSID0022777	Celecoxib	381.0758823	15.52773813	0	0	0	0	2.28E-07	4.60E-05	2.58E-07	3.36E-05	2.60E-07	5.70E-05	2.56E-07	4.35E-05	3.69E-07	9.05E-05	4.17E-07	6.27E-05	3.97E-07	7.51E-05	4.15E-07	7.61E-05	4.18E-07	7.71E-05	3.67E-07	9.64E-05
10206-21-0	DTXSID0022779	Cephacetrile	339.0525061	15.52773813	0	0	0	0	2.35E-07	4.05E-05	2.34E-07	4.68E-05	1.96E-07	4.46E-05	2.14E-07	4.30E-05	3.71E-07	7.26E-05	2.69E-07	4.38E-05	2.59E-07	4.18E-05	2.13E-07	4.82E-05	2.17E-07	3.16E-05	2.54E-07	5.31E-05
77011-63-3	DTXSID00227831	Beclomethasone dipropionate monohydrate	520.2227812	15.52773813	0	0	0	0	3.61E-07	6.22E-05	3.60E-07	7.18E-05	3.00E-07	6.84E-05	3.29E-07	6.60E-05	5.70E-07	0.000111347	4.12E-07	6.72E-05	3.98E-07	6.41E-05	3.27E-07	7.39E-05	3.33E-07	4.85E-05	3.90E-07	8.14E-05
7716-60-1	DTXSID00227917	Etisazole	178.0564693	15.52773813	0	0	0	0	1.24E-07	2.13E-05	1.23E-07	2.46E-05	1.03E-07	2.34E-05	1.13E-07	2.26E-05	1.95E-07	3.81E-05	1.41E-07	2.30E-05	1.36E-07	2.19E-05	1.12E-07	2.53E-05	1.14E-07	1.66E-05	1.33E-07	2.79E-05
7720-19-6	DTXSID00227952	Sodium 3-hydroxybenzoate	138.0316941	15.52773813	0	0	0	0	9.58E-08	1.65E-05	9.54E-08	1.90E-05	7.97E-08	1.82E-05	8.73E-08	1.75E-05	1.51E-07	2.95E-05	1.09E-07	1.78E-05	1.06E-07	1.70E-05	8.67E-08	1.96E-05	8.84E-08	1.29E-05	1.03E-07	2.16E-05
58-94-6	DTXSID0022800	Chlorothiazide	294.9488254	15.52773813	0	0	0	0	2.09E-07	3.91E-05	2.07E-07	2.73E-05	1.66E-07	2.36E-05	2.01E-07	5.07E-05	3.43E-07	7.69E-05	2.94E-07	3.95E-05	3.34E-07	6.75E-05	3.35E-07	4.50E-05	3.07E-07	5.00E-05	3.27E-07	8.10E-05
132-22-9	DTXSID0022804	Chlorpheniramine	274.1236763	15.52773813	0	0	0	0	1.90E-07	3.28E-05	1.89E-07	3.78E-05	1.58E-07	3.60E-05	1.73E-07	3.48E-05	3.00E-07	5.87E-05	2.17E-07	3.54E-05	2.10E-07	3.38E-05	1.72E-07	3.89E-05	1.76E-07	2.56E-05	2.05E-07	4.29E-05
461-78-9	DTXSID0022806	Chlorphentermine	183.0814771	15.52773813	0	0	0	0	1.27E-07	2.19E-05	1.27E-07	2.53E-05	1.06E-07	2.41E-05	1.16E-07	2.32E-05	2.01E-07	3.92E-05	1.45E-07	2.37E-05	1.40E-07	2.26E-05	1.15E-07	2.60E-05	1.17E-07	1.71E-05	1.37E-07	2.87E-05
50-53-3	DTXSID0022808	Chlorpromazine	318.0957473	15.52773813	0	0	0	0	2.33E-07	3.33E-05	2.11E-07	4.78E-05	1.63E-07	2.80E-05	1.86E-07	2.98E-05	3.06E-07	8.96E-05	3.54E-07	7.78E-05	2.83E-07	3.39E-05	3.62E-07	7.34E-05	3.27E-07	6.94E-05	3.40E-07	7.97E-05
7745-91-7	DTXSID00228161	Benzenamine, 3-bromo-4-methyl- (9CI)	184.9840114	15.52773813	0	0	0	0	1.28E-07	2.21E-05	1.28E-07	2.55E-05	1.07E-07	2.43E-05	1.17E-07	2.35E-05	2.03E-07	3.96E-05	1.47E-07	2.39E-05	1.42E-07	2.28E-05	1.16E-07	2.63E-05	1.19E-07	1.72E-05	1.39E-07	2.90E-05
77518-07-1	DTXSID00228222	Amiflamine	192.1626486	15.52773813	0	0	0	0	1.33E-07	2.30E-05	1.33E-07	2.65E-05	1.11E-07	2.53E-05	1.22E-07	2.44E-05	2.11E-07	4.11E-05	1.52E-07	2.48E-05	1.47E-07	2.37E-05	1.21E-07	2.73E-05	1.23E-07	1.79E-05	1.44E-07	3.01E-05
775517-13-0	DTXSID00228242	Azaspirium	382.1654479	15.52773813	0	0	0	0	2.65E-07	4.57E-05	2.64E-07	5.27E-05	2.21E-07	5.03E-05	2.42E-07	4.85E-05	4.19E-07	8.18E-05	3.03E-07	4.94E-05	2.92E-07	4.71E-05	2.40E-07	5.43E-05	2.45E-07	3.56E-05	2.86E-07	5.98E-05
77625-78-6	DTXSID00228287	Dibenzo(b,e)thiepin-3-acetic acid, 6,11-dihydro-11-oxo-, sodium salt	284.0507152	15.52773813	0	0	0	0	1.97E-07	3.40E-05	1.96E-07	3.92E-05	1.64E-07	3.74E-05	1.80E-07	3.61E-05	3.11E-07	6.08E-05	2.25E-07	3.67E-05	2.17E-07	3.50E-05	1.78E-07	4.03E-05	1.82E-07	2.65E-05	2.13E-07	4.45E-05
7774-79-0	DTXSID00228363	4-(p-Tolyl)-2-butanone	162.1044651	15.52773813	0	0	0	0	1.12E-07	1.94E-05	1.12E-07	2.24E-05	9.36E-08	2.13E-05	1.03E-07	2.06E-05	1.78E-07	3.47E-05	1.28E-07	2.10E-05	1.24E-07	2.00E-05	1.02E-07	2.30E-05	1.04E-07	1.51E-05	1.21E-07	2.54E-05
10389-73-8	DTXSID0022850	Clortermine	183.0814771	15.52773813	0	0	0	0	1.27E-07	2.19E-05	1.27E-07	2.53E-05	1.06E-07	2.41E-05	1.16E-07	2.32E-05	2.01E-07	3.92E-05	1.45E-07	2.37E-05	1.40E-07	2.26E-05	1.15E-07	2.60E-05	1.17E-07	1.71E-05	1.37E-07	2.87E-05
33671-46-4	DTXSID0022852	Clotiazepam	318.0593618	15.52773813	0	0	0	0	2.21E-07	3.80E-05	2.20E-07	4.39E-05	1.84E-07	4.18E-05	2.01E-07	4.04E-05	3.48E-07	6.81E-05	2.52E-07	4.11E-05	2.43E-07	3.92E-05	2.00E-07	4.52E-05	2.04E-07	2.96E-05	2.38E-07	4.98E-05
24166-13-0	DTXSID0022854	Cloxazolam	348.043233	15.52773813	0	0	0	0	2.42E-07	4.16E-05	2.41E-07	4.80E-05	2.01E-07	4.58E-05	2.20E-07	4.42E-05	3.81E-07	7.45E-05	2.76E-07	4.50E-05	2.66E-07	4.29E-05	2.19E-07	4.94E-05	2.23E-07	3.24E-05	2.61E-07	5.45E-05
50-04-4	DTXSID0022858	Cortisone acetate	402.2042387	15.52773813	0	0	0	0	3.06E-07	6.94E-05	2.65E-07	5.50E-05	2.23E-07	4.73E-05	2.82E-07	7.48E-05	3.73E-07	7.68E-05	4.11E-07	8.87E-05	4.50E-07	0.00011822	4.83E-07	7.02E-05	3.96E-07	6.66E-05	3.83E-07	0.00010363
78088-46-7	DTXSID00228722	Tabilautide	571.3581135	15.52773813	0	0	0	0	3.97E-07	6.83E-05	3.95E-07	7.88E-05	3.30E-07	7.51E-05	3.61E-07	7.25E-05	6.26E-07	0.000122292	4.53E-07	7.39E-05	4.37E-07	7.04E-05	3.59E-07	8.11E-05	3.66E-07	5.33E-05	4.28E-07	8.94E-05
78092-65-6	DTXSID00228727	Ristianol	169.056135	15.52773813	0	0	0	0	1.17E-07	2.02E-05	1.17E-07	2.33E-05	9.76E-08	2.22E-05	1.07E-07	2.15E-05	1.85E-07	3.62E-05	1.34E-07	2.19E-05	1.29E-07	2.08E-05	1.06E-07	2.40E-05	1.08E-07	1.58E-05	1.27E-07	2.65E-05
78619-37-1	DTXSID00229219	6,7,8,14-Tetradehydro-4,5alpha-epoxy-3,6-dimethoxy-17-methylmorphinan acetate	311.1521435	15.52773813	0	0	0	0	2.16E-07	3.72E-05	2.15E-07	4.29E-05	1.80E-07	4.09E-05	1.97E-07	3.95E-05	3.41E-07	6.66E-05	2.47E-07	4.02E-05	2.38E-07	3.83E-05	1.96E-07	4.42E-05	1.99E-07	2.90E-05	2.33E-07	4.87E-05
78756-61-3	DTXSID00229274	Alifedrine	289.2041791	15.52773813	0	0	0	0	2.01E-07	3.46E-05	2.00E-07	3.99E-05	1.67E-07	3.80E-05	1.83E-07	3.67E-05	3.17E-07	6.19E-05	2.29E-07	3.74E-05	2.21E-07	3.56E-05	1.82E-07	4.11E-05	1.85E-07	2.70E-05	2.17E-07	4.53E-05
28782-42-5	DTXSID0022931	Difenoxin	424.2150781	15.52773813	0	0	0	0	2.94E-07	5.07E-05	2.93E-07	5.85E-05	2.45E-07	5.58E-05	2.68E-07	5.38E-05	4.65E-07	9.08E-05	3.36E-07	5.48E-05	3.25E-07	5.23E-05	2.67E-07	6.02E-05	2.72E-07	3.95E-05	3.18E-07	6.64E-05
71-63-6	DTXSID0022933	Digitoxin	764.4346921	15.52773813	0	0	0	0	5.33E-07	9.69E-05	4.90E-07	0.000118141	4.58E-07	6.32E-05	4.35E-07	0.000108507	8.06E-07	0.000137959	8.70E-07	0.000218302	7.09E-07	0.000171332	8.81E-07	0.000145337	7.52E-07	0.000143409	9.38E-07	0.000193111
484-23-1	DTXSID0022935	Dihydralazine	190.0966943	15.52773813	0	0	0	0	1.08E-07	1.24E-05	1.23E-07	2.50E-05	1.04E-07	1.97E-05	1.13E-07	2.50E-05	1.73E-07	3.11E-05	1.89E-07	4.31E-05	1.94E-07	3.12E-05	2.05E-07	3.28E-05	2.35E-07	3.02E-05	2.12E-07	2.52E-05
128-46-1	DTXSID0022937	Dihydrostreptomycin	583.2813198	15.52773813	0	0	0	0	4.05E-07	6.97E-05	4.03E-07	8.05E-05	3.37E-07	7.67E-05	3.69E-07	7.40E-05	6.39E-07	0.000124844	4.62E-07	7.54E-05	4.46E-07	7.19E-05	3.67E-07	8.28E-05	3.74E-07	5.44E-05	4.37E-07	9.13E-05
579-38-4	DTXSID0022939	Diloxanide	233.0010339	15.52773813	0	0	0	0	1.62E-07	2.79E-05	1.61E-07	3.21E-05	1.35E-07	3.06E-05	1.47E-07	2.96E-05	2.55E-07	4.99E-05	1.85E-07	3.01E-05	1.78E-07	2.87E-05	1.46E-07	3.31E-05	1.49E-07	2.17E-05	1.75E-07	3.65E-05
79313-75-0	DTXSID00229613	Sopromidine	321.1735647	15.52773813	0	0	0	0	2.23E-07	3.84E-05	2.22E-07	4.43E-05	1.85E-07	4.22E-05	2.03E-07	4.08E-05	3.52E-07	6.87E-05	2.54E-07	4.15E-05	2.46E-07	3.96E-05	2.02E-07	4.56E-05	2.06E-07	2.99E-05	2.41E-07	5.03E-05
38957-41-4	DTXSID0022981	Emorfazone	239.1269914	15.52773813	0	0	0	0	1.66E-07	2.86E-05	1.65E-07	3.30E-05	1.38E-07	3.14E-05	1.51E-07	3.04E-05	2.62E-07	5.12E-05	1.89E-07	3.09E-05	1.83E-07	2.95E-05	1.50E-07	3.40E-05	1.53E-07	2.23E-05	1.79E-07	3.74E-05
37612-13-8	DTXSID0022983	Encainide	352.2150781	15.52773813	0	0	0	0	2.44E-07	4.21E-05	2.43E-07	4.86E-05	2.03E-07	4.63E-05	2.23E-07	4.47E-05	3.86E-07	7.54E-05	2.79E-07	4.55E-05	2.69E-07	4.34E-05	2.21E-07	5.00E-05	2.26E-07	3.28E-05	2.64E-07	5.51E-05
299-42-3	DTXSID0022985	Ephedrine	165.1153641	15.52773813	0	0	0	0	1.15E-07	1.97E-05	1.14E-07	2.28E-05	9.53E-08	2.17E-05	1.04E-07	2.10E-05	1.81E-07	3.53E-05	1.31E-07	2.13E-05	1.26E-07	2.03E-05	1.04E-07	2.35E-05	1.06E-07	1.54E-05	1.24E-07	2.58E-05
56420-45-2	DTXSID0022987	Epirubicin	543.1740607	15.52773813	0	0	0	0	3.77E-07	6.49E-05	3.75E-07	7.49E-05	3.14E-07	7.14E-05	3.43E-07	6.89E-05	5.95E-07	0.000116259	4.30E-07	7.02E-05	4.16E-07	6.69E-05	3.41E-07	7.71E-05	3.48E-07	5.06E-05	4.07E-07	8.50E-05
133040-01-4	DTXSID0022989	Eprosartan	424.1456782	15.52773813	0	0	0	0	2.94E-07	5.07E-05	2.93E-07	5.85E-05	2.45E-07	5.58E-05	2.68E-07	5.38E-05	4.65E-07	9.08E-05	3.36E-07	5.48E-05	3.24E-07	5.23E-05	2.67E-07	6.02E-05	2.72E-07	3.95E-05	3.18E-07	6.64E-05
79854-84-5	DTXSID00229931	9H-Purine-9-ethanol, 6-amino-beta-hexyl-alpha-methyl-, (S-(R*,R*))-	277.1902604	15.52773813	0	0	0	0	1.92E-07	3.31E-05	1.92E-07	3.82E-05	1.60E-07	3.65E-05	1.75E-07	3.52E-05	3.04E-07	5.93E-05	2.20E-07	3.58E-05	2.12E-07	3.41E-05	1.74E-07	3.94E-05	1.78E-07	2.58E-05	2.08E-07	4.34E-05
80-03-5	DTXSID00229991	Acediasulfone	306.0674279	15.52773813	0	0	0	0	2.12E-07	3.66E-05	2.12E-07	4.22E-05	1.77E-07	4.02E-05	1.94E-07	3.88E-05	3.35E-07	6.55E-05	2.42E-07	3.96E-05	2.34E-07	3.77E-05	1.92E-07	4.35E-05	1.96E-07	2.85E-05	2.29E-07	4.79E-05
8013-52-3	DTXSID00230087	Ethanol, mixt. with methanol	46.04186481	15.52773813	0	1	0	0	5.17E-09	1.82E-06	5.93E-09	2.08E-06	2.98E-09	1.10E-06	5.22E-09	1.77E-06	6.40E-09	2.27E-06	5.56E-09	2.13E-06	6.42E-09	1.59E-06	4.51E-09	1.79E-06	4.49E-09	1.46E-06	5.36E-09	2.03E-06
80221-58-5	DTXSID00230168	Quinoline, 2-phenyl-4-(2-(4-piperidinyl)ethyl)-, monohydrochloride	316.1939488	15.52773813	0	0	0	0	2.19E-07	3.78E-05	2.19E-07	4.36E-05	1.83E-07	4.16E-05	2.00E-07	4.01E-05	3.46E-07	6.77E-05	2.51E-07	4.09E-05	2.42E-07	3.90E-05	1.99E-07	4.49E-05	2.03E-07	2.95E-05	2.37E-07	4.95E-05
80277-14-1	DTXSID00230209	Methanesulfonamide, N-(4-(9-acridinylamino)-3-methoxyphenyl)-, mono(2-hydroxyethanesulfonate)	393.1147125	15.52773813	0	0	0	0	2.73E-07	4.70E-05	2.72E-07	5.42E-05	2.27E-07	5.17E-05	2.49E-07	4.99E-05	4.31E-07	8.41E-05	3.11E-07	5.08E-05	3.01E-07	4.84E-05	2.47E-07	5.58E-05	2.52E-07	3.66E-05	2.95E-07	6.15E-05
8031-72-9	DTXSID00230249	Cypripedin	284.0684735	15.52773813	0	0	0	0	1.97E-07	3.40E-05	1.96E-07	3.92E-05	1.64E-07	3.74E-05	1.80E-07	3.61E-05	3.11E-07	6.08E-05	2.25E-07	3.67E-05	2.17E-07	3.50E-05	1.79E-07	4.03E-05	1.82E-07	2.65E-05	2.13E-07	4.45E-05
40054-69-1	DTXSID0023030	Etizolam	342.0705952	15.52773813	0	0	0	0	2.37E-07	4.61E-05	2.32E-07	3.12E-05	2.22E-07	3.71E-05	2.22E-07	3.68E-05	3.13E-07	4.88E-05	3.85E-07	6.71E-05	3.69E-07	6.08E-05	3.02E-07	8.55E-05	3.79E-07	4.22E-05	3.61E-07	5.70E-05
80410-36-2	DTXSID00230305	Fezolamine	305.1891977	15.52773813	0	0	0	0	2.12E-07	3.65E-05	2.11E-07	4.21E-05	1.76E-07	4.01E-05	1.93E-07	3.87E-05	3.34E-07	6.53E-05	2.42E-07	3.95E-05	2.33E-07	3.76E-05	1.92E-07	4.33E-05	1.96E-07	2.84E-05	2.29E-07	4.78E-05
54504-70-0	DTXSID0023032	Etofylline clofibrate	420.1200475	15.52773813	0	0	0	0	2.70E-07	4.30E-05	2.63E-07	8.19E-05	2.28E-07	4.53E-05	2.54E-07	4.90E-05	4.24E-07	9.54E-05	3.79E-07	0.000111665	5.44E-07	8.80E-05	4.94E-07	0.000106829	3.60E-07	8.05E-05	4.68E-07	8.79E-05
52942-31-1	DTXSID0023034	Etoperidone	377.1982382	15.52773813	0	0	0	0	2.62E-07	4.51E-05	2.61E-07	5.20E-05	2.18E-07	4.96E-05	2.39E-07	4.79E-05	4.13E-07	8.07E-05	2.99E-07	4.88E-05	2.89E-07	4.65E-05	2.37E-07	5.36E-05	2.42E-07	3.52E-05	2.83E-07	5.90E-05
54350-48-0	DTXSID0023036	Etretinate	354.2194948	15.52773813	0	0	0	0	2.61E-07	4.63E-05	3.00E-07	3.63E-05	2.06E-07	4.19E-05	2.19E-07	3.18E-05	3.46E-07	5.47E-05	3.31E-07	6.85E-05	3.41E-07	9.64E-05	4.41E-07	6.86E-05	3.38E-07	6.80E-05	4.28E-07	6.67E-05
104227-87-4	DTXSID0023038	Famciclovir	321.1437041	15.52773813	0	0	0	0	2.30E-07	3.74E-05	2.07E-07	6.38E-05	1.92E-07	2.50E-05	1.62E-07	2.81E-05	3.87E-07	0.000113166	3.32E-07	7.20E-05	3.70E-07	5.88E-05	2.83E-07	7.26E-05	3.24E-07	4.28E-05	3.03E-07	5.56E-05
8065-77-8	DTXSID00230466	Acetic acid mixture with peracetic acid	76.01604399	15.52773813	0	0	0	0	5.28E-08	9.09E-06	5.25E-08	1.05E-05	4.39E-08	1.00E-05	4.81E-08	9.65E-06	8.33E-08	1.63E-05	6.02E-08	9.83E-06	5.82E-08	9.37E-06	4.78E-08	1.08E-05	4.87E-08	7.09E-06	5.70E-08	1.19E-05
12/7/8067	DTXSID00230486	Ascorutin	610.1533849	15.52773813	0	0	0	0	4.23E-07	7.29E-05	4.22E-07	8.42E-05	3.52E-07	8.02E-05	3.86E-07	7.74E-05	6.68E-07	0.000130595	4.83E-07	7.89E-05	4.67E-07	7.52E-05	3.83E-07	8.67E-05	3.91E-07	5.69E-05	4.57E-07	9.55E-05
8074-13-3	DTXSID00230582	Mycoceton	403.8498955	15.52773813	0	0	0	0	2.80E-07	4.83E-05	2.79E-07	5.57E-05	2.33E-07	5.31E-05	2.55E-07	5.13E-05	4.42E-07	8.64E-05	3.20E-07	5.22E-05	3.09E-07	4.98E-05	2.54E-07	5.74E-05	2.59E-07	3.76E-05	3.03E-07	6.32E-05
80883-55-2	DTXSID00230769	Enviradene	355.1354479	15.52773813	0	0	0	0	2.46E-07	4.25E-05	2.45E-07	4.90E-05	2.05E-07	4.67E-05	2.25E-07	4.51E-05	3.89E-07	7.60E-05	2.81E-07	4.59E-05	2.72E-07	4.38E-05	2.23E-07	5.04E-05	2.28E-07	3.31E-05	2.66E-07	5.56E-05
158747-02-5	DTXSID0023080	Frovatriptan	243.1371622	15.52773813	0	0	0	0	1.69E-07	2.91E-05	1.68E-07	3.35E-05	1.40E-07	3.20E-05	1.54E-07	3.09E-05	2.66E-07	5.20E-05	1.93E-07	3.14E-05	1.86E-07	3.00E-05	1.53E-07	3.45E-05	1.56E-07	2.27E-05	1.82E-07	3.81E-05
7660-25-5	DTXSID0023082	beta-D-Fructopyranose	180.0633881	15.52773813	0	0	0	0	1.25E-07	2.15E-05	1.24E-07	2.48E-05	1.04E-07	2.37E-05	1.14E-07	2.29E-05	1.97E-07	3.85E-05	1.43E-07	2.33E-05	1.38E-07	2.22E-05	1.13E-07	2.56E-05	1.15E-07	1.68E-05	1.35E-07	2.82E-05
804-30-8	DTXSID0023084	Fursultiamine	398.1446327	15.52773813	0	0	0	0	2.73E-07	5.37E-05	2.47E-07	4.47E-05	2.71E-07	3.49E-05	2.43E-07	3.68E-05	4.30E-07	8.21E-05	3.89E-07	6.58E-05	4.91E-07	0.000100483	4.97E-07	0.000146928	4.21E-07	7.29E-05	4.46E-07	5.19E-05
81-92-5	DTXSID00230845	Egmol	306.1255944	15.52773813	0	0	0	0	2.12E-07	3.66E-05	2.12E-07	4.22E-05	1.77E-07	4.03E-05	1.94E-07	3.89E-05	3.35E-07	6.55E-05	2.43E-07	3.96E-05	2.34E-07	3.77E-05	1.92E-07	4.35E-05	1.96E-07	2.85E-05	2.29E-07	4.79E-05
6/3/6990	DTXSID0023086	Fusidic acid	516.3450893	15.52773813	0	0	0	0	3.58E-07	6.17E-05	3.57E-07	7.12E-05	2.98E-07	6.79E-05	3.27E-07	6.55E-05	5.66E-07	0.000110517	4.09E-07	6.67E-05	3.95E-07	6.36E-05	3.24E-07	7.33E-05	3.31E-07	4.81E-05	3.87E-07	8.08E-05
59-23-4	DTXSID0023088	D-​Galactose	180.0633881	15.52773813	0	0	0	0	1.18E-07	2.10E-05	1.00E-07	2.86E-05	1.10E-07	2.14E-05	1.18E-07	1.61E-05	1.98E-07	3.94E-05	1.84E-07	3.38E-05	2.02E-07	3.95E-05	1.69E-07	2.88E-05	1.90E-07	3.35E-05	1.39E-07	3.02E-05
81424-67-1	DTXSID00231099	Caracemide	189.0749558	15.52773813	0	0	0	0	1.31E-07	2.26E-05	1.31E-07	2.61E-05	1.09E-07	2.49E-05	1.20E-07	2.40E-05	2.07E-07	4.05E-05	1.50E-07	2.44E-05	1.45E-07	2.33E-05	1.19E-07	2.69E-05	1.21E-07	1.76E-05	1.42E-07	2.96E-05
109889-09-0	DTXSID0023111	Granisetron	312.1950114	15.52773813	0	0	0	0	2.40E-07	4.01E-05	2.27E-07	4.57E-05	1.94E-07	2.52E-05	1.96E-07	2.72E-05	2.95E-07	4.95E-05	3.31E-07	4.98E-05	3.22E-07	5.97E-05	3.52E-07	7.17E-05	3.03E-07	8.87E-05	3.99E-07	8.68E-05
90-05-1	DTXSID0023113	2-Methoxyphenol	124.0524295	3928.241552	1	0	0	0	3.21E-06	0.000609239	2.84E-06	0.000540875	4.70E-06	0.000551967	2.89E-06	0.000508761	6.46E-06	0.000993166	6.68E-06	0.00120735	5.51E-06	0.001068955	6.98E-06	0.001838341	8.22E-06	0.00141908	7.52E-06	0.001344336
1113-10-6	DTXSID0023115	Guancydine	154.1218464	15.52773813	0	0	0	0	1.07E-07	1.84E-05	1.07E-07	2.13E-05	8.90E-08	2.03E-05	9.75E-08	1.96E-05	1.69E-07	3.30E-05	1.22E-07	1.99E-05	1.18E-07	1.90E-05	9.68E-08	2.19E-05	9.87E-08	1.44E-05	1.16E-07	2.41E-05
113-00-8	DTXSID0023117	Guanidine	59.04834716	15.52773813	0	0	0	0	4.10E-08	7.06E-06	4.08E-08	8.15E-06	3.41E-08	7.76E-06	3.73E-08	7.49E-06	6.47E-08	1.26E-05	4.68E-08	7.63E-06	4.52E-08	7.27E-06	3.71E-08	8.39E-06	3.78E-08	5.50E-06	4.43E-08	9.24E-06
69756-53-2	DTXSID0023119	Halofantrine	499.1656546	15.52773813	0	0	0	0	3.46E-07	5.97E-05	3.45E-07	6.89E-05	2.88E-07	6.56E-05	3.16E-07	6.34E-05	5.47E-07	0.00010684	3.95E-07	6.45E-05	3.82E-07	6.15E-05	3.14E-07	7.09E-05	3.20E-07	4.65E-05	3.74E-07	7.81E-05
816-40-0	DTXSID00231216	2-Butanone, 1-bromo-	149.9680269	15.52773813	0	0	0	0	1.04E-07	1.79E-05	1.04E-07	2.07E-05	8.66E-08	1.97E-05	9.48E-08	1.90E-05	1.64E-07	3.21E-05	1.19E-07	1.94E-05	1.15E-07	1.85E-05	9.42E-08	2.13E-05	9.61E-08	1.40E-05	1.12E-07	2.35E-05
81646-13-1	DTXSID00231231	Behentrimonium methosulfate	368.4256257	15.52773813	0	0	0	0	2.56E-07	4.40E-05	2.55E-07	5.08E-05	2.13E-07	4.84E-05	2.33E-07	4.68E-05	4.04E-07	7.89E-05	2.92E-07	4.76E-05	2.82E-07	4.54E-05	2.32E-07	5.23E-05	2.36E-07	3.43E-05	2.76E-07	5.77E-05
81865-28-3	DTXSID00231433	Carbamic acid, acetyl((4-aminophenyl)sulfonyl)-, methyl ester	272.0466925	15.52773813	0	0	1	0	9.00E-08	1.29E-05	8.44E-08	1.14E-05	7.11E-08	9.17E-06	7.49E-08	1.14E-05	1.07E-07	1.61E-05	1.09E-07	1.48E-05	9.28E-08	1.19E-05	8.04E-08	1.18E-05	9.30E-08	1.17E-05	9.58E-08	1.48E-05
82059-50-5	DTXSID00231554	Dextofisopam	382.1892573	15.52773813	0	0	0	0	2.65E-07	4.57E-05	2.64E-07	5.27E-05	2.21E-07	5.03E-05	2.42E-07	4.85E-05	4.19E-07	8.18E-05	3.03E-07	4.94E-05	2.92E-07	4.71E-05	2.40E-07	5.43E-05	2.45E-07	3.56E-05	2.86E-07	5.98E-05
NOCAS_23161	DTXSID0023161	o-Iophendylate	416.1212282	15.52773813	0	0	0	0	2.89E-07	4.97E-05	2.88E-07	5.74E-05	2.40E-07	5.47E-05	2.63E-07	5.28E-05	4.56E-07	8.91E-05	3.30E-07	5.38E-05	3.18E-07	5.13E-05	2.61E-07	5.91E-05	2.67E-07	3.88E-05	3.12E-07	6.51E-05
73334-07-3	DTXSID0023163	Iopromide	790.8697587	15.52773813	0	0	0	0	5.72E-07	8.08E-05	5.35E-07	9.38E-05	5.56E-07	8.04E-05	5.39E-07	0.000124474	8.53E-07	0.000170789	7.96E-07	0.00014594	8.81E-07	0.000170559	7.81E-07	0.00011192	8.38E-07	0.000143397	1.02E-06	0.000184734
5587-89-3	DTXSID0023167	Iopodic acid	597.8111217	15.52773813	0	0	0	0	4.15E-07	7.15E-05	4.13E-07	8.25E-05	3.45E-07	7.86E-05	3.78E-07	7.59E-05	6.55E-07	0.000127954	4.74E-07	7.73E-05	4.57E-07	7.37E-05	3.76E-07	8.49E-05	3.83E-07	5.57E-05	4.48E-07	9.36E-05
138402-11-6	DTXSID0023169	Irbesartan	428.2324595	15.52773813	0	0	0	0	2.83E-07	5.07E-05	2.84E-07	6.06E-05	3.06E-07	4.07E-05	2.69E-07	5.24E-05	4.62E-07	9.21E-05	5.03E-07	9.48E-05	5.14E-07	7.39E-05	4.66E-07	8.54E-05	5.28E-07	9.55E-05	4.20E-07	0.000103331
824-46-4	DTXSID00231716	Methoxyhydroquinone	140.0473441	15.52773813	0	0	0	0	9.72E-08	1.67E-05	9.68E-08	1.93E-05	8.09E-08	1.84E-05	8.86E-08	1.78E-05	1.53E-07	3.00E-05	1.11E-07	1.81E-05	1.07E-07	1.73E-05	8.80E-08	1.99E-05	8.97E-08	1.31E-05	1.05E-07	2.19E-05
82535-76-0	DTXSID00231837	Myoscorpine	381.2151377	15.52773813	0	0	0	0	2.65E-07	4.56E-05	2.63E-07	5.26E-05	2.20E-07	5.01E-05	2.41E-07	4.84E-05	4.18E-07	8.16E-05	3.02E-07	4.93E-05	2.92E-07	4.70E-05	2.40E-07	5.41E-05	2.44E-07	3.55E-05	2.86E-07	5.97E-05
82678-20-4	DTXSID00231958	Chlorpromazine ascorbate	318.0957473	15.52773813	0	0	0	0	2.21E-07	3.80E-05	2.20E-07	4.39E-05	1.84E-07	4.18E-05	2.01E-07	4.04E-05	3.48E-07	6.81E-05	2.52E-07	4.11E-05	2.43E-07	3.92E-05	2.00E-07	4.52E-05	2.04E-07	2.96E-05	2.38E-07	4.98E-05
83184-43-4	DTXSID00232208	Mifentidine	228.1374965	15.52773813	0	0	0	0	1.58E-07	2.73E-05	1.58E-07	3.15E-05	1.32E-07	3.00E-05	1.44E-07	2.90E-05	2.50E-07	4.88E-05	1.81E-07	2.95E-05	1.75E-07	2.81E-05	1.43E-07	3.24E-05	1.46E-07	2.13E-05	1.71E-07	3.57E-05
60-40-2	DTXSID0023240	Mecamylamine	167.1673997	15.52773813	0	0	0	0	1.17E-07	3.00E-05	1.26E-07	1.80E-05	8.45E-08	1.37E-05	1.03E-07	3.12E-05	1.76E-07	2.38E-05	1.69E-07	2.79E-05	1.70E-07	2.82E-05	1.59E-07	3.39E-05	2.09E-07	4.13E-05	2.01E-07	3.78E-05
569-65-3	DTXSID0023242	Meclizine	390.1862765	15.52773813	0	0	0	0	2.71E-07	4.66E-05	2.70E-07	5.38E-05	2.25E-07	5.13E-05	2.47E-07	4.95E-05	4.27E-07	8.35E-05	3.09E-07	5.04E-05	2.98E-07	4.81E-05	2.45E-07	5.54E-05	2.50E-07	3.64E-05	2.92E-07	6.11E-05
6284-40-8	DTXSID0023244	(2R,3R,4R,5S)-6-(Methylamino)hexane-1,2,3,4,5-pentol	195.1106726	138.884312	0	0	0	0	1.89E-07	3.26E-05	1.75E-07	2.47E-05	1.92E-07	3.30E-05	1.78E-07	3.02E-05	3.78E-07	4.12E-05	3.10E-07	4.85E-05	3.45E-07	7.06E-05	3.54E-07	6.19E-05	3.68E-07	9.12E-05	3.81E-07	7.67E-05
83704-27-2	DTXSID00232541	1,3,4,6-Tetrachlorodibenzofuran	303.9016255	15.52773813	0	0	0	0	2.11E-07	3.63E-05	2.10E-07	4.19E-05	1.75E-07	4.00E-05	1.92E-07	3.86E-05	3.33E-07	6.50E-05	2.41E-07	3.93E-05	2.32E-07	3.74E-05	1.91E-07	4.32E-05	1.95E-07	2.83E-05	2.28E-07	4.76E-05
83803-47-8	DTXSID00232667	2-((3-Methylbutyl)thio)ethyl formate	176.0871008	15.52773813	0	0	0	0	1.22E-07	2.11E-05	1.22E-07	2.43E-05	1.02E-07	2.32E-05	1.11E-07	2.24E-05	1.93E-07	3.77E-05	1.40E-07	2.28E-05	1.35E-07	2.17E-05	1.11E-07	2.50E-05	1.13E-07	1.64E-05	1.32E-07	2.76E-05
83846-92-8	DTXSID00232748	Choline dihydrogen phosphate	104.1075391	15.52773813	0	0	0	0	7.22E-08	1.24E-05	7.19E-08	1.44E-05	6.01E-08	1.37E-05	6.58E-08	1.32E-05	1.14E-07	2.23E-05	8.25E-08	1.35E-05	7.96E-08	1.28E-05	6.54E-08	1.48E-05	6.67E-08	9.70E-06	7.80E-08	1.63E-05
83968-92-7	DTXSID00232864	(4-((2-Chlorophenyl)(1-methyl-2-phenyl-1H-indol-3-yl)methylene)-2,5-cyclohexadien-1-ylidene)diethylammonium acetate	465.2097516	15.52773813	0	0	0	0	3.23E-07	5.56E-05	3.21E-07	6.42E-05	2.69E-07	6.12E-05	2.94E-07	5.90E-05	5.10E-07	9.96E-05	3.69E-07	6.01E-05	3.56E-07	5.73E-05	2.92E-07	6.61E-05	2.98E-07	4.34E-05	3.49E-07	7.28E-05
84-26-4	DTXSID00232884	8,13-dihydro-Indolo(2',3':3,4)pyrido(2,1-b)quinazolin-5(7H)-one	287.105862	15.52773813	0	0	0	0	1.99E-07	3.43E-05	1.98E-07	3.96E-05	1.66E-07	3.78E-05	1.82E-07	3.64E-05	3.15E-07	6.15E-05	2.27E-07	3.71E-05	2.20E-07	3.54E-05	1.80E-07	4.08E-05	1.84E-07	2.68E-05	2.15E-07	4.49E-05
390-28-3	DTXSID0023290	Methoxamine	211.1208434	15.52773813	0	0	0	0	1.47E-07	2.52E-05	1.46E-07	2.91E-05	1.22E-07	2.78E-05	1.34E-07	2.68E-05	2.31E-07	4.52E-05	1.67E-07	2.73E-05	1.62E-07	2.60E-05	1.33E-07	3.00E-05	1.35E-07	1.97E-05	1.58E-07	3.30E-05
93-30-1	DTXSID0023292	Methoxyphenamine	179.1310142	15.52773813	0	0	0	0	1.13E-07	1.55E-05	1.32E-07	2.09E-05	1.13E-07	2.22E-05	1.32E-07	2.25E-05	2.05E-07	3.27E-05	2.10E-07	4.02E-05	2.13E-07	3.32E-05	1.87E-07	3.01E-05	1.75E-07	4.19E-05	1.95E-07	4.40E-05
30685-43-9	DTXSID0023294	Methyldigoxin	794.4452568	15.52773813	0	0	0	0	5.33E-07	9.92E-05	4.62E-07	7.40E-05	4.72E-07	6.87E-05	4.70E-07	8.69E-05	9.21E-07	0.000162359	8.07E-07	0.000162225	1.01E-06	0.00019335	9.26E-07	0.000158947	9.29E-07	0.000188445	9.16E-07	0.000289595
84051-87-6	DTXSID00232945	2-((4-(Ethyl(2-hydroxyethyl)amino)phenyl)azo)-6-methoxy-3-methylbenzothiazolium acetate	371.154172	15.52773813	0	0	0	0	2.58E-07	4.44E-05	2.56E-07	5.12E-05	2.14E-07	4.88E-05	2.35E-07	4.71E-05	4.07E-07	7.94E-05	2.94E-07	4.80E-05	2.84E-07	4.57E-05	2.33E-07	5.27E-05	2.38E-07	3.46E-05	2.78E-07	5.81E-05
61-73-4	DTXSID0023296	Methylene blue	284.1221436	15.52773813	0	1	0	1	2.65E-07	9.16E-05	5.84E-07	0.000255168	1.52E-07	3.14E-05	4.87E-07	0.000101129	2.04E-07	7.18E-05	2.67E-07	5.58E-05	2.13E-07	7.08E-05	2.17E-07	5.35E-05	2.13E-07	7.26E-05	2.23E-07	8.35E-05
3575-80-2	DTXSID0023298	Methylperone	263.1685425	15.52773813	0	0	0	0	1.88E-07	3.42E-05	1.84E-07	4.29E-05	1.75E-07	2.71E-05	1.65E-07	2.01E-05	2.72E-07	5.97E-05	2.25E-07	4.63E-05	2.77E-07	7.50E-05	3.04E-07	8.42E-05	3.04E-07	5.17E-05	2.92E-07	3.31E-05
84145-00-6	DTXSID00233033	Diflunisal sodium	250.0441506	15.52773813	0	0	0	0	1.74E-07	2.99E-05	1.73E-07	3.45E-05	1.44E-07	3.29E-05	1.58E-07	3.17E-05	2.74E-07	5.35E-05	1.98E-07	3.23E-05	1.91E-07	3.08E-05	1.57E-07	3.55E-05	1.60E-07	2.33E-05	1.87E-07	3.91E-05
84145-89-1	DTXSID00233078	Almoxatone	346.1084201	15.52773813	0	0	0	0	2.40E-07	4.14E-05	2.39E-07	4.77E-05	2.00E-07	4.55E-05	2.19E-07	4.39E-05	3.79E-07	7.41E-05	2.74E-07	4.47E-05	2.65E-07	4.26E-05	2.17E-07	4.92E-05	2.22E-07	3.23E-05	2.59E-07	5.42E-05
42794-76-3	DTXSID0023321	Midodrine	254.1266571	15.52773813	0	0	0	0	1.76E-07	3.04E-05	1.76E-07	3.51E-05	1.47E-07	3.34E-05	1.61E-07	3.23E-05	2.78E-07	5.44E-05	2.01E-07	3.29E-05	1.94E-07	3.13E-05	1.60E-07	3.61E-05	1.63E-07	2.37E-05	1.90E-07	3.98E-05
72432-03-2	DTXSID0023323	Miglitol	207.1106726	15.52773813	0	0	0	0	1.36E-07	1.71E-05	1.20E-07	2.69E-05	1.03E-07	2.50E-05	1.56E-07	2.12E-05	2.63E-07	4.42E-05	2.16E-07	3.59E-05	2.22E-07	3.51E-05	2.46E-07	3.28E-05	2.04E-07	5.48E-05	1.91E-07	3.08E-05
61337-67-5	DTXSID0023325	Mirtazapine	265.1578976	15.52773813	0	0	0	0	1.79E-07	3.15E-05	1.57E-07	4.25E-05	1.87E-07	3.57E-05	1.61E-07	3.14E-05	3.10E-07	4.37E-05	2.49E-07	5.62E-05	2.74E-07	6.57E-05	2.87E-07	4.97E-05	2.49E-07	4.39E-05	3.11E-07	6.24E-05
68693-11-8	DTXSID0023329	Modafinil	273.0823497	15.52773813	0	0	0	0	1.95E-07	3.22E-05	1.77E-07	2.24E-05	1.51E-07	2.59E-05	1.63E-07	3.21E-05	2.95E-07	4.34E-05	2.86E-07	6.11E-05	2.51E-07	5.81E-05	3.31E-07	5.81E-05	2.75E-07	6.34E-05	3.25E-07	6.96E-05
84332-92-3	DTXSID00233295	beta-D-Glucopyranose, 6-(dihydrogen phosphate), monosodium salt	260.0297186	15.52773813	0	0	0	0	1.80E-07	3.11E-05	1.80E-07	3.59E-05	1.50E-07	3.42E-05	1.64E-07	3.30E-05	2.85E-07	5.57E-05	2.06E-07	3.36E-05	1.99E-07	3.20E-05	1.63E-07	3.69E-05	1.67E-07	2.42E-05	1.95E-07	4.07E-05
84434-04-8	DTXSID00233396	2-Aminoethanol, compound with 1H-benzotriazole	119.0483472	15.52773813	0	0	0	0	8.26E-08	1.42E-05	8.23E-08	1.64E-05	6.87E-08	1.57E-05	7.53E-08	1.51E-05	1.30E-07	2.55E-05	9.43E-08	1.54E-05	9.11E-08	1.47E-05	7.48E-08	1.69E-05	7.63E-08	1.11E-05	8.92E-08	1.86E-05
84434-88-8	DTXSID00233412	Lithium ethanethioate	75.99828575	15.52773813	0	0	0	0	5.27E-08	9.09E-06	5.25E-08	1.05E-05	4.39E-08	9.99E-06	4.81E-08	9.65E-06	8.33E-08	1.63E-05	6.02E-08	9.82E-06	5.81E-08	9.36E-06	4.78E-08	1.08E-05	4.87E-08	7.08E-06	5.70E-08	1.19E-05
84696-99-1	DTXSID00233699	Dipotassium dihydrogen (((2-hydroxyethyl)imino)bis(methylene))bisphosphonate	249.016725	15.52773813	0	0	0	0	1.73E-07	2.98E-05	1.72E-07	3.43E-05	1.44E-07	3.27E-05	1.57E-07	3.16E-05	2.73E-07	5.33E-05	1.97E-07	3.22E-05	1.90E-07	3.07E-05	1.56E-07	3.54E-05	1.60E-07	2.32E-05	1.87E-07	3.90E-05
84710-57-6	DTXSID00233715	Altruronic acid	194.0426527	15.52773813	0	0	0	0	1.35E-07	2.32E-05	1.34E-07	2.68E-05	1.12E-07	2.55E-05	1.23E-07	2.46E-05	2.13E-07	4.15E-05	1.54E-07	2.51E-05	1.48E-07	2.39E-05	1.22E-07	2.76E-05	1.24E-07	1.81E-05	1.45E-07	3.04E-05
84713-02-0	DTXSID00233730	Ammonium copper(2+) 2-hydroxypropane-1,2,3-tricarboxylate	192.0270026	15.52773813	0	0	0	0	1.33E-07	2.30E-05	1.33E-07	2.65E-05	1.11E-07	2.53E-05	1.21E-07	2.44E-05	2.10E-07	4.11E-05	1.52E-07	2.48E-05	1.47E-07	2.37E-05	1.21E-07	2.73E-05	1.23E-07	1.79E-05	1.44E-07	3.01E-05
302-70-5	DTXSID0023375	Nitrogen mustard oxide	171.0217693	15.52773813	0	0	0	0	1.19E-07	2.04E-05	1.18E-07	2.36E-05	9.87E-08	2.25E-05	1.08E-07	2.17E-05	1.87E-07	3.66E-05	1.35E-07	2.21E-05	1.31E-07	2.11E-05	1.07E-07	2.43E-05	1.10E-07	1.59E-05	1.28E-07	2.68E-05
24526-64-5	DTXSID0023377	Nomifensine	238.1469986	15.52773813	0	0	0	0	1.69E-07	3.17E-05	1.53E-07	2.51E-05	1.33E-07	2.25E-05	1.45E-07	3.20E-05	2.41E-07	2.54E-05	2.95E-07	5.34E-05	2.56E-07	6.35E-05	2.52E-07	4.73E-05	2.81E-07	5.18E-05	3.06E-07	5.72E-05
52-78-8	DTXSID0023379	Norethandrolone	302.2245802	15.52773813	0	0	0	0	2.10E-07	3.61E-05	2.09E-07	4.17E-05	1.75E-07	3.97E-05	1.91E-07	3.84E-05	3.31E-07	6.47E-05	2.39E-07	3.91E-05	2.31E-07	3.72E-05	1.90E-07	4.29E-05	1.94E-07	2.82E-05	2.27E-07	4.73E-05
84836-70-4	DTXSID00233896	Hexanedioic acid, ester with 2-ethyl-2-(hydroxymethyl)-1,3-propanediol heptanoate	246.1831093	15.52773813	0	0	0	0	1.71E-07	2.94E-05	1.70E-07	3.40E-05	1.42E-07	3.24E-05	1.56E-07	3.12E-05	2.70E-07	5.27E-05	1.95E-07	3.18E-05	1.88E-07	3.03E-05	1.55E-07	3.50E-05	1.58E-07	2.29E-05	1.85E-07	3.85E-05
84937-45-1	DTXSID00233977	(-)-Gusperimus trihydrochloride	387.295788	15.52773813	0	0	0	0	2.69E-07	4.63E-05	2.68E-07	5.34E-05	2.24E-07	5.09E-05	2.45E-07	4.92E-05	4.24E-07	8.29E-05	3.07E-07	5.01E-05	2.96E-07	4.77E-05	2.43E-07	5.50E-05	2.48E-07	3.61E-05	2.90E-07	6.06E-05
30286-75-0	DTXSID0023402	Oxitropium bromide	332.1861833	15.52773813	0	0	0	0	2.31E-07	3.97E-05	2.30E-07	4.58E-05	1.92E-07	4.37E-05	2.10E-07	4.22E-05	3.64E-07	7.11E-05	2.63E-07	4.29E-05	2.54E-07	4.09E-05	2.09E-07	4.72E-05	2.13E-07	3.10E-05	2.49E-07	5.20E-05
85-16-5	DTXSID00234045	Diprotrizoic acid	641.8009509	15.52773813	0	0	0	0	4.45E-07	7.67E-05	4.44E-07	8.85E-05	3.71E-07	8.44E-05	4.06E-07	8.15E-05	7.03E-07	0.000137369	5.08E-07	8.30E-05	4.91E-07	7.91E-05	4.03E-07	9.12E-05	4.11E-07	5.98E-05	4.81E-07	0.00010045
5633-20-5	DTXSID0023406	Oxybutynin	357.2303939	15.52773813	0	0	0	0	2.48E-07	4.27E-05	2.47E-07	4.93E-05	2.06E-07	4.70E-05	2.26E-07	4.53E-05	3.91E-07	7.65E-05	2.83E-07	4.62E-05	2.73E-07	4.40E-05	2.24E-07	5.07E-05	2.29E-07	3.33E-05	2.68E-07	5.59E-05
15687-41-9	DTXSID0023408	Oxyfedrine	313.1677936	15.52773813	0	0	0	0	2.17E-07	3.74E-05	2.16E-07	4.32E-05	1.81E-07	4.12E-05	1.98E-07	3.97E-05	3.43E-07	6.70E-05	2.48E-07	4.05E-05	2.40E-07	3.86E-05	1.97E-07	4.45E-05	2.01E-07	2.92E-05	2.35E-07	4.90E-05
85187-11-7	DTXSID00234363	Sodium (S)-2,3-dimercaptopropanesulphonate	187.9635571	15.52773813	0	0	0	0	1.30E-07	2.25E-05	1.30E-07	2.59E-05	1.09E-07	2.47E-05	1.19E-07	2.39E-05	2.06E-07	4.02E-05	1.49E-07	2.43E-05	1.44E-07	2.32E-05	1.18E-07	2.67E-05	1.20E-07	1.75E-05	1.41E-07	2.94E-05
1156-05-4	DTXSID0023450	Phenglutarimide	288.183778	15.52773813	0	0	0	0	2.00E-07	3.45E-05	1.99E-07	3.98E-05	1.66E-07	3.79E-05	1.82E-07	3.66E-05	3.16E-07	6.17E-05	2.28E-07	3.73E-05	2.20E-07	3.55E-05	1.81E-07	4.09E-05	1.85E-07	2.69E-05	2.16E-07	4.51E-05
853-34-9	DTXSID00234500	Kebuzone	322.1317424	15.52773813	0	0	0	0	2.24E-07	3.85E-05	2.23E-07	4.44E-05	1.86E-07	4.24E-05	2.04E-07	4.09E-05	3.53E-07	6.89E-05	2.55E-07	4.16E-05	2.46E-07	3.97E-05	2.02E-07	4.58E-05	2.06E-07	3.00E-05	2.41E-07	5.04E-05
82-88-2	DTXSID0023452	Phenindamine	261.1517496	15.52773813	0	0	0	0	1.81E-07	3.12E-05	1.80E-07	3.60E-05	1.51E-07	3.43E-05	1.65E-07	3.31E-05	2.86E-07	5.59E-05	2.07E-07	3.38E-05	2.00E-07	3.22E-05	1.64E-07	3.71E-05	1.67E-07	2.43E-05	1.96E-07	4.09E-05
86-21-5	DTXSID0023454	Pheniramine	240.1626486	15.52773813	0	0	0	0	1.67E-07	2.87E-05	1.66E-07	3.31E-05	1.39E-07	3.16E-05	1.52E-07	3.05E-05	2.63E-07	5.14E-05	1.90E-07	3.10E-05	1.84E-07	2.96E-05	1.51E-07	3.41E-05	1.54E-07	2.24E-05	1.80E-07	3.76E-05
59-96-1	DTXSID0023458	Phenoxybenzamine	303.138992	15.52773813	0	0	0	0	1.91E-07	2.84E-05	1.87E-07	2.93E-05	1.80E-07	3.09E-05	1.94E-07	3.36E-05	2.84E-07	7.52E-05	3.63E-07	5.49E-05	3.55E-07	9.60E-05	2.93E-07	5.90E-05	3.36E-07	8.27E-05	3.09E-07	6.09E-05
85409-77-4	DTXSID00234626	Phosphoric acid, hexyl ester, compd. with 2,2'-iminobis(ethanol)	182.0707956	15.52773813	0	0	0	0	1.26E-07	2.18E-05	1.26E-07	2.51E-05	1.05E-07	2.39E-05	1.15E-07	2.31E-05	1.99E-07	3.90E-05	1.44E-07	2.35E-05	1.39E-07	2.24E-05	1.14E-07	2.59E-05	1.17E-07	1.70E-05	1.36E-07	2.85E-05
855-19-6	DTXSID00234702	Clostebol acetate	364.1805225	15.52773813	0	0	0	0	2.53E-07	4.35E-05	2.52E-07	5.02E-05	2.10E-07	4.79E-05	2.30E-07	4.62E-05	3.99E-07	7.79E-05	2.89E-07	4.71E-05	2.79E-07	4.49E-05	2.29E-07	5.17E-05	2.33E-07	3.39E-05	2.73E-07	5.70E-05
85665-67-4	DTXSID00234929	(3-(((Heptadecafluorooctyl)sulphonyl)amino)propyl)trimethylammonium hydroxide	599.0661035	15.52773813	0	0	0	0	4.16E-07	7.16E-05	4.14E-07	8.26E-05	3.46E-07	7.88E-05	3.79E-07	7.60E-05	6.56E-07	0.000128222	4.75E-07	7.74E-05	4.58E-07	7.38E-05	3.76E-07	8.51E-05	3.84E-07	5.58E-05	4.49E-07	9.38E-05
85673-88-7	DTXSID00234944	3H-Pyrazol-3-one, 1,2-dihydro-1,5-diphenyl-2-(3-(4-(2-pyridinyl)-1-piperazinyl)propyl)-, trihydrochloride	439.2372105	15.52773813	0	0	0	0	3.05E-07	5.25E-05	3.04E-07	6.06E-05	2.54E-07	5.78E-05	2.78E-07	5.58E-05	4.81E-07	9.40E-05	3.48E-07	5.68E-05	3.36E-07	5.41E-05	2.76E-07	6.24E-05	2.81E-07	4.09E-05	3.29E-07	6.87E-05
85721-05-7	DTXSID00235032	Zuclopenthixol acetate	442.1481768	15.52773813	0	0	0	0	3.07E-07	5.29E-05	3.06E-07	6.10E-05	2.55E-07	5.81E-05	2.80E-07	5.61E-05	4.84E-07	9.46E-05	3.50E-07	5.72E-05	3.38E-07	5.45E-05	2.78E-07	6.28E-05	2.83E-07	4.12E-05	3.31E-07	6.92E-05
85756-57-6	DTXSID00235052	Carbamazepine dihydrate	236.094963	15.52773813	0	1	0	0	2.65E-08	9.32E-06	3.04E-08	1.07E-05	1.53E-08	5.63E-06	2.67E-08	9.10E-06	3.28E-08	1.16E-05	2.85E-08	1.09E-05	3.29E-08	8.13E-06	2.31E-08	9.19E-06	2.30E-08	7.49E-06	2.75E-08	1.04E-05
24305-27-9	DTXSID0023533	Protirelin	362.1702532	15.52773813	0	0	0	0	2.69E-07	4.79E-05	2.01E-07	2.66E-05	2.14E-07	2.99E-05	2.27E-07	3.70E-05	3.61E-07	7.63E-05	3.24E-07	5.79E-05	3.64E-07	5.52E-05	4.41E-07	8.40E-05	4.08E-07	5.73E-05	3.45E-07	6.10E-05
438-60-8	DTXSID0023535	Protriptyline	263.1673997	15.52773813	0	0	0	0	1.83E-07	3.15E-05	1.82E-07	3.63E-05	1.52E-07	3.46E-05	1.66E-07	3.34E-05	2.88E-07	5.63E-05	2.08E-07	3.40E-05	2.01E-07	3.24E-05	1.65E-07	3.74E-05	1.69E-07	2.45E-05	1.97E-07	4.12E-05
90-82-4	DTXSID0023537	Pseudoephedrine	165.1153641	15.52773813	0	0	0	0	1.15E-07	1.97E-05	1.14E-07	2.28E-05	9.53E-08	2.17E-05	1.04E-07	2.10E-05	1.81E-07	3.53E-05	1.31E-07	2.13E-05	1.26E-07	2.03E-05	1.04E-07	2.35E-05	1.06E-07	1.54E-05	1.24E-07	2.58E-05
86540-95-6	DTXSID00235653	1H-Purine-2,6-dione, 3,7-dihydro-7-(2-hydroxypropyl)-1,3-dimethyl-, (S)-	238.1065903	15.52773813	0	0	0	0	1.65E-07	2.85E-05	1.65E-07	3.28E-05	1.37E-07	3.13E-05	1.51E-07	3.02E-05	2.61E-07	5.10E-05	1.89E-07	3.08E-05	1.82E-07	2.93E-05	1.50E-07	3.38E-05	1.53E-07	2.22E-05	1.78E-07	3.73E-05
79902-63-9	DTXSID0023581	Simvastatin	418.2719243	15.52773813	0	0	0	0	2.37E-07	3.56E-05	3.14E-07	5.85E-05	2.74E-07	6.89E-05	2.40E-07	4.86E-05	3.53E-07	7.38E-05	4.81E-07	6.65E-05	4.15E-07	7.57E-05	5.15E-07	9.63E-05	4.65E-07	9.89E-05	3.97E-07	7.85E-05
32385-11-8	DTXSID0023583	Sisomicin	447.2692985	15.52773813	0	0	0	0	3.10E-07	5.35E-05	3.09E-07	6.17E-05	2.58E-07	5.88E-05	2.83E-07	5.68E-05	4.90E-07	9.57E-05	3.54E-07	5.78E-05	3.42E-07	5.51E-05	2.81E-07	6.35E-05	2.87E-07	4.17E-05	3.35E-07	7.00E-05
68367-52-2	DTXSID0023587	Sorbinil	236.0597204	15.52773813	0	0	0	0	1.51E-07	2.41E-05	1.54E-07	1.82E-05	1.42E-07	2.24E-05	1.75E-07	2.82E-05	2.70E-07	5.47E-05	2.77E-07	4.60E-05	3.09E-07	6.71E-05	2.49E-07	4.64E-05	2.26E-07	4.05E-05	2.39E-07	5.23E-05
3930-20-9	DTXSID0023589	Sotalol	272.1194635	15.52773813	0	0	0	0	1.79E-07	2.53E-05	2.04E-07	3.96E-05	1.65E-07	2.71E-05	1.60E-07	3.94E-05	2.96E-07	7.08E-05	3.21E-07	6.76E-05	2.70E-07	5.88E-05	3.35E-07	5.73E-05	2.92E-07	4.07E-05	3.28E-07	5.69E-05
27031-08-9	DTXSID0023610	Sulfaguanole	309.0895603	15.52773813	0	0	0	0	2.15E-07	3.69E-05	2.14E-07	4.26E-05	1.78E-07	4.06E-05	1.95E-07	3.92E-05	3.39E-07	6.62E-05	2.45E-07	4.00E-05	2.36E-07	3.81E-05	1.94E-07	4.39E-05	1.98E-07	2.88E-05	2.32E-07	4.84E-05
127-79-7	DTXSID0023612	Sulfamerazine	264.0680966	15.52773813	0	0	0	0	1.81E-07	2.38E-05	1.53E-07	3.43E-05	1.66E-07	3.46E-05	1.91E-07	2.77E-05	2.98E-07	3.83E-05	3.06E-07	7.07E-05	2.93E-07	4.94E-05	2.92E-07	6.00E-05	2.83E-07	5.37E-05	3.07E-07	5.83E-05
871-22-7	DTXSID00236125	Acetaldehyde, dibutyl acetal	174.1619799	15.52773813	0	0	0	0	1.21E-07	2.08E-05	1.20E-07	2.40E-05	1.01E-07	2.29E-05	1.10E-07	2.21E-05	1.91E-07	3.73E-05	1.38E-07	2.25E-05	1.33E-07	2.15E-05	1.09E-07	2.47E-05	1.12E-07	1.62E-05	1.31E-07	2.73E-05
3772-76-7	DTXSID0023616	Sulfamethomidine	294.0786613	15.52773813	0	0	0	0	2.42E-07	3.73E-05	1.91E-07	4.45E-05	1.57E-07	2.91E-05	1.84E-07	3.62E-05	3.43E-07	5.09E-05	3.28E-07	4.94E-05	3.30E-07	5.96E-05	2.71E-07	7.66E-05	3.05E-07	5.63E-05	3.33E-07	6.53E-05
57-96-5	DTXSID0023618	Sulfinpyrazone	404.1194635	15.52773813	0	0	0	0	2.93E-07	4.18E-05	2.77E-07	5.24E-05	2.25E-07	3.28E-05	2.41E-07	3.33E-05	3.58E-07	6.99E-05	3.64E-07	5.60E-05	3.91E-07	6.45E-05	3.99E-07	9.39E-05	4.27E-07	7.61E-05	4.03E-07	9.14E-05
875-35-4	DTXSID00236362	2,6-Dichloro-4-methylnicotinonitrile	185.9751535	15.52773813	0	0	0	0	1.29E-07	2.22E-05	1.29E-07	2.57E-05	1.07E-07	2.45E-05	1.18E-07	2.36E-05	2.04E-07	3.98E-05	1.47E-07	2.40E-05	1.42E-07	2.29E-05	1.17E-07	2.64E-05	1.19E-07	1.73E-05	1.39E-07	2.91E-05
875-79-6	DTXSID00236367	1,2-Dimethylindole	145.0891494	15.52773813	0	0	0	0	1.01E-07	1.73E-05	1.00E-07	2.00E-05	8.38E-08	1.91E-05	9.18E-08	1.84E-05	1.59E-07	3.11E-05	1.15E-07	1.88E-05	1.11E-07	1.79E-05	9.12E-08	2.06E-05	9.30E-08	1.35E-05	1.09E-07	2.27E-05
87573-01-1	DTXSID00236468	Salnacedin	283.0514435	15.52773813	0	0	0	0	1.96E-07	3.38E-05	1.96E-07	3.90E-05	1.63E-07	3.72E-05	1.79E-07	3.59E-05	3.10E-07	6.06E-05	2.24E-07	3.66E-05	2.17E-07	3.49E-05	1.78E-07	4.02E-05	1.81E-07	2.64E-05	2.12E-07	4.43E-05
877-53-2	DTXSID00236569	Phenol, 2,4-dimethyl-, acetate	164.0837296	15.52773813	0	0	0	0	1.14E-07	1.96E-05	1.13E-07	2.26E-05	9.47E-08	2.16E-05	1.04E-07	2.08E-05	1.80E-07	3.51E-05	1.30E-07	2.12E-05	1.26E-07	2.02E-05	1.03E-07	2.33E-05	1.05E-07	1.53E-05	1.23E-07	2.57E-05
82-99-5	DTXSID0023660	Thiphenamil	327.1656854	15.52773813	0	0	0	0	2.03E-07	2.77E-05	2.44E-07	4.85E-05	2.11E-07	3.54E-05	2.04E-07	5.62E-05	3.52E-07	6.48E-05	3.46E-07	4.46E-05	3.72E-07	7.40E-05	3.01E-07	7.43E-05	3.29E-07	0.000108594	3.23E-07	5.34E-05
877399-53-6	DTXSID00236600	Crizotinib acetate	449.1185439	15.52773813	0	0	0	0	3.12E-07	5.37E-05	3.10E-07	6.20E-05	2.59E-07	5.91E-05	2.84E-07	5.70E-05	4.92E-07	9.61E-05	3.56E-07	5.81E-05	3.44E-07	5.53E-05	2.82E-07	6.38E-05	2.88E-07	4.19E-05	3.37E-07	7.03E-05
87745-18-4	DTXSID00236605	Pentanoic-5,5,5-d3 acid, 2-(propyl-3,3,3-d3)-	144.1150298	15.52773813	0	0	0	0	1.00E-07	1.72E-05	9.96E-08	1.99E-05	8.32E-08	1.90E-05	9.11E-08	1.83E-05	1.58E-07	3.08E-05	1.14E-07	1.86E-05	1.10E-07	1.78E-05	9.06E-08	2.05E-05	9.23E-08	1.34E-05	1.08E-07	2.26E-05
300-30-1	DTXSID0023662	DL-Thyroxine	776.6866998	15.52773813	0	0	0	0	5.39E-07	9.28E-05	5.37E-07	0.000107138	4.48E-07	0.000102135	4.91E-07	9.86E-05	8.51E-07	0.00016624	6.15E-07	0.000100401	5.94E-07	9.57E-05	4.88E-07	0.000110307	4.98E-07	7.24E-05	5.82E-07	0.000121562
51012-32-9	DTXSID0023664	Tiapride	328.1456782	15.52773813	0	0	0	0	2.28E-07	3.92E-05	2.27E-07	4.53E-05	1.89E-07	4.32E-05	2.08E-07	4.17E-05	3.59E-07	7.02E-05	2.60E-07	4.24E-05	2.51E-07	4.04E-05	2.06E-07	4.66E-05	2.10E-07	3.06E-05	2.46E-07	5.14E-05
878-13-7	DTXSID00236645	Cycloundecanone	168.1514153	15.52773813	0	0	0	0	1.17E-07	2.01E-05	1.16E-07	2.32E-05	9.71E-08	2.21E-05	1.06E-07	2.13E-05	1.84E-07	3.60E-05	1.33E-07	2.17E-05	1.29E-07	2.07E-05	1.06E-07	2.39E-05	1.08E-07	1.57E-05	1.26E-07	2.63E-05
32527-55-2	DTXSID0023666	Tiaramide	355.0757401	15.52773813	0	0	0	0	2.46E-07	4.24E-05	2.45E-07	4.90E-05	2.05E-07	4.67E-05	2.25E-07	4.51E-05	3.89E-07	7.60E-05	2.81E-07	4.59E-05	2.72E-07	4.37E-05	2.23E-07	5.04E-05	2.27E-07	3.31E-05	2.66E-07	5.56E-05
34787-01-4	DTXSID0023668	Ticarcillin	384.0449782	15.52773813	0	0	0	0	2.67E-07	4.59E-05	2.65E-07	5.30E-05	2.22E-07	5.05E-05	2.43E-07	4.87E-05	4.21E-07	8.22E-05	3.04E-07	4.96E-05	2.94E-07	4.73E-05	2.41E-07	5.45E-05	2.46E-07	3.58E-05	2.88E-07	6.01E-05
884-35-5	DTXSID00237016	Benzoic acid, 4-hydroxy-3,5-dimethoxy-, methyl ester	212.0684735	15.52773813	0	1	0	0	2.38E-08	8.37E-06	2.73E-08	9.60E-06	1.37E-08	5.05E-06	2.40E-08	8.17E-06	2.95E-08	1.04E-05	2.56E-08	9.80E-06	2.96E-08	7.30E-06	2.08E-08	8.25E-06	2.07E-08	6.73E-06	2.47E-08	9.37E-06
437-74-1	DTXSID0023743	Xanthinol niacinate	311.1593542	15.52773813	0	0	0	0	2.71E-07	4.37E-05	2.83E-07	4.32E-05	2.62E-07	3.62E-05	3.09E-07	4.39E-05	4.54E-07	8.89E-05	4.13E-07	0.000118754	5.20E-07	7.88E-05	6.26E-07	9.31E-05	4.14E-07	7.95E-05	5.11E-07	8.09E-05
58-86-6	DTXSID0023745	D-Xylose	150.0528234	15.52773813	0	0	0	1	9.90E-07	0.000137663	1.22E-06	0.000307256	6.61E-07	0.000118956	1.17E-06	0.000296514	8.75E-07	0.000212143	8.53E-07	0.00011474	1.00E-06	0.000192042	7.13E-07	0.000175021	8.97E-07	0.000161016	7.07E-07	0.000194385
889652-31-7	DTXSID00237450	6,7-Epidrospirenone	366.2194948	15.52773813	0	0	0	0	2.54E-07	4.38E-05	2.53E-07	5.05E-05	2.11E-07	4.82E-05	2.32E-07	4.65E-05	4.01E-07	7.84E-05	2.90E-07	4.73E-05	2.80E-07	4.51E-05	2.30E-07	5.20E-05	2.35E-07	3.41E-05	2.74E-07	5.73E-05
7481-89-2	DTXSID0023747	2',3'-Dideoxycytidine	211.0956913	15.52773813	0	0	0	0	1.50E-07	3.68E-05	1.26E-07	2.97E-05	1.37E-07	2.04E-05	1.30E-07	2.52E-05	2.33E-07	3.45E-05	2.20E-07	4.23E-05	1.90E-07	2.27E-05	2.51E-07	5.96E-05	2.63E-07	5.61E-05	2.07E-07	7.72E-05
139110-80-8	DTXSID0023749	Zanamivir	332.133199	15.52773813	0	0	0	0	2.21E-07	4.13E-05	2.18E-07	2.90E-05	1.69E-07	3.54E-05	2.14E-07	5.16E-05	3.03E-07	6.64E-05	3.67E-07	5.60E-05	3.12E-07	4.73E-05	4.09E-07	9.23E-05	3.65E-07	7.04E-05	3.44E-07	8.65E-05
90043-86-0	DTXSID00238003	Amiridin	188.1313485	15.52773813	0	0	0	0	1.31E-07	2.25E-05	1.30E-07	2.60E-05	1.09E-07	2.47E-05	1.19E-07	2.39E-05	2.06E-07	4.03E-05	1.49E-07	2.43E-05	1.44E-07	2.32E-05	1.18E-07	2.67E-05	1.21E-07	1.75E-05	1.41E-07	2.94E-05
90139-06-3	DTXSID00238043	Cilazaprilat	389.195071	15.52773813	0	0	0	0	2.70E-07	4.65E-05	2.69E-07	5.37E-05	2.25E-07	5.12E-05	2.46E-07	4.94E-05	4.26E-07	8.33E-05	3.08E-07	5.03E-05	2.98E-07	4.79E-05	2.45E-07	5.53E-05	2.49E-07	3.63E-05	2.92E-07	6.09E-05
9050-67-3	DTXSID00238184	Sizofiran	666.2218584	15.52773813	0	0	0	0	4.62E-07	7.96E-05	4.60E-07	9.19E-05	3.85E-07	8.76E-05	4.21E-07	8.46E-05	7.30E-07	0.000142596	5.28E-07	8.61E-05	5.10E-07	8.21E-05	4.19E-07	9.46E-05	4.27E-07	6.21E-05	4.99E-07	0.000104273
90509-02-7	DTXSID00238189	Luxabendazole	365.0481697	15.52773813	0	0	0	0	2.53E-07	4.36E-05	2.52E-07	5.04E-05	2.11E-07	4.80E-05	2.31E-07	4.63E-05	4.00E-07	7.81E-05	2.89E-07	4.72E-05	2.79E-07	4.50E-05	2.29E-07	5.18E-05	2.34E-07	3.40E-05	2.74E-07	5.71E-05
57653-85-7	DTXSID0023824	1,2,3,6,7,8-Hexachlorodibenzo-p-dioxin	387.8185954	15.52773813	0	1	0	0	4.35E-08	1.53E-05	5.00E-08	1.75E-05	2.51E-08	9.24E-06	4.39E-08	1.49E-05	5.39E-08	1.91E-05	4.69E-08	1.79E-05	5.40E-08	1.34E-05	3.80E-08	1.51E-05	3.78E-08	1.23E-05	4.52E-08	1.71E-05
4098-71-9	DTXSID0023826	Isophorone diisocyanate	222.1368278	27776.8624	1	0	0	0	9.32E-06	0.001534892	5.39E-06	0.000941579	1.18E-05	0.001914118	6.32E-06	0.000943229	1.86E-05	0.004282842	1.84E-05	0.003362735	1.90E-05	0.003623163	1.99E-05	0.00353627	1.87E-05	0.006674467	2.23E-05	0.004233531
91-00-9	DTXSID00238346	Benzhydrylamine	183.1047994	15.52773813	0	0	0	0	1.27E-07	2.19E-05	1.27E-07	2.53E-05	1.06E-07	2.41E-05	1.16E-07	2.32E-05	2.01E-07	3.92E-05	1.45E-07	2.37E-05	1.40E-07	2.26E-05	1.15E-07	2.60E-05	1.17E-07	1.71E-05	1.37E-07	2.87E-05
91007-35-1	DTXSID00238366	Propionic acid, 2-(cyclohexyloxy)-2-methyl-	186.1255944	15.52773813	0	0	0	0	1.29E-07	2.23E-05	1.29E-07	2.57E-05	1.07E-07	2.45E-05	1.18E-07	2.36E-05	2.04E-07	3.98E-05	1.47E-07	2.41E-05	1.42E-07	2.29E-05	1.17E-07	2.64E-05	1.19E-07	1.73E-05	1.39E-07	2.91E-05
91431-42-4	DTXSID00238563	Lonapalene	338.0557159	15.52773813	0	0	0	0	2.35E-07	4.04E-05	2.34E-07	4.66E-05	1.95E-07	4.45E-05	2.14E-07	4.29E-05	3.70E-07	7.24E-05	2.68E-07	4.37E-05	2.59E-07	4.16E-05	2.12E-07	4.80E-05	2.17E-07	3.15E-05	2.53E-07	5.29E-05
504-24-5	DTXSID0023870	4-Aminopyridine	94.05309819	15.52773813	0	1	1	0	4.99E-09	8.58E-07	5.25E-09	1.67E-06	2.60E-09	4.58E-07	5.75E-09	2.12E-06	4.38E-09	9.86E-07	4.99E-09	8.65E-07	4.25E-09	1.02E-06	4.49E-09	1.30E-06	5.60E-09	1.32E-06	5.04E-09	1.03E-06
918-20-7	DTXSID00238700	(2H9)-tert-Butyl chloride	92.03927797	15.52773813	0	0	0	0	6.39E-08	1.10E-05	6.36E-08	1.27E-05	5.31E-08	1.21E-05	5.82E-08	1.17E-05	1.01E-07	1.97E-05	7.29E-08	1.19E-05	7.04E-08	1.13E-05	5.78E-08	1.31E-05	5.90E-08	8.58E-06	6.90E-08	1.44E-05
16325-47-6	DTXSID0023874	Ammonium methacrylate	86.03677943	15.52773813	0	0	0	0	5.97E-08	1.03E-05	5.95E-08	1.19E-05	4.97E-08	1.13E-05	5.44E-08	1.09E-05	9.43E-08	1.84E-05	6.82E-08	1.11E-05	6.58E-08	1.06E-05	5.41E-08	1.22E-05	5.51E-08	8.02E-06	6.45E-08	1.35E-05
120-12-7	DTXSID0023878	Anthracene	178.0782503	15.52773813	1	0	0	0	8.27E-07	0.000154958	9.01E-07	0.00014834	5.85E-07	8.74E-05	1.04E-06	0.000148138	9.07E-07	0.000202998	9.51E-07	0.000122517	8.72E-07	0.000155141	9.42E-07	0.000180143	1.02E-06	0.000171221	1.14E-06	0.000223181
92077-78-6	DTXSID00238846	Cilazapril monohydrate	417.2263711	15.52773813	0	0	0	0	2.90E-07	4.99E-05	2.88E-07	5.76E-05	2.41E-07	5.49E-05	2.64E-07	5.30E-05	4.57E-07	8.93E-05	3.31E-07	5.39E-05	3.19E-07	5.14E-05	2.62E-07	5.93E-05	2.67E-07	3.89E-05	3.13E-07	6.53E-05
922-65-6	DTXSID00238922	Penta-1,4-dien-3-ol	84.05751488	15.52773813	0	0	0	0	5.83E-08	1.00E-05	5.81E-08	1.16E-05	4.85E-08	1.11E-05	5.32E-08	1.07E-05	9.21E-08	1.80E-05	6.66E-08	1.09E-05	6.43E-08	1.04E-05	5.28E-08	1.19E-05	5.39E-08	7.83E-06	6.30E-08	1.32E-05
923288-90-8	DTXSID00238967	Nilotinib hydrochloride monohydrate	529.183793	15.52773813	0	0	0	0	3.67E-07	6.33E-05	3.66E-07	7.30E-05	3.06E-07	6.96E-05	3.35E-07	6.72E-05	5.80E-07	0.000113265	4.19E-07	6.84E-05	4.05E-07	6.52E-05	3.33E-07	7.52E-05	3.39E-07	4.93E-05	3.97E-07	8.28E-05
25057-89-0	DTXSID0023901	Bentazone	240.0568632	15.52773813	0	1	1	0	1.33E-08	3.21E-06	1.59E-08	5.99E-06	6.52E-09	1.68E-06	1.69E-08	4.32E-06	1.46E-08	4.00E-06	1.29E-08	2.40E-06	9.60E-09	3.08E-06	1.13E-08	2.52E-06	1.17E-08	3.47E-06	1.06E-08	4.14E-06
92589-98-5	DTXSID00239055	Ipsapirone hydrochloride	401.1521606	15.52773813	0	0	0	0	2.78E-07	4.80E-05	2.77E-07	5.53E-05	2.32E-07	5.28E-05	2.54E-07	5.09E-05	4.39E-07	8.59E-05	3.18E-07	5.19E-05	3.07E-07	4.94E-05	2.52E-07	5.70E-05	2.57E-07	3.74E-05	3.01E-07	6.28E-05
205-99-2	DTXSID0023907	Benzo(b)fluoranthene	252.0939004	15.52773813	1	0	0	0	1.25E-06	0.000137795	1.19E-06	0.000201001	1.05E-06	0.000203785	1.26E-06	0.000185661	1.36E-06	0.000257249	1.38E-06	0.000236434	1.31E-06	0.000212095	1.47E-06	0.000181548	1.59E-06	0.000313334	1.51E-06	0.000204957
207-08-9	DTXSID0023909	Benzo(k)fluoranthene	252.0939004	15.52773813	1	0	0	0	1.23E-06	0.000244951	1.58E-06	0.000273602	9.86E-07	0.000119388	1.12E-06	0.00021308	1.68E-06	0.00021371	1.43E-06	0.00022076	1.37E-06	0.000161205	1.57E-06	0.000217591	1.52E-06	0.000212002	1.44E-06	0.000263687
93265-81-7	DTXSID00239353	Ropidoxuridine	337.9763548	15.52773813	0	0	0	0	2.35E-07	4.04E-05	2.34E-07	4.66E-05	1.95E-07	4.44E-05	2.14E-07	4.29E-05	3.70E-07	7.23E-05	2.68E-07	4.37E-05	2.59E-07	4.16E-05	2.12E-07	4.80E-05	2.17E-07	3.15E-05	2.53E-07	5.29E-05
933-90-4	DTXSID00239378	3-Hydroxypicolinamide	138.0429274	15.52773813	0	0	0	0	9.58E-08	1.65E-05	9.54E-08	1.90E-05	7.97E-08	1.82E-05	8.73E-08	1.75E-05	1.51E-07	2.95E-05	1.09E-07	1.78E-05	1.06E-07	1.70E-05	8.67E-08	1.96E-05	8.84E-08	1.29E-05	1.03E-07	2.16E-05
934-55-4	DTXSID00239414	Potassium benzenesulphonate	158.0037651	15.52773813	0	0	0	0	1.10E-07	1.89E-05	1.09E-07	2.18E-05	9.12E-08	2.08E-05	9.99E-08	2.01E-05	1.73E-07	3.38E-05	1.25E-07	2.04E-05	1.21E-07	1.95E-05	9.93E-08	2.24E-05	1.01E-07	1.47E-05	1.18E-07	2.47E-05
93490-31-4	DTXSID00239439	4-Chloro-6-methoxyindole	181.0294416	15.52773813	0	0	1	0	5.99E-08	8.61E-06	5.62E-08	7.56E-06	4.73E-08	6.10E-06	4.99E-08	7.62E-06	7.11E-08	1.07E-05	7.27E-08	9.85E-06	6.18E-08	7.95E-06	5.35E-08	7.87E-06	6.19E-08	7.79E-06	6.38E-08	9.88E-06
5234-68-4	DTXSID0023951	Carboxin	235.0666997	15.52773813	0	1	1	0	1.63E-08	2.27E-06	1.30E-08	3.27E-06	6.53E-09	1.81E-06	1.13E-08	5.41E-06	1.05E-08	2.08E-06	1.22E-08	5.15E-06	1.22E-08	2.66E-06	1.13E-08	4.32E-06	1.25E-08	6.53E-06	1.09E-08	4.16E-06
93686-61-4	DTXSID00239535	5-Chloro-2-(2-(4-((2-cyanoethyl)methylamino)phenyl)vinyl)-1,3,3-trimethyl-3H-indolium acetate	378.1737005	15.52773813	0	0	0	0	2.62E-07	4.52E-05	2.61E-07	5.22E-05	2.18E-07	4.97E-05	2.39E-07	4.80E-05	4.14E-07	8.09E-05	3.00E-07	4.89E-05	2.89E-07	4.66E-05	2.38E-07	5.37E-05	2.42E-07	3.52E-05	2.83E-07	5.92E-05
90982-32-4	DTXSID0023955	Chlorimuron-ethyl	414.0400829	15.52773813	0	0	1	0	1.37E-07	1.97E-05	1.28E-07	1.73E-05	1.08E-07	1.40E-05	1.14E-07	1.74E-05	1.63E-07	2.45E-05	1.66E-07	2.25E-05	1.41E-07	1.82E-05	1.22E-07	1.80E-05	1.41E-07	1.78E-05	1.46E-07	2.26E-05
938-33-0	DTXSID00239656	Methyl 8-quinolyl ether	159.0684139	15.52773813	0	0	0	0	1.10E-07	1.90E-05	1.10E-07	2.19E-05	9.18E-08	2.09E-05	1.01E-07	2.02E-05	1.74E-07	3.40E-05	1.26E-07	2.06E-05	1.22E-07	1.96E-05	1.00E-07	2.26E-05	1.02E-07	1.48E-05	1.19E-07	2.49E-05
93839-32-8	DTXSID00239732	N-(2-Aminoethyl)-N-dodecylethylenediamine hydrochloride	271.2987482	15.52773813	0	0	0	0	1.88E-07	3.24E-05	1.87E-07	3.74E-05	1.57E-07	3.57E-05	1.72E-07	3.44E-05	2.97E-07	5.81E-05	2.15E-07	3.51E-05	2.08E-07	3.34E-05	1.70E-07	3.85E-05	1.74E-07	2.53E-05	2.03E-07	4.25E-05
93857-29-5	DTXSID00239792	5-Oxo-L-proline, compound with 5,7-dibromoquinolin-8-ol (1:1)	300.873788	15.52773813	0	0	0	0	2.09E-07	3.60E-05	2.08E-07	4.15E-05	1.74E-07	3.96E-05	1.90E-07	3.82E-05	3.30E-07	6.44E-05	2.38E-07	3.89E-05	2.30E-07	3.71E-05	1.89E-07	4.27E-05	1.93E-07	2.80E-05	2.25E-07	4.71E-05
93904-97-3	DTXSID00239878	Sodium hydroxydinonylbenzenesulphonate	426.2803808	15.52773813	0	0	0	0	2.96E-07	5.10E-05	2.95E-07	5.88E-05	2.46E-07	5.61E-05	2.70E-07	5.41E-05	4.67E-07	9.12E-05	3.38E-07	5.51E-05	3.26E-07	5.25E-05	2.68E-07	6.05E-05	2.73E-07	3.97E-05	3.19E-07	6.67E-05
93964-50-2	DTXSID00239994	Orthoboric acid, compound with 2-amino-2-methylpropan-1-ol	89.08406397	15.52773813	0	0	0	0	6.18E-08	1.06E-05	6.16E-08	1.23E-05	5.14E-08	1.17E-05	5.63E-08	1.13E-05	9.76E-08	1.91E-05	7.06E-08	1.15E-05	6.81E-08	1.10E-05	5.60E-08	1.27E-05	5.71E-08	8.30E-06	6.68E-08	1.39E-05
1861-32-1	DTXSID0024000	Chlorthal-dimethyl	329.9020194	15.52773813	0	0	1	0	1.15E-07	1.25E-05	1.21E-07	2.16E-05	8.73E-08	1.30E-05	9.27E-08	1.17E-05	1.30E-07	1.59E-05	1.07E-07	1.99E-05	1.26E-07	1.43E-05	1.10E-07	1.52E-05	1.23E-07	2.51E-05	1.29E-07	1.53E-05
39515-41-8	DTXSID0024002	Fenpropathrin	349.1677936	15.52773813	0	0	1	0	1.28E-07	1.66E-05	1.06E-07	1.46E-05	8.59E-08	1.23E-05	9.46E-08	1.25E-05	1.14E-07	2.17E-05	1.37E-07	1.78E-05	1.16E-07	2.34E-05	9.83E-08	1.83E-05	1.31E-07	1.80E-05	1.36E-07	1.41E-05
334-88-3	DTXSID0024008	Diazomethane	43.0296231	15.52773813	0	0	0	0	2.99E-08	5.14E-06	2.97E-08	5.94E-06	2.48E-08	5.66E-06	2.72E-08	5.46E-06	4.71E-08	9.21E-06	3.41E-08	5.56E-06	3.29E-08	5.30E-06	2.70E-08	6.11E-06	2.76E-08	4.01E-06	3.22E-08	6.73E-06
93983-11-0	DTXSID00240166	Pentaammonium trihydrogen (ethane-1,2-diylbis(nitrilobis(methylene)))tetrakisphosphonate	435.9966706	15.52773813	0	0	0	0	3.03E-07	5.21E-05	3.01E-07	6.01E-05	2.52E-07	5.73E-05	2.76E-07	5.53E-05	4.78E-07	9.33E-05	3.45E-07	5.64E-05	3.34E-07	5.37E-05	2.74E-07	6.19E-05	2.79E-07	4.06E-05	3.27E-07	6.82E-05
94005-99-9	DTXSID00240202	4-(4-Chloro-2-methylphenoxy)butyric acid, compound with 2,2'-iminodiethanol (1:1)	228.055322	15.52773813	0	0	0	0	1.58E-07	2.73E-05	1.58E-07	3.15E-05	1.32E-07	3.00E-05	1.44E-07	2.89E-05	2.50E-07	4.88E-05	1.81E-07	2.95E-05	1.74E-07	2.81E-05	1.43E-07	3.24E-05	1.46E-07	2.13E-05	1.71E-07	3.57E-05
94023-21-9	DTXSID00240303	Heptapotassium hydrogen (hexane-1,6-diylbis(nitrilobis(methylene)))tetrakisphosphonate	492.0592709	15.52773813	0	0	0	0	3.41E-07	5.88E-05	3.40E-07	6.79E-05	2.84E-07	6.47E-05	3.11E-07	6.25E-05	5.39E-07	0.000105319	3.90E-07	6.36E-05	3.76E-07	6.06E-05	3.09E-07	6.99E-05	3.15E-07	4.59E-05	3.69E-07	7.70E-05
75-37-6	DTXSID0024050	1,1-Difluoroethane	66.02810657	87838.15143	1	0	0	1	2.50E-05	0.004115171	2.78E-05	0.005716203	2.55E-05	0.003913849	2.34E-05	0.004531539	3.89E-05	0.00771945	2.50E-05	0.003740926	2.64E-05	0.003485965	1.88E-05	0.003117853	2.37E-05	0.003508604	2.52E-05	0.004673532
55290-64-7	DTXSID0024052	Dimethipin	210.0020508	15.52773813	0	0	1	0	7.59E-08	8.40E-06	6.44E-08	9.29E-06	4.97E-08	6.63E-06	6.52E-08	6.59E-06	7.17E-08	1.22E-05	7.46E-08	9.30E-06	9.28E-08	1.55E-05	7.02E-08	9.61E-06	8.89E-08	1.09E-05	6.78E-08	1.06E-05
94107-64-9	DTXSID00240540	Triammonium hydrogen (((2-hydroxyethyl)imino)bis(methylene))bisphosphonate	249.016725	15.52773813	0	0	0	0	1.73E-07	2.98E-05	1.72E-07	3.43E-05	1.44E-07	3.27E-05	1.57E-07	3.16E-05	2.73E-07	5.33E-05	1.97E-07	3.22E-05	1.90E-07	3.07E-05	1.56E-07	3.54E-05	1.60E-07	2.32E-05	1.87E-07	3.90E-05
94109-16-7	DTXSID00240606	(2-(Acryloyloxy)ethyl)diethylammonium hydrogen sulphate	171.1259288	15.52773813	0	0	0	0	1.19E-07	2.05E-05	1.18E-07	2.36E-05	9.88E-08	2.25E-05	1.08E-07	2.17E-05	1.87E-07	3.66E-05	1.36E-07	2.21E-05	1.31E-07	2.11E-05	1.08E-07	2.43E-05	1.10E-07	1.60E-05	1.28E-07	2.68E-05
94110-16-4	DTXSID00240641	Icosyl hydrogen sulphate, compound with diethylamine (1:1)	378.2803808	15.52773813	0	0	0	0	2.63E-07	4.52E-05	2.61E-07	5.22E-05	2.18E-07	4.97E-05	2.39E-07	4.80E-05	4.14E-07	8.10E-05	3.00E-07	4.89E-05	2.89E-07	4.66E-05	2.38E-07	5.37E-05	2.42E-07	3.53E-05	2.84E-07	5.92E-05
94133-83-2	DTXSID00240686	Trimethyl(3-((2-methyl-1-oxoallyl)amino)propyl)ammonium hydrogen sulphate	185.1653883	15.52773813	0	0	0	0	1.29E-07	2.21E-05	1.28E-07	2.55E-05	1.07E-07	2.43E-05	1.17E-07	2.35E-05	2.03E-07	3.96E-05	1.47E-07	2.39E-05	1.42E-07	2.28E-05	1.16E-07	2.63E-05	1.19E-07	1.73E-05	1.39E-07	2.90E-05
94158-12-0	DTXSID00240823	Lithium naphthalenesulphonate	208.0194151	15.52773813	0	0	0	0	1.44E-07	2.49E-05	1.44E-07	2.87E-05	1.20E-07	2.74E-05	1.32E-07	2.64E-05	2.28E-07	4.45E-05	1.65E-07	2.69E-05	1.59E-07	2.56E-05	1.31E-07	2.95E-05	1.33E-07	1.94E-05	1.56E-07	3.26E-05
94158-23-3	DTXSID00240828	(Acetato-O)hydroxycalcium	60.02112937	15.52773813	0	0	0	0	4.17E-08	7.18E-06	4.15E-08	8.28E-06	3.47E-08	7.89E-06	3.80E-08	7.62E-06	6.58E-08	1.28E-05	4.76E-08	7.76E-06	4.59E-08	7.39E-06	3.77E-08	8.52E-06	3.85E-08	5.59E-06	4.50E-08	9.39E-06
94159-32-7	DTXSID00240863	2-(4-Methyl-5-thiazolyl)ethyl hexanoate	241.1136498	15.52773813	0	0	0	0	1.67E-07	2.88E-05	1.67E-07	3.33E-05	1.39E-07	3.17E-05	1.52E-07	3.06E-05	2.64E-07	5.16E-05	1.91E-07	3.12E-05	1.84E-07	2.97E-05	1.52E-07	3.42E-05	1.54E-07	2.25E-05	1.81E-07	3.77E-05
942-01-8	DTXSID00240969	1,2,3,4-Tetrahydrocarbazole	171.1047994	15.52773813	0	0	0	0	1.19E-07	2.05E-05	1.18E-07	2.36E-05	9.88E-08	2.25E-05	1.08E-07	2.17E-05	1.87E-07	3.66E-05	1.36E-07	2.21E-05	1.31E-07	2.11E-05	1.08E-07	2.43E-05	1.10E-07	1.59E-05	1.28E-07	2.68E-05
94201-62-4	DTXSID00241017	Docosanoic acid, 1,1'-(2-hydroxy-1,3-propanediyl) ester	736.694476	15.52773813	0	0	0	0	5.11E-07	8.81E-05	5.09E-07	0.000101621	4.25E-07	9.69E-05	4.66E-07	9.35E-05	8.07E-07	0.00015768	5.84E-07	9.52E-05	5.64E-07	9.08E-05	4.63E-07	0.000104627	4.72E-07	6.87E-05	5.52E-07	0.000115302
10/7/6108	DTXSID0024135	epsilon-Hexachlorocyclohexane	287.8600663	15.52773813	0	0	0	0	2.00E-07	3.44E-05	1.99E-07	3.97E-05	1.66E-07	3.79E-05	1.82E-07	3.65E-05	3.15E-07	6.16E-05	2.28E-07	3.72E-05	2.20E-07	3.55E-05	1.81E-07	4.09E-05	1.84E-07	2.68E-05	2.16E-07	4.51E-05
94277-46-0	DTXSID00241370	Tributylethylammonium hydrogen carbonate	214.253475	15.52773813	0	0	0	0	1.49E-07	2.56E-05	1.48E-07	2.96E-05	1.24E-07	2.82E-05	1.35E-07	2.72E-05	2.35E-07	4.59E-05	1.70E-07	2.77E-05	1.64E-07	2.64E-05	1.35E-07	3.04E-05	1.37E-07	2.00E-05	1.61E-07	3.35E-05
94386-59-1	DTXSID00241456	2,2'-(1,3,4-Thiadiazole-2,5-diylbis(dithio))bis(4-dodecylphenol)	734.3101841	15.52773813	0	0	0	0	5.10E-07	8.78E-05	5.07E-07	0.000101293	4.24E-07	9.66E-05	4.64E-07	9.32E-05	8.04E-07	0.000157169	5.82E-07	9.49E-05	5.62E-07	9.05E-05	4.61E-07	0.000104289	4.70E-07	6.84E-05	5.50E-07	0.000114929
945760-12-3	DTXSID00241532	alpha-Isomethylionyl acetate, (2R)-(+)-	250.1932801	15.52773813	0	0	0	0	1.74E-07	2.99E-05	1.73E-07	3.45E-05	1.44E-07	3.29E-05	1.58E-07	3.18E-05	2.74E-07	5.36E-05	1.98E-07	3.23E-05	1.91E-07	3.08E-05	1.57E-07	3.55E-05	1.60E-07	2.33E-05	1.88E-07	3.92E-05
95374-52-0	DTXSID00241815	Prideperone	409.1801698	15.52773813	0	0	0	0	2.84E-07	4.89E-05	2.83E-07	5.64E-05	2.36E-07	5.38E-05	2.59E-07	5.19E-05	4.48E-07	8.76E-05	3.24E-07	5.29E-05	3.13E-07	5.04E-05	2.57E-07	5.81E-05	2.62E-07	3.81E-05	3.07E-07	6.40E-05
96-33-3	DTXSID0024183	Methyl acrylate	86.03677943	277768.624	1	0	0	0	4.87E-06	0.00063863	3.00E-06	0.000638528	7.62E-06	0.001080012	3.23E-06	0.000755997	1.32E-05	0.00181787	1.32E-05	0.001853317	1.38E-05	0.001902708	1.35E-05	0.002367815	1.09E-05	0.002517994	1.44E-05	0.003077824
79-22-1	DTXSID0024185	Methyl chlorocarbonate	93.98215702	878.3815143	0	0	0	0	1.53E-07	2.59E-05	1.09E-07	1.41E-05	1.48E-07	2.64E-05	1.08E-07	2.14E-05	2.05E-07	4.68E-05	2.38E-07	5.26E-05	2.70E-07	5.26E-05	3.03E-07	5.09E-05	2.72E-07	3.35E-05	2.63E-07	7.39E-05
74-88-4	DTXSID0024187	Methyl iodide	141.9279481	138.884312	0	1	1	0	1.13E-08	3.06E-06	1.12E-08	2.85E-06	6.74E-09	1.94E-06	9.88E-09	2.76E-06	1.14E-08	3.72E-06	1.30E-08	3.83E-06	1.18E-08	2.54E-06	9.66E-09	3.05E-06	1.18E-08	2.55E-06	1.16E-08	3.47E-06
96-01-5	DTXSID00242064	Sebacil	168.1150298	15.52773813	0	0	0	0	1.17E-07	2.01E-05	1.16E-07	2.32E-05	9.71E-08	2.21E-05	1.06E-07	2.13E-05	1.84E-07	3.60E-05	1.33E-07	2.17E-05	1.29E-07	2.07E-05	1.06E-07	2.39E-05	1.08E-07	1.57E-05	1.26E-07	2.63E-05
96153-56-9	DTXSID00242145	Bisfentidine	242.1531466	15.52773813	0	0	0	0	1.68E-07	2.89E-05	1.67E-07	3.34E-05	1.40E-07	3.18E-05	1.53E-07	3.07E-05	2.65E-07	5.18E-05	1.92E-07	3.13E-05	1.85E-07	2.98E-05	1.52E-07	3.44E-05	1.55E-07	2.26E-05	1.81E-07	3.79E-05
1929-82-4	DTXSID0024216	Nitrapyrin	228.9019598	15.52773813	0	0	1	0	8.43E-08	1.26E-05	6.12E-08	8.15E-06	6.74E-08	8.09E-06	6.22E-08	6.79E-06	9.95E-08	1.62E-05	9.69E-08	8.96E-06	8.14E-08	1.01E-05	1.07E-07	1.48E-05	7.89E-08	1.23E-05	8.44E-08	1.25E-05
96187-53-0	DTXSID00242165	Brequinar	375.1070852	15.52773813	0	0	0	0	2.60E-07	4.48E-05	2.59E-07	5.17E-05	2.17E-07	4.93E-05	2.37E-07	4.76E-05	4.11E-07	8.03E-05	2.97E-07	4.85E-05	2.87E-07	4.62E-05	2.36E-07	5.33E-05	2.40E-07	3.50E-05	2.81E-07	5.87E-05
96507-77-6	DTXSID00242286	D-Galacturonic acid, compound with L-lysine (1:1)	194.0426527	15.52773813	0	0	0	0	1.35E-07	2.32E-05	1.34E-07	2.68E-05	1.12E-07	2.55E-05	1.23E-07	2.46E-05	2.13E-07	4.15E-05	1.54E-07	2.51E-05	1.48E-07	2.39E-05	1.22E-07	2.76E-05	1.24E-07	1.81E-05	1.45E-07	3.04E-05
96604-21-6	DTXSID00242362	Ocinaplon	301.09636	15.52773813	0	0	0	0	2.09E-07	3.60E-05	2.08E-07	4.15E-05	1.74E-07	3.96E-05	1.90E-07	3.82E-05	3.30E-07	6.44E-05	2.39E-07	3.89E-05	2.30E-07	3.71E-05	1.89E-07	4.28E-05	1.93E-07	2.81E-05	2.26E-07	4.71E-05
96728-14-2	DTXSID00242468	Timodine	362.2093241	15.52773813	0	0	0	0	2.51E-07	4.33E-05	2.50E-07	5.00E-05	2.09E-07	4.76E-05	2.29E-07	4.60E-05	3.97E-07	7.75E-05	2.87E-07	4.68E-05	2.77E-07	4.46E-05	2.28E-07	5.14E-05	2.32E-07	3.38E-05	2.71E-07	5.67E-05
75-44-5	DTXSID0024260	Phosgene	97.93261998	878381.5143	1	0	0	0	6.85E-06	0.001498847	4.09E-06	0.000885004	1.03E-05	0.002355433	4.17E-06	0.001035867	1.85E-05	0.004279003	7.29E-06	0.001390538	6.75E-06	0.001170685	5.07E-06	0.000927537	6.00E-06	0.001023885	6.82E-06	0.00138503
29232-93-7	DTXSID0024266	Pirimiphos-methyl	305.0962991	15.52773813	0	0	1	0	2.64E-07	6.64E-05	2.06E-07	5.85E-05	1.93E-07	6.35E-05	2.22E-07	6.72E-05	2.51E-07	0.000155594	3.01E-07	4.95E-05	2.26E-07	5.78E-05	2.69E-07	8.64E-05	2.23E-07	4.57E-05	2.38E-07	7.53E-05
151-50-8	DTXSID0024268	Potassium cyanide	27.01089903	3928.241552	0	1	0	0	8.46E-09	2.82E-06	6.87E-09	2.20E-06	5.88E-09	2.40E-06	6.48E-09	2.07E-06	1.24E-08	4.07E-06	9.63E-09	3.37E-06	9.00E-09	2.16E-06	7.42E-09	3.02E-06	7.33E-09	2.26E-06	7.86E-09	3.33E-06
97338-16-4	DTXSID00242887	(4-((2-Chlorophenyl)(4-(dimethylamino)phenyl)methylene)cyclohexa-2,5-dien-1-ylidene)dimethylammonium hydrogen sulphate	363.1628014	15.52773813	0	0	0	0	2.52E-07	4.34E-05	2.51E-07	5.01E-05	2.10E-07	4.78E-05	2.30E-07	4.61E-05	3.98E-07	7.77E-05	2.88E-07	4.69E-05	2.78E-07	4.47E-05	2.28E-07	5.16E-05	2.33E-07	3.38E-05	2.72E-07	5.68E-05
97404-14-3	DTXSID00242948	1-((3-Aminopropyl)amino)anthraquinone, monohydrochloride	280.1211778	15.52773813	0	0	0	0	1.94E-07	3.35E-05	1.94E-07	3.86E-05	1.62E-07	3.68E-05	1.77E-07	3.56E-05	3.07E-07	6.00E-05	2.22E-07	3.62E-05	2.14E-07	3.45E-05	1.76E-07	3.98E-05	1.79E-07	2.61E-05	2.10E-07	4.38E-05
97633-18-6	DTXSID00243076	Aluminoxamine	560.3533625	15.52773813	0	0	0	0	3.89E-07	6.70E-05	3.87E-07	7.73E-05	3.24E-07	7.37E-05	3.54E-07	7.11E-05	6.14E-07	0.000119936	4.44E-07	7.24E-05	4.29E-07	6.90E-05	3.52E-07	7.96E-05	3.59E-07	5.22E-05	4.20E-07	8.77E-05
97635-55-7	DTXSID00243096	5-Oxo-L-proline, compound with triethylamine (1:1)	129.0425931	15.52773813	0	0	0	0	8.96E-08	1.54E-05	8.92E-08	1.78E-05	7.45E-08	1.70E-05	8.16E-08	1.64E-05	1.41E-07	2.76E-05	1.02E-07	1.67E-05	9.87E-08	1.59E-05	8.11E-08	1.83E-05	8.27E-08	1.20E-05	9.67E-08	2.02E-05
66841-25-6	DTXSID0024343	Tralomethrin	660.8098419	15.52773813	0	0	1	0	2.19E-07	3.14E-05	2.05E-07	2.76E-05	1.73E-07	2.23E-05	1.82E-07	2.78E-05	2.59E-07	3.91E-05	2.66E-07	3.60E-05	2.26E-07	2.90E-05	1.95E-07	2.87E-05	2.26E-07	2.84E-05	2.33E-07	3.61E-05
82097-50-5	DTXSID0024345	Triasulfuron	401.0560673	15.52773813	0	1	1	0	2.89E-07	5.80E-05	2.34E-07	3.19E-05	2.28E-07	4.24E-05	2.48E-07	5.26E-05	4.54E-07	7.57E-05	4.81E-07	9.60E-05	3.20E-07	5.24E-05	5.98E-07	0.000120756	4.81E-07	7.72E-05	4.16E-07	7.29E-05
594-15-0	DTXSID0024347	Tribromochloromethane	283.723864	15.52773813	0	1	0	0	3.19E-08	1.12E-05	3.66E-08	1.28E-05	1.83E-08	6.76E-06	3.21E-08	1.09E-05	3.95E-08	1.40E-05	3.43E-08	1.31E-05	3.95E-08	9.77E-06	2.78E-08	1.10E-05	2.77E-08	9.00E-06	3.31E-08	1.25E-05
982-43-4	DTXSID00243511	Libexin	361.2154125	15.52773813	0	0	0	0	2.51E-07	4.32E-05	2.50E-07	4.98E-05	2.09E-07	4.75E-05	2.28E-07	4.58E-05	3.96E-07	7.73E-05	2.86E-07	4.67E-05	2.76E-07	4.45E-05	2.27E-07	5.13E-05	2.31E-07	3.37E-05	2.71E-07	5.65E-05
98647-62-2	DTXSID00243758	Lonazolac sodium	312.0665553	15.52773813	0	0	0	0	2.17E-07	3.73E-05	2.16E-07	4.30E-05	1.80E-07	4.10E-05	1.97E-07	3.96E-05	3.42E-07	6.68E-05	2.47E-07	4.03E-05	2.39E-07	3.84E-05	1.96E-07	4.43E-05	2.00E-07	2.91E-05	2.34E-07	4.88E-05
108-24-7	DTXSID0024395	Acetic anhydride	102.0316941	6211095.252	0	1	0	1	1.07E-06	0.00071937	7.30E-07	0.000330935	7.92E-07	0.000457786	9.38E-07	0.000455062	1.01E-06	0.00042284	1.18E-06	0.000395049	1.39E-06	0.000803395	1.40E-06	0.000440481	1.34E-06	0.00061015	1.16E-06	0.001129183
102-01-2	DTXSID0024397	Acetoacetanilide	177.0789786	27776.8624	0	1	0	0	9.91E-08	2.24E-05	5.31E-08	1.96E-05	7.20E-08	2.76E-05	6.58E-08	2.18E-05	1.25E-07	4.46E-05	1.20E-07	7.90E-05	1.23E-07	4.01E-05	1.23E-07	4.34E-05	1.48E-07	6.29E-05	1.55E-07	8.11E-05
513-86-0	DTXSID0024399	Acetoin	88.0524295	15.52773813	0	0	0	0	2.74E-08	4.81E-06	2.41E-08	3.50E-06	2.13E-08	1.95E-06	3.08E-08	3.60E-06	3.30E-08	3.90E-06	2.96E-08	4.40E-06	3.65E-08	3.79E-06	3.71E-08	4.48E-06	3.54E-08	4.66E-06	3.14E-08	6.09E-06
99868-61-8	DTXSID00244280	Ethanol, 2-(diisobutylamino)-, hydrochloride	173.1779644	15.52773813	0	0	0	0	1.20E-07	2.07E-05	1.20E-07	2.39E-05	1.00E-07	2.28E-05	1.10E-07	2.20E-05	1.90E-07	3.71E-05	1.37E-07	2.24E-05	1.32E-07	2.13E-05	1.09E-07	2.46E-05	1.11E-07	1.61E-05	1.30E-07	2.71E-05
19952-47-7	DTXSID0024470	4-Chlorobenzothiazol-2-ylamine	183.9861968	15.52773813	0	0	0	0	1.48E-07	2.84E-05	1.45E-07	1.75E-05	1.24E-07	2.22E-05	1.16E-07	3.52E-05	1.89E-07	3.87E-05	1.52E-07	3.52E-05	2.25E-07	3.42E-05	2.01E-07	4.75E-05	2.16E-07	4.33E-05	1.78E-07	3.86E-05
62625-14-3	DTXSID0024472	2-Amino-6-chloro-4-nitrophenol hydrochloride	187.9988697	15.52773813	0	0	0	0	1.30E-07	2.25E-05	1.30E-07	2.59E-05	1.09E-07	2.47E-05	1.19E-07	2.39E-05	2.06E-07	4.02E-05	1.49E-07	2.43E-05	1.44E-07	2.32E-05	1.18E-07	2.67E-05	1.20E-07	1.75E-05	1.41E-07	2.94E-05
88-23-3	DTXSID0024474	6-Amino-4-chloro-1-phenol-2-sulfonic acid	222.9706064	15.52773813	0	0	0	0	1.54E-07	2.36E-05	1.63E-07	3.16E-05	1.27E-07	2.35E-05	1.39E-07	2.09E-05	2.04E-07	4.79E-05	1.85E-07	2.42E-05	2.60E-07	4.46E-05	2.29E-07	3.81E-05	2.16E-07	3.90E-05	2.27E-07	5.91E-05
29927-08-0	DTXSID0024478	2-Amino-5,6-dimethylbenzothiazole	178.0564693	15.52773813	0	0	0	0	1.33E-07	2.08E-05	1.24E-07	3.48E-05	1.08E-07	1.67E-05	1.04E-07	3.11E-05	1.73E-07	3.39E-05	1.66E-07	4.80E-05	1.50E-07	4.18E-05	1.95E-07	4.52E-05	1.93E-07	4.29E-05	1.95E-07	3.00E-05
130-17-6	DTXSID0024501	2-(4-Aminophenyl)-6-methylbenzothiazole sulfonic acid	320.0289342	138.884312	0	0	0	0	2.88E-07	4.92E-05	2.54E-07	4.77E-05	3.31E-07	4.30E-05	2.79E-07	5.07E-05	5.74E-07	9.56E-05	5.85E-07	0.000103257	5.57E-07	0.000103154	5.45E-07	0.000122053	5.73E-07	0.000110503	5.96E-07	0.000101896
52253-69-7	DTXSID0024503	2-Amino-4-phenylthiazole hydrobromide hydrate	176.0408193	15.52773813	0	0	0	0	2.22E-07	4.59E-05	1.67E-07	2.98E-05	1.64E-07	2.86E-05	1.87E-07	4.49E-05	2.60E-07	5.00E-05	3.32E-07	6.29E-05	3.32E-07	5.92E-05	3.20E-07	4.38E-05	2.94E-07	4.53E-05	2.49E-07	7.63E-05
504-29-0	DTXSID0024505	2-Aminopyridine	94.05309819	138.884312	0	0	0	0	9.91E-08	1.38E-05	8.37E-08	1.48E-05	8.15E-08	2.03E-05	7.47E-08	1.41E-05	1.63E-07	2.85E-05	1.69E-07	2.59E-05	2.02E-07	3.37E-05	1.79E-07	3.20E-05	1.55E-07	3.09E-05	1.78E-07	3.71E-05
6201-87-2	DTXSID0024507	5-Amino-3-sulfosalicylic acid	232.9994079	15.52773813	0	0	0	0	1.55E-07	2.87E-05	1.39E-07	2.01E-05	1.53E-07	2.70E-05	1.26E-07	2.68E-05	2.40E-07	4.39E-05	3.00E-07	7.47E-05	2.51E-07	8.52E-05	2.96E-07	5.65E-05	2.77E-07	4.28E-05	2.66E-07	4.30E-05
29676-71-9	DTXSID0024509	2-Amino-4-thiazoleacetic acid	158.0149984	15.52773813	0	0	0	0	1.23E-07	1.95E-05	8.93E-08	2.90E-05	1.01E-07	1.65E-05	1.01E-07	1.73E-05	1.57E-07	2.90E-05	1.87E-07	2.91E-05	1.81E-07	3.28E-05	1.61E-07	2.52E-05	1.90E-07	3.73E-05	1.69E-07	5.97E-05
1072-52-2	DTXSID0024551	1-Aziridineethanol	87.06841391	15.52773813	0	0	0	0	6.04E-08	1.04E-05	6.02E-08	1.20E-05	5.03E-08	1.14E-05	5.51E-08	1.11E-05	9.54E-08	1.86E-05	6.90E-08	1.13E-05	6.66E-08	1.07E-05	5.47E-08	1.24E-05	5.58E-08	8.12E-06	6.53E-08	1.36E-05
123-77-3	DTXSID0024553	Azodicarbonamide	116.0334254	3928.241552	1	0	0	1	2.52E-05	0.004341674	3.52E-05	0.00494732	2.43E-05	0.004501278	3.40E-05	0.004119069	3.72E-05	0.0087995	3.72E-05	0.004122328	4.11E-05	0.004134058	3.16E-05	0.006236208	3.65E-05	0.004507801	3.47E-05	0.004364618
495-48-7	DTXSID0024555	Azoxybenzene	198.0793129	15.52773813	0	0	1	0	6.20E-08	6.06E-06	6.22E-08	9.61E-06	5.46E-08	5.97E-06	5.86E-08	1.01E-05	8.02E-08	8.83E-06	7.07E-08	8.29E-06	8.23E-08	1.23E-05	5.88E-08	7.92E-06	6.55E-08	1.30E-05	6.45E-08	1.19E-05
532-82-1	DTXSID0024559	C.I. Basic Orange 2	212.1061964	15.52773813	0	0	0	0	2.01E-07	2.89E-05	1.54E-07	2.49E-05	1.45E-07	2.68E-05	1.41E-07	3.40E-05	2.84E-07	5.38E-05	2.81E-07	4.26E-05	2.78E-07	5.61E-05	3.21E-07	4.77E-05	2.61E-07	6.07E-05	2.40E-07	4.32E-05
7/5/2052	DTXSID0024638	2-Bromobiphenyl	231.9887624	15.52773813	0	0	0	0	1.62E-07	2.65E-05	1.71E-07	3.16E-05	1.48E-07	1.84E-05	1.76E-07	2.58E-05	2.38E-07	3.62E-05	2.37E-07	3.87E-05	1.95E-07	5.50E-05	2.57E-07	7.59E-05	2.14E-07	4.62E-05	2.75E-07	5.50E-05
523-47-7	DTXSID0024713	beta-Cadinene	204.1878008	15.52773813	0	0	0	0	1.42E-07	2.44E-05	1.41E-07	2.82E-05	1.18E-07	2.69E-05	1.29E-07	2.59E-05	2.24E-07	4.37E-05	1.62E-07	2.64E-05	1.56E-07	2.52E-05	1.28E-07	2.90E-05	1.31E-07	1.90E-05	1.53E-07	3.20E-05
108-42-9	DTXSID0024761	3-Chloroaniline	127.0188769	15.52773813	0	1	0	0	1.79E-08	4.70E-06	1.61E-08	3.02E-06	9.05E-09	2.09E-06	1.46E-08	5.34E-06	1.61E-08	6.61E-06	1.71E-08	4.76E-06	1.51E-08	5.07E-06	1.61E-08	4.63E-06	2.03E-08	5.51E-06	1.65E-08	6.84E-06
52-28-8	DTXSID0024844	Codeine phosphate	299.1521435	15.52773813	0	1	0	0	3.36E-08	1.18E-05	3.86E-08	1.35E-05	1.93E-08	7.13E-06	3.39E-08	1.15E-05	4.16E-08	1.47E-05	3.61E-08	1.38E-05	4.17E-08	1.03E-05	2.93E-08	1.16E-05	2.92E-08	9.49E-06	3.49E-08	1.32E-05
1197-01-9	DTXSID0024890	p-Cymen-8-ol	150.1044651	15.52773813	1	0	0	0	1.44E-06	0.000203444	2.02E-06	0.000411455	1.35E-06	0.000195357	1.81E-06	0.000329112	1.95E-06	0.000577833	2.30E-06	0.000505381	2.27E-06	0.000362929	2.37E-06	0.000441672	2.30E-06	0.000615172	2.31E-06	0.00048286
2008-39-1	DTXSID0024896	2,4-D dimethylamine salt	219.9693994	15.52773813	0	1	1	0	1.64E-08	3.61E-06	1.42E-08	4.29E-06	8.31E-09	1.09E-06	1.66E-08	2.95E-06	1.34E-08	2.49E-06	1.53E-08	4.08E-06	1.19E-08	2.91E-06	1.18E-08	2.16E-06	1.22E-08	3.01E-06	1.51E-08	3.38E-06
1761-71-3	DTXSID0024921	4,4'-Diaminodicyclohexylmethane	210.2095988	27776.8624	0	1	0	0	9.57E-08	3.19E-05	7.20E-08	2.70E-05	7.61E-08	2.51E-05	8.38E-08	3.63E-05	1.43E-07	5.38E-05	1.31E-07	4.47E-05	1.74E-07	4.90E-05	1.53E-07	2.80E-05	1.69E-07	3.88E-05	1.46E-07	4.68E-05
6287-38-3	DTXSID0024971	3,4-Dichlorobenzaldehyde	173.9639201	15.52773813	0	0	0	0	1.30E-07	2.47E-05	1.04E-07	2.30E-05	1.05E-07	2.11E-05	1.18E-07	2.87E-05	1.71E-07	4.41E-05	1.90E-07	4.38E-05	1.99E-07	3.66E-05	1.81E-07	4.16E-05	1.63E-07	2.01E-05	1.40E-07	2.43E-05
50-84-0	DTXSID0024977	2,4-Dichlorobenzoic acid	189.9588347	15.52773813	0	0	0	0	1.45E-07	2.67E-05	1.31E-07	2.27E-05	1.27E-07	2.67E-05	1.07E-07	2.03E-05	1.96E-07	4.56E-05	2.49E-07	3.81E-05	1.81E-07	5.23E-05	2.48E-07	3.63E-05	1.90E-07	4.29E-05	1.87E-07	4.33E-05
50-30-6	DTXSID0024979	2,6-Dichlorobenzoic acid	189.9588347	15.52773813	0	0	1	0	5.95E-08	7.32E-06	6.64E-08	5.83E-06	5.82E-08	4.41E-06	6.57E-08	7.51E-06	7.01E-08	8.96E-06	6.64E-08	8.92E-06	8.48E-08	1.43E-05	8.49E-08	1.30E-05	6.15E-08	1.02E-05	7.82E-08	1.21E-05
147-47-7	DTXSID0025070	1,2-Dihydro-2,2,4-trimethylquinoline	173.1204495	15.52773813	0	0	0	0	1.24E-07	1.31E-05	1.01E-07	2.01E-05	8.93E-08	1.41E-05	8.52E-08	1.65E-05	1.75E-07	4.03E-05	2.09E-07	4.81E-05	2.27E-07	4.77E-05	1.74E-07	4.16E-05	1.79E-07	3.26E-05	1.59E-07	4.04E-05
96-26-4	DTXSID0025072	Dihydroxyacetone	90.03169405	15.52773813	0	1	0	0	1.01E-08	3.55E-06	1.16E-08	4.07E-06	5.82E-09	2.15E-06	1.02E-08	3.47E-06	1.25E-08	4.43E-06	1.09E-08	4.16E-06	1.25E-08	3.10E-06	8.82E-09	3.50E-06	8.78E-09	2.86E-06	1.05E-08	3.98E-06
89-86-1	DTXSID0025074	2,4-Dihydroxybenzoic acid	154.0266087	138.884312	0	0	0	0	1.60E-07	2.83E-05	1.45E-07	2.28E-05	1.59E-07	1.95E-05	1.20E-07	1.81E-05	2.53E-07	5.79E-05	2.56E-07	4.47E-05	3.02E-07	4.13E-05	2.51E-07	6.55E-05	3.01E-07	4.82E-05	2.60E-07	4.32E-05
81-55-0	DTXSID0025076	1,8-Dihydroxy-4,5-dinitroanthraquinone	330.0124152	15.52773813	0	0	0	0	2.85E-07	3.71E-05	2.21E-07	4.53E-05	1.92E-07	3.33E-05	2.00E-07	3.27E-05	3.52E-07	5.23E-05	2.99E-07	8.43E-05	2.84E-07	8.48E-05	3.49E-07	5.59E-05	3.90E-07	0.000112264	3.79E-07	7.07E-05
2107-76-8	DTXSID0025078	5,7-Dihydroxy-4-methylcoumarin	192.0422587	15.52773813	0	0	0	0	1.13E-07	1.83E-05	1.30E-07	3.09E-05	1.10E-07	2.12E-05	1.36E-07	3.37E-05	2.03E-07	3.94E-05	2.27E-07	4.36E-05	1.89E-07	4.05E-05	1.85E-07	3.89E-05	2.48E-07	2.29E-05	2.16E-07	7.82E-05
99-07-0	DTXSID0025101	3-Dimethylaminophenol	137.084064	15.52773813	0	0	0	1	7.99E-07	0.000150499	1.38E-06	0.000342772	4.81E-07	7.51E-05	8.81E-07	0.000211787	7.27E-07	0.000173267	5.86E-07	0.000111148	7.99E-07	0.000253347	6.80E-07	0.000246502	7.18E-07	0.000160659	8.32E-07	0.000187706
963-89-3	DTXSID0025105	7,9-Dimethyl benz(c)acridine	257.1204495	15.52773813	0	0	0	0	1.78E-07	3.07E-05	1.78E-07	3.55E-05	1.48E-07	3.38E-05	1.63E-07	3.26E-05	2.82E-07	5.50E-05	2.04E-07	3.32E-05	1.97E-07	3.17E-05	1.62E-07	3.65E-05	1.65E-07	2.40E-05	1.93E-07	4.02E-05
96196-27-9	DTXSID0025107	2,2'-Dimethylbenzidine hydrochloride	212.1313485	15.52773813	0	0	0	0	1.47E-07	2.54E-05	1.47E-07	2.93E-05	1.22E-07	2.79E-05	1.34E-07	2.69E-05	2.32E-07	4.54E-05	1.68E-07	2.74E-05	1.62E-07	2.61E-05	1.33E-07	3.01E-05	1.36E-07	1.98E-05	1.59E-07	3.32E-05
17372-87-1	DTXSID0025234	Eosin	643.7105218	15.52773813	0	1	0	1	6.21E-07	0.000256858	1.16E-06	0.000251174	2.88E-07	8.17E-05	1.08E-06	0.0002578	5.51E-07	0.000209601	4.90E-07	0.000144065	4.27E-07	0.000220365	5.37E-07	0.000151163	4.73E-07	0.000158217	5.24E-07	0.00016231
110-71-4	DTXSID0025286	Ethylene glycol dimethyl ether	90.06807956	3928.241552	0	1	0	0	3.06E-08	8.84E-06	2.39E-08	8.37E-06	2.00E-08	5.49E-06	2.29E-08	5.79E-06	4.50E-08	1.54E-05	3.88E-08	1.58E-05	3.76E-08	1.25E-05	4.71E-08	9.00E-06	4.52E-08	1.97E-05	4.47E-08	1.75E-05
92-59-1	DTXSID0025315	N-Ethyl-N-phenyl benzylamine	211.1360995	15.52773813	0	0	0	0	1.50E-07	3.03E-05	1.37E-07	1.80E-05	1.21E-07	1.83E-05	1.15E-07	3.28E-05	2.54E-07	4.56E-05	2.45E-07	4.31E-05	2.68E-07	4.34E-05	2.26E-07	4.47E-05	2.05E-07	5.75E-05	2.07E-07	4.84E-05
106-91-2	DTXSID0025361	Glycidyl methacrylate	142.0629942	27776.8624	0	1	0	0	7.43E-08	3.87E-05	3.92E-08	1.70E-05	4.96E-08	1.20E-05	5.07E-08	1.29E-05	9.15E-08	5.30E-05	9.97E-08	2.49E-05	9.14E-08	3.57E-05	1.07E-07	3.62E-05	1.01E-07	4.54E-05	1.14E-07	3.45E-05
79-14-1	DTXSID0025363	Glycolic acid	76.01604399	27776.8624	1	0	0	1	2.11E-05	0.003395052	3.26E-05	0.005042982	2.55E-05	0.004181307	2.69E-05	0.008692789	3.21E-05	0.004788041	3.64E-05	0.004875438	3.61E-05	0.007479759	3.63E-05	0.004978831	3.99E-05	0.00522555	3.94E-05	0.005844187
1455-77-2	DTXSID0025367	Guanazole	99.05449516	15.52773813	0	0	0	0	5.75E-08	1.00E-05	7.19E-08	1.34E-05	6.38E-08	9.71E-06	6.96E-08	1.17E-05	9.96E-08	1.89E-05	9.02E-08	1.62E-05	1.03E-07	2.24E-05	9.76E-08	2.07E-05	1.30E-07	1.71E-05	1.11E-07	1.56E-05
56-18-8	DTXSID0025440	Norspermidine	131.1422475	15.52773813	0	1	0	0	1.82E-08	3.64E-06	1.50E-08	6.20E-06	8.02E-09	2.08E-06	1.69E-08	8.88E-06	1.69E-08	5.05E-06	1.64E-08	8.56E-06	1.72E-08	4.12E-06	1.64E-08	5.28E-06	1.76E-08	6.99E-06	1.74E-08	5.71E-06
3318-43-2	DTXSID0025442	Indol-3-yl sodium phosphate	213.0190944	15.52773813	0	0	0	0	1.48E-07	2.55E-05	1.47E-07	2.94E-05	1.23E-07	2.80E-05	1.35E-07	2.70E-05	2.33E-07	4.56E-05	1.69E-07	2.75E-05	1.63E-07	2.62E-05	1.34E-07	3.03E-05	1.36E-07	1.99E-05	1.60E-07	3.33E-05
112-52-7	DTXSID0025492	1-Chlorododecane	204.1644785	15.52773813	0	1	0	0	2.46E-08	5.55E-06	2.51E-08	1.01E-05	1.16E-08	6.41E-06	2.51E-08	1.23E-05	2.96E-08	9.09E-06	2.96E-08	8.72E-06	2.40E-08	6.44E-06	2.71E-08	5.32E-06	2.91E-08	1.19E-05	2.88E-08	1.01E-05
2461-18-9	DTXSID0025494	Dodecyl glycidyl ether	242.2245802	15.52773813	0	0	0	0	1.66E-07	2.54E-05	1.38E-07	2.68E-05	1.55E-07	2.12E-05	1.36E-07	3.68E-05	2.57E-07	4.42E-05	2.53E-07	3.65E-05	2.26E-07	4.88E-05	2.77E-07	4.32E-05	2.85E-07	5.02E-05	2.44E-07	5.01E-05
71-58-9	DTXSID0025527	Medroxyprogesterone acetate	386.2457096	15.52773813	0	1	0	0	4.33E-08	1.21E-05	4.80E-08	1.12E-05	2.81E-08	7.81E-06	5.48E-08	1.06E-05	5.61E-08	1.62E-05	5.51E-08	2.31E-05	5.35E-08	2.25E-05	4.97E-08	2.06E-05	5.48E-08	2.02E-05	6.01E-08	2.07E-05
608-25-3	DTXSID0025571	2-Methyl-1,3-benzenediol	124.0524295	138.884312	0	0	0	0	1.29E-07	1.54E-05	1.23E-07	2.08E-05	1.27E-07	2.16E-05	9.36E-08	1.43E-05	1.93E-07	4.37E-05	2.05E-07	6.28E-05	1.78E-07	3.52E-05	2.32E-07	4.45E-05	2.14E-07	3.90E-05	2.36E-07	4.72E-05
28652-72-4	DTXSID0025575	Methyl-1,1'-biphenyl	168.0939004	15.52773813	0	0	0	0	1.17E-07	2.01E-05	1.16E-07	2.32E-05	9.71E-08	2.21E-05	1.06E-07	2.13E-05	1.84E-07	3.60E-05	1.33E-07	2.17E-05	1.29E-07	2.07E-05	1.06E-07	2.39E-05	1.08E-07	1.57E-05	1.26E-07	2.63E-05
2520-60-7	DTXSID0025579	2-(3-Methyl-2-butenyl)cyclopentanone	152.1201151	15.52773813	0	0	0	0	1.06E-07	1.82E-05	1.05E-07	2.10E-05	8.78E-08	2.00E-05	9.62E-08	1.93E-05	1.67E-07	3.26E-05	1.21E-07	1.97E-05	1.16E-07	1.87E-05	9.56E-08	2.16E-05	9.75E-08	1.42E-05	1.14E-07	2.38E-05
7220-79-3	DTXSID0025600	Methylene Blue trihydrate	284.1221436	15.52773813	0	0	0	0	2.58E-07	4.05E-05	2.43E-07	3.13E-05	2.26E-07	2.53E-05	2.04E-07	5.34E-05	3.63E-07	7.52E-05	4.15E-07	6.86E-05	4.45E-07	0.000137068	3.99E-07	7.81E-05	3.54E-07	9.10E-05	3.54E-07	0.000102513
637-92-3	DTXSID0025604	Ethyl t-butyl ether	102.1044651	878381.5143	0	1	0	0	1.02E-07	4.22E-05	4.17E-08	1.63E-05	8.98E-08	4.34E-05	4.48E-08	2.63E-05	1.55E-07	7.18E-05	1.56E-07	6.61E-05	1.52E-07	0.000107124	1.58E-07	3.82E-05	1.96E-07	0.000151366	1.73E-07	0.000101499
123-39-7	DTXSID0025608	N-Methylformamide	59.03711378	3928.241552	0	0	0	0	1.16E-07	1.88E-05	7.84E-08	1.64E-05	1.18E-07	2.55E-05	7.55E-08	1.58E-05	2.13E-07	4.09E-05	1.28E-07	2.18E-05	1.13E-07	1.81E-05	1.14E-07	2.19E-05	1.03E-07	1.63E-05	1.18E-07	2.30E-05
2381-21-7	DTXSID0025654	1-Methylpyrene	216.0939004	15.52773813	0	0	0	0	1.61E-07	2.90E-05	1.40E-07	1.73E-05	1.35E-07	2.05E-05	1.58E-07	2.08E-05	2.05E-07	2.84E-05	2.26E-07	6.93E-05	2.63E-07	4.36E-05	2.11E-07	4.03E-05	2.27E-07	2.88E-05	2.20E-07	3.60E-05
610-15-1	DTXSID0025733	2-Nitrobenzamide	166.0378421	15.52773813	0	0	0	0	1.29E-07	2.11E-05	1.17E-07	1.98E-05	1.09E-07	2.74E-05	1.04E-07	1.77E-05	1.60E-07	2.37E-05	1.97E-07	2.97E-05	1.64E-07	3.44E-05	1.42E-07	3.61E-05	1.76E-07	2.31E-05	2.16E-07	4.59E-05
121-92-6	DTXSID0025737	3-Nitrobenzoic acid	167.0218576	138.884312	0	1	0	0	2.97E-08	8.48E-06	2.42E-08	5.99E-06	1.77E-08	4.79E-06	2.88E-08	1.03E-05	3.22E-08	1.08E-05	3.77E-08	1.74E-05	3.58E-08	7.68E-06	3.90E-08	1.37E-05	3.72E-08	1.32E-05	3.46E-08	1.07E-05
500-66-3	DTXSID0025812	Olivetol	180.1150298	15.52773813	0	0	0	0	1.51E-07	1.69E-05	1.16E-07	2.44E-05	1.05E-07	1.73E-05	9.48E-08	2.32E-05	1.66E-07	3.43E-05	1.97E-07	4.26E-05	1.78E-07	3.16E-05	2.10E-07	3.70E-05	1.93E-07	4.00E-05	1.58E-07	3.32E-05
65-86-1	DTXSID0025814	Orotic acid	156.0171066	15.52773813	0	0	0	0	1.05E-07	1.34E-05	9.77E-08	1.65E-05	1.02E-07	1.51E-05	9.50E-08	2.70E-05	1.52E-07	3.35E-05	1.49E-07	2.40E-05	1.48E-07	2.95E-05	2.20E-07	2.47E-05	1.68E-07	2.74E-05	2.05E-07	2.55E-05
144-62-7	DTXSID0025816	Oxalic acid	89.99530854	3928.241552	1	0	0	1	2.01E-05	0.003211652	2.86E-05	0.008029239	1.90E-05	0.002474596	2.33E-05	0.004514512	2.55E-05	0.003051619	3.08E-05	0.004560556	2.48E-05	0.003274611	2.82E-05	0.00427732	2.61E-05	0.003172687	3.01E-05	0.003320923
126-27-2	DTXSID0025818	Oxethazaine	467.3147922	15.52773813	0	0	0	0	3.02E-07	4.02E-05	2.83E-07	5.78E-05	2.78E-07	4.77E-05	3.33E-07	7.60E-05	4.96E-07	8.59E-05	4.18E-07	6.48E-05	5.62E-07	0.000108391	4.65E-07	7.83E-05	4.40E-07	5.42E-05	4.95E-07	9.42E-05
621-33-0	DTXSID0025862	3-Ethoxyaniline	137.084064	15.52773813	0	0	0	0	1.02E-07	1.59E-05	7.32E-08	1.57E-05	7.02E-08	1.19E-05	8.66E-08	1.36E-05	1.73E-07	2.88E-05	1.47E-07	3.33E-05	1.37E-07	2.02E-05	1.55E-07	2.21E-05	1.43E-07	3.73E-05	1.51E-07	3.11E-05
156-43-4	DTXSID0025864	4-Ethoxyaniline	137.084064	15.52773813	0	1	0	0	2.35E-08	5.36E-06	1.76E-08	7.73E-06	9.66E-09	3.59E-06	1.71E-08	5.90E-06	1.57E-08	5.53E-06	1.87E-08	9.93E-06	1.89E-08	4.85E-06	1.94E-08	5.31E-06	1.74E-08	3.98E-06	2.03E-08	6.15E-06
132-20-7	DTXSID0025866	Pheniramine maleate	240.1626486	15.52773813	0	0	0	0	3.14E-07	5.39E-05	2.59E-07	4.76E-05	2.21E-07	3.34E-05	2.36E-07	4.03E-05	3.87E-07	0.00010063	3.67E-07	6.50E-05	3.99E-07	7.44E-05	3.72E-07	4.68E-05	4.40E-07	6.97E-05	3.20E-07	6.27E-05
104-91-6	DTXSID0025991	4-Nitrosophenol	123.0320284	3928.241552	0	0	0	0	2.55E-07	5.01E-05	1.51E-07	2.03E-05	2.95E-07	4.67E-05	1.41E-07	3.01E-05	4.28E-07	7.21E-05	4.22E-07	8.47E-05	4.97E-07	7.68E-05	4.50E-07	7.51E-05	4.32E-07	1.00E-04	4.29E-07	0.000111155
472-86-6	DTXSID0025997	13-cis-Retinal	284.2140155	15.52773813	0	0	0	0	1.92E-07	2.10E-05	2.11E-07	2.54E-05	1.98E-07	3.39E-05	2.03E-07	2.98E-05	3.03E-07	6.22E-05	2.90E-07	9.92E-05	3.43E-07	6.38E-05	3.55E-07	5.91E-05	3.48E-07	5.23E-05	3.01E-07	4.54E-05
111-02-4	DTXSID0026044	(E)-Squalene	410.3912516	15.52773813	0	0	0	0	2.79E-07	5.38E-05	2.41E-07	5.91E-05	2.02E-07	3.31E-05	2.60E-07	4.61E-05	4.53E-07	8.10E-05	4.36E-07	0.000106654	4.33E-07	9.64E-05	4.56E-07	7.92E-05	3.67E-07	8.80E-05	3.82E-07	8.40E-05
2598-99-4	DTXSID0026048	Octadecyl hexadecanoate	508.5219314	15.52773813	0	0	0	0	3.53E-07	6.08E-05	3.51E-07	7.01E-05	2.94E-07	6.69E-05	3.22E-07	6.45E-05	5.57E-07	0.000108842	4.03E-07	6.57E-05	3.89E-07	6.27E-05	3.20E-07	7.22E-05	3.26E-07	4.74E-05	3.81E-07	7.96E-05
117-18-0	DTXSID0026098	2,3,5,6-Tetrachloronitrobenzene	258.876139	15.52773813	0	0	1	0	1.03E-07	1.00E-05	8.28E-08	1.21E-05	6.47E-08	8.75E-06	7.57E-08	1.61E-05	9.93E-08	1.97E-05	9.80E-08	1.25E-05	1.18E-07	1.11E-05	8.47E-08	1.46E-05	9.51E-08	1.22E-05	1.04E-07	1.70E-05
97-84-7	DTXSID0026121	N,N,N',N'-Tetramethyl-1,3-butanediamine	144.1626486	15.52773813	0	0	0	0	1.00E-07	1.72E-05	9.96E-08	1.99E-05	8.32E-08	1.90E-05	9.12E-08	1.83E-05	1.58E-07	3.09E-05	1.14E-07	1.86E-05	1.10E-07	1.78E-05	9.06E-08	2.05E-05	9.24E-08	1.34E-05	1.08E-07	2.26E-05
3333-52-6	DTXSID0026125	Tetramethylsuccinonitrile	136.1000484	15.52773813	0	0	0	0	7.42E-08	1.45E-05	8.64E-08	1.85E-05	8.15E-08	1.18E-05	8.04E-08	1.28E-05	1.33E-07	1.69E-05	1.24E-07	1.76E-05	1.46E-07	2.41E-05	1.31E-07	2.62E-05	1.51E-07	2.81E-05	1.33E-07	3.16E-05
1174-72-7	DTXSID0026129	Tetraphenoxysilane	400.1130857	15.52773813	0	0	0	0	2.78E-07	4.78E-05	2.77E-07	5.52E-05	2.31E-07	5.26E-05	2.53E-07	5.08E-05	4.38E-07	8.56E-05	3.17E-07	5.17E-05	3.06E-07	4.93E-05	2.51E-07	5.68E-05	2.56E-07	3.73E-05	3.00E-07	6.26E-05
299-75-2	DTXSID0026173	Treosulfan	278.0130094	15.52773813	0	0	0	0	2.15E-07	3.43E-05	1.80E-07	4.27E-05	1.94E-07	2.15E-05	1.78E-07	4.92E-05	2.89E-07	5.49E-05	2.97E-07	9.96E-05	2.87E-07	4.53E-05	2.74E-07	6.73E-05	3.38E-07	5.51E-05	3.35E-07	4.87E-05
1025-15-6	DTXSID0026175	Triallyl isocyanurate	249.1113413	138.884312	0	1	0	0	4.12E-08	1.72E-05	4.11E-08	1.44E-05	2.86E-08	9.92E-06	3.69E-08	1.09E-05	5.02E-08	1.59E-05	5.87E-08	2.08E-05	4.95E-08	1.49E-05	4.54E-08	1.41E-05	4.90E-08	1.95E-05	5.54E-08	1.72E-05
621-77-2	DTXSID0026177	Tripentylamine	227.2613001	138.884312	0	0	0	0	2.35E-07	3.97E-05	2.02E-07	3.87E-05	2.13E-07	4.41E-05	1.92E-07	3.95E-05	3.99E-07	7.43E-05	2.65E-07	4.41E-05	2.56E-07	3.98E-05	2.19E-07	4.35E-05	2.10E-07	2.97E-05	2.49E-07	5.17E-05
17700-09-3	DTXSID0026202	2,3,4-Trichloronitrobenzene	224.9151113	15.52773813	0	0	0	0	1.87E-07	3.80E-05	1.83E-07	3.94E-05	1.47E-07	2.99E-05	1.43E-07	2.20E-05	1.87E-07	5.09E-05	2.80E-07	5.39E-05	2.08E-07	4.19E-05	2.35E-07	4.18E-05	2.49E-07	4.64E-05	2.67E-07	5.21E-05
18708-70-8	DTXSID0026204	2,4,6-Trichloronitrobenzene	224.9151113	15.52773813	0	0	0	0	1.56E-07	2.38E-05	1.63E-07	3.12E-05	1.27E-07	1.94E-05	1.50E-07	3.33E-05	2.26E-07	5.18E-05	2.57E-07	4.77E-05	2.74E-07	5.50E-05	2.50E-07	5.11E-05	2.30E-07	4.61E-05	2.27E-07	4.90E-05
82-62-2	DTXSID0026206	3,4,6-Trichloro-2-nitrophenol	240.910026	15.52773813	0	0	0	0	1.67E-07	2.88E-05	1.66E-07	3.32E-05	1.39E-07	3.17E-05	1.52E-07	3.06E-05	2.64E-07	5.16E-05	1.91E-07	3.11E-05	1.84E-07	2.97E-05	1.51E-07	3.42E-05	1.54E-07	2.25E-05	1.81E-07	3.77E-05
933-78-8	DTXSID0026208	2,3,5-Trichlorophenol	195.9249478	15.52773813	0	0	0	0	1.39E-07	2.26E-05	1.14E-07	3.09E-05	1.18E-07	2.09E-05	1.02E-07	2.91E-05	2.04E-07	3.17E-05	1.74E-07	3.85E-05	2.37E-07	4.33E-05	2.67E-07	5.31E-05	1.93E-07	4.42E-05	2.27E-07	6.19E-05
101-02-0	DTXSID0026252	Triphenyl phosphite	310.075881	27776.8624	1	0	0	1	9.44E-05	0.018346291	0.000125938	0.017546047	9.43E-05	0.009036801	0.000129769	0.014224015	0.000119037	0.017215842	0.000156665	0.030861876	0.000138724	0.017356524	0.000134909	0.023970124	0.000152858	0.025616506	0.000131258	0.022162492
140-08-9	DTXSID0026258	Tris(2-chloroethyl) phosphite	267.9589639	27776.8624	0	0	0	0	8.69E-07	0.000142625	4.31E-07	8.50E-05	9.08E-07	0.0002163	4.49E-07	8.30E-05	1.29E-06	0.000294252	1.51E-06	0.000283235	1.50E-06	0.00042324	1.70E-06	0.00031399	1.66E-06	0.000337905	1.73E-06	0.000431393
59-02-9	DTXSID0026339	alpha-Vitamin E	430.3810808	15.52773813	0	1	0	1	4.40E-07	0.000112258	6.98E-07	0.00020463	2.09E-07	5.49E-05	6.00E-07	0.000236224	3.28E-07	0.000146765	3.73E-07	7.64E-05	3.03E-07	0.000113754	3.11E-07	8.30E-05	3.51E-07	0.000112097	2.82E-07	0.000135245
74-99-7	DTXSID0026387	1-Propyne	40.03130013	15.52773813	0	0	0	0	2.78E-08	4.79E-06	2.77E-08	5.52E-06	2.31E-08	5.26E-06	2.53E-08	5.08E-06	4.39E-08	8.57E-06	3.17E-08	5.17E-06	3.06E-08	4.93E-06	2.52E-08	5.69E-06	2.56E-08	3.73E-06	3.00E-08	6.27E-06
75-46-7	DTXSID0026410	Trifluoromethane	70.00303469	878.3815143	0	1	0	0	1.64E-08	5.69E-06	1.44E-08	4.76E-06	1.09E-08	4.55E-06	1.37E-08	4.19E-06	2.37E-08	7.74E-06	1.85E-08	6.49E-06	1.86E-08	4.33E-06	1.47E-08	5.45E-06	1.46E-08	4.26E-06	1.59E-08	6.02E-06
75-66-1	DTXSID0026418	t-Butyl mercaptan	90.05032132	27776.8624	0	0	0	0	2.18E-07	3.85E-05	1.41E-07	4.48E-05	2.86E-07	4.34E-05	1.34E-07	3.43E-05	5.80E-07	0.000113973	5.78E-07	0.000109084	6.65E-07	9.73E-05	6.06E-07	9.25E-05	4.66E-07	0.000162318	4.70E-07	8.24E-05
90-51-7	DTXSID0026547	6-Amino-4-hydroxynaphthalene-2-sulfonic acid	239.0252288	138.884312	0	0	0	0	2.24E-07	3.36E-05	1.85E-07	3.21E-05	3.54E-07	3.54E-05	1.86E-07	4.10E-05	3.13E-07	7.39E-05	3.71E-07	7.95E-05	5.01E-07	8.44E-05	4.33E-07	5.87E-05	4.37E-07	8.32E-05	3.73E-07	6.05E-05
90-80-2	DTXSID0026549	Gluconolactone	178.047738	15.52773813	0	1	0	1	1.80E-07	4.40E-05	2.94E-07	8.62E-05	7.73E-08	1.50E-05	2.81E-07	8.23E-05	1.44E-07	2.77E-05	1.42E-07	3.68E-05	1.16E-07	2.99E-05	1.30E-07	3.34E-05	1.23E-07	3.14E-05	1.39E-07	4.33E-05
101-63-3	DTXSID0026676	1,1'-Oxybis(4-nitrobenzene)	260.0433214	15.52773813	0	0	0	0	1.76E-07	2.04E-05	1.70E-07	3.20E-05	1.47E-07	2.50E-05	1.88E-07	3.43E-05	2.41E-07	3.42E-05	2.45E-07	5.74E-05	2.45E-07	7.29E-05	2.78E-07	5.26E-05	2.64E-07	5.33E-05	2.78E-07	7.14E-05
104-15-4	DTXSID0026701	4-Methylbenzenesulfonic acid	172.0194151	27776.8624	0	1	0	1	7.14E-07	0.000245279	6.92E-07	0.000210956	4.87E-07	0.000144961	7.31E-07	0.000302116	4.77E-07	0.000299387	8.09E-07	0.000380222	6.90E-07	0.000226518	6.46E-07	0.000191713	7.35E-07	0.000277018	5.55E-07	0.000229245
110-03-2	DTXSID0026830	2,5-Dimethylhexane-2,5-diol	146.1306798	3928.241552	0	0	0	0	3.15E-07	4.01E-05	2.06E-07	4.42E-05	3.27E-07	5.31E-05	1.84E-07	5.47E-05	4.13E-07	9.57E-05	5.30E-07	8.67E-05	6.13E-07	9.23E-05	5.32E-07	9.16E-05	5.59E-07	9.00E-05	4.51E-07	0.000103504
110-27-0	DTXSID0026838	Isopropyl tetradecanoate	270.2558803	3928.241552	1	0	0	1	5.70E-05	0.00586972	8.95E-05	0.014822916	5.98E-05	0.008998786	7.62E-05	0.015049072	8.50E-05	0.013807895	7.21E-05	0.009440803	7.13E-05	0.008862516	8.50E-05	0.012775251	8.43E-05	0.009831391	8.19E-05	0.00937703
111-55-7	DTXSID0026880	1,2-Ethanediol diacetate	146.0579088	3928.241552	0	1	0	0	4.88E-08	1.43E-05	4.04E-08	1.51E-05	3.31E-08	7.71E-06	3.32E-08	1.14E-05	7.70E-08	1.81E-05	6.38E-08	1.50E-05	6.10E-08	1.79E-05	7.92E-08	5.08E-05	8.25E-08	3.01E-05	7.02E-08	3.39E-05
111-65-9	DTXSID0026882	Octane	114.1408506	3928.241552	1	0	0	0	2.76E-06	0.000566943	2.48E-06	0.000624479	3.96E-06	0.000574304	2.58E-06	0.000571271	5.86E-06	0.000765215	7.37E-06	0.001135207	5.78E-06	0.001030922	6.32E-06	0.00122534	5.65E-06	0.00101432	6.28E-06	0.001120863
111-78-4	DTXSID0026888	1,5-Cyclooctadiene	108.0939004	3928.241552	0	0	0	0	2.29E-07	4.45E-05	1.59E-07	2.38E-05	2.34E-07	4.71E-05	1.59E-07	2.78E-05	4.12E-07	5.11E-05	4.57E-07	6.44E-05	3.77E-07	5.53E-05	4.10E-07	8.81E-05	3.74E-07	6.56E-05	3.95E-07	9.41E-05
112-40-3	DTXSID0026913	Dodecane	170.2034508	87838.15143	1	0	0	0	8.18E-06	0.001289579	5.46E-06	0.000975006	1.26E-05	0.001926497	6.10E-06	0.00111247	1.98E-05	0.004160549	1.83E-05	0.002241462	1.80E-05	0.003311688	1.95E-05	0.004426894	2.06E-05	0.00463035	1.74E-05	0.003457163
112-42-5	DTXSID0026915	1-Undecanol	172.1827154	87838.15143	0	0	0	1	5.22E-06	0.000727694	4.68E-06	0.001035129	4.07E-06	0.001155436	4.52E-06	0.001105087	7.87E-06	0.001950562	6.66E-06	0.002267828	7.41E-06	0.002147363	7.95E-06	0.001857926	7.34E-06	0.001637927	5.41E-06	0.001846804
119-33-5	DTXSID0026961	4-Methyl-2-nitrophenol	153.0425931	15.52773813	0	0	0	0	1.08E-07	1.56E-05	9.40E-08	2.11E-05	9.72E-08	1.32E-05	8.77E-08	2.49E-05	1.59E-07	2.69E-05	1.62E-07	3.60E-05	1.65E-07	3.20E-05	1.76E-07	2.51E-05	1.50E-07	3.02E-05	1.48E-07	3.81E-05
120-55-8	DTXSID0026967	Diethylene glycol dibenzoate	314.1154237	27776.8624	1	0	0	1	9.65E-05	0.013800918	0.000115834	0.032288168	0.000103586	0.018479346	0.000108239	0.015890304	0.000158165	0.020714684	0.00013	0.040221238	0.000132925	0.021992569	0.000142225	0.017798517	0.000145539	0.031262078	0.000136641	0.024145723
123-96-6	DTXSID0027014	2-Octanol	130.1357652	138.884312	0	0	0	0	1.37E-07	2.12E-05	1.07E-07	1.42E-05	1.39E-07	2.24E-05	9.88E-08	1.35E-05	2.09E-07	6.08E-05	2.09E-07	4.05E-05	2.42E-07	3.62E-05	2.48E-07	4.32E-05	2.39E-07	3.50E-05	2.37E-07	4.27E-05
137-16-6	DTXSID0027066	Sodium [dodecanoyl(methyl)amino]acetate	271.2147438	878.3815143	1	0	0	1	5.12E-05	0.007070525	7.88E-05	0.01476594	4.13E-05	0.005460938	5.86E-05	0.011616188	6.73E-05	0.007413387	7.01E-05	0.010346299	6.67E-05	0.007123197	7.49E-05	0.015915613	6.46E-05	0.010663393	8.07E-05	0.017610629
311-89-7	DTXSID0027141	Perfluorotributylamine	670.9599609	15.52773813	0	0	0	0	4.66E-07	8.02E-05	4.64E-07	9.26E-05	3.87E-07	8.82E-05	4.24E-07	8.52E-05	7.35E-07	0.00014361	5.32E-07	8.67E-05	5.13E-07	8.27E-05	4.22E-07	9.53E-05	4.30E-07	6.25E-05	5.03E-07	0.000105014
329-01-1	DTXSID0027143	3-(Trifluoromethyl)phenyl isocyanate	187.0244984	15.52773813	0	0	0	0	1.26E-07	1.60E-05	1.24E-07	2.77E-05	1.06E-07	1.88E-05	1.13E-07	2.17E-05	1.81E-07	3.19E-05	2.11E-07	3.27E-05	2.12E-07	3.37E-05	1.94E-07	3.67E-05	1.67E-07	3.01E-05	1.87E-07	4.40E-05
353-59-3	DTXSID0027147	Methane, bromochlorodifluoro-	163.8839962	15.52773813	0	1	0	0	1.84E-08	6.47E-06	2.11E-08	7.42E-06	1.06E-08	3.91E-06	1.86E-08	6.32E-06	2.28E-08	8.07E-06	1.98E-08	7.57E-06	2.28E-08	5.64E-06	1.61E-08	6.38E-06	1.60E-08	5.20E-06	1.91E-08	7.24E-06
372-09-8	DTXSID0027149	Cyanoacetic acid	85.01637834	3928.241552	0	0	0	0	1.61E-07	2.29E-05	1.32E-07	2.43E-05	1.74E-07	2.89E-05	1.33E-07	2.81E-05	2.68E-07	4.78E-05	2.77E-07	6.75E-05	2.94E-07	5.07E-05	3.44E-07	8.28E-05	3.00E-07	4.09E-05	2.79E-07	5.39E-05
542-92-7	DTXSID0027191	1,3-Cyclopentadiene	66.04695019	3928.241552	0	1	0	0	2.35E-08	5.35E-06	1.52E-08	4.88E-06	1.71E-08	5.38E-06	1.86E-08	6.38E-06	3.55E-08	1.04E-05	3.05E-08	1.61E-05	2.09E-08	9.45E-06	3.06E-08	1.21E-05	3.09E-08	1.46E-05	3.02E-08	1.26E-05
544-76-3	DTXSID0027195	Hexadecane	226.2660511	3928.241552	1	0	0	0	6.53E-06	0.001098637	5.15E-06	0.000663905	7.71E-06	0.000989769	5.98E-06	0.001095341	1.34E-05	0.002732424	1.49E-05	0.003410458	1.13E-05	0.002858784	1.18E-05	0.002424445	1.09E-05	0.002687055	1.28E-05	0.001983465
547-64-8	DTXSID0027197	Methyl 2-hydroxypropanoate	104.0473441	15.52773813	1	0	0	0	8.40E-07	0.000206553	1.25E-06	0.000219808	1.07E-06	0.000180237	9.24E-07	0.00030066	1.60E-06	0.000488905	1.95E-06	0.000366097	1.60E-06	0.000254818	1.54E-06	0.000314828	1.58E-06	0.000394266	2.06E-06	0.00037787
586-62-9	DTXSID0027222	Terpinolene	136.1252005	3928.241552	1	0	0	1	3.28E-05	0.005707677	3.89E-05	0.004154648	3.06E-05	0.003184337	3.12E-05	0.005978144	3.92E-05	0.007278174	4.21E-05	0.005762241	4.32E-05	0.008753779	4.27E-05	0.007008273	3.86E-05	0.0053627	3.98E-05	0.006346149
592-51-8	DTXSID0027228	4-Pentenenitrile	81.05784922	3928.241552	0	0	0	0	1.79E-07	2.64E-05	1.01E-07	2.03E-05	1.99E-07	2.86E-05	1.02E-07	2.89E-05	3.14E-07	7.08E-05	2.87E-07	4.89E-05	3.11E-07	0.000100123	3.53E-07	6.76E-05	3.54E-07	5.56E-05	2.83E-07	3.93E-05
629-76-5	DTXSID0027270	1-Pentadecanol	228.2453156	27776.8624	0	0	0	0	5.71E-07	0.000129668	3.37E-07	6.63E-05	7.12E-07	0.000161905	3.88E-07	7.22E-05	1.17E-06	0.000175855	1.16E-06	0.000163664	1.27E-06	0.000266366	1.35E-06	0.000233096	1.15E-06	0.000192536	1.26E-06	0.000178329
629-96-9	DTXSID0027272	1-Eicosanol	298.323566	27776.8624	1	0	0	0	1.10E-05	0.002084874	8.33E-06	0.001554283	1.49E-05	0.002642644	8.09E-06	0.001796046	2.63E-05	0.00554699	1.20E-05	0.002049058	1.16E-05	0.001586836	7.93E-06	0.001372998	9.76E-06	0.0014954	1.14E-05	0.002177604
694-83-7	DTXSID0027301	1,2-Cyclohexanediamine	114.1156984	3928.241552	0	1	0	0	3.99E-08	1.09E-05	2.84E-08	8.35E-06	2.71E-08	7.74E-06	3.20E-08	1.27E-05	5.54E-08	2.10E-05	5.86E-08	2.52E-05	5.01E-08	2.44E-05	5.01E-08	2.06E-05	6.42E-08	1.72E-05	7.09E-08	2.23E-05
763-69-9	DTXSID0027309	Ethyl 3-ethoxypropionate	146.0942943	27776.8624	1	0	0	1	4.93E-05	0.00711894	5.24E-05	0.009146638	4.78E-05	0.00549472	4.60E-05	0.007590826	6.83E-05	0.011160455	6.57E-05	0.013681542	6.72E-05	0.008225168	6.49E-05	0.012937908	7.50E-05	0.010299632	6.48E-05	0.011625146
1002-62-6	DTXSID0027351	Sodium decanoate	172.1463299	138.884312	1	0	0	1	2.02E-05	0.002973207	3.44E-05	0.005767537	1.61E-05	0.002282397	2.62E-05	0.005497981	2.42E-05	0.00453238	2.04E-05	0.003106664	2.34E-05	0.003046473	1.48E-05	0.002885121	2.02E-05	0.002631004	2.19E-05	0.003671584
1002-89-7	DTXSID0027353	Ammonium stearate	284.2715304	15.52773813	0	1	0	1	2.59E-07	8.29E-05	5.23E-07	0.000160742	1.11E-07	4.00E-05	3.76E-07	0.000123633	2.06E-07	7.25E-05	2.84E-07	9.81E-05	3.36E-07	8.90E-05	2.44E-07	7.98E-05	2.46E-07	7.40E-05	2.72E-07	0.000104134
1066-35-9	DTXSID0027355	Chlorodimethylsilane	94.00055443	3928.241552	0	0	0	0	1.85E-07	2.99E-05	1.25E-07	2.61E-05	1.88E-07	4.06E-05	1.20E-07	2.51E-05	3.39E-07	6.51E-05	2.03E-07	3.47E-05	1.80E-07	2.88E-05	1.81E-07	3.49E-05	1.65E-07	2.59E-05	1.87E-07	3.67E-05
1099-87-2	DTXSID00273954	Sodium prasterone sulfate	368.165745	15.52773813	0	0	0	0	2.56E-07	4.40E-05	2.54E-07	5.08E-05	2.13E-07	4.84E-05	2.33E-07	4.67E-05	4.03E-07	7.88E-05	2.92E-07	4.76E-05	2.82E-07	4.54E-05	2.31E-07	5.23E-05	2.36E-07	3.43E-05	2.76E-07	5.76E-05
86393-32-0	DTXSID00273974	Ciprofloxacin hydrochloride hydrate (1:1:1)	331.1332197	15.52773813	0	0	0	0	2.30E-07	3.96E-05	2.29E-07	4.57E-05	1.91E-07	4.35E-05	2.09E-07	4.20E-05	3.63E-07	7.09E-05	2.62E-07	4.28E-05	2.53E-07	4.08E-05	2.08E-07	4.70E-05	2.12E-07	3.09E-05	2.48E-07	5.18E-05
89614-03-9	DTXSID00273979	5-Quinolinesulfonic acid, 8-hydroxy-, dihydrate	225.0095787	15.52773813	0	0	0	0	1.56E-07	2.69E-05	1.55E-07	3.10E-05	1.30E-07	2.96E-05	1.42E-07	2.86E-05	2.47E-07	4.82E-05	1.78E-07	2.91E-05	1.72E-07	2.77E-05	1.41E-07	3.20E-05	1.44E-07	2.10E-05	1.69E-07	3.52E-05
20755-22-0	DTXSID00274002	Phenyl 1-pentadecanesulfonate	368.238516	15.52773813	0	0	0	0	2.56E-07	4.40E-05	2.54E-07	5.08E-05	2.13E-07	4.84E-05	2.33E-07	4.67E-05	4.03E-07	7.88E-05	2.92E-07	4.76E-05	2.82E-07	4.54E-05	2.31E-07	5.23E-05	2.36E-07	3.43E-05	2.76E-07	5.76E-05
2211-99-6	DTXSID00274022	Benzenesulfonic acid, 4-(1-methylundecyl)-, sodium salt	326.1915658	15.52773813	0	0	0	1	1.94E-06	0.000341727	3.05E-06	0.000679079	1.14E-06	0.000230856	2.42E-06	0.000520526	1.88E-06	0.000434747	2.04E-06	0.000373112	2.35E-06	0.000440881	1.86E-06	0.000507182	1.91E-06	0.000348814	2.03E-06	0.000421864
5284-29-7	DTXSID00274042	2-Dodecylphenol	262.2296656	15.52773813	0	0	0	0	1.82E-07	3.13E-05	1.81E-07	3.62E-05	1.51E-07	3.45E-05	1.66E-07	3.33E-05	2.87E-07	5.61E-05	2.08E-07	3.39E-05	2.01E-07	3.23E-05	1.65E-07	3.72E-05	1.68E-07	2.44E-05	1.97E-07	4.10E-05
54774-91-3	DTXSID00274047	6-Methylheptyl acrylate	184.1463299	15.52773813	0	0	0	0	1.28E-07	2.20E-05	1.27E-07	2.54E-05	1.06E-07	2.42E-05	1.16E-07	2.34E-05	2.02E-07	3.94E-05	1.46E-07	2.38E-05	1.41E-07	2.27E-05	1.16E-07	2.62E-05	1.18E-07	1.72E-05	1.38E-07	2.88E-05
3236-48-4	DTXSID00274143	trans-1,4-Cyclohexanedimethanol	144.1150298	15.52773813	0	0	0	0	1.00E-07	1.72E-05	9.96E-08	1.99E-05	8.32E-08	1.90E-05	9.11E-08	1.83E-05	1.58E-07	3.08E-05	1.14E-07	1.86E-05	1.10E-07	1.78E-05	9.06E-08	2.05E-05	9.23E-08	1.34E-05	1.08E-07	2.26E-05
83966-24-9	DTXSID00274148	1,2,3-Propanetricarboxylic acid,2-hydroxy-,2-(1-methylethyl)ester	234.0739528	15.52773813	0	0	0	0	1.78E-07	1.76E-05	1.56E-07	4.69E-05	1.37E-07	3.31E-05	1.41E-07	3.85E-05	2.57E-07	5.32E-05	2.46E-07	4.91E-05	2.71E-07	5.02E-05	2.76E-07	4.85E-05	2.83E-07	8.37E-05	2.45E-07	4.97E-05
519-02-8	DTXSID00274188	Matrine	248.1888634	15.52773813	0	0	0	0	1.72E-07	2.97E-05	1.72E-07	3.42E-05	1.43E-07	3.26E-05	1.57E-07	3.15E-05	2.72E-07	5.31E-05	1.97E-07	3.21E-05	1.90E-07	3.06E-05	1.56E-07	3.52E-05	1.59E-07	2.31E-05	1.86E-07	3.88E-05
NOCAS_274204	DTXSID00274204	7-Butylnaphthalene-1-sulfonic acid, sodium salt	264.0820154	15.52773813	0	0	0	0	1.83E-07	3.16E-05	1.82E-07	3.64E-05	1.52E-07	3.47E-05	1.67E-07	3.35E-05	2.89E-07	5.65E-05	2.09E-07	3.41E-05	2.02E-07	3.25E-05	1.66E-07	3.75E-05	1.69E-07	2.46E-05	1.98E-07	4.13E-05
NOCAS_274209	DTXSID00274209	3-Hydroxynonyl acetate	202.1568946	15.52773813	0	0	0	0	1.40E-07	2.42E-05	1.40E-07	2.79E-05	1.17E-07	2.66E-05	1.28E-07	2.57E-05	2.21E-07	4.33E-05	1.60E-07	2.61E-05	1.55E-07	2.49E-05	1.27E-07	2.87E-05	1.30E-07	1.88E-05	1.52E-07	3.16E-05
89399-28-0	DTXSID00274229	2-Methoxy-1-[(1-methoxypropan-2-yl)oxy]propane	162.1255944	15.52773813	0	1	0	0	1.82E-08	6.40E-06	2.09E-08	7.34E-06	1.05E-08	3.86E-06	1.84E-08	6.25E-06	2.26E-08	7.98E-06	1.96E-08	7.49E-06	2.26E-08	5.58E-06	1.59E-08	6.31E-06	1.58E-08	5.14E-06	1.89E-08	7.17E-06
1738-25-6	DTXSID0027432	3-Dimethylaminopropionitrile	98.08439832	15.52773813	0	0	0	0	6.90E-08	1.11E-05	6.14E-08	9.95E-06	6.04E-08	1.01E-05	6.88E-08	9.24E-06	9.47E-08	2.11E-05	9.45E-08	2.23E-05	1.03E-07	2.20E-05	1.04E-07	1.58E-05	7.89E-08	1.64E-05	1.25E-07	2.68E-05
1779-48-2	DTXSID0027436	Phenylphosphinic acid	142.0183661	878.3815143	0	0	0	0	2.22E-07	2.57E-05	1.59E-07	3.85E-05	2.01E-07	4.29E-05	1.45E-07	3.09E-05	3.60E-07	6.40E-05	4.04E-07	9.89E-05	3.89E-07	8.96E-05	3.50E-07	6.52E-05	3.38E-07	6.09E-05	3.89E-07	6.48E-05
1809-19-4	DTXSID0027438	Dibutyl phosphite	194.1071811	3928.241552	0	1	0	0	6.45E-08	1.65E-05	4.67E-08	1.85E-05	4.94E-08	1.15E-05	4.71E-08	1.84E-05	1.02E-07	4.96E-05	9.87E-08	2.53E-05	8.27E-08	2.98E-05	1.02E-07	4.06E-05	1.09E-07	3.27E-05	1.04E-07	4.02E-05
104013-57-2	DTXSID00274385	9-[(1-Ethoxy-1-oxo-4-phenylbutan-2-yl)amino]-10-oxooctahydro-6H-pyridazino[1,2-a][1,2]diazepine-1-carboxylic acid	417.2263711	15.52773813	0	0	0	0	2.90E-07	4.99E-05	2.88E-07	5.76E-05	2.41E-07	5.49E-05	2.64E-07	5.30E-05	4.57E-07	8.93E-05	3.31E-07	5.39E-05	3.19E-07	5.14E-05	2.62E-07	5.93E-05	2.67E-07	3.89E-05	3.13E-07	6.53E-05
2820-50-0	DTXSID00274724	2-amino-3-[4-(4-hydroxy-3,5-diiodophenoxy)-3-iodophenyl]propanoic acid	650.7900519	15.52773813	0	0	0	0	4.52E-07	7.78E-05	4.50E-07	8.98E-05	3.76E-07	8.56E-05	4.12E-07	8.26E-05	7.13E-07	0.000139293	5.16E-07	8.41E-05	4.98E-07	8.02E-05	4.09E-07	9.24E-05	4.17E-07	6.07E-05	4.88E-07	0.000101857
44971-58-6	DTXSID00274744	Ethanaminium, 2-hydroxy-N,N-bis(2-hydroxyethyl)-N-methyl-	164.1286684	15.52773813	0	0	0	0	1.14E-07	1.96E-05	1.13E-07	2.26E-05	9.48E-08	2.16E-05	1.04E-07	2.08E-05	1.80E-07	3.51E-05	1.30E-07	2.12E-05	1.26E-07	2.02E-05	1.03E-07	2.33E-05	1.05E-07	1.53E-05	1.23E-07	2.57E-05
7615-57-8	DTXSID00274764	2,4,6-Tricyano-1,3,5-triazine	156.018444	15.52773813	0	0	0	0	1.08E-07	1.87E-05	1.08E-07	2.15E-05	9.01E-08	2.05E-05	9.87E-08	1.98E-05	1.71E-07	3.34E-05	1.24E-07	2.02E-05	1.19E-07	1.92E-05	9.80E-08	2.22E-05	1.00E-07	1.45E-05	1.17E-07	2.44E-05
2444-90-8	DTXSID0027480	Disodium 4,4'-isopropylidenediphenolate	228.1150298	15.52773813	0	0	0	0	1.58E-07	2.73E-05	1.58E-07	3.15E-05	1.32E-07	3.00E-05	1.44E-07	2.90E-05	2.50E-07	4.88E-05	1.81E-07	2.95E-05	1.75E-07	2.81E-05	1.43E-07	3.24E-05	1.46E-07	2.13E-05	1.71E-07	3.57E-05
2487-90-3	DTXSID0027482	Trimethoxysilane	122.0399207	3928.241552	0	0	0	0	2.40E-07	3.88E-05	1.62E-07	3.39E-05	2.44E-07	5.27E-05	1.56E-07	3.26E-05	4.41E-07	8.45E-05	2.64E-07	4.50E-05	2.34E-07	3.74E-05	2.35E-07	4.53E-05	2.14E-07	3.36E-05	2.43E-07	4.76E-05
2494-89-5	DTXSID0027484	Ethanol, 2-[(4-aminophenyl)sulfonyl]-, hydrogen sulfate (ester)	281.0027791	3928.241552	0	0	0	0	5.52E-07	8.94E-05	3.73E-07	7.80E-05	5.63E-07	0.000121262	3.59E-07	7.50E-05	1.01E-06	0.000194596	6.08E-07	0.000103588	5.39E-07	8.61E-05	5.40E-07	0.000104226	4.92E-07	7.74E-05	5.61E-07	0.000109605
16484-85-8	DTXSID00274840	3H-Purin-2-olate, 6,7-dihydro-3,7-dimethyl-6-oxo-, calcium salt (1:1)	180.0647255	15.52773813	0	0	0	0	1.25E-07	2.15E-05	1.24E-07	2.48E-05	1.04E-07	2.37E-05	1.14E-07	2.29E-05	1.97E-07	3.85E-05	1.43E-07	2.33E-05	1.38E-07	2.22E-05	1.13E-07	2.56E-05	1.15E-07	1.68E-05	1.35E-07	2.82E-05
2524-03-0	DTXSID0027486	Dimethyl chlorothiophosphate	159.9514647	15.52773813	0	0	0	0	1.02E-07	2.97E-05	1.09E-07	2.30E-05	1.00E-07	1.53E-05	9.63E-08	2.33E-05	1.86E-07	4.38E-05	1.50E-07	1.97E-05	1.64E-07	3.77E-05	1.79E-07	4.49E-05	1.85E-07	4.22E-05	1.46E-07	3.80E-05
3006-82-4	DTXSID0027511	Hexaneperoxoic acid, 2-ethyl-, 1,1-dimethylethyl ester	216.1725446	3928.241552	0	1	0	0	6.77E-08	2.26E-05	5.50E-08	1.76E-05	4.71E-08	1.92E-05	5.18E-08	1.65E-05	9.94E-08	3.25E-05	7.70E-08	2.70E-05	7.20E-08	1.73E-05	5.94E-08	2.41E-05	5.87E-08	1.80E-05	6.29E-08	2.67E-05
3039-83-6	DTXSID0027513	Sodium ethenesulfonate	107.988115	3928.241552	0	1	0	0	4.36E-08	7.79E-06	3.01E-08	1.01E-05	3.16E-08	8.91E-06	3.36E-08	1.06E-05	6.27E-08	1.51E-05	5.76E-08	1.71E-05	6.18E-08	2.20E-05	5.94E-08	1.85E-05	7.12E-08	1.45E-05	7.18E-08	2.05E-05
3048-65-5	DTXSID0027515	3a,4,7,7a-Tetrahydroindene	120.0939004	3928.241552	0	0	0	0	2.60E-07	3.11E-05	1.32E-07	3.26E-05	2.40E-07	2.80E-05	1.48E-07	2.99E-05	4.18E-07	7.47E-05	4.36E-07	9.79E-05	4.67E-07	8.10E-05	4.06E-07	8.78E-05	4.24E-07	6.72E-05	3.85E-07	0.00010619
3088-31-1	DTXSID0027519	Diethylene glycol monolauryl ether sulfate sodium salt	354.2076098	15.52773813	0	1	0	1	3.23E-07	0.000103327	6.51E-07	0.000200288	1.39E-07	4.98E-05	4.68E-07	0.00015405	2.56E-07	9.03E-05	3.54E-07	0.000122206	4.18E-07	0.000110914	3.04E-07	9.95E-05	3.06E-07	9.21E-05	3.39E-07	0.000129752
4131-74-2	DTXSID0027561	Dimethyl 3,3'-thiodipropionate	206.0612799	138.884312	0	0	0	0	2.52E-07	4.60E-05	1.64E-07	4.03E-05	1.78E-07	2.73E-05	1.85E-07	3.80E-05	3.82E-07	6.44E-05	3.50E-07	0.000129101	3.16E-07	7.09E-05	3.85E-07	8.52E-05	3.44E-07	5.12E-05	3.68E-07	8.83E-05
4253-34-3	DTXSID0027565	Methylsilanetriyl triacetate	220.0403146	3928.241552	0	1	0	0	8.08E-08	1.79E-05	5.20E-08	1.11E-05	5.03E-08	1.92E-05	6.24E-08	2.48E-05	8.81E-08	3.90E-05	1.28E-07	4.25E-05	8.77E-08	3.14E-05	1.01E-07	2.79E-05	8.62E-08	2.65E-05	1.23E-07	2.66E-05
106463-19-8	DTXSID00275650	(S)-Tamsulosin Hydrochloride	408.171893	15.52773813	0	0	0	0	2.83E-07	4.88E-05	2.82E-07	5.63E-05	2.36E-07	5.37E-05	2.58E-07	5.18E-05	4.47E-07	8.74E-05	3.23E-07	5.28E-05	3.12E-07	5.03E-05	2.56E-07	5.80E-05	2.61E-07	3.80E-05	3.06E-07	6.39E-05
4300-97-4	DTXSID0027567	3-Chloropivaloyl chloride	153.9952202	878.3815143	0	0	0	0	2.59E-07	2.52E-05	2.10E-07	4.36E-05	2.73E-07	3.92E-05	1.61E-07	3.94E-05	4.54E-07	7.34E-05	4.25E-07	4.91E-05	3.82E-07	8.44E-05	4.38E-07	7.57E-05	3.90E-07	8.67E-05	4.37E-07	0.000101027
27928-00-3	DTXSID00275670	Pyranine	457.9436095	15.52773813	0	0	0	0	3.18E-07	5.47E-05	3.16E-07	6.32E-05	2.64E-07	6.02E-05	2.90E-07	5.81E-05	5.02E-07	9.80E-05	3.63E-07	5.92E-05	3.50E-07	5.64E-05	2.88E-07	6.50E-05	2.93E-07	4.27E-05	3.43E-07	7.17E-05
4356-60-9	DTXSID0027569	2-Imidazolidinone, 4,5-dimethoxy-1,3-bis(methoxymethyl)-	234.1215717	15.52773813	0	0	0	0	1.62E-07	2.80E-05	1.62E-07	3.23E-05	1.35E-07	3.08E-05	1.48E-07	2.97E-05	2.56E-07	5.01E-05	1.85E-07	3.03E-05	1.79E-07	2.88E-05	1.47E-07	3.33E-05	1.50E-07	2.18E-05	1.75E-07	3.66E-05
1392-24-1	DTXSID00275690	Dictamnolactone	470.1940679	15.52773813	0	0	0	0	3.26E-07	5.62E-05	3.25E-07	6.49E-05	2.71E-07	6.18E-05	2.97E-07	5.97E-05	5.15E-07	0.000100639	3.73E-07	6.08E-05	3.60E-07	5.79E-05	2.95E-07	6.68E-05	3.01E-07	4.38E-05	3.52E-07	7.36E-05
617-37-8	DTXSID00275731	2-ethoxy-2-oxoacetic acid	118.0266087	15.52773813	0	0	0	0	8.19E-08	1.41E-05	8.16E-08	1.63E-05	6.81E-08	1.55E-05	7.46E-08	1.50E-05	1.29E-07	2.53E-05	9.35E-08	1.53E-05	9.03E-08	1.45E-05	7.42E-08	1.68E-05	7.56E-08	1.10E-05	8.85E-08	1.85E-05
35414-25-6	DTXSID00275751	Tetraheptylammonium	410.4725759	15.52773813	0	0	0	0	2.85E-07	4.91E-05	2.84E-07	5.66E-05	2.37E-07	5.40E-05	2.60E-07	5.21E-05	4.50E-07	8.79E-05	3.25E-07	5.31E-05	3.14E-07	5.06E-05	2.58E-07	5.83E-05	2.63E-07	3.83E-05	3.08E-07	6.42E-05
60892-53-7	DTXSID00275958	11-methyldodecyl 3,5,5-trimethylhexanoate	340.3341306	15.52773813	0	0	0	0	2.36E-07	4.07E-05	2.35E-07	4.69E-05	1.97E-07	4.48E-05	2.15E-07	4.32E-05	3.73E-07	7.28E-05	2.70E-07	4.40E-05	2.60E-07	4.19E-05	2.14E-07	4.83E-05	2.18E-07	3.17E-05	2.55E-07	5.33E-05
158619-31-9	DTXSID00276026	2-ethylhexan-1-aminium acetate	129.1517496	15.52773813	0	0	0	0	8.96E-08	1.54E-05	8.93E-08	1.78E-05	7.46E-08	1.70E-05	8.17E-08	1.64E-05	1.41E-07	2.76E-05	1.02E-07	1.67E-05	9.88E-08	1.59E-05	8.12E-08	1.83E-05	8.27E-08	1.20E-05	9.68E-08	2.02E-05
12270-45-0	DTXSID00276061	3-[{4-[(E)-(2,6-Dibromo-4-nitrophenyl)diazenyl]phenyl}(ethyl)amino]propanenitrile	478.9592489	15.52773813	0	0	0	0	3.32E-07	5.73E-05	3.31E-07	6.61E-05	2.77E-07	6.30E-05	3.03E-07	6.08E-05	5.25E-07	0.000102515	3.79E-07	6.19E-05	3.66E-07	5.90E-05	3.01E-07	6.80E-05	3.07E-07	4.46E-05	3.59E-07	7.50E-05
153302-08-0	DTXSID00276147	tert-Butyl perisononanoate	230.1881947	15.52773813	0	0	0	0	1.60E-07	2.75E-05	1.59E-07	3.18E-05	1.33E-07	3.03E-05	1.46E-07	2.92E-05	2.52E-07	4.93E-05	1.82E-07	2.98E-05	1.76E-07	2.84E-05	1.45E-07	3.27E-05	1.47E-07	2.15E-05	1.73E-07	3.60E-05
65162-12-1	DTXSID00276304	1-methoxy-5-methylphenazin-5-ium	225.102788	15.52773813	0	0	0	0	1.56E-07	2.69E-05	1.56E-07	3.11E-05	1.30E-07	2.96E-05	1.42E-07	2.86E-05	2.47E-07	4.82E-05	1.78E-07	2.91E-05	1.72E-07	2.77E-05	1.41E-07	3.20E-05	1.44E-07	2.10E-05	1.69E-07	3.52E-05
6915-15-7	DTXSID0027640	Malic acid	134.0215233	3928.241552	1	0	0	1	3.38E-05	0.003451935	4.19E-05	0.005128304	2.64E-05	0.003414695	3.69E-05	0.004630427	4.47E-05	0.00595103	4.42E-05	0.006989908	3.74E-05	0.006135246	3.95E-05	0.005317177	3.91E-05	0.008908718	3.68E-05	0.007749834
7023-61-2	DTXSID0027642	C.I. Pigment Red 48, calcium salt (1:1)	420.0182848	3928.241552	0	1	0	1	1.08E-06	0.000349812	1.49E-06	0.000441224	5.48E-07	0.000209767	1.17E-06	0.000364575	1.04E-06	0.000334379	1.15E-06	0.00037886	1.25E-06	0.00033392	1.02E-06	0.000355242	1.03E-06	0.000286842	1.05E-06	0.00042295
7173-62-8	DTXSID0027644	N-Oleyl-1,3-propanediamine	324.3504494	3928.241552	0	1	1	1	3.89E-07	0.000164045	5.21E-07	0.000228305	1.95E-07	8.07E-05	4.00E-07	0.000188342	2.93E-07	0.000120185	4.34E-07	0.000175215	4.45E-07	0.000176721	3.70E-07	0.000160402	3.93E-07	0.00014899	3.93E-07	0.000179125
72395-53-0	DTXSID00276506	2-[2,4-Bis(2-methylbutan-2-yl)phenoxy]-N-(3,5-dichloro-2-hydroxy-4-methylphenyl)butanamide	493.2150494	15.52773813	0	0	0	0	3.42E-07	5.90E-05	3.41E-07	6.80E-05	2.85E-07	6.49E-05	3.12E-07	6.26E-05	5.40E-07	0.000105566	3.91E-07	6.38E-05	3.77E-07	6.08E-05	3.10E-07	7.00E-05	3.16E-07	4.60E-05	3.70E-07	7.72E-05
813-72-9	DTXSID00276526	2,2-Dimethylhexanoic acid	144.1150298	15.52773813	0	0	0	0	1.00E-07	1.72E-05	9.96E-08	1.99E-05	8.32E-08	1.90E-05	9.11E-08	1.83E-05	1.58E-07	3.08E-05	1.14E-07	1.86E-05	1.10E-07	1.78E-05	9.06E-08	2.05E-05	9.23E-08	1.34E-05	1.08E-07	2.26E-05
10422-23-8	DTXSID00276561	Aluminum hydride triethylamine	101.1204495	15.52773813	0	0	0	0	7.02E-08	1.21E-05	6.99E-08	1.39E-05	5.84E-08	1.33E-05	6.39E-08	1.28E-05	1.11E-07	2.16E-05	8.01E-08	1.31E-05	7.74E-08	1.25E-05	6.35E-08	1.44E-05	6.48E-08	9.43E-06	7.58E-08	1.58E-05
63967-02-2	DTXSID00276607	1-Propanaminium, N,N,N-trimethyl-3-[(1-oxohexadecyl)amino]-	355.3688391	15.52773813	0	0	0	0	2.47E-07	4.25E-05	2.46E-07	4.90E-05	2.05E-07	4.67E-05	2.25E-07	4.51E-05	3.89E-07	7.61E-05	2.82E-07	4.59E-05	2.72E-07	4.38E-05	2.23E-07	5.05E-05	2.28E-07	3.31E-05	2.66E-07	5.56E-05
27726-35-8	DTXSID00276728	(6R,7R)-7-[(2-amino-2-phenylacetyl)amino]-3-methyl-8-oxo-5-thia-1-azabicyclo[4.2.0]oct-2-ene-2-carboxylic acid	347.093977	15.52773813	0	0	0	0	2.41E-07	4.15E-05	2.40E-07	4.79E-05	2.00E-07	4.56E-05	2.19E-07	4.41E-05	3.80E-07	7.43E-05	2.75E-07	4.49E-05	2.66E-07	4.28E-05	2.18E-07	4.93E-05	2.22E-07	3.24E-05	2.60E-07	5.43E-05
5350-68-5	DTXSID00276940	2-acetyl-2,3-dihydro-1h-inden-1-one	174.0680796	15.52773813	0	1	0	0	1.95E-08	6.87E-06	2.24E-08	7.88E-06	1.13E-08	4.15E-06	1.97E-08	6.71E-06	2.42E-08	8.57E-06	2.10E-08	8.05E-06	2.43E-08	5.99E-06	1.70E-08	6.77E-06	1.70E-08	5.52E-06	2.03E-08	7.69E-06
5343-96-4	DTXSID00277038	1,2-Dimethylpropyl acetate	130.0993797	15.52773813	0	0	0	0	9.03E-08	1.56E-05	8.99E-08	1.79E-05	7.51E-08	1.71E-05	8.23E-08	1.65E-05	1.43E-07	2.78E-05	1.03E-07	1.68E-05	9.95E-08	1.60E-05	8.18E-08	1.85E-05	8.33E-08	1.21E-05	9.75E-08	2.04E-05
10081-67-1	DTXSID0027721	4-(2-Phenylpropan-2-yl)-N-[4-(2-phenylpropan-2-yl)phenyl]aniline	405.24565	15.52773813	0	1	0	0	4.19E-08	1.44E-05	4.44E-08	1.17E-05	2.31E-08	1.26E-05	4.78E-08	1.24E-05	5.35E-08	1.68E-05	5.91E-08	1.88E-05	4.48E-08	1.65E-05	5.82E-08	2.83E-05	5.22E-08	2.16E-05	6.04E-08	1.45E-05
10265-69-7	DTXSID0027723	Glycine, N-phenyl-, monosodium salt	151.0633285	15.52773813	0	0	0	0	1.05E-07	1.81E-05	1.04E-07	2.08E-05	8.72E-08	1.99E-05	9.55E-08	1.92E-05	1.65E-07	3.23E-05	1.20E-07	1.95E-05	1.16E-07	1.86E-05	9.49E-08	2.15E-05	9.68E-08	1.41E-05	1.13E-07	2.36E-05
10595-60-5	DTXSID0027727	N1,N3-Bis(1,3-dimethylbutylidene)diethylenetriamine	267.2674481	3928.241552	0	0	0	0	5.25E-07	8.51E-05	3.55E-07	7.42E-05	5.35E-07	0.000115335	3.42E-07	7.13E-05	9.65E-07	0.000185084	5.79E-07	9.85E-05	5.13E-07	8.19E-05	5.14E-07	9.91E-05	4.68E-07	7.36E-05	5.33E-07	0.000104248
1472-90-8	DTXSID00277452	Diethyl octadecanedioate	370.3083098	15.52773813	0	0	0	0	2.57E-07	4.43E-05	2.56E-07	5.11E-05	2.14E-07	4.87E-05	2.34E-07	4.70E-05	4.06E-07	7.93E-05	2.93E-07	4.79E-05	2.83E-07	4.56E-05	2.33E-07	5.26E-05	2.37E-07	3.45E-05	2.78E-07	5.80E-05
15233-47-3	DTXSID0027771	N-(1-Methylheptyl)-N'-phenyl-1,4-benzenediamine	296.2252489	15.52773813	0	0	0	0	2.46E-07	3.32E-05	2.24E-07	4.41E-05	1.74E-07	1.94E-05	1.87E-07	4.54E-05	3.19E-07	5.49E-05	2.90E-07	5.60E-05	3.57E-07	0.000113438	2.98E-07	7.79E-05	2.88E-07	6.03E-05	2.98E-07	8.11E-05
15625-89-5	DTXSID0027773	Trimethylolpropane triacrylate	296.1259884	27776.8624	0	1	0	0	1.55E-07	3.20E-05	8.10E-08	2.35E-05	1.25E-07	4.69E-05	9.46E-08	2.67E-05	2.22E-07	5.24E-05	2.40E-07	4.74E-05	2.05E-07	5.16E-05	2.12E-07	0.000125728	2.24E-07	9.49E-05	1.92E-07	7.69E-05
15827-60-8	DTXSID0027775	Phosphonic acid, [[(phosphonomethyl)imino]bis[2,1-ethanediylnitrilobis(methylene)]]tetrakis-	573.0208503	3928.241552	1	0	0	1	0.000121159	0.017606426	0.000168997	0.027404944	0.000110456	0.016517827	0.000135162	0.026641932	0.000167914	0.031450093	0.000129675	0.017783803	0.000131332	0.017503022	9.22E-05	0.016495077	0.000124744	0.014871043	0.000129026	0.021616574
16090-02-1	DTXSID0027777	4,4'-Bis(2-morpholino-4-anilino-s-triazinyl-6-amino)stilbene-2,2'-disulfonic acid disodium salt	880.2533482	3928.241552	0	1	0	0	2.76E-07	9.20E-05	2.24E-07	7.17E-05	1.92E-07	7.83E-05	2.11E-07	6.73E-05	4.05E-07	0.000132514	3.14E-07	0.0001099	2.93E-07	7.05E-05	2.42E-07	9.83E-05	2.39E-07	7.35E-05	2.56E-07	0.000108588
2985-28-6	DTXSID00277952	ethyl 2-acetyloxypropanoate	160.0735589	15.52773813	0	0	0	0	1.11E-07	1.91E-05	1.11E-07	2.21E-05	9.24E-08	2.10E-05	1.01E-07	2.03E-05	1.75E-07	3.43E-05	1.27E-07	2.07E-05	1.22E-07	1.97E-05	1.01E-07	2.27E-05	1.03E-07	1.49E-05	1.20E-07	2.51E-05
18760-44-6	DTXSID0027800	Thiophene, 3-(decyloxy)tetrahydro-, 1,1-dioxide	276.1759158	15.52773813	0	1	0	0	3.10E-08	1.09E-05	3.56E-08	1.25E-05	1.79E-08	6.58E-06	3.13E-08	1.06E-05	3.84E-08	1.36E-05	3.34E-08	1.28E-05	3.85E-08	9.51E-06	2.70E-08	1.07E-05	2.69E-08	8.76E-06	3.22E-08	1.22E-05
19224-26-1	DTXSID0027802	Propylene glycol dibenzoate	284.104859	878.3815143	0	1	0	1	6.92E-07	0.000158439	6.98E-07	0.000167606	2.84E-07	7.21E-05	6.45E-07	0.00017205	5.49E-07	0.000118675	6.38E-07	0.000204502	4.92E-07	0.000161011	4.89E-07	0.000204728	4.86E-07	0.00019646	4.83E-07	0.000247681
19355-69-2	DTXSID0027804	2-Amino-2-methylpropionitrile	84.06874826	3928.241552	0	0	0	0	1.37E-07	3.78E-05	1.01E-07	2.32E-05	1.75E-07	4.10E-05	9.90E-08	1.89E-05	2.88E-07	6.44E-05	2.83E-07	4.57E-05	3.49E-07	5.83E-05	2.89E-07	4.65E-05	3.38E-07	6.13E-05	2.70E-07	8.35E-05
19525-59-8	DTXSID0027806	Potassium anilinoacetate	151.0633285	15.52773813	0	0	0	0	1.51E-07	2.15E-05	1.14E-07	2.08E-05	1.22E-07	2.06E-05	1.15E-07	2.50E-05	1.97E-07	3.54E-05	2.49E-07	3.25E-05	2.21E-07	3.03E-05	1.99E-07	3.76E-05	1.93E-07	4.71E-05	2.20E-07	4.88E-05
20227-53-6	DTXSID0027808	Phosphorous acid, 2-(1,1-dimethylethyl)-4-[1-[3-(1,1-dimethylethyl)-4-hydroxyphenyl]-1-methylethyl]phenyl bis(4-nonylphenyl) ester	808.5559476	15.52773813	0	0	0	0	5.61E-07	9.67E-05	5.59E-07	0.000111534	4.67E-07	0.000106326	5.11E-07	0.000102628	8.86E-07	0.000173061	6.41E-07	0.00010452	6.19E-07	9.96E-05	5.08E-07	0.000114833	5.18E-07	7.54E-05	6.06E-07	0.00012655
11/5/6288	DTXSID00279274	methyl 2-methoxycarbonyloxypropanoate	162.0528234	15.52773813	0	0	0	0	1.12E-07	1.94E-05	1.12E-07	2.24E-05	9.36E-08	2.13E-05	1.02E-07	2.06E-05	1.78E-07	3.47E-05	1.28E-07	2.09E-05	1.24E-07	2.00E-05	1.02E-07	2.30E-05	1.04E-07	1.51E-05	1.21E-07	2.54E-05
27554-26-3	DTXSID0027933	Diisooctyl phthalate	390.2770097	27776.8624	1	0	0	0	8.00E-06	0.000872909	4.84E-06	0.000792689	8.75E-06	0.001859976	5.30E-06	0.000686592	1.26E-05	0.002659096	1.10E-05	0.001754307	1.18E-05	0.002442632	1.10E-05	0.002354525	1.19E-05	0.002739778	1.13E-05	0.001970449
27676-62-6	DTXSID0027935	1,3,5-Triazine-2,4,6(1H,3H,5H)-trione, 1,3,5-tris[[3,5-bis(1,1-dimethylethyl)-4-hydroxyphenyl]methyl]-	783.5186369	3928.241552	0	1	0	0	2.45E-07	8.19E-05	1.99E-07	6.38E-05	1.71E-07	6.97E-05	1.88E-07	5.99E-05	3.60E-07	0.000117952	2.79E-07	9.78E-05	2.61E-07	6.28E-05	2.15E-07	8.75E-05	2.13E-07	6.54E-05	2.28E-07	9.67E-05
27859-58-1	DTXSID0027937	2-(Tetrapropenyl)butanedioic acid	278.1518092	3928.241552	0	1	0	0	8.71E-08	2.91E-05	7.08E-08	2.27E-05	6.06E-08	2.48E-05	6.67E-08	2.13E-05	1.28E-07	4.19E-05	9.91E-08	3.47E-05	9.27E-08	2.23E-05	7.64E-08	3.11E-05	7.55E-08	2.32E-05	8.09E-08	3.43E-05
28188-24-1	DTXSID0027939	Pentaerythritol tristearate	934.856456	15.52773813	0	1	0	1	8.52E-07	0.000272709	1.72E-06	0.000528617	3.66E-07	0.000131429	1.24E-06	0.000406581	6.76E-07	0.000238288	9.35E-07	0.000322537	1.10E-06	0.000292734	8.02E-07	0.00026257	8.08E-07	0.0002432	8.95E-07	0.000342454
33509-43-2	DTXSID0027981	4-Amino-6-tert-butyl-3-thioxo-3,4-dihydro-1,2,4-triazin-5(2H)-one	200.073182	3928.241552	0	0	0	0	3.57E-07	4.50E-05	2.50E-07	4.47E-05	4.09E-07	0.000104199	2.54E-07	4.56E-05	7.20E-07	0.000153487	7.22E-07	0.000145304	7.14E-07	0.000149158	7.88E-07	0.000135401	7.34E-07	0.000143027	5.58E-07	9.53E-05
35074-77-2	DTXSID0027985	Benzenepropanoic acid, 3,5-bis(1,1-dimethylethyl)-4-hydroxy-, 1,6-hexanediyl ester	638.4546397	138.884312	0	1	0	0	1.08E-07	3.74E-05	1.06E-07	3.50E-05	6.64E-08	2.40E-05	9.48E-08	3.36E-05	1.45E-07	4.75E-05	1.19E-07	4.49E-05	1.25E-07	2.92E-05	9.57E-08	3.31E-05	9.50E-08	2.83E-05	1.09E-07	4.26E-05
35203-08-8	DTXSID0027987	Benzenamine, 2,6-diethyl-N-methylene-	161.1204495	27776.8624	0	0	0	0	4.54E-07	8.31E-05	2.71E-07	6.23E-05	5.05E-07	0.000114055	2.67E-07	5.99E-05	8.92E-07	0.000225123	4.92E-07	8.39E-05	4.47E-07	7.33E-05	4.55E-07	9.39E-05	4.03E-07	7.29E-05	4.37E-07	8.99E-05
36431-22-8	DTXSID0027989	Spiro[isobenzofuran-1(3H),9'-[9H]xanthen]-3-one, 6'-(diethylamino)-2'-[(2,4-dimethylphenyl)amino]-3'-methyl-	504.2412929	878.3815143	0	0	0	0	7.50E-07	0.000125535	5.71E-07	0.000112144	7.32E-07	0.000154829	5.43E-07	0.000103448	1.31E-06	0.000255107	8.44E-07	0.000136121	7.66E-07	0.000115634	7.04E-07	0.000132026	6.73E-07	9.82E-05	7.65E-07	0.000149867
621-06-7	DTXSID00280002	N,2-Diphenylacetamide	211.099714	15.52773813	0	0	0	0	1.46E-07	2.52E-05	1.46E-07	2.91E-05	1.22E-07	2.78E-05	1.33E-07	2.68E-05	2.31E-07	4.52E-05	1.67E-07	2.73E-05	1.61E-07	2.60E-05	1.33E-07	3.00E-05	1.35E-07	1.97E-05	1.58E-07	3.30E-05
52829-07-9	DTXSID0028030	Bis(2,2,6,6-tetramethyl-4-piperidyl) sebacate	480.3927081	3928.241552	1	0	0	1	9.45E-05	0.011813751	0.000143653	0.014827738	9.40E-05	0.019939852	0.000108281	0.015784707	0.000144983	0.018949463	0.000142931	0.022653117	0.000142866	0.024449951	0.000145718	0.017052036	0.000148583	0.041784171	0.00012918	0.021351462
53422-16-5	DTXSID0028032	Lithium methyl 12-hydroxystearate	314.2820951	15.52773813	0	0	0	0	2.18E-07	3.76E-05	2.17E-07	4.34E-05	1.81E-07	4.13E-05	1.99E-07	3.99E-05	3.44E-07	6.73E-05	2.49E-07	4.06E-05	2.40E-07	3.87E-05	1.97E-07	4.46E-05	2.01E-07	2.93E-05	2.36E-07	4.92E-05
53980-88-4	DTXSID0028034	5(6)-Carboxy-4-hexyl-2-cyclohexene-1-octanoic acid	352.2613596	3928.241552	0	1	0	1	9.06E-07	0.000293381	1.25E-06	0.000370046	4.60E-07	0.000175928	9.85E-07	0.000305762	8.71E-07	0.000280437	9.64E-07	0.000317743	1.05E-06	0.000280052	8.52E-07	0.000297935	8.66E-07	0.000240569	8.82E-07	0.00035472
54395-52-7	DTXSID0028036	1H-Isoindole-1,3(2H)-dione, 5,5'-[(1-methylethylidene)bis(4,1-phenyleneoxy)]bis[2-methyl-	546.1790866	27776.8624	0	0	0	0	1.54E-06	0.000281851	9.19E-07	0.000211302	1.71E-06	0.000386634	9.05E-07	0.000203021	3.03E-06	0.00076314	1.67E-06	0.000284332	1.51E-06	0.000248439	1.54E-06	0.000318274	1.37E-06	0.000247111	1.48E-06	0.000304686
55406-53-6	DTXSID0028038	3-Iodo-2-propynyl-N-butylcarbamate	280.9912766	15.52773813	1	0	0	1	2.14E-05	0.003405222	4.33E-05	0.006201067	1.96E-05	0.002485408	3.73E-05	0.005295056	2.65E-05	0.004237339	2.31E-05	0.005037787	2.43E-05	0.003945086	2.65E-05	0.006652433	2.11E-05	0.004301254	2.61E-05	0.00422274
61898-95-1	DTXSID0028113	Cyclopropanecarboxylic acid, 3-(2,2-dichloroethenyl)-2,2-dimethyl-, methyl ester	222.021435	15.52773813	0	0	0	0	1.54E-07	2.65E-05	1.53E-07	3.06E-05	1.28E-07	2.92E-05	1.40E-07	2.82E-05	2.43E-07	4.75E-05	1.76E-07	2.87E-05	1.70E-07	2.74E-05	1.40E-07	3.15E-05	1.42E-07	2.07E-05	1.66E-07	3.47E-05
63512-64-1	DTXSID0028119	Diisononylnaphthalene	380.3443014	3928.241552	0	0	0	0	7.47E-07	0.000121033	5.05E-07	0.000105564	7.62E-07	0.000164131	4.86E-07	0.000101535	1.37E-06	0.00026339	8.23E-07	0.000140209	7.29E-07	0.00011655	7.31E-07	0.000141072	6.66E-07	0.000104729	7.59E-07	0.000148353
6975-21-9	DTXSID00281599	methyl 1-methyl-2,2-diphenylcyclopropanecarboxylate	266.1306798	15.52773813	0	0	0	0	1.85E-07	3.18E-05	1.84E-07	3.67E-05	1.54E-07	3.50E-05	1.68E-07	3.38E-05	2.92E-07	5.70E-05	2.11E-07	3.44E-05	2.04E-07	3.28E-05	1.67E-07	3.78E-05	1.70E-07	2.48E-05	1.99E-07	4.17E-05
20697-20-5	DTXSID00282026	AGN-PC-015JLK	274.0841235	15.52773813	0	0	0	0	1.90E-07	3.28E-05	1.89E-07	3.78E-05	1.58E-07	3.60E-05	1.73E-07	3.48E-05	3.00E-07	5.87E-05	2.17E-07	3.54E-05	2.10E-07	3.38E-05	1.72E-07	3.89E-05	1.76E-07	2.55E-05	2.05E-07	4.29E-05
5457-28-3	DTXSID00282208	3-Cyanoindole	142.0530982	15.52773813	0	0	0	0	9.86E-08	1.70E-05	9.82E-08	1.96E-05	8.20E-08	1.87E-05	8.98E-08	1.80E-05	1.56E-07	3.04E-05	1.13E-07	1.84E-05	1.09E-07	1.75E-05	8.93E-08	2.02E-05	9.10E-08	1.32E-05	1.06E-07	2.22E-05
66028-01-1	DTXSID0028296	Benzene, 1-[2-[2-(2-chloroethoxy)ethoxy]ethoxy]-4-octyl-	356.2118226	15.52773813	0	0	0	0	2.47E-07	4.26E-05	2.46E-07	4.91E-05	2.06E-07	4.68E-05	2.25E-07	4.52E-05	3.90E-07	7.62E-05	2.82E-07	4.60E-05	2.72E-07	4.39E-05	2.24E-07	5.06E-05	2.28E-07	3.32E-05	2.67E-07	5.58E-05
68187-41-7	DTXSID0028408	Phosphorodithioic acid, O,O-di-C1-14-alkyl esters	326.1503089	15.52773813	0	0	0	0	2.26E-07	3.90E-05	2.25E-07	4.50E-05	1.88E-07	4.29E-05	2.06E-07	4.14E-05	3.57E-07	6.98E-05	2.58E-07	4.22E-05	2.50E-07	4.02E-05	2.05E-07	4.63E-05	2.09E-07	3.04E-05	2.44E-07	5.10E-05
68479-04-9	DTXSID0028616	1,3-Propanediamine, N-[3-(tridecyloxy)propyl]-, branched	314.329714	138.884312	0	1	0	0	5.30E-08	1.84E-05	5.23E-08	1.72E-05	3.27E-08	1.18E-05	4.67E-08	1.65E-05	7.14E-08	2.34E-05	5.86E-08	2.21E-05	6.17E-08	1.44E-05	4.71E-08	1.63E-05	4.68E-08	1.40E-05	5.34E-08	2.10E-05
68515-40-2	DTXSID0028660	1,2-Benzenedicarboxylic acid, benzyl C7-9-branched and linear alkyl esters	368.1987594	3928.241552	0	1	0	0	1.15E-07	3.85E-05	9.37E-08	3.00E-05	8.02E-08	3.28E-05	8.83E-08	2.82E-05	1.69E-07	5.54E-05	1.31E-07	4.60E-05	1.23E-07	2.95E-05	1.01E-07	4.11E-05	9.99E-08	3.07E-05	1.07E-07	4.54E-05
68515-47-9	DTXSID0028664	C13-Rich di-C11-14-branched alkyl phthalates	530.4335103	27776.8624	0	0	0	0	1.50E-06	0.000273726	8.93E-07	0.00020521	1.66E-06	0.000375488	8.79E-07	0.000197169	2.94E-06	0.00074114	1.62E-06	0.000276135	1.47E-06	0.000241276	1.50E-06	0.000309099	1.33E-06	0.000239987	1.44E-06	0.000295902
6638-95-5	DTXSID00286983	1-[(phenylamino)methyl]naphthalen-2-ol	249.1153641	15.52773813	0	0	0	0	1.73E-07	2.98E-05	1.72E-07	3.44E-05	1.44E-07	3.28E-05	1.58E-07	3.16E-05	2.73E-07	5.33E-05	1.97E-07	3.22E-05	1.91E-07	3.07E-05	1.57E-07	3.54E-05	1.60E-07	2.32E-05	1.87E-07	3.90E-05
6344-72-5	DTXSID00287490	6-Methylquinoxaline	144.0687483	15.52773813	0	0	0	0	1.00E-07	1.72E-05	9.96E-08	1.99E-05	8.32E-08	1.89E-05	9.11E-08	1.83E-05	1.58E-07	3.08E-05	1.14E-07	1.86E-05	1.10E-07	1.77E-05	9.05E-08	2.05E-05	9.23E-08	1.34E-05	1.08E-07	2.25E-05
4619-20-9	DTXSID00288225	3-(4-Methylbenzoyl)propionic acid	192.0786442	15.52773813	0	0	0	0	1.33E-07	2.30E-05	1.33E-07	2.65E-05	1.11E-07	2.53E-05	1.21E-07	2.44E-05	2.10E-07	4.11E-05	1.52E-07	2.48E-05	1.47E-07	2.37E-05	1.21E-07	2.73E-05	1.23E-07	1.79E-05	1.44E-07	3.01E-05
68855-24-3	DTXSID0028824	Benzene, C14-30-alkyl derivs.	386.3912516	27776.8624	0	1	0	0	1.75E-07	6.50E-05	1.28E-07	4.22E-05	1.33E-07	5.58E-05	1.19E-07	4.10E-05	2.61E-07	8.84E-05	1.97E-07	7.16E-05	1.84E-07	4.70E-05	1.59E-07	6.70E-05	1.55E-07	4.73E-05	1.66E-07	6.92E-05
68951-39-3	DTXSID0028901	1,2-Benzenedicarboxylic acid, C4-13-branched alkyl esters	306.1831093	15.52773813	0	0	0	0	2.12E-07	3.66E-05	2.12E-07	4.22E-05	1.77E-07	4.03E-05	1.94E-07	3.89E-05	3.35E-07	6.55E-05	2.43E-07	3.96E-05	2.34E-07	3.77E-05	1.92E-07	4.35E-05	1.96E-07	2.85E-05	2.29E-07	4.79E-05
68990-54-5	DTXSID0028957	Glycerides, C14-22 mono-, acetates	386.33961	15.52773813	0	0	0	1	2.29E-06	0.000404739	3.61E-06	0.000804298	1.36E-06	0.000273425	2.86E-06	0.000616508	2.22E-06	0.000514912	2.41E-06	0.000441911	2.78E-06	0.000522178	2.21E-06	0.000600704	2.26E-06	0.000413134	2.41E-06	0.000499654
6967-55-1	DTXSID00290202	n-(4-methylpyrimidin-2-yl)-1h-benzimidazol-2-amine	225.1014454	15.52773813	0	0	0	0	1.56E-07	2.69E-05	1.56E-07	3.11E-05	1.30E-07	2.96E-05	1.42E-07	2.86E-05	2.47E-07	4.82E-05	1.78E-07	2.91E-05	1.72E-07	2.77E-05	1.41E-07	3.20E-05	1.44E-07	2.10E-05	1.69E-07	3.52E-05
4783-86-2	DTXSID00290343	4-phenoxypyridine	171.0684139	15.52773813	0	0	0	0	1.19E-07	2.05E-05	1.18E-07	2.36E-05	9.88E-08	2.25E-05	1.08E-07	2.17E-05	1.87E-07	3.66E-05	1.36E-07	2.21E-05	1.31E-07	2.11E-05	1.07E-07	2.43E-05	1.10E-07	1.59E-05	1.28E-07	2.68E-05
99-93-4	DTXSID0029133	4-Hydroxyacetophenone	136.0524295	878.3815143	0	0	0	0	2.20E-07	3.41E-05	1.63E-07	2.69E-05	2.32E-07	3.47E-05	1.41E-07	3.35E-05	3.04E-07	4.82E-05	4.42E-07	8.00E-05	3.91E-07	6.89E-05	3.43E-07	5.10E-05	3.78E-07	6.46E-05	3.73E-07	6.28E-05
505-65-7	DTXSID0029183	1,3-Dioxepane	102.0680796	15.52773813	0	0	0	0	7.08E-08	1.22E-05	7.05E-08	1.41E-05	5.89E-08	1.34E-05	6.45E-08	1.30E-05	1.12E-07	2.18E-05	8.09E-08	1.32E-05	7.81E-08	1.26E-05	6.41E-08	1.45E-05	6.54E-08	9.51E-06	7.65E-08	1.60E-05
581-42-0	DTXSID0029187	2,6-Dimethylnaphthalene	156.0939004	15.52773813	0	0	0	0	1.04E-07	1.54E-05	1.03E-07	1.71E-05	1.05E-07	1.10E-05	9.35E-08	1.69E-05	1.59E-07	3.08E-05	1.68E-07	2.59E-05	1.64E-07	2.71E-05	1.49E-07	3.42E-05	1.64E-07	4.49E-05	1.59E-07	3.71E-05
1300-51-2	DTXSID0029212	Sodium phenolsulfonate	173.9986797	27776.8624	0	0	0	0	4.91E-07	8.98E-05	2.93E-07	6.73E-05	5.45E-07	0.000123172	2.88E-07	6.47E-05	9.64E-07	0.000243117	5.32E-07	9.06E-05	4.83E-07	7.91E-05	4.91E-07	0.000101394	4.35E-07	7.87E-05	4.71E-07	9.71E-05
1585-07-5	DTXSID0029218	1-Bromo-4-ethylbenzene	183.9887624	15.52773813	0	0	0	0	1.23E-07	2.64E-05	1.32E-07	2.94E-05	1.17E-07	1.73E-05	1.16E-07	2.53E-05	1.78E-07	2.77E-05	2.05E-07	5.42E-05	2.08E-07	5.14E-05	1.98E-07	2.86E-05	1.82E-07	3.58E-05	1.96E-07	4.50E-05
3699-54-5	DTXSID0029260	Hydroxyethyl imidazolidinone	130.0742276	3928.241552	0	0	0	0	2.47E-07	3.21E-05	1.60E-07	5.80E-05	2.81E-07	6.02E-05	1.72E-07	2.96E-05	5.37E-07	0.000126962	5.45E-07	9.34E-05	4.43E-07	0.000146185	5.54E-07	7.26E-05	4.37E-07	0.000103364	5.20E-07	9.18E-05
4130-42-1	DTXSID0029262	2,6-Di-tert-butyl-4-ethylphenol	234.1983655	878.3815143	0	0	0	0	3.69E-07	7.98E-05	2.28E-07	2.89E-05	3.30E-07	4.58E-05	3.02E-07	3.89E-05	6.09E-07	0.000132612	6.30E-07	0.000147191	6.23E-07	0.000144642	5.62E-07	0.00011933	6.05E-07	0.000110886	5.91E-07	0.000113262
4404-43-7	DTXSID0029264	C.I. Fluorescent brightening agent 28	916.2744776	3928.241552	0	0	0	1	1.42E-05	0.002927553	1.66E-05	0.003612783	1.13E-05	0.002477338	1.38E-05	0.003326406	1.76E-05	0.004839287	1.56E-05	0.00318374	1.59E-05	0.003190557	1.50E-05	0.003910567	1.44E-05	0.002863727	1.44E-05	0.003144865
5102-83-0	DTXSID0029268	C.I. Pigment Yellow 13	684.2018589	3928.241552	1	0	0	0	1.76E-05	0.003185267	1.54E-05	0.002896113	2.21E-05	0.003970606	1.45E-05	0.003172551	3.96E-05	0.007652249	2.01E-05	0.003322024	1.85E-05	0.002524295	1.26E-05	0.002110224	1.56E-05	0.002349839	1.88E-05	0.003632119
23245-25-2	DTXSID00293011	1-phenylpiperazine benzoate(1:1)	162.1156984	15.52773813	0	0	0	0	1.13E-07	1.94E-05	1.12E-07	2.24E-05	9.36E-08	2.13E-05	1.03E-07	2.06E-05	1.78E-07	3.47E-05	1.28E-07	2.10E-05	1.24E-07	2.00E-05	1.02E-07	2.30E-05	1.04E-07	1.51E-05	1.21E-07	2.54E-05
66034-16-0	DTXSID00293314	glutamic acid- piperazine(1:1)	147.0531578	15.52773813	0	0	0	0	1.02E-07	1.76E-05	1.02E-07	2.03E-05	8.49E-08	1.93E-05	9.30E-08	1.87E-05	1.61E-07	3.15E-05	1.17E-07	1.90E-05	1.12E-07	1.81E-05	9.24E-08	2.09E-05	9.42E-08	1.37E-05	1.10E-07	2.30E-05
27970-79-2	DTXSID0029341	3-Pentanone, 1-hydroxy-2-methyl-	116.0837296	15.52773813	0	0	0	0	8.06E-08	1.39E-05	8.02E-08	1.60E-05	6.70E-08	1.53E-05	7.34E-08	1.47E-05	1.27E-07	2.48E-05	9.20E-08	1.50E-05	8.88E-08	1.43E-05	7.29E-08	1.65E-05	7.44E-08	1.08E-05	8.70E-08	1.82E-05
28701-67-9	DTXSID0029343	1-Propanamine, 3-(isodecyloxy)-, acetate	215.2249145	3928.241552	0	1	0	0	6.74E-08	2.25E-05	5.47E-08	1.75E-05	4.69E-08	1.92E-05	5.16E-08	1.65E-05	9.90E-08	3.24E-05	7.67E-08	2.69E-05	7.17E-08	1.72E-05	5.91E-08	2.40E-05	5.84E-08	1.80E-05	6.26E-08	2.66E-05
28947-77-5	DTXSID0029345	1-Hexadecanamine, N,N-dihexadecyl-	689.7777522	138.884312	0	0	0	0	7.14E-07	0.000120605	6.12E-07	0.000117546	6.47E-07	0.000133789	5.83E-07	0.000119966	1.21E-06	0.000225506	8.03E-07	0.000133837	7.76E-07	0.000120799	6.65E-07	0.00013199	6.38E-07	9.03E-05	7.57E-07	0.000156799
29512-49-0	DTXSID0029347	Spiro[isobenzofuran-1(3H),9'-[9H]xanthen]-3-one, 6'-(diethylamino)-3'-methyl-2'-(phenylamino)-	476.2099928	878.3815143	0	0	0	0	7.08E-07	0.000118557	5.39E-07	0.00010591	6.91E-07	0.000146222	5.13E-07	9.77E-05	1.24E-06	0.000240925	7.97E-07	0.000128554	7.24E-07	0.000109206	6.65E-07	0.000124687	6.35E-07	9.27E-05	7.23E-07	0.000141535
30304-41-7	DTXSID0029349	Phenol, dodecyl-, hydrogen phosphorodithioate	618.3694098	3928.241552	0	0	0	0	1.21E-06	0.000196778	8.21E-07	0.000171627	1.24E-06	0.000266847	7.91E-07	0.000165077	2.23E-06	0.000428224	1.34E-06	0.000227953	1.19E-06	0.000189488	1.19E-06	0.000229357	1.08E-06	0.000170269	1.23E-06	0.000241195
67846-68-8	DTXSID0029399	Dimethylbis(2-((1-oxooctadecyl)oxy)ethyl)ammonium chloride	666.6400352	15.52773813	0	0	0	0	4.63E-07	7.97E-05	4.61E-07	9.20E-05	3.85E-07	8.77E-05	4.22E-07	8.46E-05	7.30E-07	0.000142685	5.28E-07	8.62E-05	5.10E-07	8.21E-05	4.19E-07	9.47E-05	4.27E-07	6.21E-05	5.00E-07	0.000104338
68201-37-6	DTXSID0029424	Octadecanoic acid, branched and linear	284.2715304	15.52773813	0	0	0	0	1.97E-07	3.40E-05	1.96E-07	3.92E-05	1.64E-07	3.74E-05	1.80E-07	3.61E-05	3.11E-07	6.08E-05	2.25E-07	3.67E-05	2.17E-07	3.50E-05	1.79E-07	4.04E-05	1.82E-07	2.65E-05	2.13E-07	4.45E-05
68258-90-2	DTXSID0029426	Heptachlorocyclopentane	307.8054439	15.52773813	0	0	0	0	2.14E-07	3.68E-05	2.13E-07	4.25E-05	1.78E-07	4.05E-05	1.95E-07	3.91E-05	3.37E-07	6.59E-05	2.44E-07	3.98E-05	2.35E-07	3.79E-05	1.93E-07	4.37E-05	1.97E-07	2.87E-05	2.31E-07	4.82E-05
68608-89-9	DTXSID0029472	Mono-C11-13-branched alkyl benzenesulfonic acid sodium salts	326.1915658	3928.241552	0	0	0	0	6.40E-07	0.000103801	4.33E-07	9.05E-05	6.53E-07	0.000140763	4.17E-07	8.71E-05	1.18E-06	0.000225889	7.06E-07	0.000120246	6.26E-07	1.00E-04	6.27E-07	0.000120986	5.71E-07	8.98E-05	6.51E-07	0.000127231
76025-08-6	DTXSID0029557	Bis(2-chloro-1-methylethyl) 2-chloropropyl phosphate	326.0008287	15.52773813	0	0	0	0	2.26E-07	3.90E-05	2.25E-07	4.50E-05	1.88E-07	4.29E-05	2.06E-07	4.14E-05	3.57E-07	6.98E-05	2.58E-07	4.21E-05	2.49E-07	4.02E-05	2.05E-07	4.63E-05	2.09E-07	3.04E-05	2.44E-07	5.10E-05
78491-02-8	DTXSID0029559	Diazolidinyl urea	278.0862488	15.52773813	0	1	0	1	2.76E-07	0.000110049	4.16E-07	0.000191656	1.12E-07	2.71E-05	4.17E-07	0.000137531	2.01E-07	5.60E-05	1.92E-07	6.45E-05	1.87E-07	7.54E-05	2.15E-07	5.17E-05	2.23E-07	8.58E-05	2.12E-07	0.00013089
10126-68-8	DTXSID0029715	4-Heptadecylidene-3-hexadecyl-2-oxetanone	532.5219314	27776.8624	0	0	0	0	1.50E-06	0.000274803	8.96E-07	0.000206018	1.67E-06	0.000376966	8.83E-07	0.000197945	2.95E-06	0.000744058	1.63E-06	0.000277223	1.48E-06	0.000242226	1.50E-06	0.000310316	1.33E-06	0.000240932	1.44E-06	0.000297067
51580-86-0	DTXSID0029761	Sodium dichloroisocyanurate dihydrate	196.9394963	15.52773813	0	1	1	0	1.60E-08	3.35E-06	1.65E-08	3.90E-06	8.46E-09	2.31E-06	1.68E-08	3.86E-06	1.35E-08	4.41E-06	1.18E-08	3.45E-06	1.35E-08	3.78E-06	1.23E-08	3.18E-06	1.62E-08	3.39E-06	1.42E-08	4.12E-06
55680-03-0	DTXSID0029763	3-Decyl-4-undecylidene-2-oxetanone	364.3341306	15.52773813	0	0	0	0	2.53E-07	4.36E-05	2.52E-07	5.03E-05	2.10E-07	4.79E-05	2.30E-07	4.62E-05	3.99E-07	7.80E-05	2.89E-07	4.71E-05	2.79E-07	4.49E-05	2.29E-07	5.17E-05	2.33E-07	3.40E-05	2.73E-07	5.70E-05
57427-55-1	DTXSID0029765	Phenol, tetrapropylene-	262.2296656	15.52773813	0	0	0	0	1.82E-07	3.13E-05	1.81E-07	3.62E-05	1.51E-07	3.45E-05	1.66E-07	3.33E-05	2.87E-07	5.61E-05	2.08E-07	3.39E-05	2.01E-07	3.23E-05	1.65E-07	3.72E-05	1.68E-07	2.44E-05	1.97E-07	4.10E-05
94987-76-5	DTXSID0029840	Diethylene triamine penta(methylene phosphonic acid), sodium salt	573.0208503	15.52773813	0	0	0	0	3.98E-07	6.85E-05	3.96E-07	7.90E-05	3.31E-07	7.54E-05	3.62E-07	7.27E-05	6.28E-07	0.000122648	4.54E-07	7.41E-05	4.38E-07	7.06E-05	3.60E-07	8.14E-05	3.67E-07	5.34E-05	4.29E-07	8.97E-05
95015-06-8	DTXSID0029842	Diethylene triamine penta(methylene phosphonic acid), trisodium salt	573.0208503	15.52773813	0	0	0	0	3.98E-07	6.85E-05	3.96E-07	7.90E-05	3.31E-07	7.54E-05	3.62E-07	7.27E-05	6.28E-07	0.000122648	4.54E-07	7.41E-05	4.38E-07	7.06E-05	3.60E-07	8.14E-05	3.67E-07	5.34E-05	4.29E-07	8.97E-05
95823-36-2	DTXSID0029844	Carboxylic acids, C6-8-neo-	130.0993797	3928.241552	0	0	0	0	2.55E-07	4.14E-05	1.73E-07	3.61E-05	2.60E-07	5.61E-05	1.66E-07	3.47E-05	4.70E-07	9.01E-05	2.82E-07	4.80E-05	2.49E-07	3.99E-05	2.50E-07	4.83E-05	2.28E-07	3.58E-05	2.60E-07	5.07E-05
24295-03-2	DTXSID0030162	2-Acetylthiazole	127.0091848	15.52773813	0	0	0	0	8.35E-08	1.52E-05	8.15E-08	2.45E-05	7.11E-08	1.09E-05	6.59E-08	1.75E-05	1.13E-07	1.63E-05	1.41E-07	2.74E-05	1.43E-07	2.64E-05	1.63E-07	2.55E-05	1.12E-07	2.56E-05	1.36E-07	2.92E-05
75295-57-7	DTXSID00305062	2-Bromo-1,1':2',1''-terphenyl	308.0200625	15.52773813	0	1	0	0	3.46E-08	1.22E-05	3.97E-08	1.39E-05	1.99E-08	7.34E-06	3.49E-08	1.19E-05	4.28E-08	1.52E-05	3.72E-08	1.42E-05	4.29E-08	1.06E-05	3.02E-08	1.20E-05	3.00E-08	9.77E-06	3.59E-08	1.36E-05
94-07-5	DTXSID0030588	p-Synephrine	167.0946287	15.52773813	0	0	0	0	1.18E-07	2.05E-05	8.88E-08	2.56E-05	9.57E-08	1.72E-05	9.33E-08	1.91E-05	1.84E-07	3.46E-05	1.80E-07	3.32E-05	1.81E-07	3.14E-05	1.72E-07	3.25E-05	1.55E-07	3.59E-05	1.63E-07	4.20E-05
51801-29-7	DTXSID00307566	Octadecanoic acid--4-O-hexopyranosylhexose (1/1)	342.1162115	15.52773813	0	0	0	0	2.37E-07	4.09E-05	2.36E-07	4.72E-05	1.98E-07	4.50E-05	2.16E-07	4.34E-05	3.75E-07	7.32E-05	2.71E-07	4.42E-05	2.62E-07	4.21E-05	2.15E-07	4.86E-05	2.19E-07	3.19E-05	2.56E-07	5.35E-05
1126-51-8	DTXSID00308154	Ethyl 5-oxooxolane-2-carboxylate	158.0579088	15.52773813	0	0	0	0	1.10E-07	1.89E-05	1.09E-07	2.18E-05	9.13E-08	2.08E-05	1.00E-07	2.01E-05	1.73E-07	3.38E-05	1.25E-07	2.04E-05	1.21E-07	1.95E-05	9.93E-08	2.24E-05	1.01E-07	1.47E-05	1.18E-07	2.47E-05
107-95-9	DTXSID0030823	beta-Alanine	89.04767846	15.52773813	0	0	0	0	6.18E-08	1.06E-05	6.15E-08	1.23E-05	5.14E-08	1.17E-05	5.63E-08	1.13E-05	9.76E-08	1.91E-05	7.05E-08	1.15E-05	6.81E-08	1.10E-05	5.60E-08	1.26E-05	5.70E-08	8.30E-06	6.67E-08	1.39E-05
78135-08-7	DTXSID00308336	Methanesulfonic acid--benzyl carbamimidothioate (1/1)	166.0564693	15.52773813	0	0	0	0	1.15E-07	1.99E-05	1.15E-07	2.29E-05	9.59E-08	2.18E-05	1.05E-07	2.11E-05	1.82E-07	3.55E-05	1.32E-07	2.15E-05	1.27E-07	2.05E-05	1.04E-07	2.36E-05	1.06E-07	1.55E-05	1.24E-07	2.60E-05
82530-89-0	DTXSID00308659	2-(6-aminopurin-9-yl)-5-(hydroxymethyl)oxolane-3,4-diol; phosphoric acid	267.0967539	15.52773813	0	0	0	0	1.85E-07	3.19E-05	1.85E-07	3.68E-05	1.54E-07	3.51E-05	1.69E-07	3.39E-05	2.93E-07	5.72E-05	2.12E-07	3.45E-05	2.04E-07	3.29E-05	1.68E-07	3.79E-05	1.71E-07	2.49E-05	2.00E-07	4.18E-05
14252-80-3	DTXSID0030877	Bupivacaine hydrochloride	288.2201635	15.52773813	0	1	0	0	3.24E-08	1.14E-05	3.71E-08	1.30E-05	1.86E-08	6.87E-06	3.27E-08	1.11E-05	4.01E-08	1.42E-05	3.48E-08	1.33E-05	4.02E-08	9.93E-06	2.82E-08	1.12E-05	2.81E-08	9.14E-06	3.36E-08	1.27E-05
42373-04-6	DTXSID0030900	C.I. Basic Red 29	333.1173925	15.52773813	0	0	0	0	2.31E-07	3.98E-05	2.30E-07	4.60E-05	1.92E-07	4.38E-05	2.11E-07	4.23E-05	3.65E-07	7.13E-05	2.64E-07	4.31E-05	2.55E-07	4.10E-05	2.09E-07	4.73E-05	2.13E-07	3.10E-05	2.50E-07	5.21E-05
3/4/7689	DTXSID0030956	Camptothecin	348.111007	15.52773813	0	0	0	0	2.42E-07	4.16E-05	2.41E-07	4.80E-05	2.01E-07	4.58E-05	2.20E-07	4.42E-05	3.81E-07	7.45E-05	2.76E-07	4.50E-05	2.66E-07	4.29E-05	2.19E-07	4.94E-05	2.23E-07	3.24E-05	2.61E-07	5.45E-05
481-39-0	DTXSID0031504	Juglone	174.0316941	15.52773813	0	0	0	0	1.21E-07	2.08E-05	1.20E-07	2.40E-05	1.00E-07	2.29E-05	1.10E-07	2.21E-05	1.91E-07	3.72E-05	1.38E-07	2.25E-05	1.33E-07	2.14E-05	1.09E-07	2.47E-05	1.11E-07	1.62E-05	1.30E-07	2.72E-05
52645-92-8	DTXSID00319821	3-Epiaphidicolin	338.2457096	15.52773813	0	0	0	0	2.35E-07	4.04E-05	2.34E-07	4.67E-05	1.95E-07	4.45E-05	2.14E-07	4.29E-05	3.71E-07	7.24E-05	2.68E-07	4.37E-05	2.59E-07	4.17E-05	2.13E-07	4.80E-05	2.17E-07	3.15E-05	2.53E-07	5.29E-05
114-49-8	DTXSID0032029	Scopolamine hydrobromide	303.1470582	15.52773813	0	1	0	0	5.52E-08	1.43E-05	4.61E-08	1.78E-05	2.39E-08	7.44E-06	5.42E-08	2.35E-05	4.45E-08	1.52E-05	5.38E-08	2.10E-05	4.94E-08	1.90E-05	5.32E-08	1.41E-05	5.25E-08	1.54E-05	6.20E-08	3.00E-05
51200-87-4	DTXSID0032314	4,4-Dimethyl oxazolidine	101.084064	138.884312	0	1	1	1	6.55E-08	2.49E-05	1.12E-07	4.15E-05	2.93E-08	1.05E-05	7.76E-08	3.75E-05	4.08E-08	1.63E-05	7.60E-08	2.47E-05	8.06E-08	3.20E-05	6.07E-08	2.24E-05	6.64E-08	2.11E-05	6.62E-08	2.91E-05
88-04-0	DTXSID0032316	4-Chloro-3,5-dimethylphenol	156.0341926	15.52773813	0	1	1	1	1.52E-07	3.24E-05	2.57E-07	5.65E-05	7.63E-08	1.48E-05	1.99E-07	6.28E-05	1.03E-07	3.64E-05	1.19E-07	4.55E-05	9.42E-08	3.15E-05	1.08E-07	2.62E-05	1.24E-07	3.01E-05	1.14E-07	3.88E-05
7404-49-1	DTXSID00323286	oxalic acid; pentylhydrazine	102.1156984	15.52773813	0	0	0	0	7.09E-08	1.22E-05	7.06E-08	1.41E-05	5.90E-08	1.34E-05	6.46E-08	1.30E-05	1.12E-07	2.19E-05	8.09E-08	1.32E-05	7.81E-08	1.26E-05	6.42E-08	1.45E-05	6.54E-08	9.52E-06	7.65E-08	1.60E-05
55219-65-3	DTXSID0032493	Triadimenol	295.1087545	15.52773813	0	1	1	0	1.64E-08	4.23E-06	1.57E-08	3.35E-06	9.66E-09	2.62E-06	1.89E-08	5.29E-06	1.23E-08	3.69E-06	1.39E-08	3.11E-06	1.13E-08	3.93E-06	1.45E-08	4.43E-06	1.68E-08	4.13E-06	1.80E-08	7.11E-06
55335-06-3	DTXSID0032497	Triclopyr	254.925676	15.52773813	0	0	1	0	9.05E-08	1.10E-05	8.89E-08	1.44E-05	6.32E-08	9.52E-06	6.96E-08	1.31E-05	1.07E-07	1.32E-05	9.85E-08	1.44E-05	9.58E-08	1.49E-05	1.03E-07	1.40E-05	1.01E-07	1.34E-05	1.04E-07	1.22E-05
131860-33-8	DTXSID0032520	Azoxystrobin	403.1168206	15.52773813	0	1	1	0	2.39E-08	4.65E-06	2.51E-08	7.79E-06	1.19E-08	3.35E-06	2.43E-08	4.71E-06	1.95E-08	4.66E-06	2.48E-08	4.45E-06	2.07E-08	2.92E-06	1.72E-08	6.58E-06	2.20E-08	5.59E-06	2.06E-08	6.44E-06
50723-80-3	DTXSID0032522	Bentazone-sodium	240.0568632	15.52773813	0	0	1	0	7.95E-08	1.14E-05	7.45E-08	1.00E-05	6.27E-08	8.09E-06	6.61E-08	1.01E-05	9.43E-08	1.42E-05	9.65E-08	1.31E-05	8.19E-08	1.05E-05	7.10E-08	1.04E-05	8.20E-08	1.03E-05	8.45E-08	1.31E-05
66841-24-5	DTXSID0032524	D-trans-beta-Cypermethrin	415.0741988	15.52773813	0	0	0	0	2.88E-07	4.96E-05	2.87E-07	5.73E-05	2.40E-07	5.46E-05	2.62E-07	5.27E-05	4.55E-07	8.88E-05	3.29E-07	5.37E-05	3.18E-07	5.11E-05	2.61E-07	5.90E-05	2.66E-07	3.87E-05	3.11E-07	6.50E-05
2665-13-6	DTXSID0032528	2,2'-(1-Methyltrimethylenedioxy)bis(4-methyl-1,3,2-dioxaborinane)	286.1758993	15.52773813	0	0	1	0	9.47E-08	1.36E-05	8.88E-08	1.20E-05	7.48E-08	9.64E-06	7.88E-08	1.20E-05	1.12E-07	1.69E-05	1.15E-07	1.56E-05	9.77E-08	1.26E-05	8.46E-08	1.24E-05	9.78E-08	1.23E-05	1.01E-07	1.56E-05
23031-36-9	DTXSID0032572	Prallethrin	300.1725446	15.52773813	0	1	1	0	1.69E-08	3.40E-06	1.57E-08	5.96E-06	9.76E-09	2.33E-06	2.34E-08	4.54E-06	1.62E-08	3.91E-06	1.55E-08	2.38E-06	1.43E-08	4.51E-06	1.25E-08	4.11E-06	1.44E-08	5.94E-06	1.63E-08	5.67E-06
15662-33-6	DTXSID0032574	Ryanodine	493.2311817	15.52773813	0	0	1	1	1.32E-06	0.000338808	2.16E-06	0.000546586	7.64E-07	0.000168374	1.55E-06	0.000413355	9.50E-07	0.000257111	1.46E-06	0.000349477	1.52E-06	0.000352032	1.32E-06	0.000479856	1.48E-06	0.00036908	1.42E-06	0.000343809
59669-26-0	DTXSID0032578	Thiodicarb	354.0490181	15.52773813	0	0	1	0	1.05E-07	1.48E-05	1.11E-07	2.19E-05	1.05E-07	1.13E-05	1.06E-07	1.51E-05	1.54E-07	2.48E-05	1.14E-07	1.28E-05	1.46E-07	1.98E-05	1.50E-07	1.72E-05	1.38E-07	1.79E-05	1.26E-07	1.63E-05
94361-06-5	DTXSID0032601	Cyproconazole	291.1138399	15.52773813	0	1	1	0	1.70E-08	3.88E-06	1.72E-08	4.50E-06	8.95E-09	2.80E-06	1.85E-08	3.36E-06	1.48E-08	3.62E-06	1.54E-08	2.69E-06	9.78E-09	3.41E-06	1.16E-08	3.06E-06	1.20E-08	3.91E-06	1.96E-08	6.48E-06
51338-27-3	DTXSID0032605	(+-)-Diclofop-methyl	340.0269143	15.52773813	0	0	1	0	1.12E-07	1.04E-05	1.22E-07	1.34E-05	1.01E-07	1.59E-05	9.48E-08	1.31E-05	1.70E-07	1.59E-05	1.21E-07	2.63E-05	1.22E-07	1.56E-05	1.08E-07	2.89E-05	1.43E-07	2.16E-05	1.31E-07	1.79E-05
51707-55-2	DTXSID0032651	Thidiazuron	220.0418819	15.52773813	0	0	1	0	6.90E-08	9.70E-06	6.86E-08	1.22E-05	5.68E-08	7.53E-06	7.07E-08	1.08E-05	7.63E-08	1.12E-05	9.82E-08	1.30E-05	8.66E-08	1.13E-05	8.43E-08	1.25E-05	8.14E-08	1.50E-05	8.84E-08	1.13E-05
27519-02-4	DTXSID0032653	cis-Tricos-9-ene	322.3599515	15.52773813	0	1	1	1	1.34E-07	5.61E-05	2.67E-07	9.02E-05	5.76E-08	2.02E-05	1.84E-07	8.59E-05	8.14E-08	3.41E-05	1.62E-07	5.63E-05	1.81E-07	7.25E-05	1.27E-07	4.79E-05	1.47E-07	4.66E-05	1.51E-07	6.16E-05
595-37-9	DTXSID0032811	2,2-Dimethylbutanoic acid	116.0837296	15.52773813	0	0	0	0	7.71E-08	2.24E-05	8.52E-08	1.40E-05	8.31E-08	1.76E-05	7.52E-08	1.48E-05	1.24E-07	2.71E-05	1.21E-07	2.56E-05	1.27E-07	2.93E-05	1.16E-07	3.49E-05	1.27E-07	3.03E-05	1.26E-07	1.69E-05
3970-62-5	DTXSID0032813	2,2-Dimethyl-3-pentanol	116.1201151	15.52773813	0	0	0	0	8.90E-08	1.46E-05	8.08E-08	1.60E-05	6.07E-08	9.88E-06	7.89E-08	9.85E-06	1.13E-07	1.88E-05	1.33E-07	1.65E-05	1.08E-07	2.90E-05	1.15E-07	2.05E-05	1.18E-07	2.34E-05	1.35E-07	1.75E-05
446-35-5	DTXSID0032869	1-Nitro-2,4-difluorobenzene	159.0131848	15.52773813	0	0	0	0	1.27E-07	1.96E-05	1.11E-07	2.08E-05	8.92E-08	1.82E-05	1.10E-07	1.58E-05	1.24E-07	4.46E-05	1.48E-07	2.77E-05	1.70E-07	3.15E-05	1.46E-07	5.22E-05	1.64E-07	2.14E-05	1.80E-07	4.82E-05
6631-72-7	DTXSID00328837	BENZYL-TRIMETHYL-AZANIUM; SULFUROUS ACID	150.1282745	15.52773813	0	0	0	0	1.04E-07	1.79E-05	1.04E-07	2.07E-05	8.67E-08	1.97E-05	9.49E-08	1.91E-05	1.64E-07	3.21E-05	1.19E-07	1.94E-05	1.15E-07	1.85E-05	9.43E-08	2.13E-05	9.62E-08	1.40E-05	1.13E-07	2.35E-05
41761-40-4	DTXSID00329900	Oxaflumazine succinate	507.2167329	15.52773813	0	0	0	0	3.52E-07	6.06E-05	3.51E-07	7.00E-05	2.93E-07	6.67E-05	3.21E-07	6.44E-05	5.56E-07	0.000108563	4.02E-07	6.56E-05	3.88E-07	6.25E-05	3.19E-07	7.20E-05	3.25E-07	4.73E-05	3.80E-07	7.94E-05
1119-62-6	DTXSID0032998	3,3'-Dithiodipropionic acid	210.0020508	138.884312	0	0	0	0	2.60E-07	2.26E-05	1.95E-07	3.30E-05	2.32E-07	4.59E-05	1.87E-07	3.54E-05	3.46E-07	6.70E-05	3.31E-07	5.09E-05	3.61E-07	5.13E-05	3.61E-07	6.92E-05	2.71E-07	6.36E-05	3.26E-07	7.87E-05
3446-89-7	DTXSID0033047	4-(Methylthio)benzaldehyde	152.0295859	138.884312	0	0	0	0	1.73E-07	3.41E-05	1.38E-07	1.88E-05	1.59E-07	1.65E-05	1.32E-07	2.12E-05	2.20E-07	5.65E-05	2.36E-07	4.29E-05	2.46E-07	4.27E-05	2.55E-07	4.24E-05	2.67E-07	5.08E-05	2.93E-07	6.79E-05
73173-91-8	DTXSID00331402	CH3-malonyl-CoA	867.131253	15.52773813	0	0	0	0	6.02E-07	0.00010366	5.99E-07	0.000119614	5.01E-07	0.000114029	5.48E-07	0.000110063	9.50E-07	0.000185598	6.87E-07	0.000112092	6.63E-07	0.000106831	5.45E-07	0.000123152	5.56E-07	8.08E-05	6.50E-07	0.000135717
157296-99-6	DTXSID00331482	N-Acetyl-D-galactosamine 6-sulfate	301.0467521	15.52773813	0	0	0	0	2.09E-07	3.60E-05	2.08E-07	4.15E-05	1.74E-07	3.96E-05	1.90E-07	3.82E-05	3.30E-07	6.44E-05	2.39E-07	3.89E-05	2.30E-07	3.71E-05	1.89E-07	4.28E-05	1.93E-07	2.81E-05	2.26E-07	4.71E-05
89701-85-9	DTXSID00331689	Biflorin	354.0950822	15.52773813	0	0	0	0	2.46E-07	4.23E-05	2.45E-07	4.88E-05	2.04E-07	4.66E-05	2.24E-07	4.49E-05	3.88E-07	7.58E-05	2.81E-07	4.58E-05	2.71E-07	4.36E-05	2.23E-07	5.03E-05	2.27E-07	3.30E-05	2.65E-07	5.54E-05
331947-66-1	DTXSID00332136	Samsca	448.1553703	15.52773813	0	0	0	0	3.11E-07	5.36E-05	3.10E-07	6.18E-05	2.59E-07	5.89E-05	2.83E-07	5.69E-05	4.91E-07	9.59E-05	3.55E-07	5.79E-05	3.43E-07	5.52E-05	2.82E-07	6.36E-05	2.87E-07	4.18E-05	3.36E-07	7.01E-05
16495-21-9	DTXSID00332257	(2R)-3-sulfanylpropane-1,2-diol	108.0245005	15.52773813	0	0	0	0	7.50E-08	1.29E-05	7.47E-08	1.49E-05	6.24E-08	1.42E-05	6.83E-08	1.37E-05	1.18E-07	2.31E-05	8.56E-08	1.40E-05	8.26E-08	1.33E-05	6.79E-08	1.53E-05	6.92E-08	1.01E-05	8.10E-08	1.69E-05
61246-68-2	DTXSID00332813	L-ddA	235.1069247	15.52773813	0	0	0	0	1.63E-07	2.81E-05	1.62E-07	3.24E-05	1.36E-07	3.09E-05	1.49E-07	2.98E-05	2.58E-07	5.03E-05	1.86E-07	3.04E-05	1.80E-07	2.90E-05	1.48E-07	3.34E-05	1.51E-07	2.19E-05	1.76E-07	3.68E-05
70831-56-0	DTXSID0033332	L-Cichoric acid	474.079826	15.52773813	0	0	0	0	3.30E-07	3.62E-05	3.70E-07	7.68E-05	2.78E-07	6.67E-05	2.98E-07	7.11E-05	5.29E-07	8.49E-05	5.45E-07	0.000101413	5.30E-07	9.32E-05	5.68E-07	8.86E-05	4.98E-07	0.000122927	4.47E-07	0.000108976
27994-11-2	DTXSID0033334	Cimicifugoside	616.3611332	15.52773813	0	0	0	0	4.63E-07	0.000120091	3.89E-07	7.60E-05	3.95E-07	6.17E-05	3.44E-07	6.70E-05	6.88E-07	0.000106022	5.76E-07	0.000173917	6.33E-07	9.99E-05	6.60E-07	7.99E-05	6.10E-07	9.82E-05	6.68E-07	0.000141627
23541-50-6	DTXSID0033382	Daunomycin hydrochloride	527.1791461	15.52773813	0	0	0	0	4.46E-07	6.11E-05	3.68E-07	6.77E-05	3.01E-07	6.46E-05	3.28E-07	6.86E-05	4.79E-07	9.42E-05	6.68E-07	7.98E-05	5.52E-07	0.000110102	5.91E-07	0.000149933	5.19E-07	0.000102332	5.92E-07	0.000125971
1613-45-2	DTXSID00333926	Ethyl isobutyl sulfide	118.0816214	15.52773813	0	0	0	0	8.19E-08	1.41E-05	8.16E-08	1.63E-05	6.82E-08	1.55E-05	7.47E-08	1.50E-05	1.29E-07	2.53E-05	9.35E-08	1.53E-05	9.03E-08	1.45E-05	7.42E-08	1.68E-05	7.56E-08	1.10E-05	8.85E-08	1.85E-05
1679-06-7	DTXSID00333966	2-Hexanethiol	118.0816214	15.52773813	0	0	0	0	8.19E-08	1.41E-05	8.16E-08	1.63E-05	6.82E-08	1.55E-05	7.47E-08	1.50E-05	1.29E-07	2.53E-05	9.35E-08	1.53E-05	9.03E-08	1.45E-05	7.42E-08	1.68E-05	7.56E-08	1.10E-05	8.85E-08	1.85E-05
2358-29-4	DTXSID00334236	2,3,6-Trifluorobenzoic acid	176.008514	15.52773813	0	0	0	0	1.22E-07	2.10E-05	1.22E-07	2.43E-05	1.02E-07	2.31E-05	1.11E-07	2.23E-05	1.93E-07	3.77E-05	1.39E-07	2.28E-05	1.35E-07	2.17E-05	1.11E-07	2.50E-05	1.13E-07	1.64E-05	1.32E-07	2.75E-05
607-31-8	DTXSID00334791	4-Methoxyquinoline	159.0684139	15.52773813	0	0	0	0	1.10E-07	1.90E-05	1.10E-07	2.19E-05	9.18E-08	2.09E-05	1.01E-07	2.02E-05	1.74E-07	3.40E-05	1.26E-07	2.06E-05	1.22E-07	1.96E-05	1.00E-07	2.26E-05	1.02E-07	1.48E-05	1.19E-07	2.49E-05
75238-15-2	DTXSID00335006	Acetamide, nitrate	59.03711378	15.52773813	0	0	0	0	4.10E-08	7.06E-06	4.08E-08	8.14E-06	3.41E-08	7.76E-06	3.73E-08	7.49E-06	6.47E-08	1.26E-05	4.68E-08	7.63E-06	4.52E-08	7.27E-06	3.71E-08	8.38E-06	3.78E-08	5.50E-06	4.42E-08	9.24E-06
65214-04-2	DTXSID00335389	pentadec-3-ene	210.234751	15.52773813	0	0	0	0	1.46E-07	2.51E-05	1.45E-07	2.90E-05	1.21E-07	2.76E-05	1.33E-07	2.67E-05	2.30E-07	4.50E-05	1.67E-07	2.72E-05	1.61E-07	2.59E-05	1.32E-07	2.99E-05	1.35E-07	1.96E-05	1.58E-07	3.29E-05
26486-13-5	DTXSID00335581	2-methyl-4,5-dihydrofuran-3-thiol	116.0295859	15.52773813	0	0	0	0	8.05E-08	1.39E-05	8.02E-08	1.60E-05	6.70E-08	1.53E-05	7.34E-08	1.47E-05	1.27E-07	2.48E-05	9.19E-08	1.50E-05	8.88E-08	1.43E-05	7.29E-08	1.65E-05	7.43E-08	1.08E-05	8.70E-08	1.82E-05
76334-36-6	DTXSID00336472	3-Bromo-3-buten-1-ol	149.9680269	15.52773813	0	0	0	0	1.04E-07	1.79E-05	1.04E-07	2.07E-05	8.66E-08	1.97E-05	9.48E-08	1.90E-05	1.64E-07	3.21E-05	1.19E-07	1.94E-05	1.15E-07	1.85E-05	9.42E-08	2.13E-05	9.61E-08	1.40E-05	1.12E-07	2.35E-05
2365-48-2	DTXSID0033673	Methyl thioglycolate	106.0088504	138.884312	0	0	0	0	1.18E-07	1.84E-05	9.19E-08	2.06E-05	1.08E-07	1.28E-05	6.99E-08	1.78E-05	2.15E-07	2.86E-05	1.50E-07	2.50E-05	1.74E-07	4.08E-05	1.89E-07	4.48E-05	1.82E-07	3.36E-05	1.65E-07	2.91E-05
2210-25-5	DTXSID0033754	N-Isopropylacrylamide	113.084064	15.52773813	0	0	0	0	8.16E-08	1.23E-05	8.83E-08	1.54E-05	8.17E-08	1.64E-05	7.74E-08	1.80E-05	1.17E-07	1.90E-05	1.01E-07	2.19E-05	1.08E-07	1.61E-05	1.30E-07	2.03E-05	1.25E-07	2.72E-05	1.31E-07	3.50E-05
170491-63-1	DTXSID00338734	tert-Butyl 2-(hydroxymethyl)pyrrolidine-1-carboxylate	201.1364935	15.52773813	0	0	0	0	1.40E-07	2.40E-05	1.39E-07	2.77E-05	1.16E-07	2.64E-05	1.27E-07	2.55E-05	2.20E-07	4.31E-05	1.59E-07	2.60E-05	1.54E-07	2.48E-05	1.26E-07	2.86E-05	1.29E-07	1.87E-05	1.51E-07	3.15E-05
51087-03-7	DTXSID00341243	Thionicotinic acid	139.0091848	15.52773813	0	0	0	0	9.65E-08	1.66E-05	9.61E-08	1.92E-05	8.03E-08	1.83E-05	8.79E-08	1.76E-05	1.52E-07	2.98E-05	1.10E-07	1.80E-05	1.06E-07	1.71E-05	8.74E-08	1.97E-05	8.91E-08	1.30E-05	1.04E-07	2.18E-05
74421-05-9	DTXSID00341420	2,4-DIMETHYL-2,4-HEPTADIENE	124.1252005	15.52773813	0	0	0	0	8.61E-08	1.48E-05	8.58E-08	1.71E-05	7.17E-08	1.63E-05	7.85E-08	1.58E-05	1.36E-07	2.66E-05	9.83E-08	1.60E-05	9.50E-08	1.53E-05	7.80E-08	1.76E-05	7.95E-08	1.16E-05	9.30E-08	1.94E-05
7423-55-4	DTXSID00341526	3-Maleimidopropionic acid	169.0375077	15.52773813	0	0	0	0	1.17E-07	2.02E-05	1.17E-07	2.33E-05	9.76E-08	2.22E-05	1.07E-07	2.15E-05	1.85E-07	3.62E-05	1.34E-07	2.19E-05	1.29E-07	2.08E-05	1.06E-07	2.40E-05	1.08E-07	1.58E-05	1.27E-07	2.65E-05
10161-33-8	DTXSID0034192	17beta-Trenbolone	270.1619799	15.52773813	0	0	0	0	2.35E-07	3.06E-05	1.73E-07	3.61E-05	1.53E-07	2.48E-05	1.57E-07	3.00E-05	2.80E-07	4.90E-05	2.24E-07	5.37E-05	3.28E-07	7.12E-05	3.04E-07	5.38E-05	2.86E-07	5.19E-05	3.09E-07	4.46E-05
66423-05-0	DTXSID0034196	Mecoprop-P-potassium	214.0396719	15.52773813	0	0	1	0	7.08E-08	1.02E-05	6.64E-08	8.94E-06	5.59E-08	7.21E-06	5.90E-08	9.01E-06	8.41E-08	1.27E-05	8.60E-08	1.16E-05	7.30E-08	9.39E-06	6.33E-08	9.31E-06	7.31E-08	9.21E-06	7.54E-08	1.17E-05
119168-77-3	DTXSID0034223	Tebufenpyrad	333.1607901	15.52773813	0	0	1	0	1.28E-07	1.99E-05	9.01E-08	1.49E-05	8.79E-08	1.15E-05	1.27E-07	2.11E-05	1.17E-07	1.61E-05	1.33E-07	1.66E-05	1.20E-07	2.82E-05	1.13E-07	2.50E-05	1.32E-07	2.14E-05	1.36E-07	2.24E-05
119515-38-7	DTXSID0034227	Icaridin	229.1677936	15.52773813	0	1	1	0	1.60E-08	2.24E-06	1.36E-08	3.09E-06	7.07E-09	1.06E-06	1.45E-08	2.41E-06	1.17E-08	2.96E-06	1.27E-08	1.64E-06	9.08E-09	3.13E-06	1.05E-08	2.76E-06	1.05E-08	3.42E-06	1.19E-08	3.24E-06
104-61-0	DTXSID0034229	gamma-Nonanolactone	156.1150298	138.884312	1	0	0	1	1.47E-05	0.002786157	2.46E-05	0.006128794	1.53E-05	0.001920933	1.96E-05	0.002862096	2.23E-05	0.003142551	2.27E-05	0.004518896	2.11E-05	0.003816943	1.99E-05	0.003142187	2.47E-05	0.004324502	2.85E-05	0.003624329
20442-70-0	DTXSID00342654	Cesium pivalate	102.0680796	15.52773813	0	0	0	0	7.08E-08	1.22E-05	7.05E-08	1.41E-05	5.89E-08	1.34E-05	6.45E-08	1.30E-05	1.12E-07	2.18E-05	8.09E-08	1.32E-05	7.81E-08	1.26E-05	6.41E-08	1.45E-05	6.54E-08	9.51E-06	7.65E-08	1.60E-05
104098-49-9	DTXSID0034271	Imazapic ammonium salt	275.1269914	15.52773813	0	0	1	0	9.11E-08	1.31E-05	8.54E-08	1.15E-05	7.19E-08	9.27E-06	7.58E-08	1.16E-05	1.08E-07	1.63E-05	1.11E-07	1.50E-05	9.39E-08	1.21E-05	8.13E-08	1.20E-05	9.40E-08	1.18E-05	9.69E-08	1.50E-05
81335-46-8	DTXSID0034275	Imazaquin sodium salt	311.1269914	15.52773813	0	0	1	0	1.03E-07	1.48E-05	9.66E-08	1.30E-05	8.13E-08	1.05E-05	8.57E-08	1.31E-05	1.22E-07	1.84E-05	1.25E-07	1.69E-05	1.06E-07	1.37E-05	9.20E-08	1.35E-05	1.06E-07	1.34E-05	1.10E-07	1.70E-05
57213-69-1	DTXSID0034302	Triclopyr triethylamine salt	254.925676	15.52773813	0	0	1	0	8.44E-08	1.21E-05	7.91E-08	1.07E-05	6.66E-08	8.59E-06	7.02E-08	1.07E-05	1.00E-07	1.51E-05	1.02E-07	1.39E-05	8.70E-08	1.12E-05	7.54E-08	1.11E-05	8.71E-08	1.10E-05	8.98E-08	1.39E-05
51173-63-8	DTXSID0034304	Acetic acid, (2,4-dichlorophenoxy)-, compd. with methanamine (1:1)	219.9693994	15.52773813	0	0	0	0	1.53E-07	2.63E-05	1.52E-07	3.03E-05	1.27E-07	2.89E-05	1.39E-07	2.79E-05	2.41E-07	4.71E-05	1.74E-07	2.84E-05	1.68E-07	2.71E-05	1.38E-07	3.12E-05	1.41E-07	2.05E-05	1.65E-07	3.44E-05
26544-20-7	DTXSID0034306	MCPA-isooctyl	312.1492223	15.52773813	0	0	1	0	1.03E-07	1.48E-05	9.69E-08	1.30E-05	8.16E-08	1.05E-05	8.60E-08	1.31E-05	1.23E-07	1.85E-05	1.25E-07	1.70E-05	1.07E-07	1.37E-05	9.23E-08	1.36E-05	1.07E-07	1.34E-05	1.10E-07	1.70E-05
20679-58-7	DTXSID0034308	1,4-Bis(bromoacetoxy)-2-butene	327.894583	15.52773813	0	0	1	0	1.09E-07	1.56E-05	1.02E-07	1.37E-05	8.57E-08	1.10E-05	9.03E-08	1.38E-05	1.29E-07	1.94E-05	1.32E-07	1.78E-05	1.12E-07	1.44E-05	9.69E-08	1.43E-05	1.12E-07	1.41E-05	1.15E-07	1.79E-05
53905-38-7	DTXSID0034358	Benzene, 1-(8-methoxy-4,8-dimethyl(nonyl)-4-(1-methylethyl)-	304.2766158	15.52773813	0	0	0	0	2.11E-07	3.64E-05	2.10E-07	4.20E-05	1.76E-07	4.00E-05	1.92E-07	3.86E-05	3.33E-07	6.51E-05	2.41E-07	3.93E-05	2.33E-07	3.75E-05	1.91E-07	4.32E-05	1.95E-07	2.84E-05	2.28E-07	4.76E-05
1111-67-7	DTXSID0034481	Copper thiocyanate	58.98297003	15.52773813	0	1	1	0	3.08E-09	8.15E-07	3.58E-09	9.57E-07	1.74E-09	4.52E-07	3.18E-09	8.21E-07	2.83E-09	9.43E-07	3.61E-09	1.02E-06	3.38E-09	7.82E-07	2.76E-09	7.23E-07	3.22E-09	6.77E-07	3.28E-09	1.01E-06
82027-59-6	DTXSID0034483	Cupric triethanolamine	149.1051933	15.52773813	0	0	1	0	4.93E-08	7.09E-06	4.63E-08	6.23E-06	3.90E-08	5.02E-06	4.11E-08	6.27E-06	5.86E-08	8.82E-06	5.99E-08	8.11E-06	5.09E-08	6.54E-06	4.41E-08	6.48E-06	5.10E-08	6.41E-06	5.25E-08	8.14E-06
16582-93-7	DTXSID00344895	2,3,4,5-Tetrafluorobenzonitrile	175.0045119	15.52773813	0	0	0	0	1.21E-07	2.09E-05	1.21E-07	2.41E-05	1.01E-07	2.30E-05	1.11E-07	2.22E-05	1.92E-07	3.75E-05	1.39E-07	2.26E-05	1.34E-07	2.16E-05	1.10E-07	2.49E-05	1.12E-07	1.63E-05	1.31E-07	2.74E-05
13684-56-5	DTXSID0034518	Desmedipham	300.111007	15.52773813	0	1	1	0	2.07E-08	3.61E-06	1.72E-08	4.56E-06	1.02E-08	2.24E-06	2.17E-08	6.14E-06	1.70E-08	4.26E-06	1.21E-08	3.90E-06	1.24E-08	5.51E-06	1.43E-08	3.79E-06	1.26E-08	3.90E-06	1.31E-08	3.40E-06
12276-01-6	DTXSID0034564	EDTA, copper salt	292.0906655	15.52773813	0	0	1	1	7.83E-07	0.000200642	1.28E-06	0.000323687	4.53E-07	9.97E-05	9.15E-07	0.000244788	5.63E-07	0.00015226	8.66E-07	0.00020696	9.02E-07	0.000208472	7.81E-07	0.00028417	8.76E-07	0.000218569	8.42E-07	0.000203603
2164-07-0	DTXSID0034568	Endothal-dipotassium	186.0528234	15.52773813	0	0	1	0	6.16E-08	8.85E-06	5.77E-08	7.77E-06	4.86E-08	6.27E-06	5.12E-08	7.83E-06	7.31E-08	1.10E-05	7.48E-08	1.01E-05	6.35E-08	8.17E-06	5.50E-08	8.09E-06	6.36E-08	8.00E-06	6.55E-08	1.02E-05
70901-12-1	DTXSID0034645	Glycine, N-(phosphonomethyl)- potassium salt	169.014009	15.52773813	0	0	1	0	5.59E-08	8.04E-06	5.25E-08	7.06E-06	4.42E-08	5.70E-06	4.66E-08	7.11E-06	6.64E-08	1.00E-05	6.79E-08	9.20E-06	5.77E-08	7.42E-06	5.00E-08	7.35E-06	5.78E-08	7.27E-06	5.95E-08	9.22E-06
38641-94-0	DTXSID0034649	Glyphosate isopropylamine	169.014009	15.52773813	0	1	1	0	8.84E-09	2.33E-06	1.03E-08	2.74E-06	5.00E-09	1.29E-06	9.11E-09	2.35E-06	8.11E-09	2.70E-06	1.04E-08	2.91E-06	9.68E-09	2.24E-06	7.89E-09	2.07E-06	9.22E-09	1.94E-06	9.40E-09	2.90E-06
2039-46-5	DTXSID0034699	MCPA dimethylamine salt	200.0240218	15.52773813	0	1	1	0	1.05E-08	2.76E-06	1.21E-08	3.25E-06	5.92E-09	1.53E-06	1.08E-08	2.79E-06	9.59E-09	3.20E-06	1.22E-08	3.45E-06	1.15E-08	2.65E-06	9.34E-09	2.45E-06	1.09E-08	2.30E-06	1.11E-08	3.44E-06
30388-01-3	DTXSID0034720	2-Hydroxypropyl methanethiosulfonate	170.0071362	15.52773813	0	0	1	0	5.63E-08	8.09E-06	5.28E-08	7.10E-06	4.44E-08	5.73E-06	4.68E-08	7.15E-06	6.68E-08	1.01E-05	6.83E-08	9.25E-06	5.80E-08	7.46E-06	5.03E-08	7.39E-06	5.81E-08	7.31E-06	5.99E-08	9.28E-06
210631-68-8	DTXSID0034722	Topramezone	363.0888916	15.52773813	0	0	1	0	1.12E-07	1.46E-05	1.22E-07	1.56E-05	9.16E-08	1.17E-05	1.07E-07	2.23E-05	1.46E-07	1.78E-05	1.46E-07	1.85E-05	1.54E-07	1.63E-05	1.19E-07	2.38E-05	1.33E-07	2.02E-05	1.20E-07	2.15E-05
121451-02-3	DTXSID0034774	Noviflumuron	527.9690014	15.52773813	0	0	1	0	1.75E-07	2.51E-05	1.64E-07	2.21E-05	1.38E-07	1.78E-05	1.45E-07	2.22E-05	2.07E-07	3.12E-05	2.12E-07	2.87E-05	1.80E-07	2.32E-05	1.56E-07	2.30E-05	1.80E-07	2.27E-05	1.86E-07	2.88E-05
57018-04-9	DTXSID0034776	Tolclofos-methyl	299.9543572	15.52773813	0	1	1	0	2.00E-08	2.94E-06	1.78E-08	5.56E-06	9.46E-09	1.92E-06	1.82E-08	3.87E-06	1.33E-08	4.47E-06	1.55E-08	3.51E-06	1.38E-08	3.48E-06	1.48E-08	3.23E-06	1.62E-08	5.06E-06	1.54E-08	6.61E-06
219714-96-2	DTXSID0034803	Penoxsulam	483.0635806	15.52773813	0	0	1	1	2.66E-06	0.000547627	4.35E-06	0.000863888	2.12E-06	0.000254782	3.07E-06	0.000846725	2.92E-06	0.000451838	2.79E-06	0.000516876	2.74E-06	0.000463257	2.63E-06	0.000484922	2.74E-06	0.000492639	2.33E-06	0.000570484
15165-67-0	DTXSID0034851	Dichlorprop-P	233.9850495	15.52773813	0	1	1	0	1.22E-08	3.23E-06	1.42E-08	3.80E-06	6.92E-09	1.79E-06	1.26E-08	3.26E-06	1.12E-08	3.74E-06	1.43E-08	4.03E-06	1.34E-08	3.10E-06	1.09E-08	2.87E-06	1.28E-08	2.69E-06	1.30E-08	4.02E-06
6131-24-4	DTXSID00348535	Hexane, 3-methyl-, (3S)-	100.1252005	15.52773813	0	0	0	0	6.95E-08	1.20E-05	6.92E-08	1.38E-05	5.78E-08	1.32E-05	6.33E-08	1.27E-05	1.10E-07	2.14E-05	7.93E-08	1.29E-05	7.66E-08	1.23E-05	6.29E-08	1.42E-05	6.41E-08	9.33E-06	7.50E-08	1.57E-05
79241-46-6	DTXSID0034855	Fluazifop-P-butyl	383.1344428	15.52773813	0	1	1	0	2.32E-08	4.25E-06	2.40E-08	4.27E-06	1.10E-08	2.90E-06	1.96E-08	6.15E-06	1.74E-08	4.78E-06	1.81E-08	4.43E-06	1.70E-08	5.39E-06	2.06E-08	6.18E-06	2.24E-08	5.43E-06	1.90E-08	5.69E-06
100646-51-3	DTXSID0034857	Quizalofop-p-ethyl	372.0876847	15.52773813	0	1	1	0	2.02E-08	4.85E-06	1.81E-08	4.68E-06	1.04E-08	4.21E-06	2.47E-08	7.64E-06	2.11E-08	6.50E-06	1.52E-08	4.14E-06	1.67E-08	4.36E-06	1.76E-08	3.25E-06	1.84E-08	4.05E-06	2.10E-08	5.14E-06
98886-44-3	DTXSID0034930	Fosthiazate	283.0465721	15.52773813	0	0	1	0	7.77E-08	9.11E-06	9.66E-08	1.50E-05	7.60E-08	8.94E-06	8.20E-08	1.57E-05	1.00E-07	2.00E-05	1.05E-07	1.58E-05	1.23E-07	3.92E-05	1.27E-07	1.85E-05	1.18E-07	1.87E-05	1.10E-07	1.13E-05
2964-07-0	DTXSID00349325	[gamma-32P]-ATP	506.9957455	15.52773813	0	0	0	0	3.52E-07	6.06E-05	3.50E-07	6.99E-05	2.93E-07	6.67E-05	3.21E-07	6.44E-05	5.55E-07	0.000108516	4.02E-07	6.55E-05	3.88E-07	6.25E-05	3.19E-07	7.20E-05	3.25E-07	4.73E-05	3.80E-07	7.94E-05
74222-97-2	DTXSID0034936	Sulfometuron-methyl	364.0841406	15.52773813	0	0	1	0	1.05E-07	2.25E-05	1.13E-07	1.34E-05	1.04E-07	1.01E-05	1.13E-07	1.26E-05	1.41E-07	2.05E-05	1.38E-07	1.79E-05	1.35E-07	2.31E-05	1.33E-07	1.52E-05	1.33E-07	1.62E-05	1.71E-07	2.22E-05
2792-51-0	DTXSID00350092	AC1LDRM0	212.0797069	15.52773813	0	0	0	0	1.47E-07	2.54E-05	1.47E-07	2.93E-05	1.22E-07	2.79E-05	1.34E-07	2.69E-05	2.32E-07	4.54E-05	1.68E-07	2.74E-05	1.62E-07	2.61E-05	1.33E-07	3.01E-05	1.36E-07	1.98E-05	1.59E-07	3.32E-05
127-41-3	DTXSID0035160	alpha-Ionone	192.1514153	138.884312	1	0	0	1	2.33E-05	0.002441771	3.68E-05	0.006311755	1.96E-05	0.002129389	3.26E-05	0.006052278	2.55E-05	0.004355534	2.67E-05	0.005519572	2.88E-05	0.003796114	2.82E-05	0.005503441	2.70E-05	0.005909134	2.24E-05	0.002854568
328-93-8	DTXSID00352132	2,5-Bis(trifluoromethyl)aniline	229.0326185	15.52773813	0	0	0	0	1.59E-07	2.74E-05	1.58E-07	3.16E-05	1.32E-07	3.01E-05	1.45E-07	2.91E-05	2.51E-07	4.90E-05	1.81E-07	2.96E-05	1.75E-07	2.82E-05	1.44E-07	3.25E-05	1.47E-07	2.13E-05	1.72E-07	3.58E-05
103788-65-4	DTXSID00352394	2-(5-Methyl-2-phenyl-1,3-oxazol-4-yl)ethan-1-ol	203.0946287	15.52773813	0	0	0	0	1.41E-07	2.43E-05	1.40E-07	2.80E-05	1.17E-07	2.67E-05	1.28E-07	2.58E-05	2.22E-07	4.35E-05	1.61E-07	2.63E-05	1.55E-07	2.50E-05	1.28E-07	2.88E-05	1.30E-07	1.89E-05	1.52E-07	3.18E-05
38421-90-8	DTXSID0035295	(E)-5-Decen-1-ol acetate	198.1619799	15.52773813	0	0	1	0	6.56E-08	9.43E-06	6.15E-08	8.28E-06	5.18E-08	6.68E-06	5.46E-08	8.34E-06	7.78E-08	1.17E-05	7.96E-08	1.08E-05	6.76E-08	8.70E-06	5.86E-08	8.62E-06	6.77E-08	8.53E-06	6.98E-08	1.08E-05
56341-37-8	DTXSID00353003	6-Chlorooxindole	167.0137915	15.52773813	0	0	0	0	1.16E-07	2.00E-05	1.15E-07	2.30E-05	9.64E-08	2.20E-05	1.06E-07	2.12E-05	1.83E-07	3.57E-05	1.32E-07	2.16E-05	1.28E-07	2.06E-05	1.05E-07	2.37E-05	1.07E-07	1.56E-05	1.25E-07	2.61E-05
43189-37-3	DTXSID00353306	D-4-Chlorophenylglycine	185.0243562	15.52773813	0	0	0	0	1.28E-07	2.21E-05	1.28E-07	2.55E-05	1.07E-07	2.43E-05	1.17E-07	2.35E-05	2.03E-07	3.96E-05	1.47E-07	2.39E-05	1.42E-07	2.28E-05	1.16E-07	2.63E-05	1.19E-07	1.72E-05	1.39E-07	2.90E-05
119192-10-8	DTXSID00356296	4-(1H-1,2,4-triazol-1-ylmethyl)aniline	174.0905463	15.52773813	0	0	0	0	1.21E-07	2.08E-05	1.20E-07	2.40E-05	1.01E-07	2.29E-05	1.10E-07	2.21E-05	1.91E-07	3.73E-05	1.38E-07	2.25E-05	1.33E-07	2.14E-05	1.09E-07	2.47E-05	1.12E-07	1.62E-05	1.30E-07	2.72E-05
10/2/2325	DTXSID00357389	(S,S)-(-)-Hydrobenzoin	214.0993797	15.52773813	0	0	0	0	1.49E-07	2.56E-05	1.48E-07	2.95E-05	1.24E-07	2.82E-05	1.35E-07	2.72E-05	2.35E-07	4.58E-05	1.70E-07	2.77E-05	1.64E-07	2.64E-05	1.35E-07	3.04E-05	1.37E-07	2.00E-05	1.60E-07	3.35E-05
42822-86-6	DTXSID0035744	p-Menthane-3,8-diol	172.1463299	15.52773813	0	1	1	0	9.00E-09	2.38E-06	1.05E-08	2.79E-06	5.09E-09	1.32E-06	9.28E-09	2.40E-06	8.26E-09	2.75E-06	1.05E-08	2.97E-06	9.86E-09	2.28E-06	8.04E-09	2.11E-06	9.39E-09	1.98E-06	9.58E-09	2.96E-06
72656-47-4	DTXSID00357480	(+)-Ethyl (R)-3-hydroxy-3-phenylpropionate	194.0942943	15.52773813	0	0	0	0	1.35E-07	2.32E-05	1.34E-07	2.68E-05	1.12E-07	2.55E-05	1.23E-07	2.46E-05	2.13E-07	4.15E-05	1.54E-07	2.51E-05	1.48E-07	2.39E-05	1.22E-07	2.76E-05	1.24E-07	1.81E-05	1.45E-07	3.04E-05
67233-85-6	DTXSID0035790	Sodium 2-methoxy-5-nitrophenolate	169.0375077	15.52773813	0	0	1	0	5.59E-08	8.04E-06	5.25E-08	7.06E-06	4.42E-08	5.70E-06	4.66E-08	7.11E-06	6.64E-08	1.00E-05	6.79E-08	9.20E-06	5.77E-08	7.42E-06	5.00E-08	7.35E-06	5.78E-08	7.27E-06	5.95E-08	9.22E-06
67601-10-9	DTXSID0035792	(3S,6S)-6-Isopropenyl-3-methyl-9-decen-1-yl acetate	252.2089301	15.52773813	0	0	1	0	8.35E-08	1.20E-05	7.83E-08	1.05E-05	6.59E-08	8.50E-06	6.95E-08	1.06E-05	9.90E-08	1.49E-05	1.01E-07	1.37E-05	8.61E-08	1.11E-05	7.46E-08	1.10E-05	8.62E-08	1.09E-05	8.88E-08	1.38E-05
68332-79-6	DTXSID0035794	Propylene glycol caprylate	202.1568946	15.52773813	0	0	1	0	6.69E-08	9.62E-06	6.27E-08	8.45E-06	5.28E-08	6.81E-06	5.57E-08	8.51E-06	7.94E-08	1.20E-05	8.12E-08	1.10E-05	6.90E-08	8.87E-06	5.98E-08	8.79E-06	6.91E-08	8.70E-06	7.12E-08	1.10E-05
42922-74-7	DTXSID0035952	Sucrose, octanoate	594.3251417	15.52773813	0	0	1	0	1.97E-07	2.83E-05	1.84E-07	2.48E-05	1.55E-07	2.00E-05	1.64E-07	2.50E-05	2.33E-07	3.51E-05	2.39E-07	3.23E-05	2.03E-07	2.61E-05	1.76E-07	2.58E-05	2.03E-07	2.56E-05	2.09E-07	3.24E-05
13590-97-1	DTXSID0035954	Dodecylguanidine hydrochloride	227.2361479	138.884312	0	0	1	0	1.09E-07	1.59E-05	9.26E-08	1.31E-05	9.81E-08	1.23E-05	8.69E-08	1.28E-05	1.39E-07	2.40E-05	1.32E-07	1.98E-05	1.09E-07	1.50E-05	1.01E-07	1.58E-05	1.16E-07	1.53E-05	1.15E-07	1.92E-05
178374-44-2	DTXSID00361446	AC1LOQWD	230.0702851	15.52773813	0	0	0	0	1.60E-07	2.75E-05	1.59E-07	3.17E-05	1.33E-07	3.03E-05	1.45E-07	2.92E-05	2.52E-07	4.92E-05	1.82E-07	2.97E-05	1.76E-07	2.83E-05	1.45E-07	3.27E-05	1.47E-07	2.14E-05	1.72E-07	3.60E-05
[truncated: 44,445 more rows]
