# Supplementary material for: Estimating provisional margins of exposure for data-poor chemicals using high-throughput computational methods
Source: Front Pharmacol. 2022 Oct 7;13:980747. doi: 10.3389/fphar.2022.980747 (PMC9586287; doi:10.3389/fphar.2022.980747)
Supplement: Supplementary file 1 [file DataSheet1.ZIP › Supplemental_Files_full_submitted/Exposure_Case_Study/HTTK_Toxtree_3.csv]

CAS	NAME	SMILES	DailyIntake	Cramer rules	toxTree.tree.cramer.CramerTreeResult	Cramer rules, with extensions	cramer2.categories.CramerTreeResult	Kroes TTC decision tree	Kroes TTC decision tree#explanation	Structural Alert for genotoxic carcinogenicity	Structural Alert for S. typhimurium mutagenicity	FG81_2	FG52_2
100-02-7	4-Nitrophenol	OC1=CC=C(C=C1)[N+]([O-])=O	0.672	High (Class III)	1N,2Y	High (Class III)	1N,2Y	Risk assessment requires compound-specific toxicity data	Q1N,Alerts(genotoxic)Y,SA1_genN,SA2_genN,SA3_genN,SA4_genN,SA5_genN,SA6_genN,SA7_genN,SA8_genN,SA9_genN,SA10_genN,SA11_genN,SA12_genN,SA13_genN,SA14_genN,SA15_genN,SA16_genN,SA18_genN,SA19_genN,SA21_genN,SA22_genN,SA23_genN,SA24_genN,SA25_genN,SA26_genN,SA27_genY,SA28_genN,SA28bis_genN,SA28ter_genN,SA29_genN,SA30_genN,SA37_genN,SA38_genN,SA39_gen_and_nogenN,Q2Y,Q3N,Q4Y	YES	YES	NO	NO
100-41-4	Ethylbenzene	CCC1=CC=CC=C1	0.81	Low (Class I)	1N,2N,3N,5N,6N,7N,16N,17N,19N,23Y,27Y,28N,30N,18N	Low (Class I)	1N,2N,3N,43N,5N,6N,42N,7N,16N,17N,19N,23Y,27Y,28N,30N,18N	Substance would not be expected to be a safety concern	Q1N,Alerts(genotoxic)Y,SA1_genN,SA2_genN,SA3_genN,SA4_genN,SA5_genN,SA6_genN,SA7_genN,SA8_genN,SA9_genN,SA10_genN,SA11_genN,SA12_genN,SA13_genN,SA14_genN,SA15_genN,SA16_genN,SA18_genN,SA19_genN,SA21_genN,SA22_genN,SA23_genN,SA24_genN,SA25_genN,SA26_genN,SA27_genN,SA28_genN,SA28bis_genN,SA28ter_genN,SA29_genN,SA30_genN,SA37_genN,SA38_genN,SA39_gen_and_nogenN,Q2N,Q5N	NO	NO	NO	NO
100-42-5	Styrene	C=CC1=CC=CC=C1	0.2412	Low (Class I)	1N,2N,3N,5N,6N,7N,16N,17N,19N,23Y,27Y,28N,30N,18N	Low (Class I)	1N,2N,3N,43N,5N,6N,42N,7N,16N,17N,19N,23Y,27Y,28N,30N,18N	Substance would not be expected to be a safety concern	Q1N,Alerts(genotoxic)Y,SA1_genN,SA2_genN,SA3_genN,SA4_genN,SA5_genN,SA6_genN,SA7_genN,SA8_genN,SA9_genN,SA10_genN,SA11_genN,SA12_genN,SA13_genN,SA14_genN,SA15_genN,SA16_genN,SA18_genN,SA19_genN,SA21_genN,SA22_genN,SA23_genN,SA24_genN,SA25_genN,SA26_genN,SA27_genN,SA28_genN,SA28bis_genN,SA28ter_genN,SA29_genN,SA30_genN,SA37_genN,SA38_genN,SA39_gen_and_nogenN,Q2N,Q5N	NO	NO	NO	NO
100-97-0	Methenamine	C1N2CN3CN1CN(C2)C3	42.90432	High (Class III)	1N,2N,3N,5N,6N,7Y,8N,10N,11Y,33N	High (Class III)	1N,2N,3N,43N,5N,6N,42N,7Y,8N,10N,11Y,33N	Substance would not be expected to be a safety concern	Q1N,Alerts(genotoxic)Y,SA1_genN,SA2_genN,SA3_genN,SA4_genN,SA5_genN,SA6_genN,SA7_genN,SA8_genN,SA9_genN,SA10_genN,SA11_genN,SA12_genN,SA13_genN,SA14_genN,SA15_genN,SA16_genN,SA18_genN,SA19_genN,SA21_genN,SA22_genN,SA23_genN,SA24_genN,SA25_genN,SA26_genN,SA27_genN,SA28_genN,SA28bis_genN,SA28ter_genN,SA29_genN,SA30_genN,SA37_genN,SA38_genN,SA39_gen_and_nogenN,Q2N,Q5Y,Q6N,Q8Y,Q9N	NO	NO	NO	NO
1007-28-9	Deisopropylatrazine	CCNC1=NC(N)=NC(Cl)=N1	0.2874	High (Class III)	1N,2N,3Y,4N	High (Class III)	1N,2N,3Y,4N	Risk assessment requires compound-specific toxicity data	Q1N,Alerts(genotoxic)Y,SA1_genN,SA2_genN,SA3_genN,SA4_genN,SA5_genN,SA6_genN,SA7_genN,SA8_genN,SA9_genN,SA10_genN,SA11_genN,SA12_genN,SA13_genN,SA14_genN,SA15_genN,SA16_genN,SA18_genN,SA19_genN,SA21_genN,SA22_genN,SA23_genN,SA24_genN,SA25_genN,SA26_genN,SA27_genN,SA28_genY,SA28bis_genY,SA28ter_genN,SA29_genN,SA30_genN,SA37_genN,SA38_genN,SA39_gen_and_nogenN,Q2Y,Q3N,Q4Y	YES	YES	NO	NO
100784-20-1	Halosulfuron-methyl	COC(=O)C1=C(N(C)N=C1Cl)S(=O)(=O)NC(=O)NC1=NC(OC)=CC(OC)=N1	0.00828	High (Class III)	1N,2N,3Y,4N	High (Class III)	1N,2N,3Y,4N	Substance would not be expected to be a safety concern	Q1N,Alerts(genotoxic)Y,SA1_genN,SA2_genN,SA3_genN,SA4_genN,SA5_genN,SA6_genN,SA7_genN,SA8_genN,SA9_genN,SA10_genN,SA11_genN,SA12_genN,SA13_genN,SA14_genN,SA15_genN,SA16_genN,SA18_genN,SA19_genN,SA21_genN,SA22_genN,SA23_genN,SA24_genN,SA25_genN,SA26_genN,SA27_genN,SA28_genN,SA28bis_genN,SA28ter_genN,SA29_genN,SA30_genN,SA37_genN,SA38_genN,SA39_gen_and_nogenN,Q2N,Q5N	NO	NO	NO	NO
10081-67-1	4-(2-Phenylpropan-2-yl)-N-[4-(2-phenylpropan-2-yl)phenyl]aniline	CC(C)(C1=CC=CC=C1)C1=CC=C(NC2=CC=C(C=C2)C(C)(C)C2=CC=CC=C2)C=C1	0.0002202	High (Class III)	1N,2N,3N,5N,6N,7N,16N,17N,19N,23Y,27Y,28Y,29N,33N	High (Class III)	1N,2N,3N,43N,5N,6N,42N,7N,16N,17N,19N,23Y,27Y,28Y,29N,33N	Substance would not be expected to be a safety concern	Q1N,Alerts(genotoxic)Y,SA1_genN,SA2_genN,SA3_genN,SA4_genN,SA5_genN,SA6_genN,SA7_genN,SA8_genN,SA9_genN,SA10_genN,SA11_genN,SA12_genN,SA13_genN,SA14_genN,SA15_genN,SA16_genN,SA18_genN,SA19_genN,SA21_genN,SA22_genN,SA23_genN,SA24_genN,SA25_genN,SA26_genN,SA27_genN,SA28_genN,SA28bis_genN,SA28ter_genN,SA29_genN,SA30_genN,SA37_genN,SA38_genN,SA39_gen_and_nogenN,Q2N,Q5N	NO	NO	NO	NO
101-05-3	Anilazine	ClC1=CC=CC=C1NC1=NC(Cl)=NC(Cl)=N1	0.01368	High (Class III)	1N,2N,3Y,4N	High (Class III)	1N,2N,3Y,4N	Substance would not be expected to be a safety concern	Q1N,Alerts(genotoxic)Y,SA1_genN,SA2_genN,SA3_genN,SA4_genN,SA5_genN,SA6_genN,SA7_genN,SA8_genN,SA9_genN,SA10_genN,SA11_genN,SA12_genN,SA13_genN,SA14_genN,SA15_genN,SA16_genN,SA18_genN,SA19_genN,SA21_genN,SA22_genN,SA23_genN,SA24_genN,SA25_genN,SA26_genN,SA27_genN,SA28_genN,SA28bis_genN,SA28ter_genN,SA29_genN,SA30_genN,SA37_genN,SA38_genN,SA39_gen_and_nogenN,Q2N,Q5N	NO	NO	NO	NO
101-10-0	Cloprop	CC(OC1=CC(Cl)=CC=C1)C(O)=O	0.1122	High (Class III)	1N,2N,3Y,4N	High (Class III)	1N,2N,3Y,4N	Substance would not be expected to be a safety concern	Q1N,Alerts(genotoxic)Y,SA1_genN,SA2_genN,SA3_genN,SA4_genN,SA5_genN,SA6_genN,SA7_genN,SA8_genN,SA9_genN,SA10_genN,SA11_genN,SA12_genN,SA13_genN,SA14_genN,SA15_genN,SA16_genN,SA18_genN,SA19_genN,SA21_genN,SA22_genN,SA23_genN,SA24_genN,SA25_genN,SA26_genN,SA27_genN,SA28_genN,SA28bis_genN,SA28ter_genN,SA29_genN,SA30_genN,SA37_genN,SA38_genN,SA39_gen_and_nogenN,Q2N,Q5N	NO	NO	NO	NO
101-21-3	Chlorpropham	CC(C)OC(=O)NC1=CC=CC(Cl)=C1	0.2472	High (Class III)	1N,2N,3Y,4N	High (Class III)	1N,2N,3Y,4N	Substance would not be expected to be a safety concern	Q1N,Alerts(genotoxic)Y,SA1_genN,SA2_genN,SA3_genN,SA4_genN,SA5_genN,SA6_genN,SA7_genN,SA8_genN,SA9_genN,SA10_genN,SA11_genN,SA12_genN,SA13_genN,SA14_genN,SA15_genN,SA16_genN,SA18_genN,SA19_genN,SA21_genN,SA22_genN,SA23_genN,SA24_genN,SA25_genN,SA26_genN,SA27_genN,SA28_genN,SA28bis_genN,SA28ter_genN,SA29_genN,SA30_genN,SA37_genN,SA38_genN,SA39_gen_and_nogenN,Q2N,Q5N	NO	NO	NO	YES
101-42-8	Fenuron	CN(C)C(=O)NC1=CC=CC=C1	0.4446	Low (Class I)	1N,2N,3N,5N,6N,7N,16N,17N,19N,23Y,27Y,28N,30N,18N	Low (Class I)	1N,2N,3N,43N,5N,6N,42N,7N,16N,17N,19N,23Y,27Y,28N,30N,18N	Substance would not be expected to be a safety concern	Q1N,Alerts(genotoxic)Y,SA1_genN,SA2_genN,SA3_genN,SA4_genN,SA5_genN,SA6_genN,SA7_genN,SA8_genN,SA9_genN,SA10_genN,SA11_genN,SA12_genN,SA13_genN,SA14_genN,SA15_genN,SA16_genN,SA18_genN,SA19_genN,SA21_genN,SA22_genN,SA23_genN,SA24_genN,SA25_genN,SA26_genN,SA27_genN,SA28_genN,SA28bis_genN,SA28ter_genN,SA29_genN,SA30_genN,SA37_genN,SA38_genN,SA39_gen_and_nogenN,Q2N,Q5N	NO	NO	NO	NO
101-54-2	N-Phenyl-1,4-benzenediamine	NC1=CC=C(NC2=CC=CC=C2)C=C1	0.02514	High (Class III)	1N,2N,3N,5N,6N,7N,16N,17N,19N,23Y,27Y,28Y,29N,33N	High (Class III)	1N,2N,3N,43N,5N,6N,42N,7N,16N,17N,19N,23Y,27Y,28Y,29N,33N	Negligible risk (low probability of a life-time cancer risk greater than 1 in 10^6	Q1N,Alerts(genotoxic)Y,SA1_genN,SA2_genN,SA3_genN,SA4_genN,SA5_genN,SA6_genN,SA7_genN,SA8_genN,SA9_genN,SA10_genN,SA11_genN,SA12_genN,SA13_genN,SA14_genN,SA15_genN,SA16_genN,SA18_genN,SA19_genN,SA21_genN,SA22_genN,SA23_genN,SA24_genN,SA25_genN,SA26_genN,SA27_genN,SA28_genY,SA28bis_genN,SA28ter_genN,SA29_genN,SA30_genN,SA37_genN,SA38_genN,SA39_gen_and_nogenN,Q2Y,Q3N,Q4N	YES	YES	NO	NO
101-61-1	4,4'-Methylenebis(N,N-dimethylaniline)	CN(C)C1=CC=C(CC2=CC=C(C=C2)N(C)C)C=C1	0.0756	High (Class III)	1N,2N,3N,5N,6N,7N,16N,17N,19N,23Y,27Y,28Y,29N,33N	High (Class III)	1N,2N,3N,43N,5N,6N,42N,7N,16N,17N,19N,23Y,27Y,28Y,29N,33N	Negligible risk (low probability of a life-time cancer risk greater than 1 in 10^6	Q1N,Alerts(genotoxic)Y,SA1_genN,SA2_genN,SA3_genN,SA4_genN,SA5_genN,SA6_genN,SA7_genN,SA8_genN,SA9_genN,SA10_genN,SA11_genN,SA12_genN,SA13_genN,SA14_genN,SA15_genN,SA16_genN,SA18_genN,SA19_genN,SA21_genN,SA22_genN,SA23_genN,SA24_genN,SA25_genN,SA26_genN,SA27_genN,SA28_genN,SA28bis_genY,SA28ter_genN,SA29_genN,SA30_genN,SA37_genN,SA38_genN,SA39_gen_and_nogenN,Q2Y,Q3N,Q4N	YES	YES	NO	NO
101-77-9	4,4'-Methylenedianiline	NC1=CC=C(CC2=CC=C(N)C=C2)C=C1	0.04158	High (Class III)	1N,2N,3N,5N,6N,7N,16N,17N,19N,23Y,27Y,28Y,29N,33N	High (Class III)	1N,2N,3N,43N,5N,6N,42N,7N,16N,17N,19N,23Y,27Y,28Y,29N,33N	Negligible risk (low probability of a life-time cancer risk greater than 1 in 10^6	Q1N,Alerts(genotoxic)Y,SA1_genN,SA2_genN,SA3_genN,SA4_genN,SA5_genN,SA6_genN,SA7_genN,SA8_genN,SA9_genN,SA10_genN,SA11_genN,SA12_genN,SA13_genN,SA14_genN,SA15_genN,SA16_genN,SA18_genN,SA19_genN,SA21_genN,SA22_genN,SA23_genN,SA24_genN,SA25_genN,SA26_genN,SA27_genN,SA28_genY,SA28bis_genN,SA28ter_genN,SA29_genN,SA30_genN,SA37_genN,SA38_genN,SA39_gen_and_nogenN,Q2Y,Q3N,Q4N	YES	YES	NO	NO
101-80-4	4,4'-Oxydianiline	NC1=CC=C(OC2=CC=C(N)C=C2)C=C1	0.117	High (Class III)	1N,2N,3N,5N,6N,7N,16N,17N,19N,23Y,27Y,28Y,29N,33N	High (Class III)	1N,2N,3N,43N,5N,6N,42N,7N,16N,17N,19N,23Y,27Y,28Y,29N,33N	Negligible risk (low probability of a life-time cancer risk greater than 1 in 10^6	Q1N,Alerts(genotoxic)Y,SA1_genN,SA2_genN,SA3_genN,SA4_genN,SA5_genN,SA6_genN,SA7_genN,SA8_genN,SA9_genN,SA10_genN,SA11_genN,SA12_genN,SA13_genN,SA14_genN,SA15_genN,SA16_genN,SA18_genN,SA19_genN,SA21_genN,SA22_genN,SA23_genN,SA24_genN,SA25_genN,SA26_genN,SA27_genN,SA28_genY,SA28bis_genN,SA28ter_genN,SA29_genN,SA30_genN,SA37_genN,SA38_genN,SA39_gen_and_nogenN,Q2Y,Q3N,Q4N	YES	YES	NO	NO
101-86-0	2-Benzylideneoctanal	CCCCCCC(C=O)=CC1=CC=CC=C1	7.80288	Low (Class I)	1N,2N,3N,5N,6N,7N,16N,17N,19N,23Y,27Y,28N,30N,18N	Low (Class I)	1N,2N,3N,43N,5N,6N,42N,7N,16N,17N,19N,23Y,27Y,28N,30N,18N	Substance would not be expected to be a safety concern	Q1N,Alerts(genotoxic)Y,SA1_genN,SA2_genN,SA3_genN,SA4_genN,SA5_genN,SA6_genN,SA7_genN,SA8_genN,SA9_genN,SA10_genN,SA11_genN,SA12_genN,SA13_genN,SA14_genN,SA15_genN,SA16_genN,SA18_genN,SA19_genN,SA21_genN,SA22_genN,SA23_genN,SA24_genN,SA25_genN,SA26_genN,SA27_genN,SA28_genN,SA28bis_genN,SA28ter_genN,SA29_genN,SA30_genN,SA37_genN,SA38_genN,SA39_gen_and_nogenN,Q2N,Q5Y,Q6N,Q8N,Q10N,Q12N	NO	NO	NO	NO
101193-40-2	Quinotolast	O=C(NC1=NNN=N1)C1=CC(OC2=CC=CC=C2)=C2C=CC=CN2C1=O	0.00726	High (Class III)	1N,2N,3N,5N,6N,7Y,8N,10N,11Y,33N	High (Class III)	1N,2N,3N,43N,5N,6N,42N,7Y,8N,10N,11Y,33N	Substance would not be expected to be a safety concern	Q1N,Alerts(genotoxic)Y,SA1_genN,SA2_genN,SA3_genN,SA4_genN,SA5_genN,SA6_genN,SA7_genN,SA8_genN,SA9_genN,SA10_genN,SA11_genN,SA12_genN,SA13_genN,SA14_genN,SA15_genN,SA16_genN,SA18_genN,SA19_genN,SA21_genN,SA22_genN,SA23_genN,SA24_genN,SA25_genN,SA26_genN,SA27_genN,SA28_genN,SA28bis_genN,SA28ter_genN,SA29_genN,SA30_genN,SA37_genN,SA38_genN,SA39_gen_and_nogenN,Q2N,Q5N	NO	NO	NO	NO
10161-33-8	17beta-Trenbolone	CC12C=CC3=C4CCC(=O)C=C4CCC3C1CCC2O	0.02604	High (Class III)	1N,2N,3N,5N,6N,7N,16N,17N,19N,23N,24N,25N,26N,22N,33N	High (Class III)	1N,2N,3N,43N,5N,6N,42N,7N,16N,17N,19N,23N,24N,25N,26N,22N,33N	Negligible risk (low probability of a life-time cancer risk greater than 1 in 10^6	Q1N,Alerts(genotoxic)Y,SA1_genN,SA2_genN,SA3_genN,SA4_genN,SA5_genN,SA6_genN,SA7_genN,SA8_genN,SA9_genN,SA10_genY,SA11_genN,SA12_genN,SA13_genN,SA14_genN,SA15_genN,SA16_genN,SA18_genN,SA19_genN,SA21_genN,SA22_genN,SA23_genN,SA24_genN,SA25_genN,SA26_genN,SA27_genN,SA28_genN,SA28bis_genN,SA28ter_genN,SA29_genN,SA30_genN,SA37_genN,SA38_genN,SA39_gen_and_nogenN,Q2Y,Q3N,Q4N	YES	YES	NO	NO
102-06-7	1,3-Diphenylguanidine	N=C(NC1=CC=CC=C1)NC1=CC=CC=C1	0.1494	High (Class III)	1N,2N,3N,5N,6N,7N,16N,17N,19N,23Y,27Y,28Y,29N,33N	High (Class III)	1N,2N,3N,43N,5N,6N,42N,7N,16N,17N,19N,23Y,27Y,28Y,29N,33N	Substance would not be expected to be a safety concern	Q1N,Alerts(genotoxic)Y,SA1_genN,SA2_genN,SA3_genN,SA4_genN,SA5_genN,SA6_genN,SA7_genN,SA8_genN,SA9_genN,SA10_genN,SA11_genN,SA12_genN,SA13_genN,SA14_genN,SA15_genN,SA16_genN,SA18_genN,SA19_genN,SA21_genN,SA22_genN,SA23_genN,SA24_genN,SA25_genN,SA26_genN,SA27_genN,SA28_genN,SA28bis_genN,SA28ter_genN,SA29_genN,SA30_genN,SA37_genN,SA38_genN,SA39_gen_and_nogenN,Q2N,Q5N	NO	NO	NO	NO
102-27-2	N-Ethyl-3-methylaniline	CCNC1=CC(C)=CC=C1	0.2934	Low (Class I)	1N,2N,3N,5N,6N,7N,16N,17N,19N,23Y,27Y,28N,30N,18N	Low (Class I)	1N,2N,3N,43N,5N,6N,42N,7N,16N,17N,19N,23Y,27Y,28N,30N,18N	Risk assessment requires compound-specific toxicity data	Q1N,Alerts(genotoxic)Y,SA1_genN,SA2_genN,SA3_genN,SA4_genN,SA5_genN,SA6_genN,SA7_genN,SA8_genN,SA9_genN,SA10_genN,SA11_genN,SA12_genN,SA13_genN,SA14_genN,SA15_genN,SA16_genN,SA18_genN,SA19_genN,SA21_genN,SA22_genN,SA23_genN,SA24_genN,SA25_genN,SA26_genN,SA27_genN,SA28_genN,SA28bis_genY,SA28ter_genN,SA29_genN,SA30_genN,SA37_genN,SA38_genN,SA39_gen_and_nogenN,Q2Y,Q3N,Q4Y	YES	YES	NO	NO
10238-21-8	Glybenclamide	COC1=C(C=C(Cl)C=C1)C(=O)NCCC1=CC=C(C=C1)S(=O)(=O)NC(=O)NC1CCCCC1	0.03654	High (Class III)	1N,2N,3Y,4N	High (Class III)	1N,2N,3Y,4N	Substance would not be expected to be a safety concern	Q1N,Alerts(genotoxic)Y,SA1_genN,SA2_genN,SA3_genN,SA4_genN,SA5_genN,SA6_genN,SA7_genN,SA8_genN,SA9_genN,SA10_genN,SA11_genN,SA12_genN,SA13_genN,SA14_genN,SA15_genN,SA16_genN,SA18_genN,SA19_genN,SA21_genN,SA22_genN,SA23_genN,SA24_genN,SA25_genN,SA26_genN,SA27_genN,SA28_genN,SA28bis_genN,SA28ter_genN,SA29_genN,SA30_genN,SA37_genN,SA38_genN,SA39_gen_and_nogenN,Q2N,Q5N	NO	NO	NO	NO
1024-57-3	Heptachlor epoxide	ClC1C2OC2C2C1C1(Cl)C(Cl)=C(Cl)C2(Cl)C1(Cl)Cl	0.005076	High (Class III)	1N,2N,3Y,4N	High (Class III)	1N,2N,3Y,4N	Negligible risk (low probability of a life-time cancer risk greater than 1 in 10^6	Q1N,Alerts(genotoxic)Y,SA1_genN,SA2_genN,SA3_genN,SA4_genN,SA5_genN,SA6_genN,SA7_genY,SA8_genN,SA9_genN,SA10_genN,SA11_genN,SA12_genN,SA13_genN,SA14_genN,SA15_genN,SA16_genN,SA18_genN,SA19_genN,SA21_genN,SA22_genN,SA23_genN,SA24_genN,SA25_genN,SA26_genN,SA27_genN,SA28_genN,SA28bis_genN,SA28ter_genN,SA29_genN,SA30_genN,SA37_genN,SA38_genN,SA39_gen_and_nogenN,Q2Y,Q3N,Q4N	YES	YES	NO	NO
10262-69-8	Maprotiline	CNCCCC12CCC(C3=CC=CC=C13)C1=CC=CC=C21	0.01536	High (Class III)	1N,2N,3N,5N,6N,7N,16N,17N,19N,23Y,27Y,28Y,29N,33N	High (Class III)	1N,2N,3N,43N,5N,6N,42N,7N,16N,17N,19N,23Y,27Y,28Y,29N,33N	Substance would not be expected to be a safety concern	Q1N,Alerts(genotoxic)Y,SA1_genN,SA2_genN,SA3_genN,SA4_genN,SA5_genN,SA6_genN,SA7_genN,SA8_genN,SA9_genN,SA10_genN,SA11_genN,SA12_genN,SA13_genN,SA14_genN,SA15_genN,SA16_genN,SA18_genN,SA19_genN,SA21_genN,SA22_genN,SA23_genN,SA24_genN,SA25_genN,SA26_genN,SA27_genN,SA28_genN,SA28bis_genN,SA28ter_genN,SA29_genN,SA30_genN,SA37_genN,SA38_genN,SA39_gen_and_nogenN,Q2N,Q5N	NO	NO	NO	NO
103-23-1	Di(2-ethylhexyl) adipate	CCCCC(CC)COC(=O)CCCCC(=O)OCC(CC)CCCC	38.95542	Low (Class I)	1N,2N,3N,5N,6N,7N,16N,17N,19Y,20Y,21N,18N	Low (Class I)	1N,2N,3N,43N,5N,6N,42N,7N,16N,17N,19Y,20Y,21N,44N,18N	Substance would not be expected to be a safety concern	Q1N,Alerts(genotoxic)Y,SA1_genN,SA2_genN,SA3_genN,SA4_genN,SA5_genN,SA6_genN,SA7_genN,SA8_genN,SA9_genN,SA10_genN,SA11_genN,SA12_genN,SA13_genN,SA14_genN,SA15_genN,SA16_genN,SA18_genN,SA19_genN,SA21_genN,SA22_genN,SA23_genN,SA24_genN,SA25_genN,SA26_genN,SA27_genN,SA28_genN,SA28bis_genN,SA28ter_genN,SA29_genN,SA30_genN,SA37_genN,SA38_genN,SA39_gen_and_nogenN,Q2N,Q5Y,Q6N,Q8N,Q10N,Q12N	NO	NO	NO	NO
103-24-2	Bis(2-ethylhexyl) nonanedioate	CCCCC(CC)COC(=O)CCCCCCCC(=O)OCC(CC)CCCC	5285.95374	Low (Class I)	1N,2N,3N,5N,6N,7N,16N,17N,19Y,20Y,21N,18N	Low (Class I)	1N,2N,3N,43N,5N,6N,42N,7N,16N,17N,19Y,20Y,21N,44N,18N	Risk assessment requires compound-specific toxicity data	Q1N,Alerts(genotoxic)Y,SA1_genN,SA2_genN,SA3_genN,SA4_genN,SA5_genN,SA6_genN,SA7_genN,SA8_genN,SA9_genN,SA10_genN,SA11_genN,SA12_genN,SA13_genN,SA14_genN,SA15_genN,SA16_genN,SA18_genN,SA19_genN,SA21_genN,SA22_genN,SA23_genN,SA24_genN,SA25_genN,SA26_genN,SA27_genN,SA28_genN,SA28bis_genN,SA28ter_genN,SA29_genN,SA30_genN,SA37_genN,SA38_genN,SA39_gen_and_nogenN,Q2N,Q5Y,Q6N,Q8N,Q10N,Q12Y	NO	NO	NO	NO
103-69-5	N-Ethylaniline	CCNC1=CC=CC=C1	0.912	Low (Class I)	1N,2N,3N,5N,6N,7N,16N,17N,19N,23Y,27Y,28N,30N,18N	Low (Class I)	1N,2N,3N,43N,5N,6N,42N,7N,16N,17N,19N,23Y,27Y,28N,30N,18N	Risk assessment requires compound-specific toxicity data	Q1N,Alerts(genotoxic)Y,SA1_genN,SA2_genN,SA3_genN,SA4_genN,SA5_genN,SA6_genN,SA7_genN,SA8_genN,SA9_genN,SA10_genN,SA11_genN,SA12_genN,SA13_genN,SA14_genN,SA15_genN,SA16_genN,SA18_genN,SA19_genN,SA21_genN,SA22_genN,SA23_genN,SA24_genN,SA25_genN,SA26_genN,SA27_genN,SA28_genN,SA28bis_genY,SA28ter_genN,SA29_genN,SA30_genN,SA37_genN,SA38_genN,SA39_gen_and_nogenN,Q2Y,Q3N,Q4Y	YES	YES	NO	NO
103-90-2	Acetaminophen	CC(=O)NC1=CC=C(O)C=C1	0.01632	Low (Class I)	1N,2N,3N,5N,6N,7N,16N,17N,19N,23Y,27Y,28N,30N,18N	Low (Class I)	1N,2N,3N,43N,5N,6N,42N,7N,16N,17N,19N,23Y,27Y,28N,30N,18N	Negligible risk (low probability of a life-time cancer risk greater than 1 in 10^6	Q1N,Alerts(genotoxic)Y,SA1_genN,SA2_genN,SA3_genN,SA4_genN,SA5_genN,SA6_genN,SA7_genN,SA8_genN,SA9_genN,SA10_genN,SA11_genN,SA12_genN,SA13_genN,SA14_genN,SA15_genN,SA16_genN,SA18_genN,SA19_genN,SA21_genN,SA22_genN,SA23_genN,SA24_genN,SA25_genN,SA26_genN,SA27_genN,SA28_genN,SA28bis_genN,SA28ter_genY,SA29_genN,SA30_genN,SA37_genN,SA38_genN,SA39_gen_and_nogenN,Q2Y,Q3N,Q4N	YES	YES	NO	NO
103361-09-7	Flumioxazin	FC1=CC2=C(C=C1N1C(=O)C3=C(CCCC3)C1=O)N(CC#C)C(=O)CO2	0.2238	High (Class III)	1N,2N,3Y,4N	High (Class III)	1N,2N,3Y,4N	Risk assessment requires compound-specific toxicity data	Q1N,Alerts(genotoxic)Y,SA1_genN,SA2_genN,SA3_genN,SA4_genN,SA5_genN,SA6_genN,SA7_genN,SA8_genN,SA9_genN,SA10_genY,SA11_genN,SA12_genN,SA13_genN,SA14_genN,SA15_genN,SA16_genN,SA18_genN,SA19_genN,SA21_genN,SA22_genN,SA23_genN,SA24_genN,SA25_genN,SA26_genN,SA27_genN,SA28_genN,SA28bis_genN,SA28ter_genN,SA29_genN,SA30_genN,SA37_genN,SA38_genN,SA39_gen_and_nogenN,Q2Y,Q3N,Q4Y	YES	YES	NO	NO
103628-46-2	Sumatriptan	CNS(=O)(=O)CC1=CC=C2NC=C(CCN(C)C)C2=C1	0.01944	High (Class III)	1N,2N,3Y,4N	High (Class III)	1N,2N,3Y,4N	Substance would not be expected to be a safety concern	Q1N,Alerts(genotoxic)Y,SA1_genN,SA2_genN,SA3_genN,SA4_genN,SA5_genN,SA6_genN,SA7_genN,SA8_genN,SA9_genN,SA10_genN,SA11_genN,SA12_genN,SA13_genN,SA14_genN,SA15_genN,SA16_genN,SA18_genN,SA19_genN,SA21_genN,SA22_genN,SA23_genN,SA24_genN,SA25_genN,SA26_genN,SA27_genN,SA28_genN,SA28bis_genN,SA28ter_genN,SA29_genN,SA30_genN,SA37_genN,SA38_genN,SA39_gen_and_nogenN,Q2N,Q5N	NO	NO	NO	NO
104-13-2	4-Butylaniline	CCCCC1=CC=C(N)C=C1	1.236	Low (Class I)	1N,2N,3N,5N,6N,7N,16N,17N,19N,23Y,27Y,28N,30N,18N	Low (Class I)	1N,2N,3N,43N,5N,6N,42N,7N,16N,17N,19N,23Y,27Y,28N,30N,18N	Risk assessment requires compound-specific toxicity data	Q1N,Alerts(genotoxic)Y,SA1_genN,SA2_genN,SA3_genN,SA4_genN,SA5_genN,SA6_genN,SA7_genN,SA8_genN,SA9_genN,SA10_genN,SA11_genN,SA12_genN,SA13_genN,SA14_genN,SA15_genN,SA16_genN,SA18_genN,SA19_genN,SA21_genN,SA22_genN,SA23_genN,SA24_genN,SA25_genN,SA26_genN,SA27_genN,SA28_genY,SA28bis_genN,SA28ter_genN,SA29_genN,SA30_genN,SA37_genN,SA38_genN,SA39_gen_and_nogenN,Q2Y,Q3N,Q4Y	YES	YES	NO	NO
104-66-5	1,2-Diphenoxyethane	C(COC1=CC=CC=C1)OC1=CC=CC=C1	0.2922	High (Class III)	1N,2N,3N,5N,6N,7N,16N,17N,19N,23Y,27Y,28Y,29N,33N	High (Class III)	1N,2N,3N,43N,5N,6N,42N,7N,16N,17N,19N,23Y,27Y,28Y,29N,33N	Substance would not be expected to be a safety concern	Q1N,Alerts(genotoxic)Y,SA1_genN,SA2_genN,SA3_genN,SA4_genN,SA5_genN,SA6_genN,SA7_genN,SA8_genN,SA9_genN,SA10_genN,SA11_genN,SA12_genN,SA13_genN,SA14_genN,SA15_genN,SA16_genN,SA18_genN,SA19_genN,SA21_genN,SA22_genN,SA23_genN,SA24_genN,SA25_genN,SA26_genN,SA27_genN,SA28_genN,SA28bis_genN,SA28ter_genN,SA29_genN,SA30_genN,SA37_genN,SA38_genN,SA39_gen_and_nogenN,Q2N,Q5N	NO	NO	NO	NO
104-67-6	5-Heptyldihydro-2(3H)-furanone	CCCCCCCC1CCC(=O)O1	0.276	Intermediate (Class II)	1N,2N,3N,5N,6N,7Y,8Y,9N,20Y,21N,18Y	Intermediate (Class II)	1N,2N,3N,43N,5N,6N,42N,7Y,8Y,9N,20Y,21N,44N,18Y	Substance would not be expected to be a safety concern	Q1N,Alerts(genotoxic)Y,SA1_genN,SA2_genN,SA3_genN,SA4_genN,SA5_genN,SA6_genN,SA7_genN,SA8_genN,SA9_genN,SA10_genN,SA11_genN,SA12_genN,SA13_genN,SA14_genN,SA15_genN,SA16_genN,SA18_genN,SA19_genN,SA21_genN,SA22_genN,SA23_genN,SA24_genN,SA25_genN,SA26_genN,SA27_genN,SA28_genN,SA28bis_genN,SA28ter_genN,SA29_genN,SA30_genN,SA37_genN,SA38_genN,SA39_gen_and_nogenN,Q2N,Q5N	NO	NO	NO	NO
104098-48-8	Imazapic	CC(C)C1(C)NC(=NC1=O)C1=NC=C(C)C=C1C(O)=O	0.01818	High (Class III)	1N,2N,3N,5N,6N,7Y,8N,10N,11Y,33N	High (Class III)	1N,2N,3N,43N,5N,6N,42N,7Y,8N,10N,11Y,33N	Substance would not be expected to be a safety concern	Q1N,Alerts(genotoxic)Y,SA1_genN,SA2_genN,SA3_genN,SA4_genN,SA5_genN,SA6_genN,SA7_genN,SA8_genN,SA9_genN,SA10_genN,SA11_genN,SA12_genN,SA13_genN,SA14_genN,SA15_genN,SA16_genN,SA18_genN,SA19_genN,SA21_genN,SA22_genN,SA23_genN,SA24_genN,SA25_genN,SA26_genN,SA27_genN,SA28_genN,SA28bis_genN,SA28ter_genN,SA29_genN,SA30_genN,SA37_genN,SA38_genN,SA39_gen_and_nogenN,Q2N,Q5N	NO	NO	NO	NO
104206-82-8	Mesotrione	CS(=O)(=O)C1=CC(=C(C=C1)C(=O)C1C(=O)CCCC1=O)[N+]([O-])=O	0.0702	High (Class III)	1N,2Y	High (Class III)	1N,2Y	Negligible risk (low probability of a life-time cancer risk greater than 1 in 10^6	Q1N,Alerts(genotoxic)Y,SA1_genN,SA2_genN,SA3_genN,SA4_genN,SA5_genN,SA6_genN,SA7_genN,SA8_genN,SA9_genN,SA10_genN,SA11_genN,SA12_genN,SA13_genN,SA14_genN,SA15_genN,SA16_genN,SA18_genN,SA19_genN,SA21_genN,SA22_genN,SA23_genN,SA24_genN,SA25_genN,SA26_genN,SA27_genY,SA28_genN,SA28bis_genN,SA28ter_genN,SA29_genN,SA30_genN,SA37_genN,SA38_genN,SA39_gen_and_nogenN,Q2Y,Q3N,Q4N	YES	YES	NO	NO
10453-86-8	Resmethrin	CC(C)=CC1C(C(=O)OCC2=COC(CC3=CC=CC=C3)=C2)C1(C)C	0.1428	High (Class III)	1N,2N,3N,5N,6N,7Y,8N,10N,11N,12Y,13Y,14Y,15N,33N	High (Class III)	1N,2N,3N,43N,5N,6N,42N,7Y,8N,10N,11N,12Y,13Y,14Y,15N,33N	Substance would not be expected to be a safety concern	Q1N,Alerts(genotoxic)Y,SA1_genN,SA2_genN,SA3_genN,SA4_genN,SA5_genN,SA6_genN,SA7_genN,SA8_genN,SA9_genN,SA10_genN,SA11_genN,SA12_genN,SA13_genN,SA14_genN,SA15_genN,SA16_genN,SA18_genN,SA19_genN,SA21_genN,SA22_genN,SA23_genN,SA24_genN,SA25_genN,SA26_genN,SA27_genN,SA28_genN,SA28bis_genN,SA28ter_genN,SA29_genN,SA30_genN,SA37_genN,SA38_genN,SA39_gen_and_nogenN,Q2N,Q5N	NO	NO	NO	NO
104987-11-3	Tacrolimus	COC1CC(CCC1O)C=C(C)C1OC(=O)C2CCCCN2C(=O)C(=O)C2(O)OC(C(CC2C)OC)C(CC(C)CC(C)=CC(CC=C)C(=O)CC(O)C1C)OC	0.00804	High (Class III)	1N,2N,3N,5N,6N,7Y,8N,10N,11Y,33N	High (Class III)	1N,2N,3N,43N,5N,6N,42N,7Y,8N,10N,11Y,33N	Substance would not be expected to be a safety concern	Q1N,Alerts(genotoxic)Y,SA1_genN,SA2_genN,SA3_genN,SA4_genN,SA5_genN,SA6_genN,SA7_genN,SA8_genN,SA9_genN,SA10_genN,SA11_genN,SA12_genN,SA13_genN,SA14_genN,SA15_genN,SA16_genN,SA18_genN,SA19_genN,SA21_genN,SA22_genN,SA23_genN,SA24_genN,SA25_genN,SA26_genN,SA27_genN,SA28_genN,SA28bis_genN,SA28ter_genN,SA29_genN,SA30_genN,SA37_genN,SA38_genN,SA39_gen_and_nogenN,Q2N,Q5N	NO	NO	NO	NO
105-13-5	(4-Methoxyphenyl)methanol	COC1=CC=C(CO)C=C1	3.534	Low (Class I)	1N,2N,3N,5N,6N,7N,16N,17N,19N,23Y,27Y,28N,30N,18N	Low (Class I)	1N,2N,3N,43N,5N,6N,42N,7N,16N,17N,19N,23Y,27Y,28N,30N,18N	Substance would not be expected to be a safety concern	Q1N,Alerts(genotoxic)Y,SA1_genN,SA2_genN,SA3_genN,SA4_genN,SA5_genN,SA6_genN,SA7_genN,SA8_genN,SA9_genN,SA10_genN,SA11_genN,SA12_genN,SA13_genN,SA14_genN,SA15_genN,SA16_genN,SA18_genN,SA19_genN,SA21_genN,SA22_genN,SA23_genN,SA24_genN,SA25_genN,SA26_genN,SA27_genN,SA28_genN,SA28bis_genN,SA28ter_genN,SA29_genN,SA30_genN,SA37_genN,SA38_genN,SA39_gen_and_nogenN,Q2N,Q5Y,Q6N,Q8N,Q10N,Q12N	NO	NO	NO	NO
105-60-2	Caprolactam	O=C1CCCCCN1	0.5886	High (Class III)	1N,2N,3N,5N,6N,7Y,8N,10N,11Y,33N	High (Class III)	1N,2N,3N,43N,5N,6N,42N,7Y,8N,10N,11Y,33N	Substance would not be expected to be a safety concern	Q1N,Alerts(genotoxic)Y,SA1_genN,SA2_genN,SA3_genN,SA4_genN,SA5_genN,SA6_genN,SA7_genN,SA8_genN,SA9_genN,SA10_genN,SA11_genN,SA12_genN,SA13_genN,SA14_genN,SA15_genN,SA16_genN,SA18_genN,SA19_genN,SA21_genN,SA22_genN,SA23_genN,SA24_genN,SA25_genN,SA26_genN,SA27_genN,SA28_genN,SA28bis_genN,SA28ter_genN,SA29_genN,SA30_genN,SA37_genN,SA38_genN,SA39_gen_and_nogenN,Q2N,Q5N	NO	NO	NO	NO
105-87-3	Geranyl acetate	CC(C)=CCCC(C)=CCOC(C)=O	17.40396	Low (Class I)	1N,2N,3N,5N,6N,7N,16N,17N,19Y,20Y,21N,18N	Low (Class I)	1N,2N,3N,43N,5N,6N,42N,7N,16N,17N,19Y,20Y,21N,44N,18N	Substance would not be expected to be a safety concern	Q1N,Alerts(genotoxic)Y,SA1_genN,SA2_genN,SA3_genN,SA4_genN,SA5_genN,SA6_genN,SA7_genN,SA8_genN,SA9_genN,SA10_genN,SA11_genN,SA12_genN,SA13_genN,SA14_genN,SA15_genN,SA16_genN,SA18_genN,SA19_genN,SA21_genN,SA22_genN,SA23_genN,SA24_genN,SA25_genN,SA26_genN,SA27_genN,SA28_genN,SA28bis_genN,SA28ter_genN,SA29_genN,SA30_genN,SA37_genN,SA38_genN,SA39_gen_and_nogenN,Q2N,Q5Y,Q6N,Q8N,Q10N,Q12N	NO	NO	NO	NO
105-99-7	Dibutyl hexanedioate	CCCCOC(=O)CCCCC(=O)OCCCC	62.14554	Low (Class I)	1N,2N,3N,5N,6N,7N,16N,17N,19Y,20Y,21N,18N	Low (Class I)	1N,2N,3N,43N,5N,6N,42N,7N,16N,17N,19Y,20Y,21N,44N,18N	Substance would not be expected to be a safety concern	Q1N,Alerts(genotoxic)Y,SA1_genN,SA2_genN,SA3_genN,SA4_genN,SA5_genN,SA6_genN,SA7_genN,SA8_genN,SA9_genN,SA10_genN,SA11_genN,SA12_genN,SA13_genN,SA14_genN,SA15_genN,SA16_genN,SA18_genN,SA19_genN,SA21_genN,SA22_genN,SA23_genN,SA24_genN,SA25_genN,SA26_genN,SA27_genN,SA28_genN,SA28bis_genN,SA28ter_genN,SA29_genN,SA30_genN,SA37_genN,SA38_genN,SA39_gen_and_nogenN,Q2N,Q5Y,Q6N,Q8N,Q10N,Q12N	NO	NO	NO	NO
10540-29-1	Tamoxifen	CCC(=C(C1=CC=CC=C1)C1=CC=C(OCCN(C)C)C=C1)C1=CC=CC=C1	0.01788	High (Class III)	1N,2N,3N,5N,6N,7N,16N,17N,19N,23Y,27Y,28Y,29N,33N	High (Class III)	1N,2N,3N,43N,5N,6N,42N,7N,16N,17N,19N,23Y,27Y,28Y,29N,33N	Substance would not be expected to be a safety concern	Q1N,Alerts(genotoxic)Y,SA1_genN,SA2_genN,SA3_genN,SA4_genN,SA5_genN,SA6_genN,SA7_genN,SA8_genN,SA9_genN,SA10_genN,SA11_genN,SA12_genN,SA13_genN,SA14_genN,SA15_genN,SA16_genN,SA18_genN,SA19_genN,SA21_genN,SA22_genN,SA23_genN,SA24_genN,SA25_genN,SA26_genN,SA27_genN,SA28_genN,SA28bis_genN,SA28ter_genN,SA29_genN,SA30_genN,SA37_genN,SA38_genN,SA39_gen_and_nogenN,Q2N,Q5N	NO	NO	NO	NO
105512-06-9	Clodinafop-propargyl	CC(OC1=CC=C(OC2=NC=C(Cl)C=C2F)C=C1)C(=O)OCC#C	0.1446	High (Class III)	1N,2N,3Y,4N	High (Class III)	1N,2N,3Y,4N	Substance would not be expected to be a safety concern	Q1N,Alerts(genotoxic)Y,SA1_genN,SA2_genN,SA3_genN,SA4_genN,SA5_genN,SA6_genN,SA7_genN,SA8_genN,SA9_genN,SA10_genN,SA11_genN,SA12_genN,SA13_genN,SA14_genN,SA15_genN,SA16_genN,SA18_genN,SA19_genN,SA21_genN,SA22_genN,SA23_genN,SA24_genN,SA25_genN,SA26_genN,SA27_genN,SA28_genN,SA28bis_genN,SA28ter_genN,SA29_genN,SA30_genN,SA37_genN,SA38_genN,SA39_gen_and_nogenN,Q2N,Q5N	NO	NO	NO	NO
105624-86-0	5HPP-33	CC(C)C1=CC=CC(C(C)C)=C1N1C(=O)C2=C(C=C(O)C=C2)C1=O	0.072	High (Class III)	1N,2N,3N,5N,6N,7Y,8N,10N,11Y,33N	High (Class III)	1N,2N,3N,43N,5N,6N,42N,7Y,8N,10N,11Y,33N	Substance would not be expected to be a safety concern	Q1N,Alerts(genotoxic)Y,SA1_genN,SA2_genN,SA3_genN,SA4_genN,SA5_genN,SA6_genN,SA7_genN,SA8_genN,SA9_genN,SA10_genN,SA11_genN,SA12_genN,SA13_genN,SA14_genN,SA15_genN,SA16_genN,SA18_genN,SA19_genN,SA21_genN,SA22_genN,SA23_genN,SA24_genN,SA25_genN,SA26_genN,SA27_genN,SA28_genN,SA28bis_genN,SA28ter_genN,SA29_genN,SA30_genN,SA37_genN,SA38_genN,SA39_gen_and_nogenN,Q2N,Q5N	NO	NO	NO	NO
106-25-2	(2Z)-3,7-Dimethylocta-2,6-dien-1-ol	CC(C)=CCCC(C)=CCO	1.008	Low (Class I)	1N,2N,3N,5N,6N,7N,16N,17N,19Y,20Y,21N,18N	Low (Class I)	1N,2N,3N,43N,5N,6N,42N,7N,16N,17N,19Y,20Y,21N,44N,18N	Substance would not be expected to be a safety concern	Q1N,Alerts(genotoxic)Y,SA1_genN,SA2_genN,SA3_genN,SA4_genN,SA5_genN,SA6_genN,SA7_genN,SA8_genN,SA9_genN,SA10_genN,SA11_genN,SA12_genN,SA13_genN,SA14_genN,SA15_genN,SA16_genN,SA18_genN,SA19_genN,SA21_genN,SA22_genN,SA23_genN,SA24_genN,SA25_genN,SA26_genN,SA27_genN,SA28_genN,SA28bis_genN,SA28ter_genN,SA29_genN,SA30_genN,SA37_genN,SA38_genN,SA39_gen_and_nogenN,Q2N,Q5N	NO	NO	NO	NO
106-44-5	p-Cresol	CC1=CC=C(O)C=C1	91.80966	Low (Class I)	1N,2N,3N,5N,6N,7N,16N,17N,19N,23Y,27Y,28N,30N,18N	Low (Class I)	1N,2N,3N,43N,5N,6N,42N,7N,16N,17N,19N,23Y,27Y,28N,30N,18N	Substance would not be expected to be a safety concern	Q1N,Alerts(genotoxic)Y,SA1_genN,SA2_genN,SA3_genN,SA4_genN,SA5_genN,SA6_genN,SA7_genN,SA8_genN,SA9_genN,SA10_genN,SA11_genN,SA12_genN,SA13_genN,SA14_genN,SA15_genN,SA16_genN,SA18_genN,SA19_genN,SA21_genN,SA22_genN,SA23_genN,SA24_genN,SA25_genN,SA26_genN,SA27_genN,SA28_genN,SA28bis_genN,SA28ter_genN,SA29_genN,SA30_genN,SA37_genN,SA38_genN,SA39_gen_and_nogenN,Q2N,Q5Y,Q6N,Q8N,Q10N,Q12N	NO	NO	NO	NO
106-46-7	1,4-Dichlorobenzene	ClC1=CC=C(Cl)C=C1	5.184	High (Class III)	1N,2N,3Y,4N	High (Class III)	1N,2N,3Y,4N	Substance would not be expected to be a safety concern	Q1N,Alerts(genotoxic)Y,SA1_genN,SA2_genN,SA3_genN,SA4_genN,SA5_genN,SA6_genN,SA7_genN,SA8_genN,SA9_genN,SA10_genN,SA11_genN,SA12_genN,SA13_genN,SA14_genN,SA15_genN,SA16_genN,SA18_genN,SA19_genN,SA21_genN,SA22_genN,SA23_genN,SA24_genN,SA25_genN,SA26_genN,SA27_genN,SA28_genN,SA28bis_genN,SA28ter_genN,SA29_genN,SA30_genN,SA37_genN,SA38_genN,SA39_gen_and_nogenN,Q2N,Q5Y,Q6N,Q8Y,Q9N	NO	NO	NO	NO
106-47-8	4-Chloroaniline	NC1=CC=C(Cl)C=C1	0.4968	High (Class III)	1N,2N,3Y,4N	High (Class III)	1N,2N,3Y,4N	Risk assessment requires compound-specific toxicity data	Q1N,Alerts(genotoxic)Y,SA1_genN,SA2_genN,SA3_genN,SA4_genN,SA5_genN,SA6_genN,SA7_genN,SA8_genN,SA9_genN,SA10_genN,SA11_genN,SA12_genN,SA13_genN,SA14_genN,SA15_genN,SA16_genN,SA18_genN,SA19_genN,SA21_genN,SA22_genN,SA23_genN,SA24_genN,SA25_genN,SA26_genN,SA27_genN,SA28_genY,SA28bis_genN,SA28ter_genN,SA29_genN,SA30_genN,SA37_genN,SA38_genN,SA39_gen_and_nogenN,Q2Y,Q3N,Q4Y	YES	YES	NO	NO
106-65-0	Dimethyl succinate	COC(=O)CCC(=O)OC	4.278	Low (Class I)	1N,2N,3N,5N,6N,7N,16N,17N,19Y,20Y,21N,18N	Low (Class I)	1N,2N,3N,43N,5N,6N,42N,7N,16N,17N,19Y,20Y,21N,44N,18N	Substance would not be expected to be a safety concern	Q1N,Alerts(genotoxic)Y,SA1_genN,SA2_genN,SA3_genN,SA4_genN,SA5_genN,SA6_genN,SA7_genN,SA8_genN,SA9_genN,SA10_genN,SA11_genN,SA12_genN,SA13_genN,SA14_genN,SA15_genN,SA16_genN,SA18_genN,SA19_genN,SA21_genN,SA22_genN,SA23_genN,SA24_genN,SA25_genN,SA26_genN,SA27_genN,SA28_genN,SA28bis_genN,SA28ter_genN,SA29_genN,SA30_genN,SA37_genN,SA38_genN,SA39_gen_and_nogenN,Q2N,Q5Y,Q6N,Q8N,Q10N,Q12N	NO	NO	NO	NO
106-99-0	1,3-Butadiene	C=CC=C	0.05616	Low (Class I)	1N,2N,3N,5Y	Low (Class I)	1N,2N,3N,43N,5Y	Substance would not be expected to be a safety concern	Q1N,Alerts(genotoxic)Y,SA1_genN,SA2_genN,SA3_genN,SA4_genN,SA5_genN,SA6_genN,SA7_genN,SA8_genN,SA9_genN,SA10_genN,SA11_genN,SA12_genN,SA13_genN,SA14_genN,SA15_genN,SA16_genN,SA18_genN,SA19_genN,SA21_genN,SA22_genN,SA23_genN,SA24_genN,SA25_genN,SA26_genN,SA27_genN,SA28_genN,SA28bis_genN,SA28ter_genN,SA29_genN,SA30_genN,SA37_genN,SA38_genN,SA39_gen_and_nogenN,Q2N,Q5N	NO	NO	NO	NO
10605-21-7	Carbendazim	COC(=O)NC1=NC2=CC=CC=C2N1	0.1374	High (Class III)	1N,2N,3N,5N,6N,7Y,8N,10N,11Y,33N	High (Class III)	1N,2N,3N,43N,5N,6N,42N,7Y,8N,10N,11Y,33N	Substance would not be expected to be a safety concern	Q1N,Alerts(genotoxic)Y,SA1_genN,SA2_genN,SA3_genN,SA4_genN,SA5_genN,SA6_genN,SA7_genN,SA8_genN,SA9_genN,SA10_genN,SA11_genN,SA12_genN,SA13_genN,SA14_genN,SA15_genN,SA16_genN,SA18_genN,SA19_genN,SA21_genN,SA22_genN,SA23_genN,SA24_genN,SA25_genN,SA26_genN,SA27_genN,SA28_genN,SA28bis_genN,SA28ter_genN,SA29_genN,SA30_genN,SA37_genN,SA38_genN,SA39_gen_and_nogenN,Q2N,Q5N	NO	NO	NO	YES
106266-06-2	Risperidone	CC1=C(CCN2CCC(CC2)C2=NOC3=C2C=CC(F)=C3)C(=O)N2CCCCC2=N1	0.0087	High (Class III)	1N,2N,3Y,4N	High (Class III)	1N,2N,3Y,4N	Substance would not be expected to be a safety concern	Q1N,Alerts(genotoxic)Y,SA1_genN,SA2_genN,SA3_genN,SA4_genN,SA5_genN,SA6_genN,SA7_genN,SA8_genN,SA9_genN,SA10_genN,SA11_genN,SA12_genN,SA13_genN,SA14_genN,SA15_genN,SA16_genN,SA18_genN,SA19_genN,SA21_genN,SA22_genN,SA23_genN,SA24_genN,SA25_genN,SA26_genN,SA27_genN,SA28_genN,SA28bis_genN,SA28ter_genN,SA29_genN,SA30_genN,SA37_genN,SA38_genN,SA39_gen_and_nogenN,Q2N,Q5N	NO	NO	NO	NO
107-06-2	1,2-Dichloroethane	ClCCCl	0.2298	High (Class III)	1N,2N,3Y,4N	High (Class III)	1N,2N,3Y,4N	Risk assessment requires compound-specific toxicity data	Q1N,Alerts(genotoxic)Y,SA1_genN,SA2_genN,SA3_genN,SA4_genN,SA5_genN,SA6_genN,SA7_genN,SA8_genY,SA9_genN,SA10_genN,SA11_genN,SA12_genN,SA13_genN,SA14_genN,SA15_genN,SA16_genN,SA18_genN,SA19_genN,SA21_genN,SA22_genN,SA23_genN,SA24_genN,SA25_genN,SA26_genN,SA27_genN,SA28_genN,SA28bis_genN,SA28ter_genN,SA29_genN,SA30_genN,SA37_genN,SA38_genN,SA39_gen_and_nogenN,Q2Y,Q3N,Q4Y	YES	YES	NO	NO
107-13-1	Acrylonitrile	C=CC#N	1.134	High (Class III)	1N,2Y	High (Class III)	1N,2Y	Substance would not be expected to be a safety concern	Q1N,Alerts(genotoxic)Y,SA1_genN,SA2_genN,SA3_genN,SA4_genN,SA5_genN,SA6_genN,SA7_genN,SA8_genN,SA9_genN,SA10_genN,SA11_genN,SA12_genN,SA13_genN,SA14_genN,SA15_genN,SA16_genN,SA18_genN,SA19_genN,SA21_genN,SA22_genN,SA23_genN,SA24_genN,SA25_genN,SA26_genN,SA27_genN,SA28_genN,SA28bis_genN,SA28ter_genN,SA29_genN,SA30_genN,SA37_genN,SA38_genN,SA39_gen_and_nogenN,Q2N,Q5N	NO	NO	NO	NO
1071-93-8	Hexanedihydrazide	NNC(=O)CCCCC(=O)NN	0.03348	High (Class III)	1N,2N,3N,5N,6N,7N,16N,17N,19Y,20N,22N,33N	High (Class III)	1N,2N,3N,43N,5N,6N,42N,7N,16N,17N,19Y,20N,22N,33N	Negligible risk (low probability of a life-time cancer risk greater than 1 in 10^6	Q1N,Alerts(genotoxic)Y,SA1_genN,SA2_genN,SA3_genN,SA4_genN,SA5_genN,SA6_genN,SA7_genN,SA8_genN,SA9_genN,SA10_genN,SA11_genN,SA12_genN,SA13_genY,SA14_genN,SA15_genN,SA16_genN,SA18_genN,SA19_genN,SA21_genN,SA22_genN,SA23_genN,SA24_genN,SA25_genN,SA26_genN,SA27_genN,SA28_genN,SA28bis_genN,SA28ter_genN,SA29_genN,SA30_genN,SA37_genN,SA38_genN,SA39_gen_and_nogenN,Q2Y,Q3N,Q4N	YES	YES	NO	NO
107534-96-3	Tebuconazole	CC(C)(C)C(O)(CCC1=CC=C(Cl)C=C1)CN1C=NC=N1	0.01404	High (Class III)	1N,2N,3Y,4N	High (Class III)	1N,2N,3Y,4N	Substance would not be expected to be a safety concern	Q1N,Alerts(genotoxic)Y,SA1_genN,SA2_genN,SA3_genN,SA4_genN,SA5_genN,SA6_genN,SA7_genN,SA8_genN,SA9_genN,SA10_genN,SA11_genN,SA12_genN,SA13_genN,SA14_genN,SA15_genN,SA16_genN,SA18_genN,SA19_genN,SA21_genN,SA22_genN,SA23_genN,SA24_genN,SA25_genN,SA26_genN,SA27_genN,SA28_genN,SA28bis_genN,SA28ter_genN,SA29_genN,SA30_genN,SA37_genN,SA38_genN,SA39_gen_and_nogenN,Q2N,Q5N	NO	NO	NO	NO
108-44-1	3-Methylaniline	CC1=CC(N)=CC=C1	0.5802	Low (Class I)	1N,2N,3N,5N,6N,7N,16N,17N,19N,23Y,27Y,28N,30N,18N	Low (Class I)	1N,2N,3N,43N,5N,6N,42N,7N,16N,17N,19N,23Y,27Y,28N,30N,18N	Risk assessment requires compound-specific toxicity data	Q1N,Alerts(genotoxic)Y,SA1_genN,SA2_genN,SA3_genN,SA4_genN,SA5_genN,SA6_genN,SA7_genN,SA8_genN,SA9_genN,SA10_genN,SA11_genN,SA12_genN,SA13_genN,SA14_genN,SA15_genN,SA16_genN,SA18_genN,SA19_genN,SA21_genN,SA22_genN,SA23_genN,SA24_genN,SA25_genN,SA26_genN,SA27_genN,SA28_genY,SA28bis_genN,SA28ter_genN,SA29_genN,SA30_genN,SA37_genN,SA38_genN,SA39_gen_and_nogenN,Q2Y,Q3N,Q4Y	YES	YES	NO	NO
108-46-3	Resorcinol	OC1=CC(O)=CC=C1	1.146	Low (Class I)	1N,2N,3N,5N,6N,7N,16N,17N,19N,23Y,27Y,28N,30N,18N	Low (Class I)	1N,2N,3N,43N,5N,6N,42N,7N,16N,17N,19N,23Y,27Y,28N,30N,18N	Substance would not be expected to be a safety concern	Q1N,Alerts(genotoxic)Y,SA1_genN,SA2_genN,SA3_genN,SA4_genN,SA5_genN,SA6_genN,SA7_genN,SA8_genN,SA9_genN,SA10_genN,SA11_genN,SA12_genN,SA13_genN,SA14_genN,SA15_genN,SA16_genN,SA18_genN,SA19_genN,SA21_genN,SA22_genN,SA23_genN,SA24_genN,SA25_genN,SA26_genN,SA27_genN,SA28_genN,SA28bis_genN,SA28ter_genN,SA29_genN,SA30_genN,SA37_genN,SA38_genN,SA39_gen_and_nogenN,Q2N,Q5N	NO	NO	NO	NO
108-88-3	Toluene	CC1=CC=CC=C1	23.90358	Low (Class I)	1N,2N,3N,5N,6N,7N,16N,17N,19N,23Y,27Y,28N,30N,18N	Low (Class I)	1N,2N,3N,43N,5N,6N,42N,7N,16N,17N,19N,23Y,27Y,28N,30N,18N	Substance would not be expected to be a safety concern	Q1N,Alerts(genotoxic)Y,SA1_genN,SA2_genN,SA3_genN,SA4_genN,SA5_genN,SA6_genN,SA7_genN,SA8_genN,SA9_genN,SA10_genN,SA11_genN,SA12_genN,SA13_genN,SA14_genN,SA15_genN,SA16_genN,SA18_genN,SA19_genN,SA21_genN,SA22_genN,SA23_genN,SA24_genN,SA25_genN,SA26_genN,SA27_genN,SA28_genN,SA28bis_genN,SA28ter_genN,SA29_genN,SA30_genN,SA37_genN,SA38_genN,SA39_gen_and_nogenN,Q2N,Q5Y,Q6N,Q8N,Q10N,Q12N	NO	NO	NO	NO
108-90-7	Chlorobenzene	ClC1=CC=CC=C1	0.04056	High (Class III)	1N,2N,3Y,4N	High (Class III)	1N,2N,3Y,4N	Substance would not be expected to be a safety concern	Q1N,Alerts(genotoxic)Y,SA1_genN,SA2_genN,SA3_genN,SA4_genN,SA5_genN,SA6_genN,SA7_genN,SA8_genN,SA9_genN,SA10_genN,SA11_genN,SA12_genN,SA13_genN,SA14_genN,SA15_genN,SA16_genN,SA18_genN,SA19_genN,SA21_genN,SA22_genN,SA23_genN,SA24_genN,SA25_genN,SA26_genN,SA27_genN,SA28_genN,SA28bis_genN,SA28ter_genN,SA29_genN,SA30_genN,SA37_genN,SA38_genN,SA39_gen_and_nogenN,Q2N,Q5N	NO	NO	NO	NO
108-95-2	Phenol	OC1=CC=CC=C1	19.01646	Low (Class I)	1N,2N,3N,5N,6N,7N,16N,17N,19N,23Y,27Y,28N,30N,18N	Low (Class I)	1N,2N,3N,43N,5N,6N,42N,7N,16N,17N,19N,23Y,27Y,28N,30N,18N	Substance would not be expected to be a safety concern	Q1N,Alerts(genotoxic)Y,SA1_genN,SA2_genN,SA3_genN,SA4_genN,SA5_genN,SA6_genN,SA7_genN,SA8_genN,SA9_genN,SA10_genN,SA11_genN,SA12_genN,SA13_genN,SA14_genN,SA15_genN,SA16_genN,SA18_genN,SA19_genN,SA21_genN,SA22_genN,SA23_genN,SA24_genN,SA25_genN,SA26_genN,SA27_genN,SA28_genN,SA28bis_genN,SA28ter_genN,SA29_genN,SA30_genN,SA37_genN,SA38_genN,SA39_gen_and_nogenN,Q2N,Q5Y,Q6N,Q8N,Q10N,Q12N	NO	NO	NO	NO
109-43-3	Dibutyl decanedioate	CCCCOC(=O)CCCCCCCCC(=O)OCCCC	1.38	Low (Class I)	1N,2N,3N,5N,6N,7N,16N,17N,19Y,20Y,21N,18N	Low (Class I)	1N,2N,3N,43N,5N,6N,42N,7N,16N,17N,19Y,20Y,21N,44N,18N	Substance would not be expected to be a safety concern	Q1N,Alerts(genotoxic)Y,SA1_genN,SA2_genN,SA3_genN,SA4_genN,SA5_genN,SA6_genN,SA7_genN,SA8_genN,SA9_genN,SA10_genN,SA11_genN,SA12_genN,SA13_genN,SA14_genN,SA15_genN,SA16_genN,SA18_genN,SA19_genN,SA21_genN,SA22_genN,SA23_genN,SA24_genN,SA25_genN,SA26_genN,SA27_genN,SA28_genN,SA28bis_genN,SA28ter_genN,SA29_genN,SA30_genN,SA37_genN,SA38_genN,SA39_gen_and_nogenN,Q2N,Q5N	NO	NO	NO	NO
109-99-9	Tetrahydrofuran	C1CCOC1	0.1974	High (Class III)	1N,2N,3N,5N,6N,7Y,8N,10N,11N,12N,22N,33N	High (Class III)	1N,2N,3N,43N,5N,6N,42N,7Y,8N,10N,11N,12N,22N,33N	Substance would not be expected to be a safety concern	Q1N,Alerts(genotoxic)Y,SA1_genN,SA2_genN,SA3_genN,SA4_genN,SA5_genN,SA6_genN,SA7_genN,SA8_genN,SA9_genN,SA10_genN,SA11_genN,SA12_genN,SA13_genN,SA14_genN,SA15_genN,SA16_genN,SA18_genN,SA19_genN,SA21_genN,SA22_genN,SA23_genN,SA24_genN,SA25_genN,SA26_genN,SA27_genN,SA28_genN,SA28bis_genN,SA28ter_genN,SA29_genN,SA30_genN,SA37_genN,SA38_genN,SA39_gen_and_nogenN,Q2N,Q5N	NO	NO	NO	NO
109889-09-0	Granisetron	[H]C12CCCC([H])(CC(C1)NC(=O)C1=NN(C)C3=CC=CC=C13)N2C	0.00834	High (Class III)	1N,2N,3N,5N,6N,7Y,8N,10N,11Y,33N	High (Class III)	1N,2N,3N,43N,5N,6N,42N,7Y,8N,10N,11Y,33N	Substance would not be expected to be a safety concern	Q1N,Alerts(genotoxic)Y,SA1_genN,SA2_genN,SA3_genN,SA4_genN,SA5_genN,SA6_genN,SA7_genN,SA8_genN,SA9_genN,SA10_genN,SA11_genN,SA12_genN,SA13_genN,SA14_genN,SA15_genN,SA16_genN,SA18_genN,SA19_genN,SA21_genN,SA22_genN,SA23_genN,SA24_genN,SA25_genN,SA26_genN,SA27_genN,SA28_genN,SA28bis_genN,SA28ter_genN,SA29_genN,SA30_genN,SA37_genN,SA38_genN,SA39_gen_and_nogenN,Q2N,Q5N	NO	NO	NO	NO
110-00-9	Furan	O1C=CC=C1	1.818	High (Class III)	1N,2N,3N,5N,6N,7Y,8N,10N,11N,12Y,13N	High (Class III)	1N,2N,3N,43N,5N,6N,42N,7Y,8N,10N,11N,12Y,13N	Substance would not be expected to be a safety concern	Q1N,Alerts(genotoxic)Y,SA1_genN,SA2_genN,SA3_genN,SA4_genN,SA5_genN,SA6_genN,SA7_genN,SA8_genN,SA9_genN,SA10_genN,SA11_genN,SA12_genN,SA13_genN,SA14_genN,SA15_genN,SA16_genN,SA18_genN,SA19_genN,SA21_genN,SA22_genN,SA23_genN,SA24_genN,SA25_genN,SA26_genN,SA27_genN,SA28_genN,SA28bis_genN,SA28ter_genN,SA29_genN,SA30_genN,SA37_genN,SA38_genN,SA39_gen_and_nogenN,Q2N,Q5Y,Q6N,Q8Y,Q9N	NO	NO	NO	NO
110-25-8	Oleyl sarcosine	CCCCCCCCC=CCCCCCCCC(=O)N(C)CC(O)=O	17.54928	High (Class III)	1N,2N,3N,5N,6N,7N,16N,17N,19Y,20N,22N,33N	High (Class III)	1N,2N,3N,43N,5N,6N,42N,7N,16N,17N,19Y,20N,22N,33N	Substance would not be expected to be a safety concern	Q1N,Alerts(genotoxic)Y,SA1_genN,SA2_genN,SA3_genN,SA4_genN,SA5_genN,SA6_genN,SA7_genN,SA8_genN,SA9_genN,SA10_genN,SA11_genN,SA12_genN,SA13_genN,SA14_genN,SA15_genN,SA16_genN,SA18_genN,SA19_genN,SA21_genN,SA22_genN,SA23_genN,SA24_genN,SA25_genN,SA26_genN,SA27_genN,SA28_genN,SA28bis_genN,SA28ter_genN,SA29_genN,SA30_genN,SA37_genN,SA38_genN,SA39_gen_and_nogenN,Q2N,Q5Y,Q6N,Q8Y,Q9N	NO	NO	NO	NO
110-26-9	N,N'-Methylenebisacrylamide	C=CC(=O)NCNC(=O)C=C	0.642	High (Class III)	1N,2N,3N,5N,6N,7N,16N,17N,19Y,20N,22N,33N	High (Class III)	1N,2N,3N,43N,5N,6N,42N,7N,16N,17N,19Y,20N,22N,33N	Risk assessment requires compound-specific toxicity data	Q1N,Alerts(genotoxic)Y,SA1_genN,SA2_genN,SA3_genN,SA4_genN,SA5_genN,SA6_genN,SA7_genN,SA8_genN,SA9_genN,SA10_genY,SA11_genN,SA12_genN,SA13_genN,SA14_genN,SA15_genN,SA16_genN,SA18_genN,SA19_genN,SA21_genN,SA22_genN,SA23_genN,SA24_genN,SA25_genN,SA26_genN,SA27_genN,SA28_genN,SA28bis_genN,SA28ter_genN,SA29_genN,SA30_genN,SA37_genN,SA38_genN,SA39_gen_and_nogenN,Q2Y,Q3N,Q4Y	YES	YES	NO	NO
110-54-3	n-Hexane	CCCCCC	0.3312	Low (Class I)	1N,2N,3N,5Y	Low (Class I)	1N,2N,3N,43N,5Y	Substance would not be expected to be a safety concern	Q1N,Alerts(genotoxic)Y,SA1_genN,SA2_genN,SA3_genN,SA4_genN,SA5_genN,SA6_genN,SA7_genN,SA8_genN,SA9_genN,SA10_genN,SA11_genN,SA12_genN,SA13_genN,SA14_genN,SA15_genN,SA16_genN,SA18_genN,SA19_genN,SA21_genN,SA22_genN,SA23_genN,SA24_genN,SA25_genN,SA26_genN,SA27_genN,SA28_genN,SA28bis_genN,SA28ter_genN,SA29_genN,SA30_genN,SA37_genN,SA38_genN,SA39_gen_and_nogenN,Q2N,Q5N	NO	NO	NO	NO
110235-47-7	Mepanipyrim	CC#CC1=CC(C)=NC(NC2=CC=CC=C2)=N1	0.02934	High (Class III)	1N,2N,3N,5N,6N,7Y,8N,10N,11Y,33N	High (Class III)	1N,2N,3N,43N,5N,6N,42N,7Y,8N,10N,11Y,33N	Substance would not be expected to be a safety concern	Q1N,Alerts(genotoxic)Y,SA1_genN,SA2_genN,SA3_genN,SA4_genN,SA5_genN,SA6_genN,SA7_genN,SA8_genN,SA9_genN,SA10_genN,SA11_genN,SA12_genN,SA13_genN,SA14_genN,SA15_genN,SA16_genN,SA18_genN,SA19_genN,SA21_genN,SA22_genN,SA23_genN,SA24_genN,SA25_genN,SA26_genN,SA27_genN,SA28_genN,SA28bis_genN,SA28ter_genN,SA29_genN,SA30_genN,SA37_genN,SA38_genN,SA39_gen_and_nogenN,Q2N,Q5N	NO	NO	NO	NO
110488-70-5	Dimethomorph	COC1=C(OC)C=C(C=C1)C(=CC(=O)N1CCOCC1)C1=CC=C(Cl)C=C1	0.01146	High (Class III)	1N,2N,3Y,4N	High (Class III)	1N,2N,3Y,4N	Substance would not be expected to be a safety concern	Q1N,Alerts(genotoxic)Y,SA1_genN,SA2_genN,SA3_genN,SA4_genN,SA5_genN,SA6_genN,SA7_genN,SA8_genN,SA9_genN,SA10_genN,SA11_genN,SA12_genN,SA13_genN,SA14_genN,SA15_genN,SA16_genN,SA18_genN,SA19_genN,SA21_genN,SA22_genN,SA23_genN,SA24_genN,SA25_genN,SA26_genN,SA27_genN,SA28_genN,SA28bis_genN,SA28ter_genN,SA29_genN,SA30_genN,SA37_genN,SA38_genN,SA39_gen_and_nogenN,Q2N,Q5N	NO	NO	NO	NO
111-21-7	Triethylene glycol diacetate	CC(=O)OCCOCCOCCOC(C)=O	2.106	Low (Class I)	1N,2N,3N,5N,6N,7N,16N,17N,19Y,20Y,21N,18N	Low (Class I)	1N,2N,3N,43N,5N,6N,42N,7N,16N,17N,19Y,20Y,21N,44N,18N	Substance would not be expected to be a safety concern	Q1N,Alerts(genotoxic)Y,SA1_genN,SA2_genN,SA3_genN,SA4_genN,SA5_genN,SA6_genN,SA7_genN,SA8_genN,SA9_genN,SA10_genN,SA11_genN,SA12_genN,SA13_genN,SA14_genN,SA15_genN,SA16_genN,SA18_genN,SA19_genN,SA21_genN,SA22_genN,SA23_genN,SA24_genN,SA25_genN,SA26_genN,SA27_genN,SA28_genN,SA28bis_genN,SA28ter_genN,SA29_genN,SA30_genN,SA37_genN,SA38_genN,SA39_gen_and_nogenN,Q2N,Q5Y,Q6N,Q8N,Q10N,Q12N	NO	NO	NO	NO
111-40-0	Diethylenetriamine	NCCNCCN	0.3036	High (Class III)	1N,2Y	High (Class III)	1N,2Y	Substance would not be expected to be a safety concern	Q1N,Alerts(genotoxic)Y,SA1_genN,SA2_genN,SA3_genN,SA4_genN,SA5_genN,SA6_genN,SA7_genN,SA8_genN,SA9_genN,SA10_genN,SA11_genN,SA12_genN,SA13_genN,SA14_genN,SA15_genN,SA16_genN,SA18_genN,SA19_genN,SA21_genN,SA22_genN,SA23_genN,SA24_genN,SA25_genN,SA26_genN,SA27_genN,SA28_genN,SA28bis_genN,SA28ter_genN,SA29_genN,SA30_genN,SA37_genN,SA38_genN,SA39_gen_and_nogenN,Q2N,Q5N	NO	NO	NO	NO
111-65-9	Octane	CCCCCCCC	0.5754	Low (Class I)	1N,2N,3N,5Y	Low (Class I)	1N,2N,3N,43N,5Y	Substance would not be expected to be a safety concern	Q1N,Alerts(genotoxic)Y,SA1_genN,SA2_genN,SA3_genN,SA4_genN,SA5_genN,SA6_genN,SA7_genN,SA8_genN,SA9_genN,SA10_genN,SA11_genN,SA12_genN,SA13_genN,SA14_genN,SA15_genN,SA16_genN,SA18_genN,SA19_genN,SA21_genN,SA22_genN,SA23_genN,SA24_genN,SA25_genN,SA26_genN,SA27_genN,SA28_genN,SA28bis_genN,SA28ter_genN,SA29_genN,SA30_genN,SA37_genN,SA38_genN,SA39_gen_and_nogenN,Q2N,Q5N	NO	NO	NO	NO
111-76-2	2-Butoxyethanol	CCCCOCCO	15.11826	Low (Class I)	1N,2N,3N,5N,6N,7N,16N,17N,19Y,20Y,21N,18N	Low (Class I)	1N,2N,3N,43N,5N,6N,42N,7N,16N,17N,19Y,20Y,21N,44N,18N	Substance would not be expected to be a safety concern	Q1N,Alerts(genotoxic)Y,SA1_genN,SA2_genN,SA3_genN,SA4_genN,SA5_genN,SA6_genN,SA7_genN,SA8_genN,SA9_genN,SA10_genN,SA11_genN,SA12_genN,SA13_genN,SA14_genN,SA15_genN,SA16_genN,SA18_genN,SA19_genN,SA21_genN,SA22_genN,SA23_genN,SA24_genN,SA25_genN,SA26_genN,SA27_genN,SA28_genN,SA28bis_genN,SA28ter_genN,SA29_genN,SA30_genN,SA37_genN,SA38_genN,SA39_gen_and_nogenN,Q2N,Q5Y,Q6N,Q8N,Q10N,Q12N	NO	NO	NO	NO
111-82-0	Methyl dodecanoate	CCCCCCCCCCCC(=O)OC	21.52578	Low (Class I)	1N,2N,3N,5N,6N,7N,16N,17N,19Y,20Y,21N,18N	Low (Class I)	1N,2N,3N,43N,5N,6N,42N,7N,16N,17N,19Y,20Y,21N,44N,18N	Substance would not be expected to be a safety concern	Q1N,Alerts(genotoxic)Y,SA1_genN,SA2_genN,SA3_genN,SA4_genN,SA5_genN,SA6_genN,SA7_genN,SA8_genN,SA9_genN,SA10_genN,SA11_genN,SA12_genN,SA13_genN,SA14_genN,SA15_genN,SA16_genN,SA18_genN,SA19_genN,SA21_genN,SA22_genN,SA23_genN,SA24_genN,SA25_genN,SA26_genN,SA27_genN,SA28_genN,SA28bis_genN,SA28ter_genN,SA29_genN,SA30_genN,SA37_genN,SA38_genN,SA39_gen_and_nogenN,Q2N,Q5Y,Q6N,Q8N,Q10N,Q12N	NO	NO	NO	NO
111-84-2	Nonane	CCCCCCCCC	0.006	Low (Class I)	1N,2N,3N,5Y	Low (Class I)	1N,2N,3N,43N,5Y	Substance would not be expected to be a safety concern	Q1N,Alerts(genotoxic)Y,SA1_genN,SA2_genN,SA3_genN,SA4_genN,SA5_genN,SA6_genN,SA7_genN,SA8_genN,SA9_genN,SA10_genN,SA11_genN,SA12_genN,SA13_genN,SA14_genN,SA15_genN,SA16_genN,SA18_genN,SA19_genN,SA21_genN,SA22_genN,SA23_genN,SA24_genN,SA25_genN,SA26_genN,SA27_genN,SA28_genN,SA28bis_genN,SA28ter_genN,SA29_genN,SA30_genN,SA37_genN,SA38_genN,SA39_gen_and_nogenN,Q2N,Q5N	NO	NO	NO	NO
1114-71-2	Pebulate	CCCCN(CC)C(=O)SCCC	5.07	High (Class III)	1N,2N,3N,5N,6N,7N,16N,17N,19Y,20Y,21Y	High (Class III)	1N,2N,3N,43Y	Risk assessment requires compound-specific toxicity data	Q1N,Alerts(genotoxic)Y,SA1_genN,SA2_genN,SA3_genN,SA4_genN,SA5_genN,SA6_genN,SA7_genN,SA8_genN,SA9_genN,SA10_genN,SA11_genN,SA12_genN,SA13_genN,SA14_genN,SA15_genN,SA16_genY,SA18_genN,SA19_genN,SA21_genN,SA22_genN,SA23_genN,SA24_genN,SA25_genN,SA26_genN,SA27_genN,SA28_genN,SA28bis_genN,SA28ter_genN,SA29_genN,SA30_genN,SA37_genN,SA38_genN,SA39_gen_and_nogenN,Q2Y,Q3N,Q4Y	YES	YES	NO	NO
111406-87-2	Zileuton	CC(N(O)C(N)=O)C1=CC2=C(S1)C=CC=C2	0.01134	High (Class III)	1N,2N,3N,5N,6N,7Y,8N,10N,11Y,33N	High (Class III)	1N,2N,3N,43N,5N,6N,42N,7Y,8N,10N,11Y,33N	Substance would not be expected to be a safety concern	Q1N,Alerts(genotoxic)Y,SA1_genN,SA2_genN,SA3_genN,SA4_genN,SA5_genN,SA6_genN,SA7_genN,SA8_genN,SA9_genN,SA10_genN,SA11_genN,SA12_genN,SA13_genN,SA14_genN,SA15_genN,SA16_genN,SA18_genN,SA19_genN,SA21_genN,SA22_genN,SA23_genN,SA24_genN,SA25_genN,SA26_genN,SA27_genN,SA28_genN,SA28bis_genN,SA28ter_genN,SA29_genN,SA30_genN,SA37_genN,SA38_genN,SA39_gen_and_nogenN,Q2N,Q5N	NO	NO	NO	NO
111812-58-9	Fenpyroximate (Z,E)	CN1N=C(C)C(C=NOCC2=CC=C(C=C2)C(=O)OC(C)(C)C)=C1OC1=CC=CC=C1	0.03804	High (Class III)	1N,2N,3N,5N,6N,7Y,8N,10N,11Y,33N	High (Class III)	1N,2N,3N,43N,5N,6N,42N,7Y,8N,10N,11Y,33N	Substance would not be expected to be a safety concern	Q1N,Alerts(genotoxic)Y,SA1_genN,SA2_genN,SA3_genN,SA4_genN,SA5_genN,SA6_genN,SA7_genN,SA8_genN,SA9_genN,SA10_genN,SA11_genN,SA12_genN,SA13_genN,SA14_genN,SA15_genN,SA16_genN,SA18_genN,SA19_genN,SA21_genN,SA22_genN,SA23_genN,SA24_genN,SA25_genN,SA26_genN,SA27_genN,SA28_genN,SA28bis_genN,SA28ter_genN,SA29_genN,SA30_genN,SA37_genN,SA38_genN,SA39_gen_and_nogenN,Q2N,Q5N	NO	NO	NO	NO
1119-40-0	Dimethyl glutarate	COC(=O)CCCC(=O)OC	113.72034	Low (Class I)	1N,2N,3N,5N,6N,7N,16N,17N,19Y,20Y,21N,18N	Low (Class I)	1N,2N,3N,43N,5N,6N,42N,7N,16N,17N,19Y,20Y,21N,44N,18N	Substance would not be expected to be a safety concern	Q1N,Alerts(genotoxic)Y,SA1_genN,SA2_genN,SA3_genN,SA4_genN,SA5_genN,SA6_genN,SA7_genN,SA8_genN,SA9_genN,SA10_genN,SA11_genN,SA12_genN,SA13_genN,SA14_genN,SA15_genN,SA16_genN,SA18_genN,SA19_genN,SA21_genN,SA22_genN,SA23_genN,SA24_genN,SA25_genN,SA26_genN,SA27_genN,SA28_genN,SA28bis_genN,SA28ter_genN,SA29_genN,SA30_genN,SA37_genN,SA38_genN,SA39_gen_and_nogenN,Q2N,Q5Y,Q6N,Q8N,Q10N,Q12N	NO	NO	NO	NO
111988-49-9	Thiacloprid	ClC1=CC=C(CN2CCSC2=NC#N)C=N1	0.0708	High (Class III)	1N,2Y	High (Class III)	1N,2Y	Substance would not be expected to be a safety concern	Q1N,Alerts(genotoxic)Y,SA1_genN,SA2_genN,SA3_genN,SA4_genN,SA5_genN,SA6_genN,SA7_genN,SA8_genN,SA9_genN,SA10_genN,SA11_genN,SA12_genN,SA13_genN,SA14_genN,SA15_genN,SA16_genN,SA18_genN,SA19_genN,SA21_genN,SA22_genN,SA23_genN,SA24_genN,SA25_genN,SA26_genN,SA27_genN,SA28_genN,SA28bis_genN,SA28ter_genN,SA29_genN,SA30_genN,SA37_genN,SA38_genN,SA39_gen_and_nogenN,Q2N,Q5N	NO	NO	NO	NO
112-00-5	Dodecyltrimethylammonium chloride	CCCCCCCCCCCC[N+](C)(C)C	1.848	High (Class III)	1N,2Y	High (Class III)	1N,2Y	Substance would not be expected to be a safety concern	Q1N,Alerts(genotoxic)Y,SA1_genN,SA2_genN,SA3_genN,SA4_genN,SA5_genN,SA6_genN,SA7_genN,SA8_genN,SA9_genN,SA10_genN,SA11_genN,SA12_genN,SA13_genN,SA14_genN,SA15_genN,SA16_genN,SA18_genN,SA19_genN,SA21_genN,SA22_genN,SA23_genN,SA24_genN,SA25_genN,SA26_genN,SA27_genN,SA28_genN,SA28bis_genN,SA28ter_genN,SA29_genN,SA30_genN,SA37_genN,SA38_genN,SA39_gen_and_nogenN,Q2N,Q5Y,Q6N,Q8Y,Q9N	NO	NO	NO	NO
112-18-5	N,N-Dimethyldodecan-1-amine	CCCCCCCCCCCCN(C)C	2.334	Low (Class I)	1N,2N,3N,5N,6N,7N,16N,17N,19Y,20Y,21N,18N	Low (Class I)	1N,2N,3N,43N,5N,6N,42N,7N,16N,17N,19Y,20Y,21N,44N,18N	Substance would not be expected to be a safety concern	Q1N,Alerts(genotoxic)Y,SA1_genN,SA2_genN,SA3_genN,SA4_genN,SA5_genN,SA6_genN,SA7_genN,SA8_genN,SA9_genN,SA10_genN,SA11_genN,SA12_genN,SA13_genN,SA14_genN,SA15_genN,SA16_genN,SA18_genN,SA19_genN,SA21_genN,SA22_genN,SA23_genN,SA24_genN,SA25_genN,SA26_genN,SA27_genN,SA28_genN,SA28bis_genN,SA28ter_genN,SA29_genN,SA30_genN,SA37_genN,SA38_genN,SA39_gen_and_nogenN,Q2N,Q5Y,Q6N,Q8N,Q10N,Q12N	NO	NO	NO	NO
112-49-2	Triethylene glycol dimethyl ether	COCCOCCOCCOC	4.59	High (Class III)	1N,2N,3N,5N,6N,7N,16N,17N,19Y,20N,22N,33N	High (Class III)	1N,2N,3N,43N,5N,6N,42N,7N,16N,17N,19Y,20N,22N,33N	Substance would not be expected to be a safety concern	Q1N,Alerts(genotoxic)Y,SA1_genN,SA2_genN,SA3_genN,SA4_genN,SA5_genN,SA6_genN,SA7_genN,SA8_genN,SA9_genN,SA10_genN,SA11_genN,SA12_genN,SA13_genN,SA14_genN,SA15_genN,SA16_genN,SA18_genN,SA19_genN,SA21_genN,SA22_genN,SA23_genN,SA24_genN,SA25_genN,SA26_genN,SA27_genN,SA28_genN,SA28bis_genN,SA28ter_genN,SA29_genN,SA30_genN,SA37_genN,SA38_genN,SA39_gen_and_nogenN,Q2N,Q5Y,Q6N,Q8Y,Q9N	NO	NO	NO	NO
112-50-5	2-[2-(2-Ethoxyethoxy)ethoxy]ethanol	CCOCCOCCOCCO	0.03006	Low (Class I)	1N,2N,3N,5N,6N,7N,16N,17N,19Y,20Y,21N,18N	Low (Class I)	1N,2N,3N,43N,5N,6N,42N,7N,16N,17N,19Y,20Y,21N,44N,18N	Substance would not be expected to be a safety concern	Q1N,Alerts(genotoxic)Y,SA1_genN,SA2_genN,SA3_genN,SA4_genN,SA5_genN,SA6_genN,SA7_genN,SA8_genN,SA9_genN,SA10_genN,SA11_genN,SA12_genN,SA13_genN,SA14_genN,SA15_genN,SA16_genN,SA18_genN,SA19_genN,SA21_genN,SA22_genN,SA23_genN,SA24_genN,SA25_genN,SA26_genN,SA27_genN,SA28_genN,SA28bis_genN,SA28ter_genN,SA29_genN,SA30_genN,SA37_genN,SA38_genN,SA39_gen_and_nogenN,Q2N,Q5N	NO	NO	NO	NO
112281-77-3	Tetraconazole	FC(F)C(F)(F)OCC(CN1C=NC=N1)C1=C(Cl)C=C(Cl)C=C1	0.02352	High (Class III)	1N,2N,3Y,4N	High (Class III)	1N,2N,3Y,4N	Substance would not be expected to be a safety concern	Q1N,Alerts(genotoxic)Y,SA1_genN,SA2_genN,SA3_genN,SA4_genN,SA5_genN,SA6_genN,SA7_genN,SA8_genN,SA9_genN,SA10_genN,SA11_genN,SA12_genN,SA13_genN,SA14_genN,SA15_genN,SA16_genN,SA18_genN,SA19_genN,SA21_genN,SA22_genN,SA23_genN,SA24_genN,SA25_genN,SA26_genN,SA27_genN,SA28_genN,SA28bis_genN,SA28ter_genN,SA29_genN,SA30_genN,SA37_genN,SA38_genN,SA39_gen_and_nogenN,Q2N,Q5N	NO	NO	NO	NO
112410-23-8	Tebufenozide	CCC1=CC=C(C=C1)C(=O)NN(C(=O)C1=CC(C)=CC(C)=C1)C(C)(C)C	0.01704	High (Class III)	1N,2N,3N,5N,6N,7N,16N,17N,19N,23Y,27Y,28Y,29N,33N	High (Class III)	1N,2N,3N,43N,5N,6N,42N,7N,16N,17N,19N,23Y,27Y,28Y,29N,33N	Negligible risk (low probability of a life-time cancer risk greater than 1 in 10^6	Q1N,Alerts(genotoxic)Y,SA1_genN,SA2_genN,SA3_genN,SA4_genN,SA5_genN,SA6_genN,SA7_genN,SA8_genN,SA9_genN,SA10_genN,SA11_genN,SA12_genN,SA13_genY,SA14_genN,SA15_genN,SA16_genN,SA18_genN,SA19_genN,SA21_genN,SA22_genN,SA23_genN,SA24_genN,SA25_genN,SA26_genN,SA27_genN,SA28_genN,SA28bis_genN,SA28ter_genN,SA29_genN,SA30_genN,SA37_genN,SA38_genN,SA39_gen_and_nogenN,Q2Y,Q3N,Q4N	YES	YES	NO	NO
112529-15-4	Pioglitazone hydrochloride	CCC1=CN=C(CCOC2=CC=C(CC3SC(=O)NC3=O)C=C2)C=C1	0.0696	High (Class III)	1N,2N,3N,5N,6N,7Y,8N,10N,11Y,33N	High (Class III)	1N,2N,3N,43Y	Substance would not be expected to be a safety concern	Q1N,Alerts(genotoxic)Y,SA1_genN,SA2_genN,SA3_genN,SA4_genN,SA5_genN,SA6_genN,SA7_genN,SA8_genN,SA9_genN,SA10_genN,SA11_genN,SA12_genN,SA13_genN,SA14_genN,SA15_genN,SA16_genN,SA18_genN,SA19_genN,SA21_genN,SA22_genN,SA23_genN,SA24_genN,SA25_genN,SA26_genN,SA27_genN,SA28_genN,SA28bis_genN,SA28ter_genN,SA29_genN,SA30_genN,SA37_genN,SA38_genN,SA39_gen_and_nogenN,Q2N,Q5N	NO	NO	NO	NO
113-45-1	Methylphenidate	COC(=O)C(C1CCCCN1)C1=CC=CC=C1	0.0114	High (Class III)	1N,2N,3N,5N,6N,7Y,8N,10N,11N,12N,22N,33N	High (Class III)	1N,2N,3N,43N,5N,6N,42N,7Y,8N,10N,11N,12N,22N,33N	Substance would not be expected to be a safety concern	Q1N,Alerts(genotoxic)Y,SA1_genN,SA2_genN,SA3_genN,SA4_genN,SA5_genN,SA6_genN,SA7_genN,SA8_genN,SA9_genN,SA10_genN,SA11_genN,SA12_genN,SA13_genN,SA14_genN,SA15_genN,SA16_genN,SA18_genN,SA19_genN,SA21_genN,SA22_genN,SA23_genN,SA24_genN,SA25_genN,SA26_genN,SA27_genN,SA28_genN,SA28bis_genN,SA28ter_genN,SA29_genN,SA30_genN,SA37_genN,SA38_genN,SA39_gen_and_nogenN,Q2N,Q5N	NO	NO	NO	NO
113-48-4	MGK-264	CCCCC(CC)CN1C(=O)C2C3CC(C=C3)C2C1=O	0.0351	High (Class III)	1N,2N,3N,5N,6N,7Y,8N,10N,11Y,33N	High (Class III)	1N,2N,3N,43N,5N,6N,42N,7Y,8N,10N,11Y,33N	Substance would not be expected to be a safety concern	Q1N,Alerts(genotoxic)Y,SA1_genN,SA2_genN,SA3_genN,SA4_genN,SA5_genN,SA6_genN,SA7_genN,SA8_genN,SA9_genN,SA10_genN,SA11_genN,SA12_genN,SA13_genN,SA14_genN,SA15_genN,SA16_genN,SA18_genN,SA19_genN,SA21_genN,SA22_genN,SA23_genN,SA24_genN,SA25_genN,SA26_genN,SA27_genN,SA28_genN,SA28bis_genN,SA28ter_genN,SA29_genN,SA30_genN,SA37_genN,SA38_genN,SA39_gen_and_nogenN,Q2N,Q5N	NO	NO	NO	NO
113136-77-9	Cyclanilide	OC(=O)C1(CC1)C(=O)NC1=CC=C(Cl)C=C1Cl	0.0732	High (Class III)	1N,2N,3Y,4N	High (Class III)	1N,2N,3Y,4N	Substance would not be expected to be a safety concern	Q1N,Alerts(genotoxic)Y,SA1_genN,SA2_genN,SA3_genN,SA4_genN,SA5_genN,SA6_genN,SA7_genN,SA8_genN,SA9_genN,SA10_genN,SA11_genN,SA12_genN,SA13_genN,SA14_genN,SA15_genN,SA16_genN,SA18_genN,SA19_genN,SA21_genN,SA22_genN,SA23_genN,SA24_genN,SA25_genN,SA26_genN,SA27_genN,SA28_genN,SA28bis_genN,SA28ter_genN,SA29_genN,SA30_genN,SA37_genN,SA38_genN,SA39_gen_and_nogenN,Q2N,Q5N	NO	NO	NO	NO
1134-23-2	Cycloate	CCSC(=O)N(CC)C1CCCCC1	1.032	High (Class III)	1N,2N,3N,5N,6N,7N,16N,17N,19N,23N,24N,25N,26N,22N,33N	High (Class III)	1N,2N,3N,43Y	Risk assessment requires compound-specific toxicity data	Q1N,Alerts(genotoxic)Y,SA1_genN,SA2_genN,SA3_genN,SA4_genN,SA5_genN,SA6_genN,SA7_genN,SA8_genN,SA9_genN,SA10_genN,SA11_genN,SA12_genN,SA13_genN,SA14_genN,SA15_genN,SA16_genY,SA18_genN,SA19_genN,SA21_genN,SA22_genN,SA23_genN,SA24_genN,SA25_genN,SA26_genN,SA27_genN,SA28_genN,SA28bis_genN,SA28ter_genN,SA29_genN,SA30_genN,SA37_genN,SA38_genN,SA39_gen_and_nogenN,Q2Y,Q3N,Q4Y	YES	YES	NO	NO
113776-20-8	Fenoxaprop-(2S)-ethyl	CCOC(=O)C(C)OC1=CC=C(OC2=NC3=C(O2)C=C(Cl)C=C3)C=C1	0.00876	High (Class III)	1N,2N,3Y,4N	High (Class III)	1N,2N,3Y,4N	Substance would not be expected to be a safety concern	Q1N,Alerts(genotoxic)Y,SA1_genN,SA2_genN,SA3_genN,SA4_genN,SA5_genN,SA6_genN,SA7_genN,SA8_genN,SA9_genN,SA10_genN,SA11_genN,SA12_genN,SA13_genN,SA14_genN,SA15_genN,SA16_genN,SA18_genN,SA19_genN,SA21_genN,SA22_genN,SA23_genN,SA24_genN,SA25_genN,SA26_genN,SA27_genN,SA28_genN,SA28bis_genN,SA28ter_genN,SA29_genN,SA30_genN,SA37_genN,SA38_genN,SA39_gen_and_nogenN,Q2N,Q5N	NO	NO	NO	NO
114-07-8	Erythromycin	CCC1OC(=O)C(C)C(OC2CC(C)(OC)C(O)C(C)O2)C(C)C(OC2OC(C)CC(C2O)N(C)C)C(C)(O)CC(C)C(=O)C(C)C(O)C1(C)O	0.03852	High (Class III)	1N,2N,3N,5N,6N,7Y,8Y,9N,10N,11Y,33N	High (Class III)	1N,2N,3N,43N,5N,6N,42N,7Y,8Y,9N,10N,11Y,33N	Substance would not be expected to be a safety concern	Q1N,Alerts(genotoxic)Y,SA1_genN,SA2_genN,SA3_genN,SA4_genN,SA5_genN,SA6_genN,SA7_genN,SA8_genN,SA9_genN,SA10_genN,SA11_genN,SA12_genN,SA13_genN,SA14_genN,SA15_genN,SA16_genN,SA18_genN,SA19_genN,SA21_genN,SA22_genN,SA23_genN,SA24_genN,SA25_genN,SA26_genN,SA27_genN,SA28_genN,SA28bis_genN,SA28ter_genN,SA29_genN,SA30_genN,SA37_genN,SA38_genN,SA39_gen_and_nogenN,Q2N,Q5N	NO	NO	NO	NO
114-26-1	Propoxur	CNC(=O)OC1=CC=CC=C1OC(C)C	0.004392	Low (Class I)	1N,2N,3N,5N,6N,7N,16N,17N,19N,23Y,27Y,28N,30N,18N	Low (Class I)	1N,2N,3N,43N,5N,6N,42N,7N,16N,17N,19N,23Y,27Y,28N,30N,18N	Substance would not be expected to be a safety concern	Q1N,Alerts(genotoxic)Y,SA1_genN,SA2_genN,SA3_genN,SA4_genN,SA5_genN,SA6_genN,SA7_genN,SA8_genN,SA9_genN,SA10_genN,SA11_genN,SA12_genN,SA13_genN,SA14_genN,SA15_genN,SA16_genN,SA18_genN,SA19_genN,SA21_genN,SA22_genN,SA23_genN,SA24_genN,SA25_genN,SA26_genN,SA27_genN,SA28_genN,SA28bis_genN,SA28ter_genN,SA29_genN,SA30_genN,SA37_genN,SA38_genN,SA39_gen_and_nogenN,Q2N,Q5N	NO	NO	NO	YES
1143-72-2	2,3,4-Trihydroxbenzophenone	OC1=CC=C(C(=O)C2=CC=CC=C2)C(O)=C1O	0.786	High (Class III)	1N,2N,3N,5N,6N,7N,16N,17N,19N,23Y,27Y,28Y,29N,33N	High (Class III)	1N,2N,3N,43N,5N,6N,42N,7N,16N,17N,19N,23Y,27Y,28Y,29N,33N	Substance would not be expected to be a safety concern	Q1N,Alerts(genotoxic)Y,SA1_genN,SA2_genN,SA3_genN,SA4_genN,SA5_genN,SA6_genN,SA7_genN,SA8_genN,SA9_genN,SA10_genN,SA11_genN,SA12_genN,SA13_genN,SA14_genN,SA15_genN,SA16_genN,SA18_genN,SA19_genN,SA21_genN,SA22_genN,SA23_genN,SA24_genN,SA25_genN,SA26_genN,SA27_genN,SA28_genN,SA28bis_genN,SA28ter_genN,SA29_genN,SA30_genN,SA37_genN,SA38_genN,SA39_gen_and_nogenN,Q2N,Q5N	NO	NO	NO	NO
114311-32-9	Imazamox	COCC1=CN=C(C2=NC(C)(C(C)C)C(=O)N2)C(=C1)C(O)=O	0.0198	High (Class III)	1N,2N,3N,5N,6N,7Y,8N,10N,11Y,33N	High (Class III)	1N,2N,3N,43N,5N,6N,42N,7Y,8N,10N,11Y,33N	Substance would not be expected to be a safety concern	Q1N,Alerts(genotoxic)Y,SA1_genN,SA2_genN,SA3_genN,SA4_genN,SA5_genN,SA6_genN,SA7_genN,SA8_genN,SA9_genN,SA10_genN,SA11_genN,SA12_genN,SA13_genN,SA14_genN,SA15_genN,SA16_genN,SA18_genN,SA19_genN,SA21_genN,SA22_genN,SA23_genN,SA24_genN,SA25_genN,SA26_genN,SA27_genN,SA28_genN,SA28bis_genN,SA28ter_genN,SA29_genN,SA30_genN,SA37_genN,SA38_genN,SA39_gen_and_nogenN,Q2N,Q5N	NO	NO	NO	NO
114369-43-6	Fenbuconazole	ClC1=CC=C(CCC(CN2C=NC=N2)(C#N)C2=CC=CC=C2)C=C1	0.01818	High (Class III)	1N,2Y	High (Class III)	1N,2Y	Substance would not be expected to be a safety concern	Q1N,Alerts(genotoxic)Y,SA1_genN,SA2_genN,SA3_genN,SA4_genN,SA5_genN,SA6_genN,SA7_genN,SA8_genN,SA9_genN,SA10_genN,SA11_genN,SA12_genN,SA13_genN,SA14_genN,SA15_genN,SA16_genN,SA18_genN,SA19_genN,SA21_genN,SA22_genN,SA23_genN,SA24_genN,SA25_genN,SA26_genN,SA27_genN,SA28_genN,SA28bis_genN,SA28ter_genN,SA29_genN,SA30_genN,SA37_genN,SA38_genN,SA39_gen_and_nogenN,Q2N,Q5N	NO	NO	NO	NO
115-29-7	Endosulfan	ClC1=C(Cl)C2(Cl)C3COS(=O)OCC3C1(Cl)C2(Cl)Cl	3.45e-05	High (Class III)	1N,2N,3Y,4N	High (Class III)	1N,2N,3Y,4N	Substance would not be expected to be a safety concern	Q1N,Alerts(genotoxic)Y,SA1_genN,SA2_genN,SA3_genN,SA4_genN,SA5_genN,SA6_genN,SA7_genN,SA8_genN,SA9_genN,SA10_genN,SA11_genN,SA12_genN,SA13_genN,SA14_genN,SA15_genN,SA16_genN,SA18_genN,SA19_genN,SA21_genN,SA22_genN,SA23_genN,SA24_genN,SA25_genN,SA26_genN,SA27_genN,SA28_genN,SA28bis_genN,SA28ter_genN,SA29_genN,SA30_genN,SA37_genN,SA38_genN,SA39_gen_and_nogenN,Q2N,Q5Y,Q6N,Q8Y,Q9N	NO	NO	NO	NO
115-32-2	Dicofol	OC(C1=CC=C(Cl)C=C1)(C1=CC=C(Cl)C=C1)C(Cl)(Cl)Cl	0.003078	High (Class III)	1N,2N,3Y,4N	High (Class III)	1N,2N,3Y,4N	Substance would not be expected to be a safety concern	Q1N,Alerts(genotoxic)Y,SA1_genN,SA2_genN,SA3_genN,SA4_genN,SA5_genN,SA6_genN,SA7_genN,SA8_genN,SA9_genN,SA10_genN,SA11_genN,SA12_genN,SA13_genN,SA14_genN,SA15_genN,SA16_genN,SA18_genN,SA19_genN,SA21_genN,SA22_genN,SA23_genN,SA24_genN,SA25_genN,SA26_genN,SA27_genN,SA28_genN,SA28bis_genN,SA28ter_genN,SA29_genN,SA30_genN,SA37_genN,SA38_genN,SA39_gen_and_nogenN,Q2N,Q5N	NO	NO	NO	NO
115-86-6	Triphenyl phosphate	O=P(OC1=CC=CC=C1)(OC1=CC=CC=C1)OC1=CC=CC=C1	0.0138	High (Class III)	1N,2N,3Y,4N	High (Class III)	1N,2N,3Y,4Y,40Y	Risk assessment requires compound-specific toxicity data	Q1Y	NO	NO	YES	NO
115-96-8	Tris(2-chloroethyl) phosphate	ClCCOP(=O)(OCCCl)OCCCl	0.0786	High (Class III)	1N,2N,3Y,4N	High (Class III)	1N,2N,3Y,4N	Risk assessment requires compound-specific toxicity data	Q1Y	YES	YES	YES	NO
115256-11-6	Dofetilide	CN(CCOC1=CC=C(NS(C)(=O)=O)C=C1)CCC1=CC=C(NS(C)(=O)=O)C=C1	0.01614	High (Class III)	1N,2N,3Y,4N	High (Class III)	1N,2N,3Y,4N	Substance would not be expected to be a safety concern	Q1N,Alerts(genotoxic)Y,SA1_genN,SA2_genN,SA3_genN,SA4_genN,SA5_genN,SA6_genN,SA7_genN,SA8_genN,SA9_genN,SA10_genN,SA11_genN,SA12_genN,SA13_genN,SA14_genN,SA15_genN,SA16_genN,SA18_genN,SA19_genN,SA21_genN,SA22_genN,SA23_genN,SA24_genN,SA25_genN,SA26_genN,SA27_genN,SA28_genN,SA28bis_genN,SA28ter_genN,SA29_genN,SA30_genN,SA37_genN,SA38_genN,SA39_gen_and_nogenN,Q2N,Q5N	NO	NO	NO	NO
1154-59-2	3,5-Dichlorosalicyl-3,4-dichloroanilide	OC1=C(C=C(Cl)C=C1Cl)C(=O)NC1=CC=C(Cl)C(Cl)=C1	0.0141	High (Class III)	1N,2N,3Y,4N	High (Class III)	1N,2N,3Y,4N	Substance would not be expected to be a safety concern	Q1N,Alerts(genotoxic)Y,SA1_genN,SA2_genN,SA3_genN,SA4_genN,SA5_genN,SA6_genN,SA7_genN,SA8_genN,SA9_genN,SA10_genN,SA11_genN,SA12_genN,SA13_genN,SA14_genN,SA15_genN,SA16_genN,SA18_genN,SA19_genN,SA21_genN,SA22_genN,SA23_genN,SA24_genN,SA25_genN,SA26_genN,SA27_genN,SA28_genN,SA28bis_genN,SA28ter_genN,SA29_genN,SA30_genN,SA37_genN,SA38_genN,SA39_gen_and_nogenN,Q2N,Q5N	NO	NO	NO	NO
1156-19-0	Tolazamide	CC1=CC=C(C=C1)S(=O)(=O)NC(=O)NN1CCCCCC1	0.0123	High (Class III)	1N,2N,3Y,4N	High (Class III)	1N,2N,3Y,4N	Negligible risk (low probability of a life-time cancer risk greater than 1 in 10^6	Q1N,Alerts(genotoxic)Y,SA1_genN,SA2_genN,SA3_genN,SA4_genN,SA5_genN,SA6_genN,SA7_genN,SA8_genN,SA9_genN,SA10_genN,SA11_genN,SA12_genN,SA13_genY,SA14_genN,SA15_genN,SA16_genN,SA18_genN,SA19_genN,SA21_genN,SA22_genN,SA23_genN,SA24_genN,SA25_genN,SA26_genN,SA27_genN,SA28_genN,SA28bis_genN,SA28ter_genN,SA29_genN,SA30_genN,SA37_genN,SA38_genN,SA39_gen_and_nogenN,Q2Y,Q3N,Q4N	YES	YES	NO	NO
116-06-3	Aldicarb	CNC(=O)ON=CC(C)(C)SC	0.1818	High (Class III)	1N,2N,3N,5N,6N,7N,16N,17N,19Y,20N,22N,33N	High (Class III)	1N,2N,3N,43N,5N,6N,42N,7N,16N,17N,19Y,20N,22N,33N	Substance would not be expected to be a safety concern	Q1N,Alerts(genotoxic)Y,SA1_genN,SA2_genN,SA3_genN,SA4_genN,SA5_genN,SA6_genN,SA7_genN,SA8_genN,SA9_genN,SA10_genN,SA11_genN,SA12_genN,SA13_genN,SA14_genN,SA15_genN,SA16_genN,SA18_genN,SA19_genN,SA21_genN,SA22_genN,SA23_genN,SA24_genN,SA25_genN,SA26_genN,SA27_genN,SA28_genN,SA28bis_genN,SA28ter_genN,SA29_genN,SA30_genN,SA37_genN,SA38_genN,SA39_gen_and_nogenN,Q2N,Q5N	NO	NO	NO	NO
1166-52-5	Dodecyl gallate	CCCCCCCCCCCCOC(=O)C1=CC(O)=C(O)C(O)=C1	0.3	Low (Class I)	1N,2N,3N,5N,6N,7N,16N,17N,19N,23Y,27Y,28N,30N,18N	Low (Class I)	1N,2N,3N,43N,5N,6N,42N,7N,16N,17N,19N,23Y,27Y,28N,30N,18N	Substance would not be expected to be a safety concern	Q1N,Alerts(genotoxic)Y,SA1_genN,SA2_genN,SA3_genN,SA4_genN,SA5_genN,SA6_genN,SA7_genN,SA8_genN,SA9_genN,SA10_genN,SA11_genN,SA12_genN,SA13_genN,SA14_genN,SA15_genN,SA16_genN,SA18_genN,SA19_genN,SA21_genN,SA22_genN,SA23_genN,SA24_genN,SA25_genN,SA26_genN,SA27_genN,SA28_genN,SA28bis_genN,SA28ter_genN,SA29_genN,SA30_genN,SA37_genN,SA38_genN,SA39_gen_and_nogenN,Q2N,Q5N	NO	NO	NO	NO
116714-46-6	Novaluron	FC(OC(F)(F)F)C(F)(F)OC1=C(Cl)C=C(NC(=O)NC(=O)C2=C(F)C=CC=C2F)C=C1	0.0309	High (Class III)	1N,2N,3Y,4N	High (Class III)	1N,2N,3Y,4N	Substance would not be expected to be a safety concern	Q1N,Alerts(genotoxic)Y,SA1_genN,SA2_genN,SA3_genN,SA4_genN,SA5_genN,SA6_genN,SA7_genN,SA8_genN,SA9_genN,SA10_genN,SA11_genN,SA12_genN,SA13_genN,SA14_genN,SA15_genN,SA16_genN,SA18_genN,SA19_genN,SA21_genN,SA22_genN,SA23_genN,SA24_genN,SA25_genN,SA26_genN,SA27_genN,SA28_genN,SA28bis_genN,SA28ter_genN,SA29_genN,SA30_genN,SA37_genN,SA38_genN,SA39_gen_and_nogenN,Q2N,Q5N	NO	NO	NO	NO
117-39-5	Quercetin	OC1=CC2=C(C(O)=C1)C(=O)C(=O)C(O2)C1=CC(O)=C(O)C=C1	0.02424	High (Class III)	1N,2N,3N,5N,6N,7Y,8N,10N,11Y,33N	High (Class III)	1N,2N,3N,43N,5N,6N,42N,7Y,8N,10N,11Y,33N	Substance would not be expected to be a safety concern	Q1N,Alerts(genotoxic)Y,SA1_genN,SA2_genN,SA3_genN,SA4_genN,SA5_genN,SA6_genN,SA7_genN,SA8_genN,SA9_genN,SA10_genN,SA11_genN,SA12_genN,SA13_genN,SA14_genN,SA15_genN,SA16_genN,SA18_genN,SA19_genN,SA21_genN,SA22_genN,SA23_genN,SA24_genN,SA25_genN,SA26_genN,SA27_genN,SA28_genN,SA28bis_genN,SA28ter_genN,SA29_genN,SA30_genN,SA37_genN,SA38_genN,SA39_gen_and_nogenN,Q2N,Q5N	NO	NO	NO	NO
117-79-3	2-Aminoanthraquinone	NC1=CC=C2C(=O)C3=C(C=CC=C3)C(=O)C2=C1	0.1614	High (Class III)	1N,2N,3N,5N,6N,7N,16N,17N,19N,23Y,27Y,28Y,29N,33N	High (Class III)	1N,2N,3N,43N,5N,6N,42N,7N,16N,17N,19N,23Y,27Y,28Y,29N,33N	Risk assessment requires compound-specific toxicity data	Q1N,Alerts(genotoxic)Y,SA1_genN,SA2_genN,SA3_genN,SA4_genN,SA5_genN,SA6_genN,SA7_genN,SA8_genN,SA9_genN,SA10_genN,SA11_genN,SA12_genY,SA13_genN,SA14_genN,SA15_genN,SA16_genN,SA18_genN,SA19_genN,SA21_genN,SA22_genN,SA23_genN,SA24_genN,SA25_genN,SA26_genN,SA27_genN,SA28_genY,SA28bis_genN,SA28ter_genN,SA29_genN,SA30_genN,SA37_genN,SA38_genN,SA39_gen_and_nogenN,Q2Y,Q3N,Q4Y	YES	YES	NO	NO
117-81-7	Di(2-ethylhexyl) phthalate	CCCCC(CC)COC(=O)C1=C(C=CC=C1)C(=O)OCC(CC)CCCC	163.05582	Low (Class I)	1N,2N,3N,5N,6N,7N,16N,17N,19N,23Y,27Y,28N,30N,18N	Low (Class I)	1N,2N,3N,43N,5N,6N,42N,7N,16N,17N,19N,23Y,27Y,28N,30N,18N	Substance would not be expected to be a safety concern	Q1N,Alerts(genotoxic)Y,SA1_genN,SA2_genN,SA3_genN,SA4_genN,SA5_genN,SA6_genN,SA7_genN,SA8_genN,SA9_genN,SA10_genN,SA11_genN,SA12_genN,SA13_genN,SA14_genN,SA15_genN,SA16_genN,SA18_genN,SA19_genN,SA21_genN,SA22_genN,SA23_genN,SA24_genN,SA25_genN,SA26_genN,SA27_genN,SA28_genN,SA28bis_genN,SA28ter_genN,SA29_genN,SA30_genN,SA37_genN,SA38_genN,SA39_gen_and_nogenN,Q2N,Q5Y,Q6N,Q8N,Q10N,Q12N	NO	NO	NO	NO
117-84-0	Dioctyl phthalate	CCCCCCCCOC(=O)C1=C(C=CC=C1)C(=O)OCCCCCCCC	0.2364	Low (Class I)	1N,2N,3N,5N,6N,7N,16N,17N,19N,23Y,27Y,28N,30N,18N	Low (Class I)	1N,2N,3N,43N,5N,6N,42N,7N,16N,17N,19N,23Y,27Y,28N,30N,18N	Substance would not be expected to be a safety concern	Q1N,Alerts(genotoxic)Y,SA1_genN,SA2_genN,SA3_genN,SA4_genN,SA5_genN,SA6_genN,SA7_genN,SA8_genN,SA9_genN,SA10_genN,SA11_genN,SA12_genN,SA13_genN,SA14_genN,SA15_genN,SA16_genN,SA18_genN,SA19_genN,SA21_genN,SA22_genN,SA23_genN,SA24_genN,SA25_genN,SA26_genN,SA27_genN,SA28_genN,SA28bis_genN,SA28ter_genN,SA29_genN,SA30_genN,SA37_genN,SA38_genN,SA39_gen_and_nogenN,Q2N,Q5N	NO	NO	NO	NO
1176-74-5	Tetrabromophenolphthalein ethyl ester	CCOC(=O)C1=C(C=CC=C1)C(C1=CC(Br)=C(O)C(Br)=C1)=C1C=C(Br)C(=O)C(Br)=C1	0.0531	High (Class III)	1N,2N,3Y,4N	High (Class III)	1N,2N,3Y,4N	Negligible risk (low probability of a life-time cancer risk greater than 1 in 10^6	Q1N,Alerts(genotoxic)Y,SA1_genN,SA2_genN,SA3_genN,SA4_genN,SA5_genN,SA6_genN,SA7_genN,SA8_genN,SA9_genN,SA10_genY,SA11_genN,SA12_genN,SA13_genN,SA14_genN,SA15_genN,SA16_genN,SA18_genN,SA19_genN,SA21_genN,SA22_genN,SA23_genN,SA24_genN,SA25_genN,SA26_genN,SA27_genN,SA28_genN,SA28bis_genN,SA28ter_genN,SA29_genN,SA30_genN,SA37_genN,SA38_genN,SA39_gen_and_nogenN,Q2Y,Q3N,Q4N	YES	YES	NO	NO
117718-60-2	Thiazopyr	COC(=O)C1=C(CC(C)C)C(C2=NCCS2)=C(N=C1C(F)F)C(F)(F)F	0.2766	High (Class III)	1N,2N,3Y,4N	High (Class III)	1N,2N,3Y,4N	Substance would not be expected to be a safety concern	Q1N,Alerts(genotoxic)Y,SA1_genN,SA2_genN,SA3_genN,SA4_genN,SA5_genN,SA6_genN,SA7_genN,SA8_genN,SA9_genN,SA10_genN,SA11_genN,SA12_genN,SA13_genN,SA14_genN,SA15_genN,SA16_genN,SA18_genN,SA19_genN,SA21_genN,SA22_genN,SA23_genN,SA24_genN,SA25_genN,SA26_genN,SA27_genN,SA28_genN,SA28bis_genN,SA28ter_genN,SA29_genN,SA30_genN,SA37_genN,SA38_genN,SA39_gen_and_nogenN,Q2N,Q5N	NO	NO	NO	NO
118-58-1	Benzyl salicylate	OC1=C(C=CC=C1)C(=O)OCC1=CC=CC=C1	28.40598	Low (Class I)	1N,2N,3N,5N,6N,7N,16N,17N,19N,23Y,27Y,28Y,29Y(30N,18N)(30N,18N)	Low (Class I)	1N,2N,3N,43N,5N,6N,42N,7N,16N,17N,19N,23Y,27Y,28Y,29Y(30N,18N)(30N,18N)	Substance would not be expected to be a safety concern	Q1N,Alerts(genotoxic)Y,SA1_genN,SA2_genN,SA3_genN,SA4_genN,SA5_genN,SA6_genN,SA7_genN,SA8_genN,SA9_genN,SA10_genN,SA11_genN,SA12_genN,SA13_genN,SA14_genN,SA15_genN,SA16_genN,SA18_genN,SA19_genN,SA21_genN,SA22_genN,SA23_genN,SA24_genN,SA25_genN,SA26_genN,SA27_genN,SA28_genN,SA28bis_genN,SA28ter_genN,SA29_genN,SA30_genN,SA37_genN,SA38_genN,SA39_gen_and_nogenN,Q2N,Q5Y,Q6N,Q8N,Q10N,Q12N	NO	NO	NO	NO
118134-30-8	Spiroxamine	CCCN(CC)CC1COC2(CCC(CC2)C(C)(C)C)O1	0.1434	High (Class III)	1N,2N,3N,5N,6N,7Y,8N,10N,11Y,33N	High (Class III)	1N,2N,3N,43N,5N,6N,42N,7Y,8N,10N,11Y,33N	Substance would not be expected to be a safety concern	Q1N,Alerts(genotoxic)Y,SA1_genN,SA2_genN,SA3_genN,SA4_genN,SA5_genN,SA6_genN,SA7_genN,SA8_genN,SA9_genN,SA10_genN,SA11_genN,SA12_genN,SA13_genN,SA14_genN,SA15_genN,SA16_genN,SA18_genN,SA19_genN,SA21_genN,SA22_genN,SA23_genN,SA24_genN,SA25_genN,SA26_genN,SA27_genN,SA28_genN,SA28bis_genN,SA28ter_genN,SA29_genN,SA30_genN,SA37_genN,SA38_genN,SA39_gen_and_nogenN,Q2N,Q5N	NO	NO	NO	NO
119-36-8	Methyl salicylate	COC(=O)C1=C(O)C=CC=C1	13.02984	Low (Class I)	1N,2N,3N,5N,6N,7N,16N,17N,19N,23Y,27Y,28N,30N,18N	Low (Class I)	1N,2N,3N,43N,5N,6N,42N,7N,16N,17N,19N,23Y,27Y,28N,30N,18N	Substance would not be expected to be a safety concern	Q1N,Alerts(genotoxic)Y,SA1_genN,SA2_genN,SA3_genN,SA4_genN,SA5_genN,SA6_genN,SA7_genN,SA8_genN,SA9_genN,SA10_genN,SA11_genN,SA12_genN,SA13_genN,SA14_genN,SA15_genN,SA16_genN,SA18_genN,SA19_genN,SA21_genN,SA22_genN,SA23_genN,SA24_genN,SA25_genN,SA26_genN,SA27_genN,SA28_genN,SA28bis_genN,SA28ter_genN,SA29_genN,SA30_genN,SA37_genN,SA38_genN,SA39_gen_and_nogenN,Q2N,Q5Y,Q6N,Q8N,Q10N,Q12N	NO	NO	NO	NO
119-47-1	2,2'-Methylenebis(4-methyl-6-tert-butylphenol)	CC1=CC(CC2=CC(C)=CC(=C2O)C(C)(C)C)=C(O)C(=C1)C(C)(C)C	0.02076	High (Class III)	1N,2N,3N,5N,6N,7N,16N,17N,19N,23Y,27Y,28Y,29N,33N	High (Class III)	1N,2N,3N,43N,5N,6N,42N,7N,16N,17N,19N,23Y,27Y,28Y,29N,33N	Substance would not be expected to be a safety concern	Q1N,Alerts(genotoxic)Y,SA1_genN,SA2_genN,SA3_genN,SA4_genN,SA5_genN,SA6_genN,SA7_genN,SA8_genN,SA9_genN,SA10_genN,SA11_genN,SA12_genN,SA13_genN,SA14_genN,SA15_genN,SA16_genN,SA18_genN,SA19_genN,SA21_genN,SA22_genN,SA23_genN,SA24_genN,SA25_genN,SA26_genN,SA27_genN,SA28_genN,SA28bis_genN,SA28ter_genN,SA29_genN,SA30_genN,SA37_genN,SA38_genN,SA39_gen_and_nogenN,Q2N,Q5N	NO	NO	NO	NO
119-61-9	Benzophenone	O=C(C1=CC=CC=C1)C1=CC=CC=C1	18.54744	High (Class III)	1N,2N,3N,5N,6N,7N,16N,17N,19N,23Y,27Y,28Y,29N,33N	High (Class III)	1N,2N,3N,43N,5N,6N,42N,7N,16N,17N,19N,23Y,27Y,28Y,29N,33N	Substance would not be expected to be a safety concern	Q1N,Alerts(genotoxic)Y,SA1_genN,SA2_genN,SA3_genN,SA4_genN,SA5_genN,SA6_genN,SA7_genN,SA8_genN,SA9_genN,SA10_genN,SA11_genN,SA12_genN,SA13_genN,SA14_genN,SA15_genN,SA16_genN,SA18_genN,SA19_genN,SA21_genN,SA22_genN,SA23_genN,SA24_genN,SA25_genN,SA26_genN,SA27_genN,SA28_genN,SA28bis_genN,SA28ter_genN,SA29_genN,SA30_genN,SA37_genN,SA38_genN,SA39_gen_and_nogenN,Q2N,Q5Y,Q6N,Q8Y,Q9N	NO	NO	NO	NO
119-90-4	3,3'-Dimethoxybenzidine	COC1=CC(=CC=C1N)C1=CC(OC)=C(N)C=C1	0.0912	High (Class III)	1N,2N,3N,5N,6N,7N,16N,17N,19N,23Y,27Y,28Y,29N,33N	High (Class III)	1N,2N,3N,43N,5N,6N,42N,7N,16N,17N,19N,23Y,27Y,28Y,29N,33N	Negligible risk (low probability of a life-time cancer risk greater than 1 in 10^6	Q1N,Alerts(genotoxic)Y,SA1_genN,SA2_genN,SA3_genN,SA4_genN,SA5_genN,SA6_genN,SA7_genN,SA8_genN,SA9_genN,SA10_genN,SA11_genN,SA12_genN,SA13_genN,SA14_genN,SA15_genN,SA16_genN,SA18_genN,SA19_genN,SA21_genN,SA22_genN,SA23_genN,SA24_genN,SA25_genN,SA26_genN,SA27_genN,SA28_genY,SA28bis_genN,SA28ter_genN,SA29_genN,SA30_genN,SA37_genN,SA38_genN,SA39_gen_and_nogenN,Q2Y,Q3N,Q4N	YES	YES	NO	NO
119-93-7	3,3'-Dimethylbenzidine	CC1=CC(=CC=C1N)C1=CC=C(N)C(C)=C1	0.1266	High (Class III)	1N,2N,3N,5N,6N,7N,16N,17N,19N,23Y,27Y,28Y,29N,33N	High (Class III)	1N,2N,3N,43N,5N,6N,42N,7N,16N,17N,19N,23Y,27Y,28Y,29N,33N	Negligible risk (low probability of a life-time cancer risk greater than 1 in 10^6	Q1N,Alerts(genotoxic)Y,SA1_genN,SA2_genN,SA3_genN,SA4_genN,SA5_genN,SA6_genN,SA7_genN,SA8_genN,SA9_genN,SA10_genN,SA11_genN,SA12_genN,SA13_genN,SA14_genN,SA15_genN,SA16_genN,SA18_genN,SA19_genN,SA21_genN,SA22_genN,SA23_genN,SA24_genN,SA25_genN,SA26_genN,SA27_genN,SA28_genY,SA28bis_genN,SA28ter_genN,SA29_genN,SA30_genN,SA37_genN,SA38_genN,SA39_gen_and_nogenN,Q2Y,Q3N,Q4N	YES	YES	NO	NO
119168-77-3	Tebufenpyrad	CCC1=NN(C)C(C(=O)NCC2=CC=C(C=C2)C(C)(C)C)=C1Cl	0.01422	High (Class III)	1N,2N,3Y,4N	High (Class III)	1N,2N,3Y,4N	Substance would not be expected to be a safety concern	Q1N,Alerts(genotoxic)Y,SA1_genN,SA2_genN,SA3_genN,SA4_genN,SA5_genN,SA6_genN,SA7_genN,SA8_genN,SA9_genN,SA10_genN,SA11_genN,SA12_genN,SA13_genN,SA14_genN,SA15_genN,SA16_genN,SA18_genN,SA19_genN,SA21_genN,SA22_genN,SA23_genN,SA24_genN,SA25_genN,SA26_genN,SA27_genN,SA28_genN,SA28bis_genN,SA28ter_genN,SA29_genN,SA30_genN,SA37_genN,SA38_genN,SA39_gen_and_nogenN,Q2N,Q5N	NO	NO	NO	NO
1194-65-6	Dichlobenil	ClC1=CC=CC(Cl)=C1C#N	0.1572	High (Class III)	1N,2Y	High (Class III)	1N,2Y	Substance would not be expected to be a safety concern	Q1N,Alerts(genotoxic)Y,SA1_genN,SA2_genN,SA3_genN,SA4_genN,SA5_genN,SA6_genN,SA7_genN,SA8_genN,SA9_genN,SA10_genN,SA11_genN,SA12_genN,SA13_genN,SA14_genN,SA15_genN,SA16_genN,SA18_genN,SA19_genN,SA21_genN,SA22_genN,SA23_genN,SA24_genN,SA25_genN,SA26_genN,SA27_genN,SA28_genN,SA28bis_genN,SA28ter_genN,SA29_genN,SA30_genN,SA37_genN,SA38_genN,SA39_gen_and_nogenN,Q2N,Q5N	NO	NO	NO	NO
119446-68-3	Difenoconazole	CC1COC(CN2C=NC=N2)(O1)C1=C(Cl)C=C(OC2=CC=C(Cl)C=C2)C=C1	0.000768	High (Class III)	1N,2N,3Y,4N	High (Class III)	1N,2N,3Y,4N	Substance would not be expected to be a safety concern	Q1N,Alerts(genotoxic)Y,SA1_genN,SA2_genN,SA3_genN,SA4_genN,SA5_genN,SA6_genN,SA7_genN,SA8_genN,SA9_genN,SA10_genN,SA11_genN,SA12_genN,SA13_genN,SA14_genN,SA15_genN,SA16_genN,SA18_genN,SA19_genN,SA21_genN,SA22_genN,SA23_genN,SA24_genN,SA25_genN,SA26_genN,SA27_genN,SA28_genN,SA28bis_genN,SA28ter_genN,SA29_genN,SA30_genN,SA37_genN,SA38_genN,SA39_gen_and_nogenN,Q2N,Q5N	NO	NO	NO	NO
119515-38-7	Icaridin	CCC(C)OC(=O)N1CCCCC1CCO	0.02286	High (Class III)	1N,2N,3N,5N,6N,7Y,8N,10N,11N,12N,22N,33N	High (Class III)	1N,2N,3N,43N,5N,6N,42N,7Y,8N,10N,11N,12N,22N,33N	Negligible risk (low probability of a life-time cancer risk greater than 1 in 10^6	Q1N,Alerts(genotoxic)Y,SA1_genN,SA2_genN,SA3_genN,SA4_genN,SA5_genN,SA6_genN,SA7_genN,SA8_genN,SA9_genN,SA10_genN,SA11_genN,SA12_genN,SA13_genN,SA14_genN,SA15_genN,SA16_genY,SA18_genN,SA19_genN,SA21_genN,SA22_genN,SA23_genN,SA24_genN,SA25_genN,SA26_genN,SA27_genN,SA28_genN,SA28bis_genN,SA28ter_genN,SA29_genN,SA30_genN,SA37_genN,SA38_genN,SA39_gen_and_nogenN,Q2Y,Q3N,Q4N	YES	YES	NO	YES
120-12-7	Anthracene	C1=CC2=CC3=C(C=CC=C3)C=C2C=C1	0.2604	High (Class III)	1N,2N,3N,5N,6N,7N,16N,17N,19N,23Y,27N	High (Class III)	1N,2N,3N,43N,5N,6N,42N,7N,16N,17N,19N,23Y,27N	Risk assessment requires compound-specific toxicity data	Q1N,Alerts(genotoxic)Y,SA1_genN,SA2_genN,SA3_genN,SA4_genN,SA5_genN,SA6_genN,SA7_genN,SA8_genN,SA9_genN,SA10_genN,SA11_genN,SA12_genN,SA13_genN,SA14_genN,SA15_genN,SA16_genN,SA18_genY,SA19_genN,SA21_genN,SA22_genN,SA23_genN,SA24_genN,SA25_genN,SA26_genN,SA27_genN,SA28_genN,SA28bis_genN,SA28ter_genN,SA29_genN,SA30_genN,SA37_genN,SA38_genN,SA39_gen_and_nogenN,Q2Y,Q3N,Q4Y	YES	YES	NO	NO
120-36-5	Dichlorprop	CC(OC1=C(Cl)C=C(Cl)C=C1)C(O)=O	0.02628	High (Class III)	1N,2N,3Y,4N	High (Class III)	1N,2N,3Y,4N	Substance would not be expected to be a safety concern	Q1N,Alerts(genotoxic)Y,SA1_genN,SA2_genN,SA3_genN,SA4_genN,SA5_genN,SA6_genN,SA7_genN,SA8_genN,SA9_genN,SA10_genN,SA11_genN,SA12_genN,SA13_genN,SA14_genN,SA15_genN,SA16_genN,SA18_genN,SA19_genN,SA21_genN,SA22_genN,SA23_genN,SA24_genN,SA25_genN,SA26_genN,SA27_genN,SA28_genN,SA28bis_genN,SA28ter_genN,SA29_genN,SA30_genN,SA37_genN,SA38_genN,SA39_gen_and_nogenN,Q2N,Q5N	NO	NO	NO	NO
120-47-8	Ethylparaben	CCOC(=O)C1=CC=C(O)C=C1	1.008	Low (Class I)	1N,2N,3N,5N,6N,7N,16N,17N,19N,23Y,27Y,28N,30N,18N	Low (Class I)	1N,2N,3N,43N,5N,6N,42N,7N,16N,17N,19N,23Y,27Y,28N,30N,18N	Substance would not be expected to be a safety concern	Q1N,Alerts(genotoxic)Y,SA1_genN,SA2_genN,SA3_genN,SA4_genN,SA5_genN,SA6_genN,SA7_genN,SA8_genN,SA9_genN,SA10_genN,SA11_genN,SA12_genN,SA13_genN,SA14_genN,SA15_genN,SA16_genN,SA18_genN,SA19_genN,SA21_genN,SA22_genN,SA23_genN,SA24_genN,SA25_genN,SA26_genN,SA27_genN,SA28_genN,SA28bis_genN,SA28ter_genN,SA29_genN,SA30_genN,SA37_genN,SA38_genN,SA39_gen_and_nogenN,Q2N,Q5N	NO	NO	NO	NO
120-71-8	2-Methoxy-5-methylaniline	COC1=CC=C(C)C=C1N	6.03462	Low (Class I)	1N,2N,3N,5N,6N,7N,16N,17N,19N,23Y,27Y,28N,30N,18N	Low (Class I)	1N,2N,3N,43N,5N,6N,42N,7N,16N,17N,19N,23Y,27Y,28N,30N,18N	Risk assessment requires compound-specific toxicity data	Q1N,Alerts(genotoxic)Y,SA1_genN,SA2_genN,SA3_genN,SA4_genN,SA5_genN,SA6_genN,SA7_genN,SA8_genN,SA9_genN,SA10_genN,SA11_genN,SA12_genN,SA13_genN,SA14_genN,SA15_genN,SA16_genN,SA18_genN,SA19_genN,SA21_genN,SA22_genN,SA23_genN,SA24_genN,SA25_genN,SA26_genN,SA27_genN,SA28_genY,SA28bis_genN,SA28ter_genN,SA29_genN,SA30_genN,SA37_genN,SA38_genN,SA39_gen_and_nogenN,Q2Y,Q3N,Q4Y	YES	YES	NO	NO
120-80-9	Catechol	OC1=C(O)C=CC=C1	0.918	Low (Class I)	1N,2N,3N,5N,6N,7N,16N,17N,19N,23Y,27Y,28N,30N,18N	Low (Class I)	1N,2N,3N,43N,5N,6N,42N,7N,16N,17N,19N,23Y,27Y,28N,30N,18N	Substance would not be expected to be a safety concern	Q1N,Alerts(genotoxic)Y,SA1_genN,SA2_genN,SA3_genN,SA4_genN,SA5_genN,SA6_genN,SA7_genN,SA8_genN,SA9_genN,SA10_genN,SA11_genN,SA12_genN,SA13_genN,SA14_genN,SA15_genN,SA16_genN,SA18_genN,SA19_genN,SA21_genN,SA22_genN,SA23_genN,SA24_genN,SA25_genN,SA26_genN,SA27_genN,SA28_genN,SA28bis_genN,SA28ter_genN,SA29_genN,SA30_genN,SA37_genN,SA38_genN,SA39_gen_and_nogenN,Q2N,Q5N	NO	NO	NO	NO
120068-37-3	Fipronil	NC1=C(C(=NN1C1=C(Cl)C=C(C=C1Cl)C(F)(F)F)C#N)S(=O)C(F)(F)F	0.01092	High (Class III)	1N,2Y	High (Class III)	1N,2Y	Negligible risk (low probability of a life-time cancer risk greater than 1 in 10^6	Q1N,Alerts(genotoxic)Y,SA1_genN,SA2_genN,SA3_genN,SA4_genN,SA5_genN,SA6_genN,SA7_genN,SA8_genN,SA9_genN,SA10_genN,SA11_genN,SA12_genN,SA13_genN,SA14_genN,SA15_genN,SA16_genN,SA18_genN,SA19_genN,SA21_genN,SA22_genN,SA23_genN,SA24_genN,SA25_genN,SA26_genN,SA27_genN,SA28_genY,SA28bis_genN,SA28ter_genN,SA29_genN,SA30_genN,SA37_genN,SA38_genN,SA39_gen_and_nogenN,Q2Y,Q3N,Q4N	YES	YES	NO	NO
120116-88-3	Cyazofamid	CN(C)S(=O)(=O)N1C(=NC(Cl)=C1C1=CC=C(C)C=C1)C#N	0.912	High (Class III)	1N,2Y	High (Class III)	1N,2Y	Substance would not be expected to be a safety concern	Q1N,Alerts(genotoxic)Y,SA1_genN,SA2_genN,SA3_genN,SA4_genN,SA5_genN,SA6_genN,SA7_genN,SA8_genN,SA9_genN,SA10_genN,SA11_genN,SA12_genN,SA13_genN,SA14_genN,SA15_genN,SA16_genN,SA18_genN,SA19_genN,SA21_genN,SA22_genN,SA23_genN,SA24_genN,SA25_genN,SA26_genN,SA27_genN,SA28_genN,SA28bis_genN,SA28ter_genN,SA29_genN,SA30_genN,SA37_genN,SA38_genN,SA39_gen_and_nogenN,Q2N,Q5N	NO	NO	NO	NO
121-00-6	2-tert-Butyl-4-methoxyphenol	COC1=CC=C(O)C(=C1)C(C)(C)C	2.286	Low (Class I)	1N,2N,3N,5N,6N,7N,16N,17N,19N,23Y,27Y,28N,30N,18N	Low (Class I)	1N,2N,3N,43N,5N,6N,42N,7N,16N,17N,19N,23Y,27Y,28N,30N,18N	Substance would not be expected to be a safety concern	Q1N,Alerts(genotoxic)Y,SA1_genN,SA2_genN,SA3_genN,SA4_genN,SA5_genN,SA6_genN,SA7_genN,SA8_genN,SA9_genN,SA10_genN,SA11_genN,SA12_genN,SA13_genN,SA14_genN,SA15_genN,SA16_genN,SA18_genN,SA19_genN,SA21_genN,SA22_genN,SA23_genN,SA24_genN,SA25_genN,SA26_genN,SA27_genN,SA28_genN,SA28bis_genN,SA28ter_genN,SA29_genN,SA30_genN,SA37_genN,SA38_genN,SA39_gen_and_nogenN,Q2N,Q5Y,Q6N,Q8N,Q10N,Q12N	NO	NO	NO	NO
121-14-2	2,4-Dinitrotoluene	CC1=C(C=C(C=C1)[N+]([O-])=O)[N+]([O-])=O	0.4482	High (Class III)	1N,2Y	High (Class III)	1N,2Y	Risk assessment requires compound-specific toxicity data	Q1N,Alerts(genotoxic)Y,SA1_genN,SA2_genN,SA3_genN,SA4_genN,SA5_genN,SA6_genN,SA7_genN,SA8_genN,SA9_genN,SA10_genN,SA11_genN,SA12_genN,SA13_genN,SA14_genN,SA15_genN,SA16_genN,SA18_genN,SA19_genN,SA21_genN,SA22_genN,SA23_genN,SA24_genN,SA25_genN,SA26_genN,SA27_genY,SA28_genN,SA28bis_genN,SA28ter_genN,SA29_genN,SA30_genN,SA37_genN,SA38_genN,SA39_gen_and_nogenN,Q2Y,Q3N,Q4Y	YES	YES	NO	NO
121-33-5	4-Hydroxy-3-methoxybenzaldehyde	COC1=C(O)C=CC(C=O)=C1	0.2418	Low (Class I)	1N,2N,3N,5N,6N,7N,16N,17N,19N,23Y,27Y,28N,30N,18N	Low (Class I)	1N,2N,3N,43N,5N,6N,42N,7N,16N,17N,19N,23Y,27Y,28N,30N,18N	Risk assessment requires compound-specific toxicity data	Q1N,Alerts(genotoxic)Y,SA1_genN,SA2_genN,SA3_genN,SA4_genN,SA5_genN,SA6_genN,SA7_genN,SA8_genN,SA9_genN,SA10_genN,SA11_genY,SA12_genN,SA13_genN,SA14_genN,SA15_genN,SA16_genN,SA18_genN,SA19_genN,SA21_genN,SA22_genN,SA23_genN,SA24_genN,SA25_genN,SA26_genN,SA27_genN,SA28_genN,SA28bis_genN,SA28ter_genN,SA29_genN,SA30_genN,SA37_genN,SA38_genN,SA39_gen_and_nogenN,Q2Y,Q3N,Q4Y	YES	YES	NO	NO
121-75-5	Malathion	CCOC(=O)CC(SP(=S)(OC)OC)C(=O)OCC	0.01434	High (Class III)	1N,2N,3Y,4N	High (Class III)	1N,2N,3Y,4Y,40Y	Risk assessment requires compound-specific toxicity data	Q1Y	NO	NO	NO	NO
121-79-9	Propyl gallate	CCCOC(=O)C1=CC(O)=C(O)C(O)=C1	0.2766	Low (Class I)	1N,2N,3N,5N,6N,7N,16N,17N,19N,23Y,27Y,28N,30N,18N	Low (Class I)	1N,2N,3N,43N,5N,6N,42N,7N,16N,17N,19N,23Y,27Y,28N,30N,18N	Substance would not be expected to be a safety concern	Q1N,Alerts(genotoxic)Y,SA1_genN,SA2_genN,SA3_genN,SA4_genN,SA5_genN,SA6_genN,SA7_genN,SA8_genN,SA9_genN,SA10_genN,SA11_genN,SA12_genN,SA13_genN,SA14_genN,SA15_genN,SA16_genN,SA18_genN,SA19_genN,SA21_genN,SA22_genN,SA23_genN,SA24_genN,SA25_genN,SA26_genN,SA27_genN,SA28_genN,SA28bis_genN,SA28ter_genN,SA29_genN,SA30_genN,SA37_genN,SA38_genN,SA39_gen_and_nogenN,Q2N,Q5N	NO	NO	NO	NO
1214-39-7	N-Benzyladenine	C(NC1=C2N=CN=C2N=CN1)C1=CC=CC=C1	0.03822	High (Class III)	1N,2N,3N,5N,6N,7Y,8N,10N,11Y,33N	High (Class III)	1N,2N,3N,43N,5N,6N,42N,7Y,8N,10N,11Y,33N	Substance would not be expected to be a safety concern	Q1N,Alerts(genotoxic)Y,SA1_genN,SA2_genN,SA3_genN,SA4_genN,SA5_genN,SA6_genN,SA7_genN,SA8_genN,SA9_genN,SA10_genN,SA11_genN,SA12_genN,SA13_genN,SA14_genN,SA15_genN,SA16_genN,SA18_genN,SA19_genN,SA21_genN,SA22_genN,SA23_genN,SA24_genN,SA25_genN,SA26_genN,SA27_genN,SA28_genN,SA28bis_genN,SA28ter_genN,SA29_genN,SA30_genN,SA37_genN,SA38_genN,SA39_gen_and_nogenN,Q2N,Q5N	NO	NO	NO	NO
121552-61-2	Cyprodinil	CC1=NC(NC2=CC=CC=C2)=NC(=C1)C1CC1	0.1164	High (Class III)	1N,2N,3N,5N,6N,7Y,8N,10N,11Y,33N	High (Class III)	1N,2N,3N,43N,5N,6N,42N,7Y,8N,10N,11Y,33N	Substance would not be expected to be a safety concern	Q1N,Alerts(genotoxic)Y,SA1_genN,SA2_genN,SA3_genN,SA4_genN,SA5_genN,SA6_genN,SA7_genN,SA8_genN,SA9_genN,SA10_genN,SA11_genN,SA12_genN,SA13_genN,SA14_genN,SA15_genN,SA16_genN,SA18_genN,SA19_genN,SA21_genN,SA22_genN,SA23_genN,SA24_genN,SA25_genN,SA26_genN,SA27_genN,SA28_genN,SA28bis_genN,SA28ter_genN,SA29_genN,SA30_genN,SA37_genN,SA38_genN,SA39_gen_and_nogenN,Q2N,Q5N	NO	NO	NO	NO
122-14-5	Fenitrothion	COP(=S)(OC)OC1=CC=C(C(C)=C1)[N+]([O-])=O	0.00828	High (Class III)	1N,2Y	High (Class III)	1N,2Y	Risk assessment requires compound-specific toxicity data	Q1Y	YES	YES	NO	NO
122-34-9	Simazine	CCNC1=NC(NCC)=NC(Cl)=N1	0.01896	High (Class III)	1N,2N,3Y,4N	High (Class III)	1N,2N,3Y,4N	Negligible risk (low probability of a life-time cancer risk greater than 1 in 10^6	Q1N,Alerts(genotoxic)Y,SA1_genN,SA2_genN,SA3_genN,SA4_genN,SA5_genN,SA6_genN,SA7_genN,SA8_genN,SA9_genN,SA10_genN,SA11_genN,SA12_genN,SA13_genN,SA14_genN,SA15_genN,SA16_genN,SA18_genN,SA19_genN,SA21_genN,SA22_genN,SA23_genN,SA24_genN,SA25_genN,SA26_genN,SA27_genN,SA28_genN,SA28bis_genY,SA28ter_genN,SA29_genN,SA30_genN,SA37_genN,SA38_genN,SA39_gen_and_nogenN,Q2Y,Q3N,Q4N	YES	YES	NO	NO
122-37-2	4-Anilinophenol	OC1=CC=C(NC2=CC=CC=C2)C=C1	0.2856	High (Class III)	1N,2N,3N,5N,6N,7N,16N,17N,19N,23Y,27Y,28Y,29N,33N	High (Class III)	1N,2N,3N,43N,5N,6N,42N,7N,16N,17N,19N,23Y,27Y,28Y,29N,33N	Substance would not be expected to be a safety concern	Q1N,Alerts(genotoxic)Y,SA1_genN,SA2_genN,SA3_genN,SA4_genN,SA5_genN,SA6_genN,SA7_genN,SA8_genN,SA9_genN,SA10_genN,SA11_genN,SA12_genN,SA13_genN,SA14_genN,SA15_genN,SA16_genN,SA18_genN,SA19_genN,SA21_genN,SA22_genN,SA23_genN,SA24_genN,SA25_genN,SA26_genN,SA27_genN,SA28_genN,SA28bis_genN,SA28ter_genN,SA29_genN,SA30_genN,SA37_genN,SA38_genN,SA39_gen_and_nogenN,Q2N,Q5N	NO	NO	NO	NO
122-39-4	Diphenylamine	N(C1=CC=CC=C1)C1=CC=CC=C1	0.99	High (Class III)	1N,2N,3N,5N,6N,7N,16N,17N,19N,23Y,27Y,28Y,29N,33N	High (Class III)	1N,2N,3N,43N,5N,6N,42N,7N,16N,17N,19N,23Y,27Y,28Y,29N,33N	Substance would not be expected to be a safety concern	Q1N,Alerts(genotoxic)Y,SA1_genN,SA2_genN,SA3_genN,SA4_genN,SA5_genN,SA6_genN,SA7_genN,SA8_genN,SA9_genN,SA10_genN,SA11_genN,SA12_genN,SA13_genN,SA14_genN,SA15_genN,SA16_genN,SA18_genN,SA19_genN,SA21_genN,SA22_genN,SA23_genN,SA24_genN,SA25_genN,SA26_genN,SA27_genN,SA28_genN,SA28bis_genN,SA28ter_genN,SA29_genN,SA30_genN,SA37_genN,SA38_genN,SA39_gen_and_nogenN,Q2N,Q5N	NO	NO	NO	NO
122-99-6	2-Phenoxyethanol	OCCOC1=CC=CC=C1	64.74498	Low (Class I)	1N,2N,3N,5N,6N,7N,16N,17N,19N,23Y,27Y,28N,30N,18N	Low (Class I)	1N,2N,3N,43N,5N,6N,42N,7N,16N,17N,19N,23Y,27Y,28N,30N,18N	Substance would not be expected to be a safety concern	Q1N,Alerts(genotoxic)Y,SA1_genN,SA2_genN,SA3_genN,SA4_genN,SA5_genN,SA6_genN,SA7_genN,SA8_genN,SA9_genN,SA10_genN,SA11_genN,SA12_genN,SA13_genN,SA14_genN,SA15_genN,SA16_genN,SA18_genN,SA19_genN,SA21_genN,SA22_genN,SA23_genN,SA24_genN,SA25_genN,SA26_genN,SA27_genN,SA28_genN,SA28bis_genN,SA28ter_genN,SA29_genN,SA30_genN,SA37_genN,SA38_genN,SA39_gen_and_nogenN,Q2N,Q5Y,Q6N,Q8N,Q10N,Q12N	NO	NO	NO	NO
122836-35-5	Sulfentrazone	CC1=NN(C(=O)N1C(F)F)C1=CC(NS(C)(=O)=O)=C(Cl)C=C1Cl	0.00894	High (Class III)	1N,2N,3Y,4N	High (Class III)	1N,2N,3Y,4N	Substance would not be expected to be a safety concern	Q1N,Alerts(genotoxic)Y,SA1_genN,SA2_genN,SA3_genN,SA4_genN,SA5_genN,SA6_genN,SA7_genN,SA8_genN,SA9_genN,SA10_genN,SA11_genN,SA12_genN,SA13_genN,SA14_genN,SA15_genN,SA16_genN,SA18_genN,SA19_genN,SA21_genN,SA22_genN,SA23_genN,SA24_genN,SA25_genN,SA26_genN,SA27_genN,SA28_genN,SA28bis_genN,SA28ter_genN,SA29_genN,SA30_genN,SA37_genN,SA38_genN,SA39_gen_and_nogenN,Q2N,Q5N	NO	NO	NO	NO
122931-48-0	Rimsulfuron	CCS(=O)(=O)C1=CC=CN=C1S(=O)(=O)NC(=O)NC1=NC(OC)=CC(OC)=N1	0.001122	High (Class III)	1N,2N,3Y,4N	High (Class III)	1N,2N,3Y,4N	Substance would not be expected to be a safety concern	Q1N,Alerts(genotoxic)Y,SA1_genN,SA2_genN,SA3_genN,SA4_genN,SA5_genN,SA6_genN,SA7_genN,SA8_genN,SA9_genN,SA10_genN,SA11_genN,SA12_genN,SA13_genN,SA14_genN,SA15_genN,SA16_genN,SA18_genN,SA19_genN,SA21_genN,SA22_genN,SA23_genN,SA24_genN,SA25_genN,SA26_genN,SA27_genN,SA28_genN,SA28bis_genN,SA28ter_genN,SA29_genN,SA30_genN,SA37_genN,SA38_genN,SA39_gen_and_nogenN,Q2N,Q5N	NO	NO	NO	NO
123-91-1	1,4-Dioxane	C1COCCO1	0.966	High (Class III)	1N,2N,3N,5N,6N,7Y,8N,10N,11N,12N,22N,33N	High (Class III)	1N,2N,3N,43N,5N,6N,42N,7Y,8N,10N,11N,12N,22N,33N	Substance would not be expected to be a safety concern	Q1N,Alerts(genotoxic)Y,SA1_genN,SA2_genN,SA3_genN,SA4_genN,SA5_genN,SA6_genN,SA7_genN,SA8_genN,SA9_genN,SA10_genN,SA11_genN,SA12_genN,SA13_genN,SA14_genN,SA15_genN,SA16_genN,SA18_genN,SA19_genN,SA21_genN,SA22_genN,SA23_genN,SA24_genN,SA25_genN,SA26_genN,SA27_genN,SA28_genN,SA28bis_genN,SA28ter_genN,SA29_genN,SA30_genN,SA37_genN,SA38_genN,SA39_gen_and_nogenN,Q2N,Q5N	NO	NO	NO	NO
123122-55-4	Candoxatril	COCCOCC(CC1(CCCC1)C(=O)NC1CCC(CC1)C(O)=O)C(=O)OC1=CC2=C(CCC2)C=C1	0.03576	Low (Class I)	1N,2N,3N,5N,6N,7N,16N,17N,19N,23Y,27Y,28N,30N,18N	Low (Class I)	1N,2N,3N,43N,5N,6N,42N,7N,16N,17N,19N,23Y,27Y,28N,30N,18N	Substance would not be expected to be a safety concern	Q1N,Alerts(genotoxic)Y,SA1_genN,SA2_genN,SA3_genN,SA4_genN,SA5_genN,SA6_genN,SA7_genN,SA8_genN,SA9_genN,SA10_genN,SA11_genN,SA12_genN,SA13_genN,SA14_genN,SA15_genN,SA16_genN,SA18_genN,SA19_genN,SA21_genN,SA22_genN,SA23_genN,SA24_genN,SA25_genN,SA26_genN,SA27_genN,SA28_genN,SA28bis_genN,SA28ter_genN,SA29_genN,SA30_genN,SA37_genN,SA38_genN,SA39_gen_and_nogenN,Q2N,Q5N	NO	NO	NO	NO
123312-89-0	Pymetrozine	CC1CN(N=CC2=CC=CN=C2)C(=O)N=N1	0.01398	High (Class III)	1N,2N,3N,5N,6N,7Y,8N,10N,11Y,33N	High (Class III)	1N,2N,3N,43N,5N,6N,42N,7Y,8N,10N,11Y,33N	Negligible risk (low probability of a life-time cancer risk greater than 1 in 10^6	Q1N,Alerts(genotoxic)Y,SA1_genN,SA2_genN,SA3_genN,SA4_genN,SA5_genN,SA6_genN,SA7_genN,SA8_genN,SA9_genN,SA10_genN,SA11_genN,SA12_genN,SA13_genY,SA14_genY,SA15_genN,SA16_genN,SA18_genN,SA19_genN,SA21_genN,SA22_genN,SA23_genN,SA24_genN,SA25_genN,SA26_genN,SA27_genN,SA28_genN,SA28bis_genN,SA28ter_genN,SA29_genN,SA30_genN,SA37_genN,SA38_genN,SA39_gen_and_nogenN,Q2Y,Q3N,Q4N	YES	YES	NO	NO
123343-16-8	Pyrithiobac-sodium	COC1=CC(OC)=NC(SC2=C(C(O)=O)C(Cl)=CC=C2)=N1	0.005616	High (Class III)	1N,2N,3Y,4N	High (Class III)	1N,2N,3Y,4N	Substance would not be expected to be a safety concern	Q1N,Alerts(genotoxic)Y,SA1_genN,SA2_genN,SA3_genN,SA4_genN,SA5_genN,SA6_genN,SA7_genN,SA8_genN,SA9_genN,SA10_genN,SA11_genN,SA12_genN,SA13_genN,SA14_genN,SA15_genN,SA16_genN,SA18_genN,SA19_genN,SA21_genN,SA22_genN,SA23_genN,SA24_genN,SA25_genN,SA26_genN,SA27_genN,SA28_genN,SA28bis_genN,SA28ter_genN,SA29_genN,SA30_genN,SA37_genN,SA38_genN,SA39_gen_and_nogenN,Q2N,Q5N	NO	NO	NO	NO
124-07-2	Octanoic acid	CCCCCCCC(O)=O	3.09	Low (Class I)	1N,2N,3N,5N,6N,7N,16N,17N,19Y,20Y,21N,18N	Low (Class I)	1N,2N,3N,43N,5N,6N,42N,7N,16N,17N,19Y,20Y,21N,44N,18N	Substance would not be expected to be a safety concern	Q1N,Alerts(genotoxic)Y,SA1_genN,SA2_genN,SA3_genN,SA4_genN,SA5_genN,SA6_genN,SA7_genN,SA8_genN,SA9_genN,SA10_genN,SA11_genN,SA12_genN,SA13_genN,SA14_genN,SA15_genN,SA16_genN,SA18_genN,SA19_genN,SA21_genN,SA22_genN,SA23_genN,SA24_genN,SA25_genN,SA26_genN,SA27_genN,SA28_genN,SA28bis_genN,SA28ter_genN,SA29_genN,SA30_genN,SA37_genN,SA38_genN,SA39_gen_and_nogenN,Q2N,Q5Y,Q6N,Q8N,Q10N,Q12N	NO	NO	NO	NO
124-18-5	Decane	CCCCCCCCCC	1.722	Low (Class I)	1N,2N,3N,5Y	Low (Class I)	1N,2N,3N,43N,5Y	Substance would not be expected to be a safety concern	Q1N,Alerts(genotoxic)Y,SA1_genN,SA2_genN,SA3_genN,SA4_genN,SA5_genN,SA6_genN,SA7_genN,SA8_genN,SA9_genN,SA10_genN,SA11_genN,SA12_genN,SA13_genN,SA14_genN,SA15_genN,SA16_genN,SA18_genN,SA19_genN,SA21_genN,SA22_genN,SA23_genN,SA24_genN,SA25_genN,SA26_genN,SA27_genN,SA28_genN,SA28bis_genN,SA28ter_genN,SA29_genN,SA30_genN,SA37_genN,SA38_genN,SA39_gen_and_nogenN,Q2N,Q5Y,Q6N,Q8N,Q10N,Q12N	NO	NO	NO	NO
124-94-7	Triamcinolone	CC12CC(O)C3(F)C(CCC4=CC(=O)C=CC34C)C1CC(O)C2(O)C(=O)CO	0.01332	High (Class III)	1N,2N,3Y,4N	High (Class III)	1N,2N,3Y,4N	Negligible risk (low probability of a life-time cancer risk greater than 1 in 10^6	Q1N,Alerts(genotoxic)Y,SA1_genN,SA2_genN,SA3_genN,SA4_genN,SA5_genN,SA6_genN,SA7_genN,SA8_genN,SA9_genN,SA10_genY,SA11_genN,SA12_genN,SA13_genN,SA14_genN,SA15_genN,SA16_genN,SA18_genN,SA19_genN,SA21_genN,SA22_genN,SA23_genN,SA24_genN,SA25_genN,SA26_genN,SA27_genN,SA28_genN,SA28bis_genN,SA28ter_genN,SA29_genN,SA30_genN,SA37_genN,SA38_genN,SA39_gen_and_nogenN,Q2Y,Q3N,Q4N	YES	YES	NO	NO
124378-77-4	Enadoline	CN(C1CCC2(CCCO2)CC1N1CCCC1)C(=O)CC1=C2C=COC2=CC=C1	0.00966	High (Class III)	1N,2N,3N,5N,6N,7Y,8N,10N,11Y,33N	High (Class III)	1N,2N,3N,43N,5N,6N,42N,7Y,8N,10N,11Y,33N	Substance would not be expected to be a safety concern	Q1N,Alerts(genotoxic)Y,SA1_genN,SA2_genN,SA3_genN,SA4_genN,SA5_genN,SA6_genN,SA7_genN,SA8_genN,SA9_genN,SA10_genN,SA11_genN,SA12_genN,SA13_genN,SA14_genN,SA15_genN,SA16_genN,SA18_genN,SA19_genN,SA21_genN,SA22_genN,SA23_genN,SA24_genN,SA25_genN,SA26_genN,SA27_genN,SA28_genN,SA28bis_genN,SA28ter_genN,SA29_genN,SA30_genN,SA37_genN,SA38_genN,SA39_gen_and_nogenN,Q2N,Q5N	NO	NO	NO	NO
124495-18-7	Quinoxyfen	FC1=CC=C(OC2=CC=NC3=CC(Cl)=CC(Cl)=C23)C=C1	0.0111	High (Class III)	1N,2N,3Y,4N	High (Class III)	1N,2N,3Y,4N	Substance would not be expected to be a safety concern	Q1N,Alerts(genotoxic)Y,SA1_genN,SA2_genN,SA3_genN,SA4_genN,SA5_genN,SA6_genN,SA7_genN,SA8_genN,SA9_genN,SA10_genN,SA11_genN,SA12_genN,SA13_genN,SA14_genN,SA15_genN,SA16_genN,SA18_genN,SA19_genN,SA21_genN,SA22_genN,SA23_genN,SA24_genN,SA25_genN,SA26_genN,SA27_genN,SA28_genN,SA28bis_genN,SA28ter_genN,SA29_genN,SA30_genN,SA37_genN,SA38_genN,SA39_gen_and_nogenN,Q2N,Q5N	NO	NO	NO	NO
125-13-3	Oxyphenisatin	OC1=CC=C(C=C1)C1(C(=O)NC2=CC=CC=C12)C1=CC=C(O)C=C1	0.02406	High (Class III)	1N,2N,3N,5N,6N,7Y,8N,10N,11Y,33N	High (Class III)	1N,2N,3N,43N,5N,6N,42N,7Y,8N,10N,11Y,33N	Substance would not be expected to be a safety concern	Q1N,Alerts(genotoxic)Y,SA1_genN,SA2_genN,SA3_genN,SA4_genN,SA5_genN,SA6_genN,SA7_genN,SA8_genN,SA9_genN,SA10_genN,SA11_genN,SA12_genN,SA13_genN,SA14_genN,SA15_genN,SA16_genN,SA18_genN,SA19_genN,SA21_genN,SA22_genN,SA23_genN,SA24_genN,SA25_genN,SA26_genN,SA27_genN,SA28_genN,SA28bis_genN,SA28ter_genN,SA29_genN,SA30_genN,SA37_genN,SA38_genN,SA39_gen_and_nogenN,Q2N,Q5N	NO	NO	NO	NO
125-31-5	p-Xylenol blue	CC1=CC(=C(C)C=C1O)C1(OS(=O)(=O)C2=C1C=CC=C2)C1=C(C)C=C(O)C(C)=C1	0.05754	High (Class III)	1N,2N,3Y,4Y,7Y,8N,10N,11Y,33N	High (Class III)	1N,2N,3Y,4Y,40N,41N,7Y,8N,10N,11Y,33N	Substance would not be expected to be a safety concern	Q1N,Alerts(genotoxic)Y,SA1_genN,SA2_genN,SA3_genN,SA4_genN,SA5_genN,SA6_genN,SA7_genN,SA8_genN,SA9_genN,SA10_genN,SA11_genN,SA12_genN,SA13_genN,SA14_genN,SA15_genN,SA16_genN,SA18_genN,SA19_genN,SA21_genN,SA22_genN,SA23_genN,SA24_genN,SA25_genN,SA26_genN,SA27_genN,SA28_genN,SA28bis_genN,SA28ter_genN,SA29_genN,SA30_genN,SA37_genN,SA38_genN,SA39_gen_and_nogenN,Q2N,Q5N	NO	NO	NO	NO
125-71-3	Dextromethorphan	[H]C12CC3=C(C=C(OC)C=C3)C3(CCCCC13)CCN2C	0.01236	High (Class III)	1N,2N,3N,5N,6N,7Y,8N,10N,11N,12N,22N,33N	High (Class III)	1N,2N,3N,43N,5N,6N,42N,7Y,8N,10N,11N,12N,22N,33N	Substance would not be expected to be a safety concern	Q1N,Alerts(genotoxic)Y,SA1_genN,SA2_genN,SA3_genN,SA4_genN,SA5_genN,SA6_genN,SA7_genN,SA8_genN,SA9_genN,SA10_genN,SA11_genN,SA12_genN,SA13_genN,SA14_genN,SA15_genN,SA16_genN,SA18_genN,SA19_genN,SA21_genN,SA22_genN,SA23_genN,SA24_genN,SA25_genN,SA26_genN,SA27_genN,SA28_genN,SA28bis_genN,SA28ter_genN,SA29_genN,SA30_genN,SA37_genN,SA38_genN,SA39_gen_and_nogenN,Q2N,Q5N	NO	NO	NO	NO
125-84-8	Aminoglutethimide	CCC1(CCC(=O)NC1=O)C1=CC=C(N)C=C1	0.01062	High (Class III)	1N,2N,3N,5N,6N,7Y,8N,10N,11Y,33N	High (Class III)	1N,2N,3N,43N,5N,6N,42N,7Y,8N,10N,11Y,33N	Negligible risk (low probability of a life-time cancer risk greater than 1 in 10^6	Q1N,Alerts(genotoxic)Y,SA1_genN,SA2_genN,SA3_genN,SA4_genN,SA5_genN,SA6_genN,SA7_genN,SA8_genN,SA9_genN,SA10_genN,SA11_genN,SA12_genN,SA13_genN,SA14_genN,SA15_genN,SA16_genN,SA18_genN,SA19_genN,SA21_genN,SA22_genN,SA23_genN,SA24_genN,SA25_genN,SA26_genN,SA27_genN,SA28_genY,SA28bis_genN,SA28ter_genN,SA29_genN,SA30_genN,SA37_genN,SA38_genN,SA39_gen_and_nogenN,Q2Y,Q3N,Q4N	YES	YES	NO	NO
125225-28-7	Ipconazole	CC(C)C1CCC(CC2=CC=C(Cl)C=C2)C1(O)CN1C=NC=N1	0.01908	High (Class III)	1N,2N,3Y,4N	High (Class III)	1N,2N,3Y,4N	Substance would not be expected to be a safety concern	Q1N,Alerts(genotoxic)Y,SA1_genN,SA2_genN,SA3_genN,SA4_genN,SA5_genN,SA6_genN,SA7_genN,SA8_genN,SA9_genN,SA10_genN,SA11_genN,SA12_genN,SA13_genN,SA14_genN,SA15_genN,SA16_genN,SA18_genN,SA19_genN,SA21_genN,SA22_genN,SA23_genN,SA24_genN,SA25_genN,SA26_genN,SA27_genN,SA28_genN,SA28bis_genN,SA28ter_genN,SA29_genN,SA30_genN,SA37_genN,SA38_genN,SA39_gen_and_nogenN,Q2N,Q5N	NO	NO	NO	NO
125401-92-5	Bispyribac-sodium	COC1=CC(OC)=NC(OC2=CC=CC(OC3=NC(OC)=CC(OC)=N3)=C2C(O)=O)=N1	0.04494	High (Class III)	1N,2N,3N,5N,6N,7Y,8N,10N,11Y,33N	High (Class III)	1N,2N,3N,43N,5N,6N,42N,7Y,8N,10N,11Y,33N	Substance would not be expected to be a safety concern	Q1N,Alerts(genotoxic)Y,SA1_genN,SA2_genN,SA3_genN,SA4_genN,SA5_genN,SA6_genN,SA7_genN,SA8_genN,SA9_genN,SA10_genN,SA11_genN,SA12_genN,SA13_genN,SA14_genN,SA15_genN,SA16_genN,SA18_genN,SA19_genN,SA21_genN,SA22_genN,SA23_genN,SA24_genN,SA25_genN,SA26_genN,SA27_genN,SA28_genN,SA28bis_genN,SA28ter_genN,SA29_genN,SA30_genN,SA37_genN,SA38_genN,SA39_gen_and_nogenN,Q2N,Q5N	NO	NO	NO	NO
126-00-1	Diphenolic acid	CC(CCC(O)=O)(C1=CC=C(O)C=C1)C1=CC=C(O)C=C1	0.0786	High (Class III)	1N,2N,3N,5N,6N,7N,16N,17N,19N,23Y,27Y,28Y,29N,33N	High (Class III)	1N,2N,3N,43N,5N,6N,42N,7N,16N,17N,19N,23Y,27Y,28Y,29N,33N	Substance would not be expected to be a safety concern	Q1N,Alerts(genotoxic)Y,SA1_genN,SA2_genN,SA3_genN,SA4_genN,SA5_genN,SA6_genN,SA7_genN,SA8_genN,SA9_genN,SA10_genN,SA11_genN,SA12_genN,SA13_genN,SA14_genN,SA15_genN,SA16_genN,SA18_genN,SA19_genN,SA21_genN,SA22_genN,SA23_genN,SA24_genN,SA25_genN,SA26_genN,SA27_genN,SA28_genN,SA28bis_genN,SA28ter_genN,SA29_genN,SA30_genN,SA37_genN,SA38_genN,SA39_gen_and_nogenN,Q2N,Q5N	NO	NO	NO	NO
126-72-7	Tris(2,3-dibromopropyl) phosphate	BrCC(Br)COP(=O)(OCC(Br)CBr)OCC(Br)CBr	0.1302	High (Class III)	1N,2N,3Y,4N	High (Class III)	1N,2N,3Y,4N	Risk assessment requires compound-specific toxicity data	Q1Y	YES	YES	YES	NO
126-73-8	Tributyl phosphate	CCCCOP(=O)(OCCCC)OCCCC	1.068	High (Class III)	1N,2N,3Y,4N	High (Class III)	1N,2N,3Y,4Y,40Y	Risk assessment requires compound-specific toxicity data	Q1Y	YES	YES	YES	NO
1260-17-9	Carminic acid	CC1=C2C(=O)C3=C(C(O)=C(O)C(C4OC(CO)C(O)C(O)C4O)=C3O)C(=O)C2=CC(O)=C1C(O)=O	0.0453	High (Class III)	1N,2N,3N,5N,6N,7Y,8N,10N,11N,12N,22N,33N	High (Class III)	1N,2N,3N,43N,5N,6N,42N,7Y,8N,10N,11N,12N,22N,33N	Negligible risk (low probability of a life-time cancer risk greater than 1 in 10^6	Q1N,Alerts(genotoxic)Y,SA1_genN,SA2_genN,SA3_genN,SA4_genN,SA5_genN,SA6_genN,SA7_genN,SA8_genN,SA9_genN,SA10_genN,SA11_genN,SA12_genY,SA13_genN,SA14_genN,SA15_genN,SA16_genN,SA18_genN,SA19_genN,SA21_genN,SA22_genN,SA23_genN,SA24_genN,SA25_genN,SA26_genN,SA27_genN,SA28_genN,SA28bis_genN,SA28ter_genN,SA29_genN,SA30_genN,SA37_genN,SA38_genN,SA39_gen_and_nogenN,Q2Y,Q3N,Q4N	YES	YES	NO	NO
126535-15-7	Triflusulfuron-methyl	COC(=O)C1=C(C(C)=CC=C1)S(=O)(=O)NC(=O)NC1=NC(=NC(OCC(F)(F)F)=N1)N(C)C	0.01584	High (Class III)	1N,2N,3Y,4N	High (Class III)	1N,2N,3Y,4N	Negligible risk (low probability of a life-time cancer risk greater than 1 in 10^6	Q1N,Alerts(genotoxic)Y,SA1_genN,SA2_genN,SA3_genN,SA4_genN,SA5_genN,SA6_genN,SA7_genN,SA8_genN,SA9_genN,SA10_genN,SA11_genN,SA12_genN,SA13_genN,SA14_genN,SA15_genN,SA16_genN,SA18_genN,SA19_genN,SA21_genN,SA22_genN,SA23_genN,SA24_genN,SA25_genN,SA26_genN,SA27_genN,SA28_genN,SA28bis_genY,SA28ter_genN,SA29_genN,SA30_genN,SA37_genN,SA38_genN,SA39_gen_and_nogenN,Q2Y,Q3N,Q4N	YES	YES	NO	NO
126833-17-8	Fenhexamid	CC1(CCCCC1)C(=O)NC1=C(Cl)C(Cl)=C(O)C=C1	0.03456	High (Class III)	1N,2N,3Y,4N	High (Class III)	1N,2N,3Y,4N	Substance would not be expected to be a safety concern	Q1N,Alerts(genotoxic)Y,SA1_genN,SA2_genN,SA3_genN,SA4_genN,SA5_genN,SA6_genN,SA7_genN,SA8_genN,SA9_genN,SA10_genN,SA11_genN,SA12_genN,SA13_genN,SA14_genN,SA15_genN,SA16_genN,SA18_genN,SA19_genN,SA21_genN,SA22_genN,SA23_genN,SA24_genN,SA25_genN,SA26_genN,SA27_genN,SA28_genN,SA28bis_genN,SA28ter_genN,SA29_genN,SA30_genN,SA37_genN,SA38_genN,SA39_gen_and_nogenN,Q2N,Q5N	NO	NO	NO	NO
127-18-4	Tetrachloroethylene	ClC(Cl)=C(Cl)Cl	2.088	High (Class III)	1N,2N,3Y,4N	High (Class III)	1N,2N,3Y,4N	Substance would not be expected to be a safety concern	Q1N,Alerts(genotoxic)Y,SA1_genN,SA2_genN,SA3_genN,SA4_genN,SA5_genN,SA6_genN,SA7_genN,SA8_genN,SA9_genN,SA10_genN,SA11_genN,SA12_genN,SA13_genN,SA14_genN,SA15_genN,SA16_genN,SA18_genN,SA19_genN,SA21_genN,SA22_genN,SA23_genN,SA24_genN,SA25_genN,SA26_genN,SA27_genN,SA28_genN,SA28bis_genN,SA28ter_genN,SA29_genN,SA30_genN,SA37_genN,SA38_genN,SA39_gen_and_nogenN,Q2N,Q5Y,Q6N,Q8Y,Q9N	NO	NO	NO	NO
127-51-5	alpha-Isomethylionone	CC(=O)C(C)=CC1C(C)=CCCC1(C)C	2.802	Low (Class I)	1N,2N,3N,5N,6N,7N,16N,17N,19N,23N,24Y,18N	Low (Class I)	1N,2N,3N,43N,5N,6N,42N,7N,16N,17N,19N,23N,24Y,18N	Risk assessment requires compound-specific toxicity data	Q1N,Alerts(genotoxic)Y,SA1_genN,SA2_genN,SA3_genN,SA4_genN,SA5_genN,SA6_genN,SA7_genN,SA8_genN,SA9_genN,SA10_genY,SA11_genN,SA12_genN,SA13_genN,SA14_genN,SA15_genN,SA16_genN,SA18_genN,SA19_genN,SA21_genN,SA22_genN,SA23_genN,SA24_genN,SA25_genN,SA26_genN,SA27_genN,SA28_genN,SA28bis_genN,SA28ter_genN,SA29_genN,SA30_genN,SA37_genN,SA38_genN,SA39_gen_and_nogenN,Q2Y,Q3N,Q4Y	YES	YES	NO	NO
127308-82-1	Zamifenacin	C(CC1=CC=C2OCOC2=C1)N1CCCC(C1)OC(C1=CC=CC=C1)C1=CC=CC=C1	0.01062	High (Class III)	1N,2N,3N,5N,6N,7Y,8N,10N,11Y,33N	High (Class III)	1N,2N,3N,43N,5N,6N,42N,7Y,8N,10N,11Y,33N	Substance would not be expected to be a safety concern	Q1N,Alerts(genotoxic)Y,SA1_genN,SA2_genN,SA3_genN,SA4_genN,SA5_genN,SA6_genN,SA7_genN,SA8_genN,SA9_genN,SA10_genN,SA11_genN,SA12_genN,SA13_genN,SA14_genN,SA15_genN,SA16_genN,SA18_genN,SA19_genN,SA21_genN,SA22_genN,SA23_genN,SA24_genN,SA25_genN,SA26_genN,SA27_genN,SA28_genN,SA28bis_genN,SA28ter_genN,SA29_genN,SA30_genN,SA37_genN,SA38_genN,SA39_gen_and_nogenN,Q2N,Q5N	NO	NO	NO	NO
127779-20-8	Saquinavir	CC(C)(C)NC(=O)C1CC2CCCCC2CN1CC(O)C(CC1=CC=CC=C1)NC(=O)C(CC(N)=O)NC(=O)C1=CC=C2C=CC=CC2=N1	0.01386	High (Class III)	1N,2N,3N,5N,6N,7Y,8N,10N,11Y,33N	High (Class III)	1N,2N,3N,43N,5N,6N,42N,7Y,8N,10N,11Y,33N	Substance would not be expected to be a safety concern	Q1N,Alerts(genotoxic)Y,SA1_genN,SA2_genN,SA3_genN,SA4_genN,SA5_genN,SA6_genN,SA7_genN,SA8_genN,SA9_genN,SA10_genN,SA11_genN,SA12_genN,SA13_genN,SA14_genN,SA15_genN,SA16_genN,SA18_genN,SA19_genN,SA21_genN,SA22_genN,SA23_genN,SA24_genN,SA25_genN,SA26_genN,SA27_genN,SA28_genN,SA28bis_genN,SA28ter_genN,SA29_genN,SA30_genN,SA37_genN,SA38_genN,SA39_gen_and_nogenN,Q2N,Q5N	NO	NO	NO	NO
128-39-2	2,6-Di-tert-butylphenol	CC(C)(C)C1=CC=CC(=C1O)C(C)(C)C	0.4446	Intermediate (Class II)	1N,2N,3N,5N,6N,7N,16N,17N,19N,23Y,27Y,28N,30N,18Y	Intermediate (Class II)	1N,2N,3N,43N,5N,6N,42N,7N,16N,17N,19N,23Y,27Y,28N,30N,18Y	Substance would not be expected to be a safety concern	Q1N,Alerts(genotoxic)Y,SA1_genN,SA2_genN,SA3_genN,SA4_genN,SA5_genN,SA6_genN,SA7_genN,SA8_genN,SA9_genN,SA10_genN,SA11_genN,SA12_genN,SA13_genN,SA14_genN,SA15_genN,SA16_genN,SA18_genN,SA19_genN,SA21_genN,SA22_genN,SA23_genN,SA24_genN,SA25_genN,SA26_genN,SA27_genN,SA28_genN,SA28bis_genN,SA28ter_genN,SA29_genN,SA30_genN,SA37_genN,SA38_genN,SA39_gen_and_nogenN,Q2N,Q5N	NO	NO	NO	NO
129-00-0	Pyrene	C1=CC2=C3C(C=CC4=CC=CC(C=C2)=C34)=C1	0.04284	High (Class III)	1N,2N,3N,5N,6N,7N,16N,17N,19N,23Y,27N	High (Class III)	1N,2N,3N,43N,5N,6N,42N,7N,16N,17N,19N,23Y,27N	Negligible risk (low probability of a life-time cancer risk greater than 1 in 10^6	Q1N,Alerts(genotoxic)Y,SA1_genN,SA2_genN,SA3_genN,SA4_genN,SA5_genN,SA6_genN,SA7_genN,SA8_genN,SA9_genN,SA10_genN,SA11_genN,SA12_genN,SA13_genN,SA14_genN,SA15_genN,SA16_genN,SA18_genY,SA19_genN,SA21_genN,SA22_genN,SA23_genN,SA24_genN,SA25_genN,SA26_genN,SA27_genN,SA28_genN,SA28bis_genN,SA28ter_genN,SA29_genN,SA30_genN,SA37_genN,SA38_genN,SA39_gen_and_nogenN,Q2Y,Q3N,Q4N	YES	YES	NO	NO
129-73-7	Leucomalachite green	CN(C)C1=CC=C(C=C1)C(C1=CC=CC=C1)C1=CC=C(C=C1)N(C)C	0.03372	High (Class III)	1N,2N,3N,5N,6N,7N,16N,17N,19N,23Y,27Y,28Y,29N,33N	High (Class III)	1N,2N,3N,43N,5N,6N,42N,7N,16N,17N,19N,23Y,27Y,28Y,29N,33N	Negligible risk (low probability of a life-time cancer risk greater than 1 in 10^6	Q1N,Alerts(genotoxic)Y,SA1_genN,SA2_genN,SA3_genN,SA4_genN,SA5_genN,SA6_genN,SA7_genN,SA8_genN,SA9_genN,SA10_genN,SA11_genN,SA12_genN,SA13_genN,SA14_genN,SA15_genN,SA16_genN,SA18_genN,SA19_genN,SA21_genN,SA22_genN,SA23_genN,SA24_genN,SA25_genN,SA26_genN,SA27_genN,SA28_genN,SA28bis_genY,SA28ter_genN,SA29_genN,SA30_genN,SA37_genN,SA38_genN,SA39_gen_and_nogenN,Q2Y,Q3N,Q4N	YES	YES	NO	NO
129299-72-5	FK 1052	CC1=C(CC2CCC3=C(C)C4=CC=CC=C4N3C2=O)NC=N1	0.00786	High (Class III)	1N,2N,3N,5N,6N,7Y,8N,10N,11Y,33N	High (Class III)	1N,2N,3N,43N,5N,6N,42N,7Y,8N,10N,11Y,33N	Substance would not be expected to be a safety concern	Q1N,Alerts(genotoxic)Y,SA1_genN,SA2_genN,SA3_genN,SA4_genN,SA5_genN,SA6_genN,SA7_genN,SA8_genN,SA9_genN,SA10_genN,SA11_genN,SA12_genN,SA13_genN,SA14_genN,SA15_genN,SA16_genN,SA18_genN,SA19_genN,SA21_genN,SA22_genN,SA23_genN,SA24_genN,SA25_genN,SA26_genN,SA27_genN,SA28_genN,SA28bis_genN,SA28ter_genN,SA29_genN,SA30_genN,SA37_genN,SA38_genN,SA39_gen_and_nogenN,Q2N,Q5N	NO	NO	NO	NO
129299-90-7	Fabesetron hydrochloride	CC1=C(CC2CCC3=C(C)C4=CC=CC=C4N3C2=O)NC=N1	0.01104	High (Class III)	1N,2N,3N,5N,6N,7Y,8N,10N,11Y,33N	High (Class III)	1N,2N,3N,43N,5N,6N,42N,7Y,8N,10N,11Y,33N	Substance would not be expected to be a safety concern	Q1N,Alerts(genotoxic)Y,SA1_genN,SA2_genN,SA3_genN,SA4_genN,SA5_genN,SA6_genN,SA7_genN,SA8_genN,SA9_genN,SA10_genN,SA11_genN,SA12_genN,SA13_genN,SA14_genN,SA15_genN,SA16_genN,SA18_genN,SA19_genN,SA21_genN,SA22_genN,SA23_genN,SA24_genN,SA25_genN,SA26_genN,SA27_genN,SA28_genN,SA28bis_genN,SA28ter_genN,SA29_genN,SA30_genN,SA37_genN,SA38_genN,SA39_gen_and_nogenN,Q2N,Q5N	NO	NO	NO	NO
129453-61-8	Fulvestrant	CC12CCC3C(C1CCC2O)C(CCCCCCCCCS(=O)CCCC(F)(F)C(F)(F)F)CC1=CC(O)=CC=C31	0.01062	High (Class III)	1N,2N,3Y,4N	High (Class III)	1N,2N,3Y,4N	Substance would not be expected to be a safety concern	Q1N,Alerts(genotoxic)Y,SA1_genN,SA2_genN,SA3_genN,SA4_genN,SA5_genN,SA6_genN,SA7_genN,SA8_genN,SA9_genN,SA10_genN,SA11_genN,SA12_genN,SA13_genN,SA14_genN,SA15_genN,SA16_genN,SA18_genN,SA19_genN,SA21_genN,SA22_genN,SA23_genN,SA24_genN,SA25_genN,SA26_genN,SA27_genN,SA28_genN,SA28bis_genN,SA28ter_genN,SA29_genN,SA30_genN,SA37_genN,SA38_genN,SA39_gen_and_nogenN,Q2N,Q5N	NO	NO	NO	NO
129630-19-9	Pyraflufen-ethyl	CCOC(=O)COC1=C(Cl)C=C(F)C(=C1)C1=NN(C)C(OC(F)F)=C1Cl	0.0102	High (Class III)	1N,2N,3Y,4N	High (Class III)	1N,2N,3Y,4N	Substance would not be expected to be a safety concern	Q1N,Alerts(genotoxic)Y,SA1_genN,SA2_genN,SA3_genN,SA4_genN,SA5_genN,SA6_genN,SA7_genN,SA8_genN,SA9_genN,SA10_genN,SA11_genN,SA12_genN,SA13_genN,SA14_genN,SA15_genN,SA16_genN,SA18_genN,SA19_genN,SA21_genN,SA22_genN,SA23_genN,SA24_genN,SA25_genN,SA26_genN,SA27_genN,SA28_genN,SA28bis_genN,SA28ter_genN,SA29_genN,SA30_genN,SA37_genN,SA38_genN,SA39_gen_and_nogenN,Q2N,Q5N	NO	NO	NO	NO
13071-79-9	Terbufos	CCOP(=S)(OCC)SCSC(C)(C)C	0.01128	High (Class III)	1N,2N,3Y,4N	High (Class III)	1N,2N,3Y,4Y,40Y	Risk assessment requires compound-specific toxicity data	Q1Y	NO	NO	NO	NO
13080-86-9	4,4'-(Isopropylidenebis(4,1-phenyleneoxy))dianiline	CC(C)(C1=CC=C(OC2=CC=C(N)C=C2)C=C1)C1=CC=C(OC2=CC=C(N)C=C2)C=C1	0.01254	High (Class III)	1N,2N,3N,5N,6N,7N,16N,17N,19N,23Y,27Y,28Y,29N,33N	High (Class III)	1N,2N,3N,43N,5N,6N,42N,7N,16N,17N,19N,23Y,27Y,28Y,29N,33N	Negligible risk (low probability of a life-time cancer risk greater than 1 in 10^6	Q1N,Alerts(genotoxic)Y,SA1_genN,SA2_genN,SA3_genN,SA4_genN,SA5_genN,SA6_genN,SA7_genN,SA8_genN,SA9_genN,SA10_genN,SA11_genN,SA12_genN,SA13_genN,SA14_genN,SA15_genN,SA16_genN,SA18_genN,SA19_genN,SA21_genN,SA22_genN,SA23_genN,SA24_genN,SA25_genN,SA26_genN,SA27_genN,SA28_genY,SA28bis_genN,SA28ter_genN,SA29_genN,SA30_genN,SA37_genN,SA38_genN,SA39_gen_and_nogenN,Q2Y,Q3N,Q4N	YES	YES	NO	NO
131-11-3	Dimethyl phthalate	COC(=O)C1=C(C=CC=C1)C(=O)OC	0.1662	Low (Class I)	1N,2N,3N,5N,6N,7N,16N,17N,19N,23Y,27Y,28N,30N,18N	Low (Class I)	1N,2N,3N,43N,5N,6N,42N,7N,16N,17N,19N,23Y,27Y,28N,30N,18N	Substance would not be expected to be a safety concern	Q1N,Alerts(genotoxic)Y,SA1_genN,SA2_genN,SA3_genN,SA4_genN,SA5_genN,SA6_genN,SA7_genN,SA8_genN,SA9_genN,SA10_genN,SA11_genN,SA12_genN,SA13_genN,SA14_genN,SA15_genN,SA16_genN,SA18_genN,SA19_genN,SA21_genN,SA22_genN,SA23_genN,SA24_genN,SA25_genN,SA26_genN,SA27_genN,SA28_genN,SA28bis_genN,SA28ter_genN,SA29_genN,SA30_genN,SA37_genN,SA38_genN,SA39_gen_and_nogenN,Q2N,Q5N	NO	NO	NO	NO
131-17-9	Diallyl phthalate	C=CCOC(=O)C1=C(C=CC=C1)C(=O)OCC=C	11.57598	Intermediate (Class II)	1N,2N,3N,5N,6N,7N,16N,17N,19N,23Y,27Y,28N,30N,18Y	Intermediate (Class II)	1N,2N,3N,43N,5N,6N,42N,7N,16N,17N,19N,23Y,27Y,28N,30N,18Y	Substance would not be expected to be a safety concern	Q1N,Alerts(genotoxic)Y,SA1_genN,SA2_genN,SA3_genN,SA4_genN,SA5_genN,SA6_genN,SA7_genN,SA8_genN,SA9_genN,SA10_genN,SA11_genN,SA12_genN,SA13_genN,SA14_genN,SA15_genN,SA16_genN,SA18_genN,SA19_genN,SA21_genN,SA22_genN,SA23_genN,SA24_genN,SA25_genN,SA26_genN,SA27_genN,SA28_genN,SA28bis_genN,SA28ter_genN,SA29_genN,SA30_genN,SA37_genN,SA38_genN,SA39_gen_and_nogenN,Q2N,Q5Y,Q6N,Q8N,Q10Y,Q11N	NO	NO	NO	NO
131-18-0	Dipentyl phthalate	CCCCCOC(=O)C1=C(C=CC=C1)C(=O)OCCCCC	1.08	Low (Class I)	1N,2N,3N,5N,6N,7N,16N,17N,19N,23Y,27Y,28N,30N,18N	Low (Class I)	1N,2N,3N,43N,5N,6N,42N,7N,16N,17N,19N,23Y,27Y,28N,30N,18N	Substance would not be expected to be a safety concern	Q1N,Alerts(genotoxic)Y,SA1_genN,SA2_genN,SA3_genN,SA4_genN,SA5_genN,SA6_genN,SA7_genN,SA8_genN,SA9_genN,SA10_genN,SA11_genN,SA12_genN,SA13_genN,SA14_genN,SA15_genN,SA16_genN,SA18_genN,SA19_genN,SA21_genN,SA22_genN,SA23_genN,SA24_genN,SA25_genN,SA26_genN,SA27_genN,SA28_genN,SA28bis_genN,SA28ter_genN,SA29_genN,SA30_genN,SA37_genN,SA38_genN,SA39_gen_and_nogenN,Q2N,Q5N	NO	NO	NO	NO
131-55-5	2,2',4,4'-Tetrahydroxybenzophenone	OC1=CC(O)=C(C=C1)C(=O)C1=CC=C(O)C=C1O	0.0678	High (Class III)	1N,2N,3N,5N,6N,7N,16N,17N,19N,23Y,27Y,28Y,29N,33N	High (Class III)	1N,2N,3N,43N,5N,6N,42N,7N,16N,17N,19N,23Y,27Y,28Y,29N,33N	Substance would not be expected to be a safety concern	Q1N,Alerts(genotoxic)Y,SA1_genN,SA2_genN,SA3_genN,SA4_genN,SA5_genN,SA6_genN,SA7_genN,SA8_genN,SA9_genN,SA10_genN,SA11_genN,SA12_genN,SA13_genN,SA14_genN,SA15_genN,SA16_genN,SA18_genN,SA19_genN,SA21_genN,SA22_genN,SA23_genN,SA24_genN,SA25_genN,SA26_genN,SA27_genN,SA28_genN,SA28bis_genN,SA28ter_genN,SA29_genN,SA30_genN,SA37_genN,SA38_genN,SA39_gen_and_nogenN,Q2N,Q5N	NO	NO	NO	NO
131-56-6	2,4-Dihydroxybenzophenone	OC1=CC=C(C(=O)C2=CC=CC=C2)C(O)=C1	0.05328	High (Class III)	1N,2N,3N,5N,6N,7N,16N,17N,19N,23Y,27Y,28Y,29N,33N	High (Class III)	1N,2N,3N,43N,5N,6N,42N,7N,16N,17N,19N,23Y,27Y,28Y,29N,33N	Substance would not be expected to be a safety concern	Q1N,Alerts(genotoxic)Y,SA1_genN,SA2_genN,SA3_genN,SA4_genN,SA5_genN,SA6_genN,SA7_genN,SA8_genN,SA9_genN,SA10_genN,SA11_genN,SA12_genN,SA13_genN,SA14_genN,SA15_genN,SA16_genN,SA18_genN,SA19_genN,SA21_genN,SA22_genN,SA23_genN,SA24_genN,SA25_genN,SA26_genN,SA27_genN,SA28_genN,SA28bis_genN,SA28ter_genN,SA29_genN,SA30_genN,SA37_genN,SA38_genN,SA39_gen_and_nogenN,Q2N,Q5N	NO	NO	NO	NO
131-57-7	2-Hydroxy-4-methoxybenzophenone	COC1=CC=C(C(=O)C2=CC=CC=C2)C(O)=C1	16.98384	High (Class III)	1N,2N,3N,5N,6N,7N,16N,17N,19N,23Y,27Y,28Y,29N,33N	High (Class III)	1N,2N,3N,43N,5N,6N,42N,7N,16N,17N,19N,23Y,27Y,28Y,29N,33N	Substance would not be expected to be a safety concern	Q1N,Alerts(genotoxic)Y,SA1_genN,SA2_genN,SA3_genN,SA4_genN,SA5_genN,SA6_genN,SA7_genN,SA8_genN,SA9_genN,SA10_genN,SA11_genN,SA12_genN,SA13_genN,SA14_genN,SA15_genN,SA16_genN,SA18_genN,SA19_genN,SA21_genN,SA22_genN,SA23_genN,SA24_genN,SA25_genN,SA26_genN,SA27_genN,SA28_genN,SA28bis_genN,SA28ter_genN,SA29_genN,SA30_genN,SA37_genN,SA38_genN,SA39_gen_and_nogenN,Q2N,Q5Y,Q6N,Q8Y,Q9N	NO	NO	NO	NO
131-70-4	Monobutyl phthalate	CCCCOC(=O)C1=C(C=CC=C1)C(O)=O	0.4116	Low (Class I)	1N,2N,3N,5N,6N,7N,16N,17N,19N,23Y,27Y,28N,30N,18N	Low (Class I)	1N,2N,3N,43N,5N,6N,42N,7N,16N,17N,19N,23Y,27Y,28N,30N,18N	Substance would not be expected to be a safety concern	Q1N,Alerts(genotoxic)Y,SA1_genN,SA2_genN,SA3_genN,SA4_genN,SA5_genN,SA6_genN,SA7_genN,SA8_genN,SA9_genN,SA10_genN,SA11_genN,SA12_genN,SA13_genN,SA14_genN,SA15_genN,SA16_genN,SA18_genN,SA19_genN,SA21_genN,SA22_genN,SA23_genN,SA24_genN,SA25_genN,SA26_genN,SA27_genN,SA28_genN,SA28bis_genN,SA28ter_genN,SA29_genN,SA30_genN,SA37_genN,SA38_genN,SA39_gen_and_nogenN,Q2N,Q5N	NO	NO	NO	NO
131341-86-1	Fludioxonil	FC1(F)OC2=CC=CC(=C2O1)C1=CNC=C1C#N	0.01314	High (Class III)	1N,2Y	High (Class III)	1N,2Y	Substance would not be expected to be a safety concern	Q1N,Alerts(genotoxic)Y,SA1_genN,SA2_genN,SA3_genN,SA4_genN,SA5_genN,SA6_genN,SA7_genN,SA8_genN,SA9_genN,SA10_genN,SA11_genN,SA12_genN,SA13_genN,SA14_genN,SA15_genN,SA16_genN,SA18_genN,SA19_genN,SA21_genN,SA22_genN,SA23_genN,SA24_genN,SA25_genN,SA26_genN,SA27_genN,SA28_genN,SA28bis_genN,SA28ter_genN,SA29_genN,SA30_genN,SA37_genN,SA38_genN,SA39_gen_and_nogenN,Q2N,Q5N	NO	NO	NO	NO
131807-57-3	Famoxadone	CC1(OC(=O)N(NC2=CC=CC=C2)C1=O)C1=CC=C(OC2=CC=CC=C2)C=C1	0.02274	High (Class III)	1N,2N,3N,5N,6N,7Y,8N,10N,11Y,33N	High (Class III)	1N,2N,3N,43N,5N,6N,42N,7Y,8N,10N,11Y,33N	Negligible risk (low probability of a life-time cancer risk greater than 1 in 10^6	Q1N,Alerts(genotoxic)Y,SA1_genN,SA2_genN,SA3_genN,SA4_genN,SA5_genN,SA6_genN,SA7_genN,SA8_genN,SA9_genN,SA10_genN,SA11_genN,SA12_genN,SA13_genY,SA14_genN,SA15_genN,SA16_genN,SA18_genN,SA19_genN,SA21_genN,SA22_genN,SA23_genN,SA24_genN,SA25_genN,SA26_genN,SA27_genN,SA28_genN,SA28bis_genN,SA28ter_genN,SA29_genN,SA30_genN,SA37_genN,SA38_genN,SA39_gen_and_nogenN,Q2Y,Q3N,Q4N	YES	YES	NO	YES
131860-33-8	Azoxystrobin	COC=C(C(=O)OC)C1=CC=CC=C1OC1=CC(OC2=CC=CC=C2C#N)=NC=N1	0.00972	High (Class III)	1N,2Y	High (Class III)	1N,2Y	Substance would not be expected to be a safety concern	Q1N,Alerts(genotoxic)Y,SA1_genN,SA2_genN,SA3_genN,SA4_genN,SA5_genN,SA6_genN,SA7_genN,SA8_genN,SA9_genN,SA10_genN,SA11_genN,SA12_genN,SA13_genN,SA14_genN,SA15_genN,SA16_genN,SA18_genN,SA19_genN,SA21_genN,SA22_genN,SA23_genN,SA24_genN,SA25_genN,SA26_genN,SA27_genN,SA28_genN,SA28bis_genN,SA28ter_genN,SA29_genN,SA30_genN,SA37_genN,SA38_genN,SA39_gen_and_nogenN,Q2N,Q5N	NO	NO	NO	NO
13194-48-4	Ethoprop	CCCSP(=O)(OCC)SCCC	0.5436	High (Class III)	1N,2N,3Y,4N	High (Class III)	1N,2N,3Y,4Y,40Y	Risk assessment requires compound-specific toxicity data	Q1Y	NO	NO	NO	NO
131983-72-7	Triticonazole	CC1(C)CCC(=CC2=CC=C(Cl)C=C2)C1(O)CN1C=NC=N1	0.02874	High (Class III)	1N,2N,3Y,4N	High (Class III)	1N,2N,3Y,4N	Substance would not be expected to be a safety concern	Q1N,Alerts(genotoxic)Y,SA1_genN,SA2_genN,SA3_genN,SA4_genN,SA5_genN,SA6_genN,SA7_genN,SA8_genN,SA9_genN,SA10_genN,SA11_genN,SA12_genN,SA13_genN,SA14_genN,SA15_genN,SA16_genN,SA18_genN,SA19_genN,SA21_genN,SA22_genN,SA23_genN,SA24_genN,SA25_genN,SA26_genN,SA27_genN,SA28_genN,SA28bis_genN,SA28ter_genN,SA29_genN,SA30_genN,SA37_genN,SA38_genN,SA39_gen_and_nogenN,Q2N,Q5N	NO	NO	NO	NO
132-22-9	Chlorpheniramine	CN(C)CCC(C1=CC=C(Cl)C=C1)C1=NC=CC=C1	0.03054	High (Class III)	1N,2N,3Y,4N	High (Class III)	1N,2N,3Y,4N	Substance would not be expected to be a safety concern	Q1N,Alerts(genotoxic)Y,SA1_genN,SA2_genN,SA3_genN,SA4_genN,SA5_genN,SA6_genN,SA7_genN,SA8_genN,SA9_genN,SA10_genN,SA11_genN,SA12_genN,SA13_genN,SA14_genN,SA15_genN,SA16_genN,SA18_genN,SA19_genN,SA21_genN,SA22_genN,SA23_genN,SA24_genN,SA25_genN,SA26_genN,SA27_genN,SA28_genN,SA28bis_genN,SA28ter_genN,SA29_genN,SA30_genN,SA37_genN,SA38_genN,SA39_gen_and_nogenN,Q2N,Q5N	NO	NO	NO	NO
132-64-9	Dibenzofuran	O1C2=CC=CC=C2C2=C1C=CC=C2	0.99	High (Class III)	1N,2N,3N,5N,6N,7Y,8N,10N,11N,12Y,13N	High (Class III)	1N,2N,3N,43N,5N,6N,42N,7Y,8N,10N,11N,12Y,13N	Risk assessment requires compound-specific toxicity data	Q1N,Alerts(genotoxic)Y,SA1_genN,SA2_genN,SA3_genN,SA4_genN,SA5_genN,SA6_genN,SA7_genN,SA8_genN,SA9_genN,SA10_genN,SA11_genN,SA12_genN,SA13_genN,SA14_genN,SA15_genN,SA16_genN,SA18_genN,SA19_genY,SA21_genN,SA22_genN,SA23_genN,SA24_genN,SA25_genN,SA26_genN,SA27_genN,SA28_genN,SA28bis_genN,SA28ter_genN,SA29_genN,SA30_genN,SA37_genN,SA38_genN,SA39_gen_and_nogenN,Q2Y,Q3N,Q4Y	YES	YES	NO	NO
13292-46-1	Rifampicin	COC1C=COC2(C)OC3=C(C2=O)C2=C(O)C(C=NN4CCN(C)CC4)=C(NC(=O)C(C)=CC=CC(C)C(O)C(C)C(O)C(C)C(OC(C)=O)C1C)C(O)=C2C(O)=C3C	0.099	High (Class III)	1N,2N,3N,5N,6N,7Y,8N,10N,11Y,33N	High (Class III)	1N,2N,3N,43N,5N,6N,42N,7Y,8N,10N,11Y,33N	Negligible risk (low probability of a life-time cancer risk greater than 1 in 10^6	Q1N,Alerts(genotoxic)Y,SA1_genN,SA2_genN,SA3_genN,SA4_genN,SA5_genN,SA6_genN,SA7_genN,SA8_genN,SA9_genN,SA10_genY,SA11_genN,SA12_genN,SA13_genY,SA14_genN,SA15_genN,SA16_genN,SA18_genN,SA19_genN,SA21_genN,SA22_genN,SA23_genN,SA24_genN,SA25_genN,SA26_genN,SA27_genN,SA28_genN,SA28bis_genN,SA28ter_genN,SA29_genN,SA30_genN,SA37_genN,SA38_genN,SA39_gen_and_nogenN,Q2Y,Q3N,Q4N	YES	YES	NO	NO
13301-61-6	C.I. Disperse Orange 37	CCN(CCC#N)C1=CC=C(C=C1)N=NC1=C(Cl)C=C(C=C1Cl)[N+]([O-])=O	0.003618	High (Class III)	1N,2Y	High (Class III)	1N,2Y	Negligible risk (low probability of a life-time cancer risk greater than 1 in 10^6	Q1N,Alerts(genotoxic)Y,SA1_genN,SA2_genN,SA3_genN,SA4_genN,SA5_genN,SA6_genN,SA7_genN,SA8_genN,SA9_genN,SA10_genN,SA11_genN,SA12_genN,SA13_genN,SA14_genN,SA15_genN,SA16_genN,SA18_genN,SA19_genN,SA21_genN,SA22_genN,SA23_genN,SA24_genN,SA25_genN,SA26_genN,SA27_genY,SA28_genN,SA28bis_genN,SA28ter_genN,SA29_genY,SA30_genN,SA37_genN,SA38_genN,SA39_gen_and_nogenN,Q2Y,Q3N,Q4N	YES	YES	NO	NO
13311-84-7	Flutamide	CC(C)C(=O)NC1=CC(=C(C=C1)[N+]([O-])=O)C(F)(F)F	0.02922	High (Class III)	1N,2Y	High (Class III)	1N,2Y	Negligible risk (low probability of a life-time cancer risk greater than 1 in 10^6	Q1N,Alerts(genotoxic)Y,SA1_genN,SA2_genN,SA3_genN,SA4_genN,SA5_genN,SA6_genN,SA7_genN,SA8_genN,SA9_genN,SA10_genN,SA11_genN,SA12_genN,SA13_genN,SA14_genN,SA15_genN,SA16_genN,SA18_genN,SA19_genN,SA21_genN,SA22_genN,SA23_genN,SA24_genN,SA25_genN,SA26_genN,SA27_genY,SA28_genN,SA28bis_genN,SA28ter_genN,SA29_genN,SA30_genN,SA37_genN,SA38_genN,SA39_gen_and_nogenN,Q2Y,Q3N,Q4N	YES	YES	NO	NO
134-20-3	Methyl 2-aminobenzoate	COC(=O)C1=C(N)C=CC=C1	0.1074	Low (Class I)	1N,2N,3N,5N,6N,7N,16N,17N,19N,23Y,27Y,28N,30N,18N	Low (Class I)	1N,2N,3N,43N,5N,6N,42N,7N,16N,17N,19N,23Y,27Y,28N,30N,18N	Negligible risk (low probability of a life-time cancer risk greater than 1 in 10^6	Q1N,Alerts(genotoxic)Y,SA1_genN,SA2_genN,SA3_genN,SA4_genN,SA5_genN,SA6_genN,SA7_genN,SA8_genN,SA9_genN,SA10_genN,SA11_genN,SA12_genN,SA13_genN,SA14_genN,SA15_genN,SA16_genN,SA18_genN,SA19_genN,SA21_genN,SA22_genN,SA23_genN,SA24_genN,SA25_genN,SA26_genN,SA27_genN,SA28_genY,SA28bis_genN,SA28ter_genN,SA29_genN,SA30_genN,SA37_genN,SA38_genN,SA39_gen_and_nogenN,Q2Y,Q3N,Q4N	YES	YES	NO	NO
134-62-3	DEET	CCN(CC)C(=O)C1=CC=CC(C)=C1	0.0912	Low (Class I)	1N,2N,3N,5N,6N,7N,16N,17N,19N,23Y,27Y,28N,30N,18N	Low (Class I)	1N,2N,3N,43N,5N,6N,42N,7N,16N,17N,19N,23Y,27Y,28N,30N,18N	Substance would not be expected to be a safety concern	Q1N,Alerts(genotoxic)Y,SA1_genN,SA2_genN,SA3_genN,SA4_genN,SA5_genN,SA6_genN,SA7_genN,SA8_genN,SA9_genN,SA10_genN,SA11_genN,SA12_genN,SA13_genN,SA14_genN,SA15_genN,SA16_genN,SA18_genN,SA19_genN,SA21_genN,SA22_genN,SA23_genN,SA24_genN,SA25_genN,SA26_genN,SA27_genN,SA28_genN,SA28bis_genN,SA28ter_genN,SA29_genN,SA30_genN,SA37_genN,SA38_genN,SA39_gen_and_nogenN,Q2N,Q5N	NO	NO	NO	NO
134-84-9	4-Methylbenzophenone	CC1=CC=C(C=C1)C(=O)C1=CC=CC=C1	5.886	High (Class III)	1N,2N,3N,5N,6N,7N,16N,17N,19N,23Y,27Y,28Y,29N,33N	High (Class III)	1N,2N,3N,43N,5N,6N,42N,7N,16N,17N,19N,23Y,27Y,28Y,29N,33N	Substance would not be expected to be a safety concern	Q1N,Alerts(genotoxic)Y,SA1_genN,SA2_genN,SA3_genN,SA4_genN,SA5_genN,SA6_genN,SA7_genN,SA8_genN,SA9_genN,SA10_genN,SA11_genN,SA12_genN,SA13_genN,SA14_genN,SA15_genN,SA16_genN,SA18_genN,SA19_genN,SA21_genN,SA22_genN,SA23_genN,SA24_genN,SA25_genN,SA26_genN,SA27_genN,SA28_genN,SA28bis_genN,SA28ter_genN,SA29_genN,SA30_genN,SA37_genN,SA38_genN,SA39_gen_and_nogenN,Q2N,Q5Y,Q6N,Q8Y,Q9N	NO	NO	NO	NO
134308-13-7	Tolcapone	CC1=CC=C(C=C1)C(=O)C1=CC(O)=C(O)C(=C1)[N+]([O-])=O	0.03768	High (Class III)	1N,2Y	High (Class III)	1N,2Y	Negligible risk (low probability of a life-time cancer risk greater than 1 in 10^6	Q1N,Alerts(genotoxic)Y,SA1_genN,SA2_genN,SA3_genN,SA4_genN,SA5_genN,SA6_genN,SA7_genN,SA8_genN,SA9_genN,SA10_genN,SA11_genN,SA12_genN,SA13_genN,SA14_genN,SA15_genN,SA16_genN,SA18_genN,SA19_genN,SA21_genN,SA22_genN,SA23_genN,SA24_genN,SA25_genN,SA26_genN,SA27_genY,SA28_genN,SA28bis_genN,SA28ter_genN,SA29_genN,SA30_genN,SA37_genN,SA38_genN,SA39_gen_and_nogenN,Q2Y,Q3N,Q4N	YES	YES	NO	NO
134523-00-5	Atorvastatin	CC(C)C1=C(C(=O)NC2=CC=CC=C2)C(=C(N1CCC(O)CC(O)CC(O)=O)C1=CC=C(F)C=C1)C1=CC=CC=C1	0.0135	High (Class III)	1N,2N,3Y,4N	High (Class III)	1N,2N,3Y,4N	Substance would not be expected to be a safety concern	Q1N,Alerts(genotoxic)Y,SA1_genN,SA2_genN,SA3_genN,SA4_genN,SA5_genN,SA6_genN,SA7_genN,SA8_genN,SA9_genN,SA10_genN,SA11_genN,SA12_genN,SA13_genN,SA14_genN,SA15_genN,SA16_genN,SA18_genN,SA19_genN,SA21_genN,SA22_genN,SA23_genN,SA24_genN,SA25_genN,SA26_genN,SA27_genN,SA28_genN,SA28bis_genN,SA28ter_genN,SA29_genN,SA30_genN,SA37_genN,SA38_genN,SA39_gen_and_nogenN,Q2N,Q5N	NO	NO	NO	NO
135062-02-1	Repaglinide	CCOC1=C(C=CC(CC(=O)NC(CC(C)C)C2=CC=CC=C2N2CCCCC2)=C1)C(O)=O	0.00918	High (Class III)	1N,2N,3N,5N,6N,7Y,8N,10N,11Y,33N	High (Class III)	1N,2N,3N,43N,5N,6N,42N,7Y,8N,10N,11Y,33N	Substance would not be expected to be a safety concern	Q1N,Alerts(genotoxic)Y,SA1_genN,SA2_genN,SA3_genN,SA4_genN,SA5_genN,SA6_genN,SA7_genN,SA8_genN,SA9_genN,SA10_genN,SA11_genN,SA12_genN,SA13_genN,SA14_genN,SA15_genN,SA16_genN,SA18_genN,SA19_genN,SA21_genN,SA22_genN,SA23_genN,SA24_genN,SA25_genN,SA26_genN,SA27_genN,SA28_genN,SA28bis_genN,SA28ter_genN,SA29_genN,SA30_genN,SA37_genN,SA38_genN,SA39_gen_and_nogenN,Q2N,Q5N	NO	NO	NO	NO
135158-54-2	Acibenzolar-S-methyl	CSC(=O)C1=CC=CC2=C1SN=N2	0.708	High (Class III)	1N,2N,3N,5N,6N,7Y,8N,10N,11Y,33N	High (Class III)	1N,2N,3N,43Y	Substance would not be expected to be a safety concern	Q1N,Alerts(genotoxic)Y,SA1_genN,SA2_genN,SA3_genN,SA4_genN,SA5_genN,SA6_genN,SA7_genN,SA8_genN,SA9_genN,SA10_genN,SA11_genN,SA12_genN,SA13_genN,SA14_genN,SA15_genN,SA16_genN,SA18_genN,SA19_genN,SA21_genN,SA22_genN,SA23_genN,SA24_genN,SA25_genN,SA26_genN,SA27_genN,SA28_genN,SA28bis_genN,SA28ter_genN,SA29_genN,SA30_genN,SA37_genN,SA38_genN,SA39_gen_and_nogenN,Q2N,Q5N	NO	NO	NO	NO
13523-86-9	Pindolol	CC(C)NCC(O)COC1=C2C=CNC2=CC=C1	0.01746	High (Class III)	1N,2N,3N,5N,6N,7Y,8N,10N,11Y,33N	High (Class III)	1N,2N,3N,43N,5N,6N,42N,7Y,8N,10N,11Y,33N	Substance would not be expected to be a safety concern	Q1N,Alerts(genotoxic)Y,SA1_genN,SA2_genN,SA3_genN,SA4_genN,SA5_genN,SA6_genN,SA7_genN,SA8_genN,SA9_genN,SA10_genN,SA11_genN,SA12_genN,SA13_genN,SA14_genN,SA15_genN,SA16_genN,SA18_genN,SA19_genN,SA21_genN,SA22_genN,SA23_genN,SA24_genN,SA25_genN,SA26_genN,SA27_genN,SA28_genN,SA28bis_genN,SA28ter_genN,SA29_genN,SA30_genN,SA37_genN,SA38_genN,SA39_gen_and_nogenN,Q2N,Q5N	NO	NO	NO	NO
135410-20-7	Acetamiprid	CN(CC1=CN=C(Cl)C=C1)C(C)=NC#N	0.03594	High (Class III)	1N,2Y	High (Class III)	1N,2Y	Substance would not be expected to be a safety concern	Q1N,Alerts(genotoxic)Y,SA1_genN,SA2_genN,SA3_genN,SA4_genN,SA5_genN,SA6_genN,SA7_genN,SA8_genN,SA9_genN,SA10_genN,SA11_genN,SA12_genN,SA13_genN,SA14_genN,SA15_genN,SA16_genN,SA18_genN,SA19_genN,SA21_genN,SA22_genN,SA23_genN,SA24_genN,SA25_genN,SA26_genN,SA27_genN,SA28_genN,SA28bis_genN,SA28ter_genN,SA29_genN,SA30_genN,SA37_genN,SA38_genN,SA39_gen_and_nogenN,Q2N,Q5N	NO	NO	NO	NO
136-45-8	Dipropyl 2,5-pyridinedicarboxylate	CCCOC(=O)C1=CC=C(N=C1)C(=O)OCCC	0.05454	High (Class III)	1N,2N,3N,5N,6N,7Y,8N,10N,11N,12Y,13Y,14N,22N,33N	High (Class III)	1N,2N,3N,43N,5N,6N,42N,7Y,8N,10N,11N,12Y,13Y,14N,22N,33N	Substance would not be expected to be a safety concern	Q1N,Alerts(genotoxic)Y,SA1_genN,SA2_genN,SA3_genN,SA4_genN,SA5_genN,SA6_genN,SA7_genN,SA8_genN,SA9_genN,SA10_genN,SA11_genN,SA12_genN,SA13_genN,SA14_genN,SA15_genN,SA16_genN,SA18_genN,SA19_genN,SA21_genN,SA22_genN,SA23_genN,SA24_genN,SA25_genN,SA26_genN,SA27_genN,SA28_genN,SA28bis_genN,SA28ter_genN,SA29_genN,SA30_genN,SA37_genN,SA38_genN,SA39_gen_and_nogenN,Q2N,Q5N	NO	NO	NO	NO
136-60-7	Butyl benzoate	CCCCOC(=O)C1=CC=CC=C1	28.48734	Low (Class I)	1N,2N,3N,5N,6N,7N,16N,17N,19N,23Y,27Y,28N,30N,18N	Low (Class I)	1N,2N,3N,43N,5N,6N,42N,7N,16N,17N,19N,23Y,27Y,28N,30N,18N	Substance would not be expected to be a safety concern	Q1N,Alerts(genotoxic)Y,SA1_genN,SA2_genN,SA3_genN,SA4_genN,SA5_genN,SA6_genN,SA7_genN,SA8_genN,SA9_genN,SA10_genN,SA11_genN,SA12_genN,SA13_genN,SA14_genN,SA15_genN,SA16_genN,SA18_genN,SA19_genN,SA21_genN,SA22_genN,SA23_genN,SA24_genN,SA25_genN,SA26_genN,SA27_genN,SA28_genN,SA28bis_genN,SA28ter_genN,SA29_genN,SA30_genN,SA37_genN,SA38_genN,SA39_gen_and_nogenN,Q2N,Q5Y,Q6N,Q8N,Q10N,Q12N	NO	NO	NO	NO
13655-52-2	Alprenolol	CC(C)NCC(O)COC1=C(CC=C)C=CC=C1	0.03618	Low (Class I)	1N,2N,3N,5N,6N,7N,16N,17N,19N,23Y,27Y,28N,30N,18N	Low (Class I)	1N,2N,3N,43N,5N,6N,42N,7N,16N,17N,19N,23Y,27Y,28N,30N,18N	Negligible risk (low probability of a life-time cancer risk greater than 1 in 10^6	Q1N,Alerts(genotoxic)Y,SA1_genN,SA2_genN,SA3_genN,SA4_genN,SA5_genN,SA6_genN,SA7_genN,SA8_genN,SA9_genN,SA10_genN,SA11_genN,SA12_genN,SA13_genN,SA14_genN,SA15_genN,SA16_genN,SA18_genN,SA19_genN,SA21_genN,SA22_genN,SA23_genN,SA24_genN,SA25_genN,SA26_genN,SA27_genN,SA28_genN,SA28bis_genN,SA28ter_genN,SA29_genN,SA30_genN,SA37_genN,SA38_genY,SA39_gen_and_nogenN,Q2Y,Q3N,Q4N	YES	YES	NO	NO
13674-87-8	TDCPP	ClCC(CCl)OP(=O)(OC(CCl)CCl)OC(CCl)CCl	0.0105	High (Class III)	1N,2N,3Y,4N	High (Class III)	1N,2N,3Y,4N	Risk assessment requires compound-specific toxicity data	Q1Y	YES	YES	YES	NO
13680-35-8	4,4'-Methylenebis(2,6-diethylaniline)	CCC1=CC(CC2=CC(CC)=C(N)C(CC)=C2)=CC(CC)=C1N	0.2346	High (Class III)	1N,2N,3N,5N,6N,7N,16N,17N,19N,23Y,27Y,28Y,29N,33N	High (Class III)	1N,2N,3N,43N,5N,6N,42N,7N,16N,17N,19N,23Y,27Y,28Y,29N,33N	Substance would not be expected to be a safety concern	Q1N,Alerts(genotoxic)Y,SA1_genN,SA2_genN,SA3_genN,SA4_genN,SA5_genN,SA6_genN,SA7_genN,SA8_genN,SA9_genN,SA10_genN,SA11_genN,SA12_genN,SA13_genN,SA14_genN,SA15_genN,SA16_genN,SA18_genN,SA19_genN,SA21_genN,SA22_genN,SA23_genN,SA24_genN,SA25_genN,SA26_genN,SA27_genN,SA28_genN,SA28bis_genN,SA28ter_genN,SA29_genN,SA30_genN,SA37_genN,SA38_genN,SA39_gen_and_nogenN,Q2N,Q5N	NO	NO	NO	NO
137-26-8	Thiram	CN(C)C(=S)SSC(=S)N(C)C	0.1062	High (Class III)	1N,2N,3N,5N,6N,7N,16N,17N,19Y,20N,22N,33N	High (Class III)	1N,2N,3N,43Y	Substance would not be expected to be a safety concern	Q1N,Alerts(genotoxic)Y,SA1_genN,SA2_genN,SA3_genN,SA4_genN,SA5_genN,SA6_genN,SA7_genN,SA8_genN,SA9_genN,SA10_genN,SA11_genN,SA12_genN,SA13_genN,SA14_genN,SA15_genN,SA16_genN,SA18_genN,SA19_genN,SA21_genN,SA22_genN,SA23_genN,SA24_genN,SA25_genN,SA26_genN,SA27_genN,SA28_genN,SA28bis_genN,SA28ter_genN,SA29_genN,SA30_genN,SA37_genN,SA38_genN,SA39_gen_and_nogenN,Q2N,Q5N	NO	NO	NO	NO
137-58-6	Lidocaine	CCN(CC)CC(=O)NC1=C(C)C=CC=C1C	0.02982	Low (Class I)	1N,2N,3N,5N,6N,7N,16N,17N,19N,23Y,27Y,28N,30N,18N	Low (Class I)	1N,2N,3N,43N,5N,6N,42N,7N,16N,17N,19N,23Y,27Y,28N,30N,18N	Substance would not be expected to be a safety concern	Q1N,Alerts(genotoxic)Y,SA1_genN,SA2_genN,SA3_genN,SA4_genN,SA5_genN,SA6_genN,SA7_genN,SA8_genN,SA9_genN,SA10_genN,SA11_genN,SA12_genN,SA13_genN,SA14_genN,SA15_genN,SA16_genN,SA18_genN,SA19_genN,SA21_genN,SA22_genN,SA23_genN,SA24_genN,SA25_genN,SA26_genN,SA27_genN,SA28_genN,SA28bis_genN,SA28ter_genN,SA29_genN,SA30_genN,SA37_genN,SA38_genN,SA39_gen_and_nogenN,Q2N,Q5N	NO	NO	NO	NO
138261-41-3	Imidacloprid	[O-][N+](=O)\N=C1/NCCN1CC1=CN=C(Cl)C=C1	0.00996	High (Class III)	1N,2Y	High (Class III)	1N,2Y	Substance would not be expected to be a safety concern	Q1N,Alerts(genotoxic)Y,SA1_genN,SA2_genN,SA3_genN,SA4_genN,SA5_genN,SA6_genN,SA7_genN,SA8_genN,SA9_genN,SA10_genN,SA11_genN,SA12_genN,SA13_genN,SA14_genN,SA15_genN,SA16_genN,SA18_genN,SA19_genN,SA21_genN,SA22_genN,SA23_genN,SA24_genN,SA25_genN,SA26_genN,SA27_genN,SA28_genN,SA28bis_genN,SA28ter_genN,SA29_genN,SA30_genN,SA37_genN,SA38_genN,SA39_gen_and_nogenN,Q2N,Q5N	NO	NO	NO	NO
138402-11-6	Irbesartan	CCCCC1=NC2(CCCC2)C(=O)N1CC1=CC=C(C=C1)C1=CC=CC=C1C1=NN=NN1	0.00816	High (Class III)	1N,2N,3N,5N,6N,7Y,8N,10N,11Y,33N	High (Class III)	1N,2N,3N,43N,5N,6N,42N,7Y,8N,10N,11Y,33N	Substance would not be expected to be a safety concern	Q1N,Alerts(genotoxic)Y,SA1_genN,SA2_genN,SA3_genN,SA4_genN,SA5_genN,SA6_genN,SA7_genN,SA8_genN,SA9_genN,SA10_genN,SA11_genN,SA12_genN,SA13_genN,SA14_genN,SA15_genN,SA16_genN,SA18_genN,SA19_genN,SA21_genN,SA22_genN,SA23_genN,SA24_genN,SA25_genN,SA26_genN,SA27_genN,SA28_genN,SA28bis_genN,SA28ter_genN,SA29_genN,SA30_genN,SA37_genN,SA38_genN,SA39_gen_and_nogenN,Q2N,Q5N	NO	NO	NO	NO
139-40-2	Propazine	CC(C)NC1=NC(NC(C)C)=NC(Cl)=N1	0.1104	High (Class III)	1N,2N,3Y,4N	High (Class III)	1N,2N,3Y,4N	Substance would not be expected to be a safety concern	Q1N,Alerts(genotoxic)Y,SA1_genN,SA2_genN,SA3_genN,SA4_genN,SA5_genN,SA6_genN,SA7_genN,SA8_genN,SA9_genN,SA10_genN,SA11_genN,SA12_genN,SA13_genN,SA14_genN,SA15_genN,SA16_genN,SA18_genN,SA19_genN,SA21_genN,SA22_genN,SA23_genN,SA24_genN,SA25_genN,SA26_genN,SA27_genN,SA28_genN,SA28bis_genN,SA28ter_genN,SA29_genN,SA30_genN,SA37_genN,SA38_genN,SA39_gen_and_nogenN,Q2N,Q5N	NO	NO	NO	NO
139290-65-6	Volinanserin	COC1=CC=CC(C(O)C2CCN(CCC3=CC=C(F)C=C3)CC2)=C1OC	0.0081	High (Class III)	1N,2N,3Y,4N	High (Class III)	1N,2N,3Y,4N	Substance would not be expected to be a safety concern	Q1N,Alerts(genotoxic)Y,SA1_genN,SA2_genN,SA3_genN,SA4_genN,SA5_genN,SA6_genN,SA7_genN,SA8_genN,SA9_genN,SA10_genN,SA11_genN,SA12_genN,SA13_genN,SA14_genN,SA15_genN,SA16_genN,SA18_genN,SA19_genN,SA21_genN,SA22_genN,SA23_genN,SA24_genN,SA25_genN,SA26_genN,SA27_genN,SA28_genN,SA28bis_genN,SA28ter_genN,SA29_genN,SA30_genN,SA37_genN,SA38_genN,SA39_gen_and_nogenN,Q2N,Q5N	NO	NO	NO	NO
139340-56-0	Darbufelone mesylate	CC(C)(C)C1=CC(C=C2SC(=N)NC2=O)=CC(=C1O)C(C)(C)C	0.05544	High (Class III)	1N,2N,3N,5N,6N,7Y,8N,10N,11Y,33N	High (Class III)	1N,2N,3N,43Y	Substance would not be expected to be a safety concern	Q1N,Alerts(genotoxic)Y,SA1_genN,SA2_genN,SA3_genN,SA4_genN,SA5_genN,SA6_genN,SA7_genN,SA8_genN,SA9_genN,SA10_genN,SA11_genN,SA12_genN,SA13_genN,SA14_genN,SA15_genN,SA16_genN,SA18_genN,SA19_genN,SA21_genN,SA22_genN,SA23_genN,SA24_genN,SA25_genN,SA26_genN,SA27_genN,SA28_genN,SA28bis_genN,SA28ter_genN,SA29_genN,SA30_genN,SA37_genN,SA38_genN,SA39_gen_and_nogenN,Q2N,Q5N	NO	NO	NO	NO
139755-83-2	Sildenafil	CCCC1=NN(C)C2=C1N=C(NC2=O)C1=CC(=CC=C1OCC)S(=O)(=O)N1CCN(C)CC1	0.01152	High (Class III)	1N,2N,3Y,4N	High (Class III)	1N,2N,3Y,4N	Substance would not be expected to be a safety concern	Q1N,Alerts(genotoxic)Y,SA1_genN,SA2_genN,SA3_genN,SA4_genN,SA5_genN,SA6_genN,SA7_genN,SA8_genN,SA9_genN,SA10_genN,SA11_genN,SA12_genN,SA13_genN,SA14_genN,SA15_genN,SA16_genN,SA18_genN,SA19_genN,SA21_genN,SA22_genN,SA23_genN,SA24_genN,SA25_genN,SA26_genN,SA27_genN,SA28_genN,SA28bis_genN,SA28ter_genN,SA29_genN,SA30_genN,SA37_genN,SA38_genN,SA39_gen_and_nogenN,Q2N,Q5N	NO	NO	NO	NO
140-66-9	4-(1,1,3,3-Tetramethylbutyl)phenol	CC(C)(C)CC(C)(C)C1=CC=C(O)C=C1	0.05808	Low (Class I)	1N,2N,3N,5N,6N,7N,16N,17N,19N,23Y,27Y,28N,30N,18N	Low (Class I)	1N,2N,3N,43N,5N,6N,42N,7N,16N,17N,19N,23Y,27Y,28N,30N,18N	Substance would not be expected to be a safety concern	Q1N,Alerts(genotoxic)Y,SA1_genN,SA2_genN,SA3_genN,SA4_genN,SA5_genN,SA6_genN,SA7_genN,SA8_genN,SA9_genN,SA10_genN,SA11_genN,SA12_genN,SA13_genN,SA14_genN,SA15_genN,SA16_genN,SA18_genN,SA19_genN,SA21_genN,SA22_genN,SA23_genN,SA24_genN,SA25_genN,SA26_genN,SA27_genN,SA28_genN,SA28bis_genN,SA28ter_genN,SA29_genN,SA30_genN,SA37_genN,SA38_genN,SA39_gen_and_nogenN,Q2N,Q5N	NO	NO	NO	NO
141-66-2	Dicrotophos	COP(=O)(OC)OC(C)=CC(=O)N(C)C	0.0066	High (Class III)	1N,2N,3Y,4N	High (Class III)	1N,2N,3Y,4Y,40Y	Risk assessment requires compound-specific toxicity data	Q1Y	YES	YES	YES	NO
141112-29-0	Isoxaflutole	CS(=O)(=O)C1=C(C=CC(=C1)C(F)(F)F)C(=O)C1=C(ON=C1)C1CC1	0.0399	High (Class III)	1N,2N,3Y,4N	High (Class III)	1N,2N,3Y,4N	Substance would not be expected to be a safety concern	Q1N,Alerts(genotoxic)Y,SA1_genN,SA2_genN,SA3_genN,SA4_genN,SA5_genN,SA6_genN,SA7_genN,SA8_genN,SA9_genN,SA10_genN,SA11_genN,SA12_genN,SA13_genN,SA14_genN,SA15_genN,SA16_genN,SA18_genN,SA19_genN,SA21_genN,SA22_genN,SA23_genN,SA24_genN,SA25_genN,SA26_genN,SA27_genN,SA28_genN,SA28bis_genN,SA28ter_genN,SA29_genN,SA30_genN,SA37_genN,SA38_genN,SA39_gen_and_nogenN,Q2N,Q5N	NO	NO	NO	NO
14233-37-5	1,4-Bis(N-isopropylamino)anthraquinone	CC(C)NC1=CC=C(NC(C)C)C2=C1C(=O)C1=CC=CC=C1C2=O	0.1188	High (Class III)	1N,2N,3N,5N,6N,7N,16N,17N,19N,23Y,27Y,28Y,29N,33N	High (Class III)	1N,2N,3N,43N,5N,6N,42N,7N,16N,17N,19N,23Y,27Y,28Y,29N,33N	Negligible risk (low probability of a life-time cancer risk greater than 1 in 10^6	Q1N,Alerts(genotoxic)Y,SA1_genN,SA2_genN,SA3_genN,SA4_genN,SA5_genN,SA6_genN,SA7_genN,SA8_genN,SA9_genN,SA10_genN,SA11_genN,SA12_genY,SA13_genN,SA14_genN,SA15_genN,SA16_genN,SA18_genN,SA19_genN,SA21_genN,SA22_genN,SA23_genN,SA24_genN,SA25_genN,SA26_genN,SA27_genN,SA28_genN,SA28bis_genN,SA28ter_genN,SA29_genN,SA30_genN,SA37_genN,SA38_genN,SA39_gen_and_nogenN,Q2Y,Q3N,Q4N	YES	YES	NO	NO
142459-58-3	Flufenacet	CC(C)N(C(=O)COC1=NN=C(S1)C(F)(F)F)C1=CC=C(F)C=C1	0.015	High (Class III)	1N,2N,3Y,4N	High (Class III)	1N,2N,3Y,4N	Substance would not be expected to be a safety concern	Q1N,Alerts(genotoxic)Y,SA1_genN,SA2_genN,SA3_genN,SA4_genN,SA5_genN,SA6_genN,SA7_genN,SA8_genN,SA9_genN,SA10_genN,SA11_genN,SA12_genN,SA13_genN,SA14_genN,SA15_genN,SA16_genN,SA18_genN,SA19_genN,SA21_genN,SA22_genN,SA23_genN,SA24_genN,SA25_genN,SA26_genN,SA27_genN,SA28_genN,SA28bis_genN,SA28ter_genN,SA29_genN,SA30_genN,SA37_genN,SA38_genN,SA39_gen_and_nogenN,Q2N,Q5N	NO	NO	NO	NO
143-74-8	Phenol red	OC1=CC=C(C=C1)C1(OS(=O)(=O)C2=C1C=CC=C2)C1=CC=C(O)C=C1	0.01476	Low (Class I)	1N,2N,3Y,4Y,7Y,8N,10N,11Y,33Y	Low (Class I)	1N,2N,3Y,4Y,40N,41N,7Y,8N,10N,11Y,33Y	Substance would not be expected to be a safety concern	Q1N,Alerts(genotoxic)Y,SA1_genN,SA2_genN,SA3_genN,SA4_genN,SA5_genN,SA6_genN,SA7_genN,SA8_genN,SA9_genN,SA10_genN,SA11_genN,SA12_genN,SA13_genN,SA14_genN,SA15_genN,SA16_genN,SA18_genN,SA19_genN,SA21_genN,SA22_genN,SA23_genN,SA24_genN,SA25_genN,SA26_genN,SA27_genN,SA28_genN,SA28bis_genN,SA28ter_genN,SA29_genN,SA30_genN,SA37_genN,SA38_genN,SA39_gen_and_nogenN,Q2N,Q5N	NO	NO	NO	NO
1445-75-6	Diisopropyl methylphosphonate	CC(C)OP(C)(=O)OC(C)C	1.356	High (Class III)	1N,2N,3Y,4N	High (Class III)	1N,2N,3Y,4Y,40Y	Risk assessment requires compound-specific toxicity data	Q1Y	YES	YES	NO	NO
144550-36-7	Iodosulfuron-methyl-sodium	COC(=O)C1=C(C=C(I)C=C1)S(=O)(=O)NC(=O)NC1=NC(OC)=NC(C)=N1	0.0072	High (Class III)	1N,2N,3Y,4N	High (Class III)	1N,2N,3Y,4N	Substance would not be expected to be a safety concern	Q1N,Alerts(genotoxic)Y,SA1_genN,SA2_genN,SA3_genN,SA4_genN,SA5_genN,SA6_genN,SA7_genN,SA8_genN,SA9_genN,SA10_genN,SA11_genN,SA12_genN,SA13_genN,SA14_genN,SA15_genN,SA16_genN,SA18_genN,SA19_genN,SA21_genN,SA22_genN,SA23_genN,SA24_genN,SA25_genN,SA26_genN,SA27_genN,SA28_genN,SA28bis_genN,SA28ter_genN,SA29_genN,SA30_genN,SA37_genN,SA38_genN,SA39_gen_and_nogenN,Q2N,Q5N	NO	NO	NO	NO
144651-06-9	Oxasulfuron	CC1=CC(C)=NC(NC(=O)NS(=O)(=O)C2=C(C=CC=C2)C(=O)OC2COC2)=N1	0.00942	High (Class III)	1N,2N,3Y,4N	High (Class III)	1N,2N,3Y,4N	Substance would not be expected to be a safety concern	Q1N,Alerts(genotoxic)Y,SA1_genN,SA2_genN,SA3_genN,SA4_genN,SA5_genN,SA6_genN,SA7_genN,SA8_genN,SA9_genN,SA10_genN,SA11_genN,SA12_genN,SA13_genN,SA14_genN,SA15_genN,SA16_genN,SA18_genN,SA19_genN,SA21_genN,SA22_genN,SA23_genN,SA24_genN,SA25_genN,SA26_genN,SA27_genN,SA28_genN,SA28bis_genN,SA28ter_genN,SA29_genN,SA30_genN,SA37_genN,SA38_genN,SA39_gen_and_nogenN,Q2N,Q5N	NO	NO	NO	NO
145-73-3	Endothal	OC(=O)C1C2CCC(O2)C1C(O)=O	0.0564	High (Class III)	1N,2N,3N,5N,6N,7Y,8N,10N,11N,12N,22N,33N	High (Class III)	1N,2N,3N,43N,5N,6N,42N,7Y,8N,10N,11N,12N,22N,33N	Substance would not be expected to be a safety concern	Q1N,Alerts(genotoxic)Y,SA1_genN,SA2_genN,SA3_genN,SA4_genN,SA5_genN,SA6_genN,SA7_genN,SA8_genN,SA9_genN,SA10_genN,SA11_genN,SA12_genN,SA13_genN,SA14_genN,SA15_genN,SA16_genN,SA18_genN,SA19_genN,SA21_genN,SA22_genN,SA23_genN,SA24_genN,SA25_genN,SA26_genN,SA27_genN,SA28_genN,SA28bis_genN,SA28ter_genN,SA29_genN,SA30_genN,SA37_genN,SA38_genN,SA39_gen_and_nogenN,Q2N,Q5N	NO	NO	NO	NO
145599-86-6	Cerivastatin	COCC1=C(C2=CC=C(F)C=C2)C(C=CC(O)CC(O)CC(O)=O)=C(N=C1C(C)C)C(C)C	0.00966	High (Class III)	1N,2N,3Y,4N	High (Class III)	1N,2N,3Y,4N	Substance would not be expected to be a safety concern	Q1N,Alerts(genotoxic)Y,SA1_genN,SA2_genN,SA3_genN,SA4_genN,SA5_genN,SA6_genN,SA7_genN,SA8_genN,SA9_genN,SA10_genN,SA11_genN,SA12_genN,SA13_genN,SA14_genN,SA15_genN,SA16_genN,SA18_genN,SA19_genN,SA21_genN,SA22_genN,SA23_genN,SA24_genN,SA25_genN,SA26_genN,SA27_genN,SA28_genN,SA28bis_genN,SA28ter_genN,SA29_genN,SA30_genN,SA37_genN,SA38_genN,SA39_gen_and_nogenN,Q2N,Q5N	NO	NO	NO	NO
145701-21-9	Diclosulam	CCOC1=NC(F)=CC2=NC(=NN12)S(=O)(=O)NC1=C(Cl)C=CC=C1Cl	0.00894	High (Class III)	1N,2N,3Y,4N	High (Class III)	1N,2N,3Y,4N	Substance would not be expected to be a safety concern	Q1N,Alerts(genotoxic)Y,SA1_genN,SA2_genN,SA3_genN,SA4_genN,SA5_genN,SA6_genN,SA7_genN,SA8_genN,SA9_genN,SA10_genN,SA11_genN,SA12_genN,SA13_genN,SA14_genN,SA15_genN,SA16_genN,SA18_genN,SA19_genN,SA21_genN,SA22_genN,SA23_genN,SA24_genN,SA25_genN,SA26_genN,SA27_genN,SA28_genN,SA28bis_genN,SA28ter_genN,SA29_genN,SA30_genN,SA37_genN,SA38_genN,SA39_gen_and_nogenN,Q2N,Q5N	NO	NO	NO	NO
145742-28-5	CP-122721	COC1=C(CNC2CCCNC2C2=CC=CC=C2)C=C(OC(F)(F)F)C=C1	0.01338	High (Class III)	1N,2N,3Y,4N	High (Class III)	1N,2N,3Y,4N	Substance would not be expected to be a safety concern	Q1N,Alerts(genotoxic)Y,SA1_genN,SA2_genN,SA3_genN,SA4_genN,SA5_genN,SA6_genN,SA7_genN,SA8_genN,SA9_genN,SA10_genN,SA11_genN,SA12_genN,SA13_genN,SA14_genN,SA15_genN,SA16_genN,SA18_genN,SA19_genN,SA21_genN,SA22_genN,SA23_genN,SA24_genN,SA25_genN,SA26_genN,SA27_genN,SA28_genN,SA28bis_genN,SA28ter_genN,SA29_genN,SA30_genN,SA37_genN,SA38_genN,SA39_gen_and_nogenN,Q2N,Q5N	NO	NO	NO	NO
147-24-0	Diphenhydramine hydrochloride	CN(C)CCOC(C1=CC=CC=C1)C1=CC=CC=C1	0.02796	High (Class III)	1N,2N,3N,5N,6N,7N,16N,17N,19N,23Y,27Y,28Y,29N,33N	High (Class III)	1N,2N,3N,43N,5N,6N,42N,7N,16N,17N,19N,23Y,27Y,28Y,29N,33N	Substance would not be expected to be a safety concern	Q1N,Alerts(genotoxic)Y,SA1_genN,SA2_genN,SA3_genN,SA4_genN,SA5_genN,SA6_genN,SA7_genN,SA8_genN,SA9_genN,SA10_genN,SA11_genN,SA12_genN,SA13_genN,SA14_genN,SA15_genN,SA16_genN,SA18_genN,SA19_genN,SA21_genN,SA22_genN,SA23_genN,SA24_genN,SA25_genN,SA26_genN,SA27_genN,SA28_genN,SA28bis_genN,SA28ter_genN,SA29_genN,SA30_genN,SA37_genN,SA38_genN,SA39_gen_and_nogenN,Q2N,Q5N	NO	NO	NO	NO
1470-79-7	2,4,4'-Trihydroxybenzophenone	OC1=CC=C(C=C1)C(=O)C1=CC=C(O)C=C1O	0.3954	High (Class III)	1N,2N,3N,5N,6N,7N,16N,17N,19N,23Y,27Y,28Y,29N,33N	High (Class III)	1N,2N,3N,43N,5N,6N,42N,7N,16N,17N,19N,23Y,27Y,28Y,29N,33N	Substance would not be expected to be a safety concern	Q1N,Alerts(genotoxic)Y,SA1_genN,SA2_genN,SA3_genN,SA4_genN,SA5_genN,SA6_genN,SA7_genN,SA8_genN,SA9_genN,SA10_genN,SA11_genN,SA12_genN,SA13_genN,SA14_genN,SA15_genN,SA16_genN,SA18_genN,SA19_genN,SA21_genN,SA22_genN,SA23_genN,SA24_genN,SA25_genN,SA26_genN,SA27_genN,SA28_genN,SA28bis_genN,SA28ter_genN,SA29_genN,SA30_genN,SA37_genN,SA38_genN,SA39_gen_and_nogenN,Q2N,Q5N	NO	NO	NO	NO
147536-97-8	Bosentan	COC1=CC=CC=C1OC1=C(NS(=O)(=O)C2=CC=C(C=C2)C(C)(C)C)N=C(N=C1OCCO)C1=NC=CC=N1	0.01062	High (Class III)	1N,2N,3Y,4N	High (Class III)	1N,2N,3Y,4N	Substance would not be expected to be a safety concern	Q1N,Alerts(genotoxic)Y,SA1_genN,SA2_genN,SA3_genN,SA4_genN,SA5_genN,SA6_genN,SA7_genN,SA8_genN,SA9_genN,SA10_genN,SA11_genN,SA12_genN,SA13_genN,SA14_genN,SA15_genN,SA16_genN,SA18_genN,SA19_genN,SA21_genN,SA22_genN,SA23_genN,SA24_genN,SA25_genN,SA26_genN,SA27_genN,SA28_genN,SA28bis_genN,SA28ter_genN,SA29_genN,SA30_genN,SA37_genN,SA38_genN,SA39_gen_and_nogenN,Q2N,Q5N	NO	NO	NO	NO
1478-61-1	Bisphenol AF	OC1=CC=C(C=C1)C(C1=CC=C(O)C=C1)(C(F)(F)F)C(F)(F)F	0.1752	High (Class III)	1N,2N,3Y,4N	High (Class III)	1N,2N,3Y,4N	Substance would not be expected to be a safety concern	Q1N,Alerts(genotoxic)Y,SA1_genN,SA2_genN,SA3_genN,SA4_genN,SA5_genN,SA6_genN,SA7_genN,SA8_genN,SA9_genN,SA10_genN,SA11_genN,SA12_genN,SA13_genN,SA14_genN,SA15_genN,SA16_genN,SA18_genN,SA19_genN,SA21_genN,SA22_genN,SA23_genN,SA24_genN,SA25_genN,SA26_genN,SA27_genN,SA28_genN,SA28bis_genN,SA28ter_genN,SA29_genN,SA30_genN,SA37_genN,SA38_genN,SA39_gen_and_nogenN,Q2N,Q5N	NO	NO	NO	NO
148-24-3	8-Hydroxyquinoline	OC1=CC=CC2=CC=CN=C12	0.2808	High (Class III)	1N,2N,3N,5N,6N,7Y,8N,10N,11N,12Y,13Y,14Y,15N,33N	High (Class III)	1N,2N,3N,43N,5N,6N,42N,7Y,8N,10N,11N,12Y,13Y,14Y,15N,33N	Substance would not be expected to be a safety concern	Q1N,Alerts(genotoxic)Y,SA1_genN,SA2_genN,SA3_genN,SA4_genN,SA5_genN,SA6_genN,SA7_genN,SA8_genN,SA9_genN,SA10_genN,SA11_genN,SA12_genN,SA13_genN,SA14_genN,SA15_genN,SA16_genN,SA18_genN,SA19_genN,SA21_genN,SA22_genN,SA23_genN,SA24_genN,SA25_genN,SA26_genN,SA27_genN,SA28_genN,SA28bis_genN,SA28ter_genN,SA29_genN,SA30_genN,SA37_genN,SA38_genN,SA39_gen_and_nogenN,Q2N,Q5N	NO	NO	NO	NO
148-79-8	Thiabendazole	N1C2=C(C=CC=C2)N=C1C1=CSC=N1	0.02028	High (Class III)	1N,2N,3N,5N,6N,7Y,8N,10N,11Y,33N	High (Class III)	1N,2N,3N,43N,5N,6N,42N,7Y,8N,10N,11Y,33N	Substance would not be expected to be a safety concern	Q1N,Alerts(genotoxic)Y,SA1_genN,SA2_genN,SA3_genN,SA4_genN,SA5_genN,SA6_genN,SA7_genN,SA8_genN,SA9_genN,SA10_genN,SA11_genN,SA12_genN,SA13_genN,SA14_genN,SA15_genN,SA16_genN,SA18_genN,SA19_genN,SA21_genN,SA22_genN,SA23_genN,SA24_genN,SA25_genN,SA26_genN,SA27_genN,SA28_genN,SA28bis_genN,SA28ter_genN,SA29_genN,SA30_genN,SA37_genN,SA38_genN,SA39_gen_and_nogenN,Q2N,Q5N	NO	NO	NO	NO
149-30-4	2-Mercaptobenzothiazole	SC1=NC2=C(S1)C=CC=C2	1.944	High (Class III)	1N,2N,3N,5N,6N,7Y,8N,10N,11N,12Y,13Y,14Y,15N,33N	High (Class III)	1N,2N,3N,43N,5N,6N,42N,7Y,8N,10N,11N,12Y,13Y,14Y,15N,33N	Substance would not be expected to be a safety concern	Q1N,Alerts(genotoxic)Y,SA1_genN,SA2_genN,SA3_genN,SA4_genN,SA5_genN,SA6_genN,SA7_genN,SA8_genN,SA9_genN,SA10_genN,SA11_genN,SA12_genN,SA13_genN,SA14_genN,SA15_genN,SA16_genN,SA18_genN,SA19_genN,SA21_genN,SA22_genN,SA23_genN,SA24_genN,SA25_genN,SA26_genN,SA27_genN,SA28_genN,SA28bis_genN,SA28ter_genN,SA29_genN,SA30_genN,SA37_genN,SA38_genN,SA39_gen_and_nogenN,Q2N,Q5Y,Q6N,Q8Y,Q9N	NO	NO	NO	NO
149-57-5	2-Ethylhexanoic acid	CCCCC(CC)C(O)=O	0.0447	Low (Class I)	1N,2N,3N,5N,6N,7N,16N,17N,19Y,20Y,21N,18N	Low (Class I)	1N,2N,3N,43N,5N,6N,42N,7N,16N,17N,19Y,20Y,21N,44N,18N	Substance would not be expected to be a safety concern	Q1N,Alerts(genotoxic)Y,SA1_genN,SA2_genN,SA3_genN,SA4_genN,SA5_genN,SA6_genN,SA7_genN,SA8_genN,SA9_genN,SA10_genN,SA11_genN,SA12_genN,SA13_genN,SA14_genN,SA15_genN,SA16_genN,SA18_genN,SA19_genN,SA21_genN,SA22_genN,SA23_genN,SA24_genN,SA25_genN,SA26_genN,SA27_genN,SA28_genN,SA28bis_genN,SA28ter_genN,SA29_genN,SA30_genN,SA37_genN,SA38_genN,SA39_gen_and_nogenN,Q2N,Q5N	NO	NO	NO	NO
149877-41-8	Bifenazate	COC1=C(NNC(=O)OC(C)C)C=C(C=C1)C1=CC=CC=C1	0.02358	High (Class III)	1N,2N,3N,5N,6N,7N,16N,17N,19N,23Y,27Y,28Y,29N,33N	High (Class III)	1N,2N,3N,43N,5N,6N,42N,7N,16N,17N,19N,23Y,27Y,28Y,29N,33N	Negligible risk (low probability of a life-time cancer risk greater than 1 in 10^6	Q1N,Alerts(genotoxic)Y,SA1_genN,SA2_genN,SA3_genN,SA4_genN,SA5_genN,SA6_genN,SA7_genN,SA8_genN,SA9_genN,SA10_genN,SA11_genN,SA12_genN,SA13_genY,SA14_genN,SA15_genN,SA16_genN,SA18_genN,SA19_genN,SA21_genN,SA22_genN,SA23_genN,SA24_genN,SA25_genN,SA26_genN,SA27_genN,SA28_genN,SA28bis_genN,SA28ter_genN,SA29_genN,SA30_genN,SA37_genN,SA38_genN,SA39_gen_and_nogenN,Q2Y,Q3N,Q4N	YES	YES	NO	YES
149979-41-9	Tepraloxydim	CCC(=NOCC=CCl)C1C(=O)CC(CC1=O)C1CCOCC1	0.02778	High (Class III)	1N,2N,3Y,4N	High (Class III)	1N,2N,3Y,4N	Negligible risk (low probability of a life-time cancer risk greater than 1 in 10^6	Q1N,Alerts(genotoxic)Y,SA1_genN,SA2_genN,SA3_genN,SA4_genY,SA5_genN,SA6_genN,SA7_genN,SA8_genN,SA9_genN,SA10_genN,SA11_genN,SA12_genN,SA13_genN,SA14_genN,SA15_genN,SA16_genN,SA18_genN,SA19_genN,SA21_genN,SA22_genN,SA23_genN,SA24_genN,SA25_genN,SA26_genN,SA27_genN,SA28_genN,SA28bis_genN,SA28ter_genN,SA29_genN,SA30_genN,SA37_genN,SA38_genN,SA39_gen_and_nogenN,Q2Y,Q3N,Q4N	YES	YES	NO	NO
150-13-0	4-Aminobenzoic acid	NC1=CC=C(C=C1)C(O)=O	0.04536	Low (Class I)	1N,2N,3N,5N,6N,7N,16N,17N,19N,23Y,27Y,28N,30N,18N	Low (Class I)	1N,2N,3N,43N,5N,6N,42N,7N,16N,17N,19N,23Y,27Y,28N,30N,18N	Negligible risk (low probability of a life-time cancer risk greater than 1 in 10^6	Q1N,Alerts(genotoxic)Y,SA1_genN,SA2_genN,SA3_genN,SA4_genN,SA5_genN,SA6_genN,SA7_genN,SA8_genN,SA9_genN,SA10_genN,SA11_genN,SA12_genN,SA13_genN,SA14_genN,SA15_genN,SA16_genN,SA18_genN,SA19_genN,SA21_genN,SA22_genN,SA23_genN,SA24_genN,SA25_genN,SA26_genN,SA27_genN,SA28_genY,SA28bis_genN,SA28ter_genN,SA29_genN,SA30_genN,SA37_genN,SA38_genN,SA39_gen_and_nogenN,Q2Y,Q3N,Q4N	YES	YES	NO	NO
150-68-5	Monuron	CN(C)C(=O)NC1=CC=C(Cl)C=C1	0.0384	High (Class III)	1N,2N,3Y,4N	High (Class III)	1N,2N,3Y,4N	Substance would not be expected to be a safety concern	Q1N,Alerts(genotoxic)Y,SA1_genN,SA2_genN,SA3_genN,SA4_genN,SA5_genN,SA6_genN,SA7_genN,SA8_genN,SA9_genN,SA10_genN,SA11_genN,SA12_genN,SA13_genN,SA14_genN,SA15_genN,SA16_genN,SA18_genN,SA19_genN,SA21_genN,SA22_genN,SA23_genN,SA24_genN,SA25_genN,SA26_genN,SA27_genN,SA28_genN,SA28bis_genN,SA28ter_genN,SA29_genN,SA30_genN,SA37_genN,SA38_genN,SA39_gen_and_nogenN,Q2N,Q5N	NO	NO	NO	NO
150408-73-4	Pranazepide	FC1=C(C=CC=C1)C1=NC(NC(=O)C2=CC3=CC=CC=C3N2)C(=O)N2CCC3=C2C1=CC=C3	0.00792	High (Class III)	1N,2N,3Y,4N	High (Class III)	1N,2N,3Y,4N	Substance would not be expected to be a safety concern	Q1N,Alerts(genotoxic)Y,SA1_genN,SA2_genN,SA3_genN,SA4_genN,SA5_genN,SA6_genN,SA7_genN,SA8_genN,SA9_genN,SA10_genN,SA11_genN,SA12_genN,SA13_genN,SA14_genN,SA15_genN,SA16_genN,SA18_genN,SA19_genN,SA21_genN,SA22_genN,SA23_genN,SA24_genN,SA25_genN,SA26_genN,SA27_genN,SA28_genN,SA28bis_genN,SA28ter_genN,SA29_genN,SA30_genN,SA37_genN,SA38_genN,SA39_gen_and_nogenN,Q2N,Q5N	NO	NO	NO	NO
15086-94-9	2',4',5',7'-Tetrabromofluorescein	OC1=C(Br)C2=C(C=C1Br)C1(OC(=O)C3=CC=CC=C13)C1=CC(Br)=C(O)C(Br)=C1O2	0.00924	High (Class III)	1N,2N,3Y,4N	High (Class III)	1N,2N,3Y,4N	Negligible risk (low probability of a life-time cancer risk greater than 1 in 10^6	Q1N,Alerts(genotoxic)Y,SA1_genN,SA2_genN,SA3_genN,SA4_genN,SA5_genN,SA6_genN,SA7_genN,SA8_genN,SA9_genN,SA10_genN,SA11_genN,SA12_genN,SA13_genN,SA14_genN,SA15_genN,SA16_genN,SA18_genY,SA19_genN,SA21_genN,SA22_genN,SA23_genN,SA24_genN,SA25_genN,SA26_genN,SA27_genN,SA28_genN,SA28bis_genN,SA28ter_genN,SA29_genN,SA30_genN,SA37_genN,SA38_genN,SA39_gen_and_nogenN,Q2Y,Q3N,Q4N	YES	YES	NO	NO
151-83-7	Methohexital	CCC#CC(C)C1(CC=C)C(=O)NC(=O)N(C)C1=O	0.01146	High (Class III)	1N,2N,3N,5N,6N,7Y,8N,10N,11Y,33N	High (Class III)	1N,2N,3N,43N,5N,6N,42N,7Y,8N,10N,11Y,33N	Substance would not be expected to be a safety concern	Q1N,Alerts(genotoxic)Y,SA1_genN,SA2_genN,SA3_genN,SA4_genN,SA5_genN,SA6_genN,SA7_genN,SA8_genN,SA9_genN,SA10_genN,SA11_genN,SA12_genN,SA13_genN,SA14_genN,SA15_genN,SA16_genN,SA18_genN,SA19_genN,SA21_genN,SA22_genN,SA23_genN,SA24_genN,SA25_genN,SA26_genN,SA27_genN,SA28_genN,SA28bis_genN,SA28ter_genN,SA29_genN,SA30_genN,SA37_genN,SA38_genN,SA39_gen_and_nogenN,Q2N,Q5N	NO	NO	NO	NO
151319-34-5	Zaleplon	CCN(C(C)=O)C1=CC=CC(=C1)C1=CC=NC2=C(C=NN12)C#N	0.195	High (Class III)	1N,2Y	High (Class III)	1N,2Y	Substance would not be expected to be a safety concern	Q1N,Alerts(genotoxic)Y,SA1_genN,SA2_genN,SA3_genN,SA4_genN,SA5_genN,SA6_genN,SA7_genN,SA8_genN,SA9_genN,SA10_genN,SA11_genN,SA12_genN,SA13_genN,SA14_genN,SA15_genN,SA16_genN,SA18_genN,SA19_genN,SA21_genN,SA22_genN,SA23_genN,SA24_genN,SA25_genN,SA26_genN,SA27_genN,SA28_genN,SA28bis_genN,SA28ter_genN,SA29_genN,SA30_genN,SA37_genN,SA38_genN,SA39_gen_and_nogenN,Q2N,Q5N	NO	NO	NO	NO
15299-99-7	Napropamide	CCN(CC)C(=O)C(C)OC1=C2C=CC=CC2=CC=C1	0.0732	High (Class III)	1N,2N,3N,5N,6N,7N,16N,17N,19N,23Y,27Y,28Y,29N,33N	High (Class III)	1N,2N,3N,43N,5N,6N,42N,7N,16N,17N,19N,23Y,27Y,28Y,29N,33N	Substance would not be expected to be a safety concern	Q1N,Alerts(genotoxic)Y,SA1_genN,SA2_genN,SA3_genN,SA4_genN,SA5_genN,SA6_genN,SA7_genN,SA8_genN,SA9_genN,SA10_genN,SA11_genN,SA12_genN,SA13_genN,SA14_genN,SA15_genN,SA16_genN,SA18_genN,SA19_genN,SA21_genN,SA22_genN,SA23_genN,SA24_genN,SA25_genN,SA26_genN,SA27_genN,SA28_genN,SA28bis_genN,SA28ter_genN,SA29_genN,SA30_genN,SA37_genN,SA38_genN,SA39_gen_and_nogenN,Q2N,Q5N	NO	NO	NO	NO
15307-79-6	Diclofenac sodium	OC(=O)CC1=C(NC2=C(Cl)C=CC=C2Cl)C=CC=C1	0.00714	High (Class III)	1N,2N,3Y,4N	High (Class III)	1N,2N,3Y,4N	Substance would not be expected to be a safety concern	Q1N,Alerts(genotoxic)Y,SA1_genN,SA2_genN,SA3_genN,SA4_genN,SA5_genN,SA6_genN,SA7_genN,SA8_genN,SA9_genN,SA10_genN,SA11_genN,SA12_genN,SA13_genN,SA14_genN,SA15_genN,SA16_genN,SA18_genN,SA19_genN,SA21_genN,SA22_genN,SA23_genN,SA24_genN,SA25_genN,SA26_genN,SA27_genN,SA28_genN,SA28bis_genN,SA28ter_genN,SA29_genN,SA30_genN,SA37_genN,SA38_genN,SA39_gen_and_nogenN,Q2N,Q5N	NO	NO	NO	NO
15307-86-5	Diclofenac	OC(=O)CC1=C(NC2=C(Cl)C=CC=C2Cl)C=CC=C1	0.0078	High (Class III)	1N,2N,3Y,4N	High (Class III)	1N,2N,3Y,4N	Substance would not be expected to be a safety concern	Q1N,Alerts(genotoxic)Y,SA1_genN,SA2_genN,SA3_genN,SA4_genN,SA5_genN,SA6_genN,SA7_genN,SA8_genN,SA9_genN,SA10_genN,SA11_genN,SA12_genN,SA13_genN,SA14_genN,SA15_genN,SA16_genN,SA18_genN,SA19_genN,SA21_genN,SA22_genN,SA23_genN,SA24_genN,SA25_genN,SA26_genN,SA27_genN,SA28_genN,SA28bis_genN,SA28ter_genN,SA29_genN,SA30_genN,SA37_genN,SA38_genN,SA39_gen_and_nogenN,Q2N,Q5N	NO	NO	NO	NO
15310-01-7	Benodanil	IC1=C(C=CC=C1)C(=O)NC1=CC=CC=C1	0.01812	High (Class III)	1N,2N,3Y,4N	High (Class III)	1N,2N,3Y,4N	Substance would not be expected to be a safety concern	Q1N,Alerts(genotoxic)Y,SA1_genN,SA2_genN,SA3_genN,SA4_genN,SA5_genN,SA6_genN,SA7_genN,SA8_genN,SA9_genN,SA10_genN,SA11_genN,SA12_genN,SA13_genN,SA14_genN,SA15_genN,SA16_genN,SA18_genN,SA19_genN,SA21_genN,SA22_genN,SA23_genN,SA24_genN,SA25_genN,SA26_genN,SA27_genN,SA28_genN,SA28bis_genN,SA28ter_genN,SA29_genN,SA30_genN,SA37_genN,SA38_genN,SA39_gen_and_nogenN,Q2N,Q5N	NO	NO	NO	NO
153233-91-1	Etoxazole	CCOC1=C(C=CC(=C1)C(C)(C)C)C1COC(=N1)C1=C(F)C=CC=C1F	0.0003624	High (Class III)	1N,2N,3Y,4N	High (Class III)	1N,2N,3Y,4N	Substance would not be expected to be a safety concern	Q1N,Alerts(genotoxic)Y,SA1_genN,SA2_genN,SA3_genN,SA4_genN,SA5_genN,SA6_genN,SA7_genN,SA8_genN,SA9_genN,SA10_genN,SA11_genN,SA12_genN,SA13_genN,SA14_genN,SA15_genN,SA16_genN,SA18_genN,SA19_genN,SA21_genN,SA22_genN,SA23_genN,SA24_genN,SA25_genN,SA26_genN,SA27_genN,SA28_genN,SA28bis_genN,SA28ter_genN,SA29_genN,SA30_genN,SA37_genN,SA38_genN,SA39_gen_and_nogenN,Q2N,Q5N	NO	NO	NO	NO
153719-23-4	Thiamethoxam	CN1COCN(CC2=CN=C(Cl)S2)C1=N[N+]([O-])=O	0.04488	High (Class III)	1N,2Y	High (Class III)	1N,2Y	Substance would not be expected to be a safety concern	Q1N,Alerts(genotoxic)Y,SA1_genN,SA2_genN,SA3_genN,SA4_genN,SA5_genN,SA6_genN,SA7_genN,SA8_genN,SA9_genN,SA10_genN,SA11_genN,SA12_genN,SA13_genN,SA14_genN,SA15_genN,SA16_genN,SA18_genN,SA19_genN,SA21_genN,SA22_genN,SA23_genN,SA24_genN,SA25_genN,SA26_genN,SA27_genN,SA28_genN,SA28bis_genN,SA28ter_genN,SA29_genN,SA30_genN,SA37_genN,SA38_genN,SA39_gen_and_nogenN,Q2N,Q5N	NO	NO	NO	NO
154-42-7	6-Thioguanine	NC1=NC2=C(NC=N2)C(=S)N1	0.01716	High (Class III)	1N,2N,3N,5N,6N,7Y,8N,10N,11Y,33N	High (Class III)	1N,2N,3N,43N,5N,6N,42N,7Y,8N,10N,11Y,33N	Negligible risk (low probability of a life-time cancer risk greater than 1 in 10^6	Q1N,Alerts(genotoxic)Y,SA1_genN,SA2_genN,SA3_genN,SA4_genN,SA5_genN,SA6_genN,SA7_genN,SA8_genN,SA9_genN,SA10_genN,SA11_genN,SA12_genN,SA13_genN,SA14_genN,SA15_genN,SA16_genN,SA18_genN,SA19_genN,SA21_genN,SA22_genN,SA23_genN,SA24_genN,SA25_genN,SA26_genN,SA27_genN,SA28_genY,SA28bis_genN,SA28ter_genN,SA29_genN,SA30_genN,SA37_genN,SA38_genN,SA39_gen_and_nogenN,Q2Y,Q3N,Q4N	YES	YES	NO	NO
155213-67-5	Ritonavir	CC(C)C(NC(=O)N(C)CC1=CSC(=N1)C(C)C)C(=O)NC(CC(O)C(CC1=CC=CC=C1)NC(=O)OCC1=CN=CS1)CC1=CC=CC=C1	0.00648	High (Class III)	1N,2N,3N,5N,6N,7Y,8N,10N,11Y,33N	High (Class III)	1N,2N,3N,43N,5N,6N,42N,7Y,8N,10N,11Y,33N	Negligible risk (low probability of a life-time cancer risk greater than 1 in 10^6	Q1N,Alerts(genotoxic)Y,SA1_genN,SA2_genN,SA3_genN,SA4_genN,SA5_genN,SA6_genN,SA7_genN,SA8_genN,SA9_genN,SA10_genN,SA11_genN,SA12_genN,SA13_genN,SA14_genN,SA15_genN,SA16_genY,SA18_genN,SA19_genN,SA21_genN,SA22_genN,SA23_genN,SA24_genN,SA25_genN,SA26_genN,SA27_genN,SA28_genN,SA28bis_genN,SA28ter_genN,SA29_genN,SA30_genN,SA37_genN,SA38_genN,SA39_gen_and_nogenN,Q2Y,Q3N,Q4N	YES	YES	NO	YES
156-10-5	4-Nitrosodiphenylamine	O=NC1=CC=C(NC2=CC=CC=C2)C=C1	0.063	High (Class III)	1N,2N,3N,5N,6N,7N,16N,17N,19N,23Y,27Y,28Y,29N,33N	High (Class III)	1N,2N,3N,43N,5N,6N,42N,7N,16N,17N,19N,23Y,27Y,28Y,29N,33N	Negligible risk (low probability of a life-time cancer risk greater than 1 in 10^6	Q1N,Alerts(genotoxic)Y,SA1_genN,SA2_genN,SA3_genN,SA4_genN,SA5_genN,SA6_genN,SA7_genN,SA8_genN,SA9_genN,SA10_genN,SA11_genN,SA12_genN,SA13_genN,SA14_genN,SA15_genN,SA16_genN,SA18_genN,SA19_genN,SA21_genN,SA22_genN,SA23_genN,SA24_genN,SA25_genY,SA26_genN,SA27_genN,SA28_genN,SA28bis_genN,SA28ter_genN,SA29_genN,SA30_genN,SA37_genN,SA38_genN,SA39_gen_and_nogenN,Q2Y,Q3N,Q4N	YES	YES	NO	NO
156-43-4	4-Ethoxyaniline	CCOC1=CC=C(N)C=C1	0.666	Low (Class I)	1N,2N,3N,5N,6N,7N,16N,17N,19N,23Y,27Y,28N,30N,18N	Low (Class I)	1N,2N,3N,43N,5N,6N,42N,7N,16N,17N,19N,23Y,27Y,28N,30N,18N	Risk assessment requires compound-specific toxicity data	Q1N,Alerts(genotoxic)Y,SA1_genN,SA2_genN,SA3_genN,SA4_genN,SA5_genN,SA6_genN,SA7_genN,SA8_genN,SA9_genN,SA10_genN,SA11_genN,SA12_genN,SA13_genN,SA14_genN,SA15_genN,SA16_genN,SA18_genN,SA19_genN,SA21_genN,SA22_genN,SA23_genN,SA24_genN,SA25_genN,SA26_genN,SA27_genN,SA28_genY,SA28bis_genN,SA28ter_genN,SA29_genN,SA30_genN,SA37_genN,SA38_genN,SA39_gen_and_nogenN,Q2Y,Q3N,Q4Y	YES	YES	NO	NO
156052-68-5	Zoxamide	CCC(C)(NC(=O)C1=CC(Cl)=C(C)C(Cl)=C1)C(=O)CCl	0.0195	High (Class III)	1N,2N,3Y,4N	High (Class III)	1N,2N,3Y,4N	Negligible risk (low probability of a life-time cancer risk greater than 1 in 10^6	Q1N,Alerts(genotoxic)Y,SA1_genN,SA2_genN,SA3_genN,SA4_genN,SA5_genN,SA6_genN,SA7_genN,SA8_genY,SA9_genN,SA10_genN,SA11_genN,SA12_genN,SA13_genN,SA14_genN,SA15_genN,SA16_genN,SA18_genN,SA19_genN,SA21_genN,SA22_genN,SA23_genN,SA24_genN,SA25_genN,SA26_genN,SA27_genN,SA28_genN,SA28bis_genN,SA28ter_genN,SA29_genN,SA30_genN,SA37_genN,SA38_genN,SA39_gen_and_nogenN,Q2Y,Q3N,Q4N	YES	YES	NO	NO
15619-48-4	1-Benzylquinolinium chloride	C(C1=CC=CC=C1)[N+]1=C2C=CC=CC2=CC=C1	0.465	High (Class III)	1N,2N,3N,5N,6N,7Y,8N,10N,11N,12Y,13Y,14Y,15N,33N	High (Class III)	1N,2N,3N,43N,5N,6N,42N,7Y,8N,10N,11N,12Y,13Y,14Y,15N,33N	Substance would not be expected to be a safety concern	Q1N,Alerts(genotoxic)Y,SA1_genN,SA2_genN,SA3_genN,SA4_genN,SA5_genN,SA6_genN,SA7_genN,SA8_genN,SA9_genN,SA10_genN,SA11_genN,SA12_genN,SA13_genN,SA14_genN,SA15_genN,SA16_genN,SA18_genN,SA19_genN,SA21_genN,SA22_genN,SA23_genN,SA24_genN,SA25_genN,SA26_genN,SA27_genN,SA28_genN,SA28bis_genN,SA28ter_genN,SA29_genN,SA30_genN,SA37_genN,SA38_genN,SA39_gen_and_nogenN,Q2N,Q5N	NO	YES	NO	NO
1563-38-8	2,3-Dihydro-2,2-dimethyl-7-benzofuranol	CC1(C)CC2=C(O1)C(O)=CC=C2	0.2646	High (Class III)	1N,2N,3N,5N,6N,7Y,8N,10N,11N,12N,22N,33N	High (Class III)	1N,2N,3N,43N,5N,6N,42N,7Y,8N,10N,11N,12N,22N,33N	Substance would not be expected to be a safety concern	Q1N,Alerts(genotoxic)Y,SA1_genN,SA2_genN,SA3_genN,SA4_genN,SA5_genN,SA6_genN,SA7_genN,SA8_genN,SA9_genN,SA10_genN,SA11_genN,SA12_genN,SA13_genN,SA14_genN,SA15_genN,SA16_genN,SA18_genN,SA19_genN,SA21_genN,SA22_genN,SA23_genN,SA24_genN,SA25_genN,SA26_genN,SA27_genN,SA28_genN,SA28bis_genN,SA28ter_genN,SA29_genN,SA30_genN,SA37_genN,SA38_genN,SA39_gen_and_nogenN,Q2N,Q5N	NO	NO	NO	NO
1563-66-2	Carbofuran	CNC(=O)OC1=CC=CC2=C1OC(C)(C)C2	0.004704	High (Class III)	1N,2N,3N,5N,6N,7Y,8N,10N,11Y,33N	High (Class III)	1N,2N,3N,43N,5N,6N,42N,7Y,8N,10N,11Y,33N	Substance would not be expected to be a safety concern	Q1N,Alerts(genotoxic)Y,SA1_genN,SA2_genN,SA3_genN,SA4_genN,SA5_genN,SA6_genN,SA7_genN,SA8_genN,SA9_genN,SA10_genN,SA11_genN,SA12_genN,SA13_genN,SA14_genN,SA15_genN,SA16_genN,SA18_genN,SA19_genN,SA21_genN,SA22_genN,SA23_genN,SA24_genN,SA25_genN,SA26_genN,SA27_genN,SA28_genN,SA28bis_genN,SA28ter_genN,SA29_genN,SA30_genN,SA37_genN,SA38_genN,SA39_gen_and_nogenN,Q2N,Q5N	NO	NO	NO	YES
15676-16-1	(RS)-(+/-)-sulpiride	CCN1CCCC1CNC(=O)C1=C(OC)C=CC(=C1)S(N)(=O)=O	0.00744	High (Class III)	1N,2N,3Y,4N	High (Class III)	1N,2N,3Y,4N	Substance would not be expected to be a safety concern	Q1N,Alerts(genotoxic)Y,SA1_genN,SA2_genN,SA3_genN,SA4_genN,SA5_genN,SA6_genN,SA7_genN,SA8_genN,SA9_genN,SA10_genN,SA11_genN,SA12_genN,SA13_genN,SA14_genN,SA15_genN,SA16_genN,SA18_genN,SA19_genN,SA21_genN,SA22_genN,SA23_genN,SA24_genN,SA25_genN,SA26_genN,SA27_genN,SA28_genN,SA28bis_genN,SA28ter_genN,SA29_genN,SA30_genN,SA37_genN,SA38_genN,SA39_gen_and_nogenN,Q2N,Q5N	NO	NO	NO	NO
15687-27-1	Ibuprofen	CC(C)CC1=CC=C(C=C1)C(C)C(O)=O	0.1152	Low (Class I)	1N,2N,3N,5N,6N,7N,16N,17N,19N,23Y,27Y,28N,30N,18N	Low (Class I)	1N,2N,3N,43N,5N,6N,42N,7N,16N,17N,19N,23Y,27Y,28N,30N,18N	Substance would not be expected to be a safety concern	Q1N,Alerts(genotoxic)Y,SA1_genN,SA2_genN,SA3_genN,SA4_genN,SA5_genN,SA6_genN,SA7_genN,SA8_genN,SA9_genN,SA10_genN,SA11_genN,SA12_genN,SA13_genN,SA14_genN,SA15_genN,SA16_genN,SA18_genN,SA19_genN,SA21_genN,SA22_genN,SA23_genN,SA24_genN,SA25_genN,SA26_genN,SA27_genN,SA28_genN,SA28bis_genN,SA28ter_genN,SA29_genN,SA30_genN,SA37_genN,SA38_genN,SA39_gen_and_nogenN,Q2N,Q5N	NO	NO	NO	NO
1582-09-8	Trifluralin	CCCN(CCC)C1=C(C=C(C=C1[N+]([O-])=O)C(F)(F)F)[N+]([O-])=O	0.003354	High (Class III)	1N,2Y	High (Class III)	1N,2Y	Negligible risk (low probability of a life-time cancer risk greater than 1 in 10^6	Q1N,Alerts(genotoxic)Y,SA1_genN,SA2_genN,SA3_genN,SA4_genN,SA5_genN,SA6_genN,SA7_genN,SA8_genN,SA9_genN,SA10_genN,SA11_genN,SA12_genN,SA13_genN,SA14_genN,SA15_genN,SA16_genN,SA18_genN,SA19_genN,SA21_genN,SA22_genN,SA23_genN,SA24_genN,SA25_genN,SA26_genN,SA27_genY,SA28_genN,SA28bis_genN,SA28ter_genN,SA29_genN,SA30_genN,SA37_genN,SA38_genN,SA39_gen_and_nogenN,Q2Y,Q3N,Q4N	YES	YES	NO	NO
158966-92-8	Montelukast	CC(C)(O)C1=CC=CC=C1CCC(SCC1(CC(O)=O)CC1)C1=CC(C=CC2=CC=C3C=CC(Cl)=CC3=N2)=CC=C1	0.05154	High (Class III)	1N,2N,3Y,4N	High (Class III)	1N,2N,3Y,4N	Substance would not be expected to be a safety concern	Q1N,Alerts(genotoxic)Y,SA1_genN,SA2_genN,SA3_genN,SA4_genN,SA5_genN,SA6_genN,SA7_genN,SA8_genN,SA9_genN,SA10_genN,SA11_genN,SA12_genN,SA13_genN,SA14_genN,SA15_genN,SA16_genN,SA18_genN,SA19_genN,SA21_genN,SA22_genN,SA23_genN,SA24_genN,SA25_genN,SA26_genN,SA27_genN,SA28_genN,SA28bis_genN,SA28ter_genN,SA29_genN,SA30_genN,SA37_genN,SA38_genN,SA39_gen_and_nogenN,Q2N,Q5N	NO	NO	NO	NO
159138-81-5	Cariporide mesylate	CC(C)C1=CC=C(C=C1S(C)(=O)=O)C(=O)N=C(N)N	0.0081	High (Class III)	1N,2N,3Y,4N	High (Class III)	1N,2N,3Y,4N	Substance would not be expected to be a safety concern	Q1N,Alerts(genotoxic)Y,SA1_genN,SA2_genN,SA3_genN,SA4_genN,SA5_genN,SA6_genN,SA7_genN,SA8_genN,SA9_genN,SA10_genN,SA11_genN,SA12_genN,SA13_genN,SA14_genN,SA15_genN,SA16_genN,SA18_genN,SA19_genN,SA21_genN,SA22_genN,SA23_genN,SA24_genN,SA25_genN,SA26_genN,SA27_genN,SA28_genN,SA28bis_genN,SA28ter_genN,SA29_genN,SA30_genN,SA37_genN,SA38_genN,SA39_gen_and_nogenN,Q2N,Q5N	NO	NO	NO	NO
1596-84-5	Daminozide	CN(C)NC(=O)CCC(O)=O	0.03336	High (Class III)	1N,2N,3N,5N,6N,7N,16N,17N,19Y,20N,22N,33N	High (Class III)	1N,2N,3N,43N,5N,6N,42N,7N,16N,17N,19Y,20N,22N,33N	Negligible risk (low probability of a life-time cancer risk greater than 1 in 10^6	Q1N,Alerts(genotoxic)Y,SA1_genN,SA2_genN,SA3_genN,SA4_genN,SA5_genN,SA6_genN,SA7_genN,SA8_genN,SA9_genN,SA10_genN,SA11_genN,SA12_genN,SA13_genY,SA14_genN,SA15_genN,SA16_genN,SA18_genN,SA19_genN,SA21_genN,SA22_genN,SA23_genN,SA24_genN,SA25_genN,SA26_genN,SA27_genN,SA28_genN,SA28bis_genN,SA28ter_genN,SA29_genN,SA30_genN,SA37_genN,SA38_genN,SA39_gen_and_nogenN,Q2Y,Q3N,Q4N	YES	YES	NO	NO
15972-60-8	Alachlor	CCC1=CC=CC(CC)=C1N(COC)C(=O)CCl	0.0162	High (Class III)	1N,2N,3Y,4N	High (Class III)	1N,2N,3Y,4N	Negligible risk (low probability of a life-time cancer risk greater than 1 in 10^6	Q1N,Alerts(genotoxic)Y,SA1_genN,SA2_genN,SA3_genN,SA4_genN,SA5_genN,SA6_genN,SA7_genN,SA8_genY,SA9_genN,SA10_genN,SA11_genN,SA12_genN,SA13_genN,SA14_genN,SA15_genN,SA16_genN,SA18_genN,SA19_genN,SA21_genN,SA22_genN,SA23_genN,SA24_genN,SA25_genN,SA26_genN,SA27_genN,SA28_genN,SA28bis_genN,SA28ter_genN,SA29_genN,SA30_genN,SA37_genN,SA38_genN,SA39_gen_and_nogenN,Q2Y,Q3N,Q4N	YES	YES	NO	NO
1610-18-0	Prometon	COC1=NC(NC(C)C)=NC(NC(C)C)=N1	0.05208	High (Class III)	1N,2N,3N,5N,6N,7Y,8N,10N,11Y,33N	High (Class III)	1N,2N,3N,43N,5N,6N,42N,7Y,8N,10N,11Y,33N	Substance would not be expected to be a safety concern	Q1N,Alerts(genotoxic)Y,SA1_genN,SA2_genN,SA3_genN,SA4_genN,SA5_genN,SA6_genN,SA7_genN,SA8_genN,SA9_genN,SA10_genN,SA11_genN,SA12_genN,SA13_genN,SA14_genN,SA15_genN,SA16_genN,SA18_genN,SA19_genN,SA21_genN,SA22_genN,SA23_genN,SA24_genN,SA25_genN,SA26_genN,SA27_genN,SA28_genN,SA28bis_genN,SA28ter_genN,SA29_genN,SA30_genN,SA37_genN,SA38_genN,SA39_gen_and_nogenN,Q2N,Q5N	NO	NO	NO	NO
161050-58-4	Methoxyfenozide	COC1=CC=CC(C(=O)NN(C(=O)C2=CC(C)=CC(C)=C2)C(C)(C)C)=C1C	0.01458	High (Class III)	1N,2N,3N,5N,6N,7N,16N,17N,19N,23Y,27Y,28Y,29N,33N	High (Class III)	1N,2N,3N,43N,5N,6N,42N,7N,16N,17N,19N,23Y,27Y,28Y,29N,33N	Negligible risk (low probability of a life-time cancer risk greater than 1 in 10^6	Q1N,Alerts(genotoxic)Y,SA1_genN,SA2_genN,SA3_genN,SA4_genN,SA5_genN,SA6_genN,SA7_genN,SA8_genN,SA9_genN,SA10_genN,SA11_genN,SA12_genN,SA13_genY,SA14_genN,SA15_genN,SA16_genN,SA18_genN,SA19_genN,SA21_genN,SA22_genN,SA23_genN,SA24_genN,SA25_genN,SA26_genN,SA27_genN,SA28_genN,SA28bis_genN,SA28ter_genN,SA29_genN,SA30_genN,SA37_genN,SA38_genN,SA39_gen_and_nogenN,Q2Y,Q3N,Q4N	YES	YES	NO	NO
161326-34-7	Fenamidone	CSC1=NC(C)(C(=O)N1NC1=CC=CC=C1)C1=CC=CC=C1	0.01998	High (Class III)	1N,2N,3N,5N,6N,7Y,8N,10N,11Y,33N	High (Class III)	1N,2N,3N,43Y	Negligible risk (low probability of a life-time cancer risk greater than 1 in 10^6	Q1N,Alerts(genotoxic)Y,SA1_genN,SA2_genN,SA3_genN,SA4_genN,SA5_genN,SA6_genN,SA7_genN,SA8_genN,SA9_genN,SA10_genN,SA11_genN,SA12_genN,SA13_genY,SA14_genN,SA15_genN,SA16_genN,SA18_genN,SA19_genN,SA21_genN,SA22_genN,SA23_genN,SA24_genN,SA25_genN,SA26_genN,SA27_genN,SA28_genN,SA28bis_genN,SA28ter_genN,SA29_genN,SA30_genN,SA37_genN,SA38_genN,SA39_gen_and_nogenN,Q2Y,Q3N,Q4N	YES	YES	NO	NO
1622-61-3	Clonazepam	[O-][N+](=O)C1=CC2=C(NC(=O)CN=C2C2=CC=CC=C2Cl)C=C1	0.00804	High (Class III)	1N,2Y	High (Class III)	1N,2Y	Negligible risk (low probability of a life-time cancer risk greater than 1 in 10^6	Q1N,Alerts(genotoxic)Y,SA1_genN,SA2_genN,SA3_genN,SA4_genN,SA5_genN,SA6_genN,SA7_genN,SA8_genN,SA9_genN,SA10_genN,SA11_genN,SA12_genN,SA13_genN,SA14_genN,SA15_genN,SA16_genN,SA18_genN,SA19_genN,SA21_genN,SA22_genN,SA23_genN,SA24_genN,SA25_genN,SA26_genN,SA27_genY,SA28_genN,SA28bis_genN,SA28ter_genN,SA29_genN,SA30_genN,SA37_genN,SA38_genN,SA39_gen_and_nogenN,Q2Y,Q3N,Q4N	YES	YES	NO	NO
1622-62-4	Flunitrazepam	CN1C2=C(C=C(C=C2)[N+]([O-])=O)C(=NCC1=O)C1=CC=CC=C1F	0.00624	High (Class III)	1N,2Y	High (Class III)	1N,2Y	Negligible risk (low probability of a life-time cancer risk greater than 1 in 10^6	Q1N,Alerts(genotoxic)Y,SA1_genN,SA2_genN,SA3_genN,SA4_genN,SA5_genN,SA6_genN,SA7_genN,SA8_genN,SA9_genN,SA10_genN,SA11_genN,SA12_genN,SA13_genN,SA14_genN,SA15_genN,SA16_genN,SA18_genN,SA19_genN,SA21_genN,SA22_genN,SA23_genN,SA24_genN,SA25_genN,SA26_genN,SA27_genY,SA28_genN,SA28bis_genN,SA28ter_genN,SA29_genN,SA30_genN,SA37_genN,SA38_genN,SA39_gen_and_nogenN,Q2Y,Q3N,Q4N	YES	YES	NO	NO
1634-04-4	Methyl tert-butyl ether	COC(C)(C)C	0.5652	High (Class III)	1N,2N,3N,5N,6N,7N,16N,17N,19Y,20N,22N,33N	High (Class III)	1N,2N,3N,43N,5N,6N,42N,7N,16N,17N,19Y,20N,22N,33N	Substance would not be expected to be a safety concern	Q1N,Alerts(genotoxic)Y,SA1_genN,SA2_genN,SA3_genN,SA4_genN,SA5_genN,SA6_genN,SA7_genN,SA8_genN,SA9_genN,SA10_genN,SA11_genN,SA12_genN,SA13_genN,SA14_genN,SA15_genN,SA16_genN,SA18_genN,SA19_genN,SA21_genN,SA22_genN,SA23_genN,SA24_genN,SA25_genN,SA26_genN,SA27_genN,SA28_genN,SA28bis_genN,SA28ter_genN,SA29_genN,SA30_genN,SA37_genN,SA38_genN,SA39_gen_and_nogenN,Q2N,Q5N	NO	NO	NO	NO
1634-78-2	Malaoxon	CCOC(=O)CC(SP(=O)(OC)OC)C(=O)OCC	0.1056	High (Class III)	1N,2N,3Y,4N	High (Class III)	1N,2N,3Y,4Y,40Y	Risk assessment requires compound-specific toxicity data	Q1Y	NO	NO	NO	NO
1638-22-8	4-Butylphenol	CCCCC1=CC=C(O)C=C1	11.17734	Low (Class I)	1N,2N,3N,5N,6N,7N,16N,17N,19N,23Y,27Y,28N,30N,18N	Low (Class I)	1N,2N,3N,43N,5N,6N,42N,7N,16N,17N,19N,23Y,27Y,28N,30N,18N	Substance would not be expected to be a safety concern	Q1N,Alerts(genotoxic)Y,SA1_genN,SA2_genN,SA3_genN,SA4_genN,SA5_genN,SA6_genN,SA7_genN,SA8_genN,SA9_genN,SA10_genN,SA11_genN,SA12_genN,SA13_genN,SA14_genN,SA15_genN,SA16_genN,SA18_genN,SA19_genN,SA21_genN,SA22_genN,SA23_genN,SA24_genN,SA25_genN,SA26_genN,SA27_genN,SA28_genN,SA28bis_genN,SA28ter_genN,SA29_genN,SA30_genN,SA37_genN,SA38_genN,SA39_gen_and_nogenN,Q2N,Q5Y,Q6N,Q8N,Q10N,Q12N	NO	NO	NO	NO
1643-19-2	Tetrabutylammonium bromide	CCCC[N+](CCCC)(CCCC)CCCC	0.5544	High (Class III)	1N,2Y	High (Class III)	1N,2Y	Substance would not be expected to be a safety concern	Q1N,Alerts(genotoxic)Y,SA1_genN,SA2_genN,SA3_genN,SA4_genN,SA5_genN,SA6_genN,SA7_genN,SA8_genN,SA9_genN,SA10_genN,SA11_genN,SA12_genN,SA13_genN,SA14_genN,SA15_genN,SA16_genN,SA18_genN,SA19_genN,SA21_genN,SA22_genN,SA23_genN,SA24_genN,SA25_genN,SA26_genN,SA27_genN,SA28_genN,SA28bis_genN,SA28ter_genN,SA29_genN,SA30_genN,SA37_genN,SA38_genN,SA39_gen_and_nogenN,Q2N,Q5N	NO	NO	NO	NO
1646-88-4	Aldoxycarb	CNC(=O)ON=CC(C)(C)S(C)(=O)=O	0.02094	High (Class III)	1N,2N,3Y,4N	High (Class III)	1N,2N,3Y,4N	Substance would not be expected to be a safety concern	Q1N,Alerts(genotoxic)Y,SA1_genN,SA2_genN,SA3_genN,SA4_genN,SA5_genN,SA6_genN,SA7_genN,SA8_genN,SA9_genN,SA10_genN,SA11_genN,SA12_genN,SA13_genN,SA14_genN,SA15_genN,SA16_genN,SA18_genN,SA19_genN,SA21_genN,SA22_genN,SA23_genN,SA24_genN,SA25_genN,SA26_genN,SA27_genN,SA28_genN,SA28bis_genN,SA28ter_genN,SA29_genN,SA30_genN,SA37_genN,SA38_genN,SA39_gen_and_nogenN,Q2N,Q5N	NO	NO	NO	NO
16590-41-3	Naltrexone	[H]C12CC3=C4C(OC5C(=O)CCC1(O)C45CCN2CC1CC1)=C(O)C=C3	0.00984	High (Class III)	1N,2N,3N,5N,6N,7Y,8N,10N,11Y,33N	High (Class III)	1N,2N,3N,43N,5N,6N,42N,7Y,8N,10N,11Y,33N	Substance would not be expected to be a safety concern	Q1N,Alerts(genotoxic)Y,SA1_genN,SA2_genN,SA3_genN,SA4_genN,SA5_genN,SA6_genN,SA7_genN,SA8_genN,SA9_genN,SA10_genN,SA11_genN,SA12_genN,SA13_genN,SA14_genN,SA15_genN,SA16_genN,SA18_genN,SA19_genN,SA21_genN,SA22_genN,SA23_genN,SA24_genN,SA25_genN,SA26_genN,SA27_genN,SA28_genN,SA28bis_genN,SA28ter_genN,SA29_genN,SA30_genN,SA37_genN,SA38_genN,SA39_gen_and_nogenN,Q2N,Q5N	NO	NO	NO	NO
1668-19-5	Doxepin	CN(C)CCC=C1C2=CC=CC=C2COC2=CC=CC=C12	0.01146	High (Class III)	1N,2N,3N,5N,6N,7Y,8N,10N,11Y,33N	High (Class III)	1N,2N,3N,43N,5N,6N,42N,7Y,8N,10N,11Y,33N	Substance would not be expected to be a safety concern	Q1N,Alerts(genotoxic)Y,SA1_genN,SA2_genN,SA3_genN,SA4_genN,SA5_genN,SA6_genN,SA7_genN,SA8_genN,SA9_genN,SA10_genN,SA11_genN,SA12_genN,SA13_genN,SA14_genN,SA15_genN,SA16_genN,SA18_genN,SA19_genN,SA21_genN,SA22_genN,SA23_genN,SA24_genN,SA25_genN,SA26_genN,SA27_genN,SA28_genN,SA28bis_genN,SA28ter_genN,SA29_genN,SA30_genN,SA37_genN,SA38_genN,SA39_gen_and_nogenN,Q2N,Q5N	NO	NO	NO	NO
16752-77-5	Methomyl	CNC(=O)ON=C(C)SC	0.02316	High (Class III)	1N,2N,3N,5N,6N,7N,16N,17N,19Y,20N,22N,33N	High (Class III)	1N,2N,3N,43Y	Substance would not be expected to be a safety concern	Q1N,Alerts(genotoxic)Y,SA1_genN,SA2_genN,SA3_genN,SA4_genN,SA5_genN,SA6_genN,SA7_genN,SA8_genN,SA9_genN,SA10_genN,SA11_genN,SA12_genN,SA13_genN,SA14_genN,SA15_genN,SA16_genN,SA18_genN,SA19_genN,SA21_genN,SA22_genN,SA23_genN,SA24_genN,SA25_genN,SA26_genN,SA27_genN,SA28_genN,SA28bis_genN,SA28ter_genN,SA29_genN,SA30_genN,SA37_genN,SA38_genN,SA39_gen_and_nogenN,Q2N,Q5N	NO	NO	NO	NO
1689-84-5	Bromoxynil	OC1=C(Br)C=C(C=C1Br)C#N	0.01722	High (Class III)	1N,2Y	High (Class III)	1N,2Y	Substance would not be expected to be a safety concern	Q1N,Alerts(genotoxic)Y,SA1_genN,SA2_genN,SA3_genN,SA4_genN,SA5_genN,SA6_genN,SA7_genN,SA8_genN,SA9_genN,SA10_genN,SA11_genN,SA12_genN,SA13_genN,SA14_genN,SA15_genN,SA16_genN,SA18_genN,SA19_genN,SA21_genN,SA22_genN,SA23_genN,SA24_genN,SA25_genN,SA26_genN,SA27_genN,SA28_genN,SA28bis_genN,SA28ter_genN,SA29_genN,SA30_genN,SA37_genN,SA38_genN,SA39_gen_and_nogenN,Q2N,Q5N	NO	NO	NO	NO
1698-60-8	Chloridazon	ClC1C(=N)C=NN(C1=O)C1=CC=CC=C1	0.0882	High (Class III)	1N,2N,3Y,4N	High (Class III)	1N,2N,3Y,4N	Substance would not be expected to be a safety concern	Q1N,Alerts(genotoxic)Y,SA1_genN,SA2_genN,SA3_genN,SA4_genN,SA5_genN,SA6_genN,SA7_genN,SA8_genN,SA9_genN,SA10_genN,SA11_genN,SA12_genN,SA13_genN,SA14_genN,SA15_genN,SA16_genN,SA18_genN,SA19_genN,SA21_genN,SA22_genN,SA23_genN,SA24_genN,SA25_genN,SA26_genN,SA27_genN,SA28_genN,SA28bis_genN,SA28ter_genN,SA29_genN,SA30_genN,SA37_genN,SA38_genN,SA39_gen_and_nogenN,Q2N,Q5N	NO	NO	NO	NO
1702-17-6	Clopyralid	OC(=O)C1=C(Cl)C=CC(Cl)=N1	0.03042	High (Class III)	1N,2N,3Y,4N	High (Class III)	1N,2N,3Y,4N	Substance would not be expected to be a safety concern	Q1N,Alerts(genotoxic)Y,SA1_genN,SA2_genN,SA3_genN,SA4_genN,SA5_genN,SA6_genN,SA7_genN,SA8_genN,SA9_genN,SA10_genN,SA11_genN,SA12_genN,SA13_genN,SA14_genN,SA15_genN,SA16_genN,SA18_genN,SA19_genN,SA21_genN,SA22_genN,SA23_genN,SA24_genN,SA25_genN,SA26_genN,SA27_genN,SA28_genN,SA28bis_genN,SA28ter_genN,SA29_genN,SA30_genN,SA37_genN,SA38_genN,SA39_gen_and_nogenN,Q2N,Q5N	NO	NO	NO	NO
173159-57-4	Foramsulfuron	COC1=CC(OC)=NC(NC(=O)NS(=O)(=O)C2=C(C=CC(NC=O)=C2)C(=O)N(C)C)=N1	0.005688	High (Class III)	1N,2N,3Y,4N	High (Class III)	1N,2N,3Y,4N	Negligible risk (low probability of a life-time cancer risk greater than 1 in 10^6	Q1N,Alerts(genotoxic)Y,SA1_genN,SA2_genN,SA3_genN,SA4_genN,SA5_genN,SA6_genN,SA7_genN,SA8_genN,SA9_genN,SA10_genN,SA11_genN,SA12_genN,SA13_genN,SA14_genN,SA15_genN,SA16_genN,SA18_genN,SA19_genN,SA21_genN,SA22_genN,SA23_genN,SA24_genN,SA25_genN,SA26_genN,SA27_genN,SA28_genN,SA28bis_genN,SA28ter_genY,SA29_genN,SA30_genN,SA37_genN,SA38_genN,SA39_gen_and_nogenN,Q2Y,Q3N,Q4N	YES	YES	NO	NO
17321-77-6	Clomipramine hydrochloride	CN(C)CCCN1C2=CC=CC=C2CCC2=CC=C(Cl)C=C12	0.0714	High (Class III)	1N,2N,3Y,4N	High (Class III)	1N,2N,3Y,4N	Substance would not be expected to be a safety concern	Q1N,Alerts(genotoxic)Y,SA1_genN,SA2_genN,SA3_genN,SA4_genN,SA5_genN,SA6_genN,SA7_genN,SA8_genN,SA9_genN,SA10_genN,SA11_genN,SA12_genN,SA13_genN,SA14_genN,SA15_genN,SA16_genN,SA18_genN,SA19_genN,SA21_genN,SA22_genN,SA23_genN,SA24_genN,SA25_genN,SA26_genN,SA27_genN,SA28_genN,SA28bis_genN,SA28ter_genN,SA29_genN,SA30_genN,SA37_genN,SA38_genN,SA39_gen_and_nogenN,Q2N,Q5N	NO	NO	NO	NO
173584-44-6	Indoxacarb	COC(=O)N(C(=O)N1COC2(CC3=C(C=CC(Cl)=C3)C2=N1)C(=O)OC)C1=CC=C(OC(F)(F)F)C=C1	0.005952	High (Class III)	1N,2N,3Y,4N	High (Class III)	1N,2N,3Y,4N	Substance would not be expected to be a safety concern	Q1N,Alerts(genotoxic)Y,SA1_genN,SA2_genN,SA3_genN,SA4_genN,SA5_genN,SA6_genN,SA7_genN,SA8_genN,SA9_genN,SA10_genN,SA11_genN,SA12_genN,SA13_genN,SA14_genN,SA15_genN,SA16_genN,SA18_genN,SA19_genN,SA21_genN,SA22_genN,SA23_genN,SA24_genN,SA25_genN,SA26_genN,SA27_genN,SA28_genN,SA28bis_genN,SA28ter_genN,SA29_genN,SA30_genN,SA37_genN,SA38_genN,SA39_gen_and_nogenN,Q2N,Q5N	NO	NO	NO	YES
17372-87-1	Eosin	OC1=C(Br)C2=C(C=C1Br)C1(OC(=O)C3=CC=CC=C13)C1=CC(Br)=C(O)C(Br)=C1O2	0.001122	High (Class III)	1N,2N,3Y,4N	High (Class III)	1N,2N,3Y,4N	Negligible risk (low probability of a life-time cancer risk greater than 1 in 10^6	Q1N,Alerts(genotoxic)Y,SA1_genN,SA2_genN,SA3_genN,SA4_genN,SA5_genN,SA6_genN,SA7_genN,SA8_genN,SA9_genN,SA10_genN,SA11_genN,SA12_genN,SA13_genN,SA14_genN,SA15_genN,SA16_genN,SA18_genY,SA19_genN,SA21_genN,SA22_genN,SA23_genN,SA24_genN,SA25_genN,SA26_genN,SA27_genN,SA28_genN,SA28bis_genN,SA28ter_genN,SA29_genN,SA30_genN,SA37_genN,SA38_genN,SA39_gen_and_nogenN,Q2Y,Q3N,Q4N	YES	YES	NO	NO
1746-81-2	Monolinuron	CON(C)C(=O)NC1=CC=C(Cl)C=C1	0.05328	High (Class III)	1N,2N,3Y,4N	High (Class III)	1N,2N,3Y,4N	Substance would not be expected to be a safety concern	Q1N,Alerts(genotoxic)Y,SA1_genN,SA2_genN,SA3_genN,SA4_genN,SA5_genN,SA6_genN,SA7_genN,SA8_genN,SA9_genN,SA10_genN,SA11_genN,SA12_genN,SA13_genN,SA14_genN,SA15_genN,SA16_genN,SA18_genN,SA19_genN,SA21_genN,SA22_genN,SA23_genN,SA24_genN,SA25_genN,SA26_genN,SA27_genN,SA28_genN,SA28bis_genN,SA28ter_genN,SA29_genN,SA30_genN,SA37_genN,SA38_genN,SA39_gen_and_nogenN,Q2N,Q5N	NO	NO	NO	NO
175013-18-0	Pyraclostrobin	CON(C(=O)OC)C1=C(COC2=NN(C=C2)C2=CC=C(Cl)C=C2)C=CC=C1	0.00888	High (Class III)	1N,2N,3Y,4N	High (Class III)	1N,2N,3Y,4N	Substance would not be expected to be a safety concern	Q1N,Alerts(genotoxic)Y,SA1_genN,SA2_genN,SA3_genN,SA4_genN,SA5_genN,SA6_genN,SA7_genN,SA8_genN,SA9_genN,SA10_genN,SA11_genN,SA12_genN,SA13_genN,SA14_genN,SA15_genN,SA16_genN,SA18_genN,SA19_genN,SA21_genN,SA22_genN,SA23_genN,SA24_genN,SA25_genN,SA26_genN,SA27_genN,SA28_genN,SA28bis_genN,SA28ter_genN,SA29_genN,SA30_genN,SA37_genN,SA38_genN,SA39_gen_and_nogenN,Q2N,Q5N	NO	NO	NO	YES
1763-23-1	PFOS	OS(=O)(=O)C(F)(F)C(F)(F)C(F)(F)C(F)(F)C(F)(F)C(F)(F)C(F)(F)C(F)(F)F	0.1236	High (Class III)	1N,2N,3Y,4N	High (Class III)	1N,2N,3Y,4N	Substance would not be expected to be a safety concern	Q1N,Alerts(genotoxic)Y,SA1_genN,SA2_genN,SA3_genN,SA4_genN,SA5_genN,SA6_genN,SA7_genN,SA8_genN,SA9_genN,SA10_genN,SA11_genN,SA12_genN,SA13_genN,SA14_genN,SA15_genN,SA16_genN,SA18_genN,SA19_genN,SA21_genN,SA22_genN,SA23_genN,SA24_genN,SA25_genN,SA26_genN,SA27_genN,SA28_genN,SA28bis_genN,SA28ter_genN,SA29_genN,SA30_genN,SA37_genN,SA38_genN,SA39_gen_and_nogenN,Q2N,Q5N	NO	NO	NO	NO
17696-62-7	Phenylparaben	OC1=CC=C(C=C1)C(=O)OC1=CC=CC=C1	0.1422	Low (Class I)	1N,2N,3N,5N,6N,7N,16N,17N,19N,23Y,27Y,28Y,29Y(30N,18N)(30N,18N)	Low (Class I)	1N,2N,3N,43N,5N,6N,42N,7N,16N,17N,19N,23Y,27Y,28Y,29Y(30N,18N)(30N,18N)	Substance would not be expected to be a safety concern	Q1N,Alerts(genotoxic)Y,SA1_genN,SA2_genN,SA3_genN,SA4_genN,SA5_genN,SA6_genN,SA7_genN,SA8_genN,SA9_genN,SA10_genN,SA11_genN,SA12_genN,SA13_genN,SA14_genN,SA15_genN,SA16_genN,SA18_genN,SA19_genN,SA21_genN,SA22_genN,SA23_genN,SA24_genN,SA25_genN,SA26_genN,SA27_genN,SA28_genN,SA28bis_genN,SA28ter_genN,SA29_genN,SA30_genN,SA37_genN,SA38_genN,SA39_gen_and_nogenN,Q2N,Q5N	NO	NO	NO	NO
180084-01-9	SB236057A	CCN1CCC2(COC3=C2C=C2N(CCC2=C3)C(=O)C2=CC=C(C=C2)C2=CC=C(C=C2C)C2=NN=C(C)O2)CC1	0.005364	High (Class III)	1N,2N,3N,5N,6N,7Y,8N,10N,11Y,33N	High (Class III)	1N,2N,3N,43N,5N,6N,42N,7Y,8N,10N,11Y,33N	Substance would not be expected to be a safety concern	Q1N,Alerts(genotoxic)Y,SA1_genN,SA2_genN,SA3_genN,SA4_genN,SA5_genN,SA6_genN,SA7_genN,SA8_genN,SA9_genN,SA10_genN,SA11_genN,SA12_genN,SA13_genN,SA14_genN,SA15_genN,SA16_genN,SA18_genN,SA19_genN,SA21_genN,SA22_genN,SA23_genN,SA24_genN,SA25_genN,SA26_genN,SA27_genN,SA28_genN,SA28bis_genN,SA28ter_genN,SA29_genN,SA30_genN,SA37_genN,SA38_genN,SA39_gen_and_nogenN,Q2N,Q5N	NO	NO	NO	NO
1806-26-4	4-Octylphenol	CCCCCCCCC1=CC=C(O)C=C1	0.4314	Low (Class I)	1N,2N,3N,5N,6N,7N,16N,17N,19N,23Y,27Y,28N,30N,18N	Low (Class I)	1N,2N,3N,43N,5N,6N,42N,7N,16N,17N,19N,23Y,27Y,28N,30N,18N	Substance would not be expected to be a safety concern	Q1N,Alerts(genotoxic)Y,SA1_genN,SA2_genN,SA3_genN,SA4_genN,SA5_genN,SA6_genN,SA7_genN,SA8_genN,SA9_genN,SA10_genN,SA11_genN,SA12_genN,SA13_genN,SA14_genN,SA15_genN,SA16_genN,SA18_genN,SA19_genN,SA21_genN,SA22_genN,SA23_genN,SA24_genN,SA25_genN,SA26_genN,SA27_genN,SA28_genN,SA28bis_genN,SA28ter_genN,SA29_genN,SA30_genN,SA37_genN,SA38_genN,SA39_gen_and_nogenN,Q2N,Q5N	NO	NO	NO	NO
181274-15-7	Propoxycarbazone-sodium	CCCOC1=NN(C(=O)NS(=O)(=O)C2=C(C=CC=C2)C(=O)OC)C(=O)N1C	0.00486	High (Class III)	1N,2N,3Y,4N	High (Class III)	1N,2N,3Y,4N	Substance would not be expected to be a safety concern	Q1N,Alerts(genotoxic)Y,SA1_genN,SA2_genN,SA3_genN,SA4_genN,SA5_genN,SA6_genN,SA7_genN,SA8_genN,SA9_genN,SA10_genN,SA11_genN,SA12_genN,SA13_genN,SA14_genN,SA15_genN,SA16_genN,SA18_genN,SA19_genN,SA21_genN,SA22_genN,SA23_genN,SA24_genN,SA25_genN,SA26_genN,SA27_genN,SA28_genN,SA28bis_genN,SA28ter_genN,SA29_genN,SA30_genN,SA37_genN,SA38_genN,SA39_gen_and_nogenN,Q2N,Q5N	NO	NO	NO	NO
1843-05-6	Octabenzone	CCCCCCCCOC1=CC(O)=C(C=C1)C(=O)C1=CC=CC=C1	18.66444	High (Class III)	1N,2N,3N,5N,6N,7N,16N,17N,19N,23Y,27Y,28Y,29N,33N	High (Class III)	1N,2N,3N,43N,5N,6N,42N,7N,16N,17N,19N,23Y,27Y,28Y,29N,33N	Substance would not be expected to be a safety concern	Q1N,Alerts(genotoxic)Y,SA1_genN,SA2_genN,SA3_genN,SA4_genN,SA5_genN,SA6_genN,SA7_genN,SA8_genN,SA9_genN,SA10_genN,SA11_genN,SA12_genN,SA13_genN,SA14_genN,SA15_genN,SA16_genN,SA18_genN,SA19_genN,SA21_genN,SA22_genN,SA23_genN,SA24_genN,SA25_genN,SA26_genN,SA27_genN,SA28_genN,SA28bis_genN,SA28ter_genN,SA29_genN,SA30_genN,SA37_genN,SA38_genN,SA39_gen_and_nogenN,Q2N,Q5Y,Q6N,Q8Y,Q9N	NO	NO	NO	NO
184653-84-7	Carabersat	CC(=O)C1=CC=C2OC(C)(C)C(O)C(NC(=O)C3=CC=C(F)C=C3)C2=C1	0.01536	High (Class III)	1N,2N,3Y,4N	High (Class III)	1N,2N,3Y,4N	Substance would not be expected to be a safety concern	Q1N,Alerts(genotoxic)Y,SA1_genN,SA2_genN,SA3_genN,SA4_genN,SA5_genN,SA6_genN,SA7_genN,SA8_genN,SA9_genN,SA10_genN,SA11_genN,SA12_genN,SA13_genN,SA14_genN,SA15_genN,SA16_genN,SA18_genN,SA19_genN,SA21_genN,SA22_genN,SA23_genN,SA24_genN,SA25_genN,SA26_genN,SA27_genN,SA28_genN,SA28bis_genN,SA28ter_genN,SA29_genN,SA30_genN,SA37_genN,SA38_genN,SA39_gen_and_nogenN,Q2N,Q5N	NO	NO	NO	NO
18559-94-9	Albuterol	CC(C)(C)NCC(O)C1=CC=C(O)C(CO)=C1	0.2136	Low (Class I)	1N,2N,3N,5N,6N,7N,16N,17N,19N,23Y,27Y,28N,30N,18N	Low (Class I)	1N,2N,3N,43N,5N,6N,42N,7N,16N,17N,19N,23Y,27Y,28N,30N,18N	Substance would not be expected to be a safety concern	Q1N,Alerts(genotoxic)Y,SA1_genN,SA2_genN,SA3_genN,SA4_genN,SA5_genN,SA6_genN,SA7_genN,SA8_genN,SA9_genN,SA10_genN,SA11_genN,SA12_genN,SA13_genN,SA14_genN,SA15_genN,SA16_genN,SA18_genN,SA19_genN,SA21_genN,SA22_genN,SA23_genN,SA24_genN,SA25_genN,SA26_genN,SA27_genN,SA28_genN,SA28bis_genN,SA28ter_genN,SA29_genN,SA30_genN,SA37_genN,SA38_genN,SA39_gen_and_nogenN,Q2N,Q5N	NO	NO	NO	NO
1861-32-1	Chlorthal-dimethyl	COC(=O)C1=C(Cl)C(Cl)=C(C(=O)OC)C(Cl)=C1Cl	0.2514	High (Class III)	1N,2N,3Y,4N	High (Class III)	1N,2N,3Y,4N	Substance would not be expected to be a safety concern	Q1N,Alerts(genotoxic)Y,SA1_genN,SA2_genN,SA3_genN,SA4_genN,SA5_genN,SA6_genN,SA7_genN,SA8_genN,SA9_genN,SA10_genN,SA11_genN,SA12_genN,SA13_genN,SA14_genN,SA15_genN,SA16_genN,SA18_genN,SA19_genN,SA21_genN,SA22_genN,SA23_genN,SA24_genN,SA25_genN,SA26_genN,SA27_genN,SA28_genN,SA28bis_genN,SA28ter_genN,SA29_genN,SA30_genN,SA37_genN,SA38_genN,SA39_gen_and_nogenN,Q2N,Q5N	NO	NO	NO	NO
1861-40-1	Benfluralin	CCCCN(CC)C1=C(C=C(C=C1[N+]([O-])=O)C(F)(F)F)[N+]([O-])=O	0.0672	High (Class III)	1N,2Y	High (Class III)	1N,2Y	Negligible risk (low probability of a life-time cancer risk greater than 1 in 10^6	Q1N,Alerts(genotoxic)Y,SA1_genN,SA2_genN,SA3_genN,SA4_genN,SA5_genN,SA6_genN,SA7_genN,SA8_genN,SA9_genN,SA10_genN,SA11_genN,SA12_genN,SA13_genN,SA14_genN,SA15_genN,SA16_genN,SA18_genN,SA19_genN,SA21_genN,SA22_genN,SA23_genN,SA24_genN,SA25_genN,SA26_genN,SA27_genY,SA28_genN,SA28bis_genN,SA28ter_genN,SA29_genN,SA30_genN,SA37_genN,SA38_genN,SA39_gen_and_nogenN,Q2Y,Q3N,Q4N	YES	YES	NO	NO
186392-65-4	Ingliforib	OC(C(CC1=CC=CC=C1)NC(=O)C1=CC2=CC(Cl)=CC=C2N1)C(=O)N1CC(O)C(O)C1	0.00738	High (Class III)	1N,2N,3Y,4N	High (Class III)	1N,2N,3Y,4N	Substance would not be expected to be a safety concern	Q1N,Alerts(genotoxic)Y,SA1_genN,SA2_genN,SA3_genN,SA4_genN,SA5_genN,SA6_genN,SA7_genN,SA8_genN,SA9_genN,SA10_genN,SA11_genN,SA12_genN,SA13_genN,SA14_genN,SA15_genN,SA16_genN,SA18_genN,SA19_genN,SA21_genN,SA22_genN,SA23_genN,SA24_genN,SA25_genN,SA26_genN,SA27_genN,SA28_genN,SA28bis_genN,SA28ter_genN,SA29_genN,SA30_genN,SA37_genN,SA38_genN,SA39_gen_and_nogenN,Q2N,Q5N	NO	NO	NO	NO
188425-85-6	Boscalid	ClC1=CC=C(C=C1)C1=C(NC(=O)C2=C(Cl)N=CC=C2)C=CC=C1	0.01134	High (Class III)	1N,2N,3Y,4N	High (Class III)	1N,2N,3Y,4N	Substance would not be expected to be a safety concern	Q1N,Alerts(genotoxic)Y,SA1_genN,SA2_genN,SA3_genN,SA4_genN,SA5_genN,SA6_genN,SA7_genN,SA8_genN,SA9_genN,SA10_genN,SA11_genN,SA12_genN,SA13_genN,SA14_genN,SA15_genN,SA16_genN,SA18_genN,SA19_genN,SA21_genN,SA22_genN,SA23_genN,SA24_genN,SA25_genN,SA26_genN,SA27_genN,SA28_genN,SA28bis_genN,SA28ter_genN,SA29_genN,SA30_genN,SA37_genN,SA38_genN,SA39_gen_and_nogenN,Q2N,Q5N	NO	NO	NO	NO
188489-07-8	Flufenpyr-ethyl	CCOC(=O)COC1=CC(N2N=CC(=C(C)C2=O)C(F)(F)F)=C(F)C=C1Cl	0.00534	High (Class III)	1N,2N,3Y,4N	High (Class III)	1N,2N,3Y,4N	Substance would not be expected to be a safety concern	Q1N,Alerts(genotoxic)Y,SA1_genN,SA2_genN,SA3_genN,SA4_genN,SA5_genN,SA6_genN,SA7_genN,SA8_genN,SA9_genN,SA10_genN,SA11_genN,SA12_genN,SA13_genN,SA14_genN,SA15_genN,SA16_genN,SA18_genN,SA19_genN,SA21_genN,SA22_genN,SA23_genN,SA24_genN,SA25_genN,SA26_genN,SA27_genN,SA28_genN,SA28bis_genN,SA28ter_genN,SA29_genN,SA30_genN,SA37_genN,SA38_genN,SA39_gen_and_nogenN,Q2N,Q5N	NO	NO	NO	NO
189003-92-7	Trelanserin	NC(=O)CN1C(=O)C=C(CCN2CCN(CC2)C2=NC=CC3=C2C=CS3)C2=C1C=C(F)C=C2	0.01296	High (Class III)	1N,2N,3Y,4N	High (Class III)	1N,2N,3Y,4N	Substance would not be expected to be a safety concern	Q1N,Alerts(genotoxic)Y,SA1_genN,SA2_genN,SA3_genN,SA4_genN,SA5_genN,SA6_genN,SA7_genN,SA8_genN,SA9_genN,SA10_genN,SA11_genN,SA12_genN,SA13_genN,SA14_genN,SA15_genN,SA16_genN,SA18_genN,SA19_genN,SA21_genN,SA22_genN,SA23_genN,SA24_genN,SA25_genN,SA26_genN,SA27_genN,SA28_genN,SA28bis_genN,SA28ter_genN,SA29_genN,SA30_genN,SA37_genN,SA38_genN,SA39_gen_and_nogenN,Q2N,Q5N	NO	NO	NO	NO
1897-45-6	Chlorothalonil	ClC1=C(Cl)C(C#N)=C(Cl)C(C#N)=C1Cl	0.01428	High (Class III)	1N,2Y	High (Class III)	1N,2Y	Substance would not be expected to be a safety concern	Q1N,Alerts(genotoxic)Y,SA1_genN,SA2_genN,SA3_genN,SA4_genN,SA5_genN,SA6_genN,SA7_genN,SA8_genN,SA9_genN,SA10_genN,SA11_genN,SA12_genN,SA13_genN,SA14_genN,SA15_genN,SA16_genN,SA18_genN,SA19_genN,SA21_genN,SA22_genN,SA23_genN,SA24_genN,SA25_genN,SA26_genN,SA27_genN,SA28_genN,SA28bis_genN,SA28ter_genN,SA29_genN,SA30_genN,SA37_genN,SA38_genN,SA39_gen_and_nogenN,Q2N,Q5N	NO	NO	NO	NO
18979-55-0	4-(Hexyloxy)phenol	CCCCCCOC1=CC=C(O)C=C1	1.26	Low (Class I)	1N,2N,3N,5N,6N,7N,16N,17N,19N,23Y,27Y,28N,30N,18N	Low (Class I)	1N,2N,3N,43N,5N,6N,42N,7N,16N,17N,19N,23Y,27Y,28N,30N,18N	Substance would not be expected to be a safety concern	Q1N,Alerts(genotoxic)Y,SA1_genN,SA2_genN,SA3_genN,SA4_genN,SA5_genN,SA6_genN,SA7_genN,SA8_genN,SA9_genN,SA10_genN,SA11_genN,SA12_genN,SA13_genN,SA14_genN,SA15_genN,SA16_genN,SA18_genN,SA19_genN,SA21_genN,SA22_genN,SA23_genN,SA24_genN,SA25_genN,SA26_genN,SA27_genN,SA28_genN,SA28bis_genN,SA28ter_genN,SA29_genN,SA30_genN,SA37_genN,SA38_genN,SA39_gen_and_nogenN,Q2N,Q5N	NO	NO	NO	NO
19044-88-3	Oryzalin	CCCN(CCC)C1=C(C=C(C=C1[N+]([O-])=O)S(N)(=O)=O)[N+]([O-])=O	0.1074	High (Class III)	1N,2Y	High (Class III)	1N,2Y	Negligible risk (low probability of a life-time cancer risk greater than 1 in 10^6	Q1N,Alerts(genotoxic)Y,SA1_genN,SA2_genN,SA3_genN,SA4_genN,SA5_genN,SA6_genN,SA7_genN,SA8_genN,SA9_genN,SA10_genN,SA11_genN,SA12_genN,SA13_genN,SA14_genN,SA15_genN,SA16_genN,SA18_genN,SA19_genN,SA21_genN,SA22_genN,SA23_genN,SA24_genN,SA25_genN,SA26_genN,SA27_genY,SA28_genN,SA28bis_genN,SA28ter_genN,SA29_genN,SA30_genN,SA37_genN,SA38_genN,SA39_gen_and_nogenN,Q2Y,Q3N,Q4N	YES	YES	NO	NO
1912-24-9	Atrazine	CCNC1=NC(NC(C)C)=NC(Cl)=N1	0.0648	High (Class III)	1N,2N,3Y,4N	High (Class III)	1N,2N,3Y,4N	Negligible risk (low probability of a life-time cancer risk greater than 1 in 10^6	Q1N,Alerts(genotoxic)Y,SA1_genN,SA2_genN,SA3_genN,SA4_genN,SA5_genN,SA6_genN,SA7_genN,SA8_genN,SA9_genN,SA10_genN,SA11_genN,SA12_genN,SA13_genN,SA14_genN,SA15_genN,SA16_genN,SA18_genN,SA19_genN,SA21_genN,SA22_genN,SA23_genN,SA24_genN,SA25_genN,SA26_genN,SA27_genN,SA28_genN,SA28bis_genY,SA28ter_genN,SA29_genN,SA30_genN,SA37_genN,SA38_genN,SA39_gen_and_nogenN,Q2Y,Q3N,Q4N	YES	YES	NO	NO
1918-00-9	Dicamba	COC1=C(Cl)C=CC(Cl)=C1C(O)=O	0.03264	High (Class III)	1N,2N,3Y,4N	High (Class III)	1N,2N,3Y,4N	Substance would not be expected to be a safety concern	Q1N,Alerts(genotoxic)Y,SA1_genN,SA2_genN,SA3_genN,SA4_genN,SA5_genN,SA6_genN,SA7_genN,SA8_genN,SA9_genN,SA10_genN,SA11_genN,SA12_genN,SA13_genN,SA14_genN,SA15_genN,SA16_genN,SA18_genN,SA19_genN,SA21_genN,SA22_genN,SA23_genN,SA24_genN,SA25_genN,SA26_genN,SA27_genN,SA28_genN,SA28bis_genN,SA28ter_genN,SA29_genN,SA30_genN,SA37_genN,SA38_genN,SA39_gen_and_nogenN,Q2N,Q5N	NO	NO	NO	NO
1918-16-7	Propachlor	CC(C)N(C(=O)CCl)C1=CC=CC=C1	0.3294	High (Class III)	1N,2N,3Y,4N	High (Class III)	1N,2N,3Y,4N	Risk assessment requires compound-specific toxicity data	Q1N,Alerts(genotoxic)Y,SA1_genN,SA2_genN,SA3_genN,SA4_genN,SA5_genN,SA6_genN,SA7_genN,SA8_genY,SA9_genN,SA10_genN,SA11_genN,SA12_genN,SA13_genN,SA14_genN,SA15_genN,SA16_genN,SA18_genN,SA19_genN,SA21_genN,SA22_genN,SA23_genN,SA24_genN,SA25_genN,SA26_genN,SA27_genN,SA28_genN,SA28bis_genN,SA28ter_genN,SA29_genN,SA30_genN,SA37_genN,SA38_genN,SA39_gen_and_nogenN,Q2Y,Q3N,Q4Y	YES	YES	NO	NO
19216-56-9	Prazosin	COC1=CC2=NC(=NC(N)=C2C=C1OC)N1CCN(CC1)C(=O)C1=CC=CO1	0.105	High (Class III)	1N,2N,3N,5N,6N,7Y,8N,10N,11Y,33N	High (Class III)	1N,2N,3N,43N,5N,6N,42N,7Y,8N,10N,11Y,33N	Negligible risk (low probability of a life-time cancer risk greater than 1 in 10^6	Q1N,Alerts(genotoxic)Y,SA1_genN,SA2_genN,SA3_genN,SA4_genN,SA5_genN,SA6_genN,SA7_genN,SA8_genN,SA9_genN,SA10_genN,SA11_genN,SA12_genN,SA13_genN,SA14_genN,SA15_genN,SA16_genN,SA18_genN,SA19_genN,SA21_genN,SA22_genN,SA23_genN,SA24_genN,SA25_genN,SA26_genN,SA27_genN,SA28_genY,SA28bis_genN,SA28ter_genN,SA29_genN,SA30_genN,SA37_genN,SA38_genN,SA39_gen_and_nogenN,Q2Y,Q3N,Q4N	YES	YES	NO	NO
1929-77-7	Vernolate	CCCSC(=O)N(CCC)CCC	2.418	High (Class III)	1N,2N,3N,5N,6N,7N,16N,17N,19Y,20Y,21Y	High (Class III)	1N,2N,3N,43Y	Risk assessment requires compound-specific toxicity data	Q1N,Alerts(genotoxic)Y,SA1_genN,SA2_genN,SA3_genN,SA4_genN,SA5_genN,SA6_genN,SA7_genN,SA8_genN,SA9_genN,SA10_genN,SA11_genN,SA12_genN,SA13_genN,SA14_genN,SA15_genN,SA16_genY,SA18_genN,SA19_genN,SA21_genN,SA22_genN,SA23_genN,SA24_genN,SA25_genN,SA26_genN,SA27_genN,SA28_genN,SA28bis_genN,SA28ter_genN,SA29_genN,SA30_genN,SA37_genN,SA38_genN,SA39_gen_and_nogenN,Q2Y,Q3N,Q4Y	YES	YES	NO	NO
1929-82-4	Nitrapyrin	ClC1=CC=CC(=N1)C(Cl)(Cl)Cl	153.6621	High (Class III)	1N,2N,3Y,4N	High (Class III)	1N,2N,3Y,4N	Risk assessment requires compound-specific toxicity data	Q1N,Alerts(genotoxic)Y,SA1_genN,SA2_genN,SA3_genN,SA4_genN,SA5_genN,SA6_genN,SA7_genN,SA8_genN,SA9_genN,SA10_genN,SA11_genN,SA12_genN,SA13_genN,SA14_genN,SA15_genN,SA16_genN,SA18_genN,SA19_genN,SA21_genN,SA22_genN,SA23_genN,SA24_genN,SA25_genN,SA26_genN,SA27_genN,SA28_genN,SA28bis_genN,SA28ter_genN,SA29_genN,SA30_genN,SA37_genN,SA38_genN,SA39_gen_and_nogenN,Q2N,Q5Y,Q6N,Q8Y,Q9Y	NO	NO	NO	NO
19666-30-9	Oxadiazon	CC(C)OC1=CC(N2N=C(OC2=O)C(C)(C)C)=C(Cl)C=C1Cl	0.00972	High (Class III)	1N,2N,3Y,4N	High (Class III)	1N,2N,3Y,4N	Substance would not be expected to be a safety concern	Q1N,Alerts(genotoxic)Y,SA1_genN,SA2_genN,SA3_genN,SA4_genN,SA5_genN,SA6_genN,SA7_genN,SA8_genN,SA9_genN,SA10_genN,SA11_genN,SA12_genN,SA13_genN,SA14_genN,SA15_genN,SA16_genN,SA18_genN,SA19_genN,SA21_genN,SA22_genN,SA23_genN,SA24_genN,SA25_genN,SA26_genN,SA27_genN,SA28_genN,SA28bis_genN,SA28ter_genN,SA29_genN,SA30_genN,SA37_genN,SA38_genN,SA39_gen_and_nogenN,Q2N,Q5N	NO	NO	NO	NO
19774-82-4	Amiodarone hydrochloride	CCCCC1=C(C(=O)C2=CC(I)=C(OCCN(CC)CC)C(I)=C2)C2=CC=CC=C2O1	0.0162	High (Class III)	1N,2N,3Y,4N	High (Class III)	1N,2N,3Y,4N	Substance would not be expected to be a safety concern	Q1N,Alerts(genotoxic)Y,SA1_genN,SA2_genN,SA3_genN,SA4_genN,SA5_genN,SA6_genN,SA7_genN,SA8_genN,SA9_genN,SA10_genN,SA11_genN,SA12_genN,SA13_genN,SA14_genN,SA15_genN,SA16_genN,SA18_genN,SA19_genN,SA21_genN,SA22_genN,SA23_genN,SA24_genN,SA25_genN,SA26_genN,SA27_genN,SA28_genN,SA28bis_genN,SA28ter_genN,SA29_genN,SA30_genN,SA37_genN,SA38_genN,SA39_gen_and_nogenN,Q2N,Q5N	NO	NO	NO	NO
19794-93-5	Trazodone	ClC1=CC=CC(=C1)N1CCN(CCCN2N=C3C=CC=CN3C2=O)CC1	0.0081	High (Class III)	1N,2N,3Y,4N	High (Class III)	1N,2N,3Y,4N	Substance would not be expected to be a safety concern	Q1N,Alerts(genotoxic)Y,SA1_genN,SA2_genN,SA3_genN,SA4_genN,SA5_genN,SA6_genN,SA7_genN,SA8_genN,SA9_genN,SA10_genN,SA11_genN,SA12_genN,SA13_genN,SA14_genN,SA15_genN,SA16_genN,SA18_genN,SA19_genN,SA21_genN,SA22_genN,SA23_genN,SA24_genN,SA25_genN,SA26_genN,SA27_genN,SA28_genN,SA28bis_genN,SA28ter_genN,SA29_genN,SA30_genN,SA37_genN,SA38_genN,SA39_gen_and_nogenN,Q2N,Q5N	NO	NO	NO	NO
1987-50-4	4-Heptylphenol	CCCCCCCC1=CC=C(O)C=C1	0.798	Low (Class I)	1N,2N,3N,5N,6N,7N,16N,17N,19N,23Y,27Y,28N,30N,18N	Low (Class I)	1N,2N,3N,43N,5N,6N,42N,7N,16N,17N,19N,23Y,27Y,28N,30N,18N	Substance would not be expected to be a safety concern	Q1N,Alerts(genotoxic)Y,SA1_genN,SA2_genN,SA3_genN,SA4_genN,SA5_genN,SA6_genN,SA7_genN,SA8_genN,SA9_genN,SA10_genN,SA11_genN,SA12_genN,SA13_genN,SA14_genN,SA15_genN,SA16_genN,SA18_genN,SA19_genN,SA21_genN,SA22_genN,SA23_genN,SA24_genN,SA25_genN,SA26_genN,SA27_genN,SA28_genN,SA28bis_genN,SA28ter_genN,SA29_genN,SA30_genN,SA37_genN,SA38_genN,SA39_gen_and_nogenN,Q2N,Q5N	NO	NO	NO	NO
199119-58-9	Trifloxysulfuron-sodium	COC1=CC(OC)=NC(NC(=O)NS(=O)(=O)C2=NC=CC=C2OCC(F)(F)F)=N1	0.002556	High (Class III)	1N,2N,3Y,4N	High (Class III)	1N,2N,3Y,4N	Substance would not be expected to be a safety concern	Q1N,Alerts(genotoxic)Y,SA1_genN,SA2_genN,SA3_genN,SA4_genN,SA5_genN,SA6_genN,SA7_genN,SA8_genN,SA9_genN,SA10_genN,SA11_genN,SA12_genN,SA13_genN,SA14_genN,SA15_genN,SA16_genN,SA18_genN,SA19_genN,SA21_genN,SA22_genN,SA23_genN,SA24_genN,SA25_genN,SA26_genN,SA27_genN,SA28_genN,SA28bis_genN,SA28ter_genN,SA29_genN,SA30_genN,SA37_genN,SA38_genN,SA39_gen_and_nogenN,Q2N,Q5N	NO	NO	NO	NO
2008-41-5	Butylate	CCSC(=O)N(CC(C)C)CC(C)C	1.632	High (Class III)	1N,2N,3N,5N,6N,7N,16N,17N,19Y,20Y,21Y	High (Class III)	1N,2N,3N,43Y	Risk assessment requires compound-specific toxicity data	Q1N,Alerts(genotoxic)Y,SA1_genN,SA2_genN,SA3_genN,SA4_genN,SA5_genN,SA6_genN,SA7_genN,SA8_genN,SA9_genN,SA10_genN,SA11_genN,SA12_genN,SA13_genN,SA14_genN,SA15_genN,SA16_genY,SA18_genN,SA19_genN,SA21_genN,SA22_genN,SA23_genN,SA24_genN,SA25_genN,SA26_genN,SA27_genN,SA28_genN,SA28bis_genN,SA28ter_genN,SA29_genN,SA30_genN,SA37_genN,SA38_genN,SA39_gen_and_nogenN,Q2Y,Q3N,Q4Y	YES	YES	NO	NO
20325-40-0	3,3'-Dimethoxybenzidine dihydrochloride	COC1=CC(=CC=C1N)C1=CC(OC)=C(N)C=C1	0.0774	High (Class III)	1N,2N,3N,5N,6N,7N,16N,17N,19N,23Y,27Y,28Y,29N,33N	High (Class III)	1N,2N,3N,43N,5N,6N,42N,7N,16N,17N,19N,23Y,27Y,28Y,29N,33N	Negligible risk (low probability of a life-time cancer risk greater than 1 in 10^6	Q1N,Alerts(genotoxic)Y,SA1_genN,SA2_genN,SA3_genN,SA4_genN,SA5_genN,SA6_genN,SA7_genN,SA8_genN,SA9_genN,SA10_genN,SA11_genN,SA12_genN,SA13_genN,SA14_genN,SA15_genN,SA16_genN,SA18_genN,SA19_genN,SA21_genN,SA22_genN,SA23_genN,SA24_genN,SA25_genN,SA26_genN,SA27_genN,SA28_genY,SA28bis_genN,SA28ter_genN,SA29_genN,SA30_genN,SA37_genN,SA38_genN,SA39_gen_and_nogenN,Q2Y,Q3N,Q4N	YES	YES	NO	NO
205-99-2	Benzo(b)fluoranthene	C1=CC=C2C(=C1)C1=CC=CC3=C4C=CC=CC4=CC2=C13	0.1458	High (Class III)	1N,2N,3N,5N,6N,7N,16N,17N,19N,23Y,27N	High (Class III)	1N,2N,3N,43N,5N,6N,42N,7N,16N,17N,19N,23Y,27N	Negligible risk (low probability of a life-time cancer risk greater than 1 in 10^6	Q1N,Alerts(genotoxic)Y,SA1_genN,SA2_genN,SA3_genN,SA4_genN,SA5_genN,SA6_genN,SA7_genN,SA8_genN,SA9_genN,SA10_genN,SA11_genN,SA12_genN,SA13_genN,SA14_genN,SA15_genN,SA16_genN,SA18_genY,SA19_genN,SA21_genN,SA22_genN,SA23_genN,SA24_genN,SA25_genN,SA26_genN,SA27_genN,SA28_genN,SA28bis_genN,SA28ter_genN,SA29_genN,SA30_genN,SA37_genN,SA38_genN,SA39_gen_and_nogenN,Q2Y,Q3N,Q4N	YES	YES	NO	NO
2058-46-0	Oxytetracycline hydrochloride	CN(C)C1C2C(O)C3C(C(=O)C4=C(C=CC=C4O)C3(C)O)C(=O)C2(O)C(=O)C(C(N)=O)C1=O	0.5322	Intermediate (Class II)	1N,2N,3N,5N,6N,7N,16N,17N,19N,23Y,27Y,28N,30N,18Y	Intermediate (Class II)	1N,2N,3N,43N,5N,6N,42N,7N,16N,17N,19N,23Y,27Y,28N,30N,18Y	Substance would not be expected to be a safety concern	Q1N,Alerts(genotoxic)Y,SA1_genN,SA2_genN,SA3_genN,SA4_genN,SA5_genN,SA6_genN,SA7_genN,SA8_genN,SA9_genN,SA10_genN,SA11_genN,SA12_genN,SA13_genN,SA14_genN,SA15_genN,SA16_genN,SA18_genN,SA19_genN,SA21_genN,SA22_genN,SA23_genN,SA24_genN,SA25_genN,SA26_genN,SA27_genN,SA28_genN,SA28bis_genN,SA28ter_genN,SA29_genN,SA30_genN,SA37_genN,SA38_genN,SA39_gen_and_nogenN,Q2N,Q5N	NO	NO	NO	NO
2058-94-8	Perfluoroundecanoic acid	OC(=O)C(F)(F)C(F)(F)C(F)(F)C(F)(F)C(F)(F)C(F)(F)C(F)(F)C(F)(F)C(F)(F)C(F)(F)F	0.0003378	High (Class III)	1N,2N,3Y,4N	High (Class III)	1N,2N,3Y,4N	Substance would not be expected to be a safety concern	Q1N,Alerts(genotoxic)Y,SA1_genN,SA2_genN,SA3_genN,SA4_genN,SA5_genN,SA6_genN,SA7_genN,SA8_genN,SA9_genN,SA10_genN,SA11_genN,SA12_genN,SA13_genN,SA14_genN,SA15_genN,SA16_genN,SA18_genN,SA19_genN,SA21_genN,SA22_genN,SA23_genN,SA24_genN,SA25_genN,SA26_genN,SA27_genN,SA28_genN,SA28bis_genN,SA28ter_genN,SA29_genN,SA30_genN,SA37_genN,SA38_genN,SA39_gen_and_nogenN,Q2N,Q5N	NO	NO	NO	NO
206-44-0	Fluoranthene	C1=CC2=C(C=C1)C1=C3C2=CC=CC3=CC=C1	0.087	High (Class III)	1N,2N,3N,5N,6N,7N,16N,17N,19N,23Y,27N	High (Class III)	1N,2N,3N,43N,5N,6N,42N,7N,16N,17N,19N,23Y,27N	Negligible risk (low probability of a life-time cancer risk greater than 1 in 10^6	Q1N,Alerts(genotoxic)Y,SA1_genN,SA2_genN,SA3_genN,SA4_genN,SA5_genN,SA6_genN,SA7_genN,SA8_genN,SA9_genN,SA10_genN,SA11_genN,SA12_genN,SA13_genN,SA14_genN,SA15_genN,SA16_genN,SA18_genY,SA19_genN,SA21_genN,SA22_genN,SA23_genN,SA24_genN,SA25_genN,SA26_genN,SA27_genN,SA28_genN,SA28bis_genN,SA28ter_genN,SA29_genN,SA30_genN,SA37_genN,SA38_genN,SA39_gen_and_nogenN,Q2Y,Q3N,Q4N	YES	YES	NO	NO
2078-54-8	Propofol	CC(C)C1=CC=CC(C(C)C)=C1O	3.354	Low (Class I)	1N,2N,3N,5N,6N,7N,16N,17N,19N,23Y,27Y,28N,30N,18N	Low (Class I)	1N,2N,3N,43N,5N,6N,42N,7N,16N,17N,19N,23Y,27Y,28N,30N,18N	Substance would not be expected to be a safety concern	Q1N,Alerts(genotoxic)Y,SA1_genN,SA2_genN,SA3_genN,SA4_genN,SA5_genN,SA6_genN,SA7_genN,SA8_genN,SA9_genN,SA10_genN,SA11_genN,SA12_genN,SA13_genN,SA14_genN,SA15_genN,SA16_genN,SA18_genN,SA19_genN,SA21_genN,SA22_genN,SA23_genN,SA24_genN,SA25_genN,SA26_genN,SA27_genN,SA28_genN,SA28bis_genN,SA28ter_genN,SA29_genN,SA30_genN,SA37_genN,SA38_genN,SA39_gen_and_nogenN,Q2N,Q5Y,Q6N,Q8N,Q10N,Q12N	NO	NO	NO	NO
208-96-8	Acenaphthylene	C1=CC2=C3C1=CC=CC3=CC=C2	1.23	High (Class III)	1N,2N,3N,5N,6N,7N,16N,17N,19N,23Y,27N	High (Class III)	1N,2N,3N,43N,5N,6N,42N,7N,16N,17N,19N,23Y,27N	Substance would not be expected to be a safety concern	Q1N,Alerts(genotoxic)Y,SA1_genN,SA2_genN,SA3_genN,SA4_genN,SA5_genN,SA6_genN,SA7_genN,SA8_genN,SA9_genN,SA10_genN,SA11_genN,SA12_genN,SA13_genN,SA14_genN,SA15_genN,SA16_genN,SA18_genN,SA19_genN,SA21_genN,SA22_genN,SA23_genN,SA24_genN,SA25_genN,SA26_genN,SA27_genN,SA28_genN,SA28bis_genN,SA28ter_genN,SA29_genN,SA30_genN,SA37_genN,SA38_genN,SA39_gen_and_nogenN,Q2N,Q5N	NO	NO	NO	NO
20830-75-5	Digoxin	CC1OC(CC(O)C1O)OC1C(O)CC(OC2C(O)CC(OC3CCC4(C)C(CCC5C4CC(O)C4(C)C(CCC54O)C4=CC(=O)OC4)C3)OC2C)OC1C	0.0105	High (Class III)	1N,2N,3N,5N,6N,7Y,8Y,9N,10N,11N,12N,22N,33N	High (Class III)	1N,2N,3N,43N,5N,6N,42N,7Y,8Y,9N,10N,11N,12N,22N,33N	Substance would not be expected to be a safety concern	Q1N,Alerts(genotoxic)Y,SA1_genN,SA2_genN,SA3_genN,SA4_genN,SA5_genN,SA6_genN,SA7_genN,SA8_genN,SA9_genN,SA10_genN,SA11_genN,SA12_genN,SA13_genN,SA14_genN,SA15_genN,SA16_genN,SA18_genN,SA19_genN,SA21_genN,SA22_genN,SA23_genN,SA24_genN,SA25_genN,SA26_genN,SA27_genN,SA28_genN,SA28bis_genN,SA28ter_genN,SA29_genN,SA30_genN,SA37_genN,SA38_genN,SA39_gen_and_nogenN,Q2N,Q5N	NO	NO	NO	NO
208465-21-8	Mesosulfuron-methyl	COC(=O)C1=C(C=C(CNS(C)(=O)=O)C=C1)S(=O)(=O)NC(=O)NC1=NC(OC)=CC(OC)=N1	0.0414	High (Class III)	1N,2N,3Y,4N	High (Class III)	1N,2N,3Y,4N	Substance would not be expected to be a safety concern	Q1N,Alerts(genotoxic)Y,SA1_genN,SA2_genN,SA3_genN,SA4_genN,SA5_genN,SA6_genN,SA7_genN,SA8_genN,SA9_genN,SA10_genN,SA11_genN,SA12_genN,SA13_genN,SA14_genN,SA15_genN,SA16_genN,SA18_genN,SA19_genN,SA21_genN,SA22_genN,SA23_genN,SA24_genN,SA25_genN,SA26_genN,SA27_genN,SA28_genN,SA28bis_genN,SA28ter_genN,SA29_genN,SA30_genN,SA37_genN,SA38_genN,SA39_gen_and_nogenN,Q2N,Q5N	NO	NO	NO	NO
2104-64-5	EPN	CCOP(=S)(OC1=CC=C(C=C1)[N+]([O-])=O)C1=CC=CC=C1	0.00612	High (Class III)	1N,2Y	High (Class III)	1N,2Y	Risk assessment requires compound-specific toxicity data	Q1Y	YES	YES	NO	NO
21087-64-9	Metribuzin	CSC1=NN=C(C(=O)N1N)C(C)(C)C	0.1416	High (Class III)	1N,2N,3N,5N,6N,7Y,8N,10N,11Y,33N	High (Class III)	1N,2N,3N,43Y	Negligible risk (low probability of a life-time cancer risk greater than 1 in 10^6	Q1N,Alerts(genotoxic)Y,SA1_genN,SA2_genN,SA3_genN,SA4_genN,SA5_genN,SA6_genN,SA7_genN,SA8_genN,SA9_genN,SA10_genN,SA11_genN,SA12_genN,SA13_genN,SA14_genN,SA15_genN,SA16_genN,SA18_genN,SA19_genN,SA21_genN,SA22_genN,SA23_genN,SA24_genN,SA25_genN,SA26_genN,SA27_genN,SA28_genY,SA28bis_genN,SA28ter_genN,SA29_genN,SA30_genN,SA37_genN,SA38_genN,SA39_gen_and_nogenN,Q2Y,Q3N,Q4N	YES	YES	NO	NO
210880-92-5	Clothianidin	CN\C(NCC1=CN=C(Cl)S1)=N/[N+]([O-])=O	0.02112	High (Class III)	1N,2Y	High (Class III)	1N,2Y	Substance would not be expected to be a safety concern	Q1N,Alerts(genotoxic)Y,SA1_genN,SA2_genN,SA3_genN,SA4_genN,SA5_genN,SA6_genN,SA7_genN,SA8_genN,SA9_genN,SA10_genN,SA11_genN,SA12_genN,SA13_genN,SA14_genN,SA15_genN,SA16_genN,SA18_genN,SA19_genN,SA21_genN,SA22_genN,SA23_genN,SA24_genN,SA25_genN,SA26_genN,SA27_genN,SA28_genN,SA28bis_genN,SA28ter_genN,SA29_genN,SA30_genN,SA37_genN,SA38_genN,SA39_gen_and_nogenN,Q2N,Q5N	NO	NO	NO	NO
21256-18-8	Oxaprozin	OC(=O)CCC1=NC(=C(O1)C1=CC=CC=C1)C1=CC=CC=C1	0.01296	High (Class III)	1N,2N,3N,5N,6N,7Y,8N,10N,11N,12Y,13Y,14Y,15N,33N	High (Class III)	1N,2N,3N,43N,5N,6N,42N,7Y,8N,10N,11N,12Y,13Y,14Y,15N,33N	Substance would not be expected to be a safety concern	Q1N,Alerts(genotoxic)Y,SA1_genN,SA2_genN,SA3_genN,SA4_genN,SA5_genN,SA6_genN,SA7_genN,SA8_genN,SA9_genN,SA10_genN,SA11_genN,SA12_genN,SA13_genN,SA14_genN,SA15_genN,SA16_genN,SA18_genN,SA19_genN,SA21_genN,SA22_genN,SA23_genN,SA24_genN,SA25_genN,SA26_genN,SA27_genN,SA28_genN,SA28bis_genN,SA28ter_genN,SA29_genN,SA30_genN,SA37_genN,SA38_genN,SA39_gen_and_nogenN,Q2N,Q5N	NO	NO	NO	NO
2144-53-8	Tridecafluorohexylethyl methacrylate	CC(=C)C(=O)OCCC(F)(F)C(F)(F)C(F)(F)C(F)(F)C(F)(F)C(F)(F)F	0.000948	High (Class III)	1N,2N,3Y,4N	High (Class III)	1N,2N,3Y,4N	Substance would not be expected to be a safety concern	Q1N,Alerts(genotoxic)Y,SA1_genN,SA2_genN,SA3_genN,SA4_genN,SA5_genN,SA6_genN,SA7_genN,SA8_genN,SA9_genN,SA10_genN,SA11_genN,SA12_genN,SA13_genN,SA14_genN,SA15_genN,SA16_genN,SA18_genN,SA19_genN,SA21_genN,SA22_genN,SA23_genN,SA24_genN,SA25_genN,SA26_genN,SA27_genN,SA28_genN,SA28bis_genN,SA28ter_genN,SA29_genN,SA30_genN,SA37_genN,SA38_genN,SA39_gen_and_nogenN,Q2N,Q5N	NO	NO	NO	NO
21564-17-0	2-(Thiocyanomethylthio)benzothiazole	N#CSCSC1=NC2=CC=CC=C2S1	0.0912	High (Class III)	1N,2N,3N,5N,6N,7Y,8N,10N,11Y,33N	High (Class III)	1N,2N,3N,43Y	Substance would not be expected to be a safety concern	Q1N,Alerts(genotoxic)Y,SA1_genN,SA2_genN,SA3_genN,SA4_genN,SA5_genN,SA6_genN,SA7_genN,SA8_genN,SA9_genN,SA10_genN,SA11_genN,SA12_genN,SA13_genN,SA14_genN,SA15_genN,SA16_genN,SA18_genN,SA19_genN,SA21_genN,SA22_genN,SA23_genN,SA24_genN,SA25_genN,SA26_genN,SA27_genN,SA28_genN,SA28bis_genN,SA28ter_genN,SA29_genN,SA30_genN,SA37_genN,SA38_genN,SA39_gen_and_nogenN,Q2N,Q5N	NO	NO	NO	NO
2164-17-2	Fluometuron	CN(C)C(=O)NC1=CC=CC(=C1)C(F)(F)F	0.03876	High (Class III)	1N,2N,3Y,4N	High (Class III)	1N,2N,3Y,4N	Substance would not be expected to be a safety concern	Q1N,Alerts(genotoxic)Y,SA1_genN,SA2_genN,SA3_genN,SA4_genN,SA5_genN,SA6_genN,SA7_genN,SA8_genN,SA9_genN,SA10_genN,SA11_genN,SA12_genN,SA13_genN,SA14_genN,SA15_genN,SA16_genN,SA18_genN,SA19_genN,SA21_genN,SA22_genN,SA23_genN,SA24_genN,SA25_genN,SA26_genN,SA27_genN,SA28_genN,SA28bis_genN,SA28ter_genN,SA29_genN,SA30_genN,SA37_genN,SA38_genN,SA39_gen_and_nogenN,Q2N,Q5N	NO	NO	NO	NO
21725-46-2	Cyanazine	CCNC1=NC(NC(C)(C)C#N)=NC(Cl)=N1	0.01824	High (Class III)	1N,2Y	High (Class III)	1N,2Y	Negligible risk (low probability of a life-time cancer risk greater than 1 in 10^6	Q1N,Alerts(genotoxic)Y,SA1_genN,SA2_genN,SA3_genN,SA4_genN,SA5_genN,SA6_genN,SA7_genN,SA8_genN,SA9_genN,SA10_genN,SA11_genN,SA12_genN,SA13_genN,SA14_genN,SA15_genN,SA16_genN,SA18_genN,SA19_genN,SA21_genN,SA22_genN,SA23_genN,SA24_genN,SA25_genN,SA26_genN,SA27_genN,SA28_genN,SA28bis_genY,SA28ter_genN,SA29_genN,SA30_genN,SA37_genN,SA38_genN,SA39_gen_and_nogenN,Q2Y,Q3N,Q4N	YES	YES	NO	NO
2176-62-7	Pentachloropyridine	ClC1=NC(Cl)=C(Cl)C(Cl)=C1Cl	2.208	High (Class III)	1N,2N,3Y,4N	High (Class III)	1N,2N,3Y,4N	Substance would not be expected to be a safety concern	Q1N,Alerts(genotoxic)Y,SA1_genN,SA2_genN,SA3_genN,SA4_genN,SA5_genN,SA6_genN,SA7_genN,SA8_genN,SA9_genN,SA10_genN,SA11_genN,SA12_genN,SA13_genN,SA14_genN,SA15_genN,SA16_genN,SA18_genN,SA19_genN,SA21_genN,SA22_genN,SA23_genN,SA24_genN,SA25_genN,SA26_genN,SA27_genN,SA28_genN,SA28bis_genN,SA28ter_genN,SA29_genN,SA30_genN,SA37_genN,SA38_genN,SA39_gen_and_nogenN,Q2N,Q5Y,Q6N,Q8Y,Q9N	NO	NO	NO	NO
21829-25-4	Nifedipine	COC(=O)C1C(C2=C(C=CC=C2)[N+]([O-])=O)C(C(=O)OC)=C(C)N=C1C	0.0099	High (Class III)	1N,2Y	High (Class III)	1N,2Y	Negligible risk (low probability of a life-time cancer risk greater than 1 in 10^6	Q1N,Alerts(genotoxic)Y,SA1_genN,SA2_genN,SA3_genN,SA4_genN,SA5_genN,SA6_genN,SA7_genN,SA8_genN,SA9_genN,SA10_genN,SA11_genN,SA12_genN,SA13_genN,SA14_genN,SA15_genN,SA16_genN,SA18_genN,SA19_genN,SA21_genN,SA22_genN,SA23_genN,SA24_genN,SA25_genN,SA26_genN,SA27_genY,SA28_genN,SA28bis_genN,SA28ter_genN,SA29_genN,SA30_genN,SA37_genN,SA38_genN,SA39_gen_and_nogenN,Q2Y,Q3N,Q4N	YES	YES	NO	NO
219714-96-2	Penoxsulam	COC1=CN=C(OC)N2N=C(NS(=O)(=O)C3=C(C=CC=C3OCC(F)F)C(F)(F)F)N=C12	0.003012	High (Class III)	1N,2N,3Y,4N	High (Class III)	1N,2N,3Y,4N	Substance would not be expected to be a safety concern	Q1N,Alerts(genotoxic)Y,SA1_genN,SA2_genN,SA3_genN,SA4_genN,SA5_genN,SA6_genN,SA7_genN,SA8_genN,SA9_genN,SA10_genN,SA11_genN,SA12_genN,SA13_genN,SA14_genN,SA15_genN,SA16_genN,SA18_genN,SA19_genN,SA21_genN,SA22_genN,SA23_genN,SA24_genN,SA25_genN,SA26_genN,SA27_genN,SA28_genN,SA28bis_genN,SA28ter_genN,SA29_genN,SA30_genN,SA37_genN,SA38_genN,SA39_gen_and_nogenN,Q2N,Q5N	NO	NO	NO	NO
22071-15-4	Ketoprofen	CC(C(O)=O)C1=CC(=CC=C1)C(=O)C1=CC=CC=C1	0.063	High (Class III)	1N,2N,3N,5N,6N,7N,16N,17N,19N,23Y,27Y,28Y,29N,33N	High (Class III)	1N,2N,3N,43N,5N,6N,42N,7N,16N,17N,19N,23Y,27Y,28Y,29N,33N	Substance would not be expected to be a safety concern	Q1N,Alerts(genotoxic)Y,SA1_genN,SA2_genN,SA3_genN,SA4_genN,SA5_genN,SA6_genN,SA7_genN,SA8_genN,SA9_genN,SA10_genN,SA11_genN,SA12_genN,SA13_genN,SA14_genN,SA15_genN,SA16_genN,SA18_genN,SA19_genN,SA21_genN,SA22_genN,SA23_genN,SA24_genN,SA25_genN,SA26_genN,SA27_genN,SA28_genN,SA28bis_genN,SA28ter_genN,SA29_genN,SA30_genN,SA37_genN,SA38_genN,SA39_gen_and_nogenN,Q2N,Q5N	NO	NO	NO	NO
2212-67-1	Molinate	CCSC(=O)N1CCCCCC1	2.502	High (Class III)	1N,2N,3N,5N,6N,7Y,8N,10N,11Y,33N	High (Class III)	1N,2N,3N,43Y	Risk assessment requires compound-specific toxicity data	Q1N,Alerts(genotoxic)Y,SA1_genN,SA2_genN,SA3_genN,SA4_genN,SA5_genN,SA6_genN,SA7_genN,SA8_genN,SA9_genN,SA10_genN,SA11_genN,SA12_genN,SA13_genN,SA14_genN,SA15_genN,SA16_genY,SA18_genN,SA19_genN,SA21_genN,SA22_genN,SA23_genN,SA24_genN,SA25_genN,SA26_genN,SA27_genN,SA28_genN,SA28bis_genN,SA28ter_genN,SA29_genN,SA30_genN,SA37_genN,SA38_genN,SA39_gen_and_nogenN,Q2Y,Q3N,Q4Y	YES	YES	NO	NO
22204-53-1	Naproxen	COC1=CC2=CC=C(C=C2C=C1)C(C)C(O)=O	0.1044	High (Class III)	1N,2N,3N,5N,6N,7N,16N,17N,19N,23Y,27Y,28Y,29N,33N	High (Class III)	1N,2N,3N,43N,5N,6N,42N,7N,16N,17N,19N,23Y,27Y,28Y,29N,33N	Substance would not be expected to be a safety concern	Q1N,Alerts(genotoxic)Y,SA1_genN,SA2_genN,SA3_genN,SA4_genN,SA5_genN,SA6_genN,SA7_genN,SA8_genN,SA9_genN,SA10_genN,SA11_genN,SA12_genN,SA13_genN,SA14_genN,SA15_genN,SA16_genN,SA18_genN,SA19_genN,SA21_genN,SA22_genN,SA23_genN,SA24_genN,SA25_genN,SA26_genN,SA27_genN,SA28_genN,SA28bis_genN,SA28ter_genN,SA29_genN,SA30_genN,SA37_genN,SA38_genN,SA39_gen_and_nogenN,Q2N,Q5N	NO	NO	NO	NO
22224-92-6	Fenamiphos	CCOP(=O)(NC(C)C)OC1=CC=C(SC)C(C)=C1	0.04182	High (Class III)	1N,2N,3Y,4N	High (Class III)	1N,2N,3Y,4Y,40Y	Risk assessment requires compound-specific toxicity data	Q1Y	NO	NO	YES	NO
2226-96-2	4-Hydroxy-2,2,6,6-tetramethylpiperidin-1-yl)oxidanyl	CC1(C)CC(O)CC(C)(C)N1O	0.02556	High (Class III)	1N,2N,3N,5N,6N,7Y,8N,10N,11Y,33N	High (Class III)	1N,2N,3N,43N,5N,6N,42N,7Y,8N,10N,11Y,33N	Substance would not be expected to be a safety concern	Q1N,Alerts(genotoxic)Y,SA1_genN,SA2_genN,SA3_genN,SA4_genN,SA5_genN,SA6_genN,SA7_genN,SA8_genN,SA9_genN,SA10_genN,SA11_genN,SA12_genN,SA13_genN,SA14_genN,SA15_genN,SA16_genN,SA18_genN,SA19_genN,SA21_genN,SA22_genN,SA23_genN,SA24_genN,SA25_genN,SA26_genN,SA27_genN,SA28_genN,SA28bis_genN,SA28ter_genN,SA29_genN,SA30_genN,SA37_genN,SA38_genN,SA39_gen_and_nogenN,Q2N,Q5N	NO	NO	NO	NO
22260-51-1	Bromocriptine mesylate	CC(C)CC1N2C(=O)C(NC(=O)C3CN(C)C4CC5=C(Br)NC6=CC=CC(=C56)C4=C3)(OC2(O)C2CCCN2C1=O)C(C)C	0.1812	High (Class III)	1N,2N,3Y,4N	High (Class III)	1N,2N,3Y,4N	Substance would not be expected to be a safety concern	Q1N,Alerts(genotoxic)Y,SA1_genN,SA2_genN,SA3_genN,SA4_genN,SA5_genN,SA6_genN,SA7_genN,SA8_genN,SA9_genN,SA10_genN,SA11_genN,SA12_genN,SA13_genN,SA14_genN,SA15_genN,SA16_genN,SA18_genN,SA19_genN,SA21_genN,SA22_genN,SA23_genN,SA24_genN,SA25_genN,SA26_genN,SA27_genN,SA28_genN,SA28bis_genN,SA28ter_genN,SA29_genN,SA30_genN,SA37_genN,SA38_genN,SA39_gen_and_nogenN,Q2N,Q5N	NO	NO	NO	NO
22316-47-8	Clobazam	CN1C2=CC=C(Cl)C=C2N(C2=CC=CC=C2)C(=O)CC1=O	0.0126	High (Class III)	1N,2N,3Y,4N	High (Class III)	1N,2N,3Y,4N	Substance would not be expected to be a safety concern	Q1N,Alerts(genotoxic)Y,SA1_genN,SA2_genN,SA3_genN,SA4_genN,SA5_genN,SA6_genN,SA7_genN,SA8_genN,SA9_genN,SA10_genN,SA11_genN,SA12_genN,SA13_genN,SA14_genN,SA15_genN,SA16_genN,SA18_genN,SA19_genN,SA21_genN,SA22_genN,SA23_genN,SA24_genN,SA25_genN,SA26_genN,SA27_genN,SA28_genN,SA28bis_genN,SA28ter_genN,SA29_genN,SA30_genN,SA37_genN,SA38_genN,SA39_gen_and_nogenN,Q2N,Q5N	NO	NO	NO	NO
2243-62-1	1,5-Naphthalenediamine	NC1=CC=CC2=C(N)C=CC=C12	0.141	High (Class III)	1N,2N,3N,5N,6N,7N,16N,17N,19N,23Y,27Y,28Y,29N,33N	High (Class III)	1N,2N,3N,43N,5N,6N,42N,7N,16N,17N,19N,23Y,27Y,28Y,29N,33N	Negligible risk (low probability of a life-time cancer risk greater than 1 in 10^6	Q1N,Alerts(genotoxic)Y,SA1_genN,SA2_genN,SA3_genN,SA4_genN,SA5_genN,SA6_genN,SA7_genN,SA8_genN,SA9_genN,SA10_genN,SA11_genN,SA12_genN,SA13_genN,SA14_genN,SA15_genN,SA16_genN,SA18_genN,SA19_genN,SA21_genN,SA22_genN,SA23_genN,SA24_genN,SA25_genN,SA26_genN,SA27_genN,SA28_genY,SA28bis_genN,SA28ter_genN,SA29_genN,SA30_genN,SA37_genN,SA38_genN,SA39_gen_and_nogenN,Q2Y,Q3N,Q4N	YES	YES	NO	NO
22494-42-4	Diflunisal	OC(=O)C1=C(O)C=CC(=C1)C1=C(F)C=C(F)C=C1	0.01578	High (Class III)	1N,2N,3Y,4N	High (Class III)	1N,2N,3Y,4N	Substance would not be expected to be a safety concern	Q1N,Alerts(genotoxic)Y,SA1_genN,SA2_genN,SA3_genN,SA4_genN,SA5_genN,SA6_genN,SA7_genN,SA8_genN,SA9_genN,SA10_genN,SA11_genN,SA12_genN,SA13_genN,SA14_genN,SA15_genN,SA16_genN,SA18_genN,SA19_genN,SA21_genN,SA22_genN,SA23_genN,SA24_genN,SA25_genN,SA26_genN,SA27_genN,SA28_genN,SA28bis_genN,SA28ter_genN,SA29_genN,SA30_genN,SA37_genN,SA38_genN,SA39_gen_and_nogenN,Q2N,Q5N	NO	NO	NO	NO
22781-23-3	Bendiocarb	CNC(=O)OC1=CC=CC2=C1OC(C)(C)O2	0.0213	High (Class III)	1N,2N,3N,5N,6N,7Y,8N,10N,11Y,33N	High (Class III)	1N,2N,3N,43N,5N,6N,42N,7Y,8N,10N,11Y,33N	Substance would not be expected to be a safety concern	Q1N,Alerts(genotoxic)Y,SA1_genN,SA2_genN,SA3_genN,SA4_genN,SA5_genN,SA6_genN,SA7_genN,SA8_genN,SA9_genN,SA10_genN,SA11_genN,SA12_genN,SA13_genN,SA14_genN,SA15_genN,SA16_genN,SA18_genN,SA19_genN,SA21_genN,SA22_genN,SA23_genN,SA24_genN,SA25_genN,SA26_genN,SA27_genN,SA28_genN,SA28bis_genN,SA28ter_genN,SA29_genN,SA30_genN,SA37_genN,SA38_genN,SA39_gen_and_nogenN,Q2N,Q5N	NO	NO	NO	YES
2303-17-5	Tri-allate	CC(C)N(C(C)C)C(=O)SCC(Cl)=C(Cl)Cl	0.1842	High (Class III)	1N,2N,3Y,4N	High (Class III)	1N,2N,3Y,4N	Risk assessment requires compound-specific toxicity data	Q1N,Alerts(genotoxic)Y,SA1_genN,SA2_genN,SA3_genN,SA4_genN,SA5_genN,SA6_genN,SA7_genN,SA8_genN,SA9_genN,SA10_genN,SA11_genN,SA12_genN,SA13_genN,SA14_genN,SA15_genN,SA16_genY,SA18_genN,SA19_genN,SA21_genN,SA22_genN,SA23_genN,SA24_genN,SA25_genN,SA26_genN,SA27_genN,SA28_genN,SA28bis_genN,SA28ter_genN,SA29_genN,SA30_genN,SA37_genN,SA38_genN,SA39_gen_and_nogenN,Q2Y,Q3N,Q4Y	YES	YES	NO	NO
23031-25-6	Terbutaline	CC(C)(C)NCC(O)C1=CC(O)=CC(O)=C1	0.0312	Low (Class I)	1N,2N,3N,5N,6N,7N,16N,17N,19N,23Y,27Y,28N,30N,18N	Low (Class I)	1N,2N,3N,43N,5N,6N,42N,7N,16N,17N,19N,23Y,27Y,28N,30N,18N	Substance would not be expected to be a safety concern	Q1N,Alerts(genotoxic)Y,SA1_genN,SA2_genN,SA3_genN,SA4_genN,SA5_genN,SA6_genN,SA7_genN,SA8_genN,SA9_genN,SA10_genN,SA11_genN,SA12_genN,SA13_genN,SA14_genN,SA15_genN,SA16_genN,SA18_genN,SA19_genN,SA21_genN,SA22_genN,SA23_genN,SA24_genN,SA25_genN,SA26_genN,SA27_genN,SA28_genN,SA28bis_genN,SA28ter_genN,SA29_genN,SA30_genN,SA37_genN,SA38_genN,SA39_gen_and_nogenN,Q2N,Q5N	NO	NO	NO	NO
230954-09-3	CP-544439	ONC(=O)C1(CCOCC1)NS(=O)(=O)C1=CC=C(OC2=CC=C(F)C=C2)C=C1	0.00942	High (Class III)	1N,2N,3Y,4N	High (Class III)	1N,2N,3Y,4N	Substance would not be expected to be a safety concern	Q1N,Alerts(genotoxic)Y,SA1_genN,SA2_genN,SA3_genN,SA4_genN,SA5_genN,SA6_genN,SA7_genN,SA8_genN,SA9_genN,SA10_genN,SA11_genN,SA12_genN,SA13_genN,SA14_genN,SA15_genN,SA16_genN,SA18_genN,SA19_genN,SA21_genN,SA22_genN,SA23_genN,SA24_genN,SA25_genN,SA26_genN,SA27_genN,SA28_genN,SA28bis_genN,SA28ter_genN,SA29_genN,SA30_genN,SA37_genN,SA38_genN,SA39_gen_and_nogenN,Q2N,Q5N	NO	YES	NO	NO
2310-17-0	Phosalone	CCOP(=S)(OCC)SCN1C(=O)OC2=CC(Cl)=CC=C12	0.00876	High (Class III)	1N,2N,3Y,4N	High (Class III)	1N,2N,3Y,4N	Risk assessment requires compound-specific toxicity data	Q1Y	NO	NO	NO	NO
23103-98-2	Pirimicarb	CN(C)C(=O)OC1=C(C)C(C)=NC(=N1)N(C)C	0.02088	High (Class III)	1N,2N,3N,5N,6N,7Y,8N,10N,11Y,33N	High (Class III)	1N,2N,3N,43N,5N,6N,42N,7Y,8N,10N,11Y,33N	Negligible risk (low probability of a life-time cancer risk greater than 1 in 10^6	Q1N,Alerts(genotoxic)Y,SA1_genN,SA2_genN,SA3_genN,SA4_genN,SA5_genN,SA6_genN,SA7_genN,SA8_genN,SA9_genN,SA10_genN,SA11_genN,SA12_genN,SA13_genN,SA14_genN,SA15_genN,SA16_genN,SA18_genN,SA19_genN,SA21_genN,SA22_genN,SA23_genN,SA24_genN,SA25_genN,SA26_genN,SA27_genN,SA28_genN,SA28bis_genY,SA28ter_genN,SA29_genN,SA30_genN,SA37_genN,SA38_genN,SA39_gen_and_nogenN,Q2Y,Q3N,Q4N	YES	YES	NO	YES
2312-35-8	Propargite	CC(C)(C)C1=CC=C(OC2CCCCC2OS(=O)OCC#C)C=C1	0.005586	High (Class III)	1N,2N,3Y,4N	High (Class III)	1N,2N,3Y,4N	Substance would not be expected to be a safety concern	Q1N,Alerts(genotoxic)Y,SA1_genN,SA2_genN,SA3_genN,SA4_genN,SA5_genN,SA6_genN,SA7_genN,SA8_genN,SA9_genN,SA10_genN,SA11_genN,SA12_genN,SA13_genN,SA14_genN,SA15_genN,SA16_genN,SA18_genN,SA19_genN,SA21_genN,SA22_genN,SA23_genN,SA24_genN,SA25_genN,SA26_genN,SA27_genN,SA28_genN,SA28bis_genN,SA28ter_genN,SA29_genN,SA30_genN,SA37_genN,SA38_genN,SA39_gen_and_nogenN,Q2N,Q5N	NO	NO	NO	NO
23135-22-0	Oxamyl	CNC(=O)ON=C(SC)C(=O)N(C)C	0.01314	High (Class III)	1N,2N,3N,5N,6N,7N,16N,17N,19Y,20N,22N,33N	High (Class III)	1N,2N,3N,43Y	Substance would not be expected to be a safety concern	Q1N,Alerts(genotoxic)Y,SA1_genN,SA2_genN,SA3_genN,SA4_genN,SA5_genN,SA6_genN,SA7_genN,SA8_genN,SA9_genN,SA10_genN,SA11_genN,SA12_genN,SA13_genN,SA14_genN,SA15_genN,SA16_genN,SA18_genN,SA19_genN,SA21_genN,SA22_genN,SA23_genN,SA24_genN,SA25_genN,SA26_genN,SA27_genN,SA28_genN,SA28bis_genN,SA28ter_genN,SA29_genN,SA30_genN,SA37_genN,SA38_genN,SA39_gen_and_nogenN,Q2N,Q5N	NO	NO	NO	NO
23184-66-9	Butachlor	CCCCOCN(C(=O)CCl)C1=C(CC)C=CC=C1CC	0.01908	High (Class III)	1N,2N,3Y,4N	High (Class III)	1N,2N,3Y,4N	Negligible risk (low probability of a life-time cancer risk greater than 1 in 10^6	Q1N,Alerts(genotoxic)Y,SA1_genN,SA2_genN,SA3_genN,SA4_genN,SA5_genN,SA6_genN,SA7_genN,SA8_genY,SA9_genN,SA10_genN,SA11_genN,SA12_genN,SA13_genN,SA14_genN,SA15_genN,SA16_genN,SA18_genN,SA19_genN,SA21_genN,SA22_genN,SA23_genN,SA24_genN,SA25_genN,SA26_genN,SA27_genN,SA28_genN,SA28bis_genN,SA28ter_genN,SA29_genN,SA30_genN,SA37_genN,SA38_genN,SA39_gen_and_nogenN,Q2Y,Q3N,Q4N	YES	YES	NO	NO
23422-53-9	Formetanate hydrochloride	CNC(=O)OC1=CC=CC(=C1)N=CN(C)C	0.0246	Low (Class I)	1N,2N,3N,5N,6N,7N,16N,17N,19N,23Y,27Y,28N,30N,18N	Low (Class I)	1N,2N,3N,43N,5N,6N,42N,7N,16N,17N,19N,23Y,27Y,28N,30N,18N	Substance would not be expected to be a safety concern	Q1N,Alerts(genotoxic)Y,SA1_genN,SA2_genN,SA3_genN,SA4_genN,SA5_genN,SA6_genN,SA7_genN,SA8_genN,SA9_genN,SA10_genN,SA11_genN,SA12_genN,SA13_genN,SA14_genN,SA15_genN,SA16_genN,SA18_genN,SA19_genN,SA21_genN,SA22_genN,SA23_genN,SA24_genN,SA25_genN,SA26_genN,SA27_genN,SA28_genN,SA28bis_genN,SA28ter_genN,SA29_genN,SA30_genN,SA37_genN,SA38_genN,SA39_gen_and_nogenN,Q2N,Q5N	NO	NO	NO	YES
23513-14-6	(6)-Gingerol	CCCCCC(O)CC(=O)CCC1=CC(OC)=C(O)C=C1	0.0186	Intermediate (Class II)	1N,2N,3N,5N,6N,7N,16N,17N,19N,23Y,27Y,28N,30N,18Y	Intermediate (Class II)	1N,2N,3N,43N,5N,6N,42N,7N,16N,17N,19N,23Y,27Y,28N,30N,18Y	Substance would not be expected to be a safety concern	Q1N,Alerts(genotoxic)Y,SA1_genN,SA2_genN,SA3_genN,SA4_genN,SA5_genN,SA6_genN,SA7_genN,SA8_genN,SA9_genN,SA10_genN,SA11_genN,SA12_genN,SA13_genN,SA14_genN,SA15_genN,SA16_genN,SA18_genN,SA19_genN,SA21_genN,SA22_genN,SA23_genN,SA24_genN,SA25_genN,SA26_genN,SA27_genN,SA28_genN,SA28bis_genN,SA28ter_genN,SA29_genN,SA30_genN,SA37_genN,SA38_genN,SA39_gen_and_nogenN,Q2N,Q5N	NO	NO	NO	NO
2353-45-9	FD&C Green No. 3	CCN(CC1=CC(=CC=C1)S(O)(=O)=O)C1=CC=C(C=C1)C(=C1C=CC(C=C1)=[N+](CC)CC1=CC(=CC=C1)S(O)(=O)=O)C1=C(C=C(O)C=C1)S(O)(=O)=O	0.04296	Low (Class I)	1N,2N,3Y,4Y(7N,16N,17N,19N,23Y,27Y,28N,30N,18N)	Low (Class I)	1N,2N,3Y,4Y(40N,41N,7N,16N,17N,19N,23Y,27Y,28N,30N,18N)	Substance would not be expected to be a safety concern	Q1N,Alerts(genotoxic)Y,SA1_genN,SA2_genN,SA3_genN,SA4_genN,SA5_genN,SA6_genN,SA7_genN,SA8_genN,SA9_genN,SA10_genN,SA11_genN,SA12_genN,SA13_genN,SA14_genN,SA15_genN,SA16_genN,SA18_genN,SA19_genN,SA21_genN,SA22_genN,SA23_genN,SA24_genN,SA25_genN,SA26_genN,SA27_genN,SA28_genN,SA28bis_genN,SA28ter_genN,SA29_genN,SA30_genN,SA37_genN,SA38_genN,SA39_gen_and_nogenN,Q2N,Q5N	NO	NO	NO	NO
23564-05-8	Thiophanate-methyl	COC(=O)NC(=S)NC1=C(NC(=S)NC(=O)OC)C=CC=C1	0.00858	Low (Class I)	1N,2N,3N,5N,6N,7N,16N,17N,19N,23Y,27Y,28N,30N,18N	Low (Class I)	1N,2N,3N,43N,5N,6N,42N,7N,16N,17N,19N,23Y,27Y,28N,30N,18N	Substance would not be expected to be a safety concern	Q1N,Alerts(genotoxic)Y,SA1_genN,SA2_genN,SA3_genN,SA4_genN,SA5_genN,SA6_genN,SA7_genN,SA8_genN,SA9_genN,SA10_genN,SA11_genN,SA12_genN,SA13_genN,SA14_genN,SA15_genN,SA16_genN,SA18_genN,SA19_genN,SA21_genN,SA22_genN,SA23_genN,SA24_genN,SA25_genN,SA26_genN,SA27_genN,SA28_genN,SA28bis_genN,SA28ter_genN,SA29_genN,SA30_genN,SA37_genN,SA38_genN,SA39_gen_and_nogenN,Q2N,Q5N	NO	NO	NO	YES
23593-75-1	Clotrimazole	ClC1=C(C=CC=C1)C(N1C=CN=C1)(C1=CC=CC=C1)C1=CC=CC=C1	0.00804	High (Class III)	1N,2N,3Y,4N	High (Class III)	1N,2N,3Y,4N	Substance would not be expected to be a safety concern	Q1N,Alerts(genotoxic)Y,SA1_genN,SA2_genN,SA3_genN,SA4_genN,SA5_genN,SA6_genN,SA7_genN,SA8_genN,SA9_genN,SA10_genN,SA11_genN,SA12_genN,SA13_genN,SA14_genN,SA15_genN,SA16_genN,SA18_genN,SA19_genN,SA21_genN,SA22_genN,SA23_genN,SA24_genN,SA25_genN,SA26_genN,SA27_genN,SA28_genN,SA28bis_genN,SA28ter_genN,SA29_genN,SA30_genN,SA37_genN,SA38_genN,SA39_gen_and_nogenN,Q2N,Q5N	NO	NO	NO	NO
2385-85-5	Mirex	ClC12C3(Cl)C4(Cl)C5(Cl)C(Cl)(C1(Cl)C4(Cl)Cl)C2(Cl)C(Cl)(Cl)C35Cl	1.902e-10	High (Class III)	1N,2N,3Y,4N	High (Class III)	1N,2N,3Y,4N	Substance would not be expected to be a safety concern	Q1N,Alerts(genotoxic)Y,SA1_genN,SA2_genN,SA3_genN,SA4_genN,SA5_genN,SA6_genN,SA7_genN,SA8_genN,SA9_genN,SA10_genN,SA11_genN,SA12_genN,SA13_genN,SA14_genN,SA15_genN,SA16_genN,SA18_genN,SA19_genN,SA21_genN,SA22_genN,SA23_genN,SA24_genN,SA25_genN,SA26_genN,SA27_genN,SA28_genN,SA28bis_genN,SA28ter_genN,SA29_genN,SA30_genN,SA37_genN,SA38_genN,SA39_gen_and_nogenN,Q2N,Q5Y,Q6N,Q8Y,Q9N	NO	NO	NO	NO
2390-60-5	Basic Blue 7	CCNC1=CC=C(C(C2=CC=C(C=C2)N(CC)CC)=C2C=CC(C=C2)=[N+](CC)CC)C2=C1C=CC=C2	0.005568	High (Class III)	1N,2N,3N,5N,6N,7N,16N,17N,19N,23Y,27Y,28Y,29N,33N	High (Class III)	1N,2N,3N,43N,5N,6N,42N,7N,16N,17N,19N,23Y,27Y,28Y,29N,33N	Negligible risk (low probability of a life-time cancer risk greater than 1 in 10^6	Q1N,Alerts(genotoxic)Y,SA1_genN,SA2_genN,SA3_genN,SA4_genN,SA5_genN,SA6_genN,SA7_genN,SA8_genN,SA9_genN,SA10_genN,SA11_genN,SA12_genN,SA13_genN,SA14_genN,SA15_genN,SA16_genN,SA18_genN,SA19_genN,SA21_genN,SA22_genN,SA23_genN,SA24_genN,SA25_genN,SA26_genN,SA27_genN,SA28_genN,SA28bis_genY,SA28ter_genN,SA29_genN,SA30_genN,SA37_genN,SA38_genN,SA39_gen_and_nogenN,Q2Y,Q3N,Q4N	YES	YES	NO	NO
2392-39-4	Dexamethasone sodium phosphate	CC1CC2C3CCC4=CC(=O)C=CC4(C)C3(F)C(O)CC2(C)C1(O)C(=O)COP(O)(O)=O	0.04032	High (Class III)	1N,2N,3Y,4N	High (Class III)	1N,2N,3Y,4N	Risk assessment requires compound-specific toxicity data	Q1Y	YES	YES	YES	NO
23950-58-5	Propyzamide	CC(C)(NC(=O)C1=CC(Cl)=CC(Cl)=C1)C#C	0.0792	High (Class III)	1N,2N,3Y,4N	High (Class III)	1N,2N,3Y,4N	Substance would not be expected to be a safety concern	Q1N,Alerts(genotoxic)Y,SA1_genN,SA2_genN,SA3_genN,SA4_genN,SA5_genN,SA6_genN,SA7_genN,SA8_genN,SA9_genN,SA10_genN,SA11_genN,SA12_genN,SA13_genN,SA14_genN,SA15_genN,SA16_genN,SA18_genN,SA19_genN,SA21_genN,SA22_genN,SA23_genN,SA24_genN,SA25_genN,SA26_genN,SA27_genN,SA28_genN,SA28bis_genN,SA28ter_genN,SA29_genN,SA30_genN,SA37_genN,SA38_genN,SA39_gen_and_nogenN,Q2N,Q5N	NO	NO	NO	NO
24017-47-8	Triazophos	CCOP(=S)(OCC)OC1=NN(C=N1)C1=CC=CC=C1	0.01416	High (Class III)	1N,2N,3Y,4N	High (Class III)	1N,2N,3Y,4Y,40Y	Risk assessment requires compound-specific toxicity data	Q1Y	NO	NO	NO	NO
2409-55-4	2-tert-Butyl-4-methylphenol	CC1=CC(=C(O)C=C1)C(C)(C)C	8.30148	Low (Class I)	1N,2N,3N,5N,6N,7N,16N,17N,19N,23Y,27Y,28N,30N,18N	Low (Class I)	1N,2N,3N,43N,5N,6N,42N,7N,16N,17N,19N,23Y,27Y,28N,30N,18N	Substance would not be expected to be a safety concern	Q1N,Alerts(genotoxic)Y,SA1_genN,SA2_genN,SA3_genN,SA4_genN,SA5_genN,SA6_genN,SA7_genN,SA8_genN,SA9_genN,SA10_genN,SA11_genN,SA12_genN,SA13_genN,SA14_genN,SA15_genN,SA16_genN,SA18_genN,SA19_genN,SA21_genN,SA22_genN,SA23_genN,SA24_genN,SA25_genN,SA26_genN,SA27_genN,SA28_genN,SA28bis_genN,SA28ter_genN,SA29_genN,SA30_genN,SA37_genN,SA38_genN,SA39_gen_and_nogenN,Q2N,Q5Y,Q6N,Q8N,Q10N,Q12N	NO	NO	NO	NO
2416-94-6	2,3,6-Trimethylphenol	CC1=CC=C(C)C(O)=C1C	2.634	Low (Class I)	1N,2N,3N,5N,6N,7N,16N,17N,19N,23Y,27Y,28N,30N,18N	Low (Class I)	1N,2N,3N,43N,5N,6N,42N,7N,16N,17N,19N,23Y,27Y,28N,30N,18N	Substance would not be expected to be a safety concern	Q1N,Alerts(genotoxic)Y,SA1_genN,SA2_genN,SA3_genN,SA4_genN,SA5_genN,SA6_genN,SA7_genN,SA8_genN,SA9_genN,SA10_genN,SA11_genN,SA12_genN,SA13_genN,SA14_genN,SA15_genN,SA16_genN,SA18_genN,SA19_genN,SA21_genN,SA22_genN,SA23_genN,SA24_genN,SA25_genN,SA26_genN,SA27_genN,SA28_genN,SA28bis_genN,SA28ter_genN,SA29_genN,SA30_genN,SA37_genN,SA38_genN,SA39_gen_and_nogenN,Q2N,Q5Y,Q6N,Q8N,Q10N,Q12N	NO	NO	NO	NO
24169-02-6	Econazole nitrate	ClC1=CC=C(COC(CN2C=CN=C2)C2=C(Cl)C=C(Cl)C=C2)C=C1	0.0081	High (Class III)	1N,2N,3Y,4N	High (Class III)	1N,2N,3Y,4N	Substance would not be expected to be a safety concern	Q1N,Alerts(genotoxic)Y,SA1_genN,SA2_genN,SA3_genN,SA4_genN,SA5_genN,SA6_genN,SA7_genN,SA8_genN,SA9_genN,SA10_genN,SA11_genN,SA12_genN,SA13_genN,SA14_genN,SA15_genN,SA16_genN,SA18_genN,SA19_genN,SA21_genN,SA22_genN,SA23_genN,SA24_genN,SA25_genN,SA26_genN,SA27_genN,SA28_genN,SA28bis_genN,SA28ter_genN,SA29_genN,SA30_genN,SA37_genN,SA38_genN,SA39_gen_and_nogenN,Q2N,Q5N	NO	NO	NO	NO
24219-97-4	Mianserin	CN1CCN2C(C1)C1=CC=CC=C1CC1=C2C=CC=C1	0.02856	High (Class III)	1N,2N,3N,5N,6N,7Y,8N,10N,11Y,33N	High (Class III)	1N,2N,3N,43N,5N,6N,42N,7Y,8N,10N,11Y,33N	Substance would not be expected to be a safety concern	Q1N,Alerts(genotoxic)Y,SA1_genN,SA2_genN,SA3_genN,SA4_genN,SA5_genN,SA6_genN,SA7_genN,SA8_genN,SA9_genN,SA10_genN,SA11_genN,SA12_genN,SA13_genN,SA14_genN,SA15_genN,SA16_genN,SA18_genN,SA19_genN,SA21_genN,SA22_genN,SA23_genN,SA24_genN,SA25_genN,SA26_genN,SA27_genN,SA28_genN,SA28bis_genN,SA28ter_genN,SA29_genN,SA30_genN,SA37_genN,SA38_genN,SA39_gen_and_nogenN,Q2N,Q5N	NO	NO	NO	NO
2451-62-9	Triglycidyl isocyanurate	O=C1N(CC2CO2)C(=O)N(CC2CO2)C(=O)N1CC1CO1	0.4542	High (Class III)	1N,2N,3N,5N,6N,7Y,8N,10Y	High (Class III)	1N,2N,3N,43N,5N,6N,42N,7Y,8N,10Y	Risk assessment requires compound-specific toxicity data	Q1N,Alerts(genotoxic)Y,SA1_genN,SA2_genN,SA3_genN,SA4_genN,SA5_genN,SA6_genN,SA7_genY,SA8_genN,SA9_genN,SA10_genN,SA11_genN,SA12_genN,SA13_genN,SA14_genN,SA15_genN,SA16_genN,SA18_genN,SA19_genN,SA21_genN,SA22_genN,SA23_genN,SA24_genN,SA25_genN,SA26_genN,SA27_genN,SA28_genN,SA28bis_genN,SA28ter_genN,SA29_genN,SA30_genN,SA37_genN,SA38_genN,SA39_gen_and_nogenN,Q2Y,Q3N,Q4Y	YES	YES	NO	NO
24602-86-6	Tridemorph	CCCCCCCCCCCCCN1CC(C)OC(C)C1	0.918	High (Class III)	1N,2N,3N,5N,6N,7Y,8N,10N,11N,12N,22N,33N	High (Class III)	1N,2N,3N,43N,5N,6N,42N,7Y,8N,10N,11N,12N,22N,33N	Substance would not be expected to be a safety concern	Q1N,Alerts(genotoxic)Y,SA1_genN,SA2_genN,SA3_genN,SA4_genN,SA5_genN,SA6_genN,SA7_genN,SA8_genN,SA9_genN,SA10_genN,SA11_genN,SA12_genN,SA13_genN,SA14_genN,SA15_genN,SA16_genN,SA18_genN,SA19_genN,SA21_genN,SA22_genN,SA23_genN,SA24_genN,SA25_genN,SA26_genN,SA27_genN,SA28_genN,SA28bis_genN,SA28ter_genN,SA29_genN,SA30_genN,SA37_genN,SA38_genN,SA39_gen_and_nogenN,Q2N,Q5N	NO	NO	NO	NO
2465-27-2	Auramine hydrochloride	CN(C)C1=CC=C(C=C1)C(=N)C1=CC=C(C=C1)N(C)C	0.01062	High (Class III)	1N,2N,3N,5N,6N,7N,16N,17N,19N,23Y,27Y,28Y,29N,33N	High (Class III)	1N,2N,3N,43N,5N,6N,42N,7N,16N,17N,19N,23Y,27Y,28Y,29N,33N	Negligible risk (low probability of a life-time cancer risk greater than 1 in 10^6	Q1N,Alerts(genotoxic)Y,SA1_genN,SA2_genN,SA3_genN,SA4_genN,SA5_genN,SA6_genN,SA7_genN,SA8_genN,SA9_genN,SA10_genN,SA11_genN,SA12_genN,SA13_genN,SA14_genN,SA15_genN,SA16_genN,SA18_genN,SA19_genN,SA21_genN,SA22_genN,SA23_genN,SA24_genN,SA25_genN,SA26_genN,SA27_genN,SA28_genN,SA28bis_genY,SA28ter_genN,SA29_genN,SA30_genN,SA37_genN,SA38_genN,SA39_gen_and_nogenN,Q2Y,Q3N,Q4N	YES	YES	NO	NO
2467-03-0	2-(4-Hydroxybenzyl)phenol	OC1=CC=C(CC2=C(O)C=CC=C2)C=C1	0.5196	High (Class III)	1N,2N,3N,5N,6N,7N,16N,17N,19N,23Y,27Y,28Y,29N,33N	High (Class III)	1N,2N,3N,43N,5N,6N,42N,7N,16N,17N,19N,23Y,27Y,28Y,29N,33N	Substance would not be expected to be a safety concern	Q1N,Alerts(genotoxic)Y,SA1_genN,SA2_genN,SA3_genN,SA4_genN,SA5_genN,SA6_genN,SA7_genN,SA8_genN,SA9_genN,SA10_genN,SA11_genN,SA12_genN,SA13_genN,SA14_genN,SA15_genN,SA16_genN,SA18_genN,SA19_genN,SA21_genN,SA22_genN,SA23_genN,SA24_genN,SA25_genN,SA26_genN,SA27_genN,SA28_genN,SA28bis_genN,SA28ter_genN,SA29_genN,SA30_genN,SA37_genN,SA38_genN,SA39_gen_and_nogenN,Q2N,Q5N	NO	NO	NO	NO
2492-26-4	Sodium 2-mercaptobenzothiolate	SC1=NC2=C(S1)C=CC=C2	190.49616	High (Class III)	1N,2N,3N,5N,6N,7Y,8N,10N,11N,12Y,13Y,14Y,15N,33N	High (Class III)	1N,2N,3N,43N,5N,6N,42N,7Y,8N,10N,11N,12Y,13Y,14Y,15N,33N	Risk assessment requires compound-specific toxicity data	Q1N,Alerts(genotoxic)Y,SA1_genN,SA2_genN,SA3_genN,SA4_genN,SA5_genN,SA6_genN,SA7_genN,SA8_genN,SA9_genN,SA10_genN,SA11_genN,SA12_genN,SA13_genN,SA14_genN,SA15_genN,SA16_genN,SA18_genN,SA19_genN,SA21_genN,SA22_genN,SA23_genN,SA24_genN,SA25_genN,SA26_genN,SA27_genN,SA28_genN,SA28bis_genN,SA28ter_genN,SA29_genN,SA30_genN,SA37_genN,SA38_genN,SA39_gen_and_nogenN,Q2N,Q5Y,Q6N,Q8Y,Q9Y	NO	NO	NO	NO
249296-43-3	CJ-013610	CC1=NC=CN1C1=CC=C(SC2=CC=CC(=C2)C2(CCOCC2)C(N)=O)C=C1	0.00918	High (Class III)	1N,2N,3N,5N,6N,7Y,8N,10N,11Y,33N	High (Class III)	1N,2N,3N,43Y	Substance would not be expected to be a safety concern	Q1N,Alerts(genotoxic)Y,SA1_genN,SA2_genN,SA3_genN,SA4_genN,SA5_genN,SA6_genN,SA7_genN,SA8_genN,SA9_genN,SA10_genN,SA11_genN,SA12_genN,SA13_genN,SA14_genN,SA15_genN,SA16_genN,SA18_genN,SA19_genN,SA21_genN,SA22_genN,SA23_genN,SA24_genN,SA25_genN,SA26_genN,SA27_genN,SA28_genN,SA28bis_genN,SA28ter_genN,SA29_genN,SA30_genN,SA37_genN,SA38_genN,SA39_gen_and_nogenN,Q2N,Q5N	NO	NO	NO	NO
25057-89-0	Bentazone	CC(C)N1C(=O)C2=C(NS1(=O)=O)C=CC=C2	0.1326	High (Class III)	1N,2N,3Y,4N	High (Class III)	1N,2N,3Y,4N	Substance would not be expected to be a safety concern	Q1N,Alerts(genotoxic)Y,SA1_genN,SA2_genN,SA3_genN,SA4_genN,SA5_genN,SA6_genN,SA7_genN,SA8_genN,SA9_genN,SA10_genN,SA11_genN,SA12_genN,SA13_genN,SA14_genN,SA15_genN,SA16_genN,SA18_genN,SA19_genN,SA21_genN,SA22_genN,SA23_genN,SA24_genN,SA25_genN,SA26_genN,SA27_genN,SA28_genN,SA28bis_genN,SA28ter_genN,SA29_genN,SA30_genN,SA37_genN,SA38_genN,SA39_gen_and_nogenN,Q2N,Q5N	NO	NO	NO	NO
2528-16-7	Monobenzyl phthalate	OC(=O)C1=C(C=CC=C1)C(=O)OCC1=CC=CC=C1	0.0774	Low (Class I)	1N,2N,3N,5N,6N,7N,16N,17N,19N,23Y,27Y,28Y,29Y(30N,18N)(30N,18N)	Low (Class I)	1N,2N,3N,43N,5N,6N,42N,7N,16N,17N,19N,23Y,27Y,28Y,29Y(30N,18N)(30N,18N)	Substance would not be expected to be a safety concern	Q1N,Alerts(genotoxic)Y,SA1_genN,SA2_genN,SA3_genN,SA4_genN,SA5_genN,SA6_genN,SA7_genN,SA8_genN,SA9_genN,SA10_genN,SA11_genN,SA12_genN,SA13_genN,SA14_genN,SA15_genN,SA16_genN,SA18_genN,SA19_genN,SA21_genN,SA22_genN,SA23_genN,SA24_genN,SA25_genN,SA26_genN,SA27_genN,SA28_genN,SA28bis_genN,SA28ter_genN,SA29_genN,SA30_genN,SA37_genN,SA38_genN,SA39_gen_and_nogenN,Q2N,Q5N	NO	NO	NO	NO
25311-71-1	Isofenphos	CCOP(=S)(NC(C)C)OC1=CC=CC=C1C(=O)OC(C)C	0.03582	High (Class III)	1N,2N,3Y,4N	High (Class III)	1N,2N,3Y,4Y,40Y	Risk assessment requires compound-specific toxicity data	Q1Y	NO	NO	NO	NO
25316-40-9	Adriamycin hydrochloride	COc1cccc2C(=O)c3c(O)c4CC(O)(CC(OC5CC(N)C(O)C(C)O5)c4c(O)c3C(=O)c12)C(=O)CO	0.0087	High (Class III)	1N,2N,3N,5N,6N,7Y,8N,10N,11Y,33N	High (Class III)	1N,2N,3N,43N,5N,6N,42N,7Y,8N,10N,11Y,33N	Negligible risk (low probability of a life-time cancer risk greater than 1 in 10^6	Q1N,Alerts(genotoxic)Y,SA1_genN,SA2_genN,SA3_genN,SA4_genN,SA5_genN,SA6_genN,SA7_genN,SA8_genN,SA9_genN,SA10_genN,SA11_genN,SA12_genY,SA13_genN,SA14_genN,SA15_genN,SA16_genN,SA18_genN,SA19_genN,SA21_genN,SA22_genN,SA23_genN,SA24_genN,SA25_genN,SA26_genN,SA27_genN,SA28_genN,SA28bis_genN,SA28ter_genN,SA29_genN,SA30_genN,SA37_genN,SA38_genN,SA39_gen_and_nogenN,Q2Y,Q3N,Q4N	YES	YES	NO	NO
253450-09-8	Besonprodil	FC1=CC=C(CC2CCN(CCS(=O)C3=CC=C4NC(=O)OC4=C3)CC2)C=C1	0.00762	High (Class III)	1N,2N,3Y,4N	High (Class III)	1N,2N,3Y,4N	Substance would not be expected to be a safety concern	Q1N,Alerts(genotoxic)Y,SA1_genN,SA2_genN,SA3_genN,SA4_genN,SA5_genN,SA6_genN,SA7_genN,SA8_genN,SA9_genN,SA10_genN,SA11_genN,SA12_genN,SA13_genN,SA14_genN,SA15_genN,SA16_genN,SA18_genN,SA19_genN,SA21_genN,SA22_genN,SA23_genN,SA24_genN,SA25_genN,SA26_genN,SA27_genN,SA28_genN,SA28bis_genN,SA28ter_genN,SA29_genN,SA30_genN,SA37_genN,SA38_genN,SA39_gen_and_nogenN,Q2N,Q5N	NO	NO	NO	NO
25606-41-1	Propamocarb hydrochloride	CCCOC(=O)NCCCN(C)C	0.01062	High (Class III)	1N,2N,3N,5N,6N,7N,16N,17N,19Y,20N,22N,33N	High (Class III)	1N,2N,3N,43N,5N,6N,42N,7N,16N,17N,19Y,20N,22N,33N	Negligible risk (low probability of a life-time cancer risk greater than 1 in 10^6	Q1N,Alerts(genotoxic)Y,SA1_genN,SA2_genN,SA3_genN,SA4_genN,SA5_genN,SA6_genN,SA7_genN,SA8_genN,SA9_genN,SA10_genN,SA11_genN,SA12_genN,SA13_genN,SA14_genN,SA15_genN,SA16_genY,SA18_genN,SA19_genN,SA21_genN,SA22_genN,SA23_genN,SA24_genN,SA25_genN,SA26_genN,SA27_genN,SA28_genN,SA28bis_genN,SA28ter_genN,SA29_genN,SA30_genN,SA37_genN,SA38_genN,SA39_gen_and_nogenN,Q2Y,Q3N,Q4N	YES	YES	NO	YES
25614-03-3	Bromocriptine	CC(C)CC1N2C(=O)C(NC(=O)C3CN(C)C4CC5=C(Br)NC6=CC=CC(=C56)C4=C3)(OC2(O)C2CCCN2C1=O)C(C)C	0.0786	High (Class III)	1N,2N,3Y,4N	High (Class III)	1N,2N,3Y,4N	Substance would not be expected to be a safety concern	Q1N,Alerts(genotoxic)Y,SA1_genN,SA2_genN,SA3_genN,SA4_genN,SA5_genN,SA6_genN,SA7_genN,SA8_genN,SA9_genN,SA10_genN,SA11_genN,SA12_genN,SA13_genN,SA14_genN,SA15_genN,SA16_genN,SA18_genN,SA19_genN,SA21_genN,SA22_genN,SA23_genN,SA24_genN,SA25_genN,SA26_genN,SA27_genN,SA28_genN,SA28bis_genN,SA28ter_genN,SA29_genN,SA30_genN,SA37_genN,SA38_genN,SA39_gen_and_nogenN,Q2N,Q5N	NO	NO	NO	NO
25812-30-0	Gemfibrozil	CC1=CC(OCCCC(C)(C)C(O)=O)=C(C)C=C1	0.0876	Low (Class I)	1N,2N,3N,5N,6N,7N,16N,17N,19N,23Y,27Y,28N,30N,18N	Low (Class I)	1N,2N,3N,43N,5N,6N,42N,7N,16N,17N,19N,23Y,27Y,28N,30N,18N	Substance would not be expected to be a safety concern	Q1N,Alerts(genotoxic)Y,SA1_genN,SA2_genN,SA3_genN,SA4_genN,SA5_genN,SA6_genN,SA7_genN,SA8_genN,SA9_genN,SA10_genN,SA11_genN,SA12_genN,SA13_genN,SA14_genN,SA15_genN,SA16_genN,SA18_genN,SA19_genN,SA21_genN,SA22_genN,SA23_genN,SA24_genN,SA25_genN,SA26_genN,SA27_genN,SA28_genN,SA28bis_genN,SA28ter_genN,SA29_genN,SA30_genN,SA37_genN,SA38_genN,SA39_gen_and_nogenN,Q2N,Q5N	NO	NO	NO	NO
2593-15-9	Etridiazole	CCOC1=NC(=NS1)C(Cl)(Cl)Cl	0.129	High (Class III)	1N,2N,3Y,4N	High (Class III)	1N,2N,3Y,4N	Substance would not be expected to be a safety concern	Q1N,Alerts(genotoxic)Y,SA1_genN,SA2_genN,SA3_genN,SA4_genN,SA5_genN,SA6_genN,SA7_genN,SA8_genN,SA9_genN,SA10_genN,SA11_genN,SA12_genN,SA13_genN,SA14_genN,SA15_genN,SA16_genN,SA18_genN,SA19_genN,SA21_genN,SA22_genN,SA23_genN,SA24_genN,SA25_genN,SA26_genN,SA27_genN,SA28_genN,SA28bis_genN,SA28ter_genN,SA29_genN,SA30_genN,SA37_genN,SA38_genN,SA39_gen_and_nogenN,Q2N,Q5N	NO	NO	NO	NO
25956-17-6	Allura Red C.I.16035	COC1=C(C=C(C)C(=C1)S(O)(=O)=O)N=NC1=C(O)C=CC2=CC(=CC=C12)S(O)(=O)=O	28.26036	Low (Class I)	1N,2N,3Y,4Y(7N,16N,17N,19N,23Y,27Y,28N,30N,18N)	Low (Class I)	1N,2N,3Y,4Y(40N,41N,7N,16N,17N,19N,23Y,27Y,28N,30N,18N)	Substance would not be expected to be a safety concern	Q1N,Alerts(genotoxic)Y,SA1_genN,SA2_genN,SA3_genN,SA4_genN,SA5_genN,SA6_genN,SA7_genN,SA8_genN,SA9_genN,SA10_genN,SA11_genN,SA12_genN,SA13_genN,SA14_genN,SA15_genN,SA16_genN,SA18_genN,SA19_genN,SA21_genN,SA22_genN,SA23_genN,SA24_genN,SA25_genN,SA26_genN,SA27_genN,SA28_genN,SA28bis_genN,SA28ter_genN,SA29_genN,SA30_genN,SA37_genN,SA38_genN,SA39_gen_and_nogenN,Q2N,Q5Y,Q6N,Q8N,Q10N,Q12N	NO	NO	NO	NO
26225-79-6	Ethofumesate	CCOC1OC2=C(C=C(OS(C)(=O)=O)C=C2)C1(C)C	0.42	Low (Class I)	1N,2N,3Y,4Y(7N,16N,17N,19Y,20Y,21N,18N)	Low (Class I)	1N,2N,3Y,4Y(40N,41N,7N,16N,17N,19Y,20Y,21N,44N,18N)	Substance would not be expected to be a safety concern	Q1N,Alerts(genotoxic)Y,SA1_genN,SA2_genN,SA3_genN,SA4_genN,SA5_genN,SA6_genN,SA7_genN,SA8_genN,SA9_genN,SA10_genN,SA11_genN,SA12_genN,SA13_genN,SA14_genN,SA15_genN,SA16_genN,SA18_genN,SA19_genN,SA21_genN,SA22_genN,SA23_genN,SA24_genN,SA25_genN,SA26_genN,SA27_genN,SA28_genN,SA28bis_genN,SA28ter_genN,SA29_genN,SA30_genN,SA37_genN,SA38_genN,SA39_gen_and_nogenN,Q2N,Q5N	NO	NO	NO	NO
26259-45-0	Secbumeton	CCNC1=NC(OC)=NC(NC(C)CC)=N1	0.1944	High (Class III)	1N,2N,3N,5N,6N,7Y,8N,10N,11Y,33N	High (Class III)	1N,2N,3N,43N,5N,6N,42N,7Y,8N,10N,11Y,33N	Risk assessment requires compound-specific toxicity data	Q1N,Alerts(genotoxic)Y,SA1_genN,SA2_genN,SA3_genN,SA4_genN,SA5_genN,SA6_genN,SA7_genN,SA8_genN,SA9_genN,SA10_genN,SA11_genN,SA12_genN,SA13_genN,SA14_genN,SA15_genN,SA16_genN,SA18_genN,SA19_genN,SA21_genN,SA22_genN,SA23_genN,SA24_genN,SA25_genN,SA26_genN,SA27_genN,SA28_genN,SA28bis_genY,SA28ter_genN,SA29_genN,SA30_genN,SA37_genN,SA38_genN,SA39_gen_and_nogenN,Q2Y,Q3N,Q4Y	YES	YES	NO	NO
2634-33-5	1,2-Benzisothiazolin-3-one	O=C1NSC2=C1C=CC=C2	0.4974	High (Class III)	1N,2N,3N,5N,6N,7Y,8N,10N,11Y,33N	High (Class III)	1N,2N,3N,43Y	Substance would not be expected to be a safety concern	Q1N,Alerts(genotoxic)Y,SA1_genN,SA2_genN,SA3_genN,SA4_genN,SA5_genN,SA6_genN,SA7_genN,SA8_genN,SA9_genN,SA10_genN,SA11_genN,SA12_genN,SA13_genN,SA14_genN,SA15_genN,SA16_genN,SA18_genN,SA19_genN,SA21_genN,SA22_genN,SA23_genN,SA24_genN,SA25_genN,SA26_genN,SA27_genN,SA28_genN,SA28bis_genN,SA28ter_genN,SA29_genN,SA30_genN,SA37_genN,SA38_genN,SA39_gen_and_nogenN,Q2N,Q5N	NO	NO	NO	NO
26530-20-1	Octhilinone	CCCCCCCCN1SC=CC1=O	0.2994	High (Class III)	1N,2N,3N,5N,6N,7Y,8N,10N,11Y,33N	High (Class III)	1N,2N,3N,43Y	Substance would not be expected to be a safety concern	Q1N,Alerts(genotoxic)Y,SA1_genN,SA2_genN,SA3_genN,SA4_genN,SA5_genN,SA6_genN,SA7_genN,SA8_genN,SA9_genN,SA10_genN,SA11_genN,SA12_genN,SA13_genN,SA14_genN,SA15_genN,SA16_genN,SA18_genN,SA19_genN,SA21_genN,SA22_genN,SA23_genN,SA24_genN,SA25_genN,SA26_genN,SA27_genN,SA28_genN,SA28bis_genN,SA28ter_genN,SA29_genN,SA30_genN,SA37_genN,SA38_genN,SA39_gen_and_nogenN,Q2N,Q5N	NO	NO	NO	NO
2675-77-6	Chloroneb	COC1=CC(Cl)=C(OC)C=C1Cl	1.416	High (Class III)	1N,2N,3Y,4N	High (Class III)	1N,2N,3Y,4N	Substance would not be expected to be a safety concern	Q1N,Alerts(genotoxic)Y,SA1_genN,SA2_genN,SA3_genN,SA4_genN,SA5_genN,SA6_genN,SA7_genN,SA8_genN,SA9_genN,SA10_genN,SA11_genN,SA12_genN,SA13_genN,SA14_genN,SA15_genN,SA16_genN,SA18_genN,SA19_genN,SA21_genN,SA22_genN,SA23_genN,SA24_genN,SA25_genN,SA26_genN,SA27_genN,SA28_genN,SA28bis_genN,SA28ter_genN,SA29_genN,SA30_genN,SA37_genN,SA38_genN,SA39_gen_and_nogenN,Q2N,Q5N	NO	NO	NO	NO
26839-75-8	(S)-Timolol	CC(C)(C)NCC(O)COC1=NSN=C1N1CCOCC1	0.01542	High (Class III)	1N,2N,3N,5N,6N,7Y,8N,10N,11Y,33N	High (Class III)	1N,2N,3N,43N,5N,6N,42N,7Y,8N,10N,11Y,33N	Substance would not be expected to be a safety concern	Q1N,Alerts(genotoxic)Y,SA1_genN,SA2_genN,SA3_genN,SA4_genN,SA5_genN,SA6_genN,SA7_genN,SA8_genN,SA9_genN,SA10_genN,SA11_genN,SA12_genN,SA13_genN,SA14_genN,SA15_genN,SA16_genN,SA18_genN,SA19_genN,SA21_genN,SA22_genN,SA23_genN,SA24_genN,SA25_genN,SA26_genN,SA27_genN,SA28_genN,SA28bis_genN,SA28ter_genN,SA29_genN,SA30_genN,SA37_genN,SA38_genN,SA39_gen_and_nogenN,Q2N,Q5N	NO	NO	NO	NO
2687-96-9	1-Dodecyl-2-pyrrolidinone	CCCCCCCCCCCCN1CCCC1=O	0.852	High (Class III)	1N,2N,3N,5N,6N,7Y,8N,10N,11Y,33N	High (Class III)	1N,2N,3N,43N,5N,6N,42N,7Y,8N,10N,11Y,33N	Substance would not be expected to be a safety concern	Q1N,Alerts(genotoxic)Y,SA1_genN,SA2_genN,SA3_genN,SA4_genN,SA5_genN,SA6_genN,SA7_genN,SA8_genN,SA9_genN,SA10_genN,SA11_genN,SA12_genN,SA13_genN,SA14_genN,SA15_genN,SA16_genN,SA18_genN,SA19_genN,SA21_genN,SA22_genN,SA23_genN,SA24_genN,SA25_genN,SA26_genN,SA27_genN,SA28_genN,SA28bis_genN,SA28ter_genN,SA29_genN,SA30_genN,SA37_genN,SA38_genN,SA39_gen_and_nogenN,Q2N,Q5N	NO	NO	NO	NO
2696-84-6	4-Propylaniline	CCCC1=CC=C(N)C=C1	1.008	Low (Class I)	1N,2N,3N,5N,6N,7N,16N,17N,19N,23Y,27Y,28N,30N,18N	Low (Class I)	1N,2N,3N,43N,5N,6N,42N,7N,16N,17N,19N,23Y,27Y,28N,30N,18N	Risk assessment requires compound-specific toxicity data	Q1N,Alerts(genotoxic)Y,SA1_genN,SA2_genN,SA3_genN,SA4_genN,SA5_genN,SA6_genN,SA7_genN,SA8_genN,SA9_genN,SA10_genN,SA11_genN,SA12_genN,SA13_genN,SA14_genN,SA15_genN,SA16_genN,SA18_genN,SA19_genN,SA21_genN,SA22_genN,SA23_genN,SA24_genN,SA25_genN,SA26_genN,SA27_genN,SA28_genY,SA28bis_genN,SA28ter_genN,SA29_genN,SA30_genN,SA37_genN,SA38_genN,SA39_gen_and_nogenN,Q2Y,Q3N,Q4Y	YES	YES	NO	NO
27314-13-2	Norflurazon	CN=C1C=NN(C2=CC=CC(=C2)C(F)(F)F)C(=O)C1Cl	0.2718	High (Class III)	1N,2N,3Y,4N	High (Class III)	1N,2N,3Y,4N	Substance would not be expected to be a safety concern	Q1N,Alerts(genotoxic)Y,SA1_genN,SA2_genN,SA3_genN,SA4_genN,SA5_genN,SA6_genN,SA7_genN,SA8_genN,SA9_genN,SA10_genN,SA11_genN,SA12_genN,SA13_genN,SA14_genN,SA15_genN,SA16_genN,SA18_genN,SA19_genN,SA21_genN,SA22_genN,SA23_genN,SA24_genN,SA25_genN,SA26_genN,SA27_genN,SA28_genN,SA28bis_genN,SA28ter_genN,SA29_genN,SA30_genN,SA37_genN,SA38_genN,SA39_gen_and_nogenN,Q2N,Q5N	NO	NO	NO	NO
2783-94-0	FD&C Yellow 6	OC1=C(N=NC2=CC=C(C=C2)S(O)(=O)=O)C2=C(C=C1)C=C(C=C2)S(O)(=O)=O	16.52148	Low (Class I)	1N,2N,3Y,4Y(7N,16N,17N,19N,23Y,27Y,28N,30N,18N)	Low (Class I)	1N,2N,3Y,4Y(40N,41N,7N,16N,17N,19N,23Y,27Y,28N,30N,18N)	Substance would not be expected to be a safety concern	Q1N,Alerts(genotoxic)Y,SA1_genN,SA2_genN,SA3_genN,SA4_genN,SA5_genN,SA6_genN,SA7_genN,SA8_genN,SA9_genN,SA10_genN,SA11_genN,SA12_genN,SA13_genN,SA14_genN,SA15_genN,SA16_genN,SA18_genN,SA19_genN,SA21_genN,SA22_genN,SA23_genN,SA24_genN,SA25_genN,SA26_genN,SA27_genN,SA28_genN,SA28bis_genN,SA28ter_genN,SA29_genN,SA30_genN,SA37_genN,SA38_genN,SA39_gen_and_nogenN,Q2N,Q5Y,Q6N,Q8N,Q10N,Q12N	NO	NO	NO	NO
2785-87-7	2-Methoxy-4-propylphenol	CCCC1=CC(OC)=C(O)C=C1	3.342	Low (Class I)	1N,2N,3N,5N,6N,7N,16N,17N,19N,23Y,27Y,28N,30N,18N	Low (Class I)	1N,2N,3N,43N,5N,6N,42N,7N,16N,17N,19N,23Y,27Y,28N,30N,18N	Substance would not be expected to be a safety concern	Q1N,Alerts(genotoxic)Y,SA1_genN,SA2_genN,SA3_genN,SA4_genN,SA5_genN,SA6_genN,SA7_genN,SA8_genN,SA9_genN,SA10_genN,SA11_genN,SA12_genN,SA13_genN,SA14_genN,SA15_genN,SA16_genN,SA18_genN,SA19_genN,SA21_genN,SA22_genN,SA23_genN,SA24_genN,SA25_genN,SA26_genN,SA27_genN,SA28_genN,SA28bis_genN,SA28ter_genN,SA29_genN,SA30_genN,SA37_genN,SA38_genN,SA39_gen_and_nogenN,Q2N,Q5Y,Q6N,Q8N,Q10N,Q12N	NO	NO	NO	NO
27955-94-8	4,4',4"-Ethane-1,1,1-triyltriphenol	CC(C1=CC=C(O)C=C1)(C1=CC=C(O)C=C1)C1=CC=C(O)C=C1	0.0333	High (Class III)	1N,2N,3N,5N,6N,7N,16N,17N,19N,23Y,27Y,28Y,29N,33N	High (Class III)	1N,2N,3N,43N,5N,6N,42N,7N,16N,17N,19N,23Y,27Y,28Y,29N,33N	Substance would not be expected to be a safety concern	Q1N,Alerts(genotoxic)Y,SA1_genN,SA2_genN,SA3_genN,SA4_genN,SA5_genN,SA6_genN,SA7_genN,SA8_genN,SA9_genN,SA10_genN,SA11_genN,SA12_genN,SA13_genN,SA14_genN,SA15_genN,SA16_genN,SA18_genN,SA19_genN,SA21_genN,SA22_genN,SA23_genN,SA24_genN,SA25_genN,SA26_genN,SA27_genN,SA28_genN,SA28bis_genN,SA28ter_genN,SA29_genN,SA30_genN,SA37_genN,SA38_genN,SA39_gen_and_nogenN,Q2N,Q5N	NO	NO	NO	NO
28249-77-6	Thiobencarb	CCN(CC)C(=O)SCC1=CC=C(Cl)C=C1	0.05592	High (Class III)	1N,2N,3Y,4N	High (Class III)	1N,2N,3Y,4N	Negligible risk (low probability of a life-time cancer risk greater than 1 in 10^6	Q1N,Alerts(genotoxic)Y,SA1_genN,SA2_genN,SA3_genN,SA4_genN,SA5_genN,SA6_genN,SA7_genN,SA8_genN,SA9_genN,SA10_genN,SA11_genN,SA12_genN,SA13_genN,SA14_genN,SA15_genN,SA16_genY,SA18_genN,SA19_genN,SA21_genN,SA22_genN,SA23_genN,SA24_genN,SA25_genN,SA26_genN,SA27_genN,SA28_genN,SA28bis_genN,SA28ter_genN,SA29_genN,SA30_genN,SA37_genN,SA38_genN,SA39_gen_and_nogenN,Q2Y,Q3N,Q4N	YES	YES	NO	NO
2835-95-2	5-Amino-2-methylphenol	CC1=C(O)C=C(N)C=C1	0.01806	Low (Class I)	1N,2N,3N,5N,6N,7N,16N,17N,19N,23Y,27Y,28N,30N,18N	Low (Class I)	1N,2N,3N,43N,5N,6N,42N,7N,16N,17N,19N,23Y,27Y,28N,30N,18N	Negligible risk (low probability of a life-time cancer risk greater than 1 in 10^6	Q1N,Alerts(genotoxic)Y,SA1_genN,SA2_genN,SA3_genN,SA4_genN,SA5_genN,SA6_genN,SA7_genN,SA8_genN,SA9_genN,SA10_genN,SA11_genN,SA12_genN,SA13_genN,SA14_genN,SA15_genN,SA16_genN,SA18_genN,SA19_genN,SA21_genN,SA22_genN,SA23_genN,SA24_genN,SA25_genN,SA26_genN,SA27_genN,SA28_genY,SA28bis_genN,SA28ter_genN,SA29_genN,SA30_genN,SA37_genN,SA38_genN,SA39_gen_and_nogenN,Q2Y,Q3N,Q4N	YES	YES	NO	NO
28434-00-6	S-Bioallethrin	CC(C)=CC1C(C(=O)OC2CC(=O)C(CC=C)=C2C)C1(C)C	0.03156	Intermediate (Class II)	1N,2N,3N,5N,6N,7N,16N,17Y(18N)(19N,23N,24N,25N,26Y)	Intermediate (Class II)	1N,2N,3N,43N,5N,6N,42N,7N,16N,17Y(18N)(19N,23N,24N,25N,26Y)	Negligible risk (low probability of a life-time cancer risk greater than 1 in 10^6	Q1N,Alerts(genotoxic)Y,SA1_genN,SA2_genN,SA3_genN,SA4_genN,SA5_genN,SA6_genN,SA7_genN,SA8_genN,SA9_genN,SA10_genY,SA11_genN,SA12_genN,SA13_genN,SA14_genN,SA15_genN,SA16_genN,SA18_genN,SA19_genN,SA21_genN,SA22_genN,SA23_genN,SA24_genN,SA25_genN,SA26_genN,SA27_genN,SA28_genN,SA28bis_genN,SA28ter_genN,SA29_genN,SA30_genN,SA37_genN,SA38_genN,SA39_gen_and_nogenN,Q2Y,Q3N,Q4N	YES	YES	NO	NO
28797-61-7	Pirenzepine	CN1CCN(CC(=O)N2C3=CC=CC=C3C(=O)NC3=C2N=CC=C3)CC1	0.00642	High (Class III)	1N,2N,3N,5N,6N,7Y,8N,10N,11Y,33N	High (Class III)	1N,2N,3N,43N,5N,6N,42N,7Y,8N,10N,11Y,33N	Substance would not be expected to be a safety concern	Q1N,Alerts(genotoxic)Y,SA1_genN,SA2_genN,SA3_genN,SA4_genN,SA5_genN,SA6_genN,SA7_genN,SA8_genN,SA9_genN,SA10_genN,SA11_genN,SA12_genN,SA13_genN,SA14_genN,SA15_genN,SA16_genN,SA18_genN,SA19_genN,SA21_genN,SA22_genN,SA23_genN,SA24_genN,SA25_genN,SA26_genN,SA27_genN,SA28_genN,SA28bis_genN,SA28ter_genN,SA29_genN,SA30_genN,SA37_genN,SA38_genN,SA39_gen_and_nogenN,Q2N,Q5N	NO	NO	NO	NO
288104-79-0	Surinabant	CCC1=C(N(N=C1C(=O)NN1CCCCC1)C1=CC=C(Cl)C=C1Cl)C1=CC=C(Br)C=C1	0.005022	High (Class III)	1N,2N,3Y,4N	High (Class III)	1N,2N,3Y,4N	Negligible risk (low probability of a life-time cancer risk greater than 1 in 10^6	Q1N,Alerts(genotoxic)Y,SA1_genN,SA2_genN,SA3_genN,SA4_genN,SA5_genN,SA6_genN,SA7_genN,SA8_genN,SA9_genN,SA10_genN,SA11_genN,SA12_genN,SA13_genY,SA14_genN,SA15_genN,SA16_genN,SA18_genN,SA19_genN,SA21_genN,SA22_genN,SA23_genN,SA24_genN,SA25_genN,SA26_genN,SA27_genN,SA28_genN,SA28bis_genN,SA28ter_genN,SA29_genN,SA30_genN,SA37_genN,SA38_genN,SA39_gen_and_nogenN,Q2Y,Q3N,Q4N	YES	YES	NO	NO
28911-01-5	Triazolam	CC1=NN=C2CN=C(C3=C(Cl)C=CC=C3)C3=C(C=CC(Cl)=C3)N12	0.0792	High (Class III)	1N,2N,3Y,4N	High (Class III)	1N,2N,3Y,4N	Substance would not be expected to be a safety concern	Q1N,Alerts(genotoxic)Y,SA1_genN,SA2_genN,SA3_genN,SA4_genN,SA5_genN,SA6_genN,SA7_genN,SA8_genN,SA9_genN,SA10_genN,SA11_genN,SA12_genN,SA13_genN,SA14_genN,SA15_genN,SA16_genN,SA18_genN,SA19_genN,SA21_genN,SA22_genN,SA23_genN,SA24_genN,SA25_genN,SA26_genN,SA27_genN,SA28_genN,SA28bis_genN,SA28ter_genN,SA29_genN,SA30_genN,SA37_genN,SA38_genN,SA39_gen_and_nogenN,Q2N,Q5N	NO	NO	NO	NO
28981-97-7	Alprazolam	CC1=NN=C2CN=C(C3=CC=CC=C3)C3=CC(Cl)=CC=C3N12	0.0774	High (Class III)	1N,2N,3Y,4N	High (Class III)	1N,2N,3Y,4N	Substance would not be expected to be a safety concern	Q1N,Alerts(genotoxic)Y,SA1_genN,SA2_genN,SA3_genN,SA4_genN,SA5_genN,SA6_genN,SA7_genN,SA8_genN,SA9_genN,SA10_genN,SA11_genN,SA12_genN,SA13_genN,SA14_genN,SA15_genN,SA16_genN,SA18_genN,SA19_genN,SA21_genN,SA22_genN,SA23_genN,SA24_genN,SA25_genN,SA26_genN,SA27_genN,SA28_genN,SA28bis_genN,SA28ter_genN,SA29_genN,SA30_genN,SA37_genN,SA38_genN,SA39_gen_and_nogenN,Q2N,Q5N	NO	NO	NO	NO
290352-28-2	CP-634384	CC1=CC(NC(=O)C(O)=O)=CC(C)=C1OC1=CC=C(O)C2=C1CCC2	0.03318	High (Class III)	1N,2N,3N,5N,6N,7N,16N,17N,19N,23Y,27Y,28Y,29N,33N	High (Class III)	1N,2N,3N,43N,5N,6N,42N,7N,16N,17N,19N,23Y,27Y,28Y,29N,33N	Substance would not be expected to be a safety concern	Q1N,Alerts(genotoxic)Y,SA1_genN,SA2_genN,SA3_genN,SA4_genN,SA5_genN,SA6_genN,SA7_genN,SA8_genN,SA9_genN,SA10_genN,SA11_genN,SA12_genN,SA13_genN,SA14_genN,SA15_genN,SA16_genN,SA18_genN,SA19_genN,SA21_genN,SA22_genN,SA23_genN,SA24_genN,SA25_genN,SA26_genN,SA27_genN,SA28_genN,SA28bis_genN,SA28ter_genN,SA29_genN,SA30_genN,SA37_genN,SA38_genN,SA39_gen_and_nogenN,Q2N,Q5N	NO	NO	NO	NO
29091-21-2	Prodiamine	CCCN(CCC)C1=C(C(N)=C(C=C1[N+]([O-])=O)C(F)(F)F)[N+]([O-])=O	0.00624	High (Class III)	1N,2Y	High (Class III)	1N,2Y	Negligible risk (low probability of a life-time cancer risk greater than 1 in 10^6	Q1N,Alerts(genotoxic)Y,SA1_genN,SA2_genN,SA3_genN,SA4_genN,SA5_genN,SA6_genN,SA7_genN,SA8_genN,SA9_genN,SA10_genN,SA11_genN,SA12_genN,SA13_genN,SA14_genN,SA15_genN,SA16_genN,SA18_genN,SA19_genN,SA21_genN,SA22_genN,SA23_genN,SA24_genN,SA25_genN,SA26_genN,SA27_genY,SA28_genN,SA28bis_genN,SA28ter_genN,SA29_genN,SA30_genN,SA37_genN,SA38_genN,SA39_gen_and_nogenN,Q2Y,Q3N,Q4N	YES	YES	NO	NO
29094-61-9	Glipizide	CC1=NC=C(N=C1)C(=O)NCCC1=CC=C(C=C1)S(=O)(=O)NC(=O)NC1CCCCC1	0.0084	High (Class III)	1N,2N,3Y,4N	High (Class III)	1N,2N,3Y,4N	Substance would not be expected to be a safety concern	Q1N,Alerts(genotoxic)Y,SA1_genN,SA2_genN,SA3_genN,SA4_genN,SA5_genN,SA6_genN,SA7_genN,SA8_genN,SA9_genN,SA10_genN,SA11_genN,SA12_genN,SA13_genN,SA14_genN,SA15_genN,SA16_genN,SA18_genN,SA19_genN,SA21_genN,SA22_genN,SA23_genN,SA24_genN,SA25_genN,SA26_genN,SA27_genN,SA28_genN,SA28bis_genN,SA28ter_genN,SA29_genN,SA30_genN,SA37_genN,SA38_genN,SA39_gen_and_nogenN,Q2N,Q5N	NO	NO	NO	NO
29122-68-7	Atenolol	CC(C)NCC(O)COC1=CC=C(CC(N)=O)C=C1	0.04662	Low (Class I)	1N,2N,3N,5N,6N,7N,16N,17N,19N,23Y,27Y,28N,30N,18N	Low (Class I)	1N,2N,3N,43N,5N,6N,42N,7N,16N,17N,19N,23Y,27Y,28N,30N,18N	Substance would not be expected to be a safety concern	Q1N,Alerts(genotoxic)Y,SA1_genN,SA2_genN,SA3_genN,SA4_genN,SA5_genN,SA6_genN,SA7_genN,SA8_genN,SA9_genN,SA10_genN,SA11_genN,SA12_genN,SA13_genN,SA14_genN,SA15_genN,SA16_genN,SA18_genN,SA19_genN,SA21_genN,SA22_genN,SA23_genN,SA24_genN,SA25_genN,SA26_genN,SA27_genN,SA28_genN,SA28bis_genN,SA28ter_genN,SA29_genN,SA30_genN,SA37_genN,SA38_genN,SA39_gen_and_nogenN,Q2N,Q5N	NO	NO	NO	NO
2919-66-6	Melengestrol acetate	CC(=O)OC1(C(C)=O)C(=C)CC2C3C=C(C)C4=CC(=O)CCC4(C)C3CCC12C	0.1512	High (Class III)	1N,2N,3N,5N,6N,7N,16N,17N,19N,23N,24N,25N,26N,22N,33N	High (Class III)	1N,2N,3N,43N,5N,6N,42N,7N,16N,17N,19N,23N,24N,25N,26N,22N,33N	Risk assessment requires compound-specific toxicity data	Q1N,Alerts(genotoxic)Y,SA1_genN,SA2_genN,SA3_genN,SA4_genN,SA5_genN,SA6_genN,SA7_genN,SA8_genN,SA9_genN,SA10_genY,SA11_genN,SA12_genN,SA13_genN,SA14_genN,SA15_genN,SA16_genN,SA18_genN,SA19_genN,SA21_genN,SA22_genN,SA23_genN,SA24_genN,SA25_genN,SA26_genN,SA27_genN,SA28_genN,SA28bis_genN,SA28ter_genN,SA29_genN,SA30_genN,SA37_genN,SA38_genN,SA39_gen_and_nogenN,Q2Y,Q3N,Q4Y	YES	YES	NO	NO
2921-88-2	Chlorpyrifos	CCOP(=S)(OCC)OC1=NC(Cl)=C(Cl)C=C1Cl	0.02616	High (Class III)	1N,2N,3Y,4N	High (Class III)	1N,2N,3Y,4N	Risk assessment requires compound-specific toxicity data	Q1Y	NO	NO	NO	NO
29232-93-7	Pirimiphos-methyl	CCN(CC)C1=NC(OP(=S)(OC)OC)=CC(C)=N1	0.00684	High (Class III)	1N,2N,3Y,4N	High (Class III)	1N,2N,3Y,4Y,40Y	Risk assessment requires compound-specific toxicity data	Q1Y	YES	YES	NO	NO
29420-49-3	PFBS-K	OS(=O)(=O)C(F)(F)C(F)(F)C(F)(F)C(F)(F)F	0.002826	High (Class III)	1N,2N,3Y,4N	High (Class III)	1N,2N,3Y,4N	Substance would not be expected to be a safety concern	Q1N,Alerts(genotoxic)Y,SA1_genN,SA2_genN,SA3_genN,SA4_genN,SA5_genN,SA6_genN,SA7_genN,SA8_genN,SA9_genN,SA10_genN,SA11_genN,SA12_genN,SA13_genN,SA14_genN,SA15_genN,SA16_genN,SA18_genN,SA19_genN,SA21_genN,SA22_genN,SA23_genN,SA24_genN,SA25_genN,SA26_genN,SA27_genN,SA28_genN,SA28bis_genN,SA28ter_genN,SA29_genN,SA30_genN,SA37_genN,SA38_genN,SA39_gen_and_nogenN,Q2N,Q5N	NO	NO	NO	NO
2943-75-1	Triethoxyoctylsilane	CCCCCCCC[Si](OCC)(OCC)OCC	0.002298	High (Class III)	1N,2N,3Y,4N	High (Class III)	1N,2N,3Y,4N	Substance would not be expected to be a safety concern	Q1N,Alerts(genotoxic)Y,SA1_genN,SA2_genN,SA3_genN,SA4_genN,SA5_genN,SA6_genN,SA7_genN,SA8_genN,SA9_genN,SA10_genN,SA11_genN,SA12_genN,SA13_genN,SA14_genN,SA15_genN,SA16_genN,SA18_genN,SA19_genN,SA21_genN,SA22_genN,SA23_genN,SA24_genN,SA25_genN,SA26_genN,SA27_genN,SA28_genN,SA28bis_genN,SA28ter_genN,SA29_genN,SA30_genN,SA37_genN,SA38_genN,SA39_gen_and_nogenN,Q2N,Q5N	NO	NO	NO	NO
29679-58-1	Fenoprofen	CC(C(O)=O)C1=CC(OC2=CC=CC=C2)=CC=C1	0.02052	High (Class III)	1N,2N,3N,5N,6N,7N,16N,17N,19N,23Y,27Y,28Y,29N,33N	High (Class III)	1N,2N,3N,43N,5N,6N,42N,7N,16N,17N,19N,23Y,27Y,28Y,29N,33N	Substance would not be expected to be a safety concern	Q1N,Alerts(genotoxic)Y,SA1_genN,SA2_genN,SA3_genN,SA4_genN,SA5_genN,SA6_genN,SA7_genN,SA8_genN,SA9_genN,SA10_genN,SA11_genN,SA12_genN,SA13_genN,SA14_genN,SA15_genN,SA16_genN,SA18_genN,SA19_genN,SA21_genN,SA22_genN,SA23_genN,SA24_genN,SA25_genN,SA26_genN,SA27_genN,SA28_genN,SA28bis_genN,SA28ter_genN,SA29_genN,SA30_genN,SA37_genN,SA38_genN,SA39_gen_and_nogenN,Q2N,Q5N	NO	NO	NO	NO
2971-36-0	2,2-Bis(4-hydroxyphenyl)-1,1,1-trichloroethane	OC1=CC=C(C=C1)C(C1=CC=C(O)C=C1)C(Cl)(Cl)Cl	0.02844	High (Class III)	1N,2N,3Y,4N	High (Class III)	1N,2N,3Y,4N	Substance would not be expected to be a safety concern	Q1N,Alerts(genotoxic)Y,SA1_genN,SA2_genN,SA3_genN,SA4_genN,SA5_genN,SA6_genN,SA7_genN,SA8_genN,SA9_genN,SA10_genN,SA11_genN,SA12_genN,SA13_genN,SA14_genN,SA15_genN,SA16_genN,SA18_genN,SA19_genN,SA21_genN,SA22_genN,SA23_genN,SA24_genN,SA25_genN,SA26_genN,SA27_genN,SA28_genN,SA28bis_genN,SA28ter_genN,SA29_genN,SA30_genN,SA37_genN,SA38_genN,SA39_gen_and_nogenN,Q2N,Q5N	NO	NO	NO	NO
298-00-0	Methyl parathion	COP(=S)(OC)OC1=CC=C(C=C1)[N+]([O-])=O	0.00708	High (Class III)	1N,2Y	High (Class III)	1N,2Y	Risk assessment requires compound-specific toxicity data	Q1Y	YES	YES	NO	NO
298-02-2	Phorate	CCOP(=S)(OCC)SCSCC	0.01068	High (Class III)	1N,2N,3Y,4N	High (Class III)	1N,2N,3Y,4Y,40Y	Risk assessment requires compound-specific toxicity data	Q1Y	NO	NO	NO	NO
298-46-4	Carbamazepine	NC(=O)N1C2=CC=CC=C2C=CC2=C1C=CC=C2	0.01962	High (Class III)	1N,2N,3N,5N,6N,7Y,8N,10N,11Y,33N	High (Class III)	1N,2N,3N,43N,5N,6N,42N,7Y,8N,10N,11Y,33N	Substance would not be expected to be a safety concern	Q1N,Alerts(genotoxic)Y,SA1_genN,SA2_genN,SA3_genN,SA4_genN,SA5_genN,SA6_genN,SA7_genN,SA8_genN,SA9_genN,SA10_genN,SA11_genN,SA12_genN,SA13_genN,SA14_genN,SA15_genN,SA16_genN,SA18_genN,SA19_genN,SA21_genN,SA22_genN,SA23_genN,SA24_genN,SA25_genN,SA26_genN,SA27_genN,SA28_genN,SA28bis_genN,SA28ter_genN,SA29_genN,SA30_genN,SA37_genN,SA38_genN,SA39_gen_and_nogenN,Q2N,Q5N	NO	NO	NO	NO
298-81-7	8-Methoxypsoralen	COC1=C2OC(=O)C=CC2=CC2=C1OC=C2	0.04194	High (Class III)	1N,2N,3N,5N,6N,7Y,8Y,9Y	High (Class III)	1N,2N,3N,43N,5N,6N,42N,7Y,8Y,9Y	Negligible risk (low probability of a life-time cancer risk greater than 1 in 10^6	Q1N,Alerts(genotoxic)Y,SA1_genN,SA2_genN,SA3_genN,SA4_genN,SA5_genN,SA6_genN,SA7_genN,SA8_genN,SA9_genN,SA10_genN,SA11_genN,SA12_genN,SA13_genN,SA14_genN,SA15_genN,SA16_genN,SA18_genN,SA19_genY,SA21_genN,SA22_genN,SA23_genN,SA24_genN,SA25_genN,SA26_genN,SA27_genN,SA28_genN,SA28bis_genN,SA28ter_genN,SA29_genN,SA30_genY,SA37_genN,SA38_genN,SA39_gen_and_nogenN,Q2Y,Q3N,Q4N	YES	YES	NO	NO
300-62-9	Amphetamine	CC(N)CC1=CC=CC=C1	0.1866	Low (Class I)	1N,2N,3N,5N,6N,7N,16N,17N,19N,23Y,27Y,28N,30N,18N	Low (Class I)	1N,2N,3N,43N,5N,6N,42N,7N,16N,17N,19N,23Y,27Y,28N,30N,18N	Substance would not be expected to be a safety concern	Q1N,Alerts(genotoxic)Y,SA1_genN,SA2_genN,SA3_genN,SA4_genN,SA5_genN,SA6_genN,SA7_genN,SA8_genN,SA9_genN,SA10_genN,SA11_genN,SA12_genN,SA13_genN,SA14_genN,SA15_genN,SA16_genN,SA18_genN,SA19_genN,SA21_genN,SA22_genN,SA23_genN,SA24_genN,SA25_genN,SA26_genN,SA27_genN,SA28_genN,SA28bis_genN,SA28ter_genN,SA29_genN,SA30_genN,SA37_genN,SA38_genN,SA39_gen_and_nogenN,Q2N,Q5N	NO	NO	NO	NO
302-79-4	all-trans-Retinoic acid	CC(C=CC1=C(C)CCCC1(C)C)=CC=CC(C)=CC(O)=O	0.004728	Low (Class I)	1N,2N,3N,5N,6N,7N,16N,17N,19N,23N,24Y,18N	Low (Class I)	1N,2N,3N,43N,5N,6N,42N,7N,16N,17N,19N,23N,24Y,18N	Substance would not be expected to be a safety concern	Q1N,Alerts(genotoxic)Y,SA1_genN,SA2_genN,SA3_genN,SA4_genN,SA5_genN,SA6_genN,SA7_genN,SA8_genN,SA9_genN,SA10_genN,SA11_genN,SA12_genN,SA13_genN,SA14_genN,SA15_genN,SA16_genN,SA18_genN,SA19_genN,SA21_genN,SA22_genN,SA23_genN,SA24_genN,SA25_genN,SA26_genN,SA27_genN,SA28_genN,SA28bis_genN,SA28ter_genN,SA29_genN,SA30_genN,SA37_genN,SA38_genN,SA39_gen_and_nogenN,Q2N,Q5N	NO	NO	NO	NO
3033-77-0	N,N,N-Trimethyl(oxiran-2-yl)methanaminium chloride	C[N+](C)(C)CC1CO1	18.36774	High (Class III)	1N,2Y	High (Class III)	1N,2Y	Risk assessment requires compound-specific toxicity data	Q1N,Alerts(genotoxic)Y,SA1_genN,SA2_genN,SA3_genN,SA4_genN,SA5_genN,SA6_genN,SA7_genY,SA8_genN,SA9_genN,SA10_genN,SA11_genN,SA12_genN,SA13_genN,SA14_genN,SA15_genN,SA16_genN,SA18_genN,SA19_genN,SA21_genN,SA22_genN,SA23_genN,SA24_genN,SA25_genN,SA26_genN,SA27_genN,SA28_genN,SA28bis_genN,SA28ter_genN,SA29_genN,SA30_genN,SA37_genN,SA38_genN,SA39_gen_and_nogenN,Q2Y,Q3N,Q4Y	YES	YES	NO	NO
30516-87-1	3'-Azido-3'-deoxythymidine	CC1=CN(C2CC(N=[N+]=[N-])C(CO)O2)C(=O)N=C1O	0.066	High (Class III)	1N,2N,3N,5N,6N,7Y,8N,10N,11Y,33N	High (Class III)	1N,2N,3N,43N,5N,6N,42N,7Y,8N,10N,11Y,33N	Negligible risk (low probability of a life-time cancer risk greater than 1 in 10^6	Q1N,Alerts(genotoxic)Y,SA1_genN,SA2_genN,SA3_genN,SA4_genN,SA5_genN,SA6_genN,SA7_genN,SA8_genN,SA9_genN,SA10_genN,SA11_genN,SA12_genN,SA13_genN,SA14_genN,SA15_genN,SA16_genN,SA18_genN,SA19_genN,SA21_genN,SA22_genY,SA23_genN,SA24_genN,SA25_genN,SA26_genN,SA27_genN,SA28_genN,SA28bis_genN,SA28ter_genN,SA29_genN,SA30_genN,SA37_genN,SA38_genN,SA39_gen_and_nogenN,Q2Y,Q3N,Q4N	YES	YES	NO	NO
30560-19-1	Acephate	COP(=O)(NC(C)=O)SC	0.0114	High (Class III)	1N,2N,3Y,4N	High (Class III)	1N,2N,3Y,4Y,40Y	Risk assessment requires compound-specific toxicity data	Q1Y	NO	NO	NO	NO
306-83-2	2,2-Dichloro-1,1,1-trifluoroethane	FC(F)(F)C(Cl)Cl	0.0504	High (Class III)	1N,2N,3Y,4N	High (Class III)	1N,2N,3Y,4N	Negligible risk (low probability of a life-time cancer risk greater than 1 in 10^6	Q1N,Alerts(genotoxic)Y,SA1_genN,SA2_genN,SA3_genN,SA4_genN,SA5_genN,SA6_genN,SA7_genN,SA8_genY,SA9_genN,SA10_genN,SA11_genN,SA12_genN,SA13_genN,SA14_genN,SA15_genN,SA16_genN,SA18_genN,SA19_genN,SA21_genN,SA22_genN,SA23_genN,SA24_genN,SA25_genN,SA26_genN,SA27_genN,SA28_genN,SA28bis_genN,SA28ter_genN,SA29_genN,SA30_genN,SA37_genN,SA38_genN,SA39_gen_and_nogenN,Q2Y,Q3N,Q4N	YES	YES	NO	NO
307-24-4	PFHxA	OC(=O)C(F)(F)C(F)(F)C(F)(F)C(F)(F)C(F)(F)F	0.1686	High (Class III)	1N,2N,3Y,4N	High (Class III)	1N,2N,3Y,4N	Substance would not be expected to be a safety concern	Q1N,Alerts(genotoxic)Y,SA1_genN,SA2_genN,SA3_genN,SA4_genN,SA5_genN,SA6_genN,SA7_genN,SA8_genN,SA9_genN,SA10_genN,SA11_genN,SA12_genN,SA13_genN,SA14_genN,SA15_genN,SA16_genN,SA18_genN,SA19_genN,SA21_genN,SA22_genN,SA23_genN,SA24_genN,SA25_genN,SA26_genN,SA27_genN,SA28_genN,SA28bis_genN,SA28ter_genN,SA29_genN,SA30_genN,SA37_genN,SA38_genN,SA39_gen_and_nogenN,Q2N,Q5N	NO	NO	NO	NO
309-00-2	Aldrin	ClC1=C(Cl)C2(Cl)C3C4CC(C=C4)C3C1(Cl)C2(Cl)Cl	1.968e-06	High (Class III)	1N,2N,3Y,4N	High (Class III)	1N,2N,3Y,4N	Substance would not be expected to be a safety concern	Q1N,Alerts(genotoxic)Y,SA1_genN,SA2_genN,SA3_genN,SA4_genN,SA5_genN,SA6_genN,SA7_genN,SA8_genN,SA9_genN,SA10_genN,SA11_genN,SA12_genN,SA13_genN,SA14_genN,SA15_genN,SA16_genN,SA18_genN,SA19_genN,SA21_genN,SA22_genN,SA23_genN,SA24_genN,SA25_genN,SA26_genN,SA27_genN,SA28_genN,SA28bis_genN,SA28ter_genN,SA29_genN,SA30_genN,SA37_genN,SA38_genN,SA39_gen_and_nogenN,Q2N,Q5Y,Q6N,Q8Y,Q9N	NO	NO	NO	NO
311-45-5	Paraoxon	CCOP(=O)(OCC)OC1=CC=C(C=C1)[N+]([O-])=O	0.04752	High (Class III)	1N,2Y	High (Class III)	1N,2Y	Risk assessment requires compound-specific toxicity data	Q1Y	YES	YES	YES	NO
3118-97-6	C.I. Solvent Orange 7	CC1=CC=C(N=NC2=C(O)C=CC3=CC=CC=C23)C(C)=C1	0.00972	High (Class III)	1N,2N,3N,5N,6N,7N,16N,17N,19N,23Y,27Y,28Y,29N,33N	High (Class III)	1N,2N,3N,43N,5N,6N,42N,7N,16N,17N,19N,23Y,27Y,28Y,29N,33N	Negligible risk (low probability of a life-time cancer risk greater than 1 in 10^6	Q1N,Alerts(genotoxic)Y,SA1_genN,SA2_genN,SA3_genN,SA4_genN,SA5_genN,SA6_genN,SA7_genN,SA8_genN,SA9_genN,SA10_genN,SA11_genN,SA12_genN,SA13_genN,SA14_genN,SA15_genN,SA16_genN,SA18_genN,SA19_genN,SA21_genN,SA22_genN,SA23_genN,SA24_genN,SA25_genN,SA26_genN,SA27_genN,SA28_genN,SA28bis_genN,SA28ter_genN,SA29_genY,SA30_genN,SA37_genN,SA38_genN,SA39_gen_and_nogenN,Q2Y,Q3N,Q4N	YES	YES	NO	NO
31218-83-4	Propetamphos	CCNP(=S)(OC)OC(C)=CC(=O)OC(C)C	0.387	High (Class III)	1N,2N,3Y,4N	High (Class III)	1N,2N,3Y,4Y,40Y	Risk assessment requires compound-specific toxicity data	Q1Y	NO	NO	NO	NO
314-40-9	Bromacil	CCC(C)N1C(=O)N=C(C)C(Br)C1=O	0.0288	High (Class III)	1N,2N,3Y,4N	High (Class III)	1N,2N,3Y,4N	Substance would not be expected to be a safety concern	Q1N,Alerts(genotoxic)Y,SA1_genN,SA2_genN,SA3_genN,SA4_genN,SA5_genN,SA6_genN,SA7_genN,SA8_genN,SA9_genN,SA10_genN,SA11_genN,SA12_genN,SA13_genN,SA14_genN,SA15_genN,SA16_genN,SA18_genN,SA19_genN,SA21_genN,SA22_genN,SA23_genN,SA24_genN,SA25_genN,SA26_genN,SA27_genN,SA28_genN,SA28bis_genN,SA28ter_genN,SA29_genN,SA30_genN,SA37_genN,SA38_genN,SA39_gen_and_nogenN,Q2N,Q5N	NO	NO	NO	NO
3147-75-9	Octrizole	CC(C)(C)CC(C)(C)C1=CC(N2N=C3C=CC=CC3=N2)=C(O)C=C1	6.6e-05	High (Class III)	1N,2N,3N,5N,6N,7Y,8N,10N,11N,12Y,13Y,14Y,15N,33N	High (Class III)	1N,2N,3N,43N,5N,6N,42N,7Y,8N,10N,11N,12Y,13Y,14Y,15N,33N	Substance would not be expected to be a safety concern	Q1N,Alerts(genotoxic)Y,SA1_genN,SA2_genN,SA3_genN,SA4_genN,SA5_genN,SA6_genN,SA7_genN,SA8_genN,SA9_genN,SA10_genN,SA11_genN,SA12_genN,SA13_genN,SA14_genN,SA15_genN,SA16_genN,SA18_genN,SA19_genN,SA21_genN,SA22_genN,SA23_genN,SA24_genN,SA25_genN,SA26_genN,SA27_genN,SA28_genN,SA28bis_genN,SA28ter_genN,SA29_genN,SA30_genN,SA37_genN,SA38_genN,SA39_gen_and_nogenN,Q2N,Q5Y,Q6N,Q8Y,Q9N	NO	NO	NO	NO
321-64-2	Tacrine	NC1=C2CCCCC2=NC2=C1C=CC=C2	0.04596	High (Class III)	1N,2N,3N,5N,6N,7Y,8N,10N,11Y,33N	High (Class III)	1N,2N,3N,43N,5N,6N,42N,7Y,8N,10N,11Y,33N	Negligible risk (low probability of a life-time cancer risk greater than 1 in 10^6	Q1N,Alerts(genotoxic)Y,SA1_genN,SA2_genN,SA3_genN,SA4_genN,SA5_genN,SA6_genN,SA7_genN,SA8_genN,SA9_genN,SA10_genN,SA11_genN,SA12_genN,SA13_genN,SA14_genN,SA15_genN,SA16_genN,SA18_genN,SA19_genN,SA21_genN,SA22_genN,SA23_genN,SA24_genN,SA25_genN,SA26_genN,SA27_genN,SA28_genY,SA28bis_genN,SA28ter_genN,SA29_genN,SA30_genN,SA37_genN,SA38_genN,SA39_gen_and_nogenN,Q2Y,Q3N,Q4N	YES	YES	NO	NO
3236-71-3	4,4'-(9H-Fluorene-9,9-diyl)diphenol	OC1=CC=C(C=C1)C1(C2=C(C=CC=C2)C2=C1C=CC=C2)C1=CC=C(O)C=C1	0.1158	High (Class III)	1N,2N,3N,5N,6N,7N,16N,17N,19N,23Y,27Y,28Y,29N,33N	High (Class III)	1N,2N,3N,43N,5N,6N,42N,7N,16N,17N,19N,23Y,27Y,28Y,29N,33N	Negligible risk (low probability of a life-time cancer risk greater than 1 in 10^6	Q1N,Alerts(genotoxic)Y,SA1_genN,SA2_genN,SA3_genN,SA4_genN,SA5_genN,SA6_genN,SA7_genN,SA8_genN,SA9_genN,SA10_genN,SA11_genN,SA12_genN,SA13_genN,SA14_genN,SA15_genN,SA16_genN,SA18_genY,SA19_genN,SA21_genN,SA22_genN,SA23_genN,SA24_genN,SA25_genN,SA26_genN,SA27_genN,SA28_genN,SA28bis_genN,SA28ter_genN,SA29_genN,SA30_genN,SA37_genN,SA38_genN,SA39_gen_and_nogenN,Q2Y,Q3N,Q4N	YES	YES	NO	NO
32598-13-3	3,3',4,4'-Tetrachlorobinphenyl	ClC1=C(Cl)C=C(C=C1)C1=CC(Cl)=C(Cl)C=C1	1.008e-08	High (Class III)	1N,2N,3Y,4N	High (Class III)	1N,2N,3Y,4N	Risk assessment requires compound-specific toxicity data	Q1Y	NO	NO	NO	NO
32809-16-8	Procymidone	CC12CC1(C)C(=O)N(C2=O)C1=CC(Cl)=CC(Cl)=C1	0.273	High (Class III)	1N,2N,3Y,4N	High (Class III)	1N,2N,3Y,4N	Substance would not be expected to be a safety concern	Q1N,Alerts(genotoxic)Y,SA1_genN,SA2_genN,SA3_genN,SA4_genN,SA5_genN,SA6_genN,SA7_genN,SA8_genN,SA9_genN,SA10_genN,SA11_genN,SA12_genN,SA13_genN,SA14_genN,SA15_genN,SA16_genN,SA18_genN,SA19_genN,SA21_genN,SA22_genN,SA23_genN,SA24_genN,SA25_genN,SA26_genN,SA27_genN,SA28_genN,SA28bis_genN,SA28ter_genN,SA29_genN,SA30_genN,SA37_genN,SA38_genN,SA39_gen_and_nogenN,Q2N,Q5N	NO	NO	NO	NO
330-54-1	Diuron	CN(C)C(=O)NC1=CC(Cl)=C(Cl)C=C1	0.648	High (Class III)	1N,2N,3Y,4N	High (Class III)	1N,2N,3Y,4N	Substance would not be expected to be a safety concern	Q1N,Alerts(genotoxic)Y,SA1_genN,SA2_genN,SA3_genN,SA4_genN,SA5_genN,SA6_genN,SA7_genN,SA8_genN,SA9_genN,SA10_genN,SA11_genN,SA12_genN,SA13_genN,SA14_genN,SA15_genN,SA16_genN,SA18_genN,SA19_genN,SA21_genN,SA22_genN,SA23_genN,SA24_genN,SA25_genN,SA26_genN,SA27_genN,SA28_genN,SA28bis_genN,SA28ter_genN,SA29_genN,SA30_genN,SA37_genN,SA38_genN,SA39_gen_and_nogenN,Q2N,Q5N	NO	NO	NO	NO
330-55-2	Linuron	CON(C)C(=O)NC1=CC=C(Cl)C(Cl)=C1	0.1764	High (Class III)	1N,2N,3Y,4N	High (Class III)	1N,2N,3Y,4N	Substance would not be expected to be a safety concern	Q1N,Alerts(genotoxic)Y,SA1_genN,SA2_genN,SA3_genN,SA4_genN,SA5_genN,SA6_genN,SA7_genN,SA8_genN,SA9_genN,SA10_genN,SA11_genN,SA12_genN,SA13_genN,SA14_genN,SA15_genN,SA16_genN,SA18_genN,SA19_genN,SA21_genN,SA22_genN,SA23_genN,SA24_genN,SA25_genN,SA26_genN,SA27_genN,SA28_genN,SA28bis_genN,SA28ter_genN,SA29_genN,SA30_genN,SA37_genN,SA38_genN,SA39_gen_and_nogenN,Q2N,Q5N	NO	NO	NO	NO
33089-61-1	Amitraz	CN(C=NC1=CC=C(C)C=C1C)C=NC1=CC=C(C)C=C1C	0.0744	High (Class III)	1N,2N,3N,5N,6N,7N,16N,17N,19N,23Y,27Y,28Y,29N,33N	High (Class III)	1N,2N,3N,43N,5N,6N,42N,7N,16N,17N,19N,23Y,27Y,28Y,29N,33N	Substance would not be expected to be a safety concern	Q1N,Alerts(genotoxic)Y,SA1_genN,SA2_genN,SA3_genN,SA4_genN,SA5_genN,SA6_genN,SA7_genN,SA8_genN,SA9_genN,SA10_genN,SA11_genN,SA12_genN,SA13_genN,SA14_genN,SA15_genN,SA16_genN,SA18_genN,SA19_genN,SA21_genN,SA22_genN,SA23_genN,SA24_genN,SA25_genN,SA26_genN,SA27_genN,SA28_genN,SA28bis_genN,SA28ter_genN,SA29_genN,SA30_genN,SA37_genN,SA38_genN,SA39_gen_and_nogenN,Q2N,Q5N	NO	NO	NO	NO
33228-44-3	4-Pentylaniline	CCCCCC1=CC=C(N)C=C1	1.074	Low (Class I)	1N,2N,3N,5N,6N,7N,16N,17N,19N,23Y,27Y,28N,30N,18N	Low (Class I)	1N,2N,3N,43N,5N,6N,42N,7N,16N,17N,19N,23Y,27Y,28N,30N,18N	Risk assessment requires compound-specific toxicity data	Q1N,Alerts(genotoxic)Y,SA1_genN,SA2_genN,SA3_genN,SA4_genN,SA5_genN,SA6_genN,SA7_genN,SA8_genN,SA9_genN,SA10_genN,SA11_genN,SA12_genN,SA13_genN,SA14_genN,SA15_genN,SA16_genN,SA18_genN,SA19_genN,SA21_genN,SA22_genN,SA23_genN,SA24_genN,SA25_genN,SA26_genN,SA27_genN,SA28_genY,SA28bis_genN,SA28ter_genN,SA29_genN,SA30_genN,SA37_genN,SA38_genN,SA39_gen_and_nogenN,Q2Y,Q3N,Q4Y	YES	YES	NO	NO
33228-45-4	4-Hexylaniline	CCCCCCC1=CC=C(N)C=C1	0.666	Low (Class I)	1N,2N,3N,5N,6N,7N,16N,17N,19N,23Y,27Y,28N,30N,18N	Low (Class I)	1N,2N,3N,43N,5N,6N,42N,7N,16N,17N,19N,23Y,27Y,28N,30N,18N	Risk assessment requires compound-specific toxicity data	Q1N,Alerts(genotoxic)Y,SA1_genN,SA2_genN,SA3_genN,SA4_genN,SA5_genN,SA6_genN,SA7_genN,SA8_genN,SA9_genN,SA10_genN,SA11_genN,SA12_genN,SA13_genN,SA14_genN,SA15_genN,SA16_genN,SA18_genN,SA19_genN,SA21_genN,SA22_genN,SA23_genN,SA24_genN,SA25_genN,SA26_genN,SA27_genN,SA28_genY,SA28bis_genN,SA28ter_genN,SA29_genN,SA30_genN,SA37_genN,SA38_genN,SA39_gen_and_nogenN,Q2Y,Q3N,Q4Y	YES	YES	NO	NO
33284-52-5	3,3',5,5'-tetrachlorobiphenyl	ClC1=CC(=CC(Cl)=C1)C1=CC(Cl)=CC(Cl)=C1	2.46e-07	High (Class III)	1N,2N,3Y,4N	High (Class III)	1N,2N,3Y,4N	Risk assessment requires compound-specific toxicity data	Q1Y	NO	NO	NO	NO
33286-22-5	Diltiazem hydrochloride	COC1=CC=C(C=C1)C1SC2=CC=CC=C2N(CCN(C)C)C(=O)C1OC(C)=O	0.0066	High (Class III)	1N,2N,3N,5N,6N,7Y,8N,10N,11Y,33N	High (Class III)	1N,2N,3N,43Y	Substance would not be expected to be a safety concern	Q1N,Alerts(genotoxic)Y,SA1_genN,SA2_genN,SA3_genN,SA4_genN,SA5_genN,SA6_genN,SA7_genN,SA8_genN,SA9_genN,SA10_genN,SA11_genN,SA12_genN,SA13_genN,SA14_genN,SA15_genN,SA16_genN,SA18_genN,SA19_genN,SA21_genN,SA22_genN,SA23_genN,SA24_genN,SA25_genN,SA26_genN,SA27_genN,SA28_genN,SA28bis_genN,SA28ter_genN,SA29_genN,SA30_genN,SA37_genN,SA38_genN,SA39_gen_and_nogenN,Q2N,Q5N	NO	NO	NO	NO
333-41-5	Diazinon	CCOP(=S)(OCC)OC1=NC(=NC(C)=C1)C(C)C	0.01992	High (Class III)	1N,2N,3Y,4N	High (Class III)	1N,2N,3Y,4Y,40Y	Risk assessment requires compound-specific toxicity data	Q1Y	NO	NO	NO	NO
3337-71-1	Asulam	COC(=O)NS(=O)(=O)C1=CC=C(N)C=C1	0.01746	High (Class III)	1N,2N,3Y,4N	High (Class III)	1N,2N,3Y,4N	Negligible risk (low probability of a life-time cancer risk greater than 1 in 10^6	Q1N,Alerts(genotoxic)Y,SA1_genN,SA2_genN,SA3_genN,SA4_genN,SA5_genN,SA6_genN,SA7_genN,SA8_genN,SA9_genN,SA10_genN,SA11_genN,SA12_genN,SA13_genN,SA14_genN,SA15_genN,SA16_genN,SA18_genN,SA19_genN,SA21_genN,SA22_genN,SA23_genN,SA24_genN,SA25_genN,SA26_genN,SA27_genN,SA28_genY,SA28bis_genN,SA28ter_genN,SA29_genN,SA30_genN,SA37_genN,SA38_genN,SA39_gen_and_nogenN,Q2Y,Q3N,Q4N	YES	YES	NO	YES
335-67-1	PFOA	OC(=O)C(F)(F)C(F)(F)C(F)(F)C(F)(F)C(F)(F)C(F)(F)C(F)(F)F	0.003282	High (Class III)	1N,2N,3Y,4N	High (Class III)	1N,2N,3Y,4N	Substance would not be expected to be a safety concern	Q1N,Alerts(genotoxic)Y,SA1_genN,SA2_genN,SA3_genN,SA4_genN,SA5_genN,SA6_genN,SA7_genN,SA8_genN,SA9_genN,SA10_genN,SA11_genN,SA12_genN,SA13_genN,SA14_genN,SA15_genN,SA16_genN,SA18_genN,SA19_genN,SA21_genN,SA22_genN,SA23_genN,SA24_genN,SA25_genN,SA26_genN,SA27_genN,SA28_genN,SA28bis_genN,SA28ter_genN,SA29_genN,SA30_genN,SA37_genN,SA38_genN,SA39_gen_and_nogenN,Q2N,Q5N	NO	NO	NO	NO
335-76-2	PFDA	OC(=O)C(F)(F)C(F)(F)C(F)(F)C(F)(F)C(F)(F)C(F)(F)C(F)(F)C(F)(F)C(F)(F)F	2.628e-05	High (Class III)	1N,2N,3Y,4N	High (Class III)	1N,2N,3Y,4N	Substance would not be expected to be a safety concern	Q1N,Alerts(genotoxic)Y,SA1_genN,SA2_genN,SA3_genN,SA4_genN,SA5_genN,SA6_genN,SA7_genN,SA8_genN,SA9_genN,SA10_genN,SA11_genN,SA12_genN,SA13_genN,SA14_genN,SA15_genN,SA16_genN,SA18_genN,SA19_genN,SA21_genN,SA22_genN,SA23_genN,SA24_genN,SA25_genN,SA26_genN,SA27_genN,SA28_genN,SA28bis_genN,SA28ter_genN,SA29_genN,SA30_genN,SA37_genN,SA38_genN,SA39_gen_and_nogenN,Q2N,Q5Y,Q6N,Q8Y,Q9N	NO	NO	NO	NO
335104-84-2	Tembotrione	CS(=O)(=O)C1=C(COCC(F)(F)F)C(Cl)=C(C=C1)C(=O)C1C(=O)CCCC1=O	0.0798	High (Class III)	1N,2N,3Y,4N	High (Class III)	1N,2N,3Y,4N	Substance would not be expected to be a safety concern	Q1N,Alerts(genotoxic)Y,SA1_genN,SA2_genN,SA3_genN,SA4_genN,SA5_genN,SA6_genN,SA7_genN,SA8_genN,SA9_genN,SA10_genN,SA11_genN,SA12_genN,SA13_genN,SA14_genN,SA15_genN,SA16_genN,SA18_genN,SA19_genN,SA21_genN,SA22_genN,SA23_genN,SA24_genN,SA25_genN,SA26_genN,SA27_genN,SA28_genN,SA28bis_genN,SA28ter_genN,SA29_genN,SA30_genN,SA37_genN,SA38_genN,SA39_gen_and_nogenN,Q2N,Q5N	NO	NO	NO	NO
33629-47-9	Butralin	CCC(C)NC1=C(C=C(C=C1[N+]([O-])=O)C(C)(C)C)[N+]([O-])=O	0.2592	High (Class III)	1N,2Y	High (Class III)	1N,2Y	Risk assessment requires compound-specific toxicity data	Q1N,Alerts(genotoxic)Y,SA1_genN,SA2_genN,SA3_genN,SA4_genN,SA5_genN,SA6_genN,SA7_genN,SA8_genN,SA9_genN,SA10_genN,SA11_genN,SA12_genN,SA13_genN,SA14_genN,SA15_genN,SA16_genN,SA18_genN,SA19_genN,SA21_genN,SA22_genN,SA23_genN,SA24_genN,SA25_genN,SA26_genN,SA27_genY,SA28_genN,SA28bis_genN,SA28ter_genN,SA29_genN,SA30_genN,SA37_genN,SA38_genN,SA39_gen_and_nogenN,Q2Y,Q3N,Q4Y	YES	YES	NO	NO
3380-34-5	Triclosan	OC1=C(OC2=CC=C(Cl)C=C2Cl)C=CC(Cl)=C1	1.158	High (Class III)	1N,2N,3Y,4N	High (Class III)	1N,2N,3Y,4N	Substance would not be expected to be a safety concern	Q1N,Alerts(genotoxic)Y,SA1_genN,SA2_genN,SA3_genN,SA4_genN,SA5_genN,SA6_genN,SA7_genN,SA8_genN,SA9_genN,SA10_genN,SA11_genN,SA12_genN,SA13_genN,SA14_genN,SA15_genN,SA16_genN,SA18_genN,SA19_genN,SA21_genN,SA22_genN,SA23_genN,SA24_genN,SA25_genN,SA26_genN,SA27_genN,SA28_genN,SA28bis_genN,SA28ter_genN,SA29_genN,SA30_genN,SA37_genN,SA38_genN,SA39_gen_and_nogenN,Q2N,Q5N	NO	NO	NO	NO
33820-53-0	Isopropalin	CCCN(CCC)C1=C(C=C(C=C1[N+]([O-])=O)C(C)C)[N+]([O-])=O	0.1698	High (Class III)	1N,2Y	High (Class III)	1N,2Y	Risk assessment requires compound-specific toxicity data	Q1N,Alerts(genotoxic)Y,SA1_genN,SA2_genN,SA3_genN,SA4_genN,SA5_genN,SA6_genN,SA7_genN,SA8_genN,SA9_genN,SA10_genN,SA11_genN,SA12_genN,SA13_genN,SA14_genN,SA15_genN,SA16_genN,SA18_genN,SA19_genN,SA21_genN,SA22_genN,SA23_genN,SA24_genN,SA25_genN,SA26_genN,SA27_genY,SA28_genN,SA28bis_genN,SA28ter_genN,SA29_genN,SA30_genN,SA37_genN,SA38_genN,SA39_gen_and_nogenN,Q2Y,Q3N,Q4Y	YES	YES	NO	NO
33979-03-2	2,2',4,4',6,6'-Hexachlorobiphenyl	ClC1=CC(Cl)=C(C(Cl)=C1)C1=C(Cl)C=C(Cl)C=C1Cl	2.004e-07	High (Class III)	1N,2N,3Y,4N	High (Class III)	1N,2N,3Y,4N	Risk assessment requires compound-specific toxicity data	Q1Y	NO	NO	NO	NO
34014-18-1	Tebuthiuron	CNC(=O)N(C)C1=NN=C(S1)C(C)(C)C	0.02346	High (Class III)	1N,2N,3N,5N,6N,7Y,8N,10N,11Y,33N	High (Class III)	1N,2N,3N,43N,5N,6N,42N,7Y,8N,10N,11Y,33N	Substance would not be expected to be a safety concern	Q1N,Alerts(genotoxic)Y,SA1_genN,SA2_genN,SA3_genN,SA4_genN,SA5_genN,SA6_genN,SA7_genN,SA8_genN,SA9_genN,SA10_genN,SA11_genN,SA12_genN,SA13_genN,SA14_genN,SA15_genN,SA16_genN,SA18_genN,SA19_genN,SA21_genN,SA22_genN,SA23_genN,SA24_genN,SA25_genN,SA26_genN,SA27_genN,SA28_genN,SA28bis_genN,SA28ter_genN,SA29_genN,SA30_genN,SA37_genN,SA38_genN,SA39_gen_and_nogenN,Q2N,Q5N	NO	NO	NO	NO
34123-59-6	Isoproturon	CC(C)C1=CC=C(NC(=O)N(C)C)C=C1	0.02406	Low (Class I)	1N,2N,3N,5N,6N,7N,16N,17N,19N,23Y,27Y,28N,30N,18N	Low (Class I)	1N,2N,3N,43N,5N,6N,42N,7N,16N,17N,19N,23Y,27Y,28N,30N,18N	Substance would not be expected to be a safety concern	Q1N,Alerts(genotoxic)Y,SA1_genN,SA2_genN,SA3_genN,SA4_genN,SA5_genN,SA6_genN,SA7_genN,SA8_genN,SA9_genN,SA10_genN,SA11_genN,SA12_genN,SA13_genN,SA14_genN,SA15_genN,SA16_genN,SA18_genN,SA19_genN,SA21_genN,SA22_genN,SA23_genN,SA24_genN,SA25_genN,SA26_genN,SA27_genN,SA28_genN,SA28bis_genN,SA28ter_genN,SA29_genN,SA30_genN,SA37_genN,SA38_genN,SA39_gen_and_nogenN,Q2N,Q5N	NO	NO	NO	NO
34256-82-1	Acetochlor	CCOCN(C(=O)CCl)C1=C(CC)C=CC=C1C	0.005838	High (Class III)	1N,2N,3Y,4N	High (Class III)	1N,2N,3Y,4N	Negligible risk (low probability of a life-time cancer risk greater than 1 in 10^6	Q1N,Alerts(genotoxic)Y,SA1_genN,SA2_genN,SA3_genN,SA4_genN,SA5_genN,SA6_genN,SA7_genN,SA8_genY,SA9_genN,SA10_genN,SA11_genN,SA12_genN,SA13_genN,SA14_genN,SA15_genN,SA16_genN,SA18_genN,SA19_genN,SA21_genN,SA22_genN,SA23_genN,SA24_genN,SA25_genN,SA26_genN,SA27_genN,SA28_genN,SA28bis_genN,SA28ter_genN,SA29_genN,SA30_genN,SA37_genN,SA38_genN,SA39_gen_and_nogenN,Q2Y,Q3N,Q4N	YES	YES	NO	NO
34487-61-1	Phenol Red sodium salt	OC1=CC=C(C=C1)C1(OS(=O)(=O)C2=C1C=CC=C2)C1=CC=C(O)C=C1	0.00642	Low (Class I)	1N,2N,3Y,4Y,7Y,8N,10N,11Y,33Y	Low (Class I)	1N,2N,3Y,4Y,40N,41N,7Y,8N,10N,11Y,33Y	Substance would not be expected to be a safety concern	Q1N,Alerts(genotoxic)Y,SA1_genN,SA2_genN,SA3_genN,SA4_genN,SA5_genN,SA6_genN,SA7_genN,SA8_genN,SA9_genN,SA10_genN,SA11_genN,SA12_genN,SA13_genN,SA14_genN,SA15_genN,SA16_genN,SA18_genN,SA19_genN,SA21_genN,SA22_genN,SA23_genN,SA24_genN,SA25_genN,SA26_genN,SA27_genN,SA28_genN,SA28bis_genN,SA28ter_genN,SA29_genN,SA30_genN,SA37_genN,SA38_genN,SA39_gen_and_nogenN,Q2N,Q5N	NO	NO	NO	NO
35065-27-1	2,2',4,4',5,5'-Hexachlorobiphenyl	ClC1=CC(Cl)=C(C=C1Cl)C1=CC(Cl)=C(Cl)C=C1Cl	8.58e-10	High (Class III)	1N,2N,3Y,4N	High (Class III)	1N,2N,3Y,4N	Risk assessment requires compound-specific toxicity data	Q1Y	NO	NO	NO	NO
35256-85-0	Butam	CC(C)N(CC1=CC=CC=C1)C(=O)C(C)(C)C	0.4194	Low (Class I)	1N,2N,3N,5N,6N,7N,16N,17N,19N,23Y,27Y,28N,30N,18N	Low (Class I)	1N,2N,3N,43N,5N,6N,42N,7N,16N,17N,19N,23Y,27Y,28N,30N,18N	Substance would not be expected to be a safety concern	Q1N,Alerts(genotoxic)Y,SA1_genN,SA2_genN,SA3_genN,SA4_genN,SA5_genN,SA6_genN,SA7_genN,SA8_genN,SA9_genN,SA10_genN,SA11_genN,SA12_genN,SA13_genN,SA14_genN,SA15_genN,SA16_genN,SA18_genN,SA19_genN,SA21_genN,SA22_genN,SA23_genN,SA24_genN,SA25_genN,SA26_genN,SA27_genN,SA28_genN,SA28bis_genN,SA28ter_genN,SA29_genN,SA30_genN,SA37_genN,SA38_genN,SA39_gen_and_nogenN,Q2N,Q5N	NO	NO	NO	NO
35367-38-5	Diflubenzuron	FC1=CC=CC(F)=C1C(=O)NC(=O)NC1=CC=C(Cl)C=C1	0.01224	High (Class III)	1N,2N,3Y,4N	High (Class III)	1N,2N,3Y,4N	Substance would not be expected to be a safety concern	Q1N,Alerts(genotoxic)Y,SA1_genN,SA2_genN,SA3_genN,SA4_genN,SA5_genN,SA6_genN,SA7_genN,SA8_genN,SA9_genN,SA10_genN,SA11_genN,SA12_genN,SA13_genN,SA14_genN,SA15_genN,SA16_genN,SA18_genN,SA19_genN,SA21_genN,SA22_genN,SA23_genN,SA24_genN,SA25_genN,SA26_genN,SA27_genN,SA28_genN,SA28bis_genN,SA28ter_genN,SA29_genN,SA30_genN,SA37_genN,SA38_genN,SA39_gen_and_nogenN,Q2N,Q5N	NO	NO	NO	NO
355-46-4	PFHxS	OS(=O)(=O)C(F)(F)C(F)(F)C(F)(F)C(F)(F)C(F)(F)C(F)(F)F	0.2604	High (Class III)	1N,2N,3Y,4N	High (Class III)	1N,2N,3Y,4N	Substance would not be expected to be a safety concern	Q1N,Alerts(genotoxic)Y,SA1_genN,SA2_genN,SA3_genN,SA4_genN,SA5_genN,SA6_genN,SA7_genN,SA8_genN,SA9_genN,SA10_genN,SA11_genN,SA12_genN,SA13_genN,SA14_genN,SA15_genN,SA16_genN,SA18_genN,SA19_genN,SA21_genN,SA22_genN,SA23_genN,SA24_genN,SA25_genN,SA26_genN,SA27_genN,SA28_genN,SA28bis_genN,SA28ter_genN,SA29_genN,SA30_genN,SA37_genN,SA38_genN,SA39_gen_and_nogenN,Q2N,Q5N	NO	NO	NO	NO
35554-44-0	Imazalil	ClC1=CC(Cl)=C(C=C1)C(CN1C=CN=C1)OCC=C	0.05196	High (Class III)	1N,2N,3Y,4N	High (Class III)	1N,2N,3Y,4N	Substance would not be expected to be a safety concern	Q1N,Alerts(genotoxic)Y,SA1_genN,SA2_genN,SA3_genN,SA4_genN,SA5_genN,SA6_genN,SA7_genN,SA8_genN,SA9_genN,SA10_genN,SA11_genN,SA12_genN,SA13_genN,SA14_genN,SA15_genN,SA16_genN,SA18_genN,SA19_genN,SA21_genN,SA22_genN,SA23_genN,SA24_genN,SA25_genN,SA26_genN,SA27_genN,SA28_genN,SA28bis_genN,SA28ter_genN,SA29_genN,SA30_genN,SA37_genN,SA38_genN,SA39_gen_and_nogenN,Q2N,Q5N	NO	NO	NO	NO
35575-96-3	Azamethiphos	COP(=O)(OC)SCN1C(=O)OC2=CC(Cl)=CN=C12	0.05268	High (Class III)	1N,2N,3Y,4N	High (Class III)	1N,2N,3Y,4N	Risk assessment requires compound-specific toxicity data	Q1Y	NO	NO	NO	NO
36062-04-1	Tetrahydrocurcumin	COC1=CC(CCC(=O)CC(=O)CCC2=CC(OC)=C(O)C=C2)=CC=C1O	0.01206	High (Class III)	1N,2N,3N,5N,6N,7N,16N,17N,19N,23Y,27Y,28Y,29N,33N	High (Class III)	1N,2N,3N,43N,5N,6N,42N,7N,16N,17N,19N,23Y,27Y,28Y,29N,33N	Substance would not be expected to be a safety concern	Q1N,Alerts(genotoxic)Y,SA1_genN,SA2_genN,SA3_genN,SA4_genN,SA5_genN,SA6_genN,SA7_genN,SA8_genN,SA9_genN,SA10_genN,SA11_genN,SA12_genN,SA13_genN,SA14_genN,SA15_genN,SA16_genN,SA18_genN,SA19_genN,SA21_genN,SA22_genN,SA23_genN,SA24_genN,SA25_genN,SA26_genN,SA27_genN,SA28_genN,SA28bis_genN,SA28ter_genN,SA29_genN,SA30_genN,SA37_genN,SA38_genN,SA39_gen_and_nogenN,Q2N,Q5N	NO	NO	NO	NO
361343-19-3	Elzasonan	CN1CCN(CC1)C1=CC=CC=C1C=C1SCCN(C1=O)C1=CC(Cl)=C(Cl)C=C1	0.00816	High (Class III)	1N,2N,3Y,4N	High (Class III)	1N,2N,3Y,4N	Substance would not be expected to be a safety concern	Q1N,Alerts(genotoxic)Y,SA1_genN,SA2_genN,SA3_genN,SA4_genN,SA5_genN,SA6_genN,SA7_genN,SA8_genN,SA9_genN,SA10_genN,SA11_genN,SA12_genN,SA13_genN,SA14_genN,SA15_genN,SA16_genN,SA18_genN,SA19_genN,SA21_genN,SA22_genN,SA23_genN,SA24_genN,SA25_genN,SA26_genN,SA27_genN,SA28_genN,SA28bis_genN,SA28ter_genN,SA29_genN,SA30_genN,SA37_genN,SA38_genN,SA39_gen_and_nogenN,Q2N,Q5N	NO	NO	NO	NO
361377-29-9	Fluoxastrobin	CON=C(C1=NOCCO1)C1=C(OC2=C(F)C(OC3=C(Cl)C=CC=C3)=NC=N2)C=CC=C1	0.01242	High (Class III)	1N,2N,3Y,4N	High (Class III)	1N,2N,3Y,4N	Substance would not be expected to be a safety concern	Q1N,Alerts(genotoxic)Y,SA1_genN,SA2_genN,SA3_genN,SA4_genN,SA5_genN,SA6_genN,SA7_genN,SA8_genN,SA9_genN,SA10_genN,SA11_genN,SA12_genN,SA13_genN,SA14_genN,SA15_genN,SA16_genN,SA18_genN,SA19_genN,SA21_genN,SA22_genN,SA23_genN,SA24_genN,SA25_genN,SA26_genN,SA27_genN,SA28_genN,SA28bis_genN,SA28ter_genN,SA29_genN,SA30_genN,SA37_genN,SA38_genN,SA39_gen_and_nogenN,Q2N,Q5N	NO	NO	NO	NO
364-62-5	Metoclopramide	CCN(CC)CCNC(=O)C1=CC(Cl)=C(N)C=C1OC	0.01254	High (Class III)	1N,2N,3Y,4N	High (Class III)	1N,2N,3Y,4N	Negligible risk (low probability of a life-time cancer risk greater than 1 in 10^6	Q1N,Alerts(genotoxic)Y,SA1_genN,SA2_genN,SA3_genN,SA4_genN,SA5_genN,SA6_genN,SA7_genN,SA8_genN,SA9_genN,SA10_genN,SA11_genN,SA12_genN,SA13_genN,SA14_genN,SA15_genN,SA16_genN,SA18_genN,SA19_genN,SA21_genN,SA22_genN,SA23_genN,SA24_genN,SA25_genN,SA26_genN,SA27_genN,SA28_genY,SA28bis_genN,SA28ter_genN,SA29_genN,SA30_genN,SA37_genN,SA38_genN,SA39_gen_and_nogenN,Q2Y,Q3N,Q4N	YES	YES	NO	NO
36505-84-7	Buspirone	O=C1CC2(CCCC2)CC(=O)N1CCCCN1CCN(CC1)C1=NC=CC=N1	0.01848	High (Class III)	1N,2N,3N,5N,6N,7Y,8N,10N,11Y,33N	High (Class III)	1N,2N,3N,43N,5N,6N,42N,7Y,8N,10N,11Y,33N	Substance would not be expected to be a safety concern	Q1N,Alerts(genotoxic)Y,SA1_genN,SA2_genN,SA3_genN,SA4_genN,SA5_genN,SA6_genN,SA7_genN,SA8_genN,SA9_genN,SA10_genN,SA11_genN,SA12_genN,SA13_genN,SA14_genN,SA15_genN,SA16_genN,SA18_genN,SA19_genN,SA21_genN,SA22_genN,SA23_genN,SA24_genN,SA25_genN,SA26_genN,SA27_genN,SA28_genN,SA28bis_genN,SA28ter_genN,SA29_genN,SA30_genN,SA37_genN,SA38_genN,SA39_gen_and_nogenN,Q2N,Q5N	NO	NO	NO	NO
36734-19-7	Iprodione	CC(C)NC(=O)N1CC(=O)N(C1=O)C1=CC(Cl)=CC(Cl)=C1	0.01128	High (Class III)	1N,2N,3Y,4N	High (Class III)	1N,2N,3Y,4N	Substance would not be expected to be a safety concern	Q1N,Alerts(genotoxic)Y,SA1_genN,SA2_genN,SA3_genN,SA4_genN,SA5_genN,SA6_genN,SA7_genN,SA8_genN,SA9_genN,SA10_genN,SA11_genN,SA12_genN,SA13_genN,SA14_genN,SA15_genN,SA16_genN,SA18_genN,SA19_genN,SA21_genN,SA22_genN,SA23_genN,SA24_genN,SA25_genN,SA26_genN,SA27_genN,SA28_genN,SA28bis_genN,SA28ter_genN,SA29_genN,SA30_genN,SA37_genN,SA38_genN,SA39_gen_and_nogenN,Q2N,Q5N	NO	NO	NO	NO
3689-24-5	Sulfotepp	CCOP(=S)(OCC)OP(=S)(OCC)OCC	0.00447	High (Class III)	1N,2N,3Y,4N	High (Class III)	1N,2N,3Y,4Y,40Y	Risk assessment requires compound-specific toxicity data	Q1Y	NO	NO	NO	NO
36894-69-6	Labetalol	CC(CCC1=CC=CC=C1)NCC(O)C1=CC=C(O)C(=C1)C(N)=O	0.00876	High (Class III)	1N,2N,3N,5N,6N,7N,16N,17N,19N,23Y,27Y,28Y,29N,33N	High (Class III)	1N,2N,3N,43N,5N,6N,42N,7N,16N,17N,19N,23Y,27Y,28Y,29N,33N	Substance would not be expected to be a safety concern	Q1N,Alerts(genotoxic)Y,SA1_genN,SA2_genN,SA3_genN,SA4_genN,SA5_genN,SA6_genN,SA7_genN,SA8_genN,SA9_genN,SA10_genN,SA11_genN,SA12_genN,SA13_genN,SA14_genN,SA15_genN,SA16_genN,SA18_genN,SA19_genN,SA21_genN,SA22_genN,SA23_genN,SA24_genN,SA25_genN,SA26_genN,SA27_genN,SA28_genN,SA28bis_genN,SA28ter_genN,SA29_genN,SA30_genN,SA37_genN,SA38_genN,SA39_gen_and_nogenN,Q2N,Q5N	NO	NO	NO	NO
3691-35-8	Chlorophacinone	ClC1=CC=C(C=C1)C(C(=O)C1C(=O)C2=C(C=CC=C2)C1=O)C1=CC=CC=C1	0.005742	High (Class III)	1N,2N,3Y,4N	High (Class III)	1N,2N,3Y,4N	Substance would not be expected to be a safety concern	Q1N,Alerts(genotoxic)Y,SA1_genN,SA2_genN,SA3_genN,SA4_genN,SA5_genN,SA6_genN,SA7_genN,SA8_genN,SA9_genN,SA10_genN,SA11_genN,SA12_genN,SA13_genN,SA14_genN,SA15_genN,SA16_genN,SA18_genN,SA19_genN,SA21_genN,SA22_genN,SA23_genN,SA24_genN,SA25_genN,SA26_genN,SA27_genN,SA28_genN,SA28bis_genN,SA28ter_genN,SA29_genN,SA30_genN,SA37_genN,SA38_genN,SA39_gen_and_nogenN,Q2N,Q5N	NO	NO	NO	NO
3739-38-6	3-Phenoxybenzoic acid	OC(=O)C1=CC(OC2=CC=CC=C2)=CC=C1	0.1932	High (Class III)	1N,2N,3N,5N,6N,7N,16N,17N,19N,23Y,27Y,28Y,29N,33N	High (Class III)	1N,2N,3N,43N,5N,6N,42N,7N,16N,17N,19N,23Y,27Y,28Y,29N,33N	Substance would not be expected to be a safety concern	Q1N,Alerts(genotoxic)Y,SA1_genN,SA2_genN,SA3_genN,SA4_genN,SA5_genN,SA6_genN,SA7_genN,SA8_genN,SA9_genN,SA10_genN,SA11_genN,SA12_genN,SA13_genN,SA14_genN,SA15_genN,SA16_genN,SA18_genN,SA19_genN,SA21_genN,SA22_genN,SA23_genN,SA24_genN,SA25_genN,SA26_genN,SA27_genN,SA28_genN,SA28bis_genN,SA28ter_genN,SA29_genN,SA30_genN,SA37_genN,SA38_genN,SA39_gen_and_nogenN,Q2N,Q5N	NO	NO	NO	NO
375-73-5	1-Perfluorobutanesulfonic acid	OS(=O)(=O)C(F)(F)C(F)(F)C(F)(F)C(F)(F)F	1.008	High (Class III)	1N,2N,3Y,4N	High (Class III)	1N,2N,3Y,4N	Substance would not be expected to be a safety concern	Q1N,Alerts(genotoxic)Y,SA1_genN,SA2_genN,SA3_genN,SA4_genN,SA5_genN,SA6_genN,SA7_genN,SA8_genN,SA9_genN,SA10_genN,SA11_genN,SA12_genN,SA13_genN,SA14_genN,SA15_genN,SA16_genN,SA18_genN,SA19_genN,SA21_genN,SA22_genN,SA23_genN,SA24_genN,SA25_genN,SA26_genN,SA27_genN,SA28_genN,SA28bis_genN,SA28ter_genN,SA29_genN,SA30_genN,SA37_genN,SA38_genN,SA39_gen_and_nogenN,Q2N,Q5N	NO	NO	NO	NO
375-85-9	Perfluoroheptanoic acid	OC(=O)C(F)(F)C(F)(F)C(F)(F)C(F)(F)C(F)(F)C(F)(F)F	0.1254	High (Class III)	1N,2N,3Y,4N	High (Class III)	1N,2N,3Y,4N	Substance would not be expected to be a safety concern	Q1N,Alerts(genotoxic)Y,SA1_genN,SA2_genN,SA3_genN,SA4_genN,SA5_genN,SA6_genN,SA7_genN,SA8_genN,SA9_genN,SA10_genN,SA11_genN,SA12_genN,SA13_genN,SA14_genN,SA15_genN,SA16_genN,SA18_genN,SA19_genN,SA21_genN,SA22_genN,SA23_genN,SA24_genN,SA25_genN,SA26_genN,SA27_genN,SA28_genN,SA28bis_genN,SA28ter_genN,SA29_genN,SA30_genN,SA37_genN,SA38_genN,SA39_gen_and_nogenN,Q2N,Q5N	NO	NO	NO	NO
375-95-1	PFNA	OC(=O)C(F)(F)C(F)(F)C(F)(F)C(F)(F)C(F)(F)C(F)(F)C(F)(F)C(F)(F)F	0.005778	High (Class III)	1N,2N,3Y,4N	High (Class III)	1N,2N,3Y,4N	Substance would not be expected to be a safety concern	Q1N,Alerts(genotoxic)Y,SA1_genN,SA2_genN,SA3_genN,SA4_genN,SA5_genN,SA6_genN,SA7_genN,SA8_genN,SA9_genN,SA10_genN,SA11_genN,SA12_genN,SA13_genN,SA14_genN,SA15_genN,SA16_genN,SA18_genN,SA19_genN,SA21_genN,SA22_genN,SA23_genN,SA24_genN,SA25_genN,SA26_genN,SA27_genN,SA28_genN,SA28bis_genN,SA28ter_genN,SA29_genN,SA30_genN,SA37_genN,SA38_genN,SA39_gen_and_nogenN,Q2N,Q5N	NO	NO	NO	NO
37517-30-9	Acebutolol	CCCC(=O)NC1=CC(C(C)=O)=C(OCC(O)CNC(C)C)C=C1	0.00954	Low (Class I)	1N,2N,3N,5N,6N,7N,16N,17N,19N,23Y,27Y,28N,30N,18N	Low (Class I)	1N,2N,3N,43N,5N,6N,42N,7N,16N,17N,19N,23Y,27Y,28N,30N,18N	Substance would not be expected to be a safety concern	Q1N,Alerts(genotoxic)Y,SA1_genN,SA2_genN,SA3_genN,SA4_genN,SA5_genN,SA6_genN,SA7_genN,SA8_genN,SA9_genN,SA10_genN,SA11_genN,SA12_genN,SA13_genN,SA14_genN,SA15_genN,SA16_genN,SA18_genN,SA19_genN,SA21_genN,SA22_genN,SA23_genN,SA24_genN,SA25_genN,SA26_genN,SA27_genN,SA28_genN,SA28bis_genN,SA28ter_genN,SA29_genN,SA30_genN,SA37_genN,SA38_genN,SA39_gen_and_nogenN,Q2N,Q5N	NO	NO	NO	NO
3825-26-1	PFOA, ammonium salt	OC(=O)C(F)(F)C(F)(F)C(F)(F)C(F)(F)C(F)(F)C(F)(F)C(F)(F)F	5.814	High (Class III)	1N,2N,3Y,4N	High (Class III)	1N,2N,3Y,4N	Substance would not be expected to be a safety concern	Q1N,Alerts(genotoxic)Y,SA1_genN,SA2_genN,SA3_genN,SA4_genN,SA5_genN,SA6_genN,SA7_genN,SA8_genN,SA9_genN,SA10_genN,SA11_genN,SA12_genN,SA13_genN,SA14_genN,SA15_genN,SA16_genN,SA18_genN,SA19_genN,SA21_genN,SA22_genN,SA23_genN,SA24_genN,SA25_genN,SA26_genN,SA27_genN,SA28_genN,SA28bis_genN,SA28ter_genN,SA29_genN,SA30_genN,SA37_genN,SA38_genN,SA39_gen_and_nogenN,Q2N,Q5Y,Q6N,Q8Y,Q9N	NO	NO	NO	NO
38396-39-3	Bupivacaine	CCCCN1CCCCC1C(=O)NC1=C(C)C=CC=C1C	0.00744	High (Class III)	1N,2N,3N,5N,6N,7Y,8N,10N,11Y,33N	High (Class III)	1N,2N,3N,43N,5N,6N,42N,7Y,8N,10N,11Y,33N	Substance would not be expected to be a safety concern	Q1N,Alerts(genotoxic)Y,SA1_genN,SA2_genN,SA3_genN,SA4_genN,SA5_genN,SA6_genN,SA7_genN,SA8_genN,SA9_genN,SA10_genN,SA11_genN,SA12_genN,SA13_genN,SA14_genN,SA15_genN,SA16_genN,SA18_genN,SA19_genN,SA21_genN,SA22_genN,SA23_genN,SA24_genN,SA25_genN,SA26_genN,SA27_genN,SA28_genN,SA28bis_genN,SA28ter_genN,SA29_genN,SA30_genN,SA37_genN,SA38_genN,SA39_gen_and_nogenN,Q2N,Q5N	NO	NO	NO	NO
38411-22-2	2,2',3,3',6,6'-Hexachlorobiphenyl	ClC1=CC=C(Cl)C(=C1Cl)C1=C(Cl)C(Cl)=CC=C1Cl	1.314e-07	High (Class III)	1N,2N,3Y,4N	High (Class III)	1N,2N,3Y,4N	Risk assessment requires compound-specific toxicity data	Q1Y	NO	NO	NO	NO
3855-32-1	2,6,10-Trimethyl-2,6,10-triazaundecane	CN(C)CCCN(C)CCCN(C)C	0.072	High (Class III)	1N,2N,3N,5N,6N,7N,16N,17N,19Y,20N,22N,33N	High (Class III)	1N,2N,3N,43N,5N,6N,42N,7N,16N,17N,19Y,20N,22N,33N	Substance would not be expected to be a safety concern	Q1N,Alerts(genotoxic)Y,SA1_genN,SA2_genN,SA3_genN,SA4_genN,SA5_genN,SA6_genN,SA7_genN,SA8_genN,SA9_genN,SA10_genN,SA11_genN,SA12_genN,SA13_genN,SA14_genN,SA15_genN,SA16_genN,SA18_genN,SA19_genN,SA21_genN,SA22_genN,SA23_genN,SA24_genN,SA25_genN,SA26_genN,SA27_genN,SA28_genN,SA28bis_genN,SA28ter_genN,SA29_genN,SA30_genN,SA37_genN,SA38_genN,SA39_gen_and_nogenN,Q2N,Q5N	NO	NO	NO	NO
3871-99-6	PFHS-K	OS(=O)(=O)C(F)(F)C(F)(F)C(F)(F)C(F)(F)C(F)(F)C(F)(F)F	0.00528	High (Class III)	1N,2N,3Y,4N	High (Class III)	1N,2N,3Y,4N	Substance would not be expected to be a safety concern	Q1N,Alerts(genotoxic)Y,SA1_genN,SA2_genN,SA3_genN,SA4_genN,SA5_genN,SA6_genN,SA7_genN,SA8_genN,SA9_genN,SA10_genN,SA11_genN,SA12_genN,SA13_genN,SA14_genN,SA15_genN,SA16_genN,SA18_genN,SA19_genN,SA21_genN,SA22_genN,SA23_genN,SA24_genN,SA25_genN,SA26_genN,SA27_genN,SA28_genN,SA28bis_genN,SA28ter_genN,SA29_genN,SA30_genN,SA37_genN,SA38_genN,SA39_gen_and_nogenN,Q2N,Q5N	NO	NO	NO	NO
389-08-2	Nalidixic acid	CCN1C=C(C(O)=O)C(=O)C2=C1N=C(C)C=C2	0.02154	High (Class III)	1N,2N,3N,5N,6N,7Y,8N,10N,11Y,33N	High (Class III)	1N,2N,3N,43N,5N,6N,42N,7Y,8N,10N,11Y,33N	Substance would not be expected to be a safety concern	Q1N,Alerts(genotoxic)Y,SA1_genN,SA2_genN,SA3_genN,SA4_genN,SA5_genN,SA6_genN,SA7_genN,SA8_genN,SA9_genN,SA10_genN,SA11_genN,SA12_genN,SA13_genN,SA14_genN,SA15_genN,SA16_genN,SA18_genN,SA19_genN,SA21_genN,SA22_genN,SA23_genN,SA24_genN,SA25_genN,SA26_genN,SA27_genN,SA28_genN,SA28bis_genN,SA28ter_genN,SA29_genN,SA30_genN,SA37_genN,SA38_genN,SA39_gen_and_nogenN,Q2N,Q5N	NO	NO	NO	NO
39515-41-8	Fenpropathrin	CC1(C)C(C(=O)OC(C#N)C2=CC=CC(OC3=CC=CC=C3)=C2)C1(C)C	0.5484	High (Class III)	1N,2Y	High (Class III)	1N,2Y	Substance would not be expected to be a safety concern	Q1N,Alerts(genotoxic)Y,SA1_genN,SA2_genN,SA3_genN,SA4_genN,SA5_genN,SA6_genN,SA7_genN,SA8_genN,SA9_genN,SA10_genN,SA11_genN,SA12_genN,SA13_genN,SA14_genN,SA15_genN,SA16_genN,SA18_genN,SA19_genN,SA21_genN,SA22_genN,SA23_genN,SA24_genN,SA25_genN,SA26_genN,SA27_genN,SA28_genN,SA28bis_genN,SA28ter_genN,SA29_genN,SA30_genN,SA37_genN,SA38_genN,SA39_gen_and_nogenN,Q2N,Q5N	NO	NO	NO	NO
39562-70-4	Nitrendipine	CCOC(=O)C1=C(C)N=C(C)C(C1C1=CC=CC(=C1)[N+]([O-])=O)C(=O)OC	0.01008	High (Class III)	1N,2Y	High (Class III)	1N,2Y	Negligible risk (low probability of a life-time cancer risk greater than 1 in 10^6	Q1N,Alerts(genotoxic)Y,SA1_genN,SA2_genN,SA3_genN,SA4_genN,SA5_genN,SA6_genN,SA7_genN,SA8_genN,SA9_genN,SA10_genN,SA11_genN,SA12_genN,SA13_genN,SA14_genN,SA15_genN,SA16_genN,SA18_genN,SA19_genN,SA21_genN,SA22_genN,SA23_genN,SA24_genN,SA25_genN,SA26_genN,SA27_genY,SA28_genN,SA28bis_genN,SA28ter_genN,SA29_genN,SA30_genN,SA37_genN,SA38_genN,SA39_gen_and_nogenN,Q2Y,Q3N,Q4N	YES	YES	NO	NO
396-01-0	Triamterene	NC1=NC(N)=C2N=C(C(N)=NC2=N1)C1=CC=CC=C1	0.01446	High (Class III)	1N,2N,3N,5N,6N,7Y,8N,10N,11Y,33N	High (Class III)	1N,2N,3N,43N,5N,6N,42N,7Y,8N,10N,11Y,33N	Negligible risk (low probability of a life-time cancer risk greater than 1 in 10^6	Q1N,Alerts(genotoxic)Y,SA1_genN,SA2_genN,SA3_genN,SA4_genN,SA5_genN,SA6_genN,SA7_genN,SA8_genN,SA9_genN,SA10_genN,SA11_genN,SA12_genN,SA13_genN,SA14_genN,SA15_genN,SA16_genN,SA18_genN,SA19_genN,SA21_genN,SA22_genN,SA23_genN,SA24_genN,SA25_genN,SA26_genN,SA27_genN,SA28_genY,SA28bis_genN,SA28ter_genN,SA29_genN,SA30_genN,SA37_genN,SA38_genN,SA39_gen_and_nogenN,Q2Y,Q3N,Q4N	YES	YES	NO	NO
39905-57-2	4-Hexyloxyaniline	CCCCCCOC1=CC=C(N)C=C1	0.5958	Low (Class I)	1N,2N,3N,5N,6N,7N,16N,17N,19N,23Y,27Y,28N,30N,18N	Low (Class I)	1N,2N,3N,43N,5N,6N,42N,7N,16N,17N,19N,23Y,27Y,28N,30N,18N	Risk assessment requires compound-specific toxicity data	Q1N,Alerts(genotoxic)Y,SA1_genN,SA2_genN,SA3_genN,SA4_genN,SA5_genN,SA6_genN,SA7_genN,SA8_genN,SA9_genN,SA10_genN,SA11_genN,SA12_genN,SA13_genN,SA14_genN,SA15_genN,SA16_genN,SA18_genN,SA19_genN,SA21_genN,SA22_genN,SA23_genN,SA24_genN,SA25_genN,SA26_genN,SA27_genN,SA28_genY,SA28bis_genN,SA28ter_genN,SA29_genN,SA30_genN,SA37_genN,SA38_genN,SA39_gen_and_nogenN,Q2Y,Q3N,Q4Y	YES	YES	NO	NO
40487-42-1	Pendimethalin	CCC(CC)NC1=C(C=C(C)C(C)=C1[N+]([O-])=O)[N+]([O-])=O	0.04968	High (Class III)	1N,2Y	High (Class III)	1N,2Y	Negligible risk (low probability of a life-time cancer risk greater than 1 in 10^6	Q1N,Alerts(genotoxic)Y,SA1_genN,SA2_genN,SA3_genN,SA4_genN,SA5_genN,SA6_genN,SA7_genN,SA8_genN,SA9_genN,SA10_genN,SA11_genN,SA12_genN,SA13_genN,SA14_genN,SA15_genN,SA16_genN,SA18_genN,SA19_genN,SA21_genN,SA22_genN,SA23_genN,SA24_genN,SA25_genN,SA26_genN,SA27_genY,SA28_genN,SA28bis_genN,SA28ter_genN,SA29_genN,SA30_genN,SA37_genN,SA38_genN,SA39_gen_and_nogenN,Q2Y,Q3N,Q4N	YES	YES	NO	NO
4065-45-6	Sulisobenzone	COC1=C(C=C(C(=O)C2=CC=CC=C2)C(O)=C1)S(O)(=O)=O	0.05586	Low (Class I)	1N,2N,3Y,4Y(7N,16N,17N,19N,23Y,27Y,28N,30N,18N)	Low (Class I)	1N,2N,3Y,4Y(40N,41N,7N,16N,17N,19N,23Y,27Y,28N,30N,18N)	Substance would not be expected to be a safety concern	Q1N,Alerts(genotoxic)Y,SA1_genN,SA2_genN,SA3_genN,SA4_genN,SA5_genN,SA6_genN,SA7_genN,SA8_genN,SA9_genN,SA10_genN,SA11_genN,SA12_genN,SA13_genN,SA14_genN,SA15_genN,SA16_genN,SA18_genN,SA19_genN,SA21_genN,SA22_genN,SA23_genN,SA24_genN,SA25_genN,SA26_genN,SA27_genN,SA28_genN,SA28bis_genN,SA28ter_genN,SA29_genN,SA30_genN,SA37_genN,SA38_genN,SA39_gen_and_nogenN,Q2N,Q5N	NO	NO	NO	NO
41340-25-4	Etodolac	CCC1=CC=CC2=C1NC1=C2CCOC1(CC)CC(O)=O	0.01476	High (Class III)	1N,2N,3N,5N,6N,7Y,8N,10N,11Y,33N	High (Class III)	1N,2N,3N,43N,5N,6N,42N,7Y,8N,10N,11Y,33N	Substance would not be expected to be a safety concern	Q1N,Alerts(genotoxic)Y,SA1_genN,SA2_genN,SA3_genN,SA4_genN,SA5_genN,SA6_genN,SA7_genN,SA8_genN,SA9_genN,SA10_genN,SA11_genN,SA12_genN,SA13_genN,SA14_genN,SA15_genN,SA16_genN,SA18_genN,SA19_genN,SA21_genN,SA22_genN,SA23_genN,SA24_genN,SA25_genN,SA26_genN,SA27_genN,SA28_genN,SA28bis_genN,SA28ter_genN,SA29_genN,SA30_genN,SA37_genN,SA38_genN,SA39_gen_and_nogenN,Q2N,Q5N	NO	NO	NO	NO
41394-05-2	Metamitron	CC1=NN=C(C(=O)N1N)C1=CC=CC=C1	0.0654	High (Class III)	1N,2N,3N,5N,6N,7Y,8N,10N,11Y,33N	High (Class III)	1N,2N,3N,43N,5N,6N,42N,7Y,8N,10N,11Y,33N	Negligible risk (low probability of a life-time cancer risk greater than 1 in 10^6	Q1N,Alerts(genotoxic)Y,SA1_genN,SA2_genN,SA3_genN,SA4_genN,SA5_genN,SA6_genN,SA7_genN,SA8_genN,SA9_genN,SA10_genN,SA11_genN,SA12_genN,SA13_genN,SA14_genN,SA15_genN,SA16_genN,SA18_genN,SA19_genN,SA21_genN,SA22_genN,SA23_genN,SA24_genN,SA25_genN,SA26_genN,SA27_genN,SA28_genY,SA28bis_genN,SA28ter_genN,SA29_genN,SA30_genN,SA37_genN,SA38_genN,SA39_gen_and_nogenN,Q2Y,Q3N,Q4N	YES	YES	NO	NO
4151-50-2	Sulfluramid	CCNS(=O)(=O)C(F)(F)C(F)(F)C(F)(F)C(F)(F)C(F)(F)C(F)(F)C(F)(F)C(F)(F)F	7.26e-05	High (Class III)	1N,2N,3Y,4N	High (Class III)	1N,2N,3Y,4N	Substance would not be expected to be a safety concern	Q1N,Alerts(genotoxic)Y,SA1_genN,SA2_genN,SA3_genN,SA4_genN,SA5_genN,SA6_genN,SA7_genN,SA8_genN,SA9_genN,SA10_genN,SA11_genN,SA12_genN,SA13_genN,SA14_genN,SA15_genN,SA16_genN,SA18_genN,SA19_genN,SA21_genN,SA22_genN,SA23_genN,SA24_genN,SA25_genN,SA26_genN,SA27_genN,SA28_genN,SA28bis_genN,SA28ter_genN,SA29_genN,SA30_genN,SA37_genN,SA38_genN,SA39_gen_and_nogenN,Q2N,Q5Y,Q6N,Q8Y,Q9N	NO	NO	NO	NO
42200-33-9	Nadolol	CC(C)(C)NCC(O)COC1=CC=CC2=C1CC(O)C(O)C2	0.0159	Intermediate (Class II)	1N,2N,3N,5N,6N,7N,16N,17N,19N,23Y,27Y,28N,30N,18Y	Intermediate (Class II)	1N,2N,3N,43N,5N,6N,42N,7N,16N,17N,19N,23Y,27Y,28N,30N,18Y	Substance would not be expected to be a safety concern	Q1N,Alerts(genotoxic)Y,SA1_genN,SA2_genN,SA3_genN,SA4_genN,SA5_genN,SA6_genN,SA7_genN,SA8_genN,SA9_genN,SA10_genN,SA11_genN,SA12_genN,SA13_genN,SA14_genN,SA15_genN,SA16_genN,SA18_genN,SA19_genN,SA21_genN,SA22_genN,SA23_genN,SA24_genN,SA25_genN,SA26_genN,SA27_genN,SA28_genN,SA28bis_genN,SA28ter_genN,SA29_genN,SA30_genN,SA37_genN,SA38_genN,SA39_gen_and_nogenN,Q2N,Q5N	NO	NO	NO	NO
42399-41-7	Diltiazem	COC1=CC=C(C=C1)C1SC2=CC=CC=C2N(CCN(C)C)C(=O)C1OC(C)=O	0.00834	High (Class III)	1N,2N,3N,5N,6N,7Y,8N,10N,11Y,33N	High (Class III)	1N,2N,3N,43Y	Substance would not be expected to be a safety concern	Q1N,Alerts(genotoxic)Y,SA1_genN,SA2_genN,SA3_genN,SA4_genN,SA5_genN,SA6_genN,SA7_genN,SA8_genN,SA9_genN,SA10_genN,SA11_genN,SA12_genN,SA13_genN,SA14_genN,SA15_genN,SA16_genN,SA18_genN,SA19_genN,SA21_genN,SA22_genN,SA23_genN,SA24_genN,SA25_genN,SA26_genN,SA27_genN,SA28_genN,SA28bis_genN,SA28ter_genN,SA29_genN,SA30_genN,SA37_genN,SA38_genN,SA39_gen_and_nogenN,Q2N,Q5N	NO	NO	NO	NO
42509-80-8	Isazofos	CCOP(=S)(OCC)OC1=NN(C(C)C)C(Cl)=N1	0.01254	High (Class III)	1N,2N,3Y,4N	High (Class III)	1N,2N,3Y,4N	Risk assessment requires compound-specific toxicity data	Q1Y	NO	NO	NO	NO
427-51-0	Cyproterone acetate	CC(=O)OC1(CCC2C3C=C(Cl)C4=CC(=O)C5CC5C4(C)C3CCC12C)C(C)=O	0.03426	High (Class III)	1N,2N,3Y,4N	High (Class III)	1N,2N,3Y,4N	Negligible risk (low probability of a life-time cancer risk greater than 1 in 10^6	Q1N,Alerts(genotoxic)Y,SA1_genN,SA2_genN,SA3_genN,SA4_genN,SA5_genN,SA6_genN,SA7_genN,SA8_genN,SA9_genN,SA10_genY,SA11_genN,SA12_genN,SA13_genN,SA14_genN,SA15_genN,SA16_genN,SA18_genN,SA19_genN,SA21_genN,SA22_genN,SA23_genN,SA24_genN,SA25_genN,SA26_genN,SA27_genN,SA28_genN,SA28bis_genN,SA28ter_genN,SA29_genN,SA30_genN,SA37_genN,SA38_genN,SA39_gen_and_nogenN,Q2Y,Q3N,Q4N	YES	YES	NO	NO
42874-03-3	Oxyfluorfen	CCOC1=CC(OC2=CC=C(C=C2Cl)C(F)(F)F)=CC=C1[N+]([O-])=O	0.000732	High (Class III)	1N,2Y	High (Class III)	1N,2Y	Negligible risk (low probability of a life-time cancer risk greater than 1 in 10^6	Q1N,Alerts(genotoxic)Y,SA1_genN,SA2_genN,SA3_genN,SA4_genN,SA5_genN,SA6_genN,SA7_genN,SA8_genN,SA9_genN,SA10_genN,SA11_genN,SA12_genN,SA13_genN,SA14_genN,SA15_genN,SA16_genN,SA18_genN,SA19_genN,SA21_genN,SA22_genN,SA23_genN,SA24_genN,SA25_genN,SA26_genN,SA27_genY,SA28_genN,SA28bis_genN,SA28ter_genN,SA29_genN,SA30_genN,SA37_genN,SA38_genN,SA39_gen_and_nogenN,Q2Y,Q3N,Q4N	YES	YES	NO	NO
4291-63-8	Cladribine	NC1=C2N=CN(C3CC(O)C(CO)O3)C2=NC(Cl)=N1	0.01062	High (Class III)	1N,2N,3Y,4N	High (Class III)	1N,2N,3Y,4N	Negligible risk (low probability of a life-time cancer risk greater than 1 in 10^6	Q1N,Alerts(genotoxic)Y,SA1_genN,SA2_genN,SA3_genN,SA4_genN,SA5_genN,SA6_genN,SA7_genN,SA8_genN,SA9_genN,SA10_genN,SA11_genN,SA12_genN,SA13_genN,SA14_genN,SA15_genN,SA16_genN,SA18_genN,SA19_genN,SA21_genN,SA22_genN,SA23_genN,SA24_genN,SA25_genN,SA26_genN,SA27_genN,SA28_genY,SA28bis_genN,SA28ter_genN,SA29_genN,SA30_genN,SA37_genN,SA38_genN,SA39_gen_and_nogenN,Q2Y,Q3N,Q4N	YES	YES	NO	NO
42971-09-5	Vinpocetine	CCOC(=O)C1=CC2(CC)CCCN3CCC4=C(C23)N1C1=CC=CC=C41	0.01434	High (Class III)	1N,2N,3N,5N,6N,7Y,8N,10N,11Y,33N	High (Class III)	1N,2N,3N,43N,5N,6N,42N,7Y,8N,10N,11Y,33N	Substance would not be expected to be a safety concern	Q1N,Alerts(genotoxic)Y,SA1_genN,SA2_genN,SA3_genN,SA4_genN,SA5_genN,SA6_genN,SA7_genN,SA8_genN,SA9_genN,SA10_genN,SA11_genN,SA12_genN,SA13_genN,SA14_genN,SA15_genN,SA16_genN,SA18_genN,SA19_genN,SA21_genN,SA22_genN,SA23_genN,SA24_genN,SA25_genN,SA26_genN,SA27_genN,SA28_genN,SA28bis_genN,SA28ter_genN,SA29_genN,SA30_genN,SA37_genN,SA38_genN,SA39_gen_and_nogenN,Q2N,Q5N	NO	NO	NO	NO
431-89-0	1,1,1,2,3,3,3-heptafluoropropane	FC(C(F)(F)F)C(F)(F)F	0.2982	High (Class III)	1N,2N,3Y,4N	High (Class III)	1N,2N,3Y,4N	Substance would not be expected to be a safety concern	Q1N,Alerts(genotoxic)Y,SA1_genN,SA2_genN,SA3_genN,SA4_genN,SA5_genN,SA6_genN,SA7_genN,SA8_genN,SA9_genN,SA10_genN,SA11_genN,SA12_genN,SA13_genN,SA14_genN,SA15_genN,SA16_genN,SA18_genN,SA19_genN,SA21_genN,SA22_genN,SA23_genN,SA24_genN,SA25_genN,SA26_genN,SA27_genN,SA28_genN,SA28bis_genN,SA28ter_genN,SA29_genN,SA30_genN,SA37_genN,SA38_genN,SA39_gen_and_nogenN,Q2N,Q5N	NO	NO	NO	NO
43121-43-3	Triadimefon	CC(C)(C)C(=O)C(OC1=CC=C(Cl)C=C1)N1C=NC=N1	0.0216	High (Class III)	1N,2N,3Y,4N	High (Class III)	1N,2N,3Y,4N	Substance would not be expected to be a safety concern	Q1N,Alerts(genotoxic)Y,SA1_genN,SA2_genN,SA3_genN,SA4_genN,SA5_genN,SA6_genN,SA7_genN,SA8_genN,SA9_genN,SA10_genN,SA11_genN,SA12_genN,SA13_genN,SA14_genN,SA15_genN,SA16_genN,SA18_genN,SA19_genN,SA21_genN,SA22_genN,SA23_genN,SA24_genN,SA25_genN,SA26_genN,SA27_genN,SA28_genN,SA28bis_genN,SA28ter_genN,SA29_genN,SA30_genN,SA37_genN,SA38_genN,SA39_gen_and_nogenN,Q2N,Q5N	NO	NO	NO	NO
43222-48-6	Difenzoquat metilsulfate	CN1C(=CC(C2=CC=CC=C2)=[N+]1C)C1=CC=CC=C1	5.172	High (Class III)	1N,2N,3N,5N,6N,7Y,8N,10N,11N,12Y,13Y,14Y,15N,33N	High (Class III)	1N,2N,3N,43N,5N,6N,42N,7Y,8N,10N,11N,12Y,13Y,14Y,15N,33N	Substance would not be expected to be a safety concern	Q1N,Alerts(genotoxic)Y,SA1_genN,SA2_genN,SA3_genN,SA4_genN,SA5_genN,SA6_genN,SA7_genN,SA8_genN,SA9_genN,SA10_genN,SA11_genN,SA12_genN,SA13_genN,SA14_genN,SA15_genN,SA16_genN,SA18_genN,SA19_genN,SA21_genN,SA22_genN,SA23_genN,SA24_genN,SA25_genN,SA26_genN,SA27_genN,SA28_genN,SA28bis_genN,SA28ter_genN,SA29_genN,SA30_genN,SA37_genN,SA38_genN,SA39_gen_and_nogenN,Q2N,Q5Y,Q6N,Q8Y,Q9N	NO	NO	NO	NO
4344-55-2	4-Butyloxyaniline	CCCCOC1=CC=C(N)C=C1	0.3546	Low (Class I)	1N,2N,3N,5N,6N,7N,16N,17N,19N,23Y,27Y,28N,30N,18N	Low (Class I)	1N,2N,3N,43N,5N,6N,42N,7N,16N,17N,19N,23Y,27Y,28N,30N,18N	Risk assessment requires compound-specific toxicity data	Q1N,Alerts(genotoxic)Y,SA1_genN,SA2_genN,SA3_genN,SA4_genN,SA5_genN,SA6_genN,SA7_genN,SA8_genN,SA9_genN,SA10_genN,SA11_genN,SA12_genN,SA13_genN,SA14_genN,SA15_genN,SA16_genN,SA18_genN,SA19_genN,SA21_genN,SA22_genN,SA23_genN,SA24_genN,SA25_genN,SA26_genN,SA27_genN,SA28_genY,SA28bis_genN,SA28ter_genN,SA29_genN,SA30_genN,SA37_genN,SA38_genN,SA39_gen_and_nogenN,Q2Y,Q3N,Q4Y	YES	YES	NO	NO
4376-18-5	Monomethyl phthalate	COC(=O)C1=C(C=CC=C1)C(O)=O	0.396	Low (Class I)	1N,2N,3N,5N,6N,7N,16N,17N,19N,23Y,27Y,28N,30N,18N	Low (Class I)	1N,2N,3N,43N,5N,6N,42N,7N,16N,17N,19N,23Y,27Y,28N,30N,18N	Substance would not be expected to be a safety concern	Q1N,Alerts(genotoxic)Y,SA1_genN,SA2_genN,SA3_genN,SA4_genN,SA5_genN,SA6_genN,SA7_genN,SA8_genN,SA9_genN,SA10_genN,SA11_genN,SA12_genN,SA13_genN,SA14_genN,SA15_genN,SA16_genN,SA18_genN,SA19_genN,SA21_genN,SA22_genN,SA23_genN,SA24_genN,SA25_genN,SA26_genN,SA27_genN,SA28_genN,SA28bis_genN,SA28ter_genN,SA29_genN,SA30_genN,SA37_genN,SA38_genN,SA39_gen_and_nogenN,Q2N,Q5N	NO	NO	NO	NO
439-14-5	Diazepam	CN1C2=C(C=C(Cl)C=C2)C(=NCC1=O)C1=CC=CC=C1	0.01386	High (Class III)	1N,2N,3Y,4N	High (Class III)	1N,2N,3Y,4N	Substance would not be expected to be a safety concern	Q1N,Alerts(genotoxic)Y,SA1_genN,SA2_genN,SA3_genN,SA4_genN,SA5_genN,SA6_genN,SA7_genN,SA8_genN,SA9_genN,SA10_genN,SA11_genN,SA12_genN,SA13_genN,SA14_genN,SA15_genN,SA16_genN,SA18_genN,SA19_genN,SA21_genN,SA22_genN,SA23_genN,SA24_genN,SA25_genN,SA26_genN,SA27_genN,SA28_genN,SA28bis_genN,SA28ter_genN,SA29_genN,SA30_genN,SA37_genN,SA38_genN,SA39_gen_and_nogenN,Q2N,Q5N	NO	NO	NO	NO
4394-85-8	4-Morpholinecarboxaldehyde	O=CN1CCOCC1	3.858	High (Class III)	1N,2N,3N,5N,6N,7Y,8N,10N,11Y,33N	High (Class III)	1N,2N,3N,43N,5N,6N,42N,7Y,8N,10N,11Y,33N	Substance would not be expected to be a safety concern	Q1N,Alerts(genotoxic)Y,SA1_genN,SA2_genN,SA3_genN,SA4_genN,SA5_genN,SA6_genN,SA7_genN,SA8_genN,SA9_genN,SA10_genN,SA11_genN,SA12_genN,SA13_genN,SA14_genN,SA15_genN,SA16_genN,SA18_genN,SA19_genN,SA21_genN,SA22_genN,SA23_genN,SA24_genN,SA25_genN,SA26_genN,SA27_genN,SA28_genN,SA28bis_genN,SA28ter_genN,SA29_genN,SA30_genN,SA37_genN,SA38_genN,SA39_gen_and_nogenN,Q2N,Q5Y,Q6N,Q8Y,Q9N	NO	NO	NO	NO
439687-69-1	Nelivaptan	COC1=CC=C(C(OC)=C1)S(=O)(=O)N1C(=O)C(N2CC(O)CC2C(=O)N(C)C)(C2=CC(Cl)=CC=C12)C1=CC=CC=C1OC	0.01566	High (Class III)	1N,2N,3Y,4N	High (Class III)	1N,2N,3Y,4N	Substance would not be expected to be a safety concern	Q1N,Alerts(genotoxic)Y,SA1_genN,SA2_genN,SA3_genN,SA4_genN,SA5_genN,SA6_genN,SA7_genN,SA8_genN,SA9_genN,SA10_genN,SA11_genN,SA12_genN,SA13_genN,SA14_genN,SA15_genN,SA16_genN,SA18_genN,SA19_genN,SA21_genN,SA22_genN,SA23_genN,SA24_genN,SA25_genN,SA26_genN,SA27_genN,SA28_genN,SA28bis_genN,SA28ter_genN,SA29_genN,SA30_genN,SA37_genN,SA38_genN,SA39_gen_and_nogenN,Q2N,Q5N	NO	NO	NO	NO
4418-26-2	Sodium dehydroacetate	CC(O)=C1C(=O)OC(C)=CC1=O	0.02586	High (Class III)	1N,2N,3N,5N,6N,7Y,8Y,9N,20N,22N,33N	High (Class III)	1N,2N,3N,43N,5N,6N,42N,7Y,8Y,9N,20N,22N,33N	Negligible risk (low probability of a life-time cancer risk greater than 1 in 10^6	Q1N,Alerts(genotoxic)Y,SA1_genN,SA2_genN,SA3_genN,SA4_genN,SA5_genN,SA6_genN,SA7_genN,SA8_genN,SA9_genN,SA10_genY,SA11_genN,SA12_genN,SA13_genN,SA14_genN,SA15_genN,SA16_genN,SA18_genN,SA19_genN,SA21_genN,SA22_genN,SA23_genN,SA24_genN,SA25_genN,SA26_genN,SA27_genN,SA28_genN,SA28bis_genN,SA28ter_genN,SA29_genN,SA30_genN,SA37_genN,SA38_genN,SA39_gen_and_nogenN,Q2Y,Q3N,Q4N	YES	YES	NO	NO
4449-51-8	Cyclopamine	CC1C2NCC(C)CC2OC11CCC2C3CC=C4CC(O)CCC4(C)C3CC2=C1C	0.002496	High (Class III)	1N,2N,3N,5N,6N,7Y,8N,10N,11Y,33N	High (Class III)	1N,2N,3N,43N,5N,6N,42N,7Y,8N,10N,11Y,33N	Substance would not be expected to be a safety concern	Q1N,Alerts(genotoxic)Y,SA1_genN,SA2_genN,SA3_genN,SA4_genN,SA5_genN,SA6_genN,SA7_genN,SA8_genN,SA9_genN,SA10_genN,SA11_genN,SA12_genN,SA13_genN,SA14_genN,SA15_genN,SA16_genN,SA18_genN,SA19_genN,SA21_genN,SA22_genN,SA23_genN,SA24_genN,SA25_genN,SA26_genN,SA27_genN,SA28_genN,SA28bis_genN,SA28ter_genN,SA29_genN,SA30_genN,SA37_genN,SA38_genN,SA39_gen_and_nogenN,Q2N,Q5N	NO	NO	NO	NO
445295-04-5	CP-671305	CC(OC1=CC(F)=C(CNC(=O)C2=C(OC3=CC=C4OCOC4=C3)N=CC=C2)C=C1)C(O)=O	0.00966	High (Class III)	1N,2N,3Y,4N	High (Class III)	1N,2N,3Y,4N	Substance would not be expected to be a safety concern	Q1N,Alerts(genotoxic)Y,SA1_genN,SA2_genN,SA3_genN,SA4_genN,SA5_genN,SA6_genN,SA7_genN,SA8_genN,SA9_genN,SA10_genN,SA11_genN,SA12_genN,SA13_genN,SA14_genN,SA15_genN,SA16_genN,SA18_genN,SA19_genN,SA21_genN,SA22_genN,SA23_genN,SA24_genN,SA25_genN,SA26_genN,SA27_genN,SA28_genN,SA28bis_genN,SA28ter_genN,SA29_genN,SA30_genN,SA37_genN,SA38_genN,SA39_gen_and_nogenN,Q2N,Q5N	NO	NO	NO	NO
446-72-0	Genistein	OC1=CC=C(C=C1)C1=COC2=C(C(O)=CC(O)=C2)C1=O	0.04524	High (Class III)	1N,2N,3N,5N,6N,7Y,8N,10N,11N,12N,22N,33N	High (Class III)	1N,2N,3N,43N,5N,6N,42N,7Y,8N,10N,11N,12N,22N,33N	Substance would not be expected to be a safety concern	Q1N,Alerts(genotoxic)Y,SA1_genN,SA2_genN,SA3_genN,SA4_genN,SA5_genN,SA6_genN,SA7_genN,SA8_genN,SA9_genN,SA10_genN,SA11_genN,SA12_genN,SA13_genN,SA14_genN,SA15_genN,SA16_genN,SA18_genN,SA19_genN,SA21_genN,SA22_genN,SA23_genN,SA24_genN,SA25_genN,SA26_genN,SA27_genN,SA28_genN,SA28bis_genN,SA28ter_genN,SA29_genN,SA30_genN,SA37_genN,SA38_genN,SA39_gen_and_nogenN,Q2N,Q5N	NO	NO	NO	NO
446-86-6	Azathioprine	CN1C=NC(=C1SC1=NC=NC2=C1NC=N2)[N+]([O-])=O	0.0324	High (Class III)	1N,2Y	High (Class III)	1N,2Y	Negligible risk (low probability of a life-time cancer risk greater than 1 in 10^6	Q1N,Alerts(genotoxic)Y,SA1_genN,SA2_genN,SA3_genN,SA4_genN,SA5_genN,SA6_genN,SA7_genN,SA8_genN,SA9_genN,SA10_genN,SA11_genN,SA12_genN,SA13_genN,SA14_genN,SA15_genN,SA16_genN,SA18_genN,SA19_genN,SA21_genN,SA22_genN,SA23_genN,SA24_genN,SA25_genN,SA26_genN,SA27_genY,SA28_genN,SA28bis_genN,SA28ter_genN,SA29_genN,SA30_genN,SA37_genN,SA38_genN,SA39_gen_and_nogenN,Q2Y,Q3N,Q4N	YES	YES	NO	NO
458-37-7	Curcumin	COC1=CC(C=CC(=O)CC(=O)C=CC2=CC(OC)=C(O)C=C2)=CC=C1O	0.01902	High (Class III)	1N,2N,3N,5N,6N,7N,16N,17N,19N,23Y,27Y,28Y,29N,33N	High (Class III)	1N,2N,3N,43N,5N,6N,42N,7N,16N,17N,19N,23Y,27Y,28Y,29N,33N	Substance would not be expected to be a safety concern	Q1N,Alerts(genotoxic)Y,SA1_genN,SA2_genN,SA3_genN,SA4_genN,SA5_genN,SA6_genN,SA7_genN,SA8_genN,SA9_genN,SA10_genN,SA11_genN,SA12_genN,SA13_genN,SA14_genN,SA15_genN,SA16_genN,SA18_genN,SA19_genN,SA21_genN,SA22_genN,SA23_genN,SA24_genN,SA25_genN,SA26_genN,SA27_genN,SA28_genN,SA28bis_genN,SA28ter_genN,SA29_genN,SA30_genN,SA37_genN,SA38_genN,SA39_gen_and_nogenN,Q2N,Q5N	NO	NO	NO	NO
460081-99-6	PharmaGSID_48510	OC(=O)C1=CC(=CC=C1)N(CC1=CN=CC=C1)C1=CC=C(OC(F)F)C(OC(F)F)=C1	0.00954	High (Class III)	1N,2N,3Y,4N	High (Class III)	1N,2N,3Y,4N	Substance would not be expected to be a safety concern	Q1N,Alerts(genotoxic)Y,SA1_genN,SA2_genN,SA3_genN,SA4_genN,SA5_genN,SA6_genN,SA7_genN,SA8_genN,SA9_genN,SA10_genN,SA11_genN,SA12_genN,SA13_genN,SA14_genN,SA15_genN,SA16_genN,SA18_genN,SA19_genN,SA21_genN,SA22_genN,SA23_genN,SA24_genN,SA25_genN,SA26_genN,SA27_genN,SA28_genN,SA28bis_genN,SA28ter_genN,SA29_genN,SA30_genN,SA37_genN,SA38_genN,SA39_gen_and_nogenN,Q2N,Q5N	NO	NO	NO	NO
465-65-6	Naloxone	[H]C12CC3=C4C(OC5C(=O)CCC1(O)C45CCN2CC=C)=C(O)C=C3	0.01524	High (Class III)	1N,2N,3N,5N,6N,7Y,8N,10N,11Y,33N	High (Class III)	1N,2N,3N,43N,5N,6N,42N,7Y,8N,10N,11Y,33N	Substance would not be expected to be a safety concern	Q1N,Alerts(genotoxic)Y,SA1_genN,SA2_genN,SA3_genN,SA4_genN,SA5_genN,SA6_genN,SA7_genN,SA8_genN,SA9_genN,SA10_genN,SA11_genN,SA12_genN,SA13_genN,SA14_genN,SA15_genN,SA16_genN,SA18_genN,SA19_genN,SA21_genN,SA22_genN,SA23_genN,SA24_genN,SA25_genN,SA26_genN,SA27_genN,SA28_genN,SA28bis_genN,SA28ter_genN,SA29_genN,SA30_genN,SA37_genN,SA38_genN,SA39_gen_and_nogenN,Q2N,Q5N	NO	NO	NO	NO
4674-50-4	Nootkatone	CC1CC(=O)C=C2CCC(CC12C)C(C)=C	5.448	High (Class III)	1N,2N,3N,5N,6N,7N,16N,17N,19N,23N,24N,25N,26N,22N,33N	High (Class III)	1N,2N,3N,43N,5N,6N,42N,7N,16N,17N,19N,23N,24N,25N,26N,22N,33N	Risk assessment requires compound-specific toxicity data	Q1N,Alerts(genotoxic)Y,SA1_genN,SA2_genN,SA3_genN,SA4_genN,SA5_genN,SA6_genN,SA7_genN,SA8_genN,SA9_genN,SA10_genY,SA11_genN,SA12_genN,SA13_genN,SA14_genN,SA15_genN,SA16_genN,SA18_genN,SA19_genN,SA21_genN,SA22_genN,SA23_genN,SA24_genN,SA25_genN,SA26_genN,SA27_genN,SA28_genN,SA28bis_genN,SA28ter_genN,SA29_genN,SA30_genN,SA37_genN,SA38_genN,SA39_gen_and_nogenN,Q2Y,Q3N,Q4Y	YES	YES	NO	NO
469-62-5	Propoxyphene	CCC(=O)OC(CC1=CC=CC=C1)(C(C)CN(C)C)C1=CC=CC=C1	0.01956	High (Class III)	1N,2N,3N,5N,6N,7N,16N,17N,19N,23Y,27Y,28Y,29N,33N	High (Class III)	1N,2N,3N,43N,5N,6N,42N,7N,16N,17N,19N,23Y,27Y,28Y,29N,33N	Substance would not be expected to be a safety concern	Q1N,Alerts(genotoxic)Y,SA1_genN,SA2_genN,SA3_genN,SA4_genN,SA5_genN,SA6_genN,SA7_genN,SA8_genN,SA9_genN,SA10_genN,SA11_genN,SA12_genN,SA13_genN,SA14_genN,SA15_genN,SA16_genN,SA18_genN,SA19_genN,SA21_genN,SA22_genN,SA23_genN,SA24_genN,SA25_genN,SA26_genN,SA27_genN,SA28_genN,SA28bis_genN,SA28ter_genN,SA29_genN,SA30_genN,SA37_genN,SA38_genN,SA39_gen_and_nogenN,Q2N,Q5N	NO	NO	NO	NO
4707-47-5	Methyl 2,4-dihydroxy-3,6-dimethylbenzoate	COC(=O)C1=C(O)C(C)=C(O)C=C1C	3.948	Low (Class I)	1N,2N,3N,5N,6N,7N,16N,17N,19N,23Y,27Y,28N,30N,18N	Low (Class I)	1N,2N,3N,43N,5N,6N,42N,7N,16N,17N,19N,23Y,27Y,28N,30N,18N	Substance would not be expected to be a safety concern	Q1N,Alerts(genotoxic)Y,SA1_genN,SA2_genN,SA3_genN,SA4_genN,SA5_genN,SA6_genN,SA7_genN,SA8_genN,SA9_genN,SA10_genN,SA11_genN,SA12_genN,SA13_genN,SA14_genN,SA15_genN,SA16_genN,SA18_genN,SA19_genN,SA21_genN,SA22_genN,SA23_genN,SA24_genN,SA25_genN,SA26_genN,SA27_genN,SA28_genN,SA28bis_genN,SA28ter_genN,SA29_genN,SA30_genN,SA37_genN,SA38_genN,SA39_gen_and_nogenN,Q2N,Q5Y,Q6N,Q8N,Q10N,Q12N	NO	NO	NO	NO
473289-62-2	Ilepatril	CC(C)C(SC(C)=O)C(=O)NC1CC2=C(C=CC=C2)C2CCCC(N2C1=O)C(O)=O	0.01242	High (Class III)	1N,2N,3N,5N,6N,7Y,8N,10N,11Y,33N	High (Class III)	1N,2N,3N,43N,5N,6N,42N,7Y,8N,10N,11Y,33N	Substance would not be expected to be a safety concern	Q1N,Alerts(genotoxic)Y,SA1_genN,SA2_genN,SA3_genN,SA4_genN,SA5_genN,SA6_genN,SA7_genN,SA8_genN,SA9_genN,SA10_genN,SA11_genN,SA12_genN,SA13_genN,SA14_genN,SA15_genN,SA16_genN,SA18_genN,SA19_genN,SA21_genN,SA22_genN,SA23_genN,SA24_genN,SA25_genN,SA26_genN,SA27_genN,SA28_genN,SA28bis_genN,SA28ter_genN,SA29_genN,SA30_genN,SA37_genN,SA38_genN,SA39_gen_and_nogenN,Q2N,Q5N	NO	NO	NO	NO
474-86-2	Equilin	CC12CCC3C(=CCC4=C3C=CC(O)=C4)C1CCC2=O	0.04332	Low (Class I)	1N,2N,3N,5N,6N,7N,16N,17N,19N,23Y,27Y,28N,30N,18N	Low (Class I)	1N,2N,3N,43N,5N,6N,42N,7N,16N,17N,19N,23Y,27Y,28N,30N,18N	Substance would not be expected to be a safety concern	Q1N,Alerts(genotoxic)Y,SA1_genN,SA2_genN,SA3_genN,SA4_genN,SA5_genN,SA6_genN,SA7_genN,SA8_genN,SA9_genN,SA10_genN,SA11_genN,SA12_genN,SA13_genN,SA14_genN,SA15_genN,SA16_genN,SA18_genN,SA19_genN,SA21_genN,SA22_genN,SA23_genN,SA24_genN,SA25_genN,SA26_genN,SA27_genN,SA28_genN,SA28bis_genN,SA28ter_genN,SA29_genN,SA30_genN,SA37_genN,SA38_genN,SA39_gen_and_nogenN,Q2N,Q5N	NO	NO	NO	NO
480-40-0	Chrysin	OC1=CC2=C(C(O)=C1)C(=O)C=C(O2)C1=CC=CC=C1	0.0696	High (Class III)	1N,2N,3N,5N,6N,7Y,8N,10N,11N,12N,22N,33N	High (Class III)	1N,2N,3N,43N,5N,6N,42N,7Y,8N,10N,11N,12N,22N,33N	Substance would not be expected to be a safety concern	Q1N,Alerts(genotoxic)Y,SA1_genN,SA2_genN,SA3_genN,SA4_genN,SA5_genN,SA6_genN,SA7_genN,SA8_genN,SA9_genN,SA10_genN,SA11_genN,SA12_genN,SA13_genN,SA14_genN,SA15_genN,SA16_genN,SA18_genN,SA19_genN,SA21_genN,SA22_genN,SA23_genN,SA24_genN,SA25_genN,SA26_genN,SA27_genN,SA28_genN,SA28bis_genN,SA28ter_genN,SA29_genN,SA30_genN,SA37_genN,SA38_genN,SA39_gen_and_nogenN,Q2N,Q5N	NO	NO	NO	NO
484-17-3	9-Phenanthrol	OC1=CC2=C(C=CC=C2)C2=CC=CC=C12	0.4248	High (Class III)	1N,2N,3N,5N,6N,7N,16N,17N,19N,23Y,27Y,28Y,29N,33N	High (Class III)	1N,2N,3N,43N,5N,6N,42N,7N,16N,17N,19N,23Y,27Y,28Y,29N,33N	Risk assessment requires compound-specific toxicity data	Q1N,Alerts(genotoxic)Y,SA1_genN,SA2_genN,SA3_genN,SA4_genN,SA5_genN,SA6_genN,SA7_genN,SA8_genN,SA9_genN,SA10_genN,SA11_genN,SA12_genN,SA13_genN,SA14_genN,SA15_genN,SA16_genN,SA18_genY,SA19_genN,SA21_genN,SA22_genN,SA23_genN,SA24_genN,SA25_genN,SA26_genN,SA27_genN,SA28_genN,SA28bis_genN,SA28ter_genN,SA29_genN,SA30_genN,SA37_genN,SA38_genN,SA39_gen_and_nogenN,Q2Y,Q3N,Q4Y	YES	YES	NO	NO
486-66-8	Daidzein	OC1=CC=C(C=C1)C1=COC2=C(C=CC(O)=C2)C1=O	0.04326	High (Class III)	1N,2N,3N,5N,6N,7Y,8N,10N,11N,12N,22N,33N	High (Class III)	1N,2N,3N,43N,5N,6N,42N,7Y,8N,10N,11N,12N,22N,33N	Substance would not be expected to be a safety concern	Q1N,Alerts(genotoxic)Y,SA1_genN,SA2_genN,SA3_genN,SA4_genN,SA5_genN,SA6_genN,SA7_genN,SA8_genN,SA9_genN,SA10_genN,SA11_genN,SA12_genN,SA13_genN,SA14_genN,SA15_genN,SA16_genN,SA18_genN,SA19_genN,SA21_genN,SA22_genN,SA23_genN,SA24_genN,SA25_genN,SA26_genN,SA27_genN,SA28_genN,SA28bis_genN,SA28ter_genN,SA29_genN,SA30_genN,SA37_genN,SA38_genN,SA39_gen_and_nogenN,Q2N,Q5N	NO	NO	NO	NO
4904-61-4	1,5,9-Cyclododecatriene	C1CC=CCCC=CCCC=C1	0.5916	Low (Class I)	1N,2N,3N,5N,6N,7N,16N,17N,19N,23N,24Y,18N	Low (Class I)	1N,2N,3N,43N,5N,6N,42N,7N,16N,17N,19N,23N,24Y,18N	Substance would not be expected to be a safety concern	Q1N,Alerts(genotoxic)Y,SA1_genN,SA2_genN,SA3_genN,SA4_genN,SA5_genN,SA6_genN,SA7_genN,SA8_genN,SA9_genN,SA10_genN,SA11_genN,SA12_genN,SA13_genN,SA14_genN,SA15_genN,SA16_genN,SA18_genN,SA19_genN,SA21_genN,SA22_genN,SA23_genN,SA24_genN,SA25_genN,SA26_genN,SA27_genN,SA28_genN,SA28bis_genN,SA28ter_genN,SA29_genN,SA30_genN,SA37_genN,SA38_genN,SA39_gen_and_nogenN,Q2N,Q5N	NO	NO	NO	NO
491-80-5	Biochanin A	COC1=CC=C(C=C1)C1=COC2=C(C(O)=CC(O)=C2)C1=O	0.036	High (Class III)	1N,2N,3N,5N,6N,7Y,8N,10N,11N,12N,22N,33N	High (Class III)	1N,2N,3N,43N,5N,6N,42N,7Y,8N,10N,11N,12N,22N,33N	Substance would not be expected to be a safety concern	Q1N,Alerts(genotoxic)Y,SA1_genN,SA2_genN,SA3_genN,SA4_genN,SA5_genN,SA6_genN,SA7_genN,SA8_genN,SA9_genN,SA10_genN,SA11_genN,SA12_genN,SA13_genN,SA14_genN,SA15_genN,SA16_genN,SA18_genN,SA19_genN,SA21_genN,SA22_genN,SA23_genN,SA24_genN,SA25_genN,SA26_genN,SA27_genN,SA28_genN,SA28bis_genN,SA28ter_genN,SA29_genN,SA30_genN,SA37_genN,SA38_genN,SA39_gen_and_nogenN,Q2N,Q5N	NO	NO	NO	NO
493-52-7	Methyl red	CN(C)C1=CC=C(C=C1)N=NC1=CC=CC=C1C(O)=O	0.00846	High (Class III)	1N,2N,3N,5N,6N,7N,16N,17N,19N,23Y,27Y,28Y,29N,33N	High (Class III)	1N,2N,3N,43N,5N,6N,42N,7N,16N,17N,19N,23Y,27Y,28Y,29N,33N	Negligible risk (low probability of a life-time cancer risk greater than 1 in 10^6	Q1N,Alerts(genotoxic)Y,SA1_genN,SA2_genN,SA3_genN,SA4_genN,SA5_genN,SA6_genN,SA7_genN,SA8_genN,SA9_genN,SA10_genN,SA11_genN,SA12_genN,SA13_genN,SA14_genN,SA15_genN,SA16_genN,SA18_genN,SA19_genN,SA21_genN,SA22_genN,SA23_genN,SA24_genN,SA25_genN,SA26_genN,SA27_genN,SA28_genN,SA28bis_genY,SA28ter_genN,SA29_genY,SA30_genN,SA37_genN,SA38_genN,SA39_gen_and_nogenN,Q2Y,Q3N,Q4N	YES	YES	NO	NO
49562-28-9	Fenofibrate	CC(C)OC(=O)C(C)(C)OC1=CC=C(C=C1)C(=O)C1=CC=C(Cl)C=C1	0.02688	High (Class III)	1N,2N,3Y,4N	High (Class III)	1N,2N,3Y,4N	Substance would not be expected to be a safety concern	Q1N,Alerts(genotoxic)Y,SA1_genN,SA2_genN,SA3_genN,SA4_genN,SA5_genN,SA6_genN,SA7_genN,SA8_genN,SA9_genN,SA10_genN,SA11_genN,SA12_genN,SA13_genN,SA14_genN,SA15_genN,SA16_genN,SA18_genN,SA19_genN,SA21_genN,SA22_genN,SA23_genN,SA24_genN,SA25_genN,SA26_genN,SA27_genN,SA28_genN,SA28bis_genN,SA28ter_genN,SA29_genN,SA30_genN,SA37_genN,SA38_genN,SA39_gen_and_nogenN,Q2N,Q5N	NO	NO	NO	NO
50-02-2	Dexamethasone	CC1CC2C3CCC4=CC(=O)C=CC4(C)C3(F)C(O)CC2(C)C1(O)C(=O)CO	0.01842	High (Class III)	1N,2N,3Y,4N	High (Class III)	1N,2N,3Y,4N	Negligible risk (low probability of a life-time cancer risk greater than 1 in 10^6	Q1N,Alerts(genotoxic)Y,SA1_genN,SA2_genN,SA3_genN,SA4_genN,SA5_genN,SA6_genN,SA7_genN,SA8_genN,SA9_genN,SA10_genY,SA11_genN,SA12_genN,SA13_genN,SA14_genN,SA15_genN,SA16_genN,SA18_genN,SA19_genN,SA21_genN,SA22_genN,SA23_genN,SA24_genN,SA25_genN,SA26_genN,SA27_genN,SA28_genN,SA28bis_genN,SA28ter_genN,SA29_genN,SA30_genN,SA37_genN,SA38_genN,SA39_gen_and_nogenN,Q2Y,Q3N,Q4N	YES	YES	NO	NO
50-06-6	Phenobarbital	CCC1(C(=O)NC(=O)NC1=O)C1=CC=CC=C1	0.01446	High (Class III)	1N,2N,3N,5N,6N,7Y,8N,10N,11Y,33N	High (Class III)	1N,2N,3N,43N,5N,6N,42N,7Y,8N,10N,11Y,33N	Substance would not be expected to be a safety concern	Q1N,Alerts(genotoxic)Y,SA1_genN,SA2_genN,SA3_genN,SA4_genN,SA5_genN,SA6_genN,SA7_genN,SA8_genN,SA9_genN,SA10_genN,SA11_genN,SA12_genN,SA13_genN,SA14_genN,SA15_genN,SA16_genN,SA18_genN,SA19_genN,SA21_genN,SA22_genN,SA23_genN,SA24_genN,SA25_genN,SA26_genN,SA27_genN,SA28_genN,SA28bis_genN,SA28ter_genN,SA29_genN,SA30_genN,SA37_genN,SA38_genN,SA39_gen_and_nogenN,Q2N,Q5N	NO	NO	NO	NO
50-22-6	Corticosterone	CC12CC(O)C3C(CCC4=CC(=O)CCC34C)C1CCC2C(=O)CO	0.01308	High (Class III)	1N,2N,3N,5N,6N,7N,16N,17N,19N,23N,24N,25N,26N,22N,33N	High (Class III)	1N,2N,3N,43N,5N,6N,42N,7N,16N,17N,19N,23N,24N,25N,26N,22N,33N	Negligible risk (low probability of a life-time cancer risk greater than 1 in 10^6	Q1N,Alerts(genotoxic)Y,SA1_genN,SA2_genN,SA3_genN,SA4_genN,SA5_genN,SA6_genN,SA7_genN,SA8_genN,SA9_genN,SA10_genY,SA11_genN,SA12_genN,SA13_genN,SA14_genN,SA15_genN,SA16_genN,SA18_genN,SA19_genN,SA21_genN,SA22_genN,SA23_genN,SA24_genN,SA25_genN,SA26_genN,SA27_genN,SA28_genN,SA28bis_genN,SA28ter_genN,SA29_genN,SA30_genN,SA37_genN,SA38_genN,SA39_gen_and_nogenN,Q2Y,Q3N,Q4N	YES	YES	NO	NO
50-23-7	Hydrocortisone	CC12CC(O)C3C(CCC4=CC(=O)CCC34C)C1CCC2(O)C(=O)CO	0.004932	High (Class III)	1N,2N,3N,5N,6N,7N,16N,17N,19N,23N,24N,25N,26N,22N,33N	High (Class III)	1N,2N,3N,43N,5N,6N,42N,7N,16N,17N,19N,23N,24N,25N,26N,22N,33N	Negligible risk (low probability of a life-time cancer risk greater than 1 in 10^6	Q1N,Alerts(genotoxic)Y,SA1_genN,SA2_genN,SA3_genN,SA4_genN,SA5_genN,SA6_genN,SA7_genN,SA8_genN,SA9_genN,SA10_genY,SA11_genN,SA12_genN,SA13_genN,SA14_genN,SA15_genN,SA16_genN,SA18_genN,SA19_genN,SA21_genN,SA22_genN,SA23_genN,SA24_genN,SA25_genN,SA26_genN,SA27_genN,SA28_genN,SA28bis_genN,SA28ter_genN,SA29_genN,SA30_genN,SA37_genN,SA38_genN,SA39_gen_and_nogenN,Q2Y,Q3N,Q4N	YES	YES	NO	NO
50-24-8	Prednisolone	CC12CC(O)C3C(CCC4=CC(=O)C=CC34C)C1CCC2(O)C(=O)CO	0.01278	High (Class III)	1N,2N,3N,5N,6N,7N,16N,17N,19N,23N,24N,25N,26N,22N,33N	High (Class III)	1N,2N,3N,43N,5N,6N,42N,7N,16N,17N,19N,23N,24N,25N,26N,22N,33N	Negligible risk (low probability of a life-time cancer risk greater than 1 in 10^6	Q1N,Alerts(genotoxic)Y,SA1_genN,SA2_genN,SA3_genN,SA4_genN,SA5_genN,SA6_genN,SA7_genN,SA8_genN,SA9_genN,SA10_genY,SA11_genN,SA12_genN,SA13_genN,SA14_genN,SA15_genN,SA16_genN,SA18_genN,SA19_genN,SA21_genN,SA22_genN,SA23_genN,SA24_genN,SA25_genN,SA26_genN,SA27_genN,SA28_genN,SA28bis_genN,SA28ter_genN,SA29_genN,SA30_genN,SA37_genN,SA38_genN,SA39_gen_and_nogenN,Q2Y,Q3N,Q4N	YES	YES	NO	NO
50-28-2	17beta-Estradiol	CC12CCC3C(CCC4=C3C=CC(O)=C4)C1CCC2O	0.02526	Intermediate (Class II)	1N,2N,3N,5N,6N,7N,16N,17N,19N,23Y,27Y,28N,30N,18Y	Intermediate (Class II)	1N,2N,3N,43N,5N,6N,42N,7N,16N,17N,19N,23Y,27Y,28N,30N,18Y	Substance would not be expected to be a safety concern	Q1N,Alerts(genotoxic)Y,SA1_genN,SA2_genN,SA3_genN,SA4_genN,SA5_genN,SA6_genN,SA7_genN,SA8_genN,SA9_genN,SA10_genN,SA11_genN,SA12_genN,SA13_genN,SA14_genN,SA15_genN,SA16_genN,SA18_genN,SA19_genN,SA21_genN,SA22_genN,SA23_genN,SA24_genN,SA25_genN,SA26_genN,SA27_genN,SA28_genN,SA28bis_genN,SA28ter_genN,SA29_genN,SA30_genN,SA37_genN,SA38_genN,SA39_gen_and_nogenN,Q2N,Q5N	NO	NO	NO	NO
50-29-3	p,p'-DDT	ClC1=CC=C(C=C1)C(C1=CC=C(Cl)C=C1)C(Cl)(Cl)Cl	4.08e-06	High (Class III)	1N,2N,3Y,4N	High (Class III)	1N,2N,3Y,4N	Substance would not be expected to be a safety concern	Q1N,Alerts(genotoxic)Y,SA1_genN,SA2_genN,SA3_genN,SA4_genN,SA5_genN,SA6_genN,SA7_genN,SA8_genN,SA9_genN,SA10_genN,SA11_genN,SA12_genN,SA13_genN,SA14_genN,SA15_genN,SA16_genN,SA18_genN,SA19_genN,SA21_genN,SA22_genN,SA23_genN,SA24_genN,SA25_genN,SA26_genN,SA27_genN,SA28_genN,SA28bis_genN,SA28ter_genN,SA29_genN,SA30_genN,SA37_genN,SA38_genN,SA39_gen_and_nogenN,Q2N,Q5Y,Q6N,Q8Y,Q9N	NO	NO	NO	NO
50-32-8	Benzo(a)pyrene	C1=CC2=CC3=CC=C4C=CC=C5C=CC(=C2C=C1)C3=C45	0.0696	High (Class III)	1N,2N,3N,5N,6N,7N,16N,17N,19N,23Y,27N	High (Class III)	1N,2N,3N,43N,5N,6N,42N,7N,16N,17N,19N,23Y,27N	Negligible risk (low probability of a life-time cancer risk greater than 1 in 10^6	Q1N,Alerts(genotoxic)Y,SA1_genN,SA2_genN,SA3_genN,SA4_genN,SA5_genN,SA6_genN,SA7_genN,SA8_genN,SA9_genN,SA10_genN,SA11_genN,SA12_genN,SA13_genN,SA14_genN,SA15_genN,SA16_genN,SA18_genY,SA19_genN,SA21_genN,SA22_genN,SA23_genN,SA24_genN,SA25_genN,SA26_genN,SA27_genN,SA28_genN,SA28bis_genN,SA28ter_genN,SA29_genN,SA30_genN,SA37_genN,SA38_genN,SA39_gen_and_nogenN,Q2Y,Q3N,Q4N	YES	YES	NO	NO
50-47-5	Desipramine	CNCCCN1C2=C(CCC3=C1C=CC=C3)C=CC=C2	0.01098	High (Class III)	1N,2N,3N,5N,6N,7Y,8N,10N,11Y,33N	High (Class III)	1N,2N,3N,43N,5N,6N,42N,7Y,8N,10N,11Y,33N	Substance would not be expected to be a safety concern	Q1N,Alerts(genotoxic)Y,SA1_genN,SA2_genN,SA3_genN,SA4_genN,SA5_genN,SA6_genN,SA7_genN,SA8_genN,SA9_genN,SA10_genN,SA11_genN,SA12_genN,SA13_genN,SA14_genN,SA15_genN,SA16_genN,SA18_genN,SA19_genN,SA21_genN,SA22_genN,SA23_genN,SA24_genN,SA25_genN,SA26_genN,SA27_genN,SA28_genN,SA28bis_genN,SA28ter_genN,SA29_genN,SA30_genN,SA37_genN,SA38_genN,SA39_gen_and_nogenN,Q2N,Q5N	NO	NO	NO	NO
50-48-6	Amitriptyline	CN(C)CCC=C1C2=CC=CC=C2CCC2=C1C=CC=C2	0.02172	High (Class III)	1N,2N,3N,5N,6N,7N,16N,17N,19N,23Y,27Y,28Y,29N,33N	High (Class III)	1N,2N,3N,43N,5N,6N,42N,7N,16N,17N,19N,23Y,27Y,28Y,29N,33N	Substance would not be expected to be a safety concern	Q1N,Alerts(genotoxic)Y,SA1_genN,SA2_genN,SA3_genN,SA4_genN,SA5_genN,SA6_genN,SA7_genN,SA8_genN,SA9_genN,SA10_genN,SA11_genN,SA12_genN,SA13_genN,SA14_genN,SA15_genN,SA16_genN,SA18_genN,SA19_genN,SA21_genN,SA22_genN,SA23_genN,SA24_genN,SA25_genN,SA26_genN,SA27_genN,SA28_genN,SA28bis_genN,SA28ter_genN,SA29_genN,SA30_genN,SA37_genN,SA38_genN,SA39_gen_and_nogenN,Q2N,Q5N	NO	NO	NO	NO
50-49-7	Imipramine	CN(C)CCCN1C2=CC=CC=C2CCC2=CC=CC=C12	0.02694	High (Class III)	1N,2N,3N,5N,6N,7Y,8N,10N,11Y,33N	High (Class III)	1N,2N,3N,43N,5N,6N,42N,7Y,8N,10N,11Y,33N	Substance would not be expected to be a safety concern	Q1N,Alerts(genotoxic)Y,SA1_genN,SA2_genN,SA3_genN,SA4_genN,SA5_genN,SA6_genN,SA7_genN,SA8_genN,SA9_genN,SA10_genN,SA11_genN,SA12_genN,SA13_genN,SA14_genN,SA15_genN,SA16_genN,SA18_genN,SA19_genN,SA21_genN,SA22_genN,SA23_genN,SA24_genN,SA25_genN,SA26_genN,SA27_genN,SA28_genN,SA28bis_genN,SA28ter_genN,SA29_genN,SA30_genN,SA37_genN,SA38_genN,SA39_gen_and_nogenN,Q2N,Q5N	NO	NO	NO	NO
50-52-2	Thioridazine	CSC1=CC2=C(SC3=CC=CC=C3N2CCC2CCCCN2C)C=C1	0.0774	High (Class III)	1N,2N,3N,5N,6N,7Y,8N,10N,11Y,33N	High (Class III)	1N,2N,3N,43Y	Substance would not be expected to be a safety concern	Q1N,Alerts(genotoxic)Y,SA1_genN,SA2_genN,SA3_genN,SA4_genN,SA5_genN,SA6_genN,SA7_genN,SA8_genN,SA9_genN,SA10_genN,SA11_genN,SA12_genN,SA13_genN,SA14_genN,SA15_genN,SA16_genN,SA18_genN,SA19_genN,SA21_genN,SA22_genN,SA23_genN,SA24_genN,SA25_genN,SA26_genN,SA27_genN,SA28_genN,SA28bis_genN,SA28ter_genN,SA29_genN,SA30_genN,SA37_genN,SA38_genN,SA39_gen_and_nogenN,Q2N,Q5N	NO	NO	NO	NO
50-53-3	Chlorpromazine	CN(C)CCCN1C2=C(SC3=C1C=C(Cl)C=C3)C=CC=C2	0.0111	High (Class III)	1N,2N,3Y,4N	High (Class III)	1N,2N,3Y,4N	Substance would not be expected to be a safety concern	Q1N,Alerts(genotoxic)Y,SA1_genN,SA2_genN,SA3_genN,SA4_genN,SA5_genN,SA6_genN,SA7_genN,SA8_genN,SA9_genN,SA10_genN,SA11_genN,SA12_genN,SA13_genN,SA14_genN,SA15_genN,SA16_genN,SA18_genN,SA19_genN,SA21_genN,SA22_genN,SA23_genN,SA24_genN,SA25_genN,SA26_genN,SA27_genN,SA28_genN,SA28bis_genN,SA28ter_genN,SA29_genN,SA30_genN,SA37_genN,SA38_genN,SA39_gen_and_nogenN,Q2N,Q5N	NO	NO	NO	NO
50-55-5	Reserpine	COC1C(CC2CN3CCC4=C(NC5=C4C=CC(OC)=C5)C3CC2C1C(=O)OC)OC(=O)C1=CC(OC)=C(OC)C(OC)=C1	0.00942	High (Class III)	1N,2N,3N,5N,6N,7Y,8N,10N,11Y,33N	High (Class III)	1N,2N,3N,43N,5N,6N,42N,7Y,8N,10N,11Y,33N	Substance would not be expected to be a safety concern	Q1N,Alerts(genotoxic)Y,SA1_genN,SA2_genN,SA3_genN,SA4_genN,SA5_genN,SA6_genN,SA7_genN,SA8_genN,SA9_genN,SA10_genN,SA11_genN,SA12_genN,SA13_genN,SA14_genN,SA15_genN,SA16_genN,SA18_genN,SA19_genN,SA21_genN,SA22_genN,SA23_genN,SA24_genN,SA25_genN,SA26_genN,SA27_genN,SA28_genN,SA28bis_genN,SA28ter_genN,SA29_genN,SA30_genN,SA37_genN,SA38_genN,SA39_gen_and_nogenN,Q2N,Q5N	NO	NO	NO	NO
50-65-7	Niclosamide	OC1=C(C=C(Cl)C=C1)C(=O)NC1=CC=C(C=C1Cl)[N+]([O-])=O	0.01992	High (Class III)	1N,2Y	High (Class III)	1N,2Y	Negligible risk (low probability of a life-time cancer risk greater than 1 in 10^6	Q1N,Alerts(genotoxic)Y,SA1_genN,SA2_genN,SA3_genN,SA4_genN,SA5_genN,SA6_genN,SA7_genN,SA8_genN,SA9_genN,SA10_genN,SA11_genN,SA12_genN,SA13_genN,SA14_genN,SA15_genN,SA16_genN,SA18_genN,SA19_genN,SA21_genN,SA22_genN,SA23_genN,SA24_genN,SA25_genN,SA26_genN,SA27_genY,SA28_genN,SA28bis_genN,SA28ter_genN,SA29_genN,SA30_genN,SA37_genN,SA38_genN,SA39_gen_and_nogenN,Q2Y,Q3N,Q4N	YES	YES	NO	NO
50-78-2	Aspirin	CC(=O)OC1=C(C=CC=C1)C(O)=O	1.314	Low (Class I)	1N,2N,3N,5N,6N,7N,16N,17N,19N,23Y,27Y,28N,30N,18N	Low (Class I)	1N,2N,3N,43N,5N,6N,42N,7N,16N,17N,19N,23Y,27Y,28N,30N,18N	Substance would not be expected to be a safety concern	Q1N,Alerts(genotoxic)Y,SA1_genN,SA2_genN,SA3_genN,SA4_genN,SA5_genN,SA6_genN,SA7_genN,SA8_genN,SA9_genN,SA10_genN,SA11_genN,SA12_genN,SA13_genN,SA14_genN,SA15_genN,SA16_genN,SA18_genN,SA19_genN,SA21_genN,SA22_genN,SA23_genN,SA24_genN,SA25_genN,SA26_genN,SA27_genN,SA28_genN,SA28bis_genN,SA28ter_genN,SA29_genN,SA30_genN,SA37_genN,SA38_genN,SA39_gen_and_nogenN,Q2N,Q5N	NO	NO	NO	NO
500-38-9	Nordihydroguaiaretic acid	CC(CC1=CC(O)=C(O)C=C1)C(C)CC1=CC=C(O)C(O)=C1	0.02718	High (Class III)	1N,2N,3N,5N,6N,7N,16N,17N,19N,23Y,27Y,28Y,29N,33N	High (Class III)	1N,2N,3N,43N,5N,6N,42N,7N,16N,17N,19N,23Y,27Y,28Y,29N,33N	Substance would not be expected to be a safety concern	Q1N,Alerts(genotoxic)Y,SA1_genN,SA2_genN,SA3_genN,SA4_genN,SA5_genN,SA6_genN,SA7_genN,SA8_genN,SA9_genN,SA10_genN,SA11_genN,SA12_genN,SA13_genN,SA14_genN,SA15_genN,SA16_genN,SA18_genN,SA19_genN,SA21_genN,SA22_genN,SA23_genN,SA24_genN,SA25_genN,SA26_genN,SA27_genN,SA28_genN,SA28bis_genN,SA28ter_genN,SA29_genN,SA30_genN,SA37_genN,SA38_genN,SA39_gen_and_nogenN,Q2N,Q5N	NO	NO	NO	NO
501-36-0	Resveratrol	OC1=CC=C(C=CC2=CC(O)=CC(O)=C2)C=C1	0.0888	High (Class III)	1N,2N,3N,5N,6N,7N,16N,17N,19N,23Y,27Y,28Y,29N,33N	High (Class III)	1N,2N,3N,43N,5N,6N,42N,7N,16N,17N,19N,23Y,27Y,28Y,29N,33N	Substance would not be expected to be a safety concern	Q1N,Alerts(genotoxic)Y,SA1_genN,SA2_genN,SA3_genN,SA4_genN,SA5_genN,SA6_genN,SA7_genN,SA8_genN,SA9_genN,SA10_genN,SA11_genN,SA12_genN,SA13_genN,SA14_genN,SA15_genN,SA16_genN,SA18_genN,SA19_genN,SA21_genN,SA22_genN,SA23_genN,SA24_genN,SA25_genN,SA26_genN,SA27_genN,SA28_genN,SA28bis_genN,SA28ter_genN,SA29_genN,SA30_genN,SA37_genN,SA38_genN,SA39_gen_and_nogenN,Q2N,Q5N	NO	NO	NO	NO
501027-49-2	PD-0333941	CC1=C(CCOC2=CC=CC3=C2C=CN3CCC(O)=O)N=C(O1)C1=CC=CC=C1	0.01086	High (Class III)	1N,2N,3N,5N,6N,7Y,8N,10N,11Y,33N	High (Class III)	1N,2N,3N,43N,5N,6N,42N,7Y,8N,10N,11Y,33N	Substance would not be expected to be a safety concern	Q1N,Alerts(genotoxic)Y,SA1_genN,SA2_genN,SA3_genN,SA4_genN,SA5_genN,SA6_genN,SA7_genN,SA8_genN,SA9_genN,SA10_genN,SA11_genN,SA12_genN,SA13_genN,SA14_genN,SA15_genN,SA16_genN,SA18_genN,SA19_genN,SA21_genN,SA22_genN,SA23_genN,SA24_genN,SA25_genN,SA26_genN,SA27_genN,SA28_genN,SA28bis_genN,SA28ter_genN,SA29_genN,SA30_genN,SA37_genN,SA38_genN,SA39_gen_and_nogenN,Q2N,Q5N	NO	NO	NO	NO
50471-44-8	Vinclozolin	CC1(OC(=O)N(C1=O)C1=CC(Cl)=CC(Cl)=C1)C=C	0.0774	High (Class III)	1N,2N,3Y,4N	High (Class III)	1N,2N,3Y,4N	Substance would not be expected to be a safety concern	Q1N,Alerts(genotoxic)Y,SA1_genN,SA2_genN,SA3_genN,SA4_genN,SA5_genN,SA6_genN,SA7_genN,SA8_genN,SA9_genN,SA10_genN,SA11_genN,SA12_genN,SA13_genN,SA14_genN,SA15_genN,SA16_genN,SA18_genN,SA19_genN,SA21_genN,SA22_genN,SA23_genN,SA24_genN,SA25_genN,SA26_genN,SA27_genN,SA28_genN,SA28bis_genN,SA28ter_genN,SA29_genN,SA30_genN,SA37_genN,SA38_genN,SA39_gen_and_nogenN,Q2N,Q5N	NO	NO	NO	YES
5051-22-9	Dexpropranolol	CC(C)NCC(O)COC1=C2C=CC=CC2=CC=C1	0.01452	High (Class III)	1N,2N,3N,5N,6N,7N,16N,17N,19N,23Y,27Y,28Y,29N,33N	High (Class III)	1N,2N,3N,43N,5N,6N,42N,7N,16N,17N,19N,23Y,27Y,28Y,29N,33N	Substance would not be expected to be a safety concern	Q1N,Alerts(genotoxic)Y,SA1_genN,SA2_genN,SA3_genN,SA4_genN,SA5_genN,SA6_genN,SA7_genN,SA8_genN,SA9_genN,SA10_genN,SA11_genN,SA12_genN,SA13_genN,SA14_genN,SA15_genN,SA16_genN,SA18_genN,SA19_genN,SA21_genN,SA22_genN,SA23_genN,SA24_genN,SA25_genN,SA26_genN,SA27_genN,SA28_genN,SA28bis_genN,SA28ter_genN,SA29_genN,SA30_genN,SA37_genN,SA38_genN,SA39_gen_and_nogenN,Q2N,Q5N	NO	NO	NO	NO
50594-66-6	Acifluorfen	OC(=O)C1=C(C=CC(OC2=CC=C(C=C2Cl)C(F)(F)F)=C1)[N+]([O-])=O	0.005916	High (Class III)	1N,2Y	High (Class III)	1N,2Y	Substance would not be expected to be a safety concern	Q1N,Alerts(genotoxic)Y,SA1_genN,SA2_genN,SA3_genN,SA4_genN,SA5_genN,SA6_genN,SA7_genN,SA8_genN,SA9_genN,SA10_genN,SA11_genN,SA12_genN,SA13_genN,SA14_genN,SA15_genN,SA16_genN,SA18_genN,SA19_genN,SA21_genN,SA22_genN,SA23_genN,SA24_genN,SA25_genN,SA26_genN,SA27_genN,SA28_genN,SA28bis_genN,SA28ter_genN,SA29_genN,SA30_genN,SA37_genN,SA38_genN,SA39_gen_and_nogenN,Q2N,Q5N	NO	NO	NO	NO
50892-23-4	Pirinixic acid	CC1=C(C)C(NC2=NC(SCC(O)=O)=NC(Cl)=C2)=CC=C1	0.0153	High (Class III)	1N,2N,3Y,4N	High (Class III)	1N,2N,3Y,4N	Substance would not be expected to be a safety concern	Q1N,Alerts(genotoxic)Y,SA1_genN,SA2_genN,SA3_genN,SA4_genN,SA5_genN,SA6_genN,SA7_genN,SA8_genN,SA9_genN,SA10_genN,SA11_genN,SA12_genN,SA13_genN,SA14_genN,SA15_genN,SA16_genN,SA18_genN,SA19_genN,SA21_genN,SA22_genN,SA23_genN,SA24_genN,SA25_genN,SA26_genN,SA27_genN,SA28_genN,SA28bis_genN,SA28ter_genN,SA29_genN,SA30_genN,SA37_genN,SA38_genN,SA39_gen_and_nogenN,Q2N,Q5N	NO	NO	NO	NO
509-34-2	C.I. Solvent Red 49	CCN(CC)C1=CC=C2C(OC3=CC(=CC=C3C22OC(=O)C3=CC=CC=C23)N(CC)CC)=C1	0.00846	High (Class III)	1N,2N,3N,5N,6N,7Y,8Y,9Y	High (Class III)	1N,2N,3N,43N,5N,6N,42N,7Y,8Y,9Y	Negligible risk (low probability of a life-time cancer risk greater than 1 in 10^6	Q1N,Alerts(genotoxic)Y,SA1_genN,SA2_genN,SA3_genN,SA4_genN,SA5_genN,SA6_genN,SA7_genN,SA8_genN,SA9_genN,SA10_genN,SA11_genN,SA12_genN,SA13_genN,SA14_genN,SA15_genN,SA16_genN,SA18_genY,SA19_genN,SA21_genN,SA22_genN,SA23_genN,SA24_genN,SA25_genN,SA26_genN,SA27_genN,SA28_genN,SA28bis_genY,SA28ter_genN,SA29_genN,SA30_genN,SA37_genN,SA38_genN,SA39_gen_and_nogenN,Q2Y,Q3N,Q4N	YES	YES	NO	NO
509-86-4	Heptabarbital	CCC1(C(=O)NC(=O)NC1=O)C1=CCCCCC1	0.01008	High (Class III)	1N,2N,3N,5N,6N,7Y,8N,10N,11Y,33N	High (Class III)	1N,2N,3N,43N,5N,6N,42N,7Y,8N,10N,11Y,33N	Substance would not be expected to be a safety concern	Q1N,Alerts(genotoxic)Y,SA1_genN,SA2_genN,SA3_genN,SA4_genN,SA5_genN,SA6_genN,SA7_genN,SA8_genN,SA9_genN,SA10_genN,SA11_genN,SA12_genN,SA13_genN,SA14_genN,SA15_genN,SA16_genN,SA18_genN,SA19_genN,SA21_genN,SA22_genN,SA23_genN,SA24_genN,SA25_genN,SA26_genN,SA27_genN,SA28_genN,SA28bis_genN,SA28ter_genN,SA29_genN,SA30_genN,SA37_genN,SA38_genN,SA39_gen_and_nogenN,Q2N,Q5N	NO	NO	NO	NO
51-03-6	Piperonyl butoxide	CCCCOCCOCCOCC1=CC2=C(OCO2)C=C1CCC	0.05622	High (Class III)	1N,2N,3N,5N,6N,7Y,8N,10N,11Y,33N	High (Class III)	1N,2N,3N,43N,5N,6N,42N,7Y,8N,10N,11Y,33N	Substance would not be expected to be a safety concern	Q1N,Alerts(genotoxic)Y,SA1_genN,SA2_genN,SA3_genN,SA4_genN,SA5_genN,SA6_genN,SA7_genN,SA8_genN,SA9_genN,SA10_genN,SA11_genN,SA12_genN,SA13_genN,SA14_genN,SA15_genN,SA16_genN,SA18_genN,SA19_genN,SA21_genN,SA22_genN,SA23_genN,SA24_genN,SA25_genN,SA26_genN,SA27_genN,SA28_genN,SA28bis_genN,SA28ter_genN,SA29_genN,SA30_genN,SA37_genN,SA38_genN,SA39_gen_and_nogenN,Q2N,Q5N	NO	NO	NO	NO
51-06-9	Procainamide	CCN(CC)CCNC(=O)C1=CC=C(N)C=C1	0.0105	Low (Class I)	1N,2N,3N,5N,6N,7N,16N,17N,19N,23Y,27Y,28N,30N,18N	Low (Class I)	1N,2N,3N,43N,5N,6N,42N,7N,16N,17N,19N,23Y,27Y,28N,30N,18N	Negligible risk (low probability of a life-time cancer risk greater than 1 in 10^6	Q1N,Alerts(genotoxic)Y,SA1_genN,SA2_genN,SA3_genN,SA4_genN,SA5_genN,SA6_genN,SA7_genN,SA8_genN,SA9_genN,SA10_genN,SA11_genN,SA12_genN,SA13_genN,SA14_genN,SA15_genN,SA16_genN,SA18_genN,SA19_genN,SA21_genN,SA22_genN,SA23_genN,SA24_genN,SA25_genN,SA26_genN,SA27_genN,SA28_genY,SA28bis_genN,SA28ter_genN,SA29_genN,SA30_genN,SA37_genN,SA38_genN,SA39_gen_and_nogenN,Q2Y,Q3N,Q4N	YES	YES	NO	NO
51-28-5	2,4-Dinitrophenol	OC1=C(C=C(C=C1)[N+]([O-])=O)[N+]([O-])=O	0.2358	High (Class III)	1N,2Y	High (Class III)	1N,2Y	Risk assessment requires compound-specific toxicity data	Q1N,Alerts(genotoxic)Y,SA1_genN,SA2_genN,SA3_genN,SA4_genN,SA5_genN,SA6_genN,SA7_genN,SA8_genN,SA9_genN,SA10_genN,SA11_genN,SA12_genN,SA13_genN,SA14_genN,SA15_genN,SA16_genN,SA18_genN,SA19_genN,SA21_genN,SA22_genN,SA23_genN,SA24_genN,SA25_genN,SA26_genN,SA27_genY,SA28_genN,SA28bis_genN,SA28ter_genN,SA29_genN,SA30_genN,SA37_genN,SA38_genN,SA39_gen_and_nogenN,Q2Y,Q3N,Q4Y	YES	YES	NO	NO
51-30-9	Isoproterenol hydrochloride	CC(C)NCC(O)C1=CC=C(O)C(O)=C1	0.0618	Low (Class I)	1N,2N,3N,5N,6N,7N,16N,17N,19N,23Y,27Y,28N,30N,18N	Low (Class I)	1N,2N,3N,43N,5N,6N,42N,7N,16N,17N,19N,23Y,27Y,28N,30N,18N	Substance would not be expected to be a safety concern	Q1N,Alerts(genotoxic)Y,SA1_genN,SA2_genN,SA3_genN,SA4_genN,SA5_genN,SA6_genN,SA7_genN,SA8_genN,SA9_genN,SA10_genN,SA11_genN,SA12_genN,SA13_genN,SA14_genN,SA15_genN,SA16_genN,SA18_genN,SA19_genN,SA21_genN,SA22_genN,SA23_genN,SA24_genN,SA25_genN,SA26_genN,SA27_genN,SA28_genN,SA28bis_genN,SA28ter_genN,SA29_genN,SA30_genN,SA37_genN,SA38_genN,SA39_gen_and_nogenN,Q2N,Q5N	NO	NO	NO	NO
51-34-3	Scopolamine	[H]C12CC(CC([H])(C3OC13)N2C)OC(=O)C(CO)C1=CC=CC=C1	0.0117	High (Class III)	1N,2N,3N,5N,6N,7Y,8N,10Y	High (Class III)	1N,2N,3N,43N,5N,6N,42N,7Y,8N,10Y	Negligible risk (low probability of a life-time cancer risk greater than 1 in 10^6	Q1N,Alerts(genotoxic)Y,SA1_genN,SA2_genN,SA3_genN,SA4_genN,SA5_genN,SA6_genN,SA7_genY,SA8_genN,SA9_genN,SA10_genN,SA11_genN,SA12_genN,SA13_genN,SA14_genN,SA15_genN,SA16_genN,SA18_genN,SA19_genN,SA21_genN,SA22_genN,SA23_genN,SA24_genN,SA25_genN,SA26_genN,SA27_genN,SA28_genN,SA28bis_genN,SA28ter_genN,SA29_genN,SA30_genN,SA37_genN,SA38_genN,SA39_gen_and_nogenN,Q2Y,Q3N,Q4N	YES	YES	NO	NO
51-48-9	Levothyroxine	NC(CC1=CC(I)=C(OC2=CC(I)=C(O)C(I)=C2)C(I)=C1)C(O)=O	0.012	High (Class III)	1N,2N,3Y,4N	High (Class III)	1N,2N,3Y,4N	Substance would not be expected to be a safety concern	Q1N,Alerts(genotoxic)Y,SA1_genN,SA2_genN,SA3_genN,SA4_genN,SA5_genN,SA6_genN,SA7_genN,SA8_genN,SA9_genN,SA10_genN,SA11_genN,SA12_genN,SA13_genN,SA14_genN,SA15_genN,SA16_genN,SA18_genN,SA19_genN,SA21_genN,SA22_genN,SA23_genN,SA24_genN,SA25_genN,SA26_genN,SA27_genN,SA28_genN,SA28bis_genN,SA28ter_genN,SA29_genN,SA30_genN,SA37_genN,SA38_genN,SA39_gen_and_nogenN,Q2N,Q5N	NO	NO	NO	NO
51-52-5	6-Propyl-2-thiouracil	CCCC1=NC(=S)NC(=O)C1	0.0303	High (Class III)	1N,2N,3N,5N,6N,7Y,8N,10N,11Y,33N	High (Class III)	1N,2N,3N,43N,5N,6N,42N,7Y,8N,10N,11Y,33N	Substance would not be expected to be a safety concern	Q1N,Alerts(genotoxic)Y,SA1_genN,SA2_genN,SA3_genN,SA4_genN,SA5_genN,SA6_genN,SA7_genN,SA8_genN,SA9_genN,SA10_genN,SA11_genN,SA12_genN,SA13_genN,SA14_genN,SA15_genN,SA16_genN,SA18_genN,SA19_genN,SA21_genN,SA22_genN,SA23_genN,SA24_genN,SA25_genN,SA26_genN,SA27_genN,SA28_genN,SA28bis_genN,SA28ter_genN,SA29_genN,SA30_genN,SA37_genN,SA38_genN,SA39_gen_and_nogenN,Q2N,Q5N	NO	NO	NO	NO
51-55-8	Atropine	[H]C12CCC([H])(CC(C1)OC(=O)C(CO)C1=CC=CC=C1)N2C	0.01626	High (Class III)	1N,2N,3N,5N,6N,7Y,8N,10N,11N,12N,22N,33N	High (Class III)	1N,2N,3N,43N,5N,6N,42N,7Y,8N,10N,11N,12N,22N,33N	Substance would not be expected to be a safety concern	Q1N,Alerts(genotoxic)Y,SA1_genN,SA2_genN,SA3_genN,SA4_genN,SA5_genN,SA6_genN,SA7_genN,SA8_genN,SA9_genN,SA10_genN,SA11_genN,SA12_genN,SA13_genN,SA14_genN,SA15_genN,SA16_genN,SA18_genN,SA19_genN,SA21_genN,SA22_genN,SA23_genN,SA24_genN,SA25_genN,SA26_genN,SA27_genN,SA28_genN,SA28bis_genN,SA28ter_genN,SA29_genN,SA30_genN,SA37_genN,SA38_genN,SA39_gen_and_nogenN,Q2N,Q5N	NO	NO	NO	NO
51218-45-2	Metolachlor	CCC1=C(N(C(C)COC)C(=O)CCl)C(C)=CC=C1	0.01242	High (Class III)	1N,2N,3Y,4N	High (Class III)	1N,2N,3Y,4N	Negligible risk (low probability of a life-time cancer risk greater than 1 in 10^6	Q1N,Alerts(genotoxic)Y,SA1_genN,SA2_genN,SA3_genN,SA4_genN,SA5_genN,SA6_genN,SA7_genN,SA8_genY,SA9_genN,SA10_genN,SA11_genN,SA12_genN,SA13_genN,SA14_genN,SA15_genN,SA16_genN,SA18_genN,SA19_genN,SA21_genN,SA22_genN,SA23_genN,SA24_genN,SA25_genN,SA26_genN,SA27_genN,SA28_genN,SA28bis_genN,SA28ter_genN,SA29_genN,SA30_genN,SA37_genN,SA38_genN,SA39_gen_and_nogenN,Q2Y,Q3N,Q4N	YES	YES	NO	NO
51235-04-2	Hexazinone	CN(C)C1=NC(=O)N(C2CCCCC2)C(=O)N1C	0.05364	High (Class III)	1N,2N,3N,5N,6N,7Y,8N,10N,11Y,33N	High (Class III)	1N,2N,3N,43N,5N,6N,42N,7Y,8N,10N,11Y,33N	Negligible risk (low probability of a life-time cancer risk greater than 1 in 10^6	Q1N,Alerts(genotoxic)Y,SA1_genN,SA2_genN,SA3_genN,SA4_genN,SA5_genN,SA6_genN,SA7_genN,SA8_genN,SA9_genN,SA10_genN,SA11_genN,SA12_genN,SA13_genN,SA14_genN,SA15_genN,SA16_genN,SA18_genN,SA19_genN,SA21_genN,SA22_genN,SA23_genN,SA24_genN,SA25_genN,SA26_genN,SA27_genN,SA28_genN,SA28bis_genY,SA28ter_genN,SA29_genN,SA30_genN,SA37_genN,SA38_genN,SA39_gen_and_nogenN,Q2Y,Q3N,Q4N	YES	YES	NO	NO
5124-25-4	C.I.Disperse Yellow 42	[O-][N+](=O)C1=CC(=CC=C1NC1=CC=CC=C1)S(=O)(=O)NC1=CC=CC=C1	0.05808	High (Class III)	1N,2Y	High (Class III)	1N,2Y	Negligible risk (low probability of a life-time cancer risk greater than 1 in 10^6	Q1N,Alerts(genotoxic)Y,SA1_genN,SA2_genN,SA3_genN,SA4_genN,SA5_genN,SA6_genN,SA7_genN,SA8_genN,SA9_genN,SA10_genN,SA11_genN,SA12_genN,SA13_genN,SA14_genN,SA15_genN,SA16_genN,SA18_genN,SA19_genN,SA21_genN,SA22_genN,SA23_genN,SA24_genN,SA25_genN,SA26_genN,SA27_genY,SA28_genN,SA28bis_genN,SA28ter_genN,SA29_genN,SA30_genN,SA37_genN,SA38_genN,SA39_gen_and_nogenN,Q2Y,Q3N,Q4N	YES	YES	NO	NO
51338-27-3	Diclofop-methyl	COC(=O)C(C)OC1=CC=C(OC2=CC=C(Cl)C=C2Cl)C=C1	0.0726	High (Class III)	1N,2N,3Y,4N	High (Class III)	1N,2N,3Y,4N	Substance would not be expected to be a safety concern	Q1N,Alerts(genotoxic)Y,SA1_genN,SA2_genN,SA3_genN,SA4_genN,SA5_genN,SA6_genN,SA7_genN,SA8_genN,SA9_genN,SA10_genN,SA11_genN,SA12_genN,SA13_genN,SA14_genN,SA15_genN,SA16_genN,SA18_genN,SA19_genN,SA21_genN,SA22_genN,SA23_genN,SA24_genN,SA25_genN,SA26_genN,SA27_genN,SA28_genN,SA28bis_genN,SA28ter_genN,SA29_genN,SA30_genN,SA37_genN,SA38_genN,SA39_gen_and_nogenN,Q2N,Q5N	NO	NO	NO	NO
51384-51-1	Metoprolol	COCCC1=CC=C(OCC(O)CNC(C)C)C=C1	0.02418	Low (Class I)	1N,2N,3N,5N,6N,7N,16N,17N,19N,23Y,27Y,28N,30N,18N	Low (Class I)	1N,2N,3N,43N,5N,6N,42N,7N,16N,17N,19N,23Y,27Y,28N,30N,18N	Substance would not be expected to be a safety concern	Q1N,Alerts(genotoxic)Y,SA1_genN,SA2_genN,SA3_genN,SA4_genN,SA5_genN,SA6_genN,SA7_genN,SA8_genN,SA9_genN,SA10_genN,SA11_genN,SA12_genN,SA13_genN,SA14_genN,SA15_genN,SA16_genN,SA18_genN,SA19_genN,SA21_genN,SA22_genN,SA23_genN,SA24_genN,SA25_genN,SA26_genN,SA27_genN,SA28_genN,SA28bis_genN,SA28ter_genN,SA29_genN,SA30_genN,SA37_genN,SA38_genN,SA39_gen_and_nogenN,Q2N,Q5N	NO	NO	NO	NO
51481-61-9	Cimetidine	CNC(NCCSCC1=C(C)NC=N1)=NC#N	0.0126	High (Class III)	1N,2Y	High (Class III)	1N,2Y	Substance would not be expected to be a safety concern	Q1N,Alerts(genotoxic)Y,SA1_genN,SA2_genN,SA3_genN,SA4_genN,SA5_genN,SA6_genN,SA7_genN,SA8_genN,SA9_genN,SA10_genN,SA11_genN,SA12_genN,SA13_genN,SA14_genN,SA15_genN,SA16_genN,SA18_genN,SA19_genN,SA21_genN,SA22_genN,SA23_genN,SA24_genN,SA25_genN,SA26_genN,SA27_genN,SA28_genN,SA28bis_genN,SA28ter_genN,SA29_genN,SA30_genN,SA37_genN,SA38_genN,SA39_gen_and_nogenN,Q2N,Q5N	NO	NO	NO	NO
51707-55-2	Thidiazuron	O=C(NC1=CN=NS1)NC1=CC=CC=C1	0.01986	High (Class III)	1N,2N,3N,5N,6N,7Y,8N,10N,11Y,33N	High (Class III)	1N,2N,3N,43N,5N,6N,42N,7Y,8N,10N,11Y,33N	Substance would not be expected to be a safety concern	Q1N,Alerts(genotoxic)Y,SA1_genN,SA2_genN,SA3_genN,SA4_genN,SA5_genN,SA6_genN,SA7_genN,SA8_genN,SA9_genN,SA10_genN,SA11_genN,SA12_genN,SA13_genN,SA14_genN,SA15_genN,SA16_genN,SA18_genN,SA19_genN,SA21_genN,SA22_genN,SA23_genN,SA24_genN,SA25_genN,SA26_genN,SA27_genN,SA28_genN,SA28bis_genN,SA28ter_genN,SA29_genN,SA30_genN,SA37_genN,SA38_genN,SA39_gen_and_nogenN,Q2N,Q5N	NO	NO	NO	NO
52-53-9	Verapamil	COC1=CC=C(CCN(C)CCCC(C#N)(C(C)C)C2=CC=C(OC)C(OC)=C2)C=C1OC	0.00762	High (Class III)	1N,2Y	High (Class III)	1N,2Y	Substance would not be expected to be a safety concern	Q1N,Alerts(genotoxic)Y,SA1_genN,SA2_genN,SA3_genN,SA4_genN,SA5_genN,SA6_genN,SA7_genN,SA8_genN,SA9_genN,SA10_genN,SA11_genN,SA12_genN,SA13_genN,SA14_genN,SA15_genN,SA16_genN,SA18_genN,SA19_genN,SA21_genN,SA22_genN,SA23_genN,SA24_genN,SA25_genN,SA26_genN,SA27_genN,SA28_genN,SA28bis_genN,SA28ter_genN,SA29_genN,SA30_genN,SA37_genN,SA38_genN,SA39_gen_and_nogenN,Q2N,Q5N	NO	NO	NO	NO
52-68-6	Trichlorfon	COP(=O)(OC)C(O)C(Cl)(Cl)Cl	0.00966	High (Class III)	1N,2N,3Y,4N	High (Class III)	1N,2N,3Y,4N	Risk assessment requires compound-specific toxicity data	Q1Y	YES	YES	NO	NO
52-86-8	Haloperidol	OC1(CCN(CCCC(=O)C2=CC=C(F)C=C2)CC1)C1=CC=C(Cl)C=C1	0.00996	High (Class III)	1N,2N,3Y,4N	High (Class III)	1N,2N,3Y,4N	Substance would not be expected to be a safety concern	Q1N,Alerts(genotoxic)Y,SA1_genN,SA2_genN,SA3_genN,SA4_genN,SA5_genN,SA6_genN,SA7_genN,SA8_genN,SA9_genN,SA10_genN,SA11_genN,SA12_genN,SA13_genN,SA14_genN,SA15_genN,SA16_genN,SA18_genN,SA19_genN,SA21_genN,SA22_genN,SA23_genN,SA24_genN,SA25_genN,SA26_genN,SA27_genN,SA28_genN,SA28bis_genN,SA28ter_genN,SA29_genN,SA30_genN,SA37_genN,SA38_genN,SA39_gen_and_nogenN,Q2N,Q5N	NO	NO	NO	NO
520-36-5	Apigenin	OC1=CC=C(C=C1)C1=CC(=O)C2=C(O1)C=C(O)C=C2O	0.03162	High (Class III)	1N,2N,3N,5N,6N,7Y,8N,10N,11N,12N,22N,33N	High (Class III)	1N,2N,3N,43N,5N,6N,42N,7Y,8N,10N,11N,12N,22N,33N	Substance would not be expected to be a safety concern	Q1N,Alerts(genotoxic)Y,SA1_genN,SA2_genN,SA3_genN,SA4_genN,SA5_genN,SA6_genN,SA7_genN,SA8_genN,SA9_genN,SA10_genN,SA11_genN,SA12_genN,SA13_genN,SA14_genN,SA15_genN,SA16_genN,SA18_genN,SA19_genN,SA21_genN,SA22_genN,SA23_genN,SA24_genN,SA25_genN,SA26_genN,SA27_genN,SA28_genN,SA28bis_genN,SA28ter_genN,SA29_genN,SA30_genN,SA37_genN,SA38_genN,SA39_gen_and_nogenN,Q2N,Q5N	NO	NO	NO	NO
521-18-6	5alpha-Dihydrotestosterone	CC12CCC3C(CCC4CC(=O)CCC34C)C1CCC2O	0.0201	High (Class III)	1N,2N,3N,5N,6N,7N,16N,17N,19N,23N,24N,25N,26N,22N,33N	High (Class III)	1N,2N,3N,43N,5N,6N,42N,7N,16N,17N,19N,23N,24N,25N,26N,22N,33N	Substance would not be expected to be a safety concern	Q1N,Alerts(genotoxic)Y,SA1_genN,SA2_genN,SA3_genN,SA4_genN,SA5_genN,SA6_genN,SA7_genN,SA8_genN,SA9_genN,SA10_genN,SA11_genN,SA12_genN,SA13_genN,SA14_genN,SA15_genN,SA16_genN,SA18_genN,SA19_genN,SA21_genN,SA22_genN,SA23_genN,SA24_genN,SA25_genN,SA26_genN,SA27_genN,SA28_genN,SA28bis_genN,SA28ter_genN,SA29_genN,SA30_genN,SA37_genN,SA38_genN,SA39_gen_and_nogenN,Q2N,Q5N	NO	NO	NO	NO
5232-99-5	Ethyl 2-cyano-3,3-diphenylacrylate	CCOC(=O)C(C#N)=C(C1=CC=CC=C1)C1=CC=CC=C1	0.1284	High (Class III)	1N,2Y	High (Class III)	1N,2Y	Substance would not be expected to be a safety concern	Q1N,Alerts(genotoxic)Y,SA1_genN,SA2_genN,SA3_genN,SA4_genN,SA5_genN,SA6_genN,SA7_genN,SA8_genN,SA9_genN,SA10_genN,SA11_genN,SA12_genN,SA13_genN,SA14_genN,SA15_genN,SA16_genN,SA18_genN,SA19_genN,SA21_genN,SA22_genN,SA23_genN,SA24_genN,SA25_genN,SA26_genN,SA27_genN,SA28_genN,SA28bis_genN,SA28ter_genN,SA29_genN,SA30_genN,SA37_genN,SA38_genN,SA39_gen_and_nogenN,Q2N,Q5N	NO	NO	NO	NO
5234-68-4	Carboxin	CC1=C(SCCO1)C(=O)NC1=CC=CC=C1	0.066	High (Class III)	1N,2N,3N,5N,6N,7Y,8N,10N,11Y,33N	High (Class III)	1N,2N,3N,43Y	Negligible risk (low probability of a life-time cancer risk greater than 1 in 10^6	Q1N,Alerts(genotoxic)Y,SA1_genN,SA2_genN,SA3_genN,SA4_genN,SA5_genN,SA6_genN,SA7_genN,SA8_genN,SA9_genN,SA10_genY,SA11_genN,SA12_genN,SA13_genN,SA14_genN,SA15_genN,SA16_genN,SA18_genN,SA19_genN,SA21_genN,SA22_genN,SA23_genN,SA24_genN,SA25_genN,SA26_genN,SA27_genN,SA28_genN,SA28bis_genN,SA28ter_genN,SA29_genN,SA30_genN,SA37_genN,SA38_genN,SA39_gen_and_nogenN,Q2Y,Q3N,Q4N	YES	YES	NO	NO
52479-85-3	Exifone	OC1=CC=C(C(=O)C2=CC(O)=C(O)C(O)=C2)C(O)=C1O	0.1638	High (Class III)	1N,2N,3N,5N,6N,7N,16N,17N,19N,23Y,27Y,28Y,29N,33N	High (Class III)	1N,2N,3N,43N,5N,6N,42N,7N,16N,17N,19N,23Y,27Y,28Y,29N,33N	Substance would not be expected to be a safety concern	Q1N,Alerts(genotoxic)Y,SA1_genN,SA2_genN,SA3_genN,SA4_genN,SA5_genN,SA6_genN,SA7_genN,SA8_genN,SA9_genN,SA10_genN,SA11_genN,SA12_genN,SA13_genN,SA14_genN,SA15_genN,SA16_genN,SA18_genN,SA19_genN,SA21_genN,SA22_genN,SA23_genN,SA24_genN,SA25_genN,SA26_genN,SA27_genN,SA28_genN,SA28bis_genN,SA28ter_genN,SA29_genN,SA30_genN,SA37_genN,SA38_genN,SA39_gen_and_nogenN,Q2N,Q5N	NO	NO	NO	NO
525-66-6	Propranolol	CC(C)NCC(O)COC1=C2C=CC=CC2=CC=C1	0.00912	High (Class III)	1N,2N,3N,5N,6N,7N,16N,17N,19N,23Y,27Y,28Y,29N,33N	High (Class III)	1N,2N,3N,43N,5N,6N,42N,7N,16N,17N,19N,23Y,27Y,28Y,29N,33N	Substance would not be expected to be a safety concern	Q1N,Alerts(genotoxic)Y,SA1_genN,SA2_genN,SA3_genN,SA4_genN,SA5_genN,SA6_genN,SA7_genN,SA8_genN,SA9_genN,SA10_genN,SA11_genN,SA12_genN,SA13_genN,SA14_genN,SA15_genN,SA16_genN,SA18_genN,SA19_genN,SA21_genN,SA22_genN,SA23_genN,SA24_genN,SA25_genN,SA26_genN,SA27_genN,SA28_genN,SA28bis_genN,SA28ter_genN,SA29_genN,SA30_genN,SA37_genN,SA38_genN,SA39_gen_and_nogenN,Q2N,Q5N	NO	NO	NO	NO
52645-53-1	Permethrin	CC1(C)C(C=C(Cl)Cl)C1C(=O)OCC1=CC(OC2=CC=CC=C2)=CC=C1	0.02976	High (Class III)	1N,2N,3Y,4N	High (Class III)	1N,2N,3Y,4N	Substance would not be expected to be a safety concern	Q1N,Alerts(genotoxic)Y,SA1_genN,SA2_genN,SA3_genN,SA4_genN,SA5_genN,SA6_genN,SA7_genN,SA8_genN,SA9_genN,SA10_genN,SA11_genN,SA12_genN,SA13_genN,SA14_genN,SA15_genN,SA16_genN,SA18_genN,SA19_genN,SA21_genN,SA22_genN,SA23_genN,SA24_genN,SA25_genN,SA26_genN,SA27_genN,SA28_genN,SA28bis_genN,SA28ter_genN,SA29_genN,SA30_genN,SA37_genN,SA38_genN,SA39_gen_and_nogenN,Q2N,Q5N	NO	NO	NO	NO
527-60-6	2,4,6-Trimethylphenol	CC1=CC(C)=C(O)C(C)=C1	13.61634	Low (Class I)	1N,2N,3N,5N,6N,7N,16N,17N,19N,23Y,27Y,28N,30N,18N	Low (Class I)	1N,2N,3N,43N,5N,6N,42N,7N,16N,17N,19N,23Y,27Y,28N,30N,18N	Substance would not be expected to be a safety concern	Q1N,Alerts(genotoxic)Y,SA1_genN,SA2_genN,SA3_genN,SA4_genN,SA5_genN,SA6_genN,SA7_genN,SA8_genN,SA9_genN,SA10_genN,SA11_genN,SA12_genN,SA13_genN,SA14_genN,SA15_genN,SA16_genN,SA18_genN,SA19_genN,SA21_genN,SA22_genN,SA23_genN,SA24_genN,SA25_genN,SA26_genN,SA27_genN,SA28_genN,SA28bis_genN,SA28ter_genN,SA29_genN,SA30_genN,SA37_genN,SA38_genN,SA39_gen_and_nogenN,Q2N,Q5Y,Q6N,Q8N,Q10N,Q12N	NO	NO	NO	NO
527680-56-4	PHA-00568487	[H]C12CCN(CC1)CC2NC(=O)C1=CC=C2OCCOC2=C1	0.01074	High (Class III)	1N,2N,3N,5N,6N,7Y,8N,10N,11Y,33N	High (Class III)	1N,2N,3N,43N,5N,6N,42N,7Y,8N,10N,11Y,33N	Substance would not be expected to be a safety concern	Q1N,Alerts(genotoxic)Y,SA1_genN,SA2_genN,SA3_genN,SA4_genN,SA5_genN,SA6_genN,SA7_genN,SA8_genN,SA9_genN,SA10_genN,SA11_genN,SA12_genN,SA13_genN,SA14_genN,SA15_genN,SA16_genN,SA18_genN,SA19_genN,SA21_genN,SA22_genN,SA23_genN,SA24_genN,SA25_genN,SA26_genN,SA27_genN,SA28_genN,SA28bis_genN,SA28ter_genN,SA29_genN,SA30_genN,SA37_genN,SA38_genN,SA39_gen_and_nogenN,Q2N,Q5N	NO	NO	NO	NO
528-29-0	1,2-Dinitrobenzene	[O-][N+](=O)C1=C(C=CC=C1)[N+]([O-])=O	1.35	High (Class III)	1N,2Y	High (Class III)	1N,2Y	Risk assessment requires compound-specific toxicity data	Q1N,Alerts(genotoxic)Y,SA1_genN,SA2_genN,SA3_genN,SA4_genN,SA5_genN,SA6_genN,SA7_genN,SA8_genN,SA9_genN,SA10_genN,SA11_genN,SA12_genN,SA13_genN,SA14_genN,SA15_genN,SA16_genN,SA18_genN,SA19_genN,SA21_genN,SA22_genN,SA23_genN,SA24_genN,SA25_genN,SA26_genN,SA27_genY,SA28_genN,SA28bis_genN,SA28ter_genN,SA29_genN,SA30_genN,SA37_genN,SA38_genN,SA39_gen_and_nogenN,Q2Y,Q3N,Q4Y	YES	YES	NO	NO
52806-53-8	Hydroxyflutamide	CC(C)(O)C(=O)NC1=CC(=C(C=C1)[N+]([O-])=O)C(F)(F)F	0.03612	High (Class III)	1N,2Y	High (Class III)	1N,2Y	Negligible risk (low probability of a life-time cancer risk greater than 1 in 10^6	Q1N,Alerts(genotoxic)Y,SA1_genN,SA2_genN,SA3_genN,SA4_genN,SA5_genN,SA6_genN,SA7_genN,SA8_genN,SA9_genN,SA10_genN,SA11_genN,SA12_genN,SA13_genN,SA14_genN,SA15_genN,SA16_genN,SA18_genN,SA19_genN,SA21_genN,SA22_genN,SA23_genN,SA24_genN,SA25_genN,SA26_genN,SA27_genY,SA28_genN,SA28bis_genN,SA28ter_genN,SA29_genN,SA30_genN,SA37_genN,SA38_genN,SA39_gen_and_nogenN,Q2Y,Q3N,Q4N	YES	YES	NO	NO
53-03-2	Prednisone	CC12CC(=O)C3C(CCC4=CC(=O)C=CC34C)C1CCC2(O)C(=O)CO	0.01584	High (Class III)	1N,2N,3N,5N,6N,7N,16N,17N,19N,23N,24N,25N,26N,22N,33N	High (Class III)	1N,2N,3N,43N,5N,6N,42N,7N,16N,17N,19N,23N,24N,25N,26N,22N,33N	Negligible risk (low probability of a life-time cancer risk greater than 1 in 10^6	Q1N,Alerts(genotoxic)Y,SA1_genN,SA2_genN,SA3_genN,SA4_genN,SA5_genN,SA6_genN,SA7_genN,SA8_genN,SA9_genN,SA10_genY,SA11_genN,SA12_genN,SA13_genN,SA14_genN,SA15_genN,SA16_genN,SA18_genN,SA19_genN,SA21_genN,SA22_genN,SA23_genN,SA24_genN,SA25_genN,SA26_genN,SA27_genN,SA28_genN,SA28bis_genN,SA28ter_genN,SA29_genN,SA30_genN,SA37_genN,SA38_genN,SA39_gen_and_nogenN,Q2Y,Q3N,Q4N	YES	YES	NO	NO
53-16-7	Estrone	CC12CCC3C(CCC4=C3C=CC(O)=C4)C1CCC2=O	0.0744	Low (Class I)	1N,2N,3N,5N,6N,7N,16N,17N,19N,23Y,27Y,28N,30N,18N	Low (Class I)	1N,2N,3N,43N,5N,6N,42N,7N,16N,17N,19N,23Y,27Y,28N,30N,18N	Substance would not be expected to be a safety concern	Q1N,Alerts(genotoxic)Y,SA1_genN,SA2_genN,SA3_genN,SA4_genN,SA5_genN,SA6_genN,SA7_genN,SA8_genN,SA9_genN,SA10_genN,SA11_genN,SA12_genN,SA13_genN,SA14_genN,SA15_genN,SA16_genN,SA18_genN,SA19_genN,SA21_genN,SA22_genN,SA23_genN,SA24_genN,SA25_genN,SA26_genN,SA27_genN,SA28_genN,SA28bis_genN,SA28ter_genN,SA29_genN,SA30_genN,SA37_genN,SA38_genN,SA39_gen_and_nogenN,Q2N,Q5N	NO	NO	NO	NO
53-86-1	Indomethacin	COC1=CC2=C(C=C1)N(C(=O)C1=CC=C(Cl)C=C1)C(C)=C2CC(O)=O	0.00906	High (Class III)	1N,2N,3Y,4N	High (Class III)	1N,2N,3Y,4N	Substance would not be expected to be a safety concern	Q1N,Alerts(genotoxic)Y,SA1_genN,SA2_genN,SA3_genN,SA4_genN,SA5_genN,SA6_genN,SA7_genN,SA8_genN,SA9_genN,SA10_genN,SA11_genN,SA12_genN,SA13_genN,SA14_genN,SA15_genN,SA16_genN,SA18_genN,SA19_genN,SA21_genN,SA22_genN,SA23_genN,SA24_genN,SA25_genN,SA26_genN,SA27_genN,SA28_genN,SA28bis_genN,SA28ter_genN,SA29_genN,SA30_genN,SA37_genN,SA38_genN,SA39_gen_and_nogenN,Q2N,Q5N	NO	NO	NO	NO
53112-28-0	Pyrimethanil	CC1=CC(C)=NC(NC2=CC=CC=C2)=N1	0.02136	High (Class III)	1N,2N,3N,5N,6N,7Y,8N,10N,11Y,33N	High (Class III)	1N,2N,3N,43N,5N,6N,42N,7Y,8N,10N,11Y,33N	Substance would not be expected to be a safety concern	Q1N,Alerts(genotoxic)Y,SA1_genN,SA2_genN,SA3_genN,SA4_genN,SA5_genN,SA6_genN,SA7_genN,SA8_genN,SA9_genN,SA10_genN,SA11_genN,SA12_genN,SA13_genN,SA14_genN,SA15_genN,SA16_genN,SA18_genN,SA19_genN,SA21_genN,SA22_genN,SA23_genN,SA24_genN,SA25_genN,SA26_genN,SA27_genN,SA28_genN,SA28bis_genN,SA28ter_genN,SA29_genN,SA30_genN,SA37_genN,SA38_genN,SA39_gen_and_nogenN,Q2N,Q5N	NO	NO	NO	NO
533-74-4	Dazomet	CN1CSC(=S)N(C)C1	0.4032	High (Class III)	1N,2N,3N,5N,6N,7Y,8N,10N,11Y,33N	High (Class III)	1N,2N,3N,43Y	Risk assessment requires compound-specific toxicity data	Q1N,Alerts(genotoxic)Y,SA1_genN,SA2_genN,SA3_genN,SA4_genN,SA5_genN,SA6_genN,SA7_genN,SA8_genN,SA9_genN,SA10_genN,SA11_genN,SA12_genN,SA13_genN,SA14_genN,SA15_genN,SA16_genY,SA18_genN,SA19_genN,SA21_genN,SA22_genN,SA23_genN,SA24_genN,SA25_genN,SA26_genN,SA27_genN,SA28_genN,SA28bis_genN,SA28ter_genN,SA29_genN,SA30_genN,SA37_genN,SA38_genN,SA39_gen_and_nogenN,Q2Y,Q3N,Q4Y	YES	YES	NO	NO
534-52-1	2-Methyl-4,6-dinitrophenol	CC1=C(O)C(=CC(=C1)[N+]([O-])=O)[N+]([O-])=O	0.3468	High (Class III)	1N,2Y	High (Class III)	1N,2Y	Risk assessment requires compound-specific toxicity data	Q1N,Alerts(genotoxic)Y,SA1_genN,SA2_genN,SA3_genN,SA4_genN,SA5_genN,SA6_genN,SA7_genN,SA8_genN,SA9_genN,SA10_genN,SA11_genN,SA12_genN,SA13_genN,SA14_genN,SA15_genN,SA16_genN,SA18_genN,SA19_genN,SA21_genN,SA22_genN,SA23_genN,SA24_genN,SA25_genN,SA26_genN,SA27_genY,SA28_genN,SA28bis_genN,SA28ter_genN,SA29_genN,SA30_genN,SA37_genN,SA38_genN,SA39_gen_and_nogenN,Q2Y,Q3N,Q4Y	YES	YES	NO	NO
54-11-5	Nicotine	CN1CCCC1C1=CN=CC=C1	0.02442	High (Class III)	1N,2N,3N,5N,6N,7Y,8N,10N,11Y,33N	High (Class III)	1N,2N,3N,43N,5N,6N,42N,7Y,8N,10N,11Y,33N	Substance would not be expected to be a safety concern	Q1N,Alerts(genotoxic)Y,SA1_genN,SA2_genN,SA3_genN,SA4_genN,SA5_genN,SA6_genN,SA7_genN,SA8_genN,SA9_genN,SA10_genN,SA11_genN,SA12_genN,SA13_genN,SA14_genN,SA15_genN,SA16_genN,SA18_genN,SA19_genN,SA21_genN,SA22_genN,SA23_genN,SA24_genN,SA25_genN,SA26_genN,SA27_genN,SA28_genN,SA28bis_genN,SA28ter_genN,SA29_genN,SA30_genN,SA37_genN,SA38_genN,SA39_gen_and_nogenN,Q2N,Q5N	NO	NO	NO	NO
54-31-9	Furosemide	NS(=O)(=O)C1=C(Cl)C=C(NCC2=CC=CO2)C(=C1)C(O)=O	0.01236	High (Class III)	1N,2N,3Y,4N	High (Class III)	1N,2N,3Y,4N	Substance would not be expected to be a safety concern	Q1N,Alerts(genotoxic)Y,SA1_genN,SA2_genN,SA3_genN,SA4_genN,SA5_genN,SA6_genN,SA7_genN,SA8_genN,SA9_genN,SA10_genN,SA11_genN,SA12_genN,SA13_genN,SA14_genN,SA15_genN,SA16_genN,SA18_genN,SA19_genN,SA21_genN,SA22_genN,SA23_genN,SA24_genN,SA25_genN,SA26_genN,SA27_genN,SA28_genN,SA28bis_genN,SA28ter_genN,SA29_genN,SA30_genN,SA37_genN,SA38_genN,SA39_gen_and_nogenN,Q2N,Q5N	NO	NO	NO	NO
54-62-6	4-Aminofolic acid	NC1=NC(N)=C2N=C(CNC3=CC=C(C=C3)C(=O)NC(CCC(O)=O)C(O)=O)C=NC2=N1	0.0102	High (Class III)	1N,2N,3N,5N,6N,7Y,8N,10N,11Y,33N	High (Class III)	1N,2N,3N,43N,5N,6N,42N,7Y,8N,10N,11Y,33N	Negligible risk (low probability of a life-time cancer risk greater than 1 in 10^6	Q1N,Alerts(genotoxic)Y,SA1_genN,SA2_genN,SA3_genN,SA4_genN,SA5_genN,SA6_genN,SA7_genN,SA8_genN,SA9_genN,SA10_genN,SA11_genN,SA12_genN,SA13_genN,SA14_genN,SA15_genN,SA16_genN,SA18_genN,SA19_genN,SA21_genN,SA22_genN,SA23_genN,SA24_genN,SA25_genN,SA26_genN,SA27_genN,SA28_genY,SA28bis_genN,SA28ter_genN,SA29_genN,SA30_genN,SA37_genN,SA38_genN,SA39_gen_and_nogenN,Q2Y,Q3N,Q4N	YES	YES	NO	NO
54-85-3	Isoniazid	NNC(=O)C1=CC=NC=C1	0.01926	High (Class III)	1N,2N,3N,5N,6N,7Y,8N,10N,11Y,33N	High (Class III)	1N,2N,3N,43N,5N,6N,42N,7Y,8N,10N,11Y,33N	Negligible risk (low probability of a life-time cancer risk greater than 1 in 10^6	Q1N,Alerts(genotoxic)Y,SA1_genN,SA2_genN,SA3_genN,SA4_genN,SA5_genN,SA6_genN,SA7_genN,SA8_genN,SA9_genN,SA10_genN,SA11_genN,SA12_genN,SA13_genY,SA14_genN,SA15_genN,SA16_genN,SA18_genN,SA19_genN,SA21_genN,SA22_genN,SA23_genN,SA24_genN,SA25_genN,SA26_genN,SA27_genN,SA28_genN,SA28bis_genN,SA28ter_genN,SA29_genN,SA30_genN,SA37_genN,SA38_genN,SA39_gen_and_nogenN,Q2Y,Q3N,Q4N	YES	YES	NO	NO
54063-53-5	Propafenone	CCCNCC(O)COC1=C(C=CC=C1)C(=O)CCC1=CC=CC=C1	0.02748	High (Class III)	1N,2N,3N,5N,6N,7N,16N,17N,19N,23Y,27Y,28Y,29N,33N	High (Class III)	1N,2N,3N,43N,5N,6N,42N,7N,16N,17N,19N,23Y,27Y,28Y,29N,33N	Substance would not be expected to be a safety concern	Q1N,Alerts(genotoxic)Y,SA1_genN,SA2_genN,SA3_genN,SA4_genN,SA5_genN,SA6_genN,SA7_genN,SA8_genN,SA9_genN,SA10_genN,SA11_genN,SA12_genN,SA13_genN,SA14_genN,SA15_genN,SA16_genN,SA18_genN,SA19_genN,SA21_genN,SA22_genN,SA23_genN,SA24_genN,SA25_genN,SA26_genN,SA27_genN,SA28_genN,SA28bis_genN,SA28ter_genN,SA29_genN,SA30_genN,SA37_genN,SA38_genN,SA39_gen_and_nogenN,Q2N,Q5N	NO	NO	NO	NO
54593-83-8	Chlorethoxyfos	CCOP(=S)(OCC)OC(Cl)C(Cl)(Cl)Cl	0.00762	High (Class III)	1N,2N,3Y,4N	High (Class III)	1N,2N,3Y,4N	Risk assessment requires compound-specific toxicity data	Q1Y	YES	YES	NO	NO
548-62-9	Gentian Violet	CN(C)C1=CC=C(C=C1)C(C1=CC=C(C=C1)N(C)C)=C1C=CC(C=C1)=[N+](C)C	0.1662	High (Class III)	1N,2N,3N,5N,6N,7N,16N,17N,19N,23Y,27Y,28Y,29N,33N	High (Class III)	1N,2N,3N,43N,5N,6N,42N,7N,16N,17N,19N,23Y,27Y,28Y,29N,33N	Risk assessment requires compound-specific toxicity data	Q1N,Alerts(genotoxic)Y,SA1_genN,SA2_genN,SA3_genN,SA4_genN,SA5_genN,SA6_genN,SA7_genN,SA8_genN,SA9_genN,SA10_genN,SA11_genN,SA12_genN,SA13_genN,SA14_genN,SA15_genN,SA16_genN,SA18_genN,SA19_genN,SA21_genN,SA22_genN,SA23_genN,SA24_genN,SA25_genN,SA26_genN,SA27_genN,SA28_genN,SA28bis_genY,SA28ter_genN,SA29_genN,SA30_genN,SA37_genN,SA38_genN,SA39_gen_and_nogenN,Q2Y,Q3N,Q4Y	YES	YES	NO	NO
54910-89-3	(+/-) -Fluoxetine	CNCCC(OC1=CC=C(C=C1)C(F)(F)F)C1=CC=CC=C1	0.02892	High (Class III)	1N,2N,3Y,4N	High (Class III)	1N,2N,3Y,4N	Substance would not be expected to be a safety concern	Q1N,Alerts(genotoxic)Y,SA1_genN,SA2_genN,SA3_genN,SA4_genN,SA5_genN,SA6_genN,SA7_genN,SA8_genN,SA9_genN,SA10_genN,SA11_genN,SA12_genN,SA13_genN,SA14_genN,SA15_genN,SA16_genN,SA18_genN,SA19_genN,SA21_genN,SA22_genN,SA23_genN,SA24_genN,SA25_genN,SA26_genN,SA27_genN,SA28_genN,SA28bis_genN,SA28ter_genN,SA29_genN,SA30_genN,SA37_genN,SA38_genN,SA39_gen_and_nogenN,Q2N,Q5N	NO	NO	NO	NO
54965-24-1	Tamoxifen citrate	CCC(=C(C1=CC=CC=C1)C1=CC=C(OCCN(C)C)C=C1)C1=CC=CC=C1	0.798	High (Class III)	1N,2N,3N,5N,6N,7N,16N,17N,19N,23Y,27Y,28Y,29N,33N	High (Class III)	1N,2N,3N,43N,5N,6N,42N,7N,16N,17N,19N,23Y,27Y,28Y,29N,33N	Substance would not be expected to be a safety concern	Q1N,Alerts(genotoxic)Y,SA1_genN,SA2_genN,SA3_genN,SA4_genN,SA5_genN,SA6_genN,SA7_genN,SA8_genN,SA9_genN,SA10_genN,SA11_genN,SA12_genN,SA13_genN,SA14_genN,SA15_genN,SA16_genN,SA18_genN,SA19_genN,SA21_genN,SA22_genN,SA23_genN,SA24_genN,SA25_genN,SA26_genN,SA27_genN,SA28_genN,SA28bis_genN,SA28ter_genN,SA29_genN,SA30_genN,SA37_genN,SA38_genN,SA39_gen_and_nogenN,Q2N,Q5N	NO	NO	NO	NO
55-38-9	Fenthion	COP(=S)(OC)OC1=CC(C)=C(SC)C=C1	0.00876	High (Class III)	1N,2N,3Y,4N	High (Class III)	1N,2N,3Y,4Y,40Y	Risk assessment requires compound-specific toxicity data	Q1Y	NO	NO	NO	NO
55-98-1	Busulfan	CS(=O)(=O)OCCCCOS(C)(=O)=O	0.678	Low (Class I)	1N,2N,3Y,4Y(7N,16N,17N,19Y,20Y,21N,18N)(7N,16N,17N,19Y,20Y,21N,18N)	Low (Class I)	1N,2N,3Y,4Y(40N,41N,7N,16N,17N,19Y,20Y,21N,44N,18N)(40N,41N,7N,16N,17N,19Y,20Y,21N,44N,18N)	Substance would not be expected to be a safety concern	Q1N,Alerts(genotoxic)Y,SA1_genN,SA2_genN,SA3_genN,SA4_genN,SA5_genN,SA6_genN,SA7_genN,SA8_genN,SA9_genN,SA10_genN,SA11_genN,SA12_genN,SA13_genN,SA14_genN,SA15_genN,SA16_genN,SA18_genN,SA19_genN,SA21_genN,SA22_genN,SA23_genN,SA24_genN,SA25_genN,SA26_genN,SA27_genN,SA28_genN,SA28bis_genN,SA28ter_genN,SA29_genN,SA30_genN,SA37_genN,SA38_genN,SA39_gen_and_nogenN,Q2N,Q5N	NO	NO	NO	NO
55219-65-3	Triadimenol	CC(C)(C)C(O)C(OC1=CC=C(Cl)C=C1)N1C=NC=N1	0.0828	High (Class III)	1N,2N,3Y,4N	High (Class III)	1N,2N,3Y,4N	Substance would not be expected to be a safety concern	Q1N,Alerts(genotoxic)Y,SA1_genN,SA2_genN,SA3_genN,SA4_genN,SA5_genN,SA6_genN,SA7_genN,SA8_genN,SA9_genN,SA10_genN,SA11_genN,SA12_genN,SA13_genN,SA14_genN,SA15_genN,SA16_genN,SA18_genN,SA19_genN,SA21_genN,SA22_genN,SA23_genN,SA24_genN,SA25_genN,SA26_genN,SA27_genN,SA28_genN,SA28bis_genN,SA28ter_genN,SA29_genN,SA30_genN,SA37_genN,SA38_genN,SA39_gen_and_nogenN,Q2N,Q5N	NO	NO	NO	NO
55283-68-6	Ethalfluralin	CCN(CC(C)=C)C1=C(C=C(C=C1[N+]([O-])=O)C(F)(F)F)[N+]([O-])=O	0.1152	High (Class III)	1N,2Y	High (Class III)	1N,2Y	Negligible risk (low probability of a life-time cancer risk greater than 1 in 10^6	Q1N,Alerts(genotoxic)Y,SA1_genN,SA2_genN,SA3_genN,SA4_genN,SA5_genN,SA6_genN,SA7_genN,SA8_genN,SA9_genN,SA10_genN,SA11_genN,SA12_genN,SA13_genN,SA14_genN,SA15_genN,SA16_genN,SA18_genN,SA19_genN,SA21_genN,SA22_genN,SA23_genN,SA24_genN,SA25_genN,SA26_genN,SA27_genY,SA28_genN,SA28bis_genN,SA28ter_genN,SA29_genN,SA30_genN,SA37_genN,SA38_genN,SA39_gen_and_nogenN,Q2Y,Q3N,Q4N	YES	YES	NO	NO
55285-14-8	Carbosulfan	CCCCN(CCCC)SN(C)C(=O)OC1=C2OC(C)(C)CC2=CC=C1	0.004524	High (Class III)	1N,2N,3N,5N,6N,7Y,8N,10N,11Y,33N	High (Class III)	1N,2N,3N,43Y	Substance would not be expected to be a safety concern	Q1N,Alerts(genotoxic)Y,SA1_genN,SA2_genN,SA3_genN,SA4_genN,SA5_genN,SA6_genN,SA7_genN,SA8_genN,SA9_genN,SA10_genN,SA11_genN,SA12_genN,SA13_genN,SA14_genN,SA15_genN,SA16_genN,SA18_genN,SA19_genN,SA21_genN,SA22_genN,SA23_genN,SA24_genN,SA25_genN,SA26_genN,SA27_genN,SA28_genN,SA28bis_genN,SA28ter_genN,SA29_genN,SA30_genN,SA37_genN,SA38_genN,SA39_gen_and_nogenN,Q2N,Q5N	NO	NO	NO	YES
55335-06-3	Triclopyr	OC(=O)COC1=C(Cl)C=C(Cl)C(Cl)=N1	0.01314	High (Class III)	1N,2N,3Y,4N	High (Class III)	1N,2N,3Y,4N	Substance would not be expected to be a safety concern	Q1N,Alerts(genotoxic)Y,SA1_genN,SA2_genN,SA3_genN,SA4_genN,SA5_genN,SA6_genN,SA7_genN,SA8_genN,SA9_genN,SA10_genN,SA11_genN,SA12_genN,SA13_genN,SA14_genN,SA15_genN,SA16_genN,SA18_genN,SA19_genN,SA21_genN,SA22_genN,SA23_genN,SA24_genN,SA25_genN,SA26_genN,SA27_genN,SA28_genN,SA28bis_genN,SA28ter_genN,SA29_genN,SA30_genN,SA37_genN,SA38_genN,SA39_gen_and_nogenN,Q2N,Q5N	NO	NO	NO	NO
55406-53-6	3-Iodo-2-propynyl-N-butylcarbamate	CCCCNC(=O)OCC#CI	0.642	High (Class III)	1N,2N,3Y,4N	High (Class III)	1N,2N,3Y,4N	Risk assessment requires compound-specific toxicity data	Q1N,Alerts(genotoxic)Y,SA1_genN,SA2_genN,SA3_genN,SA4_genN,SA5_genN,SA6_genN,SA7_genN,SA8_genN,SA9_genN,SA10_genN,SA11_genN,SA12_genN,SA13_genN,SA14_genN,SA15_genN,SA16_genY,SA18_genN,SA19_genN,SA21_genN,SA22_genN,SA23_genN,SA24_genN,SA25_genN,SA26_genN,SA27_genN,SA28_genN,SA28bis_genN,SA28ter_genN,SA29_genN,SA30_genN,SA37_genN,SA38_genN,SA39_gen_and_nogenN,Q2Y,Q3N,Q4Y	YES	YES	NO	YES
5598-13-0	Chlorpyrifos-methyl	COP(=S)(OC)OC1=NC(Cl)=C(Cl)C=C1Cl	0.00696	High (Class III)	1N,2N,3Y,4N	High (Class III)	1N,2N,3Y,4N	Risk assessment requires compound-specific toxicity data	Q1Y	NO	NO	NO	NO
55985-32-5	Nicardipine	COC(=O)C1C(C2=CC(=CC=C2)[N+]([O-])=O)C(C(=O)OCCN(C)CC2=CC=CC=C2)=C(C)N=C1C	0.00732	High (Class III)	1N,2Y	High (Class III)	1N,2Y	Negligible risk (low probability of a life-time cancer risk greater than 1 in 10^6	Q1N,Alerts(genotoxic)Y,SA1_genN,SA2_genN,SA3_genN,SA4_genN,SA5_genN,SA6_genN,SA7_genN,SA8_genN,SA9_genN,SA10_genN,SA11_genN,SA12_genN,SA13_genN,SA14_genN,SA15_genN,SA16_genN,SA18_genN,SA19_genN,SA21_genN,SA22_genN,SA23_genN,SA24_genN,SA25_genN,SA26_genN,SA27_genY,SA28_genN,SA28bis_genN,SA28ter_genN,SA29_genN,SA30_genN,SA37_genN,SA38_genN,SA39_gen_and_nogenN,Q2Y,Q3N,Q4N	YES	YES	NO	NO
56-23-5	Carbon tetrachloride	ClC(Cl)(Cl)Cl	0.0005736	High (Class III)	1N,2N,3Y,4N	High (Class III)	1N,2N,3Y,4N	Substance would not be expected to be a safety concern	Q1N,Alerts(genotoxic)Y,SA1_genN,SA2_genN,SA3_genN,SA4_genN,SA5_genN,SA6_genN,SA7_genN,SA8_genN,SA9_genN,SA10_genN,SA11_genN,SA12_genN,SA13_genN,SA14_genN,SA15_genN,SA16_genN,SA18_genN,SA19_genN,SA21_genN,SA22_genN,SA23_genN,SA24_genN,SA25_genN,SA26_genN,SA27_genN,SA28_genN,SA28bis_genN,SA28ter_genN,SA29_genN,SA30_genN,SA37_genN,SA38_genN,SA39_gen_and_nogenN,Q2N,Q5N	NO	NO	NO	NO
56-29-1	Hexobarbital	CN1C(O)=NC(=O)C(C)(C2=CCCCC2)C1=O	0.02268	High (Class III)	1N,2N,3N,5N,6N,7Y,8N,10N,11Y,33N	High (Class III)	1N,2N,3N,43N,5N,6N,42N,7Y,8N,10N,11Y,33N	Substance would not be expected to be a safety concern	Q1N,Alerts(genotoxic)Y,SA1_genN,SA2_genN,SA3_genN,SA4_genN,SA5_genN,SA6_genN,SA7_genN,SA8_genN,SA9_genN,SA10_genN,SA11_genN,SA12_genN,SA13_genN,SA14_genN,SA15_genN,SA16_genN,SA18_genN,SA19_genN,SA21_genN,SA22_genN,SA23_genN,SA24_genN,SA25_genN,SA26_genN,SA27_genN,SA28_genN,SA28bis_genN,SA28ter_genN,SA29_genN,SA30_genN,SA37_genN,SA38_genN,SA39_gen_and_nogenN,Q2N,Q5N	NO	NO	NO	NO
56-38-2	Parathion	CCOP(=S)(OCC)OC1=CC=C(C=C1)[N+]([O-])=O	0.00756	High (Class III)	1N,2Y	High (Class III)	1N,2Y	Risk assessment requires compound-specific toxicity data	Q1Y	YES	YES	NO	NO
56-53-1	Diethylstilbestrol	CCC(=C(CC)C1=CC=C(O)C=C1)C1=CC=C(O)C=C1	0.05334	High (Class III)	1N,2N,3N,5N,6N,7N,16N,17N,19N,23Y,27Y,28Y,29N,33N	High (Class III)	1N,2N,3N,43N,5N,6N,42N,7N,16N,17N,19N,23Y,27Y,28Y,29N,33N	Substance would not be expected to be a safety concern	Q1N,Alerts(genotoxic)Y,SA1_genN,SA2_genN,SA3_genN,SA4_genN,SA5_genN,SA6_genN,SA7_genN,SA8_genN,SA9_genN,SA10_genN,SA11_genN,SA12_genN,SA13_genN,SA14_genN,SA15_genN,SA16_genN,SA18_genN,SA19_genN,SA21_genN,SA22_genN,SA23_genN,SA24_genN,SA25_genN,SA26_genN,SA27_genN,SA28_genN,SA28bis_genN,SA28ter_genN,SA29_genN,SA30_genN,SA37_genN,SA38_genN,SA39_gen_and_nogenN,Q2N,Q5N	NO	NO	NO	NO
56-54-2	Quinidine	COC1=CC2=C(C=CN=C2C=C1)C(O)C1CC2CCN1CC2C=C	0.04548	High (Class III)	1N,2N,3N,5N,6N,7Y,8N,10N,11Y,33N	High (Class III)	1N,2N,3N,43N,5N,6N,42N,7Y,8N,10N,11Y,33N	Substance would not be expected to be a safety concern	Q1N,Alerts(genotoxic)Y,SA1_genN,SA2_genN,SA3_genN,SA4_genN,SA5_genN,SA6_genN,SA7_genN,SA8_genN,SA9_genN,SA10_genN,SA11_genN,SA12_genN,SA13_genN,SA14_genN,SA15_genN,SA16_genN,SA18_genN,SA19_genN,SA21_genN,SA22_genN,SA23_genN,SA24_genN,SA25_genN,SA26_genN,SA27_genN,SA28_genN,SA28bis_genN,SA28ter_genN,SA29_genN,SA30_genN,SA37_genN,SA38_genN,SA39_gen_and_nogenN,Q2N,Q5N	NO	NO	NO	NO
56-55-3	Benz(a)anthracene	C1=CC2=C(C=C1)C=C1C(C=CC3=C1C=CC=C3)=C2	0.4716	High (Class III)	1N,2N,3N,5N,6N,7N,16N,17N,19N,23Y,27N	High (Class III)	1N,2N,3N,43N,5N,6N,42N,7N,16N,17N,19N,23Y,27N	Risk assessment requires compound-specific toxicity data	Q1N,Alerts(genotoxic)Y,SA1_genN,SA2_genN,SA3_genN,SA4_genN,SA5_genN,SA6_genN,SA7_genN,SA8_genN,SA9_genN,SA10_genN,SA11_genN,SA12_genN,SA13_genN,SA14_genN,SA15_genN,SA16_genN,SA18_genY,SA19_genN,SA21_genN,SA22_genN,SA23_genN,SA24_genN,SA25_genN,SA26_genN,SA27_genN,SA28_genN,SA28bis_genN,SA28ter_genN,SA29_genN,SA30_genN,SA37_genN,SA38_genN,SA39_gen_and_nogenN,Q2Y,Q3N,Q4Y	YES	YES	NO	NO
56-72-4	Coumaphos	CCOP(=S)(OCC)OC1=CC2=C(C=C1)C(C)=C(Cl)C(=O)O2	0.01092	High (Class III)	1N,2N,3Y,4N	High (Class III)	1N,2N,3Y,4N	Risk assessment requires compound-specific toxicity data	Q1Y	YES	YES	NO	NO
56-75-7	Chloramphenicol	OCC(NC(=O)C(Cl)Cl)C(O)C1=CC=C(C=C1)[N+]([O-])=O	0.01278	High (Class III)	1N,2Y	High (Class III)	1N,2Y	Negligible risk (low probability of a life-time cancer risk greater than 1 in 10^6	Q1N,Alerts(genotoxic)Y,SA1_genN,SA2_genN,SA3_genN,SA4_genN,SA5_genN,SA6_genN,SA7_genN,SA8_genY,SA9_genN,SA10_genN,SA11_genN,SA12_genN,SA13_genN,SA14_genN,SA15_genN,SA16_genN,SA18_genN,SA19_genN,SA21_genN,SA22_genN,SA23_genN,SA24_genN,SA25_genN,SA26_genN,SA27_genY,SA28_genN,SA28bis_genN,SA28ter_genN,SA29_genN,SA30_genN,SA37_genN,SA38_genN,SA39_gen_and_nogenN,Q2Y,Q3N,Q4N	YES	YES	NO	NO
56-95-1	Chlorhexidine diacetate	ClC1=CC=C(NC(=N)NC(=N)NCCCCCCNC(=N)NC(=N)NC2=CC=C(Cl)C=C2)C=C1	0.002682	High (Class III)	1N,2N,3Y,4N	High (Class III)	1N,2N,3Y,4N	Substance would not be expected to be a safety concern	Q1N,Alerts(genotoxic)Y,SA1_genN,SA2_genN,SA3_genN,SA4_genN,SA5_genN,SA6_genN,SA7_genN,SA8_genN,SA9_genN,SA10_genN,SA11_genN,SA12_genN,SA13_genN,SA14_genN,SA15_genN,SA16_genN,SA18_genN,SA19_genN,SA21_genN,SA22_genN,SA23_genN,SA24_genN,SA25_genN,SA26_genN,SA27_genN,SA28_genN,SA28bis_genN,SA28ter_genN,SA29_genN,SA30_genN,SA37_genN,SA38_genN,SA39_gen_and_nogenN,Q2N,Q5N	NO	NO	NO	NO
563-12-2	Ethion	CCOP(=S)(OCC)SCSP(=S)(OCC)OCC	0.004806	High (Class III)	1N,2N,3Y,4N	High (Class III)	1N,2N,3Y,4Y,40Y	Risk assessment requires compound-specific toxicity data	Q1Y	NO	NO	NO	NO
569-57-3	Chlorotrianisene	COC1=CC=C(C=C1)C(Cl)=C(C1=CC=C(OC)C=C1)C1=CC=C(OC)C=C1	0.00501	High (Class III)	1N,2N,3Y,4N	High (Class III)	1N,2N,3Y,4N	Substance would not be expected to be a safety concern	Q1N,Alerts(genotoxic)Y,SA1_genN,SA2_genN,SA3_genN,SA4_genN,SA5_genN,SA6_genN,SA7_genN,SA8_genN,SA9_genN,SA10_genN,SA11_genN,SA12_genN,SA13_genN,SA14_genN,SA15_genN,SA16_genN,SA18_genN,SA19_genN,SA21_genN,SA22_genN,SA23_genN,SA24_genN,SA25_genN,SA26_genN,SA27_genN,SA28_genN,SA28bis_genN,SA28ter_genN,SA29_genN,SA30_genN,SA37_genN,SA38_genN,SA39_gen_and_nogenN,Q2N,Q5N	NO	NO	NO	NO
569-61-9	C.I. Basic Red 9 monohydrochloride	NC1=CC=C(C=C1)C(C1=CC=C(N)C=C1)=C1C=CC(=N)C=C1	0.02922	High (Class III)	1N,2N,3N,5N,6N,7N,16N,17N,19N,23Y,27Y,28Y,29N,33N	High (Class III)	1N,2N,3N,43N,5N,6N,42N,7N,16N,17N,19N,23Y,27Y,28Y,29N,33N	Negligible risk (low probability of a life-time cancer risk greater than 1 in 10^6	Q1N,Alerts(genotoxic)Y,SA1_genN,SA2_genN,SA3_genN,SA4_genN,SA5_genN,SA6_genN,SA7_genN,SA8_genN,SA9_genN,SA10_genN,SA11_genN,SA12_genN,SA13_genN,SA14_genN,SA15_genN,SA16_genN,SA18_genN,SA19_genN,SA21_genN,SA22_genN,SA23_genN,SA24_genN,SA25_genN,SA26_genN,SA27_genN,SA28_genY,SA28bis_genN,SA28ter_genN,SA29_genN,SA30_genN,SA37_genN,SA38_genN,SA39_gen_and_nogenN,Q2Y,Q3N,Q4N	YES	YES	NO	NO
57-24-9	Strychnine	[H]C12CC3([H])C4C5N6C7=C(C=CC=C7)C15CCN2CC3=CCOC4CC6=O	0.02262	High (Class III)	1N,2N,3N,5N,6N,7Y,8N,10N,11Y,33N	High (Class III)	1N,2N,3N,43N,5N,6N,42N,7Y,8N,10N,11Y,33N	Substance would not be expected to be a safety concern	Q1N,Alerts(genotoxic)Y,SA1_genN,SA2_genN,SA3_genN,SA4_genN,SA5_genN,SA6_genN,SA7_genN,SA8_genN,SA9_genN,SA10_genN,SA11_genN,SA12_genN,SA13_genN,SA14_genN,SA15_genN,SA16_genN,SA18_genN,SA19_genN,SA21_genN,SA22_genN,SA23_genN,SA24_genN,SA25_genN,SA26_genN,SA27_genN,SA28_genN,SA28bis_genN,SA28ter_genN,SA29_genN,SA30_genN,SA37_genN,SA38_genN,SA39_gen_and_nogenN,Q2N,Q5N	NO	NO	NO	NO
57-27-2	Morphine	[H]C12CC3=C4C(OC5C(O)C=CC1C45CCN2C)=C(O)C=C3	0.01692	High (Class III)	1N,2N,3N,5N,6N,7Y,8N,10N,11Y,33N	High (Class III)	1N,2N,3N,43N,5N,6N,42N,7Y,8N,10N,11Y,33N	Substance would not be expected to be a safety concern	Q1N,Alerts(genotoxic)Y,SA1_genN,SA2_genN,SA3_genN,SA4_genN,SA5_genN,SA6_genN,SA7_genN,SA8_genN,SA9_genN,SA10_genN,SA11_genN,SA12_genN,SA13_genN,SA14_genN,SA15_genN,SA16_genN,SA18_genN,SA19_genN,SA21_genN,SA22_genN,SA23_genN,SA24_genN,SA25_genN,SA26_genN,SA27_genN,SA28_genN,SA28bis_genN,SA28ter_genN,SA29_genN,SA30_genN,SA37_genN,SA38_genN,SA39_gen_and_nogenN,Q2N,Q5N	NO	NO	NO	NO
57-30-7	Phenobarbital sodium	CCC1(C(=O)NC(O)=NC1=O)C1=CC=CC=C1	0.01116	High (Class III)	1N,2N,3N,5N,6N,7Y,8N,10N,11Y,33N	High (Class III)	1N,2N,3N,43N,5N,6N,42N,7Y,8N,10N,11Y,33N	Substance would not be expected to be a safety concern	Q1N,Alerts(genotoxic)Y,SA1_genN,SA2_genN,SA3_genN,SA4_genN,SA5_genN,SA6_genN,SA7_genN,SA8_genN,SA9_genN,SA10_genN,SA11_genN,SA12_genN,SA13_genN,SA14_genN,SA15_genN,SA16_genN,SA18_genN,SA19_genN,SA21_genN,SA22_genN,SA23_genN,SA24_genN,SA25_genN,SA26_genN,SA27_genN,SA28_genN,SA28bis_genN,SA28ter_genN,SA29_genN,SA30_genN,SA37_genN,SA38_genN,SA39_gen_and_nogenN,Q2N,Q5N	NO	NO	NO	NO
57-41-0	5,5-Diphenylhydantoin	O=C1NC(=O)C(N1)(C1=CC=CC=C1)C1=CC=CC=C1	0.0678	High (Class III)	1N,2N,3N,5N,6N,7Y,8N,10N,11Y,33N	High (Class III)	1N,2N,3N,43N,5N,6N,42N,7Y,8N,10N,11Y,33N	Substance would not be expected to be a safety concern	Q1N,Alerts(genotoxic)Y,SA1_genN,SA2_genN,SA3_genN,SA4_genN,SA5_genN,SA6_genN,SA7_genN,SA8_genN,SA9_genN,SA10_genN,SA11_genN,SA12_genN,SA13_genN,SA14_genN,SA15_genN,SA16_genN,SA18_genN,SA19_genN,SA21_genN,SA22_genN,SA23_genN,SA24_genN,SA25_genN,SA26_genN,SA27_genN,SA28_genN,SA28bis_genN,SA28ter_genN,SA29_genN,SA30_genN,SA37_genN,SA38_genN,SA39_gen_and_nogenN,Q2N,Q5N	NO	NO	NO	NO
57-43-2	Amobarbital	CCC1(CCC(C)C)C(=O)NC(=O)NC1=O	0.02448	High (Class III)	1N,2N,3N,5N,6N,7Y,8N,10N,11Y,33N	High (Class III)	1N,2N,3N,43N,5N,6N,42N,7Y,8N,10N,11Y,33N	Substance would not be expected to be a safety concern	Q1N,Alerts(genotoxic)Y,SA1_genN,SA2_genN,SA3_genN,SA4_genN,SA5_genN,SA6_genN,SA7_genN,SA8_genN,SA9_genN,SA10_genN,SA11_genN,SA12_genN,SA13_genN,SA14_genN,SA15_genN,SA16_genN,SA18_genN,SA19_genN,SA21_genN,SA22_genN,SA23_genN,SA24_genN,SA25_genN,SA26_genN,SA27_genN,SA28_genN,SA28bis_genN,SA28ter_genN,SA29_genN,SA30_genN,SA37_genN,SA38_genN,SA39_gen_and_nogenN,Q2N,Q5N	NO	NO	NO	NO
57-47-6	Physostigmine	CNC(=O)OC1=CC=C2N(C)C3N(C)CCC3(C)C2=C1	0.02598	High (Class III)	1N,2N,3N,5N,6N,7Y,8N,10N,11Y,33N	High (Class III)	1N,2N,3N,43N,5N,6N,42N,7Y,8N,10N,11Y,33N	Substance would not be expected to be a safety concern	Q1N,Alerts(genotoxic)Y,SA1_genN,SA2_genN,SA3_genN,SA4_genN,SA5_genN,SA6_genN,SA7_genN,SA8_genN,SA9_genN,SA10_genN,SA11_genN,SA12_genN,SA13_genN,SA14_genN,SA15_genN,SA16_genN,SA18_genN,SA19_genN,SA21_genN,SA22_genN,SA23_genN,SA24_genN,SA25_genN,SA26_genN,SA27_genN,SA28_genN,SA28bis_genN,SA28ter_genN,SA29_genN,SA30_genN,SA37_genN,SA38_genN,SA39_gen_and_nogenN,Q2N,Q5N	NO	NO	NO	YES
57-63-6	17alpha-Ethinylestradiol	CC12CCC3C(CCC4=C3C=CC(O)=C4)C1CCC2(O)C#C	0.01932	Low (Class I)	1N,2N,3N,5N,6N,7N,16N,17N,19N,23Y,27Y,28N,30N,18N	Low (Class I)	1N,2N,3N,43N,5N,6N,42N,7N,16N,17N,19N,23Y,27Y,28N,30N,18N	Substance would not be expected to be a safety concern	Q1N,Alerts(genotoxic)Y,SA1_genN,SA2_genN,SA3_genN,SA4_genN,SA5_genN,SA6_genN,SA7_genN,SA8_genN,SA9_genN,SA10_genN,SA11_genN,SA12_genN,SA13_genN,SA14_genN,SA15_genN,SA16_genN,SA18_genN,SA19_genN,SA21_genN,SA22_genN,SA23_genN,SA24_genN,SA25_genN,SA26_genN,SA27_genN,SA28_genN,SA28bis_genN,SA28ter_genN,SA29_genN,SA30_genN,SA37_genN,SA38_genN,SA39_gen_and_nogenN,Q2N,Q5N	NO	NO	NO	NO
57-68-1	Sulfamethazine	CC1=CC(C)=NC(NS(=O)(=O)C2=CC=C(N)C=C2)=N1	0.00666	High (Class III)	1N,2N,3Y,4N	High (Class III)	1N,2N,3Y,4N	Negligible risk (low probability of a life-time cancer risk greater than 1 in 10^6	Q1N,Alerts(genotoxic)Y,SA1_genN,SA2_genN,SA3_genN,SA4_genN,SA5_genN,SA6_genN,SA7_genN,SA8_genN,SA9_genN,SA10_genN,SA11_genN,SA12_genN,SA13_genN,SA14_genN,SA15_genN,SA16_genN,SA18_genN,SA19_genN,SA21_genN,SA22_genN,SA23_genN,SA24_genN,SA25_genN,SA26_genN,SA27_genN,SA28_genY,SA28bis_genN,SA28ter_genN,SA29_genN,SA30_genN,SA37_genN,SA38_genN,SA39_gen_and_nogenN,Q2Y,Q3N,Q4N	YES	YES	NO	NO
57-83-0	Progesterone	CC(=O)C1CCC2C3CCC4=CC(=O)CCC4(C)C3CCC12C	0.01944	High (Class III)	1N,2N,3N,5N,6N,7N,16N,17N,19N,23N,24N,25N,26N,22N,33N	High (Class III)	1N,2N,3N,43N,5N,6N,42N,7N,16N,17N,19N,23N,24N,25N,26N,22N,33N	Negligible risk (low probability of a life-time cancer risk greater than 1 in 10^6	Q1N,Alerts(genotoxic)Y,SA1_genN,SA2_genN,SA3_genN,SA4_genN,SA5_genN,SA6_genN,SA7_genN,SA8_genN,SA9_genN,SA10_genY,SA11_genN,SA12_genN,SA13_genN,SA14_genN,SA15_genN,SA16_genN,SA18_genN,SA19_genN,SA21_genN,SA22_genN,SA23_genN,SA24_genN,SA25_genN,SA26_genN,SA27_genN,SA28_genN,SA28bis_genN,SA28ter_genN,SA29_genN,SA30_genN,SA37_genN,SA38_genN,SA39_gen_and_nogenN,Q2Y,Q3N,Q4N	YES	YES	NO	NO
57-85-2	Testosterone propionate	CCC(=O)OC1CCC2C3CCC4=CC(=O)CCC4(C)C3CCC12C	0.01836	High (Class III)	1N,2N,3N,5N,6N,7N,16N,17N,19N,23N,24N,25N,26N,22N,33N	High (Class III)	1N,2N,3N,43N,5N,6N,42N,7N,16N,17N,19N,23N,24N,25N,26N,22N,33N	Negligible risk (low probability of a life-time cancer risk greater than 1 in 10^6	Q1N,Alerts(genotoxic)Y,SA1_genN,SA2_genN,SA3_genN,SA4_genN,SA5_genN,SA6_genN,SA7_genN,SA8_genN,SA9_genN,SA10_genY,SA11_genN,SA12_genN,SA13_genN,SA14_genN,SA15_genN,SA16_genN,SA18_genN,SA19_genN,SA21_genN,SA22_genN,SA23_genN,SA24_genN,SA25_genN,SA26_genN,SA27_genN,SA28_genN,SA28bis_genN,SA28ter_genN,SA29_genN,SA30_genN,SA37_genN,SA38_genN,SA39_gen_and_nogenN,Q2Y,Q3N,Q4N	YES	YES	NO	NO
57-91-0	17alpha-Estradiol	CC12CCC3C(CCC4=C3C=CC(O)=C4)C1CCC2O	0.02118	Intermediate (Class II)	1N,2N,3N,5N,6N,7N,16N,17N,19N,23Y,27Y,28N,30N,18Y	Intermediate (Class II)	1N,2N,3N,43N,5N,6N,42N,7N,16N,17N,19N,23Y,27Y,28N,30N,18Y	Substance would not be expected to be a safety concern	Q1N,Alerts(genotoxic)Y,SA1_genN,SA2_genN,SA3_genN,SA4_genN,SA5_genN,SA6_genN,SA7_genN,SA8_genN,SA9_genN,SA10_genN,SA11_genN,SA12_genN,SA13_genN,SA14_genN,SA15_genN,SA16_genN,SA18_genN,SA19_genN,SA21_genN,SA22_genN,SA23_genN,SA24_genN,SA25_genN,SA26_genN,SA27_genN,SA28_genN,SA28bis_genN,SA28ter_genN,SA29_genN,SA30_genN,SA37_genN,SA38_genN,SA39_gen_and_nogenN,Q2N,Q5N	NO	NO	NO	NO
57-97-6	7,12-Dimethylbenz(a)anthracene	CC1=C2C=CC=CC2=C(C)C2=C3C=CC=CC3=CC=C12	0.4074	High (Class III)	1N,2N,3N,5N,6N,7N,16N,17N,19N,23Y,27Y,28Y,29N,33N	High (Class III)	1N,2N,3N,43N,5N,6N,42N,7N,16N,17N,19N,23Y,27Y,28Y,29N,33N	Risk assessment requires compound-specific toxicity data	Q1N,Alerts(genotoxic)Y,SA1_genN,SA2_genN,SA3_genN,SA4_genN,SA5_genN,SA6_genN,SA7_genN,SA8_genN,SA9_genN,SA10_genN,SA11_genN,SA12_genN,SA13_genN,SA14_genN,SA15_genN,SA16_genN,SA18_genY,SA19_genN,SA21_genN,SA22_genN,SA23_genN,SA24_genN,SA25_genN,SA26_genN,SA27_genN,SA28_genN,SA28bis_genN,SA28ter_genN,SA29_genN,SA30_genN,SA37_genN,SA38_genN,SA39_gen_and_nogenN,Q2Y,Q3N,Q4Y	YES	YES	NO	NO
576-26-1	2,6-Dimethylphenol	CC1=CC=CC(C)=C1O	8.93622	Low (Class I)	1N,2N,3N,5N,6N,7N,16N,17N,19N,23Y,27Y,28N,30N,18N	Low (Class I)	1N,2N,3N,43N,5N,6N,42N,7N,16N,17N,19N,23Y,27Y,28N,30N,18N	Substance would not be expected to be a safety concern	Q1N,Alerts(genotoxic)Y,SA1_genN,SA2_genN,SA3_genN,SA4_genN,SA5_genN,SA6_genN,SA7_genN,SA8_genN,SA9_genN,SA10_genN,SA11_genN,SA12_genN,SA13_genN,SA14_genN,SA15_genN,SA16_genN,SA18_genN,SA19_genN,SA21_genN,SA22_genN,SA23_genN,SA24_genN,SA25_genN,SA26_genN,SA27_genN,SA28_genN,SA28bis_genN,SA28ter_genN,SA29_genN,SA30_genN,SA37_genN,SA38_genN,SA39_gen_and_nogenN,Q2N,Q5Y,Q6N,Q8N,Q10N,Q12N	NO	NO	NO	NO
57754-85-5	Clopyralid-olamine	OC(=O)C1=C(Cl)C=CC(Cl)=N1	0.02952	High (Class III)	1N,2N,3Y,4N	High (Class III)	1N,2N,3Y,4N	Substance would not be expected to be a safety concern	Q1N,Alerts(genotoxic)Y,SA1_genN,SA2_genN,SA3_genN,SA4_genN,SA5_genN,SA6_genN,SA7_genN,SA8_genN,SA9_genN,SA10_genN,SA11_genN,SA12_genN,SA13_genN,SA14_genN,SA15_genN,SA16_genN,SA18_genN,SA19_genN,SA21_genN,SA22_genN,SA23_genN,SA24_genN,SA25_genN,SA26_genN,SA27_genN,SA28_genN,SA28bis_genN,SA28ter_genN,SA29_genN,SA30_genN,SA37_genN,SA38_genN,SA39_gen_and_nogenN,Q2N,Q5N	NO	NO	NO	NO
57808-66-9	Domperidone	ClC1=CC2=C(C=C1)N(C1CCN(CCCN3C(=O)NC4=C3C=CC=C4)CC1)C(=O)N2	0.01422	High (Class III)	1N,2N,3Y,4N	High (Class III)	1N,2N,3Y,4N	Substance would not be expected to be a safety concern	Q1N,Alerts(genotoxic)Y,SA1_genN,SA2_genN,SA3_genN,SA4_genN,SA5_genN,SA6_genN,SA7_genN,SA8_genN,SA9_genN,SA10_genN,SA11_genN,SA12_genN,SA13_genN,SA14_genN,SA15_genN,SA16_genN,SA18_genN,SA19_genN,SA21_genN,SA22_genN,SA23_genN,SA24_genN,SA25_genN,SA26_genN,SA27_genN,SA28_genN,SA28bis_genN,SA28ter_genN,SA29_genN,SA30_genN,SA37_genN,SA38_genN,SA39_gen_and_nogenN,Q2N,Q5N	NO	NO	NO	NO
57837-19-1	Metalaxyl	COCC(=O)N(C(C)C(=O)OC)C1=C(C)C=CC=C1C	0.01674	Low (Class I)	1N,2N,3N,5N,6N,7N,16N,17N,19N,23Y,27Y,28N,30N,18N	Low (Class I)	1N,2N,3N,43N,5N,6N,42N,7N,16N,17N,19N,23Y,27Y,28N,30N,18N	Substance would not be expected to be a safety concern	Q1N,Alerts(genotoxic)Y,SA1_genN,SA2_genN,SA3_genN,SA4_genN,SA5_genN,SA6_genN,SA7_genN,SA8_genN,SA9_genN,SA10_genN,SA11_genN,SA12_genN,SA13_genN,SA14_genN,SA15_genN,SA16_genN,SA18_genN,SA19_genN,SA21_genN,SA22_genN,SA23_genN,SA24_genN,SA25_genN,SA26_genN,SA27_genN,SA28_genN,SA28bis_genN,SA28ter_genN,SA29_genN,SA30_genN,SA37_genN,SA38_genN,SA39_gen_and_nogenN,Q2N,Q5N	NO	NO	NO	NO
5786-21-0	Clozapine	CN1CCN(CC1)C1=NC2=C(NC3=C1C=CC=C3)C=CC(Cl)=C2	0.01212	High (Class III)	1N,2N,3Y,4N	High (Class III)	1N,2N,3Y,4N	Substance would not be expected to be a safety concern	Q1N,Alerts(genotoxic)Y,SA1_genN,SA2_genN,SA3_genN,SA4_genN,SA5_genN,SA6_genN,SA7_genN,SA8_genN,SA9_genN,SA10_genN,SA11_genN,SA12_genN,SA13_genN,SA14_genN,SA15_genN,SA16_genN,SA18_genN,SA19_genN,SA21_genN,SA22_genN,SA23_genN,SA24_genN,SA25_genN,SA26_genN,SA27_genN,SA28_genN,SA28bis_genN,SA28ter_genN,SA29_genN,SA30_genN,SA37_genN,SA38_genN,SA39_gen_and_nogenN,Q2N,Q5N	NO	NO	NO	NO
579-66-8	2,6-Diethylaniline	CCC1=CC=CC(CC)=C1N	12.72132	Low (Class I)	1N,2N,3N,5N,6N,7N,16N,17N,19N,23Y,27Y,28N,30N,18N	Low (Class I)	1N,2N,3N,43N,5N,6N,42N,7N,16N,17N,19N,23Y,27Y,28N,30N,18N	Substance would not be expected to be a safety concern	Q1N,Alerts(genotoxic)Y,SA1_genN,SA2_genN,SA3_genN,SA4_genN,SA5_genN,SA6_genN,SA7_genN,SA8_genN,SA9_genN,SA10_genN,SA11_genN,SA12_genN,SA13_genN,SA14_genN,SA15_genN,SA16_genN,SA18_genN,SA19_genN,SA21_genN,SA22_genN,SA23_genN,SA24_genN,SA25_genN,SA26_genN,SA27_genN,SA28_genN,SA28bis_genN,SA28ter_genN,SA29_genN,SA30_genN,SA37_genN,SA38_genN,SA39_gen_and_nogenN,Q2N,Q5Y,Q6N,Q8N,Q10N,Q12N	NO	NO	NO	NO
57966-95-7	Cymoxanil	CCNC(=O)NC(=O)C(=NOC)C#N	0.01314	High (Class III)	1N,2Y	High (Class III)	1N,2Y	Substance would not be expected to be a safety concern	Q1N,Alerts(genotoxic)Y,SA1_genN,SA2_genN,SA3_genN,SA4_genN,SA5_genN,SA6_genN,SA7_genN,SA8_genN,SA9_genN,SA10_genN,SA11_genN,SA12_genN,SA13_genN,SA14_genN,SA15_genN,SA16_genN,SA18_genN,SA19_genN,SA21_genN,SA22_genN,SA23_genN,SA24_genN,SA25_genN,SA26_genN,SA27_genN,SA28_genN,SA28bis_genN,SA28ter_genN,SA29_genN,SA30_genN,SA37_genN,SA38_genN,SA39_gen_and_nogenN,Q2N,Q5N	NO	NO	NO	NO
58-08-2	Caffeine	CN1C=NC2=C1C(=O)N(C)C(=O)N2C	0.1056	High (Class III)	1N,2N,3N,5N,6N,7Y,8N,10N,11Y,33N	High (Class III)	1N,2N,3N,43N,5N,6N,42N,7Y,8N,10N,11Y,33N	Substance would not be expected to be a safety concern	Q1N,Alerts(genotoxic)Y,SA1_genN,SA2_genN,SA3_genN,SA4_genN,SA5_genN,SA6_genN,SA7_genN,SA8_genN,SA9_genN,SA10_genN,SA11_genN,SA12_genN,SA13_genN,SA14_genN,SA15_genN,SA16_genN,SA18_genN,SA19_genN,SA21_genN,SA22_genN,SA23_genN,SA24_genN,SA25_genN,SA26_genN,SA27_genN,SA28_genN,SA28bis_genN,SA28ter_genN,SA29_genN,SA30_genN,SA37_genN,SA38_genN,SA39_gen_and_nogenN,Q2N,Q5N	NO	NO	NO	NO
58-14-0	Pyrimethamine	CCC1=NC(N)=NC(N)=C1C1=CC=C(Cl)C=C1	0.01794	High (Class III)	1N,2N,3Y,4N	High (Class III)	1N,2N,3Y,4N	Negligible risk (low probability of a life-time cancer risk greater than 1 in 10^6	Q1N,Alerts(genotoxic)Y,SA1_genN,SA2_genN,SA3_genN,SA4_genN,SA5_genN,SA6_genN,SA7_genN,SA8_genN,SA9_genN,SA10_genN,SA11_genN,SA12_genN,SA13_genN,SA14_genN,SA15_genN,SA16_genN,SA18_genN,SA19_genN,SA21_genN,SA22_genN,SA23_genN,SA24_genN,SA25_genN,SA26_genN,SA27_genN,SA28_genY,SA28bis_genN,SA28ter_genN,SA29_genN,SA30_genN,SA37_genN,SA38_genN,SA39_gen_and_nogenN,Q2Y,Q3N,Q4N	YES	YES	NO	NO
58-15-1	4-Dimethylaminoantipyrine	CN(C)C1=C(C)N(C)N(C1=O)C1=CC=CC=C1	0.1128	High (Class III)	1N,2N,3N,5N,6N,7Y,8N,10N,11Y,33N	High (Class III)	1N,2N,3N,43N,5N,6N,42N,7Y,8N,10N,11Y,33N	Negligible risk (low probability of a life-time cancer risk greater than 1 in 10^6	Q1N,Alerts(genotoxic)Y,SA1_genN,SA2_genN,SA3_genN,SA4_genN,SA5_genN,SA6_genN,SA7_genN,SA8_genN,SA9_genN,SA10_genN,SA11_genN,SA12_genN,SA13_genN,SA14_genN,SA15_genN,SA16_genN,SA18_genN,SA19_genN,SA21_genN,SA22_genN,SA23_genN,SA24_genN,SA25_genN,SA26_genN,SA27_genN,SA28_genN,SA28bis_genY,SA28ter_genN,SA29_genN,SA30_genN,SA37_genN,SA38_genN,SA39_gen_and_nogenN,Q2Y,Q3N,Q4N	YES	YES	NO	NO
58-18-4	17-Methyltestosterone	CC1(O)CCC2C3CCC4=CC(=O)CCC4(C)C3CCC12C	0.01746	High (Class III)	1N,2N,3N,5N,6N,7N,16N,17N,19N,23N,24N,25N,26N,22N,33N	High (Class III)	1N,2N,3N,43N,5N,6N,42N,7N,16N,17N,19N,23N,24N,25N,26N,22N,33N	Negligible risk (low probability of a life-time cancer risk greater than 1 in 10^6	Q1N,Alerts(genotoxic)Y,SA1_genN,SA2_genN,SA3_genN,SA4_genN,SA5_genN,SA6_genN,SA7_genN,SA8_genN,SA9_genN,SA10_genY,SA11_genN,SA12_genN,SA13_genN,SA14_genN,SA15_genN,SA16_genN,SA18_genN,SA19_genN,SA21_genN,SA22_genN,SA23_genN,SA24_genN,SA25_genN,SA26_genN,SA27_genN,SA28_genN,SA28bis_genN,SA28ter_genN,SA29_genN,SA30_genN,SA37_genN,SA38_genN,SA39_gen_and_nogenN,Q2Y,Q3N,Q4N	YES	YES	NO	NO
58-22-0	Testosterone	CC12CCC3C(CCC4=CC(=O)CCC34C)C1CCC2O	0.01956	High (Class III)	1N,2N,3N,5N,6N,7N,16N,17N,19N,23N,24N,25N,26N,22N,33N	High (Class III)	1N,2N,3N,43N,5N,6N,42N,7N,16N,17N,19N,23N,24N,25N,26N,22N,33N	Negligible risk (low probability of a life-time cancer risk greater than 1 in 10^6	Q1N,Alerts(genotoxic)Y,SA1_genN,SA2_genN,SA3_genN,SA4_genN,SA5_genN,SA6_genN,SA7_genN,SA8_genN,SA9_genN,SA10_genY,SA11_genN,SA12_genN,SA13_genN,SA14_genN,SA15_genN,SA16_genN,SA18_genN,SA19_genN,SA21_genN,SA22_genN,SA23_genN,SA24_genN,SA25_genN,SA26_genN,SA27_genN,SA28_genN,SA28bis_genN,SA28ter_genN,SA29_genN,SA30_genN,SA37_genN,SA38_genN,SA39_gen_and_nogenN,Q2Y,Q3N,Q4N	YES	YES	NO	NO
58-25-3	Chlordiazepoxide	CNC1=NC2=C(C=C(Cl)C=C2)C(C2=CC=CC=C2)=N(=O)C1	0.01998	High (Class III)	1N,2N,3Y,4N	High (Class III)	1N,2N,3Y,4N	Substance would not be expected to be a safety concern	Q1N,Alerts(genotoxic)Y,SA1_genN,SA2_genN,SA3_genN,SA4_genN,SA5_genN,SA6_genN,SA7_genN,SA8_genN,SA9_genN,SA10_genN,SA11_genN,SA12_genN,SA13_genN,SA14_genN,SA15_genN,SA16_genN,SA18_genN,SA19_genN,SA21_genN,SA22_genN,SA23_genN,SA24_genN,SA25_genN,SA26_genN,SA27_genN,SA28_genN,SA28bis_genN,SA28ter_genN,SA29_genN,SA30_genN,SA37_genN,SA38_genN,SA39_gen_and_nogenN,Q2N,Q5N	NO	NO	NO	NO
58-38-8	Prochlorperazine	CN1CCN(CCCN2C3=CC=CC=C3SC3=C2C=C(Cl)C=C3)CC1	0.01662	High (Class III)	1N,2N,3Y,4N	High (Class III)	1N,2N,3Y,4N	Substance would not be expected to be a safety concern	Q1N,Alerts(genotoxic)Y,SA1_genN,SA2_genN,SA3_genN,SA4_genN,SA5_genN,SA6_genN,SA7_genN,SA8_genN,SA9_genN,SA10_genN,SA11_genN,SA12_genN,SA13_genN,SA14_genN,SA15_genN,SA16_genN,SA18_genN,SA19_genN,SA21_genN,SA22_genN,SA23_genN,SA24_genN,SA25_genN,SA26_genN,SA27_genN,SA28_genN,SA28bis_genN,SA28ter_genN,SA29_genN,SA30_genN,SA37_genN,SA38_genN,SA39_gen_and_nogenN,Q2N,Q5N	NO	NO	NO	NO
58-40-2	Promazine	CN(C)CCCN1C2=CC=CC=C2SC2=C1C=CC=C2	0.0069	High (Class III)	1N,2N,3N,5N,6N,7Y,8N,10N,11Y,33N	High (Class III)	1N,2N,3N,43Y	Substance would not be expected to be a safety concern	Q1N,Alerts(genotoxic)Y,SA1_genN,SA2_genN,SA3_genN,SA4_genN,SA5_genN,SA6_genN,SA7_genN,SA8_genN,SA9_genN,SA10_genN,SA11_genN,SA12_genN,SA13_genN,SA14_genN,SA15_genN,SA16_genN,SA18_genN,SA19_genN,SA21_genN,SA22_genN,SA23_genN,SA24_genN,SA25_genN,SA26_genN,SA27_genN,SA28_genN,SA28bis_genN,SA28ter_genN,SA29_genN,SA30_genN,SA37_genN,SA38_genN,SA39_gen_and_nogenN,Q2N,Q5N	NO	NO	NO	NO
58-55-9	Theophylline	CN1C2=C(NC=N2)C(=O)N(C)C1=O	0.2988	High (Class III)	1N,2N,3N,5N,6N,7Y,8N,10N,11Y,33N	High (Class III)	1N,2N,3N,43N,5N,6N,42N,7Y,8N,10N,11Y,33N	Substance would not be expected to be a safety concern	Q1N,Alerts(genotoxic)Y,SA1_genN,SA2_genN,SA3_genN,SA4_genN,SA5_genN,SA6_genN,SA7_genN,SA8_genN,SA9_genN,SA10_genN,SA11_genN,SA12_genN,SA13_genN,SA14_genN,SA15_genN,SA16_genN,SA18_genN,SA19_genN,SA21_genN,SA22_genN,SA23_genN,SA24_genN,SA25_genN,SA26_genN,SA27_genN,SA28_genN,SA28bis_genN,SA28ter_genN,SA29_genN,SA30_genN,SA37_genN,SA38_genN,SA39_gen_and_nogenN,Q2N,Q5N	NO	NO	NO	NO
58-73-1	Diphenhydramine	CN(C)CCOC(C1=CC=CC=C1)C1=CC=CC=C1	0.1566	High (Class III)	1N,2N,3N,5N,6N,7N,16N,17N,19N,23Y,27Y,28Y,29N,33N	High (Class III)	1N,2N,3N,43N,5N,6N,42N,7N,16N,17N,19N,23Y,27Y,28Y,29N,33N	Substance would not be expected to be a safety concern	Q1N,Alerts(genotoxic)Y,SA1_genN,SA2_genN,SA3_genN,SA4_genN,SA5_genN,SA6_genN,SA7_genN,SA8_genN,SA9_genN,SA10_genN,SA11_genN,SA12_genN,SA13_genN,SA14_genN,SA15_genN,SA16_genN,SA18_genN,SA19_genN,SA21_genN,SA22_genN,SA23_genN,SA24_genN,SA25_genN,SA26_genN,SA27_genN,SA28_genN,SA28bis_genN,SA28ter_genN,SA29_genN,SA30_genN,SA37_genN,SA38_genN,SA39_gen_and_nogenN,Q2N,Q5N	NO	NO	NO	NO
58-89-9	Lindane	ClC1C(Cl)C(Cl)C(Cl)C(Cl)C1Cl	7.2e-06	High (Class III)	1N,2N,3Y,4N	High (Class III)	1N,2N,3Y,4N	Substance would not be expected to be a safety concern	Q1N,Alerts(genotoxic)Y,SA1_genN,SA2_genN,SA3_genN,SA4_genN,SA5_genN,SA6_genN,SA7_genN,SA8_genN,SA9_genN,SA10_genN,SA11_genN,SA12_genN,SA13_genN,SA14_genN,SA15_genN,SA16_genN,SA18_genN,SA19_genN,SA21_genN,SA22_genN,SA23_genN,SA24_genN,SA25_genN,SA26_genN,SA27_genN,SA28_genN,SA28bis_genN,SA28ter_genN,SA29_genN,SA30_genN,SA37_genN,SA38_genN,SA39_gen_and_nogenN,Q2N,Q5Y,Q6N,Q8Y,Q9N	NO	NO	NO	NO
58-93-5	Hydrochlorothiazide	NS(=O)(=O)C1=CC2=C(NCNS2(=O)=O)C=C1Cl	0.01104	High (Class III)	1N,2N,3Y,4N	High (Class III)	1N,2N,3Y,4N	Substance would not be expected to be a safety concern	Q1N,Alerts(genotoxic)Y,SA1_genN,SA2_genN,SA3_genN,SA4_genN,SA5_genN,SA6_genN,SA7_genN,SA8_genN,SA9_genN,SA10_genN,SA11_genN,SA12_genN,SA13_genN,SA14_genN,SA15_genN,SA16_genN,SA18_genN,SA19_genN,SA21_genN,SA22_genN,SA23_genN,SA24_genN,SA25_genN,SA26_genN,SA27_genN,SA28_genN,SA28bis_genN,SA28ter_genN,SA29_genN,SA30_genN,SA37_genN,SA38_genN,SA39_gen_and_nogenN,Q2N,Q5N	NO	NO	NO	NO
5809-23-4	2-[4-(Diethylamino)-2-hydroxybenzoyl]benzoic acid	CCN(CC)C1=CC(O)=C(C=C1)C(=O)C1=C(C=CC=C1)C(O)=O	0.00708	High (Class III)	1N,2N,3N,5N,6N,7N,16N,17N,19N,23Y,27Y,28Y,29N,33N	High (Class III)	1N,2N,3N,43N,5N,6N,42N,7N,16N,17N,19N,23Y,27Y,28Y,29N,33N	Negligible risk (low probability of a life-time cancer risk greater than 1 in 10^6	Q1N,Alerts(genotoxic)Y,SA1_genN,SA2_genN,SA3_genN,SA4_genN,SA5_genN,SA6_genN,SA7_genN,SA8_genN,SA9_genN,SA10_genN,SA11_genN,SA12_genN,SA13_genN,SA14_genN,SA15_genN,SA16_genN,SA18_genN,SA19_genN,SA21_genN,SA22_genN,SA23_genN,SA24_genN,SA25_genN,SA26_genN,SA27_genN,SA28_genN,SA28bis_genY,SA28ter_genN,SA29_genN,SA30_genN,SA37_genN,SA38_genN,SA39_gen_and_nogenN,Q2Y,Q3N,Q4N	YES	YES	NO	NO
583-39-1	2-Mercaptobenzimidazole	S=C1NC2=CC=CC=C2N1	2.376	High (Class III)	1N,2N,3N,5N,6N,7Y,8N,10N,11Y,33N	High (Class III)	1N,2N,3N,43N,5N,6N,42N,7Y,8N,10N,11Y,33N	Substance would not be expected to be a safety concern	Q1N,Alerts(genotoxic)Y,SA1_genN,SA2_genN,SA3_genN,SA4_genN,SA5_genN,SA6_genN,SA7_genN,SA8_genN,SA9_genN,SA10_genN,SA11_genN,SA12_genN,SA13_genN,SA14_genN,SA15_genN,SA16_genN,SA18_genN,SA19_genN,SA21_genN,SA22_genN,SA23_genN,SA24_genN,SA25_genN,SA26_genN,SA27_genN,SA28_genN,SA28bis_genN,SA28ter_genN,SA29_genN,SA30_genN,SA37_genN,SA38_genN,SA39_gen_and_nogenN,Q2N,Q5Y,Q6N,Q8Y,Q9N	NO	NO	NO	NO
584-79-2	Allethrin	CC(C)=CC1C(C(=O)OC2CC(=O)C(CC=C)=C2C)C1(C)C	0.00972	Intermediate (Class II)	1N,2N,3N,5N,6N,7N,16N,17Y(18N)(19N,23N,24N,25N,26Y)	Intermediate (Class II)	1N,2N,3N,43N,5N,6N,42N,7N,16N,17Y(18N)(19N,23N,24N,25N,26Y)	Negligible risk (low probability of a life-time cancer risk greater than 1 in 10^6	Q1N,Alerts(genotoxic)Y,SA1_genN,SA2_genN,SA3_genN,SA4_genN,SA5_genN,SA6_genN,SA7_genN,SA8_genN,SA9_genN,SA10_genY,SA11_genN,SA12_genN,SA13_genN,SA14_genN,SA15_genN,SA16_genN,SA18_genN,SA19_genN,SA21_genN,SA22_genN,SA23_genN,SA24_genN,SA25_genN,SA26_genN,SA27_genN,SA28_genN,SA28bis_genN,SA28ter_genN,SA29_genN,SA30_genN,SA37_genN,SA38_genN,SA39_gen_and_nogenN,Q2Y,Q3N,Q4N	YES	YES	NO	NO
585-34-2	3-tert-Butylphenol	CC(C)(C)C1=CC=CC(O)=C1	5.586	Low (Class I)	1N,2N,3N,5N,6N,7N,16N,17N,19N,23Y,27Y,28N,30N,18N	Low (Class I)	1N,2N,3N,43N,5N,6N,42N,7N,16N,17N,19N,23Y,27Y,28N,30N,18N	Substance would not be expected to be a safety concern	Q1N,Alerts(genotoxic)Y,SA1_genN,SA2_genN,SA3_genN,SA4_genN,SA5_genN,SA6_genN,SA7_genN,SA8_genN,SA9_genN,SA10_genN,SA11_genN,SA12_genN,SA13_genN,SA14_genN,SA15_genN,SA16_genN,SA18_genN,SA19_genN,SA21_genN,SA22_genN,SA23_genN,SA24_genN,SA25_genN,SA26_genN,SA27_genN,SA28_genN,SA28bis_genN,SA28ter_genN,SA29_genN,SA30_genN,SA37_genN,SA38_genN,SA39_gen_and_nogenN,Q2N,Q5Y,Q6N,Q8N,Q10N,Q12N	NO	NO	NO	NO
587-65-5	2-Chloro-N-phenylacetamide	ClCC(=O)NC1=CC=CC=C1	0.03324	High (Class III)	1N,2N,3Y,4N	High (Class III)	1N,2N,3Y,4N	Negligible risk (low probability of a life-time cancer risk greater than 1 in 10^6	Q1N,Alerts(genotoxic)Y,SA1_genN,SA2_genN,SA3_genN,SA4_genN,SA5_genN,SA6_genN,SA7_genN,SA8_genY,SA9_genN,SA10_genN,SA11_genN,SA12_genN,SA13_genN,SA14_genN,SA15_genN,SA16_genN,SA18_genN,SA19_genN,SA21_genN,SA22_genN,SA23_genN,SA24_genN,SA25_genN,SA26_genN,SA27_genN,SA28_genN,SA28bis_genN,SA28ter_genN,SA29_genN,SA30_genN,SA37_genN,SA38_genN,SA39_gen_and_nogenN,Q2Y,Q3N,Q4N	YES	YES	NO	NO
59-05-2	Methotrexate	CN(CC1=CN=C2N=C(N)N=C(N)C2=N1)C1=CC=C(C=C1)C(=O)NC(CCC(O)=O)C(O)=O	0.01824	High (Class III)	1N,2N,3N,5N,6N,7Y,8N,10N,11Y,33N	High (Class III)	1N,2N,3N,43N,5N,6N,42N,7Y,8N,10N,11Y,33N	Negligible risk (low probability of a life-time cancer risk greater than 1 in 10^6	Q1N,Alerts(genotoxic)Y,SA1_genN,SA2_genN,SA3_genN,SA4_genN,SA5_genN,SA6_genN,SA7_genN,SA8_genN,SA9_genN,SA10_genN,SA11_genN,SA12_genN,SA13_genN,SA14_genN,SA15_genN,SA16_genN,SA18_genN,SA19_genN,SA21_genN,SA22_genN,SA23_genN,SA24_genN,SA25_genN,SA26_genN,SA27_genN,SA28_genY,SA28bis_genN,SA28ter_genN,SA29_genN,SA30_genN,SA37_genN,SA38_genN,SA39_gen_and_nogenN,Q2Y,Q3N,Q4N	YES	YES	NO	NO
59-40-5	Sulfaquinoxaline	NC1=CC=C(C=C1)S(=O)(=O)NC1=CN=C2C=CC=CC2=N1	0.00942	High (Class III)	1N,2N,3Y,4N	High (Class III)	1N,2N,3Y,4N	Negligible risk (low probability of a life-time cancer risk greater than 1 in 10^6	Q1N,Alerts(genotoxic)Y,SA1_genN,SA2_genN,SA3_genN,SA4_genN,SA5_genN,SA6_genN,SA7_genN,SA8_genN,SA9_genN,SA10_genN,SA11_genN,SA12_genN,SA13_genN,SA14_genN,SA15_genN,SA16_genN,SA18_genN,SA19_genN,SA21_genN,SA22_genN,SA23_genN,SA24_genN,SA25_genN,SA26_genN,SA27_genN,SA28_genY,SA28bis_genN,SA28ter_genN,SA29_genN,SA30_genN,SA37_genN,SA38_genN,SA39_gen_and_nogenN,Q2Y,Q3N,Q4N	YES	YES	NO	NO
59-50-7	4-Chloro-3-methylphenol	CC1=C(Cl)C=CC(O)=C1	1.26	High (Class III)	1N,2N,3Y,4N	High (Class III)	1N,2N,3Y,4N	Substance would not be expected to be a safety concern	Q1N,Alerts(genotoxic)Y,SA1_genN,SA2_genN,SA3_genN,SA4_genN,SA5_genN,SA6_genN,SA7_genN,SA8_genN,SA9_genN,SA10_genN,SA11_genN,SA12_genN,SA13_genN,SA14_genN,SA15_genN,SA16_genN,SA18_genN,SA19_genN,SA21_genN,SA22_genN,SA23_genN,SA24_genN,SA25_genN,SA26_genN,SA27_genN,SA28_genN,SA28bis_genN,SA28ter_genN,SA29_genN,SA30_genN,SA37_genN,SA38_genN,SA39_gen_and_nogenN,Q2N,Q5N	NO	NO	NO	NO
59-67-6	Nicotinic acid	OC(=O)C1=CC=CN=C1	3.678	Intermediate (Class II)	1N,2N,3N,5N,6N,7Y,8N,10N,11N,12Y,13Y,14N,22Y	Intermediate (Class II)	1N,2N,3N,43N,5N,6N,42N,7Y,8N,10N,11N,12Y,13Y,14N,22Y	Substance would not be expected to be a safety concern	Q1N,Alerts(genotoxic)Y,SA1_genN,SA2_genN,SA3_genN,SA4_genN,SA5_genN,SA6_genN,SA7_genN,SA8_genN,SA9_genN,SA10_genN,SA11_genN,SA12_genN,SA13_genN,SA14_genN,SA15_genN,SA16_genN,SA18_genN,SA19_genN,SA21_genN,SA22_genN,SA23_genN,SA24_genN,SA25_genN,SA26_genN,SA27_genN,SA28_genN,SA28bis_genN,SA28ter_genN,SA29_genN,SA30_genN,SA37_genN,SA38_genN,SA39_gen_and_nogenN,Q2N,Q5Y,Q6N,Q8N,Q10Y,Q11N	NO	NO	NO	NO
59-87-0	Nitrofurazone	NC(=O)N=NCC1=CC=C(O1)[N+]([O-])=O	0.00768	High (Class III)	1N,2Y	High (Class III)	1N,2Y	Negligible risk (low probability of a life-time cancer risk greater than 1 in 10^6	Q1N,Alerts(genotoxic)Y,SA1_genN,SA2_genN,SA3_genN,SA4_genN,SA5_genN,SA6_genN,SA7_genN,SA8_genN,SA9_genN,SA10_genN,SA11_genN,SA12_genN,SA13_genN,SA14_genY,SA15_genN,SA16_genN,SA18_genN,SA19_genN,SA21_genN,SA22_genN,SA23_genN,SA24_genN,SA25_genN,SA26_genN,SA27_genY,SA28_genN,SA28bis_genN,SA28ter_genN,SA29_genN,SA30_genN,SA37_genN,SA38_genN,SA39_gen_and_nogenN,Q2Y,Q3N,Q4N	YES	YES	NO	NO
5902-51-2	Terbacil	CC1=NC(=O)N(C(=O)C1Cl)C(C)(C)C	0.0654	High (Class III)	1N,2N,3Y,4N	High (Class III)	1N,2N,3Y,4N	Substance would not be expected to be a safety concern	Q1N,Alerts(genotoxic)Y,SA1_genN,SA2_genN,SA3_genN,SA4_genN,SA5_genN,SA6_genN,SA7_genN,SA8_genN,SA9_genN,SA10_genN,SA11_genN,SA12_genN,SA13_genN,SA14_genN,SA15_genN,SA16_genN,SA18_genN,SA19_genN,SA21_genN,SA22_genN,SA23_genN,SA24_genN,SA25_genN,SA26_genN,SA27_genN,SA28_genN,SA28bis_genN,SA28ter_genN,SA29_genN,SA30_genN,SA37_genN,SA38_genN,SA39_gen_and_nogenN,Q2N,Q5N	NO	NO	NO	NO
59227-89-3	Laurocapram	CCCCCCCCCCCCN1CCCCCC1=O	0.4182	High (Class III)	1N,2N,3N,5N,6N,7Y,8N,10N,11Y,33N	High (Class III)	1N,2N,3N,43N,5N,6N,42N,7Y,8N,10N,11Y,33N	Substance would not be expected to be a safety concern	Q1N,Alerts(genotoxic)Y,SA1_genN,SA2_genN,SA3_genN,SA4_genN,SA5_genN,SA6_genN,SA7_genN,SA8_genN,SA9_genN,SA10_genN,SA11_genN,SA12_genN,SA13_genN,SA14_genN,SA15_genN,SA16_genN,SA18_genN,SA19_genN,SA21_genN,SA22_genN,SA23_genN,SA24_genN,SA25_genN,SA26_genN,SA27_genN,SA28_genN,SA28bis_genN,SA28ter_genN,SA29_genN,SA30_genN,SA37_genN,SA38_genN,SA39_gen_and_nogenN,Q2N,Q5N	NO	NO	NO	NO
59467-70-8	Midazolam	CC1=NC=C2CN=C(C3=CC=CC=C3F)C3=CC(Cl)=CC=C3N12	0.00876	High (Class III)	1N,2N,3Y,4N	High (Class III)	1N,2N,3Y,4N	Substance would not be expected to be a safety concern	Q1N,Alerts(genotoxic)Y,SA1_genN,SA2_genN,SA3_genN,SA4_genN,SA5_genN,SA6_genN,SA7_genN,SA8_genN,SA9_genN,SA10_genN,SA11_genN,SA12_genN,SA13_genN,SA14_genN,SA15_genN,SA16_genN,SA18_genN,SA19_genN,SA21_genN,SA22_genN,SA23_genN,SA24_genN,SA25_genN,SA26_genN,SA27_genN,SA28_genN,SA28bis_genN,SA28ter_genN,SA29_genN,SA30_genN,SA37_genN,SA38_genN,SA39_gen_and_nogenN,Q2N,Q5N	NO	NO	NO	NO
59729-31-6	Lorcainide	CC(C)N1CCC(CC1)N(C(=O)CC1=CC=CC=C1)C1=CC=C(Cl)C=C1	0.00606	High (Class III)	1N,2N,3Y,4N	High (Class III)	1N,2N,3Y,4N	Substance would not be expected to be a safety concern	Q1N,Alerts(genotoxic)Y,SA1_genN,SA2_genN,SA3_genN,SA4_genN,SA5_genN,SA6_genN,SA7_genN,SA8_genN,SA9_genN,SA10_genN,SA11_genN,SA12_genN,SA13_genN,SA14_genN,SA15_genN,SA16_genN,SA18_genN,SA19_genN,SA21_genN,SA22_genN,SA23_genN,SA24_genN,SA25_genN,SA26_genN,SA27_genN,SA28_genN,SA28bis_genN,SA28ter_genN,SA29_genN,SA30_genN,SA37_genN,SA38_genN,SA39_gen_and_nogenN,Q2N,Q5N	NO	NO	NO	NO
59756-60-4	Fluridone	CN1C=C(C(=O)C(=C1)C1=CC(=CC=C1)C(F)(F)F)C1=CC=CC=C1	0.02232	High (Class III)	1N,2N,3Y,4N	High (Class III)	1N,2N,3Y,4N	Substance would not be expected to be a safety concern	Q1N,Alerts(genotoxic)Y,SA1_genN,SA2_genN,SA3_genN,SA4_genN,SA5_genN,SA6_genN,SA7_genN,SA8_genN,SA9_genN,SA10_genN,SA11_genN,SA12_genN,SA13_genN,SA14_genN,SA15_genN,SA16_genN,SA18_genN,SA19_genN,SA21_genN,SA22_genN,SA23_genN,SA24_genN,SA25_genN,SA26_genN,SA27_genN,SA28_genN,SA28bis_genN,SA28ter_genN,SA29_genN,SA30_genN,SA37_genN,SA38_genN,SA39_gen_and_nogenN,Q2N,Q5N	NO	NO	NO	NO
59804-37-4	Tenoxicam	CN1C(C(=O)NC2=NC=CC=C2)C(=O)C2=C(C=CS2)S1(=O)=O	0.01038	High (Class III)	1N,2N,3Y,4N	High (Class III)	1N,2N,3Y,4N	Substance would not be expected to be a safety concern	Q1N,Alerts(genotoxic)Y,SA1_genN,SA2_genN,SA3_genN,SA4_genN,SA5_genN,SA6_genN,SA7_genN,SA8_genN,SA9_genN,SA10_genN,SA11_genN,SA12_genN,SA13_genN,SA14_genN,SA15_genN,SA16_genN,SA18_genN,SA19_genN,SA21_genN,SA22_genN,SA23_genN,SA24_genN,SA25_genN,SA26_genN,SA27_genN,SA28_genN,SA28bis_genN,SA28ter_genN,SA29_genN,SA30_genN,SA37_genN,SA38_genN,SA39_gen_and_nogenN,Q2N,Q5N	NO	NO	NO	NO
59865-13-3	Cyclosporin A	CCC1NC(=O)C(C(O)C(C)CC=CC)N(C)C(=O)C(C(C)C)N(C)C(=O)C(CC(C)C)N(C)C(=O)C(CC(C)C)N(C)C(=O)C(C)NC(=O)C(C)NC(=O)C(CC(C)C)N(C)C(=O)C(NC(=O)C(CC(C)C)N(C)C(=O)CN(C)C1=O)C(C)C	0.04914	High (Class III)	1N,2N,3N,5N,6N,7Y,8N,10N,11Y,33N	High (Class III)	1N,2N,3N,43N,5N,6N,42N,7Y,8N,10N,11Y,33N	Substance would not be expected to be a safety concern	Q1N,Alerts(genotoxic)Y,SA1_genN,SA2_genN,SA3_genN,SA4_genN,SA5_genN,SA6_genN,SA7_genN,SA8_genN,SA9_genN,SA10_genN,SA11_genN,SA12_genN,SA13_genN,SA14_genN,SA15_genN,SA16_genN,SA18_genN,SA19_genN,SA21_genN,SA22_genN,SA23_genN,SA24_genN,SA25_genN,SA26_genN,SA27_genN,SA28_genN,SA28bis_genN,SA28ter_genN,SA29_genN,SA30_genN,SA37_genN,SA38_genN,SA39_gen_and_nogenN,Q2N,Q5N	NO	NO	NO	NO
599-64-4	4-Cumylphenol	CC(C)(C1=CC=CC=C1)C1=CC=C(O)C=C1	8.5362	High (Class III)	1N,2N,3N,5N,6N,7N,16N,17N,19N,23Y,27Y,28Y,29N,33N	High (Class III)	1N,2N,3N,43N,5N,6N,42N,7N,16N,17N,19N,23Y,27Y,28Y,29N,33N	Substance would not be expected to be a safety concern	Q1N,Alerts(genotoxic)Y,SA1_genN,SA2_genN,SA3_genN,SA4_genN,SA5_genN,SA6_genN,SA7_genN,SA8_genN,SA9_genN,SA10_genN,SA11_genN,SA12_genN,SA13_genN,SA14_genN,SA15_genN,SA16_genN,SA18_genN,SA19_genN,SA21_genN,SA22_genN,SA23_genN,SA24_genN,SA25_genN,SA26_genN,SA27_genN,SA28_genN,SA28bis_genN,SA28ter_genN,SA29_genN,SA30_genN,SA37_genN,SA38_genN,SA39_gen_and_nogenN,Q2N,Q5Y,Q6N,Q8Y,Q9N	NO	NO	NO	NO
599-79-1	Sulfasalazine	OC(=O)C1=CC(=CC=C1O)N=NC1=CC=C(C=C1)S(=O)(=O)NC1=CC=CC=N1	0.01392	High (Class III)	1N,2N,3Y,4N	High (Class III)	1N,2N,3Y,4N	Negligible risk (low probability of a life-time cancer risk greater than 1 in 10^6	Q1N,Alerts(genotoxic)Y,SA1_genN,SA2_genN,SA3_genN,SA4_genN,SA5_genN,SA6_genN,SA7_genN,SA8_genN,SA9_genN,SA10_genN,SA11_genN,SA12_genN,SA13_genN,SA14_genN,SA15_genN,SA16_genN,SA18_genN,SA19_genN,SA21_genN,SA22_genN,SA23_genN,SA24_genN,SA25_genN,SA26_genN,SA27_genN,SA28_genN,SA28bis_genN,SA28ter_genN,SA29_genY,SA30_genN,SA37_genN,SA38_genN,SA39_gen_and_nogenN,Q2Y,Q3N,Q4N	YES	YES	NO	NO
60-09-3	4-Aminoazobenzene	NC1=CC=C(C=C1)N=NC1=CC=CC=C1	0.0996	High (Class III)	1N,2N,3N,5N,6N,7N,16N,17N,19N,23Y,27Y,28Y,29N,33N	High (Class III)	1N,2N,3N,43N,5N,6N,42N,7N,16N,17N,19N,23Y,27Y,28Y,29N,33N	Negligible risk (low probability of a life-time cancer risk greater than 1 in 10^6	Q1N,Alerts(genotoxic)Y,SA1_genN,SA2_genN,SA3_genN,SA4_genN,SA5_genN,SA6_genN,SA7_genN,SA8_genN,SA9_genN,SA10_genN,SA11_genN,SA12_genN,SA13_genN,SA14_genN,SA15_genN,SA16_genN,SA18_genN,SA19_genN,SA21_genN,SA22_genN,SA23_genN,SA24_genN,SA25_genN,SA26_genN,SA27_genN,SA28_genY,SA28bis_genN,SA28ter_genN,SA29_genY,SA30_genN,SA37_genN,SA38_genN,SA39_gen_and_nogenN,Q2Y,Q3N,Q4N	YES	YES	NO	NO
60-51-5	Dimethoate	CNC(=O)CSP(=S)(OC)OC	0.0075	High (Class III)	1N,2N,3Y,4N	High (Class III)	1N,2N,3Y,4Y,40Y	Risk assessment requires compound-specific toxicity data	Q1Y	NO	NO	NO	NO
60-54-8	Tetracycline	CN(C)C1C2CC3C(C(=O)C4=C(C=CC=C4O)C3(C)O)C(=O)C2(O)C(=O)C(C(N)=O)C1=O	0.1272	Low (Class I)	1N,2N,3N,5N,6N,7N,16N,17N,19N,23Y,27Y,28N,30N,18N	Low (Class I)	1N,2N,3N,43N,5N,6N,42N,7N,16N,17N,19N,23Y,27Y,28N,30N,18N	Substance would not be expected to be a safety concern	Q1N,Alerts(genotoxic)Y,SA1_genN,SA2_genN,SA3_genN,SA4_genN,SA5_genN,SA6_genN,SA7_genN,SA8_genN,SA9_genN,SA10_genN,SA11_genN,SA12_genN,SA13_genN,SA14_genN,SA15_genN,SA16_genN,SA18_genN,SA19_genN,SA21_genN,SA22_genN,SA23_genN,SA24_genN,SA25_genN,SA26_genN,SA27_genN,SA28_genN,SA28bis_genN,SA28ter_genN,SA29_genN,SA30_genN,SA37_genN,SA38_genN,SA39_gen_and_nogenN,Q2N,Q5N	NO	NO	NO	NO
60-57-1	Dieldrin	ClC1=C(Cl)C2(Cl)C3C4CC(C5OC45)C3C1(Cl)C2(Cl)Cl	5.664e-06	High (Class III)	1N,2N,3Y,4N	High (Class III)	1N,2N,3Y,4N	Risk assessment requires compound-specific toxicity data	Q1N,Alerts(genotoxic)Y,SA1_genN,SA2_genN,SA3_genN,SA4_genN,SA5_genN,SA6_genN,SA7_genY,SA8_genN,SA9_genN,SA10_genN,SA11_genN,SA12_genN,SA13_genN,SA14_genN,SA15_genN,SA16_genN,SA18_genN,SA19_genN,SA21_genN,SA22_genN,SA23_genN,SA24_genN,SA25_genN,SA26_genN,SA27_genN,SA28_genN,SA28bis_genN,SA28ter_genN,SA29_genN,SA30_genN,SA37_genN,SA38_genN,SA39_gen_and_nogenN,Q2Y,Q3N,Q4Y	YES	YES	NO	NO
[truncated: 294 more rows]
