# Supplementary material for: Estimating provisional margins of exposure for data-poor chemicals using high-throughput computational methods
Source: Front Pharmacol. 2022 Oct 7;13:980747. doi: 10.3389/fphar.2022.980747 (PMC9586287; doi:10.3389/fphar.2022.980747)
Supplement: Supplementary file 1 [file DataSheet1.ZIP › Supplemental_Files_full_submitted/Exposure_Case_Study/Missing_SEEM3_U95.csv]

Age_6_11	Age_12_19	Age_20_65	Age_65_up	BMI_lt_30	BMI_gt_30	Females	Males	Repro_Age_Females	Avg	Chem	CAS	DTXSID
2.42e-05	9.08e-06	1.41e-05	1.11e-05	1.5e-05	1.05e-05	1.68e-05	1.04e-05	1.55e-05	1.40755555555556e-05	"4,4'-Methylenebis(N,N-dimethylaniline)"	101-61-1	DTXSID5020869
5.39e-05	2.51e-05	3.02e-05	2.73e-05	4.76e-05	1.97e-05	3.87e-05	2.73e-05	4.54e-05	3.50222222222222e-05	Erythromycin	114-07-8	DTXSID4022991
4.36e-05	3.3e-05	2.15e-05	2.63e-05	3.32e-05	1.69e-05	2.38e-05	1.83e-05	2.9e-05	2.72888888888889e-05	Candoxatril	123122-55-4	DTXSID6047286
4.14e-05	1.94e-05	2.4e-05	2.3e-05	2.1e-05	1.43e-05	1.58e-05	1.59e-05	2.02e-05	2.16666666666667e-05	Triamcinolone	124-94-7	DTXSID1040742
3.62e-05	2.29e-05	2.67e-05	2.12e-05	3.26e-05	1.58e-05	1.95e-05	1.91e-05	1.82e-05	2.35777777777778e-05	Zamifenacin	127308-82-1	DTXSID9047257
3.25e-05	2.16e-05	1.94e-05	1.9e-05	2.13e-05	1.27e-05	1.74e-05	1.69e-05	1.89e-05	1.99666666666667e-05	Volinanserin	139290-65-6	DTXSID6047363
3.72e-05	2.27e-05	1.67e-05	2.24e-05	1.5e-05	1.55e-05	1.74e-05	1.55e-05	1.65e-05	1.98777777777778e-05	CP-122721	145742-28-5	DTXSID9047251
2.18e-05	1.3e-05	1.23e-05	1.03e-05	1.38e-05	1.28e-05	1.36e-05	1.43e-05	1.34e-05	1.39222222222222e-05	Monobenzyl phthalate	2528-16-7	DTXSID9043938
0.000249	0.000159	0.000202	0.00012	0.000172	0.000101	0.000185	0.000245	0.00024	0.000185888888888889	Carbamazepine	298-46-4	DTXSID4022731
2.67e-05	1.26e-05	1.26e-05	1.43e-05	1.22e-05	1.05e-05	1.3e-05	9.64e-06	1.09e-05	1.36044444444444e-05	Cladribine	4291-63-8	DTXSID8022828
1.02e-05	1.28e-05	7.45e-06	9.39e-06	9.42e-06	6.02e-06	1.21e-05	4.92e-06	8.77e-06	9.00777777777778e-06	Reserpine	50-55-5	DTXSID7021237
2.14e-05	1.39e-05	1.73e-05	1.4e-05	1.93e-05	1.38e-05	2.13e-05	1.41e-05	1.86e-05	1.70777777777778e-05	Pirinixic acid	50892-23-4	DTXSID4020290
2.38e-05	2.05e-05	1.85e-05	1.26e-05	2.06e-05	1.3e-05	1.31e-05	1.24e-05	1.8e-05	1.69444444444444e-05	PHA-00568487	527680-56-4	DTXSID1047285
9.52e-06	4.22e-06	4.47e-06	4.99e-06	5.16e-06	3.37e-06	6.33e-06	3.09e-06	4.81e-06	5.10666666666667e-06	Haloperidol	52-86-8	DTXSID4034150
8.09e-06	4.49e-06	5.26e-06	4.15e-06	4.43e-06	4.3e-06	5.33e-06	3.45e-06	6.51e-06	5.11222222222222e-06	Prednisone	53-03-2	DTXSID4021185
6.77e-06	7.41e-06	5.18e-06	5.14e-06	7.66e-06	3.39e-06	1.05e-05	3.62e-06	5.38e-06	6.11666666666667e-06	Gentian Violet	548-62-9	DTXSID5020653
2.42e-05	1.77e-05	1.35e-05	1.13e-05	1.58e-05	1.3e-05	9.48e-06	9.4e-06	1.42e-05	1.42866666666667e-05	Diethylstilbestrol	56-53-1	DTXSID3020465
5.64e-06	6e-06	3.73e-06	4.44e-06	7.52e-06	4.41e-06	6.49e-06	3.15e-06	6.01e-06	5.26555555555556e-06	Progesterone	57-83-0	DTXSID3022370
4.13e-05	1.86e-05	2.14e-05	2.02e-05	1.97e-05	1.76e-05	2.01e-05	1.87e-05	2.32e-05	2.23111111111111e-05	Sulfasalazine	599-79-1	DTXSID0021256
2.08e-05	1.29e-05	1.74e-05	1.5e-05	2.14e-05	1.45e-05	1.74e-05	1.14e-05	1.47e-05	1.61666666666667e-05	"4-Androstene-3,17-dione"	63-05-8	DTXSID8024523
6.47e-06	5.14e-06	7.61e-06	5.76e-06	5.83e-06	3.92e-06	8.27e-06	3.1e-06	6.84e-06	5.88222222222222e-06	Lovastatin	75330-75-5	DTXSID5020784
5.27e-06	5.34e-06	4.35e-06	3.49e-06	4.32e-06	5.04e-06	4.47e-06	3.62e-06	6.7e-06	4.73333333333333e-06	Phenolphthalein	77-09-8	DTXSID0021125
2.41e-05	1.72e-05	1.65e-05	2e-05	1.65e-05	9.13e-06	1.5e-05	1.26e-05	1.8e-05	1.65588888888889e-05	Chlorpromazine	50-53-3	DTXSID0022808
5.58e-06	6.7e-06	4.1e-06	3.78e-06	4.42e-06	3.11e-06	6.42e-06	3.07e-06	6.71e-06	4.87666666666667e-06	Propafenone	54063-53-5	DTXSID9045184
3.05e-05	1.52e-05	1.92e-05	2.66e-05	2.55e-05	1.67e-05	2.51e-05	2.37e-05	2.1e-05	2.26111111111111e-05	Verapamil	52-53-9	DTXSID9041152
NA	NA	NA	NA	NA	NA	NA	NA	NA	NA	Lorcainide	59729-31-6	DTXSID2023226
NA	NA	NA	NA	NA	NA	NA	NA	NA	NA	Diltiazem hydrochloride	33286-22-5	DTXSID8040147
NA	NA	NA	NA	NA	NA	NA	NA	NA	NA	Amitriptyline	50-48-6	DTXSID7022594
NA	NA	NA	NA	NA	NA	NA	NA	NA	NA	Desipramine	50-47-5	DTXSID6022896
2.21e-05	1.31e-05	1.62e-05	1.42e-05	1.72e-05	1.24e-05	1.44e-05	1.33e-05	1.65e-05	1.54888888888889e-05	Imipramine	50-49-7	DTXSID1043881
5.65e-06	4.48e-06	4.55e-06	3.67e-06	3.51e-06	3.3e-06	3.73e-06	2.87e-06	7e-06	4.30666666666667e-06	Quinidine	56-54-2	DTXSID4023549
7.89e-06	7.53e-06	4.85e-06	3.93e-06	5.31e-06	3.12e-06	5.83e-06	3.01e-06	3.64e-06	5.01222222222222e-06	Clozapine	5786-21-0	DTXSID5022855
7.87e-06	2.62e-06	4.9e-06	4.65e-06	3.93e-06	3.28e-06	5.12e-06	2.72e-06	6.78e-06	4.65222222222222e-06	Diazepam	439-14-5	DTXSID4020406
NA	NA	NA	NA	NA	NA	NA	NA	NA	NA	Midazolam	59467-70-8	DTXSID5023320
1.77e-05	1.81e-05	1.83e-05	9.72e-06	1.28e-05	8.51e-06	1.48e-05	8.72e-06	1.15e-05	1.335e-05	8-Methoxypsoralen	298-81-7	DTXSID8020830
2.61e-05	1.79e-05	1.71e-05	1.89e-05	1.52e-05	1.26e-05	1.58e-05	9.19e-06	2.02e-05	1.69988888888889e-05	Zolpidem	82626-48-0	DTXSID7045946
NA	NA	NA	NA	NA	NA	NA	NA	NA	NA	Diclofenac	15307-86-5	DTXSID6022923
2.27e-05	1.53e-05	1.13e-05	1.3e-05	1.6e-05	1.27e-05	1.12e-05	1.22e-05	1.73e-05	1.46333333333333e-05	Tolbutamide	64-77-7	DTXSID8021359
3.8e-05	1.7e-05	2.33e-05	2.34e-05	1.78e-05	2.1e-05	1.74e-05	1.5e-05	1.47e-05	2.08444444444444e-05	Tenoxicam	59804-37-4	DTXSID8045486
4.2e-06	2.91e-06	4.07e-06	3.34e-06	4.68e-06	3.17e-06	5.52e-06	1.97e-06	4.03e-06	3.76555555555556e-06	Cimetidine	51481-61-9	DTXSID4020329
4.4e-06	4.91e-06	4.45e-06	3.98e-06	4.46e-06	4.06e-06	5.88e-06	3.52e-06	7.43e-06	4.78777777777778e-06	Diclofenac sodium	15307-79-6	DTXSID3037208
3.37e-05	1.14e-05	1.99e-05	1.67e-05	1.95e-05	1.43e-05	1.86e-05	1.14e-05	1.82e-05	1.81888888888889e-05	Naloxone	465-65-6	DTXSID8023349
NA	NA	NA	NA	NA	NA	NA	NA	NA	NA	Metoprolol	51384-51-1	DTXSID2023309
5.29e-06	5.7e-06	3.64e-06	4.29e-06	5.49e-06	3.2e-06	4.06e-06	3.54e-06	4.79e-06	4.44444444444444e-06	(S)-Timolol	26839-75-8	DTXSID4023674
NA	NA	NA	NA	NA	NA	NA	NA	NA	NA	Propranolol	525-66-6	DTXSID6023525
6.1e-06	4.89e-06	3.57e-06	3.66e-06	4.59e-06	3.14e-06	3.38e-06	4.57e-06	5.41e-06	4.36777777777778e-06	Furosemide	54-31-9	DTXSID6020648
NA	NA	NA	NA	NA	NA	NA	NA	NA	NA	Terbutaline	23031-25-6	DTXSID7021310
3.99e-06	5.41e-06	2.4e-06	5.87e-06	4.93e-06	2.72e-06	3.92e-06	2.65e-06	5.37e-06	4.14e-06	Oxazepam	604-75-1	DTXSID1021087
3.66e-05	1.67e-05	1.87e-05	1.53e-05	1.4e-05	1.35e-05	1.6e-05	1.25e-05	1.67e-05	1.77777777777778e-05	(RS)-(+/-)-sulpiride	15676-16-1	DTXSID1042574
5.99e-06	4.04e-06	4.12e-06	5.32e-06	4.12e-06	3.95e-06	6.4e-06	2.56e-06	7.78e-06	4.92e-06	Nifedipine	21829-25-4	DTXSID2025715
7.7e-06	7.71e-06	5.76e-06	7.04e-06	5.62e-06	2.16e-06	5.18e-06	4.29e-06	4.99e-06	5.60555555555556e-06	Methylprednisolone	83-43-2	DTXSID7023300
6e-06	6.02e-06	3.72e-06	6.08e-06	5.81e-06	4.24e-06	4.59e-06	5.08e-06	6.6e-06	5.34888888888889e-06	Prednisolone	50-24-8	DTXSID9021184
3.62e-05	2.41e-05	2.31e-05	2.28e-05	2.52e-05	2.19e-05	2.37e-05	1.26e-05	3.35e-05	2.47888888888889e-05	Diltiazem	42399-41-7	DTXSID9022940
5e-06	6.25e-06	4.6e-06	5.39e-06	5.39e-06	3.46e-06	3.68e-06	3.7e-06	4.77e-06	4.69333333333333e-06	Chlorprothixene	113-59-7	DTXSID4022810
NA	NA	NA	NA	NA	NA	NA	NA	NA	NA	FK 1052	129299-72-5	DTXSID50861300
3.34e-05	2.31e-05	2.62e-05	1.87e-05	2.35e-05	1.6e-05	2.71e-05	2.55e-05	2.74e-05	2.45444444444444e-05	Pranazepide	150408-73-4	DTXSID8048785
NA	NA	NA	NA	NA	NA	NA	NA	NA	NA	Quinotolast	101193-40-2	DTXSID40143768
3.49e-05	1.98e-05	2.37e-05	2.5e-05	2.54e-05	1.36e-05	2.09e-05	1.71e-05	2.15e-05	2.24333333333333e-05	Troglitazone	97322-87-7	DTXSID8023719
6.65e-06	4.78e-06	4.37e-06	4.78e-06	6.46e-06	3.16e-06	3.45e-06	2.81e-06	4.57e-06	4.55888888888889e-06	17alpha-Ethinylestradiol	57-63-6	DTXSID5020576
2.21e-05	2.42e-05	1.96e-05	1.7e-05	2.08e-05	1.33e-05	1.74e-05	1.86e-05	1.96e-05	1.91777777777778e-05	Famotidine	76824-35-6	DTXSID5023039
4.42e-05	2.17e-05	2.07e-05	1.5e-05	1.81e-05	1.41e-05	1.8e-05	1.49e-05	2.09e-05	2.08444444444444e-05	Isradipine	75695-93-1	DTXSID4023179
3.16e-05	2.33e-05	1.74e-05	1.58e-05	1.37e-05	1.31e-05	2.24e-05	1.54e-05	1.54e-05	1.86777777777778e-05	Nitrendipine	39562-70-4	DTXSID0023373
2.05e-05	1.47e-05	2.12e-05	1.95e-05	1.39e-05	2.03e-05	1.95e-05	1.27e-05	1.91e-05	1.79333333333333e-05	Omeprazole	73590-58-6	DTXSID6021080
5.86e-05	4.25e-05	3.35e-05	4.06e-05	5.21e-05	2.24e-05	3.7e-05	2.89e-05	4.92e-05	4.05333333333333e-05	Ritonavir	155213-67-5	DTXSID1048627
6.28e-06	4.95e-06	3.83e-06	3.7e-06	3.27e-06	3.53e-06	5.27e-06	3.13e-06	5.11e-06	4.34111111111111e-06	Temazepam	846-50-4	DTXSID8021309
1.63e-05	7.81e-06	1.12e-05	1.31e-05	1.33e-05	8.77e-06	1.02e-05	1.17e-05	1.2e-05	1.15977777777778e-05	Zileuton	111406-87-2	DTXSID9023752
NA	NA	NA	NA	NA	NA	NA	NA	NA	NA	Acebutolol	37517-30-9	DTXSID2048539
3.51e-05	1.76e-05	1.45e-05	1.73e-05	2.07e-05	2.12e-05	1.78e-05	1.47e-05	1.59e-05	1.94222222222222e-05	Bepridil	64706-54-3	DTXSID3022663
2.19e-05	1.53e-05	1.53e-05	1.64e-05	1.72e-05	1.1e-05	2.06e-05	1.27e-05	1.57e-05	1.62333333333333e-05	Betaxolol	63659-18-7	DTXSID2022674
NA	NA	NA	NA	NA	NA	NA	NA	NA	NA	Bisoprolol	66722-44-9	DTXSID6022682
NA	NA	NA	NA	NA	NA	NA	NA	NA	NA	Carvedilol	72956-09-3	DTXSID8022747
2.01e-05	1.57e-05	1.43e-05	1.77e-05	1.66e-05	1.65e-05	1.53e-05	1.16e-05	1.45e-05	1.58111111111111e-05	Codeine	76-57-3	DTXSID2020341
NA	NA	NA	NA	NA	NA	NA	NA	NA	NA	Doxepin	1668-19-5	DTXSID7022966
3.33e-05	1.93e-05	2.04e-05	1.88e-05	2.54e-05	1.13e-05	2.92e-05	1.37e-05	1.22e-05	2.04e-05	Granisetron	109889-09-0	DTXSID0023111
2.1e-05	1.8e-05	1.45e-05	1.31e-05	1.47e-05	1.39e-05	1.54e-05	1.34e-05	1.74e-05	1.57111111111111e-05	Nadolol	42200-33-9	DTXSID3023342
2.83e-05	1.13e-05	1.51e-05	1.17e-05	1.76e-05	1.34e-05	1.66e-05	1.37e-05	1.51e-05	1.58666666666667e-05	Ondansetron	99614-02-5	DTXSID8023393
4.14e-06	4.65e-06	3.62e-06	3.54e-06	3.04e-06	2.59e-06	3.67e-06	2.18e-06	3.99e-06	3.49111111111111e-06	Pindolol	13523-86-9	DTXSID8023476
3.36e-05	1.86e-05	1.58e-05	2.08e-05	2.03e-05	1.76e-05	1.22e-05	1.31e-05	2.51e-05	1.96777777777778e-05	Pirenzepine	28797-61-7	DTXSID7023487
2.61e-05	1.56e-05	1.4e-05	1.33e-05	1.66e-05	1.39e-05	1.78e-05	1.42e-05	1.62e-05	1.64111111111111e-05	Ranitidine	66357-35-5	DTXSID8045191
NA	NA	NA	NA	NA	NA	NA	NA	NA	NA	Scopolamine	51-34-3	DTXSID6023573
NA	NA	NA	NA	NA	NA	NA	NA	NA	NA	Cetirizine	83881-51-0	DTXSID4022787
1.54e-05	1.12e-05	8.62e-06	8.83e-06	2e-05	1.35e-05	1.57e-05	1.24e-05	1.54e-05	1.345e-05	4-Dimethylaminoantipyrine	58-15-1	DTXSID7020504
3.7e-05	3.08e-05	3.01e-05	2.63e-05	3.77e-05	2.89e-05	2.31e-05	2.77e-05	3.08e-05	3.02666666666667e-05	Bosentan	147536-97-8	DTXSID7046627
4.68e-06	4.64e-06	4.92e-06	4.19e-06	4.6e-06	3.07e-06	4.64e-06	3.39e-06	5.7e-06	4.42555555555556e-06	Chlordiazepoxide	58-25-3	DTXSID4046022
2.3e-05	8.6e-06	1.85e-05	1.65e-05	2.09e-05	1.25e-05	1.43e-05	1.28e-05	1.57e-05	1.58666666666667e-05	Clobazam	22316-47-8	DTXSID2046759
NA	NA	NA	NA	NA	NA	NA	NA	NA	NA	Clonazepam	1622-61-3	DTXSID1022845
2.95e-05	2.78e-05	2.9e-05	2.75e-05	2.08e-05	1.93e-05	1.92e-05	1.36e-05	2.21e-05	2.32e-05	Dofetilide	115256-11-6	DTXSID5046433
6.03e-06	5.48e-06	5.67e-06	6.32e-06	7.14e-06	6.06e-06	5.02e-06	4.05e-06	6.3e-06	5.78555555555556e-06	Felodipine	72509-76-3	DTXSID4023042
NA	NA	NA	NA	NA	NA	NA	NA	NA	NA	Flunitrazepam	1622-62-4	DTXSID7023065
NA	NA	NA	NA	NA	NA	NA	NA	NA	NA	Heptabarbital	509-86-4	DTXSID10198927
NA	NA	NA	NA	NA	NA	NA	NA	NA	NA	Loxtidine	76956-02-0	DTXSID0020785
4.4e-05	2.09e-05	2.57e-05	2.31e-05	2.38e-05	1.97e-05	3.38e-05	2.51e-05	2.88e-05	2.72111111111111e-05	Nicardipine	55985-32-5	DTXSID6023363
2.77e-05	1.93e-05	1.7e-05	1.82e-05	2.59e-05	2.06e-05	2.15e-05	2.38e-05	1.77e-05	2.13e-05	Nilvadipine	75530-68-6	DTXSID2046624
1.85e-05	1.11e-05	1.16e-05	1.09e-05	9.64e-06	6.98e-06	9.62e-06	8.68e-06	9.77e-06	1.07544444444444e-05	Tacrine	321-64-2	DTXSID1037272
1.28e-05	1.11e-05	1.07e-05	1.63e-05	1.62e-05	6.48e-06	1.11e-05	1.14e-05	1.53e-05	1.23755555555556e-05	Digoxin	20830-75-5	DTXSID5022934
5.74e-06	5.95e-06	6.52e-06	4.87e-06	1.16e-05	4.2e-06	6.2e-06	3.61e-06	6.85e-06	6.17111111111111e-06	Methotrexate	59-05-2	DTXSID4020822
1.8e-05	1.05e-05	9.33e-06	9.72e-06	1.6e-05	1.34e-05	1.52e-05	9.72e-06	9.9e-06	1.24188888888889e-05	Pentobarbital	76-74-4	DTXSID7023435
6.57e-06	3.46e-06	3.42e-06	2.59e-06	3.52e-06	1.98e-06	5.07e-06	2.47e-06	3.86e-06	3.66e-06	Phenobarbital	50-06-6	DTXSID5021122
1.9e-05	9.21e-06	1.16e-05	1.56e-05	1.45e-05	6.94e-06	1.23e-05	9.46e-06	1.55e-05	1.26788888888889e-05	Procainamide	51-06-9	DTXSID7023512
NA	NA	NA	NA	NA	NA	NA	NA	NA	NA	Promazine	58-40-2	DTXSID2023517
2.16e-05	1.9e-05	2.11e-05	1.22e-05	1.23e-05	8.24e-06	1.31e-05	9.37e-06	1.05e-05	1.41566666666667e-05	Promethazine	60-87-7	DTXSID7023518
4.28e-05	1.75e-05	2.3e-05	2.2e-05	2.53e-05	1.89e-05	1.97e-05	1.58e-05	3.21e-05	2.41222222222222e-05	Tetracycline	60-54-8	DTXSID7023645
NA	NA	NA	NA	NA	NA	NA	NA	NA	NA	Alfentanil	71195-58-9	DTXSID9022570
3.29e-05	3.11e-05	3.24e-05	2.64e-05	3.9e-05	2.97e-05	5.6e-05	1.53e-05	5.71e-05	3.55444444444444e-05	Atropine	51-55-8	DTXSID4020113
NA	NA	NA	NA	NA	NA	NA	NA	NA	NA	Benzydamine	642-72-8	DTXSID7047859
NA	NA	NA	NA	NA	NA	NA	NA	NA	NA	Bupivacaine	38396-39-3	DTXSID2022703
NA	NA	NA	NA	NA	NA	NA	NA	NA	NA	Buprenorphine	52485-79-7	DTXSID2022705
NA	NA	NA	NA	NA	NA	NA	NA	NA	NA	Cerivastatin	145599-86-6	DTXSID9022786
5.8e-06	6.19e-06	4.66e-06	3.4e-06	4.73e-06	4.62e-06	4.03e-06	3.2e-06	4.26e-06	4.54333333333333e-06	Chloramphenicol	56-75-7	DTXSID7020265
1.99e-05	1.04e-05	1.42e-05	1.42e-05	1.01e-05	1.03e-05	1.26e-05	1.13e-05	1.3e-05	1.28888888888889e-05	"2',3'-Dideoxyinosine"	69655-05-6	DTXSID6022927
1.78e-05	1.09e-05	1.03e-05	1.31e-05	9.93e-06	1.17e-05	1.6e-05	1.2e-05	1.67e-05	1.31588888888889e-05	Diflunisal	22494-42-4	DTXSID5022932
4.84e-06	3.85e-06	4.16e-06	3.9e-06	5.62e-06	2.87e-06	3.41e-06	2.13e-06	5.31e-06	4.01e-06	17beta-Estradiol	50-28-2	DTXSID0020573
3.32e-05	2.46e-05	1.84e-05	2.73e-05	2.72e-05	1.91e-05	2.02e-05	2.01e-05	1.99e-05	2.33333333333333e-05	Fluphenazine	69-23-8	DTXSID2023068
6.27e-05	2.38e-05	3.61e-05	2.52e-05	2.94e-05	2.28e-05	2.56e-05	3.5e-05	2.9e-05	3.21777777777778e-05	Fulvestrant	129453-61-8	DTXSID4022369
4.3e-05	2.08e-05	2.86e-05	2.54e-05	2.72e-05	2.26e-05	1.95e-05	2.76e-05	2.78e-05	2.69444444444444e-05	Glimepiride	93479-97-1	DTXSID5040675
8.95e-06	5.28e-06	6.09e-06	6.9e-06	8.03e-06	5.99e-06	5.51e-06	5.23e-06	6.19e-06	6.46333333333333e-06	Glipizide	29094-61-9	DTXSID0040676
7.73e-06	5.62e-06	4.52e-06	3.74e-06	4.82e-06	4.34e-06	4.99e-06	3.76e-06	7.72e-06	5.24888888888889e-06	Hydrocortisone	50-23-7	DTXSID7020714
9.95e-06	6.79e-06	3.5e-06	5.18e-06	5.76e-06	3.72e-06	5.21e-06	4.97e-06	4.82e-06	5.54444444444444e-06	Indomethacin	53-86-1	DTXSID9020740
3.5e-05	1.89e-05	2.25e-05	2.52e-05	2.43e-05	2.1e-05	2.46e-05	1.59e-05	2.49e-05	2.35888888888889e-05	Irbesartan	138402-11-6	DTXSID0023169
2.17e-06	3.07e-06	2.32e-06	1.72e-06	1.53e-06	1.44e-06	1.92e-06	9.97e-07	1.7e-06	1.87411111111111e-06	Isoniazid	54-85-3	DTXSID8020755
3.5e-05	1.66e-05	2.28e-05	3.11e-05	2.25e-05	1.56e-05	1.82e-05	2.47e-05	2.88e-05	2.39222222222222e-05	Ketanserin	74050-98-9	DTXSID3023188
NA	NA	NA	NA	NA	NA	NA	NA	NA	NA	Labetalol	36894-69-6	DTXSID2023191
5.45e-06	4.45e-06	4.17e-06	4.29e-06	4.63e-06	3.67e-06	3.26e-06	3.5e-06	9.66e-06	4.78666666666667e-06	Norgestrel	797-63-7	DTXSID3036496
NA	NA	NA	NA	NA	NA	NA	NA	NA	NA	Methadone	76-99-3	DTXSID7023273
NA	NA	NA	NA	NA	NA	NA	NA	NA	NA	Methylphenidate	113-45-1	DTXSID5023299
3.1e-05	1.39e-05	1.91e-05	1.68e-05	1.43e-05	1.35e-05	1.29e-05	1.33e-05	2.05e-05	1.72555555555556e-05	Metoclopramide	364-62-5	DTXSID6045169
2.19e-05	1.63e-05	1.17e-05	1.24e-05	1.95e-05	7.91e-06	1.69e-05	1.07e-05	1.54e-05	1.47455555555556e-05	Mianserin	24219-97-4	DTXSID6023317
3.62e-05	1.66e-05	2.1e-05	1.17e-05	1.8e-05	2.05e-05	2.65e-05	1.98e-05	1.75e-05	2.08666666666667e-05	Mifepristone	84371-65-3	DTXSID5023322
2.65e-05	1.73e-05	2.05e-05	1.34e-05	1.24e-05	1.05e-05	1.24e-05	1.31e-05	1.07e-05	1.52e-05	Moclobemide	71320-77-9	DTXSID9040554
2.28e-05	1.71e-05	2.11e-05	1.65e-05	2.29e-05	1.78e-05	1.72e-05	1.61e-05	1.61e-05	1.86222222222222e-05	Naltrexone	16590-41-3	DTXSID4046313
3.19e-05	2.03e-05	1.97e-05	1.79e-05	2.02e-05	1.61e-05	1.94e-05	1.52e-05	2.37e-05	2.04888888888889e-05	Nisoldipine	63675-72-9	DTXSID0023371
3.19e-06	3.65e-06	3.55e-06	3.36e-06	3.68e-06	2.68e-06	3.95e-06	2.05e-06	4.04e-06	3.35e-06	Nitrofurantoin	67-20-9	DTXSID7020972
NA	NA	NA	NA	NA	NA	NA	NA	NA	NA	Oxprenolol	6452-71-7	DTXSID1043835
3.02e-05	1.77e-05	1.57e-05	1.51e-05	1.15e-05	1.59e-05	2.15e-05	1.39e-05	1.31e-05	1.71777777777778e-05	Physostigmine	57-47-6	DTXSID3023471
NA	NA	NA	NA	NA	NA	NA	NA	NA	NA	Propoxyphene	469-62-5	DTXSID1023524
2.33e-05	1.3e-05	1.4e-05	1.65e-05	1.12e-05	1.35e-05	1.78e-05	1.44e-05	1.47e-05	1.53777777777778e-05	Quercetin	117-39-5	DTXSID4021218
3.59e-05	1.67e-05	2.62e-05	2.27e-05	2.28e-05	1.55e-05	2.45e-05	1.77e-05	2.65e-05	2.31666666666667e-05	Repaglinide	135062-02-1	DTXSID3023552
2.85e-05	1.58e-05	2.26e-05	1.75e-05	3.01e-05	2.11e-05	2.53e-05	1.99e-05	2.54e-05	2.29111111111111e-05	Risperidone	106266-06-2	DTXSID8045193
3.09e-05	1.72e-05	2.43e-05	2.22e-05	1.26e-05	1.17e-05	1.85e-05	1.14e-05	1.29e-05	1.79666666666667e-05	Sumatriptan	103628-46-2	DTXSID4023628
8.84e-05	2.89e-05	3.84e-05	4.86e-05	4.68e-05	3.48e-05	3.83e-05	3.76e-05	3.8e-05	4.44222222222222e-05	Tacrolimus	104987-11-3	DTXSID5046354
6.89e-06	4.55e-06	4.73e-06	2.96e-06	4.97e-06	4.31e-06	4.76e-06	2.54e-06	4.08e-06	4.42111111111111e-06	Testosterone	58-22-0	DTXSID8022371
1.61e-05	1.81e-05	1.11e-05	1.24e-05	1.26e-05	1.16e-05	1.78e-05	1.15e-05	1.15e-05	1.36333333333333e-05	Tolcapone	134308-13-7	DTXSID3023685
NA	NA	NA	NA	NA	NA	NA	NA	NA	NA	Trazodone	19794-93-5	DTXSID5045043
4.83e-06	3.62e-06	2.44e-06	2.68e-06	2.43e-06	2.79e-06	4.54e-06	2.47e-06	4.58e-06	3.37555555555556e-06	Triamterene	396-01-0	DTXSID6021373
2.82e-05	1.58e-05	2.26e-05	2.09e-05	2.34e-05	1.07e-05	1.79e-05	1.13e-05	1.96e-05	1.89333333333333e-05	Vinpocetine	42971-09-5	DTXSID5023740
NA	NA	NA	NA	NA	NA	NA	NA	NA	NA	4'-Hydroxydiclofenac	64118-84-9	DTXSID40214326
1.47e-05	1.12e-05	1.14e-05	1.34e-05	8.94e-06	9.37e-06	1.49e-05	1.62e-05	1.27e-05	1.25344444444444e-05	Aminoglutethimide	125-84-8	DTXSID8022589
3e-05	1.74e-05	2.21e-05	2.02e-05	2.57e-05	1.76e-05	2.17e-05	2.19e-05	1.92e-05	2.17555555555556e-05	4-Aminofolic acid	54-62-6	DTXSID3022588
1.57e-06	2.28e-06	1.91e-06	1.81e-06	1.65e-06	1.38e-06	1.7e-06	7.82e-07	1.77e-06	1.65022222222222e-06	Cycloheximide	66-81-9	DTXSID6024882
5.13e-06	2.83e-06	2.54e-06	2.34e-06	2.44e-06	2.02e-06	3.51e-06	2.09e-06	4.1e-06	3e-06	Nalidixic acid	389-08-2	DTXSID3020912
NA	NA	NA	NA	NA	NA	NA	NA	NA	NA	Orphenadrine	83-98-7	DTXSID3023396
5.15e-06	4.99e-06	4.36e-06	4.47e-06	5.07e-06	3.31e-06	3.32e-06	3.35e-06	6.25e-06	4.47444444444444e-06	Hydrochlorothiazide	58-93-5	DTXSID2020713
3.02e-05	1.31e-05	1.25e-05	1.33e-05	1.87e-05	1.66e-05	1.53e-05	1.37e-05	1.68e-05	1.66888888888889e-05	5HPP-33	105624-86-0	DTXSID1046970
3.57e-05	2.59e-05	2.44e-05	1.68e-05	2.67e-05	2.08e-05	2.43e-05	1.83e-05	2.04e-05	2.37e-05	Darbufelone mesylate	139340-56-0	DTXSID0047246
6.15e-05	2.82e-05	3.49e-05	3.13e-05	3.83e-05	2.33e-05	3.57e-05	3.66e-05	3.29e-05	3.58555555555556e-05	SB236057A	180084-01-9	DTXSID5047320
3.98e-05	2.32e-05	2.18e-05	2.01e-05	2.84e-05	1.97e-05	1.71e-05	1.97e-05	2.31e-05	2.36555555555556e-05	CJ-013610	249296-43-3	DTXSID2047272
2.51e-05	1.24e-05	1.65e-05	7.95e-06	1.1e-05	1.18e-05	1.93e-05	1.07e-05	1.29e-05	1.41833333333333e-05	17alpha-Estradiol	57-91-0	DTXSID8022377
3.75e-05	2.03e-05	2.15e-05	1.74e-05	2.63e-05	1.29e-05	2.11e-05	1.66e-05	1.81e-05	2.13e-05	4-Hydroxytamoxifen	68392-35-8	DTXSID3037094
3.97e-05	2.71e-05	2.69e-05	2.71e-05	3.53e-05	2.05e-05	3.91e-05	2.63e-05	3.74e-05	3.10444444444444e-05	Atorvastatin	134523-00-5	DTXSID8029868
NA	NA	NA	NA	NA	NA	NA	NA	NA	NA	Levoprotiline	76496-68-9	DTXSID40227299
1.92e-05	1.35e-05	1.88e-05	1.68e-05	1.41e-05	1.9e-05	1.88e-05	1.08e-05	1.54e-05	1.62666666666667e-05	Oxaprozin	21256-18-8	DTXSID1045118
2.51e-05	1.24e-05	1.54e-05	1.12e-05	1.48e-05	1.13e-05	1.34e-05	9.95e-06	1.22e-05	1.39722222222222e-05	Dexpropranolol	5051-22-9	DTXSID3045304
2.33e-05	1.48e-05	1.6e-05	1.5e-05	1.85e-05	1.03e-05	1.43e-05	1.34e-05	1.68e-05	1.58222222222222e-05	Etodolac	41340-25-4	DTXSID9020615
2.28e-05	1.48e-05	1.31e-05	1.44e-05	1.97e-05	1.41e-05	1.91e-05	1.09e-05	1.44e-05	1.59222222222222e-05	5alpha-Dihydrotestosterone	521-18-6	DTXSID9022364
3.81e-05	1.49e-05	1.83e-05	1.77e-05	1.85e-05	1.16e-05	2.2e-05	1.41e-05	1.86e-05	1.93111111111111e-05	Nordihydroguaiaretic acid	500-38-9	DTXSID5022437
2.17e-05	1.06e-05	1.32e-05	1.43e-05	2.08e-05	1.28e-05	1.94e-05	1.2e-05	1.55e-05	1.55888888888889e-05	Norethindrone	68-22-4	DTXSID9023380
NA	NA	NA	NA	NA	NA	NA	NA	NA	NA	(6)-Gingerol	23513-14-6	DTXSID3041035
2.04e-05	1.28e-05	1.74e-05	1.08e-05	1.99e-05	9.56e-06	1.22e-05	1.15e-05	1.24e-05	1.41066666666667e-05	17beta-Trenbolone	10161-33-8	DTXSID0034192
4.66e-05	3.3e-05	3.86e-05	2.86e-05	3.34e-05	2.44e-05	3e-05	1.9e-05	3.5e-05	3.20666666666667e-05	"2',4',5',7'-Tetrabromofluorescein"	15086-94-9	DTXSID3044590
1.1e-05	8.88e-06	8.32e-06	7.57e-06	7.45e-06	6.98e-06	7.03e-06	7.77e-06	9.03e-06	8.22555555555556e-06	6-Thioguanine	154-42-7	DTXSID6023652
3.81e-05	2.66e-05	2.66e-05	3.39e-05	2.77e-05	2.92e-05	3.4e-05	1.94e-05	3.22e-05	2.97444444444444e-05	Adriamycin hydrochloride	25316-40-9	DTXSID3030636
6.25e-05	2.94e-05	4.37e-05	3.34e-05	2.97e-05	3e-05	3.39e-05	2.77e-05	3.64e-05	3.63e-05	Amiodarone hydrochloride	19774-82-4	DTXSID7037185
0.000166	0.000142	0.000115	0.000125	0.000131	0.000157	0.000276	6.67e-05	0.000192	0.0001523	Auramine hydrochloride	2465-27-2	DTXSID9020114
4.8e-06	6.2e-06	3.41e-06	3.11e-06	4.25e-06	3.05e-06	3.98e-06	2e-06	4.61e-06	3.93444444444444e-06	Azathioprine	446-86-6	DTXSID4020119
3.58e-05	2.17e-05	1.58e-05	2.79e-05	2.14e-05	1.87e-05	2.27e-05	1.73e-05	2.11e-05	2.24888888888889e-05	Besonprodil	253450-09-8	DTXSID2047270
5.77e-05	3.81e-05	4.88e-05	4.51e-05	3.3e-05	4.32e-05	4e-05	2.71e-05	4.09e-05	4.15444444444444e-05	Bromocresol green sodium salt	62625-32-5	DTXSID3044704
0.000612	0.000525	0.000316	0.000286	0.000455	0.000329	0.00042	0.000462	0.000461	0.000429555555555556	C.I. Disperse Orange 37	13301-61-6	DTXSID9044538
NA	NA	NA	NA	NA	NA	NA	NA	NA	NA	C.I. Solvent Red 49	509-34-2	DTXSID3041744
3.94e-05	1.84e-05	2.59e-05	1.73e-05	1.83e-05	1.44e-05	2.42e-05	1.35e-05	1.92e-05	2.11777777777778e-05	Carabersat	184653-84-7	DTXSID6047319
3.03e-05	2.33e-05	1.62e-05	2.19e-05	1.58e-05	1.59e-05	1.66e-05	1.6e-05	2.76e-05	2.04e-05	Cariporide mesylate	159138-81-5	DTXSID3047344
4.14e-05	2.39e-05	2.12e-05	2.84e-05	2.85e-05	2.8e-05	2.33e-05	2.96e-05	3.36e-05	2.86555555555556e-05	Carminic acid	1260-17-9	DTXSID9022817
4.85e-05	9.43e-05	0.000105	6.6e-05	8.09e-05	3.79e-05	0.000114	3e-05	0.000149	8.06222222222222e-05	Chlorhexidine diacetate	56-95-1	DTXSID7032345
7.84e-06	6.84e-06	5.93e-06	5.27e-06	4.39e-06	4.99e-06	7.11e-06	2.42e-06	5.35e-06	5.57111111111111e-06	Chlorpromazine hydrochloride	69-09-0	DTXSID7024827
3.65e-05	1.95e-05	1.67e-05	1.53e-05	2.83e-05	1.66e-05	1.87e-05	1.62e-05	1.29e-05	2.00777777777778e-05	Corticosterone	50-22-6	DTXSID6022474
2.84e-05	1.48e-05	2.54e-05	1.35e-05	2.22e-05	1.73e-05	2.38e-05	1.2e-05	1.87e-05	1.95666666666667e-05	CP-634384	290352-28-2	DTXSID7047306
7.26e-06	5.07e-06	5.49e-06	5.01e-06	5.22e-06	3.4e-06	4.39e-06	4.36e-06	7.82e-06	5.33555555555556e-06	Curcumin	458-37-7	DTXSID8031077
2.97e-05	2.67e-05	2.03e-05	1.92e-05	2.2e-05	1.38e-05	1.86e-05	2.2e-05	2.15e-05	2.15333333333333e-05	Cyclopamine	4449-51-8	DTXSID6043709
4.72e-06	4.19e-06	3.05e-06	4.69e-06	4.84e-06	2.97e-06	3.94e-06	3.27e-06	3.83e-06	3.94444444444444e-06	Cyclophosphamide monohydrate	6055-19-2	DTXSID6024888
2.18e-05	1.46e-05	1.56e-05	1.35e-05	1.79e-05	1.51e-05	2.12e-05	1.13e-05	1.49e-05	1.62111111111111e-05	Cytarabine hydrochloride	69-74-9	DTXSID5024891
2.83e-05	2.07e-05	2.18e-05	2.18e-05	2.45e-05	1.84e-05	2.25e-05	1.8e-05	1.42e-05	2.11333333333333e-05	Diquat dibromide monohydrate	6385-62-2	DTXSID7031248
3.91e-05	1.6e-05	2.07e-05	1.94e-05	1.69e-05	1.49e-05	1.69e-05	1.69e-05	1.97e-05	2.00555555555556e-05	dl-Norgestrel	6533-00-2	DTXSID3047477
4e-05	2.31e-05	2.22e-05	2.01e-05	2.48e-05	1.97e-05	2.83e-05	1.99e-05	2.36e-05	2.46333333333333e-05	Elzasonan	361343-19-3	DTXSID7047277
3.6e-05	2.78e-05	1.93e-05	2e-05	2.21e-05	2.41e-05	2.17e-05	1.57e-05	1.69e-05	2.26222222222222e-05	Enadoline	124378-77-4	DTXSID4047258
2.31e-05	1.59e-05	1.39e-05	1.44e-05	1.67e-05	1.5e-05	1.47e-05	1.79e-05	1.86e-05	1.66888888888889e-05	Enterolactone	78473-71-9	DTXSID0048183
2.33e-05	1.9e-05	1.65e-05	1.33e-05	1.25e-05	9.78e-06	1.05e-05	1.34e-05	1.54e-05	1.48533333333333e-05	Equilin	474-86-2	DTXSID7047433
2.92e-05	1.96e-05	2.78e-05	1.44e-05	1.63e-05	1.74e-05	1.4e-05	1.08e-05	1.94e-05	1.87666666666667e-05	Fabesetron hydrochloride	129299-90-7	DTXSID7048168
2.47e-05	1.71e-05	3.42e-05	1.91e-05	2.19e-05	1.98e-05	2.05e-05	1.97e-05	2.38e-05	2.23111111111111e-05	Hydroxyprogesterone caproate	630-56-8	DTXSID6043915
3.72e-05	2.15e-05	2.21e-05	1.44e-05	2.88e-05	2.05e-05	2.47e-05	2.36e-05	2.54e-05	2.42444444444444e-05	Ilepatril	473289-62-2	DTXSID7047356
3.78e-05	2.38e-05	2.07e-05	1.73e-05	2.94e-05	2.37e-05	3.59e-05	1.99e-05	3.85e-05	2.74444444444444e-05	Ingliforib	186392-65-4	DTXSID4047252
3.45e-05	1.84e-05	1.72e-05	1.7e-05	2.63e-05	1.33e-05	1.76e-05	1.52e-05	1.75e-05	1.96666666666667e-05	Leucomalachite green	129-73-7	DTXSID7031531
6.04e-05	4.14e-05	4.25e-05	3.44e-05	4.02e-05	2.55e-05	4.37e-05	3.64e-05	4.35e-05	4.08888888888889e-05	Levothyroxine	51-48-9	DTXSID8023214
2.43e-05	4.17e-05	3.11e-05	2.45e-05	2.47e-05	2.1e-05	4.08e-05	1.47e-05	5.19e-05	3.05222222222222e-05	Methyl red	493-52-7	DTXSID1042154
4.37e-06	4.36e-06	3.83e-06	2.59e-06	4.4e-06	3.72e-06	5.07e-06	2.3e-06	4.23e-06	3.87444444444444e-06	Michler's ketone	90-94-8	DTXSID2020894
3.58e-05	1.28e-05	1.39e-05	2e-05	2.18e-05	1.44e-05	1.87e-05	9.88e-06	1.98e-05	1.85644444444444e-05	Morin hydrate	654055-01-3	DTXSID3040776
3.49e-05	3.11e-05	3.99e-05	2.71e-05	3.66e-05	3.5e-05	5.32e-05	2.84e-05	2.38e-05	3.44444444444444e-05	Nelivaptan	439687-69-1	DTXSID7047358
2.71e-06	4.6e-06	1.94e-06	2.56e-06	2.06e-06	3.12e-06	3.44e-06	2.19e-06	3.23e-06	2.87222222222222e-06	Nitrofurazone	59-87-0	DTXSID5020944
2.63e-05	1.8e-05	1.52e-05	1.95e-05	1.61e-05	1.85e-05	1.87e-05	1.34e-05	2e-05	1.84111111111111e-05	Oxyphenisatin	125-13-3	DTXSID5044528
4.28e-05	2.07e-05	2.16e-05	1.82e-05	2.2e-05	2.03e-05	2.26e-05	1.51e-05	2.04e-05	2.26333333333333e-05	p-Xylenol blue	125-31-5	DTXSID8026303
3.4e-05	1.69e-05	2.15e-05	1.94e-05	2.34e-05	1.42e-05	1.8e-05	1.03e-05	2.55e-05	2.03555555555556e-05	PD-0333941	501027-49-2	DTXSID2047307
NA	NA	NA	NA	NA	NA	NA	NA	NA	NA	PharmaGSID_48505	NOCAS_48505	DTXSID0048505
3.45e-05	1.83e-05	2.79e-05	1.99e-05	2.36e-05	1.97e-05	2.44e-05	1.97e-05	2.41e-05	2.35666666666667e-05	PharmaGSID_48510	460081-99-6	DTXSID9048510
1.42e-05	1.31e-05	1.88e-05	1.48e-05	1.23e-05	1.26e-05	1.37e-05	1.28e-05	1.71e-05	1.43777777777778e-05	Phenobarbital sodium	57-30-7	DTXSID0021123
0.000134	0.000149	0.000248	0.000148	0.000149	0.000177	0.000239	0.000114	0.000267	0.000180555555555556	Phenol red	143-74-8	DTXSID8022408
5.02e-05	2.85e-05	2.6e-05	3.03e-05	2.46e-05	2.76e-05	2.84e-05	2.28e-05	2.91e-05	2.97222222222222e-05	Phenol Red sodium salt	34487-61-1	DTXSID2044420
4.17e-05	2.47e-05	1.95e-05	2.09e-05	2.57e-05	1.45e-05	2.04e-05	2.07e-05	2.7e-05	2.39e-05	Pravastatin sodium	81131-70-6	DTXSID6047525
NA	NA	NA	NA	NA	NA	NA	NA	NA	NA	Raloxifene hydrochloride	82640-04-8	DTXSID1034181
5.39e-05	4.71e-05	7.26e-05	4.87e-05	6.7e-05	4.75e-05	9.88e-05	3.19e-05	0.000104	6.35e-05	Rhodamine 6G	989-38-8	DTXSID1021243
5.42e-06	4.15e-06	2.85e-06	4.21e-06	4.06e-06	3.21e-06	5.94e-06	2.97e-06	4.82e-06	4.18111111111111e-06	Sulfamethazine	57-68-1	DTXSID6021290
0.000127	0.000112	0.000158	0.000158	0.000155	0.000144	0.000215	9.92e-05	0.000325	0.000165911111111111	Sulfaquinoxaline	59-40-5	DTXSID8042424
5.27e-05	2.85e-05	2.37e-05	2.64e-05	2.67e-05	1.65e-05	2.4e-05	2.6e-05	3.3e-05	2.86111111111111e-05	Surinabant	288104-79-0	DTXSID2047357
3.38e-05	2.17e-05	1.94e-05	1.35e-05	1.93e-05	1.12e-05	2.08e-05	1.06e-05	1.92e-05	1.88333333333333e-05	Testosterone propionate	57-85-2	DTXSID9036515
5.28e-05	2.76e-05	2.86e-05	2.48e-05	3.81e-05	3.67e-05	3.18e-05	2.52e-05	4.17e-05	3.41444444444444e-05	Tetrabromophenolphthalein ethyl ester	1176-74-5	DTXSID5044520
NA	NA	NA	NA	NA	NA	NA	NA	NA	NA	Tetrahydrocurcumin	36062-04-1	DTXSID30865801
3.13e-05	1.21e-05	1.59e-05	1.13e-05	1.44e-05	1.89e-05	2e-05	1.51e-05	1.39e-05	1.69888888888889e-05	Tolazamide	1156-19-0	DTXSID3021358
5.17e-05	2.05e-05	2.3e-05	2.58e-05	3.33e-05	2.33e-05	2.97e-05	2.04e-05	2.56e-05	2.81444444444444e-05	Trelanserin	189003-92-7	DTXSID2047355
