# Supplementary material for: Estimating provisional margins of exposure for data-poor chemicals using high-throughput computational methods
Source: Front Pharmacol. 2022 Oct 7;13:980747. doi: 10.3389/fphar.2022.980747 (PMC9586287; doi:10.3389/fphar.2022.980747)
Supplement: Supplementary file 1 [file DataSheet1.ZIP › Supplemental_Files_full_submitted/Exposure_Case_Study/Risk_Prioritization/CERAPP_Output.csv]

preferred_name	casrn	SMILES	dsstox_substance_id	Structural Alert for genotoxic carcinogenicity	Structural Alert for S. typhimurium mutagenicity	FG52_2	FG81_2	Cramer rules, with extensions	TTC_Class	Exposure.Total.Upper95	TTC_ug.kg.d	oed.AC50p5	NOAEL	TTC_MoE	OED_MoE	NOAEL_MoE
Dihexyl nonanedioate	109-31-9	CCCCCCOC(=O)CCCCCCCC(=O)OCCCCCC	DTXSID9047623	NO	NO	NO	NO	Low (Class I)	Cramer Class I	220918.0545	30	NA	NA	1.35796959048451e-07	NA	NA
Ethylene	74-85-1	C=C	DTXSID1026378	NO	NO	NO	NO	Low (Class I)	Cramer Class I	148027.6786	30	NA	NA	2.02664800824621e-07	NA	NA
Calcium carbonate	471-34-1	[Ca++].[O-]C([O-])=O	DTXSID3036238	NO	NO	NO	NO	High (Class III)	Cramer Class III	6898.957174	1.5	NA	1000	2.1742416457563e-07	NA	0.14494944305042
Carbonic acid sodium salt (1:2)	497-19-8	[Na+].[Na+].[O-]C([O-])=O	DTXSID1029621	NO	NO	NO	NO	High (Class III)	Cramer Class III	2844.667059	1.5	NA	179	5.27302481762946e-07	NA	0.0629247628237115
Ethanol	64-17-5	CCO	DTXSID9020584	NO	NO	NO	NO	Low (Class I)	Cramer Class I	26468.88651	30	NA	23	1.13340619707089e-06	NA	0.00086894475108768
alpha-Cyclodextrin	10016-20-3	OC[C@H]1O[C@@H]2O[C@@H]3[C@@H](CO)O[C@H](O[C@@H]4[C@@H](CO)O[C@H](O[C@@H]5[C@@H](CO)O[C@H](O[C@@H]6[C@@H](CO)O[C@H](O[C@@H]7[C@@H](CO)O[C@H](O[C@H]1[C@H](O)[C@H]2O)[C@H](O)[C@H]7O)[C@H](O)[C@H]6O)[C@H](O)[C@H]5O)[C@H](O)[C@H]4O)[C@H](O)[C@H]3O	DTXSID7030698	NO	NO	NO	NO	High (Class III)	Cramer Class III	405.1715117	1.5	NA	6.7	3.70213590216738e-06	NA	0.016536207029681
Ethenylsilanetriyl triacetate	8/9/4130	CC(=O)O[Si](OC(C)=O)(OC(C)=O)C=C	DTXSID1044938	NO	NO	NO	NO	High (Class III)	Cramer Class III	390.9852403	1.5	NA	NA	3.83646195659218e-06	NA	NA
Bis(2-ethylhexyl) terephthalate	6422-86-2	CCCCC(CC)COC(=O)c1ccc(cc1)C(=O)OCC(CC)CCCC	DTXSID7027625	NO	NO	NO	NO	Low (Class I)	Cramer Class I	7247.421446	30	NA	79	4.13940326549626e-06	NA	0.0109004285991401
1,2-Dibromo-2,4-dicyanobutane	35691-65-7	BrCC(Br)(CCC#N)C#N	DTXSID3024944	YES	YES	NO	NO	High (Class III)	Cramer Class III	346.884078	1.5	NA	NA	4.32421115621225e-06	NA	NA
Potassium D-gluconate	299-27-4	[K+].OC[C@@H](O)[C@@H](O)[C@H](O)[C@@H](O)C([O-])=O	DTXSID7029617	NO	NO	NO	NO	High (Class III)	Cramer Class III	272.9896514	1.5	NA	NA	5.49471378239944e-06	NA	NA
Carbon monoxide	630-08-0	[C-]#[O+]	DTXSID5027273	NO	NO	NO	NO	Low (Class I)	Cramer Class I	4656.983277	30	NA	NA	6.44193852878205e-06	NA	NA
1,10-Decanediol dimethacrylate	6701-13-9	CC(=C)C(=O)OCCCCCCCCCCOC(=O)C(C)=C	DTXSID7044972	NO	NO	NO	NO	High (Class III)	Cramer Class III	210.2391617	1.5	NA	300	7.13473164500351e-06	NA	1.4269463290007
Butane	106-97-8	CCCC	DTXSID7024665	NO	NO	NO	NO	Low (Class I)	Cramer Class I	3850.807894	30	NA	NA	7.79057299813461e-06	NA	NA
Dichloro-1,3,5-triazinetrione	2782-57-2	Cln1c(=O)[nH]c(=O)n(Cl)c1=O	DTXSID8024993	NO	NO	NO	NO	High (Class III)	Cramer Class III	166.5941698	1.5	NA	NA	9.00391653441884e-06	NA	NA
Pentetic acid	67-43-6	OC(=O)CN(CCN(CC(O)=O)CC(O)=O)CCN(CC(O)=O)CC(O)=O	DTXSID2023434	NO	NO	NO	NO	High (Class III)	Cramer Class III	146.7346814	1.5	NA	75	1.02225321627338e-05	NA	0.511126608136691
Hydrogen cyanide	74-90-8	C#N	DTXSID9024148	NO	NO	NO	NO	High (Class III)	Cramer Class III	122.4717703	1.5	NA	12.5	1.22477204038587e-05	NA	0.102064336698822
Carbon dioxide	124-38-9	O=C=O	DTXSID4027028	NO	NO	NO	NO	Low (Class I)	Cramer Class I	2179.527251	30	NA	NA	1.37644528125242e-05	NA	NA
Nitrapyrin	1929-82-4	Clc1cccc(n1)C(Cl)(Cl)Cl	DTXSID0024216	NO	NO	NO	NO	High (Class III)	Cramer Class III	88.7841221	1.5	0.0937890844843594	3	1.68949127898174e-05	0.00105637226866671	0.0337898255796348
3,5-Dimethyl-1-hexyn-3-ol	107-54-0	CC(C)CC(C)(O)C#C	DTXSID6041472	NO	NO	NO	NO	High (Class III)	Cramer Class III	88.59579024	1.5	NA	NA	1.69308270284243e-05	NA	NA
Triisobutyl phosphate	126-71-6	CC(C)COP(=O)(OCC(C)C)OCC(C)C	DTXSID8040698	YES	YES	NO	YES	High (Class III)	Anti-cholinesterase	16.35048885	0.3	NA	150	1.83480752625938e-05	NA	9.17403763129688
Ethylenediaminetetraacetic acid tetrasodium salt	64-02-8	[Na+].[Na+].[Na+].[Na+].[O-]C(=O)CN(CCN(CC([O-])=O)CC([O-])=O)CC([O-])=O	DTXSID3026350	NO	NO	NO	NO	High (Class III)	Cramer Class III	80.33394678	1.5	NA	15	1.86720565853418e-05	NA	0.186720565853418
Tris(2-ethylhexyl) phosphate	78-42-2	CCCCC(CC)COP(=O)(OCC(CC)CCCC)OCC(CC)CCCC	DTXSID0021414	NO	NO	NO	YES	High (Class III)	Anti-cholinesterase	15.64033316	0.3	NA	1.55	1.91811770843378e-05	NA	0.0991027482690784
2-Chloro-5-trichloromethylpyridine	69045-78-9	Clc1ccc(cn1)C(Cl)(Cl)Cl	DTXSID4028967	NO	NO	NO	NO	High (Class III)	Cramer Class III	70.87249055	1.5	NA	NA	2.11647705387433e-05	NA	NA
7-Ethyl-2-methyl-4-undecanolsulfate, sodium salt	139-88-8	[Na+].CCCCC(CC)CCC(CC(C)C)OS([O-])(=O)=O	DTXSID3041530	NO	NO	NO	NO	High (Class III)	Cramer Class III	62.03126941	1.5	NA	NA	2.41813526350016e-05	NA	NA
Diethylenetriaminepentaacetic acid pentasodium salt	140-01-2	[Na+].[Na+].[Na+].[Na+].[Na+].[O-]C(=O)CN(CCN(CC([O-])=O)CC([O-])=O)CCN(CC([O-])=O)CC([O-])=O	DTXSID9027077	NO	NO	NO	NO	High (Class III)	Cramer Class III	57.27604602	1.5	NA	75	2.61889586351024e-05	NA	1.30944793175512
Dodecyl sulfate triethanolamine salt	139-96-8	OCCN(CCO)CCO.CCCCCCCCCCCCOS(O)(=O)=O	DTXSID4027076	NO	NO	NO	NO	High (Class III)	Cramer Class III	57.15207176	1.5	NA	NA	2.62457677177301e-05	NA	NA
4-Chloro-3,5-dimethylphenol	88-04-0	Cc1cc(O)cc(C)c1Cl	DTXSID0032316	NO	NO	NO	NO	High (Class III)	Cramer Class III	55.44337882	1.5	NA	1000	2.7054628197712e-05	NA	18.0364187984747
L-Cystine	56-89-3	N[C@@H](CSSC[C@H](N)C(O)=O)C(O)=O	DTXSID2046418	NO	NO	NO	NO	High (Class III)	Cramer Class III	52.28460135	1.5	NA	600	2.86891352572204e-05	NA	11.4756541028882
Sodium palmitate	408-35-5	[Na+].CCCCCCCCCCCCCCCC([O-])=O	DTXSID2041127	NO	NO	NO	NO	High (Class III)	Cramer Class III	51.08594258	1.5	NA	NA	2.93622848917981e-05	NA	NA
Sodium 1,4-diisobutyl sulfosuccinate	127-39-9	[Na+].CC(C)COC(=O)CC(C(=O)OCC(C)C)S([O-])(=O)=O	DTXSID7029164	NO	NO	NO	NO	High (Class III)	Cramer Class III	50.91509072	1.5	NA	750	2.94608136563878e-05	NA	14.7304068281939
Ethanol, 2-[2-[2-(tridecyloxy)ethoxy]ethoxy]-, hydrogen sulfate, sodium salt	25446-78-0	[Na+].CCCCCCCCCCCCCOCCOCCOCCOS([O-])(=O)=O	DTXSID2036457	NO	NO	NO	NO	High (Class III)	Cramer Class III	49.20706656	1.5	NA	NA	3.04834265657961e-05	NA	NA
Toluene	108-88-3	Cc1ccccc1	DTXSID7021360	NO	NO	NO	NO	High (Class III)	Cramer Class III	48.41937739	1.5	NA	3.9	3.09793326733233e-05	NA	0.0805462649506407
Quinaldine	91-63-4	Cc1ccc2ccccc2n1	DTXSID3040271	NO	NO	NO	NO	High (Class III)	Cramer Class III	46.8640349	1.5	NA	NA	3.20074872597024e-05	NA	NA
Acetyltriethyl citrate	77-89-4	CCOC(=O)CC(CC(=O)OCC)(OC(C)=O)C(=O)OCC	DTXSID5044576	NO	NO	NO	NO	Low (Class I)	Cramer Class I	869.2020538	30	NA	1000	3.45144145355447e-05	NA	1.15048048451816
1-Ethyl-3-methylimidazolium ethyl sulfate	342573-75-5	CCOS([O-])(=O)=O.CCn1cc[n+](C)c1	DTXSID6049274	YES	YES	NO	NO	High (Class III)	Cramer Class III	43.12329037	1.5	NA	NA	3.47839876579436e-05	NA	NA
Gluconolactone	90-80-2	OC[C@H]1OC(=O)[C@H](O)[C@@H](O)[C@@H]1O	DTXSID0026549	NO	NO	NO	NO	High (Class III)	Cramer Class III	42.14559961	1.5	NA	560	3.55909042433956e-05	NA	13.2872709175344
Isobutane	75-28-5	CC(C)C	DTXSID1026401	NO	NO	NO	NO	Low (Class I)	Cramer Class I	815.5417738	30	NA	NA	3.67853627659263e-05	NA	NA
(2,4,6-Trioxo-1,3,5-triazinane-1,3,5-triyl)triethane-2,1-diyl trisprop-2-enoate	40220-08-4	C=CC(=O)OCCn1c(=O)n(CCOC(=O)C=C)c(=O)n(CCOC(=O)C=C)c1=O	DTXSID1044936	NO	NO	NO	NO	High (Class III)	Cramer Class III	37.03388172	1.5	NA	1000	4.05034506331517e-05	NA	27.0023004221012
2-Methyl-3-butyn-2-ol	115-19-5	CC(C)(O)C#C	DTXSID2021949	NO	NO	NO	NO	High (Class III)	Cramer Class III	36.87299698	1.5	NA	45	4.06801758157495e-05	NA	1.22040527447248
Octyl prop-2-enoate	2499-59-4	CCCCCCCCOC(=O)C=C	DTXSID8044624	NO	NO	NO	NO	High (Class III)	Cramer Class III	34.75600221	1.5	NA	NA	4.31580131378982e-05	NA	NA
1-Ethynylcyclohexanol	78-27-3	OC1(CCCCC1)C#C	DTXSID0021757	NO	NO	NO	NO	High (Class III)	Cramer Class III	34.6503152	1.5	NA	30	4.3289649497907e-05	NA	0.86579298995814
Isocyanatocyclohexane	3173-53-3	O=C=NC1CCCCC1	DTXSID8025464	YES	YES	NO	NO	High (Class III)	Cramer Class III	33.38594659	1.5	NA	NA	4.49290840370927e-05	NA	NA
4,4'-Propane-2,2-diylbis(2,6-dimethylphenol)	5613-46-7	Cc1cc(cc(C)c1O)C(C)(C)c1cc(C)c(O)c(C)c1	DTXSID8047973	NO	NO	NO	NO	High (Class III)	Cramer Class III	33.28144741	1.5	NA	10	4.50701551985176e-05	NA	0.30046770132345
Sodium bicarbonate	144-55-8	[Na+].OC([O-])=O	DTXSID9021269	NO	NO	NO	NO	High (Class III)	Cramer Class III	33.19663197	1.5	NA	NA	4.51853067912299e-05	NA	NA
Dichlormid	37764-25-3	ClC(Cl)C(=O)N(CC=C)CC=C	DTXSID4027997	YES	YES	NO	NO	High (Class III)	Cramer Class III	31.28000753	1.5	NA	NA	4.79539526504711e-05	NA	NA
3,5,6-Trichloro-2-pyridinol	6515-38-4	Oc1nc(Cl)c(Cl)cc1Cl	DTXSID7038317	NO	NO	NO	NO	High (Class III)	Cramer Class III	30.95928874	1.5	NA	150	4.84507254865313e-05	NA	4.84507254865313
Sodium dodecyl sulfate	151-21-3	[Na+].CCCCCCCCCCCCOS([O-])(=O)=O	DTXSID1026031	NO	NO	NO	NO	High (Class III)	Cramer Class III	29.20184143	1.5	NA	102	5.13666236971961e-05	NA	3.49293041140933
Dihexyl phthalate	84-75-3	CCCCCCOC(=O)c1ccccc1C(=O)OCCCCCC	DTXSID6025068	NO	NO	NO	NO	Low (Class I)	Cramer Class I	564.480315	30	NA	8.3	5.31462288459076e-05	NA	0.0147037899807011
6H-Dibenzo[c,e][1,2]oxaphosphinine 6-oxide	35948-25-5	O=P1Oc2ccccc2-c2ccccc12	DTXSID6044563	NO	NO	NO	NO	High (Class III)	Cramer Class III	26.21470118	1.5	NA	1023	5.72198015800537e-05	NA	39.0239046775966
Sodium 2-(dodecyloxy)-2-oxoethane-1-sulphonate	1847-58-1	[Na+].CCCCCCCCCCCCOC(=O)CS([O-])(=O)=O	DTXSID4027442	NO	NO	NO	NO	High (Class III)	Cramer Class III	25.42439601	1.5	NA	200	5.89984517000921e-05	NA	7.86646022667895
Sodium myristate	822-12-8	[Na+].CCCCCCCCCCCCCC([O-])=O	DTXSID5042455	NO	NO	NO	NO	High (Class III)	Cramer Class III	25.30499421	1.5	NA	NA	5.92768363253461e-05	NA	NA
Propane	74-98-6	CCC	DTXSID5026386	NO	NO	NO	NO	Low (Class I)	Cramer Class I	472.7847945	30	NA	NA	6.3453817358333e-05	NA	NA
2,3-Dichloro-1-propene	78-88-6	ClCC(Cl)=C	DTXSID6025012	YES	YES	NO	NO	High (Class III)	Cramer Class III	23.39378657	1.5	NA	NA	6.41195898539823e-05	NA	NA
2,3-Dichloro-5-(trichloromethyl)pyridine	69045-83-6	Clc1cc(cnc1Cl)C(Cl)(Cl)Cl	DTXSID7029534	NO	NO	NO	NO	High (Class III)	Cramer Class III	23.12717081	1.5	NA	NA	6.48587763857139e-05	NA	NA
{2-[2-(Ethenyloxy)ethoxy]ethoxy}ethene	764-99-8	C=COCCOCCOC=C	DTXSID6044985	YES	YES	NO	NO	High (Class III)	Cramer Class III	22.72758252	1.5	NA	300	6.59991003741827e-05	NA	13.1998200748365
3-(Chloromethyl)-1,2,3-benzotriazin-4(3H)-one	24310-41-6	ClCn1nnc2ccccc2c1=O	DTXSID2027830	YES	YES	NO	NO	High (Class III)	Cramer Class III	22.33972047	1.5	NA	NA	6.71449762325518e-05	NA	NA
Trisodium ethylenediaminetetraacetate	150-38-9	[Na+].[Na+].[Na+].OC(=O)CN(CCN(CC([O-])=O)CC([O-])=O)CC([O-])=O	DTXSID7020556	NO	NO	NO	NO	High (Class III)	Cramer Class III	22.30140955	1.5	NA	1245	6.72603225655752e-05	NA	55.8260677294274
2,6-Dimethyl-2-heptanol	13254-34-7	CC(C)CCCC(C)(C)O	DTXSID6041424	NO	NO	NO	NO	High (Class III)	Cramer Class III	20.71794128	1.5	NA	10000	7.24010160916915e-05	NA	482.673440611277
1,2-Benzenedicarbonitrile	91-15-6	N#Cc1ccccc1C#N	DTXSID8029604	NO	NO	NO	NO	High (Class III)	Cramer Class III	17.77038801	1.5	NA	3	8.4410087115481e-05	NA	0.168820174230962
tert-Butyl glycidyl ether	7665-72-7	CC(C)(C)OCC1CO1	DTXSID4024692	YES	YES	NO	NO	High (Class III)	Cramer Class III	17.54786399	1.5	NA	NA	8.54804892980026e-05	NA	NA
1,6-Hexanediamine	124-09-4	NCCCCCCN	DTXSID5024922	NO	NO	NO	NO	High (Class III)	Cramer Class III	17.04374984	1.5	NA	25	8.80088017062799e-05	NA	1.46681336177133
R-(-)-Carvone	6485-40-1	CC(=C)[C@@H]1CC=C(C)C(=O)C1	DTXSID7041413	YES	YES	NO	NO	Intermediate (Class II)	Cramer Class II	99.66469121	9	NA	30	9.0302793203226e-05	NA	0.30100931067742
1,2-Propylene glycol	57-55-6	CC(O)CO	DTXSID0021206	NO	NO	NO	NO	Low (Class I)	Cramer Class I	331.0259265	30	NA	443	9.06273424477523e-05	NA	1.33826375681181
Monoethanolamine laurate	16830-40-3	NCCO.CCCCCCCCCCCC(O)=O	DTXSID9058319	NO	NO	NO	NO	High (Class III)	Cramer Class III	16.50969213	1.5	NA	NA	9.08557220927414e-05	NA	NA
Trimethylamine hydrochloride	593-81-7	Cl.CN(C)C	DTXSID5027229	NO	NO	NO	NO	High (Class III)	Cramer Class III	16.28260348	1.5	NA	NA	9.21228599494213e-05	NA	NA
Ethyl 5,5-diphenyl-2-isoxazoline-3-carboxylate	163520-33-0	CCOC(=O)C1=NOC(C1)(c1ccccc1)c1ccccc1	DTXSID7040360	NO	NO	NO	NO	High (Class III)	Cramer Class III	16.06847269	1.5	NA	1.3	9.33505024988159e-05	NA	0.0809037688323071
Ethylene glycol	107-21-1	OCCO	DTXSID8020597	NO	NO	NO	NO	Low (Class I)	Cramer Class I	311.649039	30	NA	150	9.62621290162233e-05	NA	0.481310645081116
4-(3-Phenylpropyl)pyridine	2057-49-0	C(Cc1ccccc1)Cc1ccncc1	DTXSID5044869	NO	NO	NO	NO	High (Class III)	Cramer Class III	15.42951182	1.5	NA	30	9.72162967629134e-05	NA	1.94432593525827
Dodecyl phosphate	12751-23-4	CCCCCCCCCCCCOP(O)(O)=O	DTXSID9044530	NO	NO	NO	YES	Low (Class I)	Anti-cholinesterase	3.052357785	0.3	NA	NA	9.8284677331822e-05	NA	NA
Caprolactam	105-60-2	O=C1CCCCCN1	DTXSID4020240	NO	NO	NO	NO	High (Class III)	Cramer Class III	14.83621438	1.5	0.0100265419145068	50	0.000101103958299637	0.000675815383742572	3.37013194332125
Tetramethyl orthosilicate	681-84-5	CO[Si](OC)(OC)OC	DTXSID3027291	NO	NO	NO	NO	High (Class III)	Cramer Class III	14.76537273	1.5	NA	10	0.000101589037231165	NA	0.677260248207767
Ethanol, 2-[2-[2-(tetradecyloxy)ethoxy]ethoxy]-, hydrogen sulfate, sodium salt	25446-80-4	[Na+].CCCCCCCCCCCCCCOCCOCCOCCOS([O-])(=O)=O	DTXSID6067096	NO	NO	NO	NO	High (Class III)	Cramer Class III	14.08203873	1.5	NA	NA	0.000106518667414573	NA	NA
Sodium decanoate	1002-62-6	[Na+].CCCCCCCCCC([O-])=O	DTXSID0027351	NO	NO	NO	NO	High (Class III)	Cramer Class III	13.06623529	1.5	NA	NA	0.00011479970830986	NA	NA
Methyl linoleate	112-63-0	CCCCC\C=C/C\C=C/CCCCCCCC(=O)OC	DTXSID7020843	NO	NO	NO	NO	Low (Class I)	Cramer Class I	254.7840893	30	NA	NA	0.000117746756017704	NA	NA
2-Ethyl-4-methyl-1H-imidazole	931-36-2	CCc1nc(C)c[nH]1	DTXSID9044744	NO	NO	NO	NO	High (Class III)	Cramer Class III	12.73365801	1.5	NA	80	0.00011779804348617	NA	6.28256231926241
N-(2-Hydroxyethyl)palmitamide	544-31-0	CCCCCCCCCCCCCCCC(=O)NCCO	DTXSID4042254	NO	NO	NO	NO	High (Class III)	Cramer Class III	12.66323299	1.5	NA	NA	0.000118453162883802	NA	NA
9-Octadecenoic acid (9Z)-, decyl ester	3687-46-5	CCCCCCCCCCOC(=O)CCCCCCC\C=C/CCCCCCCC	DTXSID1029259	NO	NO	NO	NO	Low (Class I)	Cramer Class I	252.1308164	30	NA	1000	0.000118985851980924	NA	3.96619506603081
2,2-Bis[(prop-2-en-1-yloxy)methyl]butan-1-ol	682-09-7	CCC(CO)(COCC=C)COCC=C	DTXSID7044976	NO	NO	NO	NO	High (Class III)	Cramer Class III	12.581799	1.5	NA	200	0.000119219834937754	NA	15.8959779917006
2,2-Dimethylpropane-1,3-diyl bis(2-methylprop-2-enoate)	1985-51-9	CC(=C)C(=O)OCC(C)(C)COC(=O)C(C)=C	DTXSID5044867	NO	NO	NO	NO	High (Class III)	Cramer Class III	12.12239414	1.5	NA	NA	0.000123737933503621	NA	NA
FD&C Yellow 6	2783-94-0	[Na+].[Na+].Oc1ccc2cc(ccc2c1\N=N\c1ccc(cc1)S([O-])(=O)=O)S([O-])(=O)=O	DTXSID6021456	NO	NO	NO	NO	High (Class III)	Cramer Class III	12.07612522	1.5	0.0979302328856319	100	0.000124212027672234	0.0081094085314256	8.28080184481558
O,O-Diethyl dithiophosphate	298-06-6	CCOP(S)(=S)OCC	DTXSID6027133	NO	NO	NO	NO	High (Class III)	Cramer Class III	12.0298652	1.5	NA	NA	0.000124689676489476	NA	NA
Isooctyl dihydrogen phosphate, compound with 2-aminoethanol (1:1)	68311-12-6	NCCO.CC(C)CCCCCOP(O)(O)=O	DTXSID4071429	NO	NO	NO	YES	Low (Class I)	Anti-cholinesterase	2.326244463	0.3	NA	NA	0.000128963230121184	NA	NA
Diammonium citrate	3012-65-5	[NH4+].[NH4+].OC(=O)CC(O)(CC([O-])=O)C([O-])=O	DTXSID5020079	NO	NO	NO	NO	High (Class III)	Cramer Class III	11.45429908	1.5	NA	NA	0.000130955197653177	NA	NA
Maltose	69-79-4	OC[C@H]1O[C@H](O[C@H]2[C@H](O)[C@@H](O)[C@H](O)O[C@@H]2CO)[C@H](O)[C@@H](O)[C@@H]1O	DTXSID1023233	NO	NO	NO	NO	Low (Class I)	Cramer Class I	227.4142978	30	NA	NA	0.000131917827024155	NA	NA
Isooctanol phosphate potassium salt	68647-19-8	[K+].CC(C)CCCCCOP(O)([O-])=O	DTXSID6028781	NO	NO	NO	YES	High (Class III)	Anti-cholinesterase	2.239466675	0.3	NA	NA	0.000133960466279321	NA	NA
N-(6-Aminohexyl)hexane-1,6-diamine	143-23-7	NCCCCCCNCCCCCCN	DTXSID4027109	NO	NO	NO	NO	High (Class III)	Cramer Class III	10.88183622	1.5	NA	20	0.000137844383031892	NA	1.8379251070919
Potassium myristate	13429-27-1	[K+].CCCCCCCCCCCCCC([O-])=O	DTXSID1042318	NO	NO	NO	NO	High (Class III)	Cramer Class III	10.50949919	1.5	NA	NA	0.000142728018993263	NA	NA
Diphenyl phosphorochloridate	2524-64-3	ClP(=O)(Oc1ccccc1)Oc1ccccc1	DTXSID2044892	NO	NO	NO	YES	High (Class III)	Anti-cholinesterase	2.093547523	0.3	NA	NA	0.000143297439730486	NA	NA
Monoethanolamine myristate	31756-97-5	NCCO.CCCCCCCCCCCCCC(O)=O	DTXSID9058361	NO	NO	NO	NO	High (Class III)	Cramer Class III	10.16957724	1.5	NA	NA	0.000147498756791979	NA	NA
Decanohydroxamic acid	2259-85-0	CCCCCCCCCC(=O)NO	DTXSID7046883	NO	YES	NO	NO	High (Class III)	Cramer Class III	10.11225172	1.5	NA	NA	0.000148334915064792	NA	NA
Hexadecanoic acid, compd. with 2-aminoethanol (1:1)	2210-62-0	NCCO.CCCCCCCCCCCCCCCC(O)=O	DTXSID1062253	NO	NO	NO	NO	High (Class III)	Cramer Class III	10.0861865	1.5	NA	NA	0.000148718249459298	NA	NA
Acetic acid	64-19-7	CC(O)=O	DTXSID5024394	NO	NO	NO	NO	Low (Class I)	Cramer Class I	199.1618553	30	NA	16	0.000150631253935703	NA	0.0803366687657082
N,N-Diethylcyclohexylamine	91-65-6	CCN(CC)C1CCCCC1	DTXSID6021799	NO	NO	NO	NO	High (Class III)	Cramer Class III	9.664044402	1.5	NA	NA	0.000155214518642896	NA	NA
12H-Dibenzo[d,g][1,3,2]dioxaphosphocin, 2,4,8,10-tetrakis(1,1-dimethylethyl)-6-hydroxy-, 6-oxide, sodium salt	85209-91-2	[Na+].CC(C)(C)c1cc2Cc3cc(cc(c3OP([O-])(=O)Oc2c(c1)C(C)(C)C)C(C)(C)C)C(C)(C)C	DTXSID2072914	NO	NO	NO	YES	High (Class III)	Anti-cholinesterase	1.9283194	0.3	NA	100	0.000155575886442879	NA	51.8586288142929
Methylhydroquinone	95-71-6	Cc1cc(O)ccc1O	DTXSID4020876	NO	NO	NO	NO	High (Class III)	Cramer Class III	9.440284527	1.5	NA	125	0.000158893515943283	NA	13.2411263286069
2-Mercaptobenzimidazole	583-39-1	S=c1[nH]c2ccccc2[nH]1	DTXSID9025536	NO	NO	NO	NO	High (Class III)	Cramer Class III	9.368022258	1.5	0.0357449039655755	3.3	0.000160119175498227	0.00381562970082084	0.3522621860961
3,4,5,6-Tetrachloropyridine-2-carbonitrile	17824-83-8	Clc1nc(C#N)c(Cl)c(Cl)c1Cl	DTXSID8027795	NO	NO	NO	NO	High (Class III)	Cramer Class III	9.357686712	1.5	NA	NA	0.000160296026802911	NA	NA
Potassium decanoate	13040-18-1	[K+].CCCCCCCCCC([O-])=O	DTXSID1042314	NO	NO	NO	NO	High (Class III)	Cramer Class III	9.029724173	1.5	NA	NA	0.000166118030989827	NA	NA
Sodium cyanide	143-33-9	[Na+].[C-]#N	DTXSID4024309	NO	NO	NO	NO	High (Class III)	Cramer Class III	8.784615922	1.5	NA	5	0.000170753054353057	NA	0.569176847843525
Allyl bromide	106-95-6	BrCC=C	DTXSID8024442	YES	YES	NO	NO	High (Class III)	Cramer Class III	8.64650486	1.5	NA	NA	0.000173480501576911	NA	NA
2,2,6,6-Tetramethyl-4-piperidone	826-36-8	CC1(C)CC(=O)CC(C)(C)N1	DTXSID4041527	NO	NO	NO	NO	High (Class III)	Cramer Class III	8.517340821	1.5	NA	NA	0.000176111304164518	NA	NA
Sucrose acetate isobutyrate	27216-37-1	CC(C)C(=O)OC[C@@]1(O[C@H]2O[C@H](COC(C)=O)[C@@H](OC(=O)C(C)C)[C@H](OC(=O)C(C)C)[C@H]2OC(=O)C(C)C)O[C@H](COC(C)=O)[C@@H](OC(=O)C(C)C)[C@@H]1OC(=O)C(C)C	DTXSID5029340	NO	NO	NO	NO	High (Class III)	Cramer Class III	8.388491028	1.5	NA	NA	0.000178816427769087	NA	NA
1-Bromohexadecane	112-82-3	CCCCCCCCCCCCCCCCBr	DTXSID2049397	YES	YES	NO	NO	High (Class III)	Cramer Class III	8.362826227	1.5	NA	NA	0.000179365200146948	NA	NA
Di(ethylene glycol) dimethacrylate	2358-84-1	CC(=C)C(=O)OCCOCCOC(=O)C(C)=C	DTXSID8044882	NO	NO	NO	NO	High (Class III)	Cramer Class III	8.203454619	1.5	NA	NA	0.000182849795563671	NA	NA
1,3-Dibromo-5,5-dimethylhydantoin	77-48-5	CC1(C)N(Br)C(=O)N(Br)C1=O	DTXSID3035341	NO	NO	NO	NO	High (Class III)	Cramer Class III	8.134905891	1.5	NA	NA	0.00018439057809624	NA	NA
Decyl prop-2-enoate	2156-96-9	CCCCCCCCCCOC(=O)C=C	DTXSID9044873	NO	NO	NO	NO	High (Class III)	Cramer Class III	7.894047173	1.5	NA	NA	0.000190016599486566	NA	NA
Oleyl sarcosine	110-25-8	CCCCCCCC\C=C/CCCCCCCC(=O)N(C)CC(O)=O	DTXSID5042243	NO	NO	NO	NO	High (Class III)	Cramer Class III	7.777485512	1.5	5.31095478565774	1000	0.000192864390127841	0.682862703821612	128.576260085227
Lithium 2,2'-methylenebis(4,6-di-tert-butylphenyl)phosphate	85209-93-4	[Li+].CC(C)(C)c1cc2Cc3cc(cc(c3OP([O-])(=O)Oc2c(c1)C(C)(C)C)C(C)(C)C)C(C)(C)C	DTXSID1074886	NO	NO	NO	YES	High (Class III)	Anti-cholinesterase	1.552967556	0.3	NA	NA	0.000193178536693139	NA	NA
Hexyl acrylate	2499-95-8	CCCCCCOC(=O)C=C	DTXSID5022194	NO	NO	NO	NO	High (Class III)	Cramer Class III	7.510001748	1.5	NA	84	0.000199733641926178	NA	11.1850839478659
Tetraisopropyl methylenediphosphonate	1660-95-3	CC(C)OP(=O)(CP(=O)(OC(C)C)OC(C)C)OC(C)C	DTXSID7044847	YES	YES	NO	NO	High (Class III)	Cramer Class III	7.43245794	1.5	NA	NA	0.000201817489195237	NA	NA
Alanine, N,N-bis(carboxymethyl)-, trisodium salt	164462-16-2	[Na+].[Na+].[Na+].CC(N(CC([O-])=O)CC([O-])=O)C([O-])=O	DTXSID2044555	NO	NO	NO	NO	High (Class III)	Cramer Class III	7.380669117	1.5	NA	170	0.000203233606089322	NA	23.0331420234565
OO-tert-butyl O-(2-ethylhexyl) peroxycarbonate	34443-12-4	CCCCC(CC)COC(=O)OOC(C)(C)C	DTXSID2044921	NO	NO	NO	NO	High (Class III)	Cramer Class III	7.205382426	1.5	NA	150	0.000208177708179288	NA	20.8177708179288
Bisphenol A glycidyl methacrylate	1565-94-2	CC(=C)C(=O)OCC(O)COc1ccc(cc1)C(C)(C)c1ccc(OCC(O)COC(=O)C(C)=C)cc1	DTXSID7044841	NO	NO	NO	NO	High (Class III)	Cramer Class III	7.169840554	1.5	NA	NA	0.000209209673311795	NA	NA
Bis(2-ethylhexyl) nonanedioate	103-24-2	CCCCC(CC)COC(=O)CCCCCCCC(=O)OCC(CC)CCCC	DTXSID3026697	NO	NO	NO	NO	Low (Class I)	Cramer Class I	140.7432571	30	880.468379966383	300	0.00021315408367084	6.25584769109612	2.1315408367084
Lithium myristate	20336-96-3	[Li+].CCCCCCCCCCCCCC([O-])=O	DTXSID9066596	NO	NO	NO	NO	High (Class III)	Cramer Class III	7.016200047	1.5	NA	13.9	0.000213790939533056	NA	1.98112937300632
2-Hydroxyethyl disulfide	1892-29-1	OCCSSCCO	DTXSID4044404	NO	NO	NO	NO	High (Class III)	Cramer Class III	6.952612903	1.5	NA	NA	0.000215746226767891	NA	NA
Sodium dichloroisocyanurate dihydrate	51580-86-0	O.O.[Na+].[O-]c1nc(=O)n(Cl)c(=O)n1Cl	DTXSID0029761	NO	NO	NO	NO	High (Class III)	Cramer Class III	6.881309908	1.5	NA	NA	0.00021798175348216	NA	NA
Dimethyldioctadecylammonium chloride	107-64-2	[Cl-].CCCCCCCCCCCCCCCCCC[N+](C)(C)CCCCCCCCCCCCCCCCCC	DTXSID8026771	NO	NO	NO	NO	High (Class III)	Cramer Class III	6.792688656	1.5	NA	NA	0.000220825666531182	NA	NA
Allura Red C.I.16035	25956-17-6	[Na+].[Na+].COc1cc(c(C)cc1\N=N\c1c(O)ccc2cc(ccc12)S([O-])(=O)=O)S([O-])(=O)=O	DTXSID4024436	NO	NO	NO	NO	High (Class III)	Cramer Class III	6.766995608	1.5	0.0139331264310013	200	0.00022166410130763	0.00205898263248899	29.555213507684
Isooctyl phosphate	12645-53-3	CC(C)CCCCCOP(O)(O)=O	DTXSID1042071	NO	NO	NO	YES	Low (Class I)	Anti-cholinesterase	1.338886177	0.3	NA	NA	0.000224066843883772	NA	NA
2-Ethylaniline	578-54-1	CCc1ccccc1N	DTXSID0042242	YES	YES	NO	NO	High (Class III)	Cramer Class III	6.601105924	1.5	NA	NA	0.000227234650870602	NA	NA
Sodium 2,5-dimethylbenzenesulfonate	827-19-0	[Na+].Cc1ccc(C)c(c1)S([O-])(=O)=O	DTXSID5044578	NO	NO	NO	NO	High (Class III)	Cramer Class III	6.494817608	1.5	NA	NA	0.000230953367828586	NA	NA
Praziquantel	55268-74-1	O=C(C1CCCCC1)N1CC2N(CCc3ccccc23)C(=O)C1	DTXSID9021182	NO	NO	NO	NO	High (Class III)	Cramer Class III	6.494675252	1.5	NA	NA	0.000230958430067475	NA	NA
Ethanol, sodium salt	141-52-6	[Na+].CC[O-]	DTXSID3027089	NO	NO	NO	NO	High (Class III)	Cramer Class III	6.304938739	1.5	NA	2500	0.000237908735055832	NA	396.514558426386
2,2,4,4-Tetramethylcyclobutane-1,3-diol	3010-96-6	CC1(C)C(O)C(C)(C)C1O	DTXSID9044908	NO	NO	NO	NO	Intermediate (Class II)	Cramer Class II	37.70588021	9	NA	150	0.000238689561147365	NA	3.97815935245608
(9Z)-Octadec-9-enamide	301-02-0	CCCCCCCC\C=C/CCCCCCCC(N)=O	DTXSID6027137	NO	NO	NO	NO	High (Class III)	Cramer Class III	6.208397278	1.5	NA	NA	0.000241608249735464	NA	NA
Vinyl isobutyl ether	109-53-5	CC(C)COC=C	DTXSID8029608	YES	YES	NO	NO	High (Class III)	Cramer Class III	6.160845759	1.5	NA	150	0.000243473065010391	NA	24.3473065010391
1-Octadecanol	112-92-5	CCCCCCCCCCCCCCCCCCO	DTXSID8026935	NO	NO	NO	NO	Low (Class I)	Cramer Class I	121.3377854	30	NA	1000	0.000247243675175895	NA	8.24145583919648
1,3,5-Tribromo-2-(prop-2-en-1-yloxy)benzene	3278-89-5	Brc1cc(Br)c(OCC=C)c(Br)c1	DTXSID3044918	NO	NO	NO	NO	High (Class III)	Cramer Class III	6.006828389	1.5	NA	100	0.000249715807221474	NA	16.6477204814316
Edetate dipotassium anhydrous	2001-94-7	[K+].[K+].OC(=O)CN(CCN(CC(O)=O)CC([O-])=O)CC([O-])=O	DTXSID3058612	NO	NO	NO	NO	High (Class III)	Cramer Class III	5.99620488	1.5	NA	NA	0.000250158230083693	NA	NA
Chloranil	118-75-2	ClC1=C(Cl)C(=O)C(Cl)=C(Cl)C1=O	DTXSID2020266	YES	YES	NO	NO	High (Class III)	Cramer Class III	5.92589009	1.5	NA	NA	0.000253126530735233	NA	NA
Triethoxy(phenyl)silane	780-69-8	CCO[Si](OCC)(OCC)c1ccccc1	DTXSID8044462	NO	NO	NO	NO	High (Class III)	Cramer Class III	5.89111043	1.5	NA	40	0.000254620927212868	NA	6.78989139234316
2-Methyltetrahydrofuran	96-47-9	CC1CCCO1	DTXSID9030258	NO	NO	NO	NO	High (Class III)	Cramer Class III	5.884432156	1.5	NA	26	0.000254909897885481	NA	4.418438230015
Tetrapropyl orthosilicate	682-01-9	CCCO[Si](OCCC)(OCCC)OCCC	DTXSID9042382	NO	NO	NO	NO	High (Class III)	Cramer Class III	5.800441045	1.5	NA	10	0.000258601025053604	NA	1.7240068336907
N,N,N-Trimethyloctadecan-1-aminium chloride	112-03-8	[Cl-].CCCCCCCCCCCCCCCCCC[N+](C)(C)C	DTXSID1026902	NO	NO	NO	NO	High (Class III)	Cramer Class III	5.792401091	1.5	NA	10	0.000258959967798266	NA	1.72639978532177
Butyryl-n-trihexylcitrate	82469-79-2	CCCCCCOC(=O)CC(CC(=O)OCCCCCC)(OC(=O)CCC)C(=O)OCCCCCC	DTXSID0047535	NO	NO	NO	NO	Low (Class I)	Cramer Class I	115.5174174	30	NA	NA	0.00025970109681486	NA	NA
1,2-Octanediol	1117-86-8	CCCCCCC(O)CO	DTXSID9036646	NO	NO	NO	NO	Intermediate (Class II)	Cramer Class II	34.59479491	9	NA	150	0.000260154743608509	NA	4.33591239347515
Tricyclodecanedimethanol	26896-48-0	OCC1CCC2C3CC(CC3CO)C12	DTXSID9044900	NO	NO	NO	NO	High (Class III)	Cramer Class III	5.744887147	1.5	NA	600	0.000261101734745704	NA	104.440693898282
1,4-Butanediol diacrylate	1070-70-8	C=CC(=O)OCCCCOC(=O)C=C	DTXSID6044779	NO	NO	NO	NO	High (Class III)	Cramer Class III	5.500122014	1.5	NA	200	0.0002727212225805	NA	36.3628296774
Benzyldimethyldodecylammonium chloride	139-07-1	[Cl-].CCCCCCCCCCCC[N+](C)(C)Cc1ccccc1	DTXSID2040787	NO	NO	NO	NO	High (Class III)	Cramer Class III	5.446415042	1.5	NA	NA	0.00027541052021059	NA	NA
2-(Morpholin-4-yldithio)-1,3-benzothiazole	95-32-9	C1CN(CCO1)SSc1nc2ccccc2s1	DTXSID2026573	NO	NO	NO	NO	High (Class III)	Cramer Class III	5.426876323	1.5	NA	NA	0.000276402097767136	NA	NA
Acrylonitrile	107-13-1	C=CC#N	DTXSID5020029	NO	NO	NO	NO	High (Class III)	Cramer Class III	5.36044319	1.5	5.89353829607254	0.25	0.000279827608806353	1.0994498191991	0.0466379348010589
Diethylene glycol dibutyl ether	112-73-2	CCCCOCCOCCOCCCC	DTXSID8025046	NO	NO	NO	NO	Low (Class I)	Cramer Class I	104.5115847	30	NA	100	0.000287049517870338	NA	0.95683172623446
Trisodium citrate dihydrate	4/3/6132	O.O.[Na+].[Na+].[Na+].OC(CC([O-])=O)(CC([O-])=O)C([O-])=O	DTXSID1049437	NO	NO	NO	NO	High (Class III)	Cramer Class III	5.134096729	1.5	NA	NA	0.000292164343442778	NA	NA
Octadecyl chloride	3386-33-2	CCCCCCCCCCCCCCCCCCCl	DTXSID3027536	YES	YES	NO	NO	High (Class III)	Cramer Class III	5.032280735	1.5	NA	NA	0.00029807558023688	NA	NA
Sodium diisobutyldithiophosphinate	13360-78-6	[Na+].CC(C)CP([S-])(=S)CC(C)C	DTXSID9044798	NO	NO	NO	NO	High (Class III)	Cramer Class III	4.89881248	1.5	NA	100	0.000306196656051632	NA	20.4131104034421
1,2-Epoxyhexadecane	7320-37-8	CCCCCCCCCCCCCCC1CO1	DTXSID9025245	YES	YES	NO	NO	High (Class III)	Cramer Class III	4.889817755	1.5	NA	750	0.000306759898866619	NA	153.37994943331
Tetraethyl orthosilicate	78-10-4	CCO[Si](OCC)(OCC)OCC	DTXSID6026450	NO	NO	NO	NO	High (Class III)	Cramer Class III	4.835278138	1.5	NA	10	0.000310220003315143	NA	2.06813335543429
p-Xylene	106-42-3	Cc1ccc(C)cc1	DTXSID2021868	NO	NO	NO	NO	High (Class III)	Cramer Class III	4.789359728	1.5	NA	100	0.00031319426503517	NA	20.8796176690113
Phenyl dihydrogen phosphate	701-64-4	OP(O)(=O)Oc1ccccc1	DTXSID6044981	NO	NO	NO	YES	Low (Class I)	Anti-cholinesterase	0.92925538	0.3	NA	NA	0.000322839131692732	NA	NA
Ammonium zinc citrate	68134-01-0	N.[Zn++].OC(=O)C[C@](O)(CC([O-])=O)C([O-])=O	DTXSID7071151	NO	NO	NO	NO	High (Class III)	Cramer Class III	4.556028765	1.5	NA	NA	0.000329234093411173	NA	NA
2-Hydroxy-1,3-propanediyl bismethacrylate	1830-78-0	CC(=C)C(=O)OCC(O)COC(=O)C(C)=C	DTXSID5062009	NO	NO	NO	NO	High (Class III)	Cramer Class III	4.552566009	1.5	NA	NA	0.000329484514235409	NA	NA
Triallyl trimellitate	2694-54-4	C=CCOC(=O)c1ccc(C(=O)OCC=C)c(c1)C(=O)OCC=C	DTXSID4044901	NO	NO	NO	NO	Intermediate (Class II)	Cramer Class II	26.69971841	9	NA	NA	0.000337082206703318	NA	NA
Dimethoxy(methyl)phenylsilane	3027-21-2	CO[Si](C)(OC)c1ccccc1	DTXSID4044909	NO	NO	NO	NO	High (Class III)	Cramer Class III	4.413785113	1.5	NA	NA	0.000339844365232468	NA	NA
Bis(2-chloroethyl) 2-chloroethylphosphonate	6294-34-4	ClCCOP(=O)(CCCl)OCCCl	DTXSID8027618	YES	YES	NO	NO	High (Class III)	Cramer Class III	4.375429478	1.5	NA	400	0.000342823489109382	NA	91.4195970958351
Methoxyacetic acid	625-45-6	COCC(O)=O	DTXSID1031591	NO	NO	NO	NO	High (Class III)	Cramer Class III	4.295281117	1.5	NA	150	0.000349220448939477	NA	34.9220448939477
Hexyl laurate	34316-64-8	CCCCCCCCCCCC(=O)OCCCCCC	DTXSID6067830	NO	NO	NO	NO	Low (Class I)	Cramer Class I	85.63886371	30	NA	800	0.000350308244415636	NA	9.34155318441695
Ethylene glycol diglycidyl ether	2224-15-9	C(COCC1CO1)OCC1CO1	DTXSID4044876	YES	YES	NO	NO	High (Class III)	Cramer Class III	4.275051661	1.5	NA	NA	0.00035087295287775	NA	NA
Tris(4-tert-butylphenyl) phosphate	78-33-1	CC(C)(C)c1ccc(OP(=O)(Oc2ccc(cc2)C(C)(C)C)Oc2ccc(cc2)C(C)(C)C)cc1	DTXSID3051466	NO	NO	NO	YES	High (Class III)	Anti-cholinesterase	0.848607027	0.3	NA	NA	0.000353520522992323	NA	NA
2-Methylfuran	534-22-5	Cc1ccco1	DTXSID9025611	NO	NO	NO	NO	High (Class III)	Cramer Class III	4.201469825	1.5	NA	NA	0.000357017915748092	NA	NA
2-Ethylhexyl cyanoacetate	13361-34-7	CCCCC(CC)COC(=O)CC#N	DTXSID9044378	NO	NO	NO	NO	High (Class III)	Cramer Class III	4.178078632	1.5	NA	NA	0.000359016699329559	NA	NA
1-Dodecanaminium, N-(carboxymethyl)-N,N-dimethyl-, inner salt	683-10-3	CCCCCCCCCCCC[N+](C)(C)CC([O-])=O	DTXSID6041266	NO	NO	NO	NO	High (Class III)	Cramer Class III	4.156043745	1.5	NA	250	0.000360920166397334	NA	60.1533610662224
Sodium N-cyclohexyl-N-palmitoyltaurate	132-43-4	[Na+].CCCCCCCCCCCCCCCC(=O)N(CCS([O-])(=O)=O)C1CCCCC1	DTXSID5042407	NO	NO	NO	NO	High (Class III)	Cramer Class III	4.115347378	1.5	NA	NA	0.000364489279330043	NA	NA
2-Hydroxyacetophenone	118-93-4	CC(=O)c1ccccc1O	DTXSID7040285	NO	NO	NO	NO	Low (Class I)	Cramer Class I	82.28489993	30	NA	NA	0.000364586941535094	NA	NA
tert-Butyl acrylate	1663-39-4	CC(C)(C)OC(=O)C=C	DTXSID8029652	NO	NO	NO	NO	High (Class III)	Cramer Class III	4.085552642	1.5	NA	120	0.000367147392639079	NA	29.3717914111263
N-(1-Ethylpropyl)-3,4-xylidine	56038-89-2	CCC(CC)Nc1ccc(C)c(C)c1	DTXSID4028040	NO	NO	NO	NO	High (Class III)	Cramer Class III	4.065955068	1.5	NA	NA	0.000368917013324949	NA	NA
Ammonium hydrogen carbonate	1066-33-7	[NH4+].OC([O-])=O	DTXSID5035618	NO	NO	NO	NO	High (Class III)	Cramer Class III	4.056746556	1.5	NA	684	0.000369754427419547	NA	168.608018903314
Phosphoric acid, dodecyl diphenyl ester	27460-02-2	CCCCCCCCCCCCOP(=O)(Oc1ccccc1)Oc1ccccc1	DTXSID3067314	NO	NO	NO	YES	High (Class III)	Anti-cholinesterase	0.80529447	0.3	NA	NA	0.000372534533858155	NA	NA
Hydroxy acetic acid ammonium salt	35249-89-9	[NH4+].OCC([O-])=O	DTXSID6049642	NO	NO	NO	NO	High (Class III)	Cramer Class III	3.951576177	1.5	NA	NA	0.000379595364687816	NA	NA
2,5,8,11-Tetramethyldodec-6-yne-5,8-diol	68227-33-8	CC(C)CCC(C)(O)C#CC(C)(O)CCC(C)C	DTXSID1052402	NO	NO	NO	NO	High (Class III)	Cramer Class III	3.903398088	1.5	NA	125	0.000384280559190559	NA	32.0233799325466
Diphenyl sulfide	139-66-2	S(c1ccccc1)c1ccccc1	DTXSID8044383	NO	NO	NO	NO	High (Class III)	Cramer Class III	3.902355927	1.5	NA	525	0.000384383184942628	NA	134.53411472992
Butanedioic acid, sulfo-, 1,4-bis(1,3-dimethylbutyl) ester, sodium salt	2373-38-8	[Na+].CC(C)CC(C)OC(=O)CC(C(=O)OC(C)CC(C)C)S([O-])(=O)=O	DTXSID7027465	NO	NO	NO	NO	High (Class III)	Cramer Class III	3.78575559	1.5	NA	510	0.000396222092087038	NA	134.715511309593
N-Cyclohexyl-N-methylcyclohexanamine	7560-83-0	CN(C1CCCCC1)C1CCCCC1	DTXSID6044727	NO	NO	NO	NO	High (Class III)	Cramer Class III	3.747531475	1.5	NA	10	0.000400263482777019	NA	2.66842321851346
Benzenamine, 2-ethyl-6-methyl-N-methylene-	35203-06-6	CCc1cccc(C)c1N=C	DTXSID5027986	YES	YES	NO	NO	High (Class III)	Cramer Class III	3.734097716	1.5	NA	NA	0.000401703467365823	NA	NA
Caprylyl chloride	111-64-8	CCCCCCCC(Cl)=O	DTXSID9024724	YES	YES	NO	NO	High (Class III)	Cramer Class III	3.692274338	1.5	NA	NA	0.0004062536698756	NA	NA
Spiro[isobenzofuran-1(3H),9'-[9H]xanthen]-3-one, 3',6'-dihydroxy-, dipotassium salt	6417-85-2	[K+].[K+].[O-]c1ccc2c(Oc3cc([O-])ccc3C22OC(=O)c3ccccc23)c1	DTXSID9064348	YES	YES	NO	NO	High (Class III)	Cramer Class III	3.670541345	1.5	NA	NA	0.000408659066609697	NA	NA
1-Tetradecanaminium, N-(carboxymethyl)-N,N-dimethyl-, inner salt	2601-33-4	CCCCCCCCCCCCCC[N+](C)(C)CC([O-])=O	DTXSID4041288	NO	NO	NO	NO	High (Class III)	Cramer Class III	3.635554878	1.5	NA	NA	0.000412591763935959	NA	NA
Tetrahydro-3-pentyl-2H-pyran-4-yl acetate	18871-14-2	CCCCCC1COCCC1OC(C)=O	DTXSID7044556	NO	NO	NO	NO	High (Class III)	Cramer Class III	3.598411	1.5	NA	NA	0.00041685065991628	NA	NA
4,4'-Propane-1,3-diyldipyridine	17252-51-6	C(Cc1ccncc1)Cc1ccncc1	DTXSID6044852	NO	NO	NO	NO	High (Class III)	Cramer Class III	3.541397417	1.5	NA	NA	0.000423561612373537	NA	NA
Diallyldimethylammonium chloride	7398-69-8	[Cl-].C[N+](C)(CC=C)CC=C	DTXSID4027650	NO	NO	NO	NO	High (Class III)	Cramer Class III	3.521944415	1.5	NA	1.25	0.000425901099861623	NA	0.354917583218019
1,4-Dihydroxyanthracene-9,10-dione	81-64-1	Oc1ccc(O)c2C(=O)c3ccccc3C(=O)c12	DTXSID8044464	YES	YES	NO	NO	High (Class III)	Cramer Class III	3.506071471	1.5	NA	57	0.000427829270568797	NA	16.2575122816143
Bis(2-methylbutan-2-yl) peroxide	10508-09-5	CCC(C)(C)OOC(C)(C)CC	DTXSID9051533	NO	NO	NO	NO	High (Class III)	Cramer Class III	3.484042462	1.5	NA	100	0.000430534362413864	NA	28.702290827591
1-Cyclohexylpyrrolidin-2-one	6837-24-7	O=C1CCCN1C1CCCCC1	DTXSID7044716	NO	NO	NO	NO	High (Class III)	Cramer Class III	3.460393681	1.5	NA	NA	0.000433476690307249	NA	NA
Lithium, butyl-	109-72-8	[Li]CCCC	DTXSID1026821	NO	NO	NO	NO	High (Class III)	Cramer Class III	3.424689306	1.5	NA	NA	0.000437995936557522	NA	NA
Cashmeran	33704-61-9	CC1C(C)(C)C2=C(C(=O)CCC2)C1(C)C	DTXSID8047399	YES	YES	NO	NO	High (Class III)	Cramer Class III	3.390196451	1.5	NA	10	0.000442452235933864	NA	2.94968157289243
Diundecyl phthalate	3648-20-2	CCCCCCCCCCCOC(=O)c1ccccc1C(=O)OCCCCCCCCCCC	DTXSID7025215	NO	NO	NO	NO	Low (Class I)	Cramer Class I	67.390683	30	NA	282	0.00044516539474752	NA	4.18455471062669
2-Ethylhexyl diphenyl phosphate	1241-94-7	CCCCC(CC)COP(=O)(Oc1ccccc1)Oc1ccccc1	DTXSID1025300	NO	NO	NO	YES	High (Class III)	Anti-cholinesterase	0.673320337	0.3	NA	7.3	0.000445553154293036	NA	10.8417934211305
Trihexyltetradecylphosphonium chloride	258864-54-9	[Cl-].CCCCCCCCCCCCCC[P+](CCCCCC)(CCCCCC)CCCCCC	DTXSID1047944	NO	NO	NO	NO	High (Class III)	Cramer Class III	3.36363452	1.5	NA	NA	0.000445946190372669	NA	NA
2,4-Bis[(4-dodecylphenyl)azo]resorcinol	65087-00-5	CCCCCCCCCCCCc1ccc(cc1)N=Nc1ccc(O)c(N=Nc2ccc(CCCCCCCCCCCC)cc2)c1O	DTXSID0052334	YES	YES	NO	NO	High (Class III)	Cramer Class III	3.316920748	1.5	NA	NA	0.000452226662607014	NA	NA
Cyazofamid	120116-88-3	CN(C)S(=O)(=O)n1c(nc(Cl)c1-c1ccc(C)cc1)C#N	DTXSID9034492	NO	NO	NO	NO	High (Class III)	Cramer Class III	3.3070032	1.5	0.302954266606454	29.5	0.000453582869227342	0.0916099103280137	8.92046309480438
Hexanedioic acid	124-04-9	OC(=O)CCCCC(O)=O	DTXSID7021605	NO	NO	NO	NO	Low (Class I)	Cramer Class I	64.98019999	30	NA	250	0.000461679096164936	NA	3.84732580137447
Ammonium cumenesulfonate	37475-88-0	[NH4+].CC(C)c1cccc(c1)S([O-])(=O)=O	DTXSID4027995	NO	NO	NO	NO	High (Class III)	Cramer Class III	3.223080168	1.5	NA	NA	0.000465393326201621	NA	NA
1-(o-Tolyl)biguanide	93-69-6	Cc1ccccc1NC(=N)NC(N)=N	DTXSID3042051	NO	NO	NO	NO	High (Class III)	Cramer Class III	3.220863557	1.5	NA	25	0.000465713611723789	NA	7.76189352872982
Bis(2-ethylhexyl) phenyl phosphate	16368-97-1	CCCCC(CC)COP(=O)(OCC(CC)CCCC)Oc1ccccc1	DTXSID6051770	NO	NO	NO	YES	High (Class III)	Anti-cholinesterase	0.642965079	0.3	NA	NA	0.000466588326175643	NA	NA
Methyl (chlorocarbonyl)[4-(trifluoromethoxy)phenyl]carbamate	173903-15-6	COC(=O)N(C(Cl)=O)c1ccc(OC(F)(F)F)cc1	DTXSID9051793	YES	YES	YES	NO	High (Class III)	Anti-cholinesterase	0.642005382	0.3	NA	NA	0.000467285802286312	NA	NA
N-Methylaniline	100-61-8	CNc1ccccc1	DTXSID9021841	YES	YES	NO	NO	High (Class III)	Cramer Class III	3.204859354	1.5	NA	5	0.000468039259859514	NA	1.56013086619838
1-Benzylquinolinium chloride	15619-48-4	[Cl-].C(c1ccccc1)[n+]1cccc2ccccc12	DTXSID8044593	NO	YES	NO	NO	High (Class III)	Cramer Class III	3.163102133	1.5	7.03634653468218	NA	0.000474218010335741	2.22450816913985	NA
Iminodiacetonitrile	628-87-5	N#CCNCC#N	DTXSID3041580	NO	NO	NO	NO	High (Class III)	Cramer Class III	3.152937813	1.5	NA	NA	0.000475746776170241	NA	NA
1-Decanamine, N-decyl-N-methyl-, N-oxide	100545-50-4	CCCCCCCCCCN(C)(=O)CCCCCCCCCC	DTXSID3073000	NO	NO	NO	NO	High (Class III)	Cramer Class III	3.137603773	1.5	NA	NA	0.000478071837147807	NA	NA
3-Pyridinamine	462-08-8	Nc1cccnc1	DTXSID9047461	YES	YES	NO	NO	High (Class III)	Cramer Class III	3.127511886	1.5	NA	NA	0.000479614484189366	NA	NA
3-Bromo-2,2-bis(bromomethyl)propanol	1522-92-5	OCC(CBr)(CBr)CBr	DTXSID9024641	YES	YES	NO	NO	High (Class III)	Cramer Class III	3.123779486	1.5	NA	NA	0.000480187544198502	NA	NA
1,2-Dichloroethane	107-06-2	ClCCCl	DTXSID6020438	YES	YES	NO	NO	High (Class III)	Cramer Class III	3.096567171	1.5	12.2659744108614	17.2	0.000484407383133108	3.96115237729534	5.55453799325963
Chloroethane	75-00-3	CCCl	DTXSID1020302	YES	YES	NO	NO	High (Class III)	Cramer Class III	3.067076998	1.5	NA	361	0.000489064996078719	NA	117.701642389612
D-Mannitol	69-65-8	OC[C@@H](O)[C@@H](O)[C@H](O)[C@H](O)CO	DTXSID1023235	NO	NO	NO	NO	Low (Class I)	Cramer Class I	61.31617031	30	NA	1250	0.000489267347395102	NA	20.3861394747959
L-Glutamic acid	56-86-0	N[C@@H](CCC(O)=O)C(O)=O	DTXSID5020659	NO	NO	NO	NO	Low (Class I)	Cramer Class I	60.60219201	30	NA	1500	0.000495031598775333	NA	24.7515799387666
1,2-Diethoxybenzene	2050-46-6	CCOc1ccccc1OCC	DTXSID6038798	NO	NO	NO	NO	Intermediate (Class II)	Cramer Class II	18.15826574	9	NA	NA	0.000495642046926008	NA	NA
Benzyldimethyloctylammonium chloride	959-55-7	[Cl-].CCCCCCCC[N+](C)(C)Cc1ccccc1	DTXSID6041634	NO	NO	NO	NO	High (Class III)	Cramer Class III	3.006008301	1.5	NA	NA	0.000499000618029231	NA	NA
Thiodicarbonic acid ((HO)C(O)SC(S)(OH)), 1-ethyl 3-(2-methylpropyl) ester	65573-06-0	CCOC(=O)SC(=S)OCC(C)C	DTXSID9070329	NO	NO	NO	NO	High (Class III)	Cramer Class III	2.993108537	1.5	NA	NA	0.000501151221700585	NA	NA
Pentanoic acid, 2-furanylmethyl ester	36701-01-6	CCCCC(=O)OCc1ccco1	DTXSID8067993	NO	NO	NO	NO	High (Class III)	Cramer Class III	2.982430123	1.5	NA	NA	0.000502945563898464	NA	NA
2-Propenoic acid, 2-methyl-, pentadecyl ester	6140-74-5	CCCCCCCCCCCCCCCOC(=O)C(C)=C	DTXSID4029276	NO	NO	NO	NO	High (Class III)	Cramer Class III	2.963052846	1.5	NA	NA	0.000506234643106328	NA	NA
3-(4-Hydroxy-4-methylpentyl)cyclohex-3-ene-1-carbaldehyde	51414-25-6	CC(C)(O)CCCC1=CCCC(C1)C=O	DTXSID2052152	YES	YES	NO	NO	High (Class III)	Cramer Class III	2.949527808	1.5	NA	NA	0.000508555978326955	NA	NA
Ammonium hexadecyl sulfate	4696-47-3	N.CCCCCCCCCCCCCCCCOS(O)(=O)=O	DTXSID6063563	NO	NO	NO	NO	High (Class III)	Cramer Class III	2.940037692	1.5	NA	NA	0.000510197540691938	NA	NA
Nicotinic acid	59-67-6	OC(=O)c1cccnc1	DTXSID1020932	NO	NO	NO	NO	Intermediate (Class II)	Cramer Class II	17.5709871	9	0.00972802241390171	0.14	0.000512207990864668	0.000553641201745672	0.00796767985789484
Ethanol, 2,2',2''-nitrilotris-, 2-hydroxy-1,2,3-propanetricarboxylate (1:?)	29340-81-6	OCCN(CCO)CCO.OC(=O)CC(O)(CC(O)=O)C(O)=O	DTXSID7067459	NO	NO	NO	NO	High (Class III)	Cramer Class III	2.916574843	1.5	NA	100	0.000514301905744032	NA	34.2867937162688
Amines, N-​coco alkyltrimethylenedi-​, glycolates	68155-43-1	OCC(O)=O.CCCCCCCCCCCCNCCCN	DTXSID6048046	NO	NO	NO	NO	High (Class III)	Cramer Class III	2.90502771	1.5	NA	NA	0.000516346193475724	NA	NA
Dipropyl hexanedioate	106-19-4	CCCOC(=O)CCCCC(=O)OCCC	DTXSID6044511	NO	NO	NO	NO	Low (Class I)	Cramer Class I	57.84292935	30	NA	NA	0.00051864593195953	NA	NA
Acetic acid, [(3,5,6-trichloro-2-pyridinyl)oxy]-, ethyl ester	60825-27-6	CCOC(=O)COc1nc(Cl)c(Cl)cc1Cl	DTXSID9041574	NO	NO	NO	NO	High (Class III)	Cramer Class III	2.879582181	1.5	NA	NA	0.000520908904735301	NA	NA
Diglycidyl resorcinol ether	101-90-6	C(Oc1cccc(OCC2CO2)c1)C1CO1	DTXSID2020470	YES	YES	NO	NO	High (Class III)	Cramer Class III	2.797791045	1.5	NA	45	0.000536137251093389	NA	16.0841175328017
2,6-Diethylaniline	579-66-8	CCc1cccc(CC)c1N	DTXSID6027218	NO	NO	NO	NO	High (Class III)	Cramer Class III	2.753181927	1.5	0.284642999902522	NA	0.000544824148847466	0.103386920098187	NA
Hydroxyacetonitrile	107-16-4	OCC#N	DTXSID3025417	NO	NO	NO	NO	High (Class III)	Cramer Class III	2.719525356	1.5	NA	NA	0.000551566837459558	NA	NA
Disodium 4,4'-isopropylidenediphenolate	2444-90-8	[Na+].[Na+].CC(C)(c1ccc([O-])cc1)c1ccc([O-])cc1	DTXSID0027480	NO	NO	NO	NO	High (Class III)	Cramer Class III	2.66838279	1.5	NA	NA	0.000562138238044925	NA	NA
4-((Morpholinothio)thioxomethyl)morpholine	13752-51-7	S=C(SN1CCOCC1)N1CCOCC1	DTXSID5021095	NO	NO	NO	NO	High (Class III)	Cramer Class III	2.613598744	1.5	NA	50	0.000573921304271946	NA	19.1307101423982
Tetrabromobisphenol A diallyl ether	25327-89-3	CC(C)(c1cc(Br)c(OCC=C)c(Br)c1)c1cc(Br)c(OCC=C)c(Br)c1	DTXSID2029327	NO	NO	NO	NO	High (Class III)	Cramer Class III	2.605624858	1.5	NA	NA	0.000575677651905484	NA	NA
3-Isopropylphenol	618-45-1	CC(C)c1cccc(O)c1	DTXSID0044571	NO	NO	NO	NO	Low (Class I)	Cramer Class I	51.94904752	30	1.89464274651546	NA	0.000577488932563205	0.0364711739091277	NA
Methanol, sodium salt	124-41-4	[Na+].C[O-]	DTXSID8027030	NO	NO	NO	NO	High (Class III)	Cramer Class III	2.582784396	1.5	NA	NA	0.000580768569890338	NA	NA
2-Hydroxy-3-phenoxypropyl prop-2-enoate	16969-10-1	OC(COC(=O)C=C)COc1ccccc1	DTXSID1044851	NO	NO	NO	NO	High (Class III)	Cramer Class III	2.572578657	1.5	NA	100	0.000583072550928032	NA	38.8715033952021
N,N-Bis(2-hydroxyethyl)glycine sodium salt	139-41-3	[Na+].OCCN(CCO)CC([O-])=O	DTXSID3059686	NO	NO	NO	NO	High (Class III)	Cramer Class III	2.53000872	1.5	NA	NA	0.000592883332038476	NA	NA
N-(2-Hydroxyethyl)oleamide	111-58-0	CCCCCCCC\C=C/CCCCCCCC(=O)NCCO	DTXSID1044516	NO	NO	NO	NO	High (Class III)	Cramer Class III	2.515379884	1.5	NA	NA	0.00059633139691595	NA	NA
Parbenate	10287-53-3	CCOC(=O)c1ccc(cc1)N(C)C	DTXSID2044763	YES	YES	NO	NO	High (Class III)	Cramer Class III	2.460622527	1.5	NA	50	0.000609601831870086	NA	20.3200610623362
Hydroxycitronellal	107-75-5	CC(CCCC(C)(C)O)CC=O	DTXSID6042232	YES	YES	NO	NO	High (Class III)	Cramer Class III	2.45039668	1.5	NA	60	0.000612145785310156	NA	24.4858314124063
Quinoline	91-22-5	c1ccc2ncccc2c1	DTXSID1021798	NO	YES	NO	NO	High (Class III)	Cramer Class III	2.439061412	1.5	12.0275000761006	NA	0.000614990665105894	4.93120018090819	NA
Tetrabromobisphenol A-bis(2,3-dibromopropyl ether)	21850-44-2	CC(C)(c1cc(Br)c(OCC(Br)CBr)c(Br)c1)c1cc(Br)c(OCC(Br)CBr)c(Br)c1	DTXSID3032129	YES	YES	NO	NO	High (Class III)	Cramer Class III	2.436491222	1.5	NA	300	0.000615639402455438	NA	123.127880491088
(Z)-3-(9-Octadecenylamino)propiononitrile	26351-32-6	CCCCCCCC\C=C/CCCCCCCCNCCC#N	DTXSID6027896	NO	NO	NO	NO	High (Class III)	Cramer Class III	2.41678288	1.5	NA	NA	0.000620659808712316	NA	NA
Poly(difluoromethylene), alpha-fluoro-omega-[2-[(2-methyl-1-oxo-2-propenyl)oxy]ethyl]-	65530-66-7	CC(=C)C(=O)OCCC(F)(F)F	DTXSID7042302	NO	NO	NO	NO	High (Class III)	Cramer Class III	2.410535825	1.5	NA	NA	0.000622268287591204	NA	NA
Methanol, potassium salt	865-33-8	[K+].C[O-]	DTXSID1029627	NO	NO	NO	NO	High (Class III)	Cramer Class III	2.406218463	1.5	NA	6.8	0.000623384793635839	NA	2.82601106448247
Sodium stearoyl lactylate	25383-99-7	[Na+].CCCCCCCCCCCCCCCCCC(=O)OC(C)C(=O)OC(C)C([O-])=O	DTXSID8027872	NO	NO	NO	NO	High (Class III)	Cramer Class III	2.4024417	1.5	NA	NA	0.000624364786874953	NA	NA
Ammonium carbonate	506-87-6	[NH4+].[NH4+].[O-]C([O-])=O	DTXSID5047457	NO	NO	NO	NO	High (Class III)	Cramer Class III	2.397876943	1.5	NA	NA	0.000625553368941168	NA	NA
Ethyl phthalyl ethyl glycolate	84-72-0	CCOC(=O)COC(=O)c1ccccc1C(=O)OCC	DTXSID3024100	NO	NO	NO	NO	Low (Class I)	Cramer Class I	47.93726851	30	NA	NA	0.000625817885175118	NA	NA
Benzyl methacrylate	2495-37-6	CC(=C)C(=O)OCc1ccccc1	DTXSID0022193	NO	NO	NO	NO	Low (Class I)	Cramer Class I	47.67365058	30	NA	120	0.000629278430223373	NA	2.51711372089349
Methanol	67-56-1	CO	DTXSID2021731	NO	NO	NO	NO	Low (Class I)	Cramer Class I	47.02156249	30	0.0306225938564511	22.9	0.000638005170635919	0.000651245773956652	0.487010613585418
Azacyclotridecan-2-one	947-04-6	O=C1CCCCCCCCCCCN1	DTXSID1027344	NO	NO	NO	NO	High (Class III)	Cramer Class III	2.332096804	1.5	NA	25	0.000643197999940315	NA	10.7199666656719
3,3'-(1,4-Phenylenediimino)bis(4,5,6,7-tetrachloro-1H-isoindol-1-one)	5590-18-1	Clc1c2C(=O)N=C(Nc3ccc(NC4=NC(=O)c5c4c(Cl)c(Cl)c(Cl)c5Cl)cc3)c2c(Cl)c(Cl)c1Cl	DTXSID4052219	NO	NO	NO	NO	High (Class III)	Cramer Class III	2.325550443	1.5	NA	1000	0.000645008584748209	NA	430.005723165473
Oxamyl oxime	30558-43-1	CS\C(=N/O)C(=O)N(C)C	DTXSID9029350	NO	NO	NO	NO	High (Class III)	Cramer Class III	2.299939843	1.5	NA	NA	0.000652190971240112	NA	NA
Sodium O,O-diethyl dithiophosphate	3338-24-7	[Na+].CCOP([S-])(=S)OCC	DTXSID8027535	NO	NO	NO	NO	High (Class III)	Cramer Class III	2.279002058	1.5	NA	200	0.000658182819420692	NA	87.7577092560923
Dicaesium carbonate	534-17-8	[Cs+].[Cs+].[O-]C([O-])=O	DTXSID0052178	NO	NO	NO	NO	High (Class III)	Cramer Class III	2.271652435	1.5	NA	12.5	0.000660312280562409	NA	5.50260233802008
1-(Hydroxymethyl)urea	1000-82-4	NC(=O)NCO	DTXSID5027350	YES	YES	NO	NO	High (Class III)	Cramer Class III	2.243884729	1.5	NA	NA	0.000668483536883146	NA	NA
Potassium octanoate	764-71-6	[K+].CCCCCCCC([O-])=O	DTXSID9052507	NO	NO	NO	NO	High (Class III)	Cramer Class III	2.24235385	1.5	NA	NA	0.000668939917756513	NA	NA
Isopropyl beta-D-1-thiogalactopyranoside	367-93-1	CC(C)S[C@@H]1O[C@H](CO)[C@H](O)[C@H](O)[C@H]1O	DTXSID6041052	NO	NO	NO	NO	High (Class III)	Cramer Class III	2.241952288	1.5	NA	NA	0.000669059733353255	NA	NA
3-Hydroxy-2-naphthoic o-anisidide	135-62-6	COc1ccccc1NC(=O)c1cc2ccccc2cc1O	DTXSID6038877	NO	NO	NO	NO	High (Class III)	Cramer Class III	2.239638174	1.5	NA	NA	0.000669751041669823	NA	NA
Ferrate(2-), [rel-[N(R)]-N-[2-[bis[(carboxy-.kappa.O)methyl]amino-.kappa.N]ethyl]-N-[2-[(S)-[(carboxy-.kappa.O)methyl](carboxymethyl)amino-.kappa.N]ethyl]glycinato(5-)-.kappa.N,.kappa.O]-, sodium hydrogen (1:1:1), (PB-7-13-12564)-	12389-75-2	[Na+].[Fe+3].OC(=O)CN(CCN(CCN(CC([O-])=O)CC([O-])=O)CC([O-])=O)CC([O-])=O	DTXSID0065305	NO	NO	NO	NO	High (Class III)	Cramer Class III	2.230555511	1.5	NA	500	0.000672478220157597	NA	224.159406719199
Sodium propionate	137-40-6	[Na+].CCC([O-])=O	DTXSID7021996	NO	NO	NO	NO	High (Class III)	Cramer Class III	2.222700333	1.5	NA	NA	0.000674854805089913	NA	NA
Ethyl trifluoroacetate	383-63-1	CCOC(=O)C(F)(F)F	DTXSID8041959	NO	NO	NO	NO	High (Class III)	Cramer Class III	2.21570145	1.5	NA	NA	0.000676986513683962	NA	NA
Tridecyl acrylate	4/8/3076	CCCCCCCCCCCCCOC(=O)C=C	DTXSID1051987	NO	NO	NO	NO	High (Class III)	Cramer Class III	2.202917127	1.5	NA	NA	0.000680915310710188	NA	NA
Potassium bitartrate	868-14-4	[K+].O[C@H]([C@@H](O)C([O-])=O)C(O)=O	DTXSID6042313	NO	NO	NO	NO	High (Class III)	Cramer Class III	2.202677374	1.5	NA	181	0.000680989425735119	NA	82.1727240387044
1-Dodecyl-2-pyrrolidinone	2687-96-9	CCCCCCCCCCCCN1CCCC1=O	DTXSID4042206	NO	NO	NO	NO	High (Class III)	Cramer Class III	2.196129579	1.5	0.179396262494543	30	0.000683019806455601	0.0816874669919207	13.660396129112
2,2,6,6-Tetramethylpiperidin-4-amine	36768-62-4	CC1(C)CC(N)CC(C)(C)N1	DTXSID3044388	NO	NO	NO	NO	High (Class III)	Cramer Class III	2.191956312	1.5	NA	NA	0.00068432020829437	NA	NA
3,6,9,12-Tetraoxatetradeca-1,13-diene	765-12-8	C=COCCOCCOCCOC=C	DTXSID1044986	YES	YES	NO	NO	High (Class III)	Cramer Class III	2.182202085	1.5	NA	210	0.00068737905178933	NA	96.2330672505063
1-Ethoxy-2-propanol	1569-02-4	CCOCC(C)O	DTXSID1041267	NO	NO	NO	NO	Low (Class I)	Cramer Class I	43.37714399	30	NA	1000	0.000691608465668373	NA	23.0536155222791
Ethanol, 2,2',2''-nitrilotris-, 1,1',1''-tris(dihydrogen phosphate), sodium salt (1:?)	68171-29-9	[Na+].OP(O)(=O)OCCN(CCOP(O)(O)=O)CCOP(O)([O-])=O	DTXSID6029418	NO	NO	NO	YES	High (Class III)	Anti-cholinesterase	0.431506808	0.3	NA	NA	0.00069523816180439	NA	NA
N-tert-Octylacrylamide	3/4/4223	CC(C)(C)CC(C)(C)NC(=O)C=C	DTXSID5027564	YES	YES	NO	NO	High (Class III)	Cramer Class III	2.147520224	1.5	NA	NA	0.000698480034430633	NA	NA
EDTA, tripotassium salt	17572-97-3	[K+].[K+].[K+].OC(=O)CN(CCN(CC([O-])=O)CC([O-])=O)CC([O-])=O	DTXSID8058324	NO	NO	NO	NO	High (Class III)	Cramer Class III	2.124259189	1.5	NA	NA	0.000706128521306352	NA	NA
2,3,5,6-Tetrachloropyridine	2402-79-1	Clc1cc(Cl)c(Cl)nc1Cl	DTXSID7027467	NO	NO	NO	NO	High (Class III)	Cramer Class III	2.117793829	1.5	NA	25	0.000708284243470614	NA	11.8047373911769
2-(Propan-2-yl)-9H-thioxanthen-9-one	5495-84-1	CC(C)c1ccc2sc3ccccc3c(=O)c2c1	DTXSID1044691	NO	YES	NO	NO	High (Class III)	Cramer Class III	2.096227518	1.5	NA	62.5	0.000715571180666086	NA	29.8154658610869
1,2-Ethanediamine, N1-(2-aminoethyl)-, hydrochloride (1:3)	4109-20-0	Cl.Cl.Cl.NCCNCCN	DTXSID8074603	NO	NO	NO	NO	High (Class III)	Cramer Class III	2.087101132	1.5	NA	NA	0.000718700199526316	NA	NA
Thiophene-3-ol, 2,4-dimethyl-	121144-97-6	Cc1csc(C)c1O	DTXSID3029576	NO	NO	NO	NO	High (Class III)	Cramer Class III	2.085109906	1.5	NA	NA	0.000719386539617735	NA	NA
C.I. Pigment Red 200, calcium salt	58067-05-3	[Ca++].CCc1cc(N=Nc2c(O)cc(C([O-])=O)c3ccccc23)c(cc1Cl)S([O-])(=O)=O	DTXSID8069222	YES	YES	NO	NO	High (Class III)	Cramer Class III	2.071048075	1.5	NA	NA	0.00072427097087063	NA	NA
Sodium dichloroisocyanurate	2893-78-9	[Na+].Cln1c(=O)[n-]c(=O)n(Cl)c1=O	DTXSID3024994	NO	NO	NO	NO	High (Class III)	Cramer Class III	2.068311496	1.5	NA	172	0.000725229252412375	NA	83.1596209432856
Butyl 4-oxopentanoate	2052-15-5	CCCCOC(=O)CCC(C)=O	DTXSID3038800	NO	NO	NO	NO	Low (Class I)	Cramer Class I	41.25756678	30	NA	NA	0.000727139342946972	NA	NA
4-Methylmorpholine 4-oxide	7529-22-8	C[N+]1([O-])CCOCC1	DTXSID3029287	NO	NO	NO	NO	High (Class III)	Cramer Class III	2.053736953	1.5	NA	50	0.000730375911972988	NA	24.3458637324329
2-Propenoic acid, 2-[[(butylamino)carbonyl]oxy]ethyl ester	63225-53-6	CCCCNC(=O)OCCOC(=O)C=C	DTXSID1069798	YES	YES	YES	NO	High (Class III)	Anti-cholinesterase	0.410431108	0.3	NA	100	0.000730938747459659	NA	243.64624915322
Tricyclodecanedimethanol diacrylate	42594-17-2	C=CC(=O)OCC1CCC2C3CC(CC3COC(=O)C=C)C12	DTXSID5044940	NO	NO	NO	NO	High (Class III)	Cramer Class III	2.041338425	1.5	NA	1000	0.000734812014328295	NA	489.874676218864
Carbonodithioic acid, O-butyl ester, sodium salt (1:1)	141-33-3	[Na+].CCCCOC([S-])=S	DTXSID9059705	NO	NO	NO	NO	High (Class III)	Cramer Class III	2.019768268	1.5	NA	NA	0.000742659454435988	NA	NA
2-Naphthalenesulfonic acid, polymer with formaldehyde, sodium salt	36290-04-7	[Na+].[Na+].[O-]S(=O)(=O)c1ccc2c(Cc3cccc4ccc(cc34)S([O-])(=O)=O)cccc2c1	DTXSID6029757	NO	NO	NO	NO	High (Class III)	Cramer Class III	2.010942276	1.5	NA	NA	0.000745918974354488	NA	NA
Dipentylamine	2050-92-2	CCCCCNCCCCC	DTXSID4024931	NO	NO	NO	NO	High (Class III)	Cramer Class III	2.007496474	1.5	NA	NA	0.000747199319862915	NA	NA
1,6-Diisocyanatohexane	822-06-0	O=C=NCCCCCCN=C=O	DTXSID4024143	YES	YES	NO	NO	High (Class III)	Cramer Class III	1.992598101	1.5	NA	NA	0.000752786023055635	NA	NA
Butyl diphenyl phosphate	2752-95-6	CCCCOP(=O)(Oc1ccccc1)Oc1ccccc1	DTXSID1062623	NO	NO	NO	YES	High (Class III)	Anti-cholinesterase	0.396739862	0.3	NA	NA	0.000756162989238525	NA	NA
2,4,6-Trimethylphenol	527-60-6	Cc1cc(C)c(O)c(C)c1	DTXSID7022049	NO	NO	NO	NO	High (Class III)	Cramer Class III	1.981850136	1.5	0.16591054339085	10	0.000756868530446744	0.0837149794412356	5.04579020297829
6-Hydroxy-2-naphthoic acid	16712-64-4	OC(=O)c1ccc2cc(O)ccc2c1	DTXSID3029312	NO	NO	NO	NO	High (Class III)	Cramer Class III	1.96976471	1.5	NA	NA	0.000761512272194175	NA	NA
Butyl 9(or 10)-sulfooxystearate sodium salt	42808-36-6	[Na+].CCCCCCCCCC(CCCCCCCC(=O)OCCCC)OS([O-])(=O)=O	DTXSID9036480	NO	NO	NO	NO	High (Class III)	Cramer Class III	1.96335607	1.5	NA	NA	0.000763997943582389	NA	NA
4-Methylmorpholine	109-02-4	CN1CCOCC1	DTXSID9029146	NO	NO	NO	NO	High (Class III)	Cramer Class III	1.940408143	1.5	NA	50	0.000773033243243816	NA	25.7677747747939
4-Hydroxybutyl prop-2-enoate	10/6/2478	OCCCCOC(=O)C=C	DTXSID3044623	NO	NO	NO	NO	High (Class III)	Cramer Class III	1.915235056	1.5	NA	NA	0.000783193684399645	NA	NA
S-Allyl O-pentyl dithiocarbonate	12/9/2956	CCCCCOC(=S)SCC=C	DTXSID2062741	NO	NO	NO	NO	High (Class III)	Cramer Class III	1.914023984	1.5	NA	NA	0.000783689239288028	NA	NA
N,N-Dibutyl-N-methylbutan-1-aminium chloride	56375-79-2	[Cl-].CCCC[N+](C)(CCCC)CCCC	DTXSID5044443	NO	NO	NO	NO	High (Class III)	Cramer Class III	1.886037224	1.5	NA	750	0.000795318343091197	NA	397.659171545598
4-Isopropylphenol	99-89-8	CC(C)c1ccc(O)cc1	DTXSID5042299	NO	NO	NO	NO	Low (Class I)	Cramer Class I	37.4557331	30	NA	NA	0.000800945476621842	NA	NA
Pentachloropyridine	2176-62-7	Clc1nc(Cl)c(Cl)c(Cl)c1Cl	DTXSID2022179	NO	NO	NO	NO	High (Class III)	Cramer Class III	1.861742783	1.5	0.198375094964477	NA	0.000805696691130936	0.106553438410443	NA
2,2,4-Trimethylpentane-1,3-diyl dibenzoate	68052-23-3	CC(C)C(OC(=O)c1ccccc1)C(C)(C)COC(=O)c1ccccc1	DTXSID8041242	NO	NO	NO	NO	Intermediate (Class II)	Cramer Class II	10.92888077	9	NA	NA	0.000823506101805519	NA	NA
Dibutyl adipate	105-99-7	CCCCOC(=O)CCCCC(=O)OCCCC	DTXSID2021866	NO	NO	NO	NO	Low (Class I)	Cramer Class I	36.05792649	30	0.00831509573306656	300	0.000831994596481302	0.000230603823971204	8.31994596481302
Diethyl maleate	141-05-9	CCOC(=O)\C=C/C(=O)OCC	DTXSID8020464	NO	NO	NO	NO	Low (Class I)	Cramer Class I	35.92451748	30	NA	NA	0.000835084285173814	NA	NA
3-Methyl-3,4-dihydro-2H-1,4-benzoxazine	32329-20-7	CC1COc2ccccc2N1	DTXSID8044915	NO	NO	NO	NO	High (Class III)	Cramer Class III	1.793512526	1.5	NA	NA	0.00083634765760203	NA	NA
N,N'-Ethylenedi-L-aspartic acid	20846-91-7	OC(=O)C[C@H](NCCN[C@@H](CC(O)=O)C(O)=O)C(O)=O	DTXSID1051852	NO	NO	NO	NO	High (Class III)	Cramer Class III	1.787369817	1.5	NA	NA	0.000839221959402708	NA	NA
1,3-Dichloropropane	142-28-9	ClCCCCl	DTXSID6022004	YES	YES	NO	NO	High (Class III)	Cramer Class III	1.781764125	1.5	NA	50	0.000841862275120171	NA	28.062075837339
Sulfuric acid, mono-C16-18-alkyl esters, sodium salts	68955-20-4	[Na+].CCCCCCCCCCCCCCCCCOS([O-])(=O)=O	DTXSID8029523	NO	NO	NO	NO	High (Class III)	Cramer Class III	1.754874998	1.5	NA	102	0.000854761736140479	NA	58.1237980575526
2,2'-Methylenebis(ethyl-6-tert-butylphenol)	88-24-4	CCc1cc(Cc2cc(CC)cc(c2O)C(C)(C)C)c(O)c(c1)C(C)(C)C	DTXSID7038864	NO	NO	NO	NO	High (Class III)	Cramer Class III	1.754792334	1.5	0.00193782593684651	30	0.000854802001887478	0.00110430499341725	17.0960400377496
Sodium ditridecylsulfosuccinate	2673-22-5	[Na+].CCCCCCCCCCCCCOC(=O)CC(C(=O)OCCCCCCCCCCCCC)S([O-])(=O)=O	DTXSID7050408	NO	NO	NO	NO	High (Class III)	Cramer Class III	1.734666472	1.5	NA	NA	0.000864719543619565	NA	NA
Tetraoctylphosphonium bromide	23906-97-0	[Br-].CCCCCCCC[P+](CCCCCCCC)(CCCCCCCC)CCCCCCCC	DTXSID5047900	NO	NO	NO	NO	High (Class III)	Cramer Class III	1.734168225	1.5	NA	NA	0.000864967987751015	NA	NA
1,2-Epoxydodecane	2855-19-8	CCCCCCCCCCC1CO1	DTXSID9025243	YES	YES	NO	NO	High (Class III)	Cramer Class III	1.726225273	1.5	NA	750	0.000868948000855738	NA	434.474000427869
2,2'-(Methanediyldisulfanediyl)diethanol	44860-68-6	OCCSCSCCO	DTXSID0044945	NO	NO	NO	NO	High (Class III)	Cramer Class III	1.71824248	1.5	NA	NA	0.000872985051562687	NA	NA
2,2',2''-Nitrilotrisethyl tri(dihydrogenphosphate)	68140-45-4	OP(O)(=O)OCCN(CCOP(O)(O)=O)CCOP(O)(O)=O	DTXSID6029410	NO	NO	NO	YES	Low (Class I)	Anti-cholinesterase	0.34313246	0.3	NA	NA	0.000874297931475209	NA	NA
Octadecanoic acid, compd. with 2-aminoethanol (1:1)	2129-99-9	NCCO.CCCCCCCCCCCCCCCCCC(O)=O	DTXSID9062194	NO	NO	NO	NO	High (Class III)	Cramer Class III	1.710394531	1.5	NA	NA	0.000876990643277495	NA	NA
Butyl methacrylate	97-88-1	CCCCOC(=O)C(C)=C	DTXSID4024696	NO	NO	NO	NO	High (Class III)	Cramer Class III	1.709724691	1.5	NA	30	0.000877334232754553	NA	17.5466846550911
2,4-Dimethylaniline	95-68-1	Cc1ccc(N)c(C)c1	DTXSID8026305	YES	YES	NO	NO	High (Class III)	Cramer Class III	1.686142485	1.5	NA	10	0.000889604534221792	NA	5.93069689481195
Phenylphosphonic dichloride	824-72-6	ClP(Cl)(=O)c1ccccc1	DTXSID5044732	NO	NO	NO	NO	High (Class III)	Cramer Class III	1.677094543	1.5	NA	NA	0.000894403959669911	NA	NA
Potassium stearyl phosphate	68987-29-1	[K+].CCCCCCCCCCCCCCCCCCOP(O)([O-])=O	DTXSID8029527	NO	NO	NO	YES	High (Class III)	Anti-cholinesterase	0.334487136	0.3	NA	1564	0.000896895478814468	NA	4675.81509621942
4-(1-Oxo-2-propenyl)-morpholine	12/4/5117	C=CC(=O)N1CCOCC1	DTXSID0044947	YES	YES	NO	NO	High (Class III)	Cramer Class III	1.664236498	1.5	NA	NA	0.000901314207327281	NA	NA
3,7-Dimethyl-2-methylene-6-octenal	22418-66-2	CC(CCC=C(C)C)C(=C)C=O	DTXSID9051872	YES	YES	NO	NO	High (Class III)	Cramer Class III	1.659902114	1.5	NA	NA	0.00090366774483185	NA	NA
Trisodium 2,4,6-trithioxo-1,3,5-triazinane-1,3,5-triide	17766-26-6	[Na+].[Na+].[Na+].S=c1[n-]c(=S)[n-]c(=S)[n-]1	DTXSID1044853	NO	NO	NO	NO	High (Class III)	Cramer Class III	1.657713214	1.5	NA	200	0.000904860977961656	NA	120.648130394887
2,3-Dichloro-5-(trifluoromethyl)pyridine	69045-84-7	FC(F)(F)c1cnc(Cl)c(Cl)c1	DTXSID7074080	NO	NO	NO	NO	High (Class III)	Cramer Class III	1.657139551	1.5	NA	NA	0.000905174219693704	NA	NA
Potassium o-benzylphenolate	85712-12-5	[K+].[O-]c1ccccc1Cc1ccccc1	DTXSID20235019	NO	NO	NO	NO	High (Class III)	Cramer Class III	1.650305181	1.5	NA	NA	0.000908922796383077	NA	NA
3-Amino-1,2,4-triazole-5-thiol	16691-43-3	Nc1nc(=S)[nH][nH]1	DTXSID7044849	NO	NO	NO	NO	High (Class III)	Cramer Class III	1.647800237	1.5	NA	NA	0.000910304517695005	NA	NA
Sodium 2-mercaptobenzothiolate	2492-26-4	[Na+].[S-]c1nc2ccccc2s1	DTXSID1026035	NO	NO	NO	NO	High (Class III)	Cramer Class III	1.640755325	1.5	4.96758124564758e-05	NA	0.000914213092680348	3.02761854248291e-05	NA
1-Monolaurin	142-18-7	CCCCCCCCCCCC(=O)OCC(O)CO	DTXSID5041275	NO	NO	NO	NO	Low (Class I)	Cramer Class I	32.79186315	30	NA	1000	0.000914861100229982	NA	30.4953700076661
Disodium cyanurate	36452-21-8	[Na+].[Na+].O=c1[nH]c(=O)[n-]c(=O)[n-]1	DTXSID0052041	NO	NO	NO	NO	High (Class III)	Cramer Class III	1.63540668	1.5	NA	NA	0.000917203053126822	NA	NA
Trihexyltetradecylphosphonium bromide	654057-97-3	[Br-].CCCCCCCCCCCCCC[P+](CCCCCC)(CCCCCC)CCCCCC	DTXSID0047953	NO	NO	NO	NO	High (Class III)	Cramer Class III	1.632226807	1.5	NA	NA	0.000918989930545847	NA	NA
4-Ethyloct-1-yn-3-ol	5877-42-9	CCCCC(CC)C(O)C#C	DTXSID1044697	NO	NO	NO	NO	Low (Class I)	Cramer Class I	32.58830707	30	NA	NA	0.000920575589752475	NA	NA
Sodium 4-vinylbenzenesulfonate	2695-37-6	[Na+].[O-]S(=O)(=O)c1ccc(C=C)cc1	DTXSID7044635	NO	NO	NO	NO	High (Class III)	Cramer Class III	1.628738542	1.5	NA	300	0.000920958128833916	NA	184.191625766783
Docusate sodium	577-11-7	[Na+].CCCCC(CC)COC(=O)CC(C(=O)OCC(CC)CCCC)S([O-])(=O)=O	DTXSID8022959	NO	NO	NO	NO	High (Class III)	Cramer Class III	1.628481189	1.5	NA	30	0.000921103670175708	NA	18.4220734035142
2-Phenylpropan-2-yl 7,7-dimethyloctaneperoxoate	26748-47-0	CCC(C)(CCC(C)C)C(=O)OOC(C)(C)c1ccccc1	DTXSID6029337	NO	NO	NO	NO	High (Class III)	Cramer Class III	1.617393918	1.5	NA	300	0.000927417856161371	NA	185.483571232274
Phthalic anhydride	85-44-9	O=C1OC(=O)c2ccccc12	DTXSID2021159	NO	NO	NO	NO	High (Class III)	Cramer Class III	1.611331213	1.5	NA	500	0.00093090730688899	NA	310.302435629663
5-Chloro-1-indanone	42348-86-7	Clc1ccc2C(=O)CCc2c1	DTXSID1074624	NO	NO	NO	NO	High (Class III)	Cramer Class III	1.608610171	1.5	NA	NA	0.000932481981677088	NA	NA
Propionic acid	79-09-4	CCC(O)=O	DTXSID8025961	NO	NO	NO	NO	Low (Class I)	Cramer Class I	31.48941506	30	NA	300	0.000952701088376457	NA	9.52701088376457
Diketene	674-82-8	C=C1CC(=O)O1	DTXSID9027289	YES	YES	NO	NO	High (Class III)	Cramer Class III	1.565996613	1.5	NA	NA	0.000957856477816022	NA	NA
Oxazolidine, 3-(dichloroacetyl)-5-(2-furanyl)-2,2-dimethyl-, (5R)-	121776-57-6	CC1(C)O[C@H](CN1C(=O)C(Cl)Cl)c1ccco1	DTXSID0042246	YES	YES	NO	NO	High (Class III)	Cramer Class III	1.5633076	1.5	NA	NA	0.000959504066889971	NA	NA
Sodium formate	141-53-7	[Na+].[O-]C=O	DTXSID2027090	NO	NO	NO	NO	High (Class III)	Cramer Class III	1.560913626	1.5	NA	400	0.000960975658751793	NA	256.260175667145
Triethoxymethylsilane	2031-67-6	CCO[Si](C)(OCC)OCC	DTXSID6042490	NO	NO	NO	NO	High (Class III)	Cramer Class III	1.554841997	1.5	NA	150	0.000964728250776725	NA	96.4728250776725
Sodium dicamba	1982-69-0	[Na+].COc1c(Cl)ccc(Cl)c1C([O-])=O	DTXSID8027450	NO	NO	NO	NO	High (Class III)	Cramer Class III	1.547081878	1.5	NA	NA	0.000969567300432175	NA	NA
p-Cresol	106-44-5	Cc1ccc(O)cc1	DTXSID7021869	NO	NO	NO	NO	High (Class III)	Cramer Class III	1.521745209	1.5	2.77306120931648	5	0.000985710348308381	1.82229008701054	3.28570116102794
1-Chloropropan-2-one	78-95-5	CC(=O)CCl	DTXSID0021547	YES	YES	NO	NO	High (Class III)	Cramer Class III	1.520914151	1.5	NA	NA	0.000986248960214981	NA	NA
2-Phenylethyl acetate	103-45-7	CC(=O)OCCc1ccccc1	DTXSID7044506	NO	NO	NO	NO	Low (Class I)	Cramer Class I	30.02097831	30	NA	73.4	0.000999301211646623	NA	2.44495696449541
3,6,9,12,15-Pentaoxanonadecan-1-ol	1786-94-3	CCCCOCCOCCOCCOCCOCCO	DTXSID2058627	NO	NO	NO	NO	High (Class III)	Cramer Class III	1.50086258	1.5	NA	NA	0.00099942527716295	NA	NA
Butanoic anhydride	106-31-0	CCCC(=O)OC(=O)CCC	DTXSID8026729	NO	NO	NO	NO	High (Class III)	Cramer Class III	1.500651894	1.5	NA	NA	0.000999565592791635	NA	NA
1-Docosanol	661-19-8	CCCCCCCCCCCCCCCCCCCCCCO	DTXSID4027286	NO	NO	NO	NO	Low (Class I)	Cramer Class I	29.96813995	30	NA	1000	0.00100106313071326	NA	33.3687710237752
1,3,6-Hexanetricarbonitrile	1772-25-4	N#CCCCC(CCC#N)C#N	DTXSID4041234	NO	NO	NO	NO	High (Class III)	Cramer Class III	1.495701717	1.5	NA	NA	0.00100287375681337	NA	NA
Ethylene oxide	75-21-8	C1CO1	DTXSID0020600	YES	YES	NO	NO	High (Class III)	Cramer Class III	1.491983226	1.5	NA	30	0.00100537323333151	NA	20.1074646666302
Ethanedioic acid, tin(2+) salt (1:1)	814-94-8	[Sn++].[O-]C(=O)C([O-])=O	DTXSID1061152	NO	NO	NO	NO	High (Class III)	Cramer Class III	1.490669286	1.5	NA	483	0.00100625941252539	NA	324.015530833175
Propan-2-yl 2-ethylhexanoate	67024-46-8	CCCCC(CC)C(=O)OC(C)C	DTXSID2044973	NO	NO	NO	NO	Low (Class I)	Cramer Class I	29.70327345	30	NA	NA	0.00100998969189371	NA	NA
Lauramidopropylamine oxide	61792-31-2	CCCCCCCCCCCC(=O)[NH+]([O-])CCCN(C)C	DTXSID6052297	NO	NO	NO	NO	High (Class III)	Cramer Class III	1.47599856	1.5	NA	NA	0.00101626115407592	NA	NA
Ethanol, 2-amino-, benzoate (salt)	4337-66-0	[NH3+]CCO.[O-]C(=O)c1ccccc1	DTXSID2063420	NO	NO	NO	NO	High (Class III)	Cramer Class III	1.472804362	1.5	NA	NA	0.00101846520739731	NA	NA
Peroxide, 1,1-dimethylethyl 1-methyl-1-phenylethyl	3457-61-2	CC(C)(C)OOC(C)(C)c1ccccc1	DTXSID9063039	NO	NO	NO	NO	High (Class III)	Cramer Class III	1.460825532	1.5	NA	50	0.00102681666437358	NA	34.227222145786
Trisodium (2-hydroxyethyl)ethylenediaminetriacetate	139-89-9	[Na+].[Na+].[Na+].OCCN(CCN(CC([O-])=O)CC([O-])=O)CC([O-])=O	DTXSID9027075	NO	NO	NO	NO	High (Class III)	Cramer Class III	1.459971853	1.5	NA	15	0.00102741706760836	NA	10.2741706760836
3-Diethylaminophenol	91-68-9	CCN(CC)c1cccc(O)c1	DTXSID9025037	YES	YES	NO	NO	High (Class III)	Cramer Class III	1.454253065	1.5	NA	15	0.00103145734129843	NA	10.3145734129843
Pyrrolidine	123-75-1	C1CCNC1	DTXSID3059559	NO	NO	NO	NO	High (Class III)	Cramer Class III	1.440820622	1.5	NA	1000	0.00104107338352629	NA	694.048922350863
Trisodium citrate	68-04-2	[Na+].[Na+].[Na+].OC(CC([O-])=O)(CC([O-])=O)C([O-])=O	DTXSID2026363	NO	NO	NO	NO	High (Class III)	Cramer Class III	1.429746316	1.5	NA	NA	0.00104913716735186	NA	NA
Hexahydro-4-methylphthalic anhydride	19438-60-9	CC1CCC2C(C1)C(=O)OC2=O	DTXSID8044333	NO	NO	NO	NO	High (Class III)	Cramer Class III	1.427468077	1.5	NA	300	0.00105081159023355	NA	210.16231804671
N-Myristoylethanolamine	142-58-5	CCCCCCCCCCCCCC(=O)NCCO	DTXSID0042452	NO	NO	NO	NO	High (Class III)	Cramer Class III	1.426260922	1.5	NA	NA	0.00105170097340716	NA	NA
Benzaldehyde, 2-hydroxy-5-nonyl-, oxime	50849-47-3	CCCCCCCCCc1ccc(O)c(\C=N\O)c1	DTXSID3029368	NO	NO	NO	NO	High (Class III)	Cramer Class III	1.421587685	1.5	NA	NA	0.00105515826834136	NA	NA
3,3,5-Trimethylcyclohexyl 2-methylprop-2-enoate	7779-31-9	CC1CC(CC(C)(C)C1)OC(=O)C(C)=C	DTXSID5044990	NO	NO	NO	NO	Low (Class I)	Cramer Class I	28.14305528	30	NA	1000	0.00106598234276716	NA	35.5327447589052
Benzylamine	100-46-9	NCc1ccccc1	DTXSID5021839	NO	NO	NO	NO	High (Class III)	Cramer Class III	1.393167674	1.5	NA	150	0.00107668303535444	NA	107.668303535444
Succinic anhydride	108-30-5	O=C1CCC(=O)O1	DTXSID7021287	NO	NO	NO	NO	High (Class III)	Cramer Class III	1.390820868	1.5	NA	55	0.00107849977988682	NA	39.5449919291835
Tetrapropylammonium bromide	1941-30-6	[Br-].CCC[N+](CCC)(CCC)CCC	DTXSID9026130	NO	NO	NO	NO	High (Class III)	Cramer Class III	1.388003483	1.5	NA	NA	0.00108068893080724	NA	NA
Triethylene glycol	112-27-6	OCCOCCOCCO	DTXSID4021393	NO	NO	NO	NO	Low (Class I)	Cramer Class I	27.67526948	30	NA	4	0.00108400028486371	NA	0.144533371315162
all-trans-Lycopene	502-65-8	CC(C)=CCC\C(C)=C\C=C\C(\C)=C\C=C\C(\C)=C\C=C\C=C(/C)\C=C\C=C(/C)\C=C\C=C(/C)CCC=C(C)C	DTXSID2046593	NO	NO	NO	NO	Low (Class I)	Cramer Class I	27.6473847	30	NA	NA	0.00108509359295746	NA	NA
Benzophenonetetracarboxylic dianhydride	2421-28-5	O=C(c1ccc2C(=O)OC(=O)c2c1)c1ccc2C(=O)OC(=O)c2c1	DTXSID3029233	NO	NO	NO	NO	High (Class III)	Cramer Class III	1.376619132	1.5	NA	300	0.00108962600121702	NA	217.925200243403
Potassium sodium 2,6-dichlorosalicylate	68938-79-4	[Na+].[K+].[O-]C(=O)c1c([O-])c(Cl)ccc1Cl	DTXSID3028897	NO	NO	NO	NO	High (Class III)	Cramer Class III	1.37647319	1.5	NA	NA	0.00108974152994582	NA	NA
2,5-Dihydrothiophene 1,1-dioxide	77-79-2	O=S1(=O)CC=CC1	DTXSID6021294	NO	NO	NO	NO	High (Class III)	Cramer Class III	1.376240872	1.5	NA	25	0.00108992548507889	NA	18.1654247513149
C.I. Pigment Red 63, calcium salt (1:1)	6417-83-0	[Ca++].Oc1c(cc2ccccc2c1N=Nc1ccc2ccccc2c1S([O-])(=O)=O)C([O-])=O	DTXSID4064347	YES	YES	NO	NO	High (Class III)	Cramer Class III	1.374355558	1.5	NA	NA	0.00109142062348323	NA	NA
Terephthalic acid	100-21-0	OC(=O)c1ccc(cc1)C(O)=O	DTXSID6026080	NO	NO	NO	NO	Low (Class I)	Cramer Class I	27.40634902	30	NA	500	0.00109463686600894	NA	18.2439477668157
Sodium 3,5,6-trichloropyridin-2-olate	37439-34-2	[Na+].[O-]c1nc(Cl)c(Cl)cc1Cl	DTXSID9027994	NO	NO	NO	NO	High (Class III)	Cramer Class III	1.36934082	1.5	NA	30	0.00109541757471307	NA	21.9083514942613
Methenamine	100-97-0	C1N2CN3CN1CN(C2)C3	DTXSID6020692	NO	NO	NO	NO	High (Class III)	Cramer Class III	1.365817757	1.5	0.0170664922285899	31	0.0010982431530944	0.0124954388249251	22.6970251639509
Glycidyl trimethylammonium chloride	3033-77-0	[Cl-].C[N+](C)(C)CC1CO1	DTXSID1044643	YES	YES	NO	NO	High (Class III)	Cramer Class III	1.361435424	1.5	0.495445884823635	10	0.00110177829484772	0.363914348113536	7.34518863231812
Dimethyloldihydroxyethyleneurea	1854-26-8	OCN1C(O)C(O)N(CO)C1=O	DTXSID1025140	YES	YES	NO	NO	High (Class III)	Cramer Class III	1.36106698	1.5	NA	100	0.00110207654879703	NA	73.4717699198022
1,1,5-Trimethyl-6-heptenol	18479-58-8	CC(CCCC(C)(C)O)C=C	DTXSID8029317	NO	NO	NO	NO	High (Class III)	Cramer Class III	1.360571833	1.5	NA	10	0.00110247762273056	NA	7.34985081820373
Phenol	108-95-2	Oc1ccccc1	DTXSID5021124	NO	NO	NO	NO	High (Class III)	Cramer Class III	1.352047747	1.5	0.565367873326416	60	0.00110942827524271	0.418156736388109	44.3771310097083
Dehydroabietic acid	1740-19-8	CC(C)c1ccc2c(CC[C@H]3[C@@](C)(CCC[C@]23C)C(O)=O)c1	DTXSID8022163	NO	NO	NO	NO	Intermediate (Class II)	Cramer Class II	8.080695298	9	NA	NA	0.0011137655446837	NA	NA
Norspermidine	56-18-8	NCCCNCCCN	DTXSID0025440	NO	NO	NO	NO	High (Class III)	Cramer Class III	1.344957976	1.5	NA	15	0.00111527648206608	NA	11.1527648206608
3-((Ethylphenylamino)methyl)benzenesulfonic acid	101-11-1	CCN(Cc1cccc(c1)S(O)(=O)=O)c1ccccc1	DTXSID5029136	NO	NO	NO	NO	High (Class III)	Cramer Class III	1.34452228	1.5	NA	NA	0.00111563789035909	NA	NA
Dimethyl 3,3'-thiodipropionate	4131-74-2	COC(=O)CCSCCC(=O)OC	DTXSID0027561	NO	NO	NO	NO	Low (Class I)	Cramer Class I	26.64495785	30	NA	350	0.00112591658687874	NA	13.1356935135853
Ammonium tetradecyl sulphate	52304-21-9	N.CCCCCCCCCCCCCCOS(O)(=O)=O	DTXSID5068736	NO	NO	NO	NO	High (Class III)	Cramer Class III	1.330778133	1.5	NA	NA	0.00112716008987803	NA	NA
Stearyl methacrylate	32360-05-7	CCCCCCCCCCCCCCCCCCOC(=O)C(C)=C	DTXSID6027975	NO	NO	NO	NO	High (Class III)	Cramer Class III	1.323972463	1.5	NA	120	0.00113295407715742	NA	90.6363261725935
C.I. Pigment Yellow 73	13515-40-7	COc1ccccc1NC(=O)C(N=Nc1ccc(Cl)cc1[N+]([O-])=O)C(C)=O	DTXSID6051691	YES	YES	NO	NO	High (Class III)	Cramer Class III	1.323152599	1.5	NA	500	0.00113365608859753	NA	377.885362865844
2-Chlorobenzenesulfonamide	6961-82-6	NS(=O)(=O)c1ccccc1Cl	DTXSID2044979	NO	NO	NO	NO	High (Class III)	Cramer Class III	1.316856841	1.5	NA	NA	0.0011390759825198	NA	NA
Trisodium 1,3,5-triazine-2,4,6-trione	3047-33-4	[Na+].[Na+].[Na+].O=c1[n-]c(=O)[n-]c(=O)[n-]1	DTXSID3062813	NO	NO	NO	NO	High (Class III)	Cramer Class III	1.302943331	1.5	NA	190	0.00115123963131133	NA	145.823686632769
Hexadecyl dihydrogen phosphate	3539-43-3	CCCCCCCCCCCCCCCCOP(O)(O)=O	DTXSID1045039	NO	NO	NO	YES	Low (Class I)	Anti-cholinesterase	0.259927621	0.3	NA	NA	0.00115416745186923	NA	NA
1,3,4-Thiadiazole-2(3H)-thione	18686-82-3	Sc1nncs1	DTXSID8066399	NO	NO	NO	NO	High (Class III)	Cramer Class III	1.291994963	1.5	NA	NA	0.00116099523833825	NA	NA
Triallylamine	102-70-5	C=CCN(CC=C)CC=C	DTXSID5026174	NO	NO	NO	NO	High (Class III)	Cramer Class III	1.291088565	1.5	NA	NA	0.00116181030539915	NA	NA
Isobutyl acrylate	106-63-8	CC(C)COC(=O)C=C	DTXSID1021873	NO	NO	NO	NO	High (Class III)	Cramer Class III	1.284820727	1.5	NA	84	0.001167478052368	NA	65.3787709326081
Phosphorodithioic acid, 2-ethylhexyl 2-methylpropyl ester	68389-47-9	CCCCC(CC)CSP(S)(=O)OCC(C)C	DTXSID0042290	NO	NO	NO	NO	High (Class III)	Cramer Class III	1.284739612	1.5	NA	NA	0.00116755176378885	NA	NA
Phosgene	75-44-5	ClC(Cl)=O	DTXSID0024260	YES	YES	NO	NO	High (Class III)	Cramer Class III	1.283847614	1.5	NA	NA	0.0011683629611824	NA	NA
4-Nitrosophenol	104-91-6	Oc1ccc(cc1)N=O	DTXSID0025991	YES	YES	NO	NO	High (Class III)	Cramer Class III	1.276904877	1.5	NA	NA	0.00117471553834468	NA	NA
Isobutene	115-11-7	CC(C)=C	DTXSID9020748	NO	NO	NO	NO	Low (Class I)	Cramer Class I	25.46939314	30	NA	14.86	0.0011778843663489	NA	0.583445389464823
alpha-Methylbenzyl alcohol	98-85-1	CC(O)c1ccccc1	DTXSID1020859	NO	NO	NO	NO	Low (Class I)	Cramer Class I	25.28242879	30	NA	93	0.00118659485800138	NA	3.67844405980427
2-Methoxy-5-methylaniline	120-71-8	COc1ccc(C)cc1N	DTXSID1020350	YES	YES	NO	NO	High (Class III)	Cramer Class III	1.26192983	1.5	0.812654089293202	250	0.00118865563230247	0.643977240234667	198.109272050412
2-(4-Aminophenyl)-6-methylbenzothiazole sulfonic acid	130-17-6	Cc1ccc2nc(sc2c1S(O)(=O)=O)-c1ccc(N)cc1	DTXSID0024501	YES	YES	NO	NO	High (Class III)	Cramer Class III	1.259671019	1.5	NA	NA	0.00119078710026272	NA	NA
N,N'-Bis(1,3-dimethylbutylidene)ethylenediamine	25707-70-4	CC(C)CC(C)=NCCN=C(C)CC(C)C	DTXSID6067125	NO	NO	NO	NO	High (Class III)	Cramer Class III	1.254045284	1.5	NA	NA	0.00119612905461873	NA	NA
1-Octanaminium, N-(carboxymethyl)-N,N-dimethyl-, inner salt	27593-14-2	CCCCCCCC[N+](C)(C)CC([O-])=O	DTXSID2067323	NO	NO	NO	NO	High (Class III)	Cramer Class III	1.253913807	1.5	NA	NA	0.00119625447269678	NA	NA
Sodium phenoxyacetate	3598-16-1	[Na+].[O-]C(=O)COc1ccccc1	DTXSID8063096	NO	NO	NO	NO	High (Class III)	Cramer Class III	1.249341538	1.5	NA	369	0.00120063245667895	NA	295.355584343022
Dilithium adipate	18621-94-8	[Li+].[Li+].[O-]C(=O)CCCCC([O-])=O	DTXSID9074355	NO	NO	NO	NO	High (Class III)	Cramer Class III	1.244649025	1.5	NA	NA	0.00120515902063234	NA	NA
Saccharin	81-07-2	O=C1NS(=O)(=O)c2ccccc12	DTXSID5021251	NO	NO	NO	NO	High (Class III)	Cramer Class III	1.239379629	1.5	1.10873226676268e-06	25	0.00121028292292514	8.94586485705973e-07	20.1713820487524
1-Propanaminium, 3-[(2-ethylhexyl)oxy]-2-hydroxy-N-(2-hydroxy-3-sulfopropyl)-N,N-dimethyl-, inner salt	108797-85-9	CCCCC(CC)COCC(O)C[N+](C)(C)CC(O)CS([O-])(=O)=O	DTXSID9041281	NO	NO	NO	NO	High (Class III)	Cramer Class III	1.234121017	1.5	NA	NA	0.00121543996037465	NA	NA
Pigment Red 166	3905-19-9	Oc1c(cc2ccccc2c1N=Nc1cc(Cl)ccc1Cl)C(=O)Nc1ccc(NC(=O)c2cc3ccccc3c(N=Nc3cc(Cl)ccc3Cl)c2O)cc1	DTXSID8052063	YES	YES	NO	NO	High (Class III)	Cramer Class III	1.230799057	1.5	NA	1000	0.00121872046575674	NA	812.480310504495
Sodium 1H-benzotriazolide	15217-42-2	[Na+].c1ccc2[n-]nnc2c1	DTXSID4065868	NO	NO	NO	NO	High (Class III)	Cramer Class III	1.217638038	1.5	NA	150	0.00123189318433562	NA	123.189318433562
Ethenyl(triethoxy)silane	78-08-0	CCO[Si](OCC)(OCC)C=C	DTXSID3044463	NO	NO	NO	NO	High (Class III)	Cramer Class III	1.217530891	1.5	NA	62.5	0.00123200159526794	NA	51.333399802831
Trimethoxyphenylsilane	2996-92-1	CO[Si](OC)(OC)c1ccccc1	DTXSID5040700	NO	NO	NO	NO	High (Class III)	Cramer Class III	1.211819821	1.5	NA	40	0.0012378077780261	NA	33.0082074140294
Monomethyl dihydrogen phosphate	812-00-0	COP(O)(O)=O	DTXSID2025684	NO	NO	NO	YES	Low (Class I)	Anti-cholinesterase	0.241803805	0.3	NA	120	0.00124067526563529	NA	496.270106254118
Sulfonic acids, C14-​16-​alkane hydroxy and C14-​16-​alkene, sodium salts	68439-57-6	[Na+].[O-]S(=O)(=O)CCCCCCCCCCCCCC=C	DTXSID1028499	NO	NO	NO	NO	High (Class III)	Cramer Class III	1.206725054	1.5	NA	2	0.00124303377561265	NA	1.65737836748353
O,O-Bis(4-methylpentan-2-yl) S-hydrogen phosphorodithioate	6028-47-3	CC(C)CC(C)OP(S)(=S)OC(C)CC(C)C	DTXSID3027613	NO	NO	NO	NO	High (Class III)	Cramer Class III	1.206537611	1.5	NA	NA	0.00124322688851512	NA	NA
2-Pentyl-2-cyclopenten-1-one	25564-22-1	CCCCCC1=CCCC1=O	DTXSID6029331	YES	YES	NO	NO	Intermediate (Class II)	Cramer Class II	7.215624799	9	NA	NA	0.00124729323526457	NA	NA
Methyl 2-[[3-[4-(1,1-dimethylethyl)phenyl]-2-methylpropylidene]amino]benzoate	91-51-0	COC(=O)c1ccccc1N=NC(C)Cc1ccc(cc1)C(C)(C)C	DTXSID2052609	NO	NO	NO	NO	High (Class III)	Cramer Class III	1.179775998	1.5	NA	NA	0.00127142779861843	NA	NA
1H-Imidazole, 1-ethenyl-	1072-63-5	C=Cn1ccnc1	DTXSID0061458	NO	NO	NO	NO	High (Class III)	Cramer Class III	1.175015837	1.5	NA	5	0.00127657853857505	NA	4.25526179525017
Tetradecyldimethylbenzylammonium chloride	139-08-2	[Cl-].CCCCCCCCCCCCCC[N+](C)(C)Cc1ccccc1	DTXSID6036384	NO	NO	NO	NO	High (Class III)	Cramer Class III	1.17500996	1.5	NA	NA	0.00127658492358652	NA	NA
Acetaldehyde oxime	107-29-9	C\C=N\O	DTXSID2020004	NO	NO	NO	NO	High (Class III)	Cramer Class III	1.174316749	1.5	NA	50	0.00127733850451962	NA	42.5779501506539
1,10-Phenanthroline	66-71-7	c1cnc2c(c1)ccc1cccnc21	DTXSID1025857	YES	YES	NO	NO	High (Class III)	Cramer Class III	1.170277863	1.5	NA	NA	0.00128174688031333	NA	NA
1-Chloro-2-bromoethane	107-04-0	ClCCBr	DTXSID4024775	YES	YES	NO	NO	High (Class III)	Cramer Class III	1.163259581	1.5	NA	NA	0.00128948003051092	NA	NA
Strontium 4-((4-chloro-5-methyl-2-sulphonatophenyl)azo)-3-hydroxy-2-naphthoate (1:1)	67828-72-2	[Sr++].Cc1cc(N=Nc2c(O)c(cc3ccccc23)C([O-])=O)c(cc1Cl)S([O-])(=O)=O	DTXSID7070682	YES	YES	NO	NO	High (Class III)	Cramer Class III	1.159813642	1.5	NA	40	0.00129331122318356	NA	34.4882992848949
Octadecyl phosphate	39471-52-8	CCCCCCCCCCCCCCCCCCOP(O)(O)=O	DTXSID8052069	NO	NO	NO	YES	Low (Class I)	Anti-cholinesterase	0.230653946	0.3	NA	NA	0.00130064976213327	NA	NA
N-Ethyltoluene-2-sulphonamide	1077-56-1	CCNS(=O)(=O)c1ccccc1C	DTXSID5052416	NO	NO	NO	NO	High (Class III)	Cramer Class III	1.152923199	1.5	NA	NA	0.00130104069490582	NA	NA
4-Methoxy-2-methyl-N-phenylaniline	41317-15-1	COc1ccc(Nc2ccccc2)c(C)c1	DTXSID3029364	NO	NO	NO	NO	High (Class III)	Cramer Class III	1.149133527	1.5	NA	50	0.00130533133422362	NA	43.5110444741205
2,3-Dichloro-1-propanol	616-23-9	OCC(Cl)CCl	DTXSID2024038	YES	YES	NO	NO	High (Class III)	Cramer Class III	1.147512545	1.5	NA	10	0.00130717525184006	NA	8.71450167893371
Estragole	140-67-0	COc1ccc(CC=C)cc1	DTXSID0020575	YES	YES	NO	NO	High (Class III)	Cramer Class III	1.147383705	1.5	NA	35	0.00130732203487237	NA	30.5041808136887
Phosphoric acid, diphenyl tetradecyl ester	142474-86-0	CCCCCCCCCCCCCCOP(=O)(Oc1ccccc1)Oc1ccccc1	DTXSID5073113	NO	NO	NO	YES	High (Class III)	Anti-cholinesterase	0.228357172	0.3	NA	NA	0.00131373145573899	NA	NA
2,5-Furandione, dihydro-, monopolybutenyl derivs.	67762-79-2	C=CCCC1CC(=O)OC1=O	DTXSID9028338	NO	NO	NO	NO	High (Class III)	Cramer Class III	1.131965172	1.5	NA	NA	0.00132512910918429	NA	NA
Sodium 2-ethylbutyrate	2452-14-4	[Na+].CCC(CC)C([O-])=O	DTXSID70179272	NO	NO	NO	NO	High (Class III)	Cramer Class III	1.12979249	1.5	NA	NA	0.00132767743924373	NA	NA
4-Ethylanisole	1515-95-3	CCc1ccc(OC)cc1	DTXSID80164795	NO	NO	NO	NO	High (Class III)	Cramer Class III	1.127918288	1.5	NA	NA	0.00132988357043112	NA	NA
1-Penten-3-one, 2-methyl-	25044-01-3	CCC(=O)C(C)=C	DTXSID1073448	YES	YES	NO	NO	High (Class III)	Cramer Class III	1.127903032	1.5	NA	NA	0.00132990155841695	NA	NA
Epichlorohydrin	106-89-8	ClCC1CO1	DTXSID1020566	YES	YES	NO	NO	High (Class III)	Cramer Class III	1.126129593	1.5	NA	1	0.00133199589933874	NA	0.887997266225824
2-Propenamide, N-(hydroxymethyl)-2-methyl-	923-02-4	CC(=C)C(=O)NCO	DTXSID2027335	YES	YES	NO	NO	High (Class III)	Cramer Class III	1.124004853	1.5	NA	12.5	0.00133451381103601	NA	11.1209484253001
Tripropan-2-yl phosphite	116-17-6	CC(C)OP(OC(C)C)OC(C)C	DTXSID9044372	NO	NO	NO	NO	High (Class III)	Cramer Class III	1.123728995	1.5	NA	NA	0.00133484141343171	NA	NA
1,1-Dimethylpropyl hydroperoxide	3425-61-4	CCC(C)(C)OO	DTXSID6029256	NO	YES	NO	NO	High (Class III)	Cramer Class III	1.118547182	1.5	NA	100	0.00134102523714552	NA	89.4016824763678
Benzylhexadecyldimethylammonium chloride	122-18-9	[Cl-].CCCCCCCCCCCCCCCC[N+](C)(C)Cc1ccccc1	DTXSID3041665	NO	NO	NO	NO	High (Class III)	Cramer Class III	1.115251968	1.5	NA	50	0.00134498753917465	NA	44.8329179724882
L-(+)-Lysine monohydrochloride	657-27-2	Cl.NCCCC[C@H](N)C(O)=O	DTXSID9029198	NO	NO	NO	NO	High (Class III)	Cramer Class III	1.113330473	1.5	NA	80	0.00134730885067582	NA	71.8564720360439
2,4,6-Tribromophenol	118-79-6	Oc1c(Br)cc(Br)cc1Br	DTXSID6021959	NO	NO	NO	NO	High (Class III)	Cramer Class III	1.111899215	1.5	NA	50	0.00134904313247492	NA	44.9681044158305
Benzenamine, 2,6-diethyl-N-methylene-	35203-08-8	CCc1cccc(CC)c1N=C	DTXSID0027987	YES	YES	NO	NO	High (Class III)	Cramer Class III	1.111873059	1.5	NA	NA	0.00134907486772732	NA	NA
Acetamide, 2-chloro-N-(chloromethyl)-N-(2,6-diethylphenyl)-	40164-69-0	CCc1cccc(CC)c1N(CCl)C(=O)CCl	DTXSID8028006	YES	YES	NO	NO	High (Class III)	Cramer Class III	1.110433035	1.5	NA	NA	0.00135082436555933	NA	NA
1-(Chloromethyl)-2-methylbenzene	552-45-4	Cc1ccccc1CCl	DTXSID5044441	YES	YES	NO	NO	High (Class III)	Cramer Class III	1.105733455	1.5	NA	NA	0.00135656562910091	NA	NA
Dioctyl phosphonate	1809-14-9	CCCCCCCCOP(=O)OCCCCCCCC	DTXSID6051481	NO	NO	NO	NO	High (Class III)	Cramer Class III	1.096284497	1.5	NA	300	0.00136825796962812	NA	273.651593925623
Sodium 6-aminohexanoate	7234-49-3	[Na+].NCCCCCC([O-])=O	DTXSID2064600	NO	NO	NO	NO	High (Class III)	Cramer Class III	1.095087096	1.5	NA	NA	0.00136975406383567	NA	NA
Bis((5-ethyl-2-methyl-1,3,2-dioxaphosphorinan-5-yl)methyl) methyl phosphonate P,P'-dioxide	42595-45-9	CCC1(COP(C)(=O)OCC2(CC)COP(C)(=O)OC2)COP(C)(=O)OC1	DTXSID9068407	NO	NO	NO	NO	High (Class III)	Cramer Class III	1.080730448	1.5	NA	NA	0.00138795016164845	NA	NA
Tetraethylammonium chloride	56-34-8	[Cl-].CC[N+](CC)(CC)CC	DTXSID6041137	NO	NO	NO	NO	High (Class III)	Cramer Class III	1.073643928	1.5	NA	NA	0.00139711124040372	NA	NA
1-Methylpiperazine	109-01-3	CN1CCNCC1	DTXSID4021898	NO	NO	NO	NO	High (Class III)	Cramer Class III	1.069742457	1.5	NA	75	0.00140220666215925	NA	70.1103331079623
Isobutyric anhydride	97-72-3	CC(C)C(=O)OC(=O)C(C)C	DTXSID7026609	NO	NO	NO	NO	High (Class III)	Cramer Class III	1.06880013	1.5	NA	1000	0.00140344294306925	NA	935.628628712835
p-Toluenesulphonyl isocyanate	4083-64-1	Cc1ccc(cc1)S(=O)(=O)N=C=O	DTXSID1027558	YES	YES	NO	NO	High (Class III)	Cramer Class III	1.055012632	1.5	NA	300	0.00142178392419476	NA	284.356784838952
N,N-Dimethyloctanamide	1118-92-9	CCCCCCCC(=O)N(C)C	DTXSID9027364	NO	NO	NO	NO	High (Class III)	Cramer Class III	1.045916994	1.5	NA	NA	0.00143414822457699	NA	NA
N,N'-(Iminobis(ethyleneiminoethylene))distearamide diacetate	68109-66-0	CC(O)=O.CC(O)=O.CCCCCCCCCCCCCCCCCC(=O)NCCNCCNCCNCCNC(=O)CCCCCCCCCCCCCCCCC	DTXSID1071086	NO	NO	NO	NO	High (Class III)	Cramer Class III	1.040800411	1.5	NA	NA	0.0014411985085198	NA	NA
Symclosene	87-90-1	Cln1c(=O)n(Cl)c(=O)n(Cl)c1=O	DTXSID2026523	NO	NO	NO	NO	High (Class III)	Cramer Class III	1.040474793	1.5	NA	154	0.00144164953355098	NA	148.009352111234
2,6-Dimethylphenol	576-26-1	Cc1cccc(C)c1O	DTXSID9024063	NO	NO	NO	NO	High (Class III)	Cramer Class III	1.034646933	1.5	1.90714421591974	0.06	0.00144976991875933	1.84328020998419	0.0579907967503732
3-[Diethoxy(methyl)silyl]propan-1-amine	3179-76-8	CCO[Si](C)(CCCN)OCC	DTXSID2038817	NO	NO	NO	NO	High (Class III)	Cramer Class III	1.027933553	1.5	NA	200	0.00145923828988974	NA	194.565105318631
2,4,4-Trimethylhexane-1,6-diamine	3236-54-2	CC(CN)CC(C)(C)CCN	DTXSID30274136	NO	NO	NO	NO	High (Class III)	Cramer Class III	1.026454231	1.5	NA	NA	0.00146134133865731	NA	NA
4-Vinylpyridine	100-43-6	C=Cc1ccncc1	DTXSID0051499	NO	NO	NO	NO	High (Class III)	Cramer Class III	1.023676623	1.5	NA	60	0.00146530649064163	NA	58.612259625665
1,3:2,4-Bis(3,4-dimethylbenzylidene)-D-sorbitol	135861-56-2	Cc1ccc(cc1C)C1OC[C@@H]2OC(O[C@H]([C@H](O)CO)[C@@H]2O1)c1ccc(C)c(C)c1	DTXSID4051297	NO	NO	NO	NO	High (Class III)	Cramer Class III	1.021479174	1.5	NA	123.1	0.00146845871964885	NA	120.511512259182
Vinyl chloride	75-01-4	ClC=C	DTXSID8021434	YES	YES	NO	NO	High (Class III)	Cramer Class III	1.019172486	1.5	NA	0.078	0.00147178227493869	NA	0.0765326782968119
tert-Butyl methacrylate	585-07-9	CC(=C)C(=O)OC(C)(C)C	DTXSID3060405	NO	NO	NO	NO	High (Class III)	Cramer Class III	1.016848206	1.5	NA	100	0.00147514642908265	NA	98.3430952721768
Monosodium cyanurate	2624-17-1	[Na+].O=c1[nH]c(=O)[n-]c(=O)[nH]1	DTXSID9043720	NO	NO	NO	NO	High (Class III)	Cramer Class III	1.011186297	1.5	NA	154	0.00148340617792213	NA	152.296367600005
2-Amino-4,6-dimethylpyrimidine	767-15-7	Cc1cc(C)nc(N)n1	DTXSID8052510	YES	YES	NO	NO	High (Class III)	Cramer Class III	1.010414878	1.5	NA	NA	0.00148453871044444	NA	NA
Trimethoxymethane	149-73-5	COC(OC)OC	DTXSID7027122	NO	NO	NO	NO	High (Class III)	Cramer Class III	1.009260728	1.5	NA	NA	0.00148623636924075	NA	NA
Trimethylenediaminetetraacetic acid	1939-36-2	OC(=O)CN(CCCN(CC(O)=O)CC(O)=O)CC(O)=O	DTXSID9029225	NO	NO	NO	NO	High (Class III)	Cramer Class III	0.997301664	1.5	NA	NA	0.00150405845507543	NA	NA
1-[(1-Butoxy-2-propanyl)oxy]-2-propanol	29911-28-2	CCCCOCC(C)OCC(C)O	DTXSID8027959	NO	NO	NO	NO	High (Class III)	Cramer Class III	0.99567495	1.5	NA	400	0.00150651575597036	NA	401.737534925429
N,N-Bis(4-tert-octylphenyl)amine	15721-78-5	CC(C)(C)CC(C)(C)c1ccc(Nc2ccc(cc2)C(C)(C)CC(C)(C)C)cc1	DTXSID3029310	NO	NO	NO	NO	High (Class III)	Cramer Class III	0.987556744	1.5	NA	50	0.00151890006231379	NA	50.6300020771262
N,N,N-Trimethyl-3-[(2-methylacryloyl)amino]propan-1-aminium chloride	51410-72-1	[Cl-].CC(=C)C(=O)NCCC[N+](C)(C)C	DTXSID2044682	YES	YES	NO	NO	High (Class III)	Cramer Class III	0.985656929	1.5	NA	1000	0.00152182768249986	NA	1014.55178833324
Benzoic acid, 3,6-dichloro-2-hydroxy-, dipotassium salt	68938-80-7	[K+].[K+].[O-]C(=O)c1c([O-])c(Cl)ccc1Cl	DTXSID8028898	NO	NO	NO	NO	High (Class III)	Cramer Class III	0.984683797	1.5	NA	NA	0.0015233316568933	NA	NA
Disodium 3-hydroxynaphthalene-2,7-disulfonate	135-51-3	[Na+].[Na+].Oc1cc2ccc(cc2cc1S([O-])(=O)=O)S([O-])(=O)=O	DTXSID8044543	NO	NO	NO	NO	High (Class III)	Cramer Class III	0.978111634	1.5	NA	NA	0.00153356728195301	NA	NA
Octinoxate	5466-77-3	CCCCC(CC)COC(=O)C=Cc1ccc(OC)cc1	DTXSID1025302	NO	NO	NO	NO	Low (Class I)	Cramer Class I	19.55721881	30	NA	450	0.00153396044148468	NA	23.0094066222701
1-Butene	106-98-9	CCC=C	DTXSID1026746	NO	NO	NO	NO	Low (Class I)	Cramer Class I	19.50074574	30	NA	1000	0.00153840270520854	NA	51.2800901736181
Butyl acrylate	141-32-2	CCCCOC(=O)C=C	DTXSID6024676	NO	NO	NO	NO	High (Class III)	Cramer Class III	0.974768861	1.5	NA	84	0.00153882634131457	NA	86.1742751136159
(2-Hydroxyethyl)dimethyl(3-((1-oxooctadecyl)amino)propyl)ammonium nitrate	2764-13-8	[O-][N+]([O-])=O.CCCCCCCCCCCCCCCCCC(=O)NCCC[N+](C)(C)CCO	DTXSID0062632	NO	NO	NO	NO	High (Class III)	Cramer Class III	0.969506773	1.5	NA	NA	0.00154717846411579	NA	NA
Dimethyl decanedioate	106-79-6	COC(=O)CCCCCCCCC(=O)OC	DTXSID1026740	NO	NO	NO	NO	Low (Class I)	Cramer Class I	19.26274622	30	NA	1000	0.00155741033274123	NA	51.9136777580409
N,N,N',N'-Tetramethyl-1,6-hexanediamine	111-18-2	CN(C)CCCCCCN(C)C	DTXSID5033701	NO	NO	NO	NO	High (Class III)	Cramer Class III	0.960448638	1.5	NA	22.5	0.00156177013601013	NA	23.4265520401519
2,4,6-Trichloro-s-triazine	108-77-0	Clc1nc(Cl)nc(Cl)n1	DTXSID6026799	NO	NO	NO	NO	High (Class III)	Cramer Class III	0.957899906	1.5	NA	16	0.00156592561561437	NA	16.7032065665533
N-Butyl-2,2,6,6-tetramethylpiperidin-4-amine	36177-92-1	CCCCNC1CC(C)(C)NC(C)(C)C1	DTXSID7044926	NO	NO	NO	NO	High (Class III)	Cramer Class III	0.949401606	1.5	NA	NA	0.00157994255594297	NA	NA
Zeaxanthin	144-68-3	C\C(\C=C\C=C(/C)\C=C\C1=C(C)C[C@@H](O)CC1(C)C)=C/C=C/C=C(\C)/C=C/C=C(\C)/C=C/C1=C(C)C[C@@H](O)CC1(C)C	DTXSID5046807	NO	NO	NO	NO	Intermediate (Class II)	Cramer Class II	5.598536928	9	NA	150	0.00160756285360703	NA	26.7927142267838
Methyl 3-sulfamoylthiophene-2-carboxylate	59337-93-8	COC(=O)c1sccc1S(N)(=O)=O	DTXSID0044490	NO	NO	NO	NO	High (Class III)	Cramer Class III	0.932600686	1.5	NA	NA	0.00160840542208222	NA	NA
Benzal chloride	98-87-3	ClC(Cl)c1ccccc1	DTXSID6025014	YES	YES	NO	NO	High (Class III)	Cramer Class III	0.932286455	1.5	NA	NA	0.00160894754177245	NA	NA
Trihexyltetradecylphosphonium hexafluorophosphate	374683-44-0	F[P-](F)(F)(F)(F)F.CCCCCCCCCCCCCC[P+](CCCCCC)(CCCCCC)CCCCCC	DTXSID5047950	NO	NO	NO	NO	High (Class III)	Cramer Class III	0.927033451	1.5	NA	NA	0.00161806458912776	NA	NA
Duralink HTS	5719-73-3	[Na+].[Na+].[O-]S(=O)(=O)SCCCCCCSS([O-])(=O)=O	DTXSID3042473	NO	NO	NO	NO	High (Class III)	Cramer Class III	0.920021167	1.5	NA	NA	0.00163039727106626	NA	NA
Phosphorodithioic acid, mixed O,O-bis(1,3-dimethylbutyl and iso-Pr) esters	84605-28-7	CC(C)CC(C)OP(S)(=S)OC(C)C	DTXSID5029053	NO	NO	NO	NO	High (Class III)	Cramer Class III	0.919466433	1.5	NA	NA	0.00163138092502829	NA	NA
3,5-Dimethylpyridine	591-22-0	Cc1cncc(C)c1	DTXSID5052254	NO	NO	NO	NO	High (Class III)	Cramer Class III	0.903803563	1.5	NA	NA	0.00165965267388529	NA	NA
Raffinose	512-69-6	OC[C@H]1O[C@@](CO)(O[C@H]2O[C@H](CO[C@H]3O[C@H](CO)[C@H](O)[C@H](O)[C@H]3O)[C@@H](O)[C@H](O)[C@H]2O)[C@@H](O)[C@@H]1O	DTXSID8041111	NO	NO	NO	NO	High (Class III)	Cramer Class III	0.903400605	1.5	NA	NA	0.0016603929549062	NA	NA
Guanidine, N,N,N',N'-tetramethyl-	80-70-6	CN(C)C(=N)N(C)C	DTXSID2058835	NO	NO	NO	NO	High (Class III)	Cramer Class III	0.900751878	1.5	NA	10	0.00166527546224	NA	11.1018364149333
4-Morpholinecarboxaldehyde	4394-85-8	O=CN1CCOCC1	DTXSID7044427	NO	NO	NO	NO	High (Class III)	Cramer Class III	0.88825339	1.5	0.217056138504343	120	0.00168870731807733	0.244362859683927	135.096585446187
3,6-Dimethyl-4-octyne-3,6-diol	78-66-0	CCC(C)(O)C#CC(C)(O)CC	DTXSID1041475	NO	NO	NO	NO	High (Class III)	Cramer Class III	0.875567414	1.5	NA	NA	0.00171317476646064	NA	NA
Caprylic diethanolamide	3077-30-3	CCCCCCCC(=O)N(CCO)CCO	DTXSID6062832	NO	NO	NO	NO	High (Class III)	Cramer Class III	0.874122327	1.5	NA	NA	0.00171600696340525	NA	NA
1,1-Dimethylpiperidinium chloride	24307-26-4	[Cl-].C[N+]1(C)CCCCC1	DTXSID1024170	NO	NO	NO	NO	High (Class III)	Cramer Class III	0.865997943	1.5	NA	30	0.00173210573087932	NA	34.6421146175863
o-Ethoxyphenol	94-71-3	CCOc1ccccc1O	DTXSID2042276	NO	NO	NO	NO	Intermediate (Class II)	Cramer Class II	5.177111651	9	NA	NA	0.00173842107466652	NA	NA
C.I. Pigment Blue 61	1324-76-1	OS(=O)(=O)c1ccccc1Nc1ccc(cc1)C(=C1C=CC(C=C1)=Nc1ccccc1)c1ccc(Nc2ccccc2)cc1	DTXSID2027383	NO	NO	NO	NO	High (Class III)	Cramer Class III	0.859216358	1.5	NA	1000	0.00174577681864851	NA	1163.85121243234
(1S-(1alpha,3alpha,4beta,6alpha))-3,7,7-Trimethylbicyclo(4.1.0)heptane-3,4-diol	10395-46-7	CC1(C)[C@@H]2C[C@H](O)[C@@](C)(O)C[C@H]12	DTXSID80146157	NO	NO	NO	NO	High (Class III)	Cramer Class III	0.845811318	1.5	NA	NA	0.00177344517397437	NA	NA
1,4-Diisocyanatobenzene	104-49-4	O=C=Nc1ccc(cc1)N=C=O	DTXSID3025883	YES	YES	NO	NO	High (Class III)	Cramer Class III	0.845511775	1.5	NA	NA	0.00177407345982852	NA	NA
1,4-Dichloro-2-methoxybenzene	1984-58-3	COc1cc(Cl)ccc1Cl	DTXSID8027452	NO	NO	NO	NO	High (Class III)	Cramer Class III	0.843057647	1.5	NA	NA	0.0017792377607127	NA	NA
2,4-Dichlorophenol	120-83-2	Oc1ccc(Cl)cc1Cl	DTXSID1020439	NO	NO	NO	NO	High (Class III)	Cramer Class III	0.841110558	1.5	NA	0.3	0.00178335652279376	NA	0.356671304558752
Solketal	100-79-8	CC1(C)OCC(CO)O1	DTXSID9021845	NO	NO	NO	NO	High (Class III)	Cramer Class III	0.839855644	1.5	NA	1000	0.00178602121771298	NA	1190.68081180865
Sodium O,O-diisopropyl dithiophosphate	27205-99-8	[Na+].CC(C)OP([S-])(=S)OC(C)C	DTXSID8067286	NO	NO	NO	NO	High (Class III)	Cramer Class III	0.833867291	1.5	NA	200	0.00179884738997395	NA	239.846318663194
Methyl bromide	74-83-9	CBr	DTXSID8020832	YES	YES	NO	NO	High (Class III)	Cramer Class III	0.833100234	1.5	NA	0.13	0.0018005036354365	NA	0.156043648404497
2-Thiophenecarboxylic acid, 3-(isocyanatosulfonyl)-, methyl ester	79277-18-2	COC(=O)c1sccc1S(=O)(=O)N=C=O	DTXSID2073647	YES	YES	NO	NO	High (Class III)	Cramer Class III	0.821599097	1.5	NA	NA	0.00182570794621991	NA	NA
1-{Bis[3-(dimethylamino)propyl]amino}propan-2-ol	67151-63-7	CC(O)CN(CCCN(C)C)CCCN(C)C	DTXSID2044975	NO	NO	NO	NO	High (Class III)	Cramer Class III	0.818674478	1.5	NA	25	0.0018322300747233	NA	30.537167912055
1H-Imidazole-1-ethanol, 2-heptyl-4,5-dihydro-	36060-61-4	CCCCCCCC1=NCCN1CCO	DTXSID7067954	NO	NO	NO	NO	High (Class III)	Cramer Class III	0.803592435	1.5	NA	NA	0.0018666178707867	NA	NA
Allylthiourea	109-57-9	NC(=S)NCC=C	DTXSID3024449	NO	NO	NO	NO	High (Class III)	Cramer Class III	0.803230884	1.5	NA	NA	0.0018674580744831	NA	NA
Potassium benzoate	582-25-2	[K+].[O-]C(=O)c1ccccc1	DTXSID1027219	NO	NO	NO	NO	High (Class III)	Cramer Class III	0.802592585	1.5	NA	NA	0.00186894325718197	NA	NA
N,N-Bis(2-hydroxyethyl)decanamide	136-26-5	CCCCCCCCCC(=O)N(CCO)CCO	DTXSID3042184	NO	NO	NO	NO	High (Class III)	Cramer Class III	0.801729017	1.5	NA	NA	0.00187095635581817	NA	NA
2-Propenoic acid, 2-methyl-, eicosyl ester	45294-18-6	CCCCCCCCCCCCCCCCCCCCOC(=O)C(C)=C	DTXSID7028017	NO	NO	NO	NO	High (Class III)	Cramer Class III	0.789667813	1.5	NA	NA	0.00189953291156873	NA	NA
2-Propenoic acid, 2-methylbutyl ester	44914-03-6	CCC(C)COC(=O)C=C	DTXSID8029367	NO	NO	NO	NO	High (Class III)	Cramer Class III	0.789667813	1.5	NA	111	0.00189953291156873	NA	140.565435456086
D&C Red 28	18472-87-2	[Na+].[Na+].Oc1c(Br)cc2C(c3cc(Br)c([O-])c(Br)c3Oc2c1Br)c1c(Cl)c(Cl)c(Cl)c(Cl)c1C([O-])=O	DTXSID1031090	NO	NO	NO	NO	High (Class III)	Cramer Class III	0.787263535	1.5	NA	50	0.00190533402515588	NA	63.5111341718628
4-Methylpent-3-en-2-one	141-79-7	CC(C)=CC(C)=O	DTXSID1029170	YES	YES	NO	NO	Low (Class I)	Cramer Class I	15.60587768	30	NA	NA	0.00192235262989707	NA	NA
3,5-Diethyl-1-phenyl-2-propyl-1,2-dihydropyridine	34562-31-7	CCCC1N(C=C(CC)C=C1CC)c1ccccc1	DTXSID2044923	NO	NO	NO	NO	High (Class III)	Cramer Class III	0.779875344	1.5	NA	NA	0.00192338430948011	NA	NA
2-Imidazolidinone, 4,5-dihydroxy-1,3-bis(methoxymethyl)-	3001-61-4	COCN1C(O)C(O)N(COC)C1=O	DTXSID2029248	NO	NO	NO	NO	High (Class III)	Cramer Class III	0.775385352	1.5	NA	NA	0.00193452197172794	NA	NA
O,O-Mixed bis(isobutyl pentyl) ester of phosphorodithioic acid	68516-01-8	CCCCCOP(S)(=S)OCC(C)C	DTXSID4028672	NO	NO	NO	NO	High (Class III)	Cramer Class III	0.775167373	1.5	NA	NA	0.00193506596413469	NA	NA
6-Hydroxy-4(1H)-pyrimidinone	1193-24-4	Oc1cc(O)ncn1	DTXSID6025434	NO	NO	NO	NO	High (Class III)	Cramer Class III	0.772914897	1.5	NA	NA	0.00194070525205571	NA	NA
21-Amino-N-(2-((2-((2-((2-aminoethyl)amino)ethyl)amino)ethyl)amino)ethyl)-9-(1-hydroxynonyl)-9,12,15,18-tetraazahenicosanamide	68298-14-6	CCCCCCCCC(O)C(CCCCCCCC(=O)NCCNCCNCCNCCN)NCCNCCNCCNCCN	DTXSID6041474	NO	NO	NO	NO	High (Class III)	Cramer Class III	0.772591794	1.5	NA	NA	0.00194151686783254	NA	NA
Merphos	150-50-5	CCCCSP(SCCCC)SCCCC	DTXSID6024173	NO	NO	NO	NO	High (Class III)	Cramer Class III	0.770749372	1.5	NA	NA	0.00194615792693763	NA	NA
Benzenepropanoic acid, 3-(2H-benzotriazol-2-yl)-5-(1,1-dimethylethyl)-4-hydroxy-, methyl ester	84268-33-7	COC(=O)CCc1cc(c(O)c(c1)C(C)(C)C)-n1nc2ccccc2n1	DTXSID9036488	NO	NO	NO	NO	High (Class III)	Cramer Class III	0.769045433	1.5	NA	NA	0.00195046994057112	NA	NA
Dimethyl octadecylphosphonate	25371-54-4	CCCCCCCCCCCCCCCCCCP(=O)(OC)OC	DTXSID7067087	YES	YES	NO	NO	High (Class III)	Cramer Class III	0.766699367	1.5	NA	300	0.00195643829193353	NA	391.287658386706
2-Methylnaphthalene	91-57-6	Cc1ccc2ccccc2c1	DTXSID4020878	NO	NO	NO	NO	High (Class III)	Cramer Class III	0.756407079	1.5	NA	4	0.0019830591775834	NA	5.28815780688906
4-Methylpyridine	108-89-4	Cc1ccncc1	DTXSID4021892	NO	NO	NO	NO	High (Class III)	Cramer Class III	0.755763199	1.5	NA	1	0.00198474866464092	NA	1.32316577642728
Potassium carbonate	584-08-7	[K+].[K+].[O-]C([O-])=O	DTXSID2036245	NO	NO	NO	NO	High (Class III)	Cramer Class III	0.75474177	1.5	NA	3331	0.00198743472220969	NA	4413.43003978699
Fenuron	101-42-8	CN(C)C(=O)Nc1ccccc1	DTXSID7037551	NO	NO	NO	NO	High (Class III)	Cramer Class III	0.753581926	1.5	7.21076938306872	NA	0.0019904935989667	9.56866020041558	NA
2,5-Dimethyl-3-hexyne-2,5-diol	142-30-3	CC(C)(O)C#CC(C)(C)O	DTXSID2027096	NO	NO	NO	NO	High (Class III)	Cramer Class III	0.752693301	1.5	NA	NA	0.001992843563251	NA	NA
2-Methylpyridine	109-06-8	Cc1ccccn1	DTXSID9021899	NO	NO	NO	NO	High (Class III)	Cramer Class III	0.74908344	1.5	NA	3	0.00200244715061382	NA	4.00489430122764
D-Fructose	57-48-7	OC[C@H]1O[C@](O)(CO)[C@@H](O)[C@@H]1O	DTXSID5023081	NO	NO	NO	NO	High (Class III)	Cramer Class III	0.746662735	1.5	NA	NA	0.00200893914974878	NA	NA
Methyl hydrogen adipate	627-91-8	COC(=O)CCCCC(O)=O	DTXSID9044451	NO	NO	NO	NO	Low (Class I)	Cramer Class I	14.91431827	30	NA	NA	0.00201148986208405	NA	NA
2-Propanamine, N-(1-methylethyl)-, lithium salt	4111-54-0	[Li+].CC(C)[N-]C(C)C	DTXSID6063305	NO	NO	NO	NO	High (Class III)	Cramer Class III	0.745079596	1.5	NA	NA	0.00201320772713792	NA	NA
9-Phosphabicyclo[3.3.1]nonane	13887-02-0	C1CC2CCCC(C1)P2	DTXSID7065673	NO	NO	NO	NO	High (Class III)	Cramer Class III	0.745079596	1.5	NA	NA	0.00201320772713792	NA	NA
trans-beta-Farnesene	18794-84-8	CC(C)=CCC\C(C)=C\CCC(=C)C=C	DTXSID9047049	NO	NO	NO	NO	Low (Class I)	Cramer Class I	14.88350582	30	NA	250	0.00201565413168226	NA	16.7971177640189
4-Cumylphenol	599-64-4	CC(C)(c1ccccc1)c1ccc(O)cc1	DTXSID3022536	NO	NO	NO	NO	High (Class III)	Cramer Class III	0.741840756	1.5	0.0476143118072412	50	0.00202199729236769	0.0641840063681284	67.3999097455897
1-Phenylpropan-1-one	93-55-0	CCC(=O)c1ccccc1	DTXSID2044470	NO	NO	NO	NO	Low (Class I)	Cramer Class I	14.72853844	30	NA	75	0.00203686198207729	NA	5.09215495519323
Butyl 4,4-di(tert-butylperoxy)valerate	995-33-5	CCCCOC(=O)CCC(C)(OOC(C)(C)C)OOC(C)(C)C	DTXSID1061366	NO	NO	NO	NO	High (Class III)	Cramer Class III	0.735396036	1.5	NA	300	0.00203971727690955	NA	407.943455381911
Bis(2-chloroethyl) (2-(((2-chloroethoxy)(2-chloroethyl)phosphinyl)oxy)ethyl)phosphonate	58823-09-9	ClCCOP(=O)(CCCl)OCCP(=O)(OCCCl)OCCCl	DTXSID9028047	YES	YES	NO	NO	High (Class III)	Cramer Class III	0.731852131	1.5	NA	NA	0.00204959435992952	NA	NA
2-Allylphenol	1745-81-9	Oc1ccccc1CC=C	DTXSID3022164	YES	YES	NO	NO	Low (Class I)	Cramer Class I	14.60114732	30	NA	NA	0.00205463306016421	NA	NA
2-Phenylethyl phenylacetate	102-20-5	O=C(Cc1ccccc1)OCCc1ccccc1	DTXSID0044494	NO	NO	NO	NO	Low (Class I)	Cramer Class I	14.54240551	30	NA	50	0.00206293243434662	NA	3.43822072391103
Methanesulfonyl chloride	124-63-0	CS(Cl)(=O)=O	DTXSID1021615	NO	NO	NO	NO	High (Class III)	Cramer Class III	0.720923985	1.5	NA	NA	0.00208066319225043	NA	NA
Sodium thiomethoxide	7/8/5188	[Na+].C[S-]	DTXSID7027592	NO	NO	NO	NO	High (Class III)	Cramer Class III	0.718446328	1.5	NA	NA	0.00208783863392507	NA	NA
Niacinamide	98-92-0	NC(=O)c1cccnc1	DTXSID2020929	NO	NO	NO	NO	Low (Class I)	Cramer Class I	14.25678907	30	NA	12.5	0.002104260633492	NA	0.876775263954999
Butanoic acid, 3,3-bis[(1,1-dimethylpropyl)dioxy]-, ethyl ester	67567-23-1	CCOC(=O)CC(C)(OOC(C)(C)CC)OOC(C)(C)CC	DTXSID0070499	NO	NO	NO	NO	High (Class III)	Cramer Class III	0.711171518	1.5	NA	NA	0.00210919582974638	NA	NA
DL-alpha Tocopheryl nicotinate	43119-47-7	CC(C)CCC[C@@H](C)CCC[C@@H](C)CCC[C@]1(C)CCc2c(C)c(OC(=O)c3cccnc3)c(C)c(C)c2O1	DTXSID1046396	NO	NO	NO	NO	High (Class III)	Cramer Class III	0.706232164	1.5	NA	NA	0.00212394744456867	NA	NA
Phenol, 3-(chloromethyl)-6-(1,1-dimethylethyl)-2,4-dimethyl-	23500-79-0	Cc1cc(c(O)c(C)c1CCl)C(C)(C)C	DTXSID3027827	YES	YES	NO	NO	High (Class III)	Cramer Class III	0.697834898	1.5	NA	NA	0.00214950556972575	NA	NA
C.I. Pigment Red 57	5858-81-1	[Na+].[Na+].Cc1ccc(N=Nc2c(O)c(cc3ccccc23)C([O-])=O)c(c1)S([O-])(=O)=O	DTXSID6064038	YES	YES	NO	NO	High (Class III)	Cramer Class III	0.696558824	1.5	NA	1000	0.00215344339676329	NA	1435.62893117552
2H-3,1-Benzoxazine-2,4(1H)-dione	118-48-9	O=c1[nH]c2ccccc2c(=O)o1	DTXSID6026955	NO	NO	YES	NO	High (Class III)	Anti-cholinesterase	0.137876057	0.3	NA	NA	0.00217586727186432	NA	NA
C.I. Pigment Red 52, calcium salt (1:1)	17852-99-2	[Ca++].Cc1cc(N=Nc2c(O)c(cc3ccccc23)C([O-])=O)c(cc1Cl)S([O-])(=O)=O	DTXSID2066270	YES	YES	NO	NO	High (Class III)	Cramer Class III	0.6863227	1.5	NA	NA	0.00218556081563381	NA	NA
Undecanedioic acid	1852-04-6	OC(=O)CCCCCCCCCC(O)=O	DTXSID0044862	NO	NO	NO	NO	Low (Class I)	Cramer Class I	13.61046255	30	NA	1000	0.00220418666079795	NA	73.4728886932649
3-Dimethylaminopropionitrile	1738-25-6	CN(C)CCC#N	DTXSID0027432	NO	NO	NO	NO	High (Class III)	Cramer Class III	0.676934209	1.5	NA	10	0.00221587265063155	NA	14.7724843375437
2-Acrylamido-2-methylpropanesulphonate sodium salt	5165-97-9	[Na+].CC(C)(CS([O-])(=O)=O)NC(=O)C=C	DTXSID2027591	YES	YES	NO	NO	High (Class III)	Cramer Class III	0.676299584	1.5	NA	NA	0.00221795197792107	NA	NA
2-[2-[2-(2-Hydroxypropoxy)propoxy]propoxy]-1-propanol	24800-25-7	CC(O)COC(C)COC(C)COC(C)CO	DTXSID7029324	NO	NO	NO	NO	High (Class III)	Cramer Class III	0.674660509	1.5	NA	NA	0.00222334045047833	NA	NA
2-Hydroxyethyl octadecanoate	111-60-4	CCCCCCCCCCCCCCCCCC(=O)OCCO	DTXSID5026881	NO	NO	NO	NO	Low (Class I)	Cramer Class I	13.44940061	30	NA	NA	0.00223058267575837	NA	NA
Nickel, [ethanedioato(2-)-.kappa.O1,.kappa.O2]-	547-67-1	[Ni++].[O-]C(=O)C([O-])=O	DTXSID5060277	NO	NO	NO	NO	High (Class III)	Cramer Class III	0.671389783	1.5	NA	NA	0.00223417162128605	NA	NA
N,N-Bis(hydroxyethyl) C12-18 amides	68155-06-6	CCCCCCCCCCCCCCCC(=O)N(CCO)CCO	DTXSID6029414	NO	NO	NO	NO	High (Class III)	Cramer Class III	0.671297532	1.5	NA	NA	0.00223447864545404	NA	NA
Carbonodithioic acid, O-pentyl ester, sodium salt	7607-99-0	[Na+].CCCCCOC([S-])=S	DTXSID1064748	NO	NO	NO	NO	High (Class III)	Cramer Class III	0.670895982	1.5	NA	NA	0.00223581604338778	NA	NA
Hexadecyl trimethyl ammonium chloride	112-02-7	[Cl-].CCCCCCCCCCCCCCCC[N+](C)(C)C	DTXSID6026901	NO	NO	NO	NO	High (Class III)	Cramer Class III	0.668949167	1.5	NA	10	0.00224232284603473	NA	14.9488189735648
2-Aminoethanol hydrochloride	2002-24-6	Cl.NCCO	DTXSID8049593	NO	NO	NO	NO	High (Class III)	Cramer Class III	0.668321262	1.5	NA	NA	0.00224442956597122	NA	NA
Salicylaldehyde	90-02-8	Oc1ccccc1C=O	DTXSID1021792	YES	YES	NO	NO	Low (Class I)	Cramer Class I	13.34832438	30	NA	10	0.00224747310193851	NA	0.749157700646169
Hexadecanoyl chloride	112-67-4	CCCCCCCCCCCCCCCC(Cl)=O	DTXSID4051582	YES	YES	NO	NO	High (Class III)	Cramer Class III	0.663633229	1.5	NA	NA	0.00226028464888698	NA	NA
(2-Hydroxyethyl)ammonium nitrate	20748-72-5	NCCO.O[N+]([O-])=O	DTXSID7066649	NO	NO	NO	NO	High (Class III)	Cramer Class III	0.662497923	1.5	NA	300	0.00226415804174529	NA	452.831608349057
Tetramethylol acetylenediurea	5395-50-6	OCN1C2C(N(CO)C1=O)N(CO)C(=O)N2CO	DTXSID8063830	YES	YES	NO	NO	High (Class III)	Cramer Class III	0.662481776	1.5	NA	1000	0.0022642132272028	NA	1509.47548480186
Isoborneol	124-76-5	CC1(C)[C@@H]2CC[C@@]1(C)[C@H](O)C2	DTXSID2042060	NO	NO	NO	NO	Low (Class I)	Cramer Class I	13.22051094	30	NA	15	0.00226920125373006	NA	1.13460062686503
1,1-Ethanediol diacetate	542-10-9	CC(OC(C)=O)OC(C)=O	DTXSID1027188	NO	NO	NO	NO	Low (Class I)	Cramer Class I	13.15413001	30	NA	NA	0.00228065253857104	NA	NA
Bis(2-ethylhexyl) dithiophosphate	5810-88-8	CCCCC(CC)COP(S)(=S)OCC(CC)CCCC	DTXSID9027605	NO	NO	NO	NO	High (Class III)	Cramer Class III	0.655089894	1.5	NA	NA	0.00228976208263717	NA	NA
N,N'-Dibutylhexane-1,6-diamine	11/4/4835	CCCCNCCCCCCNCCCC	DTXSID6038823	NO	NO	NO	NO	High (Class III)	Cramer Class III	0.653114064	1.5	NA	NA	0.00229668917373061	NA	NA
Triisopropyl orthoborate	5419-55-6	CC(C)OB(OC(C)C)OC(C)C	DTXSID7027598	NO	NO	NO	NO	High (Class III)	Cramer Class III	0.651054899	1.5	NA	NA	0.00230395317246511	NA	NA
2-(Diethylamino)ethyl methacrylate	105-16-8	CCN(CC)CCOC(=O)C(C)=C	DTXSID4026713	NO	NO	NO	NO	High (Class III)	Cramer Class III	0.650626348	1.5	NA	NA	0.00230547072772405	NA	NA
Isooctadecanamide, N,N-bis(2-hydroxyethyl)-	52794-79-3	CC(C)CCCCCCCCCCCCCCC(=O)N(CCO)CCO	DTXSID1068807	NO	NO	NO	NO	High (Class III)	Cramer Class III	0.650598687	1.5	NA	NA	0.00230556874763567	NA	NA
3-(Octyloxy)propanenitrile	16728-49-7	CCCCCCCCOCCC#N	DTXSID8044599	NO	NO	NO	NO	High (Class III)	Cramer Class III	0.650151153	1.5	NA	NA	0.00230715579458489	NA	NA
Octadecanamide	124-26-5	CCCCCCCCCCCCCCCCCC(N)=O	DTXSID9027025	NO	NO	NO	NO	High (Class III)	Cramer Class III	0.648797409	1.5	NA	30	0.00231196977545266	NA	46.2393955090533
Decamethyltetrasiloxane	141-62-8	C[Si](C)(C)O[Si](C)(C)O[Si](C)(C)O[Si](C)(C)C	DTXSID2044551	NO	NO	NO	NO	High (Class III)	Cramer Class III	0.648219105	1.5	NA	25	0.00231403238261544	NA	38.567206376924
1-Propyne	74-99-7	CC#C	DTXSID0026387	NO	NO	NO	NO	High (Class III)	Cramer Class III	0.645213278	1.5	NA	NA	0.00232481266450316	NA	NA
Calcium carbide (CaC2)	75-20-7	[Ca++].[C-]#[C-]	DTXSID4026399	NO	NO	NO	NO	High (Class III)	Cramer Class III	0.643228501	1.5	NA	1840	0.00233198621899996	NA	2860.56976197328
Benzene, ethenyl-​, ar-​bromo derivs.	125904-11-2	Brc1ccc(Br)c(C=C)c1	DTXSID6029094	NO	NO	NO	NO	High (Class III)	Cramer Class III	0.641396206	1.5	NA	100	0.00233864807114247	NA	155.909871409498
Formamide, N,N'-1,6-hexanediylbis[N-(2,2,6,6-tetramethyl-4-piperidinyl)-	124172-53-8	CC1(C)CC(CC(C)(C)N1)N(CCCCCCN(C=O)C1CC(C)(C)NC(C)(C)C1)C=O	DTXSID9073094	NO	NO	NO	NO	High (Class III)	Cramer Class III	0.639738144	1.5	NA	1000	0.00234470933782557	NA	1563.13955855038
Trimellitic anhydride	552-30-7	OC(=O)c1ccc2C(=O)OC(=O)c2c1	DTXSID7026235	NO	NO	NO	NO	High (Class III)	Cramer Class III	0.635615535	1.5	NA	NA	0.00235991714708483	NA	NA
Butanoic acid, 3,3-bis[(1,1-dimethylethyl)dioxy]-, ethyl ester	55794-20-2	CCOC(=O)CC(C)(OOC(C)(C)C)OOC(C)(C)C	DTXSID4069050	NO	NO	NO	NO	High (Class III)	Cramer Class III	0.635141293	1.5	NA	NA	0.00236167923032521	NA	NA
C.I. Vat Yellow 33	12227-50-8	O=C(Nc1cccc2C(=O)c3ccccc3C(=O)c12)c1ccc(cc1)-c1ccc(cc1)N=Nc1ccc(cc1)-c1ccc(cc1)C(=O)Nc1cccc2C(=O)c3ccccc3C(=O)c12	DTXSID4065280	YES	YES	NO	NO	High (Class III)	Cramer Class III	0.63272314	1.5	NA	NA	0.0023707051396919	NA	NA
1-(4-Chlorophenyl)-4,4-dimethylpent-1-en-3-one	1577-03-3	CC(C)(C)C(=O)C=Cc1ccc(Cl)cc1	DTXSID8044595	NO	NO	NO	NO	High (Class III)	Cramer Class III	0.632051826	1.5	NA	NA	0.00237322310971379	NA	NA
1-Propanaminium, N-(carboxymethyl)-N,N-dimethyl-3-[(1-oxooctadecyl)amino]-, inner salt	6179-44-8	CCCCCCCCCCCCCCCCCC(=O)NCCC[N+](C)(C)CC([O-])=O	DTXSID9064132	NO	NO	NO	NO	High (Class III)	Cramer Class III	0.631306189	1.5	NA	NA	0.00237602612826595	NA	NA
Potassium 2,5-dichlorophenolate	68938-81-8	[K+].[O-]c1cc(Cl)ccc1Cl	DTXSID3028899	NO	NO	NO	NO	High (Class III)	Cramer Class III	0.631038201	1.5	NA	NA	0.0023770351741352	NA	NA
Acrylamide	79-06-1	NC(=O)C=C	DTXSID5020027	YES	YES	NO	NO	High (Class III)	Cramer Class III	0.625872077	1.5	NA	0.1	0.00239665589043366	NA	0.159777059362244
Diallylamine	124-02-7	C=CCNCC=C	DTXSID1024918	NO	NO	NO	NO	High (Class III)	Cramer Class III	0.622321455	1.5	NA	75	0.00241032988329159	NA	120.516494164579
1-Hexyl-3-methylimidazolium iodide	178631-05-5	[I-].CCCCCCn1cc[n+](C)c1	DTXSID0047951	NO	NO	NO	NO	High (Class III)	Cramer Class III	0.609485786	1.5	NA	NA	0.00246109102862655	NA	NA
5-Amino-3-methylisoxazole	14678-02-5	Cc1cc(N)on1	DTXSID70163474	YES	YES	NO	NO	High (Class III)	Cramer Class III	0.606589413	1.5	NA	NA	0.00247284236726367	NA	NA
2-Phenylpropan-2-ol	617-94-7	CC(C)(O)c1ccccc1	DTXSID3027247	NO	NO	NO	NO	High (Class III)	Cramer Class III	0.605553403	1.5	NA	7950	0.0024770730253827	NA	13128.4870345283
Dichloropinacolin	22591-21-5	CC(C)(C)C(=O)C(Cl)Cl	DTXSID8027822	YES	YES	NO	NO	High (Class III)	Cramer Class III	0.603256855	1.5	NA	NA	0.00248650303360415	NA	NA
N,N-Dimethyl-2-(morpholin-4-yl)ethanamine	5/1/4385	CN(C)CCN1CCOCC1	DTXSID0044943	NO	NO	NO	NO	High (Class III)	Cramer Class III	0.602783819	1.5	NA	NA	0.00248845432262673	NA	NA
N,N'-Dimethylimidazolidinone	80-73-9	CN1CCN(C)C1=O	DTXSID1073153	NO	NO	NO	NO	High (Class III)	Cramer Class III	0.601881118	1.5	NA	20	0.00249218650517626	NA	33.2291534023501
N-[2-(3,5-Di-tert-butyl-4-hydroxyphenyl)ethyl]-5-{[3-(3,5-di-tert-butyl-4-hydroxyphenyl)propanoyl]amino}pentanamide	69851-61-2	CC(C)(C)c1cc(CCC(=O)NCCCNC(=O)CCc2cc(c(O)c(c2)C(C)(C)C)C(C)(C)C)cc(c1O)C(C)(C)C	DTXSID7052442	NO	NO	NO	NO	High (Class III)	Cramer Class III	0.601421434	1.5	NA	NA	0.00249409135624521	NA	NA
Butyl isocyanate	111-36-4	CCCCN=C=O	DTXSID6026872	YES	YES	NO	NO	High (Class III)	Cramer Class III	0.600726292	1.5	NA	55	0.00249697744209937	NA	91.5558395436436
Carbamothioic acid, 2-propenyl-, O-(2-methylpropyl) ester	86329-09-1	CC(C)COC(=S)NCC=C	DTXSID0072930	YES	YES	NO	NO	High (Class III)	Cramer Class III	0.598973704	1.5	NA	NA	0.00250428356033473	NA	NA
Bis(t-butyl dioxyisopropyl)benzene	25155-25-3	CC(C)(C)OOC(C)(C)c1ccc(cc1)C(C)(C)OOC(C)(C)C	DTXSID7024611	NO	NO	NO	NO	High (Class III)	Cramer Class III	0.598380744	1.5	NA	100	0.00250676515753655	NA	167.117677169104
Pentan-2-ol	6032-29-7	CCCC(C)O	DTXSID3052721	NO	NO	NO	NO	Intermediate (Class II)	Cramer Class II	3.577619614	9	NA	NA	0.00251563915984278	NA	NA
N,N'-Diethylthiourea	105-55-5	CCNC(=S)NCC	DTXSID8020466	NO	NO	NO	NO	High (Class III)	Cramer Class III	0.595926177	1.5	NA	15	0.00251709030059943	NA	25.1709030059943
Octanoic acid triethanolamine salt	22919-56-8	CCCCCCCC(O)=O.OCCN(CCO)CCO	DTXSID8066842	NO	NO	NO	NO	High (Class III)	Cramer Class III	0.595898175	1.5	NA	NA	0.00251720858181853	NA	NA
Silane, trimethyl(octadecyloxy)-	18748-98-6	CCCCCCCCCCCCCCCCCCO[Si](C)(C)C	DTXSID5066405	NO	NO	NO	NO	High (Class III)	Cramer Class III	0.595303384	1.5	NA	NA	0.00251972362381196	NA	NA
2-Benzothiazolesulfenamide, N-(2-benzothiazolylthio)-N-(1,1-dimethylethyl)-	3741-80-8	CC(C)(C)N(Sc1nc2ccccc2s1)Sc1nc2ccccc2s1	DTXSID1041394	NO	NO	NO	NO	High (Class III)	Cramer Class III	0.594675254	1.5	NA	NA	0.00252238509995239	NA	NA
Ethene, 1,1'-[methylenebis(sulfonyl)]bis-	3278-22-6	C=CS(=O)(=O)CS(=O)(=O)C=C	DTXSID8062947	NO	NO	NO	NO	High (Class III)	Cramer Class III	0.594218667	1.5	NA	NA	0.00252432325556679	NA	NA
Myristyl myristate	3234-85-3	CCCCCCCCCCCCCCOC(=O)CCCCCCCCCCCCC	DTXSID5047403	NO	NO	NO	NO	Low (Class I)	Cramer Class I	11.87020644	30	NA	300	0.00252733599467205	NA	25.2733599467205
N-Methylphthalimide	550-44-7	CN1C(=O)c2ccccc2C1=O	DTXSID5027198	NO	NO	NO	NO	High (Class III)	Cramer Class III	0.58988988	1.5	NA	50	0.00254284748875502	NA	84.7615829585007
2,5-Dichlorophenol	583-78-8	Oc1cc(Cl)ccc1Cl	DTXSID7025003	NO	NO	NO	NO	High (Class III)	Cramer Class III	0.588473858	1.5	NA	NA	0.0025489662448183	NA	NA
2-Ethylhexyl fumarate	141-02-6	CCCCC(CC)COC(=O)\C=C\C(=O)OCC(CC)CCCC	DTXSID2051710	NO	NO	NO	NO	Low (Class I)	Cramer Class I	11.75210543	30	NA	1000	0.00255273407634839	NA	85.0911358782798
2,6-Dimethylpyridine	108-48-5	Cc1cccc(C)n1	DTXSID7051557	NO	NO	NO	NO	High (Class III)	Cramer Class III	0.587263245	1.5	NA	NA	0.00255422080774015	NA	NA
Silane, ethyltrimethoxy-	5314-55-6	CC[Si](OC)(OC)OC	DTXSID1063772	NO	NO	NO	NO	High (Class III)	Cramer Class III	0.587137199	1.5	NA	NA	0.00255476914519259	NA	NA
2-Ethylhexyl 4-(dimethylamino)benzoate	21245-02-3	CCCCC(CC)COC(=O)c1ccc(cc1)N(C)C	DTXSID7029320	YES	YES	NO	NO	High (Class III)	Cramer Class III	0.584327695	1.5	NA	50	0.00256705272201757	NA	85.5684240672522
1-Hexyl-3-methylimidazolium hexafluorophosphate	304680-35-1	F[P-](F)(F)(F)(F)F.CCCCCCn1cc[n+](C)c1	DTXSID6047949	NO	NO	NO	NO	High (Class III)	Cramer Class III	0.583648151	1.5	NA	NA	0.00257004155231188	NA	NA
Abietic acid	514-10-3	CC(C)C1=CC2=CC[C@@H]3[C@](C)(CCC[C@@]3(C)C(O)=O)[C@H]2CC1	DTXSID7022047	NO	NO	NO	NO	High (Class III)	Cramer Class III	0.583359989	1.5	NA	NA	0.00257131107426704	NA	NA
Furfurylamine	617-89-0	NCc1ccco1	DTXSID6052295	NO	NO	NO	NO	High (Class III)	Cramer Class III	0.583326414	1.5	NA	NA	0.0025714590733414	NA	NA
Ethanol, 2,2'-iminobis-, phosphate (1:?)	29870-32-4	OP(O)(O)=O.OCCNCCO	DTXSID8067521	NO	NO	NO	NO	High (Class III)	Cramer Class III	0.582031597	1.5	NA	NA	0.00257717967157031	NA	NA
Trinitroglycerin	55-63-0	[O-][N+](=O)OCC(CO[N+]([O-])=O)O[N+]([O-])=O	DTXSID1021407	NO	NO	NO	NO	High (Class III)	Cramer Class III	0.577784028	1.5	NA	3.04	0.00259612576206416	NA	5.26148154445003
1-Phenyl-3-pyrazolidinone	92-43-3	O=C1CCN(N1)c1ccccc1	DTXSID1049433	NO	NO	NO	NO	High (Class III)	Cramer Class III	0.577322281	1.5	NA	30	0.00259820216431245	NA	51.964043286249
Palmityl palmitate	540-10-3	CCCCCCCCCCCCCCCCOC(=O)CCCCCCCCCCCCCCC	DTXSID5047114	NO	NO	NO	NO	Low (Class I)	Cramer Class I	11.51074195	30	NA	1000	0.00260626118892362	NA	86.8753729641207
Isopropyl phosphorodithioate	107-56-2	CC(C)OP(S)(=S)OC(C)C	DTXSID3026770	NO	NO	NO	NO	High (Class III)	Cramer Class III	0.575341066	1.5	NA	NA	0.00260714920008856	NA	NA
Benoxacor	98730-04-2	CC1COc2ccccc2N1C(=O)C(Cl)Cl	DTXSID3029572	YES	YES	NO	NO	High (Class III)	Cramer Class III	0.573851398	1.5	NA	1	0.00261391713120824	NA	1.7426114208055
1,4-Butanediol diglycidyl ether	2425-79-8	C(CCOCC1CO1)COCC1CO1	DTXSID7024667	YES	YES	NO	NO	High (Class III)	Cramer Class III	0.570825599	1.5	NA	200	0.00262777283048933	NA	350.369710731911
Vinyl fluoride	75-02-5	FC=C	DTXSID3021435	YES	YES	NO	NO	High (Class III)	Cramer Class III	0.570347313	1.5	NA	NA	0.00262997644735112	NA	NA
Hex-3-yne-2,5-diol	3031-66-1	CC(O)C#CC(C)O	DTXSID3044910	NO	NO	NO	NO	High (Class III)	Cramer Class III	0.568161993	1.5	NA	5	0.00264009211893904	NA	8.80030706313014
(3-Aminopropyl)silanetriol	58160-99-9	NCCC[Si](O)(O)O	DTXSID7069233	NO	NO	NO	NO	High (Class III)	Cramer Class III	0.567787175	1.5	NA	NA	0.00264183494458113	NA	NA
Mono-C11-13-branched alkyl benzenesulfonic acid sodium salts	68608-89-9	[Na+].CCC(C(C)CC(C)CC(C)C)c1ccc(cc1)S([O-])(=O)=O	DTXSID0029472	NO	NO	NO	NO	High (Class III)	Cramer Class III	0.567511061	1.5	NA	50	0.00264312028977352	NA	88.1040096591175
2-Methyl-2-propanol, potassium salt	865-47-4	[K+].CC(C)(C)[O-]	DTXSID2061220	NO	NO	NO	NO	High (Class III)	Cramer Class III	0.565897921	1.5	NA	100	0.00265065472824029	NA	176.710315216019
Dodecyltrimethylammonium methyl sulphate	13623-06-8	COS([O-])(=O)=O.CCCCCCCCCCCC[N+](C)(C)C	DTXSID5065562	YES	YES	NO	NO	High (Class III)	Cramer Class III	0.565662402	1.5	NA	NA	0.00265175835391655	NA	NA
Methyl 4-methylbenzoate	99-75-2	COC(=O)c1ccc(C)cc1	DTXSID4025668	NO	NO	NO	NO	Low (Class I)	Cramer Class I	11.30695985	30	NA	NA	0.00265323308811431	NA	NA
Methyl 2-hydroxy-2-methylpropionate	2110-78-3	COC(=O)C(C)(C)O	DTXSID5062184	NO	NO	NO	NO	High (Class III)	Cramer Class III	0.564470756	1.5	NA	NA	0.00265735644239469	NA	NA
2,6-Di-tert-butyl-4-[(dimethylamino)methyl]phenol	88-27-7	CN(C)Cc1cc(c(O)c(c1)C(C)(C)C)C(C)(C)C	DTXSID0044997	NO	NO	NO	NO	High (Class III)	Cramer Class III	0.562839428	1.5	0.000223455154515696	25	0.00266505849693245	0.00039701403881694	44.4176416155408
Octanamide, N-hydroxy-	3/9/7377	CCCCCCCC(=O)NO	DTXSID8074609	NO	YES	NO	NO	High (Class III)	Cramer Class III	0.562464249	1.5	NA	NA	0.00266683616366167	NA	NA
Dipotassium 2,3-dihydroxypropyl phosphate	927-19-5	[K+].[K+].OCC(O)COP([O-])([O-])=O	DTXSID2048616	NO	NO	NO	YES	High (Class III)	Anti-cholinesterase	0.112299721	0.3	NA	NA	0.00267142248732746	NA	NA
n-Undecyl cyanide	2437-25-4	CCCCCCCCCCCC#N	DTXSID1022188	NO	NO	NO	NO	High (Class III)	Cramer Class III	0.559910146	1.5	NA	250	0.00267900128389529	NA	446.500213982549
2-Ethyl-N-(2-ethylphenyl)benzenamine (tripropenyl) derivs.	68608-77-5	CCc1c(CC=C)cccc1Nc1cc(CC=C)cc(CC=C)c1CC	DTXSID8028765	YES	YES	NO	NO	High (Class III)	Cramer Class III	0.559161572	1.5	NA	NA	0.00268258777983405	NA	NA
Alkanes, C4-12	68333-81-3	CCC(CC)C(C)C	DTXSID5029429	NO	NO	NO	NO	Low (Class I)	Cramer Class I	11.11622075	30	NA	NA	0.00269875892847846	NA	NA
N,N-dimethylpyridin-4-amine	1122-58-3	CN(C)c1ccncc1	DTXSID0044369	YES	YES	NO	NO	High (Class III)	Cramer Class III	0.555614803	1.5	NA	NA	0.00269971208812448	NA	NA
Dimethyl 2,6-naphthalenedicarboxylate	840-65-3	COC(=O)c1ccc2cc(ccc2c1)C(=O)OC	DTXSID6029202	NO	NO	NO	NO	High (Class III)	Cramer Class III	0.553780238	1.5	NA	1000	0.00270865570323945	NA	1805.7704688263
Furfuryl 2-furoate	615-11-2	O=C(OCc1ccco1)c1ccco1	DTXSID60210466	NO	NO	NO	NO	High (Class III)	Cramer Class III	0.551472122	1.5	NA	NA	0.00271999243508451	NA	NA
Bis(4-amino-3-methylcyclohexyl)methane	6864-37-5	CC1CC(CC2CCC(N)C(C)C2)CCC1N	DTXSID6029670	NO	NO	NO	NO	High (Class III)	Cramer Class III	0.54770595	1.5	NA	1	0.00273869582756952	NA	1.82579721837968
Imidazole	288-32-4	c1c[nH]cn1	DTXSID2029616	NO	NO	NO	NO	High (Class III)	Cramer Class III	0.545773628	1.5	NA	60	0.00274839223268589	NA	109.935689307436
Allylamine	107-11-9	NCC=C	DTXSID8024440	NO	NO	NO	NO	High (Class III)	Cramer Class III	0.544759853	1.5	NA	NA	0.00275350687415653	NA	NA
1-[2-{1-[2-Hydroxy-3,5-bis(2-methylbutan-2-yl)phenyl]ethyl}-4,6-bis(2-methylbutan-2-yl)phenyl]but-3-en-2-one	123968-25-2	CCC(C)(C)c1cc(C(C)c2cc(cc(c2CC(=O)C=C)C(C)(C)CC)C(C)(C)CC)c(O)c(c1)C(C)(C)CC	DTXSID7051630	YES	YES	NO	NO	High (Class III)	Cramer Class III	0.544375432	1.5	NA	1360	0.00275545131507698	NA	2498.27585900313
Tetrahydrothiophene	110-01-0	C1CCSC1	DTXSID3047760	NO	NO	NO	NO	High (Class III)	Cramer Class III	0.543327201	1.5	NA	NA	0.00276076735572825	NA	NA
1,2,3-Trichloropropane	96-18-4	ClCC(Cl)CCl	DTXSID9021390	YES	YES	NO	NO	High (Class III)	Cramer Class III	0.542428631	1.5	NA	0.0589724	0.00276534075503105	NA	0.108719187427995
(2-Dodecenyl)succinic anhydride	19780-11-1	CCCCCCCCCC=CCC1CC(=O)OC1=O	DTXSID7025217	NO	NO	NO	NO	High (Class III)	Cramer Class III	0.541971841	1.5	NA	50	0.00276767146653289	NA	92.2557155510963
Phosphoric acid, 2,2-bis(chloromethyl)-1,3-propanediyl tetrakis(2-chloroethyl) ester	38051-10-4	ClCCOP(=O)(OCCCl)OCC(CCl)(CCl)COP(=O)(OCCCl)OCCCl	DTXSID8028000	YES	YES	NO	YES	High (Class III)	Anti-cholinesterase	0.107686733	0.3	NA	15	0.00278585849567931	NA	139.292924783966
D-delta-Tocopherol	119-13-1	CC(C)CCC[C@@H](C)CCC[C@@H](C)CCC[C@]1(C)CCc2cc(O)cc(C)c2O1	DTXSID1046263	NO	NO	NO	NO	Intermediate (Class II)	Cramer Class II	3.22411477	9	NA	NA	0.00279146390312898	NA	NA
Benzyltrimethylammonium hydroxide	100-85-6	[OH-].C[N+](C)(C)Cc1ccccc1	DTXSID3044332	NO	NO	NO	NO	High (Class III)	Cramer Class III	0.536694244	1.5	NA	NA	0.00279488743687737	NA	NA
Ethanol, 2,2'-[methylenebis(sulfonyl)]bis-	41123-69-7	OCCS(=O)(=O)CS(=O)(=O)CCO	DTXSID0068282	NO	NO	NO	NO	High (Class III)	Cramer Class III	0.536610987	1.5	NA	NA	0.00279532107306629	NA	NA
2,4,7,9-Tetramethyl-5-decyne-4,7-diol	126-86-3	CC(C)CC(C)(O)C#CC(C)(O)CC(C)C	DTXSID7027041	NO	NO	NO	NO	High (Class III)	Cramer Class III	0.53611991	1.5	NA	150	0.00279788154109031	NA	279.788154109031
Tetradecanamide, N-[4-chloro-3-[[4,5-dihydro-5-oxo-1-(2,4,6-trichlorophenyl)-1H-pyrazol-3-yl]amino]phenyl]-	54636-84-9	CCCCCCCCCCCCCC(=O)Nc1ccc(Cl)c(NC2=NN(C(=O)C2)c2c(Cl)cc(Cl)cc2Cl)c1	DTXSID3068968	NO	NO	NO	NO	High (Class III)	Cramer Class III	0.535209765	1.5	NA	NA	0.00280263944735762	NA	NA
2,5-Norbornadiene	121-46-0	C1C2C=CC1C=C2	DTXSID1059523	NO	NO	NO	NO	High (Class III)	Cramer Class III	0.534257544	1.5	NA	NA	0.00280763466392905	NA	NA
Carbonic acid, compd. with hydrazinecarboximidamide (1:1)	2582-30-1	OC(O)=O.NNC(N)=N	DTXSID2062537	YES	YES	NO	NO	High (Class III)	Cramer Class III	0.532918708	1.5	NA	88	0.00281468820193867	NA	165.128374513735
1,1'-Diazene-1,2-diyldicyclohexanecarbonitrile	2094-98-6	N#CC1(CCCCC1)N=NC1(CCCCC1)C#N	DTXSID9044613	YES	YES	NO	NO	High (Class III)	Cramer Class III	0.530856353	1.5	NA	NA	0.00282562314931927	NA	NA
1,2,4,5-Tetramethylbenzene	95-93-2	Cc1cc(C)c(C)cc1C	DTXSID1029124	NO	NO	NO	NO	High (Class III)	Cramer Class III	0.530797363	1.5	NA	NA	0.00282593717406995	NA	NA
2,2,2-Trifluoroethanol	75-89-8	OCC(F)(F)F	DTXSID0021751	NO	NO	NO	NO	High (Class III)	Cramer Class III	0.530154303	1.5	NA	NA	0.0028293649443415	NA	NA
3,3,5-Trimethylcyclohexanone	873-94-9	CC1CC(=O)CC(C)(C)C1	DTXSID5044996	NO	NO	NO	NO	Intermediate (Class II)	Cramer Class II	3.176124851	9	NA	NA	0.0028336417559802	NA	NA
Bis(2-chloro-1-methylethyl) 2-chloropropyl phosphate	76025-08-6	CC(Cl)COP(=O)(OC(C)CCl)OC(C)CCl	DTXSID0029557	YES	YES	NO	YES	High (Class III)	Anti-cholinesterase	0.105747728	0.3	NA	NA	0.00283694038324871	NA	NA
1,2,3-Propanetricarboxylic acid, 2-hydroxy-, potassium salt (1:1)	866-83-1	[K+].OC(=O)CC(O)(CC([O-])=O)C(O)=O	DTXSID80273977	NO	NO	NO	NO	High (Class III)	Cramer Class III	0.528452739	1.5	NA	NA	0.00283847521130929	NA	NA
2-Amino-2,4-dimethylpentanenitrile	26842-43-3	CC(C)CC(C)(N)C#N	DTXSID7044899	NO	NO	NO	NO	High (Class III)	Cramer Class III	0.525372378	1.5	NA	NA	0.00285511774659763	NA	NA
Ethylene glycol dinitrate	628-96-6	[O-][N+](=O)OCCO[N+]([O-])=O	DTXSID6027264	NO	NO	NO	NO	High (Class III)	Cramer Class III	0.52423331	1.5	NA	0.6	0.00286132142194474	NA	1.1445285687779
Tetraethyleneglycol dimethacrylate	109-17-1	CC(=C)C(=O)OCCOCCOCCOCCOC(=O)C(C)=C	DTXSID6044515	NO	NO	NO	NO	High (Class III)	Cramer Class III	0.52410421	1.5	NA	NA	0.00286202623711036	NA	NA
Phenol, 4-nitroso-, sodium salt	823-87-0	[Na+].[O-]c1ccc(cc1)N=O	DTXSID9061176	YES	YES	NO	NO	High (Class III)	Cramer Class III	0.524078176	1.5	NA	NA	0.00286216841053881	NA	NA
3-Bromopyridine	626-55-1	Brc1cccnc1	DTXSID9060819	NO	NO	NO	NO	High (Class III)	Cramer Class III	0.523454226	1.5	NA	NA	0.00286558007461764	NA	NA
2,2',2''-Nitrilotrisacetonitrile	7327-60-8	N#CCN(CC#N)CC#N	DTXSID3029285	NO	NO	NO	NO	High (Class III)	Cramer Class III	0.522273564	1.5	NA	10	0.0028720580618934	NA	19.147053745956
Diallyl diglycol carbonate	142-22-3	C=CCOC(=O)OCCOCCOC(=O)OCC=C	DTXSID7027095	NO	NO	NO	NO	High (Class III)	Cramer Class III	0.522273564	1.5	NA	25	0.0028720580618934	NA	47.86763436489
1,3,5-Triazin-2-amine, 4-methoxy-N,6-dimethyl-	5248-39-5	CNc1nc(C)nc(OC)n1	DTXSID3073345	YES	YES	NO	NO	High (Class III)	Cramer Class III	0.521589433	1.5	NA	NA	0.00287582513198652	NA	NA
Hexadecanenitrile	629-79-8	CCCCCCCCCCCCCCCC#N	DTXSID5027271	NO	NO	NO	NO	High (Class III)	Cramer Class III	0.52011627	1.5	NA	NA	0.00288397053989486	NA	NA
Dimethadione	695-53-4	CC1(C)OC(=O)NC1=O	DTXSID2020478	NO	NO	YES	NO	High (Class III)	Anti-cholinesterase	0.104010581	0.3	NA	NA	0.00288432193259261	NA	NA
Trisiloxane, 1,5-diethenyl-3,3-bis[(ethenyldimethylsilyl)oxy]-1,1,5,5-tetramethyl-	60111-54-8	C[Si](C)(O[Si](O[Si](C)(C)C=C)(O[Si](C)(C)C=C)O[Si](C)(C)C=C)C=C	DTXSID6074629	NO	NO	NO	NO	High (Class III)	Cramer Class III	0.520002861	1.5	NA	200	0.00288459951377075	NA	384.613268502767
tert-Butyl 3-oxobutanoate	1694-31-1	CC(=O)CC(=O)OC(C)(C)C	DTXSID4044402	NO	NO	NO	NO	Low (Class I)	Cramer Class I	10.35322107	30	NA	1000	0.00289764893429442	NA	96.5882978098139
N,N-Dimethyldodecylamine-N-oxide	1643-20-5	CCCCCCCCCCCC[N+](C)(C)[O-]	DTXSID1020514	NO	NO	NO	NO	High (Class III)	Cramer Class III	0.515954621	1.5	NA	5	0.0029072324172478	NA	9.69077472415932
4,4'-Isopropylidenebis(2-allylphenol)	1745-89-7	CC(C)(c1ccc(O)c(CC=C)c1)c1ccc(O)c(CC=C)c1	DTXSID1061942	YES	YES	NO	NO	High (Class III)	Cramer Class III	0.515908289	1.5	NA	85	0.00290749350607933	NA	164.757965344496
Sodium 2,5-dichlorophenolate	52166-72-0	[Na+].[O-]c1cc(Cl)ccc1Cl	DTXSID6028024	NO	NO	NO	NO	High (Class III)	Cramer Class III	0.512599245	1.5	NA	NA	0.00292626260110859	NA	NA
2-Methylbutyl salicylate	51115-63-0	CCC(C)COC(=O)c1ccccc1O	DTXSID3052145	NO	NO	NO	NO	Low (Class I)	Cramer Class I	10.24729815	30	NA	NA	0.0029276009696273	NA	NA
1-Ethyl-2-(heptadec-8-en-1-yl)-3-(2-hydroxyethyl)-4,5-dihydro-1H-imidazol-3-ium ethyl sulfate	68039-12-3	CCOS([O-])(=O)=O.CCCCCCCCC=CCCCCCCCC1=[N+](CCO)CCN1CC	DTXSID5052385	YES	YES	NO	NO	High (Class III)	Cramer Class III	0.511156161	1.5	NA	NA	0.00293452395656442	NA	NA
Ammonium zinc edetate	67859-51-2	[NH4+].[NH4+].[Zn++].[O-]C(=O)CN(CCN(CC([O-])=O)CC([O-])=O)CC([O-])=O	DTXSID8028343	NO	NO	NO	NO	High (Class III)	Cramer Class III	0.510532185	1.5	NA	11.2	0.00293811055222699	NA	21.9378921232948
Methyl chlorocarbonate	79-22-1	COC(Cl)=O	DTXSID0024185	YES	YES	NO	NO	High (Class III)	Cramer Class III	0.5099228	1.5	NA	NA	0.00294162175137099	NA	NA
Propanenitrile, 3-(C8-10-alkyloxy) derivs.	68784-39-4	CCCCCCCCCOCCC#N	DTXSID6028816	NO	NO	NO	NO	High (Class III)	Cramer Class III	0.508423485	1.5	NA	NA	0.00295029644431158	NA	NA
Tetrazol-5-ylamine	4418-61-5	Nc1nnn[nH]1	DTXSID7052103	YES	YES	NO	NO	High (Class III)	Cramer Class III	0.50305003	1.5	NA	NA	0.00298181077536165	NA	NA
2,3-Dichloro-1,3-butadiene	1653-19-6	ClC(=C)C(Cl)=C	DTXSID1027423	NO	NO	NO	NO	High (Class III)	Cramer Class III	0.502527593	1.5	NA	NA	0.00298491072111139	NA	NA
Potassium 6-hydroxynaphthalene-2-sulfonate	833-66-9	[K+].Oc1ccc2cc(ccc2c1)S([O-])(=O)=O	DTXSID1029201	NO	NO	NO	NO	High (Class III)	Cramer Class III	0.501171106	1.5	NA	NA	0.00299298978341341	NA	NA
Methyl 2-((7-hydroxy-3,7-dimethyloctylidene)amino)benzoate	89-43-0	COC(=O)c1ccccc1N=CCC(C)CCCC(C)(C)O	DTXSID0044579	NO	NO	NO	NO	High (Class III)	Cramer Class III	0.499896431	1.5	NA	NA	0.00300062154274512	NA	NA
Disodium iminodiacetate	928-72-3	[Na+].[Na+].[O-]C(=O)CNCC([O-])=O	DTXSID1027340	NO	NO	NO	NO	High (Class III)	Cramer Class III	0.499649734	1.5	NA	NA	0.00300210306926732	NA	NA
Tetraethylene glycol diacrylate	17831-71-9	C=CC(=O)OCCOCCOCCOCCOC(=O)C=C	DTXSID2026107	NO	NO	NO	NO	High (Class III)	Cramer Class III	0.497884302	1.5	NA	NA	0.00301274813038793	NA	NA
2-Ethyl-N-(2-ethylphenyl)aniline	64653-59-4	CCc1ccccc1Nc1ccccc1CC	DTXSID4070118	NO	NO	NO	NO	High (Class III)	Cramer Class III	0.497847034	1.5	NA	NA	0.00301297365969644	NA	NA
Glycerol phosphate calcium salt	58409-70-4	[Ca++].OCC(CO)OP([O-])([O-])=O	DTXSID1048962	NO	NO	NO	YES	High (Class III)	Anti-cholinesterase	0.099465639	0.3	NA	NA	0.00301611695270967	NA	NA
Dodecanoic acid, tetradecyl ester	22412-97-1	CCCCCCCCCCCCCCOC(=O)CCCCCCCCCCC	DTXSID5066792	NO	NO	NO	NO	Low (Class I)	Cramer Class I	9.849343238	30	NA	NA	0.00304588836789201	NA	NA
Monomethyl succinate	3878-55-5	COC(=O)CCC(O)=O	DTXSID7044425	NO	NO	NO	NO	Low (Class I)	Cramer Class I	9.832623821	30	NA	NA	0.00305106760373844	NA	NA
1-Octadecene	112-88-9	CCCCCCCCCCCCCCCCC=C	DTXSID3026932	NO	NO	NO	NO	Low (Class I)	Cramer Class I	9.767329983	30	NA	100	0.00307146375234735	NA	10.2382125078245
Dimethyl sulfone	67-71-0	CS(C)(=O)=O	DTXSID4043937	NO	NO	NO	NO	High (Class III)	Cramer Class III	0.486110313	1.5	NA	1000	0.00308571935193648	NA	2057.14623462432
Tetrasodium glutamate diacetate	51981-21-6	[Na+].[Na+].[Na+].[Na+].[O-]C(=O)CC[C@H](N(CC([O-])=O)CC([O-])=O)C([O-])=O	DTXSID2052158	NO	NO	NO	NO	High (Class III)	Cramer Class III	0.482318823	1.5	NA	20	0.00310997607489186	NA	41.4663476652248
6-(Isononanoylamino)hexanoic acid	71902-23-3	CC(C)CCCCCC(=O)NCCCCCC(O)=O	DTXSID8072457	NO	NO	NO	NO	High (Class III)	Cramer Class III	0.482263385	1.5	NA	50	0.00311033357840343	NA	103.677785946781
2-Butanamine, N-ethyl-3-methyl-	6/9/2738	CCNC(C)C(C)C	DTXSID9027497	NO	NO	NO	NO	High (Class III)	Cramer Class III	0.481746451	1.5	NA	NA	0.00311367109583543	NA	NA
Hydrazinecarboxylic acid, phenylmethyl ester	5331-43-1	NNC(=O)OCc1ccccc1	DTXSID1047447	YES	YES	YES	NO	Low (Class I)	Anti-cholinesterase	0.095019073	0.3	NA	NA	0.00315726085856468	NA	NA
2-Propenoic acid, 2-methyl-, (1-methylethylidene)bis(4,1-phenyleneoxy-2,1-ethanediyloxy-2,1-ethanediyl) ester	56744-60-6	CC(=C)C(=O)OCCOCCOc1ccc(cc1)C(C)(C)c1ccc(OCCOCCOC(=O)C(C)=C)cc1	DTXSID0069125	NO	NO	NO	NO	High (Class III)	Cramer Class III	0.473871671	1.5	NA	NA	0.00316541395444591	NA	NA
4-Methoxymethylcyclohexanemethanol	98955-27-2	COCC1CCC(CO)CC1	DTXSID4072990	NO	NO	NO	NO	High (Class III)	Cramer Class III	0.471466051	1.5	NA	NA	0.00318156524063278	NA	NA
Sodium D-gluconate	527-07-1	[Na+].OC[C@@H](O)[C@@H](O)[C@H](O)[C@@H](O)C([O-])=O	DTXSID7027170	NO	NO	NO	NO	High (Class III)	Cramer Class III	0.466819671	1.5	NA	NA	0.00321323220331904	NA	NA
1,3-Butylene diacrylate	19485-03-1	CC(CCOC(=O)C=C)OC(=O)C=C	DTXSID4038845	NO	NO	NO	NO	High (Class III)	Cramer Class III	0.464376996	1.5	NA	NA	0.00323013416452696	NA	NA
Potassium thiocyanate	333-20-0	[K+].[S-]C#N	DTXSID7029619	NO	NO	NO	NO	High (Class III)	Cramer Class III	0.46060287	1.5	NA	20	0.00325660150576135	NA	43.4213534101514
1,2-Dichloropropane	78-87-5	CC(Cl)CCl	DTXSID0020448	YES	YES	NO	NO	High (Class III)	Cramer Class III	0.459710334	1.5	NA	20	0.00326292425699528	NA	43.505656759937
5-Methoxy-5-oxopentanoic acid	1501-27-5	COC(=O)CCCC(O)=O	DTXSID4044589	NO	NO	NO	NO	Low (Class I)	Cramer Class I	9.183668674	30	NA	NA	0.00326666837240474	NA	NA
Propylene glycol dibenzoate	19224-26-1	CC(COC(=O)c1ccccc1)OC(=O)c1ccccc1	DTXSID0027802	NO	NO	NO	NO	Low (Class I)	Cramer Class I	9.181217557	30	NA	250	0.00326754047747482	NA	27.2295039789568
2-Allyloxymethyl-2-ethylpropanediol	682-11-1	CCC(CO)(CO)COCC=C	DTXSID5052674	NO	NO	NO	NO	High (Class III)	Cramer Class III	0.458260005	1.5	NA	40	0.00327325095717223	NA	87.2866921912594
Diethanolamine	111-42-2	OCCNCCO	DTXSID3021932	NO	NO	NO	NO	High (Class III)	Cramer Class III	0.45595506	1.5	NA	14	0.00328979790245118	NA	30.7047804228776
m-Cresol	108-39-4	Cc1cccc(O)c1	DTXSID6024200	NO	NO	NO	NO	High (Class III)	Cramer Class III	0.455487292	1.5	NA	30	0.00329317639887086	NA	65.8635279774172
2,5-Furandione	108-31-6	O=C1OC(=O)C=C1	DTXSID7024166	NO	NO	NO	NO	High (Class III)	Cramer Class III	0.454628979	1.5	NA	10	0.00329939372386554	NA	21.9959581591036
1,4-Dimethylpiperazine	106-58-1	CN1CCN(C)CC1	DTXSID8051544	NO	NO	NO	NO	High (Class III)	Cramer Class III	0.452771001	1.5	NA	120	0.00331293302063751	NA	265.034641651001
2-Methyl-2-butanol	75-85-4	CCC(C)(C)O	DTXSID0041436	NO	NO	NO	NO	High (Class III)	Cramer Class III	0.452523351	1.5	NA	NA	0.00331474607152372	NA	NA
N-(2-Methylbutyl)pentan-1-amine	61361-18-0	CCCCCNCC(C)CC	DTXSID8044965	NO	NO	NO	NO	High (Class III)	Cramer Class III	0.451691036	1.5	NA	NA	0.00332085403616467	NA	NA
Sodium 2-ethylhexanoate	19766-89-3	[Na+].CCCCC(CC)C([O-])=O	DTXSID0044866	NO	NO	NO	NO	High (Class III)	Cramer Class III	0.44994455	1.5	NA	100	0.0033337441246927	NA	222.249608312847
1-Methyl-3-octylimidazolium hexafluorophosphate	304680-36-2	F[P-](F)(F)(F)(F)F.CCCCCCCCn1cc[n+](C)c1	DTXSID5047952	NO	NO	NO	NO	High (Class III)	Cramer Class III	0.445741741	1.5	NA	NA	0.00336517732585426	NA	NA
Ethanol, 2,2'-iminobis-, N-[3-(branched decyloxy)propyl] derivs., N-oxides	68478-65-9	CCC(C)C(C)C(C)C(C)OCCC[N+]([O-])(CCO)CCO	DTXSID2041919	NO	NO	NO	NO	High (Class III)	Cramer Class III	0.445091181	1.5	NA	NA	0.00337009598040092	NA	NA
Morpholine, 4-(1-methylethyl)-	1004-14-4	CC(C)N1CCOCC1	DTXSID7074951	NO	NO	NO	NO	High (Class III)	Cramer Class III	0.444477526	1.5	NA	NA	0.00337474880563478	NA	NA
C.I. Pigment Red 23	6471-49-4	COc1ccc(cc1\N=N\c1c(O)c(cc2ccccc12)C(=O)Nc1cccc(c1)[N+]([O-])=O)[N+]([O-])=O	DTXSID3021227	YES	YES	NO	NO	High (Class III)	Cramer Class III	0.443996102	1.5	NA	1000	0.00337840803836607	NA	2252.27202557738
Isobutyl sodium phosphorothioate	53378-52-2	[Na+].CC(C)COP([O-])(=S)OCC(C)C	DTXSID7068847	NO	NO	NO	NO	High (Class III)	Cramer Class III	0.442559801	1.5	NA	100	0.00338937245680839	NA	225.958163787226
2-Propanol, 2-methyl-, sodium salt	865-48-5	[Na+].CC(C)(C)[O-]	DTXSID7073935	NO	NO	NO	NO	High (Class III)	Cramer Class III	0.440325869	1.5	NA	160	0.00340656796614418	NA	363.367249722046
2,2'-Azobis[2,4-dimethylvaleronitrile]	11/8/4419	CC(C)CC(C)(\N=N\C(C)(CC(C)C)C#N)C#N	DTXSID3044675	YES	YES	NO	NO	High (Class III)	Cramer Class III	0.439292179	1.5	NA	NA	0.00341458389588129	NA	NA
5,5'-Oxybis(2-benzofuran-1,3-dione)	1823-59-2	O=C1OC(=O)c2cc(Oc3ccc4C(=O)OC(=O)c4c3)ccc12	DTXSID1044859	NO	NO	NO	NO	High (Class III)	Cramer Class III	0.438059018	1.5	NA	NA	0.00342419614336076	NA	NA
Nitrilotriacetic acid	139-13-9	OC(=O)CN(CC(O)=O)CC(O)=O	DTXSID6020939	NO	NO	NO	NO	Low (Class I)	Cramer Class I	8.742131759	30	NA	11	0.00343165726930563	NA	1.25827433207873
2-Methyl-4-amino-6-methoxy-s-triazine	1668-54-8	COc1nc(C)nc(N)n1	DTXSID4041230	YES	YES	NO	NO	High (Class III)	Cramer Class III	0.436689276	1.5	NA	NA	0.00343493665276085	NA	NA
2-Vinylpyridine	100-69-6	C=Cc1ccccn1	DTXSID1026667	NO	NO	NO	NO	High (Class III)	Cramer Class III	0.435025341	1.5	NA	20	0.0034480749938657	NA	45.9743332515427
1-Propene, 2-chloro-	557-98-2	CC(Cl)=C	DTXSID4040262	YES	YES	NO	NO	High (Class III)	Cramer Class III	0.430701434	1.5	NA	NA	0.00348269098170683	NA	NA
3-Thiophenamine, N-(2-methoxy-1-methylethyl)-2,4-dimethyl-	87676-07-1	COCC(C)Nc1c(C)csc1C	DTXSID9029566	NO	NO	NO	NO	High (Class III)	Cramer Class III	0.430677862	1.5	NA	NA	0.00348288159747575	NA	NA
N-Oleyldiethanolamide	13127-82-7	CCCCCCCC\C=C/CCCCCCCCN(CCO)CCO	DTXSID3042213	NO	NO	NO	NO	Low (Class I)	Cramer Class I	8.597071698	30	NA	NA	0.00348956028911322	NA	NA
Tripropylene glycol diacrylate	42978-66-5	CC(COC(C)COC(=O)C=C)OCC(C)OC(=O)C=C	DTXSID7028015	NO	NO	NO	NO	High (Class III)	Cramer Class III	0.429742014	1.5	NA	250	0.00349046625913565	NA	581.744376522608
Methyl hexadecanoate	112-39-0	CCCCCCCCCCCCCCCC(=O)OC	DTXSID4029149	NO	NO	NO	NO	Low (Class I)	Cramer Class I	8.590101597	30	NA	1000	0.0034923917559342	NA	116.41305853114
1,10-Decanediamine	646-25-3	NCCCCCCCCCCN	DTXSID8060953	NO	NO	NO	NO	High (Class III)	Cramer Class III	0.427620382	1.5	NA	30	0.00350778415421742	NA	70.1556830843484
2,4,6-Trithiaheptane	6540-86-9	CSCSCSC	DTXSID20215715	NO	NO	NO	NO	High (Class III)	Cramer Class III	0.427091329	1.5	NA	NA	0.00351212936940708	NA	NA
C10-16-alkyldimethyl amine N-oxides	70592-80-2	CCCCCCCCCCCCC[N+](C)(C)[O-]	DTXSID1028992	NO	NO	NO	NO	High (Class III)	Cramer Class III	0.425672305	1.5	NA	NA	0.00352383742700855	NA	NA
Disodium ethylenediaminediacetate	38011-25-5	[Na+].[Na+].[O-]C(=O)CNCCNCC([O-])=O	DTXSID0049575	NO	NO	NO	NO	High (Class III)	Cramer Class III	0.424906054	1.5	NA	NA	0.00353019211159557	NA	NA
Pyrazole	288-13-1	c1cn[nH]c1	DTXSID2059774	NO	NO	NO	NO	High (Class III)	Cramer Class III	0.424906054	1.5	NA	1.5	0.00353019211159557	NA	3.53019211159557
FD&C Red 3	16423-68-0	[Na+].[Na+].[O-]C(=O)c1ccccc1-c1c2cc(I)c([O-])c(I)c2oc2c(I)c(=O)c(I)cc12	DTXSID7021233	YES	YES	NO	NO	High (Class III)	Cramer Class III	0.424112607	1.5	NA	1	0.00353679653762332	NA	2.35786435841555
N,N'-Disalicylidene-1,2-diaminopropane	94-91-7	CC(C\N=C\c1ccccc1O)\N=C\c1ccccc1O	DTXSID2041200	NO	NO	NO	NO	High (Class III)	Cramer Class III	0.423946806	1.5	NA	75	0.00353817974040828	NA	176.908987020414
2-Bromopropane	75-26-3	CC(C)Br	DTXSID7030197	YES	YES	NO	NO	High (Class III)	Cramer Class III	0.422317948	1.5	NA	NA	0.00355182631262453	NA	NA
Sodium 2,4-dichlorophenolate	3757-76-4	[Na+].[O-]c1ccc(Cl)cc1Cl	DTXSID2027547	NO	NO	NO	NO	High (Class III)	Cramer Class III	0.421528684	1.5	NA	NA	0.00355847669906136	NA	NA
1,2,3,5-Tetramethylbenzene	527-53-7	Cc1cc(C)c(C)c(C)c1	DTXSID6026119	NO	NO	NO	NO	High (Class III)	Cramer Class III	0.421264139	1.5	NA	NA	0.00356071134742376	NA	NA
Isovaleric acid	503-74-2	CC(C)CC(O)=O	DTXSID5029182	NO	NO	NO	NO	Low (Class I)	Cramer Class I	8.416435574	30	NA	600	0.00356445430327725	NA	71.2890860655449
(5-Ethyl-1,3-dioxan-5-yl)methanol	5187-23-5	CCC1(CO)COCOC1	DTXSID0044949	NO	NO	NO	NO	High (Class III)	Cramer Class III	0.420156745	1.5	NA	275	0.00357009620302537	NA	654.517637221318
2,5-Bis(tert-butylperoxy)-2,5-dimethyl-3-hexyne	1068-27-5	CC(C)(C)OOC(C)(C)C#CC(C)(C)OOC(C)(C)C	DTXSID1044512	NO	NO	NO	NO	High (Class III)	Cramer Class III	0.41959311	1.5	NA	150	0.00357489187560778	NA	357.489187560778
Cyclohexylidenebis(tert-amyl) peroxide	15667-10-4	CCC(C)(C)OOC1(CCCCC1)OOC(C)(C)CC	DTXSID6065921	NO	NO	NO	NO	High (Class III)	Cramer Class III	0.419319078	1.5	NA	200	0.0035772281269778	NA	476.963750263707
2-Ethylhexyl octadecanoate	22047-49-0	CCCCCCCCCCCCCCCCCC(=O)OCC(CC)CCCC	DTXSID9047178	NO	NO	NO	NO	Low (Class I)	Cramer Class I	8.339319189	30	NA	800	0.00359741596647021	NA	95.9310924392056
1,3-Dimethylolurea	140-95-4	OCNC(=O)NCO	DTXSID6025141	YES	YES	NO	NO	High (Class III)	Cramer Class III	0.416858287	1.5	NA	NA	0.00359834516136176	NA	NA
Phosphoric acid, dibutyl ester	107-66-4	CCCCOP(O)(=O)OCCCC	DTXSID3040728	NO	NO	NO	YES	Low (Class I)	Anti-cholinesterase	0.082662066	0.3	NA	30	0.00362923423665699	NA	362.923423665699
Phenylphosphinic acid	1779-48-2	OP(=O)c1ccccc1	DTXSID0027436	NO	NO	NO	NO	High (Class III)	Cramer Class III	0.412952182	1.5	NA	NA	0.00363238182381126	NA	NA
Tetrabutylthiuram disulfide	1634-02-2	CCCCN(CCCC)C(=S)SSC(=S)N(CCCC)CCCC	DTXSID6049226	NO	NO	NO	NO	High (Class III)	Cramer Class III	0.41191622	1.5	NA	NA	0.00364151719978398	NA	NA
Sodium 2,3-dimercaptopropanesulfonate hydrate	207233-91-8	O.[Na+].[O-]S(=O)(=O)CC(S)CS	DTXSID9046607	NO	NO	NO	NO	High (Class III)	Cramer Class III	0.410917862	1.5	NA	NA	0.00365036455874483	NA	NA
1,2-Dimethyl-3-nitrobenzene	83-41-0	Cc1cccc(c1C)[N+]([O-])=O	DTXSID7025132	YES	YES	NO	NO	High (Class III)	Cramer Class III	0.408799874	1.5	0.000300548939532589	NA	0.00366927706049146	0.000735198219587976	NA
C.I. Azoic Diazo Component 12	99-55-8	Cc1ccc(cc1N)[N+]([O-])=O	DTXSID4020959	YES	YES	NO	NO	High (Class III)	Cramer Class III	0.408485527	1.5	NA	2.5	0.00367210072537038	NA	6.12016787561729
Furan	110-00-9	c1ccoc1	DTXSID6020646	NO	NO	NO	NO	High (Class III)	Cramer Class III	0.40554774	1.5	NA	1.4	0.00369870141552262	NA	3.45212132115445
1,3-Dichloro-2-butene	926-57-8	CC(Cl)=CCCl	DTXSID7027338	YES	YES	NO	NO	High (Class III)	Cramer Class III	0.405014963	1.5	NA	NA	0.00370356687291082	NA	NA
n-Hexadecenylsuccinic anhydride	32072-96-1	CCCCCCCCCCCCCC\C=C\C1CC(=O)OC1=O	DTXSID6027971	NO	NO	NO	NO	High (Class III)	Cramer Class III	0.402995606	1.5	NA	NA	0.00372212495041447	NA	NA
1,3,4-Thiadiazole-2(3H)-thione, 5,5'-dithiobis-	72676-55-2	S=c1[nH]nc(SSc2n[nH]c(=S)s2)s1	DTXSID5074630	NO	NO	NO	NO	High (Class III)	Cramer Class III	0.401234308	1.5	NA	100	0.00373846396006595	NA	249.230930671063
Benzoic acid, 2-(aminosulfonyl)-, methyl ester	57683-71-3	COC(=O)c1ccccc1S(N)(=O)=O	DTXSID9074062	NO	NO	NO	NO	High (Class III)	Cramer Class III	0.401232277	1.5	NA	NA	0.00373848288381844	NA	NA
Tributyl phosphite	102-85-2	CCCCOP(OCCCC)OCCCC	DTXSID7051474	NO	NO	NO	NO	High (Class III)	Cramer Class III	0.399885238	1.5	NA	NA	0.00375107620251788	NA	NA
Triphenylphosphine oxide	791-28-6	O=P(c1ccccc1)(c1ccccc1)c1ccccc1	DTXSID2022121	NO	NO	NO	NO	High (Class III)	Cramer Class III	0.399747488	1.5	0.00259639183296344	10	0.00375236879537314	0.00649507979638246	25.0157919691543
2-Chloropropane	75-29-6	CC(C)Cl	DTXSID6047739	YES	YES	NO	NO	High (Class III)	Cramer Class III	0.397219839	1.5	NA	NA	0.00377624643264608	NA	NA
Ethylenediaminetetraacetic acid, disodium salt	139-33-3	[Na+].[Na+].OC(=O)CN(CCN(CC(O)=O)CC([O-])=O)CC([O-])=O	DTXSID9027073	NO	NO	NO	NO	High (Class III)	Cramer Class III	0.396660795	1.5	NA	15	0.00378156858179039	NA	37.8156858179039
Methyleugenol	93-15-2	COc1ccc(CC=C)cc1OC	DTXSID5025607	YES	YES	NO	NO	High (Class III)	Cramer Class III	0.394754885	1.5	0.00814727288440279	37	0.00379982631500558	0.0206388146011234	93.7290491034709
Hydrazinecarbodithioic acid, methyl ester	3/5/5397	CSC(=S)NN	DTXSID3063835	YES	YES	NO	NO	High (Class III)	Cramer Class III	0.391624927	1.5	NA	NA	0.00383019541552318	NA	NA
Methyltris(trimethylsiloxy)silane	17928-28-8	C[Si](C)(C)O[Si](C)(O[Si](C)(C)C)O[Si](C)(C)C	DTXSID9025669	NO	NO	NO	NO	High (Class III)	Cramer Class III	0.390671185	1.5	NA	20	0.00383954603664972	NA	51.1939471553296
Dodecamethylcyclohexasiloxane	540-97-6	C[Si]1(C)O[Si](C)(C)O[Si](C)(C)O[Si](C)(C)O[Si](C)(C)O[Si](C)(C)O1	DTXSID6027183	NO	NO	NO	NO	High (Class III)	Cramer Class III	0.387788974	1.5	NA	1000	0.00386808316009521	NA	2578.72210673014
Tetraethylene glycol diheptanoate	70729-68-9	CCCCCCC(=O)OCCOCCOCCOCCOC(=O)CCCCCC	DTXSID6028995	NO	NO	NO	NO	Low (Class I)	Cramer Class I	7.681427746	30	NA	1000	0.00390552394580839	NA	130.184131526946
Propyl ether	111-43-3	CCCOCCC	DTXSID8042343	NO	NO	NO	NO	Low (Class I)	Cramer Class I	7.681278558	30	NA	NA	0.00390559980001704	NA	NA
Disodium benzene-1,3-disulfonate	831-59-4	[Na+].[Na+].[O-]S(=O)(=O)c1cccc(c1)S([O-])(=O)=O	DTXSID0044735	NO	NO	NO	NO	High (Class III)	Cramer Class III	0.383861899	1.5	NA	NA	0.00390765534143309	NA	NA
2,5-Pyrrolidinedione, 1,1'-[iminobis(2,1-ethanediylimino-2,1-ethanediyl)]bis[3-(octadecenyl)-	64051-50-9	CCCCCCCCCCCCCCCC\C=C\C1CC(=O)N(CCNCCNCCNCCN2C(=O)CC(\C=C\CCCCCCCCCCCCCCCC)C2=O)C1=O	DTXSID1029386	NO	NO	NO	NO	High (Class III)	Cramer Class III	0.382377655	1.5	NA	1000	0.00392282336686227	NA	2615.21557790818
Heptadecanoic acid	506-12-7	CCCCCCCCCCCCCCCCC(O)=O	DTXSID5021596	NO	NO	NO	NO	Low (Class I)	Cramer Class I	7.633445497	30	NA	NA	0.00393007325614498	NA	NA
Acetoin	513-86-0	CC(O)C(C)=O	DTXSID0024399	NO	NO	NO	NO	Low (Class I)	Cramer Class I	7.597693727	30	NA	330	0.00394856664113594	NA	43.4342330524954
1-Methyl-3-hexylimidazolium trifluoromethylsulfonate	460345-16-8	[O-]S(=O)(=O)C(F)(F)F.CCCCCCn1cc[n+](C)c1	DTXSID5047871	NO	NO	NO	NO	High (Class III)	Cramer Class III	0.37901651	1.5	NA	NA	0.00395761123967924	NA	NA
Docosyl acrylate	18299-85-9	CCCCCCCCCCCCCCCCCCCCCCOC(=O)C=C	DTXSID2066359	NO	NO	NO	NO	High (Class III)	Cramer Class III	0.377747409	1.5	NA	84	0.00397090744836849	NA	222.370817108636
2-Naphthalenecarboxamide, N,N'-(2,5-dichloro-1,4-phenylene)bis(4-((2,5-dichlorophenyl)azo)-3-hydroxy-	40618-31-3	Oc1c(cc2ccccc2c1N=Nc1cc(Cl)ccc1Cl)C(=O)Nc1cc(Cl)c(NC(=O)c2cc3ccccc3c(N=Nc3cc(Cl)ccc3Cl)c2O)cc1Cl	DTXSID4068242	YES	YES	NO	NO	High (Class III)	Cramer Class III	0.376983564	1.5	NA	1000	0.00397895331054804	NA	2652.63554036536
2-Cyclohexene-1-octanoic acid, 5(or 6)-carboxy-4-hexyl-, potassium salt (1:?)	68127-33-3	[K+].CCCCCCC1C=CC(CCCCCCCC([O-])=O)CC1C(O)=O	DTXSID2029408	NO	NO	NO	NO	High (Class III)	Cramer Class III	0.376291204	1.5	NA	NA	0.00398627441740573	NA	NA
C.I. Solvent green 7	6358-69-6	[Na+].[Na+].[Na+].Oc1cc(c2ccc3c(cc(c4ccc1c2c34)S([O-])(=O)=O)S([O-])(=O)=O)S([O-])(=O)=O	DTXSID4041739	YES	YES	NO	NO	High (Class III)	Cramer Class III	0.375751746	1.5	NA	81.4	0.00399199741842317	NA	216.632393239764
Methyl 4-formylbenzoate	1571-08-0	COC(=O)c1ccc(C=O)cc1	DTXSID4025610	YES	YES	NO	NO	Low (Class I)	Cramer Class I	7.504876376	30	NA	40	0.00399740095598878	NA	5.32986794131837
Thiocarbazide	2231-57-4	NNC(=S)NN	DTXSID7027461	YES	YES	NO	NO	High (Class III)	Cramer Class III	0.373149741	1.5	NA	NA	0.00401983395722094	NA	NA
Bis(2-ethylhexyl)hexanedioate	103-23-1	CCCCC(CC)COC(=O)CCCCC(=O)OCC(CC)CCCC	DTXSID0020606	NO	NO	NO	NO	Low (Class I)	Cramer Class I	7.453277515	30	2.40718863586716	160	0.00402507486667763	0.322970482586031	21.467065955614
Peroxydicarbonic acid, C,C'-bis[4-(1,1-dimethylethyl)cyclohexyl] ester	15520-11-3	CC(C)(C)C1CCC(CC1)OC(=O)OOC(=O)OC1CCC(CC1)C(C)(C)C	DTXSID8065907	NO	NO	NO	NO	High (Class III)	Cramer Class III	0.372035419	1.5	NA	500	0.00403187418023766	NA	1343.95806007922
Pentadecanoic acid	1002-84-2	CCCCCCCCCCCCCCC(O)=O	DTXSID2021652	NO	NO	NO	NO	Low (Class I)	Cramer Class I	7.429716242	30	NA	NA	0.0040378392690707	NA	NA
1,2-Bis(tetrabromophthalimido)ethane	32588-76-4	Brc1c2C(=O)N(CCN3C(=O)c4c(C3=O)c(Br)c(Br)c(Br)c4Br)C(=O)c2c(Br)c(Br)c1Br	DTXSID6024626	NO	NO	NO	NO	High (Class III)	Cramer Class III	0.370442945	1.5	NA	1000	0.00404920655190234	NA	2699.47103460156
1H-Isoindole-1,3(2H)-dione, 5,5'-[(1-methylethylidene)bis(4,1-phenyleneoxy)]bis[2-methyl-	54395-52-7	CN1C(=O)c2ccc(Oc3ccc(cc3)C(C)(C)c3ccc(Oc4ccc5C(=O)N(C)C(=O)c5c4)cc3)cc2C1=O	DTXSID0028036	NO	NO	NO	NO	High (Class III)	Cramer Class III	0.370003195	1.5	NA	1000	0.00405401904705174	NA	2702.67936470116
Phenol, 2,4-bis(1,1-dimethylpropyl)-6-[(2-nitrophenyl)azo]-	52184-19-7	CCC(C)(C)c1cc(\N=N\c2ccccc2[N+]([O-])=O)c(O)c(c1)C(C)(C)CC	DTXSID1028025	YES	YES	NO	NO	High (Class III)	Cramer Class III	0.369667086	1.5	NA	NA	0.00405770504545271	NA	NA
3,3'-Sulphonyldianiline	599-61-1	Nc1cccc(c1)S(=O)(=O)c1cccc(N)c1	DTXSID3044962	YES	YES	NO	NO	High (Class III)	Cramer Class III	0.368387556	1.5	NA	0.5	0.00407179877704664	NA	1.35726625901555
Benzoic acid, 2-(isocyanatosulfonyl)-, methyl ester	74222-95-0	COC(=O)c1ccccc1S(=O)(=O)N=C=O	DTXSID3073630	YES	YES	NO	NO	High (Class III)	Cramer Class III	0.368282663	1.5	NA	NA	0.00407295849275425	NA	NA
Phenol, dodecyl-, hydrogen phosphorodithioate	30304-41-7	CCCCCCCCCCCCc1ccc(OP(S)(=S)Oc2ccc(CCCCCCCCCCCC)cc2)cc1	DTXSID0029349	NO	NO	NO	NO	High (Class III)	Cramer Class III	0.368277082	1.5	NA	NA	0.00407302021579502	NA	NA
Ethanaminium, N,N,N-trimethyl-2-[(2-methyl-1-oxo-2-propenyl)oxy]-, methyl sulfate	6891-44-7	COS([O-])(=O)=O.CC(=C)C(=O)OCC[N+](C)(C)C	DTXSID0040258	YES	YES	NO	NO	High (Class III)	Cramer Class III	0.366935753	1.5	NA	NA	0.00408790908963292	NA	NA
2-Chloroethanol	107-07-3	OCCCl	DTXSID1021877	YES	YES	NO	NO	High (Class III)	Cramer Class III	0.366042737	1.5	NA	9	0.00409788215521949	NA	24.5872929313169
3-Phenylbutyraldehyde	16251-77-7	CC(CC=O)c1ccccc1	DTXSID4047098	YES	YES	NO	NO	Low (Class I)	Cramer Class I	7.309579445	30	NA	NA	0.0041042032890854	NA	NA
2-Phenylethyl propionate	122-70-3	CCC(=O)OCCc1ccccc1	DTXSID6035156	NO	NO	NO	NO	Low (Class I)	Cramer Class I	7.289101436	30	NA	NA	0.00411573364198687	NA	NA
1-Propanaminium, N-(carboxymethyl)-N,N-dimethyl-3-[(1-oxohexadecyl)amino]-, inner salt	32954-43-1	CCCCCCCCCCCCCCCC(=O)NCCC[N+](C)(C)CC([O-])=O	DTXSID3067734	NO	NO	NO	NO	High (Class III)	Cramer Class III	0.36399952	1.5	NA	NA	0.0041208845550126	NA	NA
Methyl linolenate	301-00-8	CC\C=C/C\C=C/C\C=C/CCCCCCCC(=O)OC	DTXSID5041560	NO	NO	NO	NO	Low (Class I)	Cramer Class I	7.204035847	30	NA	NA	0.00416433241548805	NA	NA
1-Butyl-3-methylimidazolium hexafluorophosphate	174501-64-5	F[P-](F)(F)(F)(F)F.CCCCn1cc[n+](C)c1	DTXSID4047911	NO	NO	NO	NO	High (Class III)	Cramer Class III	0.360166377	1.5	NA	NA	0.00416474189649302	NA	NA
N-[3-(Dimethyloxidoamino)propyl]-tetradecanamide	67806-10-4	CCCCCCCCCCCCCC(=O)NCCC[N+](C)(C)[O-]	DTXSID5042453	NO	NO	NO	NO	High (Class III)	Cramer Class III	0.359642454	1.5	NA	NA	0.00417080904469638	NA	NA
Butanenitrile	109-74-0	CCCC#N	DTXSID1026823	NO	NO	NO	NO	High (Class III)	Cramer Class III	0.359634199	1.5	NA	15	0.00417090478094382	NA	41.7090478094382
(-)-Epicatechin	490-46-0	O[C@@H]1Cc2c(O)cc(O)cc2O[C@@H]1c1ccc(O)c(O)c1	DTXSID4045133	NO	NO	NO	NO	High (Class III)	Cramer Class III	0.358019622	1.5	NA	NA	0.00418971449559265	NA	NA
3,6,9-Triethyl-3,6,9-trimethyl-1,2,4,5,7,8-hexoxonane	24748-23-0	CCC1(C)OOC(C)(CC)OOC(C)(CC)OO1	DTXSID3051913	NO	NO	NO	NO	High (Class III)	Cramer Class III	0.357227124	1.5	NA	15	0.00419900925552339	NA	41.9900925552339
1-Hexyl-3-methylimidazolium bromide	85100-78-3	[Br-].CCCCCCn1cc[n+](C)c1	DTXSID8047925	NO	NO	NO	NO	High (Class III)	Cramer Class III	0.35628107	1.5	NA	NA	0.00421015913082331	NA	NA
Silane, hexadecyltrimethoxy-	16415-12-6	CCCCCCCCCCCCCCCC[Si](OC)(OC)OC	DTXSID9066047	NO	NO	NO	NO	High (Class III)	Cramer Class III	0.354865626	1.5	NA	NA	0.00422695209143756	NA	NA
N-Methyl-4-nitrophthalimide	41663-84-7	CN1C(=O)c2ccc(cc2C1=O)[N+]([O-])=O	DTXSID7028013	YES	YES	NO	NO	High (Class III)	Cramer Class III	0.353971866	1.5	NA	1	0.00423762491903806	NA	2.8250832793587
4-Amino-6-tert-butyl-3-thioxo-3,4-dihydro-1,2,4-triazin-5(2H)-one	33509-43-2	CC(C)(C)c1n[nH]c(=S)n(N)c1=O	DTXSID0027981	YES	YES	NO	NO	High (Class III)	Cramer Class III	0.353180872	1.5	NA	NA	0.00424711562521993	NA	NA
1,5-Naphthalene diisocyanate	3173-72-6	O=C=Nc1cccc2c(cccc12)N=C=O	DTXSID8040145	YES	YES	NO	NO	High (Class III)	Cramer Class III	0.353083658	1.5	NA	NA	0.00424828497726734	NA	NA
Calcium disodium ethylenediaminetetraacetate	62-33-9	[Na+].[Na+].[Ca++].[O-]C(=O)CN(CCN(CC([O-])=O)CC([O-])=O)CC([O-])=O	DTXSID2036409	NO	NO	NO	NO	High (Class III)	Cramer Class III	0.352908558	1.5	NA	11.2	0.00425039281705376	NA	31.7362663673347
3,5,5-Trimethylhexanoyl chloride	36727-29-4	CC(CC(Cl)=O)CC(C)(C)C	DTXSID0049284	YES	YES	NO	NO	High (Class III)	Cramer Class III	0.351734923	1.5	NA	NA	0.00426457511584654	NA	NA
Sodium octadecanoate	822-16-2	[Na+].CCCCCCCCCCCCCCCCCC([O-])=O	DTXSID9027318	NO	NO	NO	NO	High (Class III)	Cramer Class III	0.350189662	1.5	NA	NA	0.00428339315168019	NA	NA
Benzenesulfonic acid, dodecyl-, ammonium salt	1331-61-9	[NH4+].CCCCCCCCCC(CC)c1ccc(cc1)S([O-])(=O)=O	DTXSID7050404	NO	NO	NO	NO	High (Class III)	Cramer Class III	0.349489343	1.5	NA	NA	0.00429197636507045	NA	NA
Decanoyl chloride	112-13-0	CCCCCCCCCC(Cl)=O	DTXSID4059413	YES	YES	NO	NO	High (Class III)	Cramer Class III	0.345561799	1.5	NA	NA	0.00434075758472365	NA	NA
Benzothiazole	95-16-9	c1nc2ccccc2s1	DTXSID7024586	NO	NO	NO	NO	High (Class III)	Cramer Class III	0.340919162	1.5	NA	5.1	0.00439987001962653	NA	14.9595580667302
2-Hydroxyethylammonium acetate	54300-24-2	CC(O)=O.NCCO	DTXSID5068940	NO	NO	NO	NO	High (Class III)	Cramer Class III	0.339275049	1.5	NA	NA	0.00442119160964295	NA	NA
Hexanal	66-25-1	CCCCCC=O	DTXSID2021604	YES	YES	NO	NO	Low (Class I)	Cramer Class I	6.762743559	30	NA	120	0.00443606943517404	NA	17.7442777406962
Silver cyanide	506-64-9	[Ag+].[C-]#N	DTXSID9024306	NO	NO	NO	NO	High (Class III)	Cramer Class III	0.337150885	1.5	NA	15	0.00444904660416359	NA	44.4904660416359
2,2'-(Diazene-1,2-diyldiethane-1,1-diyl)bis-4,5-dihydro-1H-imidazole dihydrochloride	27776-21-2	Cl.Cl.CC(N=NC(C)C1=NCCN1)C1=NCCN1	DTXSID0049444	YES	YES	NO	NO	High (Class III)	Cramer Class III	0.335959566	1.5	NA	1000	0.00446482300789733	NA	2976.54867193155
m-Xylene	108-38-3	Cc1cccc(C)c1	DTXSID6026298	NO	NO	NO	NO	High (Class III)	Cramer Class III	0.333392129	1.5	NA	100	0.00449920639848099	NA	299.947093232066
2-Hydroxy-3-methylbenzoic acid	83-40-9	Cc1cccc(C(O)=O)c1O	DTXSID9038686	NO	NO	NO	NO	Low (Class I)	Cramer Class I	6.663028153	30	NA	NA	0.00450245733788362	NA	NA
2-Ethyl-1,3-hexanediol	94-96-2	CCCC(O)C(CC)CO	DTXSID4025292	NO	NO	NO	NO	Intermediate (Class II)	Cramer Class II	1.996461981	9	NA	100	0.00450797464998158	NA	50.0886072220175
Tetrafluoroethylene	116-14-3	FC(F)=C(F)F	DTXSID6021325	NO	NO	NO	NO	High (Class III)	Cramer Class III	0.331385041	1.5	NA	NA	0.00452645658196744	NA	NA
1-(1-Acetyl-2,2,6,6-tetramethylpiperidin-4-yl)-3-dodecylpyrrolidine-2,5-dione	106917-31-1	CCCCCCCCCCCCC1CC(=O)N(C2CC(C)(C)N(C(C)=O)C(C)(C)C2)C1=O	DTXSID1044778	NO	NO	NO	NO	High (Class III)	Cramer Class III	0.331346347	1.5	NA	NA	0.00452698517300992	NA	NA
Myristicin	607-91-0	COc1cc(CC=C)cc2OCOc12	DTXSID1025693	YES	YES	NO	NO	High (Class III)	Cramer Class III	0.32994057	1.5	NA	NA	0.00454627328794395	NA	NA
Sumilizer GA 80	90498-90-1	Cc1cc(CCC(=O)OCC(C)(C)C2OCC3(CO2)COC(OC3)C(C)(C)COC(=O)CCc2cc(C)c(O)c(c2)C(C)(C)C)cc(c1O)C(C)(C)C	DTXSID7052606	NO	NO	NO	NO	High (Class III)	Cramer Class III	0.327944644	1.5	NA	NA	0.00457394266820226	NA	NA
Ethylenediaminetetracetic acid, ferric ammonium salt	21265-50-9	[NH4+].[Fe+3].[O-]C(=O)CN(CCN(CC([O-])=O)CC([O-])=O)CC([O-])=O	DTXSID9027815	NO	NO	NO	NO	High (Class III)	Cramer Class III	0.32794424	1.5	NA	NA	0.00457394830291881	NA	NA
5,5'-Bi-2-benzofuran-1,1',3,3'-tetrone	2420-87-3	O=C1OC(=O)c2cc(ccc12)-c1ccc2C(=O)OC(=O)c2c1	DTXSID8044886	NO	NO	NO	NO	High (Class III)	Cramer Class III	0.325121195	1.5	NA	NA	0.00461366414453539	NA	NA
2-Phenoxyethanol	122-99-6	OCCOc1ccccc1	DTXSID9021976	NO	NO	NO	NO	Intermediate (Class II)	Cramer Class II	1.941364744	9	0.00246831392388683	300	0.00463591400215518	0.00127143234238462	154.530466738506
Neodecaneperoxoic acid, 1,1-dimethylpropyl ester	68299-16-1	CCC(C)(C)OOC(=O)CCCCCC(C)(C)C	DTXSID6071401	NO	NO	NO	NO	High (Class III)	Cramer Class III	0.322340476	1.5	NA	NA	0.0046534646179526	NA	NA
9H-Thioxanthen-9-one, 2,4-diethyl-	82799-44-8	CCc1cc(CC)c2sc3ccccc3c(=O)c2c1	DTXSID2072883	NO	YES	NO	NO	High (Class III)	Cramer Class III	0.3218977	1.5	NA	62.5	0.0046598655411331	NA	194.161064213879
Dichloromethane	75-09-2	ClCCl	DTXSID0020868	YES	YES	NO	NO	High (Class III)	Cramer Class III	0.320956276	1.5	0.0118831331201544	1.6	0.00467353378688878	0.0370241494207592	4.9851027060147
Limonene diepoxide	96-08-2	CC1OC1C1CCC2(C)OC2C1	DTXSID9042097	YES	YES	NO	NO	High (Class III)	Cramer Class III	0.319478116	1.5	NA	NA	0.00469515727330757	NA	NA
Methyl 3-methylorsellinate	4707-47-5	COC(=O)c1c(C)cc(O)c(C)c1O	DTXSID9041653	NO	NO	NO	NO	Low (Class I)	Cramer Class I	6.322791223	30	6.55432807646181	717	0.00474473993240058	1.03661940514809	113.399284384374
2-Butenedioic acid (2E)-, dioctyl ester	2997-85-5	CCCCCCCCOC(=O)C=CC(=O)OCCCCCCCC	DTXSID5062762	NO	NO	NO	NO	Low (Class I)	Cramer Class I	6.315995815	30	NA	NA	0.00474984481920528	NA	NA
3,6-Dichloro-2-(trichloromethyl)pyridine	1817-13-6	Clc1ccc(Cl)c(n1)C(Cl)(Cl)Cl	DTXSID5027439	NO	NO	NO	NO	High (Class III)	Cramer Class III	0.315779649	1.5	NA	NA	0.00475014778422279	NA	NA
1,3-Propanediamine, N-[3-(isodecyloxy)propyl]-	72162-46-0	CC(C)CCCCCCCOCCCNCCCN	DTXSID4072526	NO	NO	NO	NO	High (Class III)	Cramer Class III	0.31444553	1.5	NA	NA	0.00477030155270453	NA	NA
N,N'-Bis[3-(trimethoxysilyl)propyl]ethane-1,2-diamine	68845-16-9	CO[Si](CCCNCCNCCC[Si](OC)(OC)OC)(OC)OC	DTXSID2044977	NO	NO	NO	NO	High (Class III)	Cramer Class III	0.311445021	1.5	NA	NA	0.00481625936797365	NA	NA
Propanamide, 3-[(2-hydroxyethyl)amino]-	27076-30-8	NC(=O)CCNCCO	DTXSID4067278	NO	NO	NO	NO	High (Class III)	Cramer Class III	0.307281277	1.5	NA	NA	0.00488152097857885	NA	NA
1-Butyl-3-methylpyridinium iodide	258273-67-5	[I-].CCCC[n+]1cccc(C)c1	DTXSID3049257	NO	NO	NO	NO	High (Class III)	Cramer Class III	0.30647175	1.5	NA	NA	0.00489441522750466	NA	NA
Diethylammonium sulphate	26292-53-5	CCNCC.OS(O)(=O)=O	DTXSID4067195	NO	NO	NO	NO	High (Class III)	Cramer Class III	0.306124673	1.5	NA	NA	0.0048999644011053	NA	NA
Bis(2-ethylhexyl) phosphate	298-07-7	CCCCC(CC)COP(O)(=O)OCC(CC)CCCC	DTXSID1027134	NO	NO	NO	YES	Low (Class I)	Anti-cholinesterase	0.061170451	0.3	NA	150	0.00490432872564566	NA	2452.16436282283
Ethanol, 2,2'-[(1-methylethylidene)bis(4,1-phenyleneoxy)]bis-	901-44-0	CC(C)(c1ccc(OCCO)cc1)c1ccc(OCCO)cc1	DTXSID6029204	NO	NO	NO	NO	High (Class III)	Cramer Class III	0.305036366	1.5	NA	300	0.00491744646603874	NA	983.489293207748
Dechlorane Plus	13560-89-9	ClC1=C(Cl)C2(Cl)C3CCC4C(CCC3C1(Cl)C2(Cl)Cl)C1(Cl)C(Cl)=C(Cl)C4(Cl)C1(Cl)Cl	DTXSID7027750	NO	NO	NO	NO	High (Class III)	Cramer Class III	0.304722184	1.5	NA	100	0.00492251657004401	NA	328.167771336267
Dipropan-2-yl butanedioate	924-88-9	CC(C)OC(=O)CCC(=O)OC(C)C	DTXSID9044740	NO	NO	NO	NO	Low (Class I)	Cramer Class I	6.042434673	30	NA	NA	0.00496488611354822	NA	NA
Vinylidene fluoride	75-38-7	FC(F)=C	DTXSID3021439	NO	NO	NO	NO	High (Class III)	Cramer Class III	0.301935012	1.5	NA	NA	0.00496795648197302	NA	NA
Allyltributylphosphonium chloride	1530-48-9	[Cl-].CCCC[P+](CCCC)(CCCC)CC=C	DTXSID4051742	NO	NO	NO	NO	High (Class III)	Cramer Class III	0.301182804	1.5	NA	NA	0.00498036401839197	NA	NA
Ethanamine	75-04-7	CCN	DTXSID8025678	NO	NO	NO	NO	Low (Class I)	Cramer Class I	6.016013603	30	NA	NA	0.00498669085206854	NA	NA
1,3-Propanediamine, N-[3-(tridecyloxy)propyl]-, branched	68479-04-9	CC(C)CC(C)CCCCCCCOCCCNCCCN	DTXSID0028616	NO	NO	NO	NO	High (Class III)	Cramer Class III	0.300338946	1.5	NA	NA	0.00499435727526326	NA	NA
2-Ethylhexyl 3-octyloxiran-2-octanoate	141-38-8	CCCCCCCCC1OC1CCCCCCCC(=O)OCC(CC)CCCC	DTXSID9025247	YES	YES	NO	NO	High (Class III)	Cramer Class III	0.300121257	1.5	NA	NA	0.00499797986651775	NA	NA
Glycine, N-(carboxymethyl)-N-(phosphonomethyl)-	5994-61-6	OC(=O)CN(CC(O)=O)CP(O)(O)=O	DTXSID3027611	NO	NO	NO	NO	High (Class III)	Cramer Class III	0.299403391	1.5	NA	400	0.00500996329730948	NA	1335.99021261586
Benzenecarbothioic acid, S-(4,5-dihydro-5-thioxo-1,3,4-thiadiazol-2-yl) ester	51988-14-8	Sc1nnc(SC(=O)c2ccccc2)s1	DTXSID1068697	NO	NO	NO	NO	High (Class III)	Cramer Class III	0.299390445	1.5	NA	NA	0.0050101799340991	NA	NA
1,2-Dibromoethane	106-93-4	BrCCBr	DTXSID3020415	YES	YES	NO	NO	High (Class III)	Cramer Class III	0.298886584	1.5	NA	37	0.00501862606185094	NA	123.792776192323
1-Methylnaphthalene	90-12-0	Cc1cccc2ccccc12	DTXSID9020877	NO	NO	NO	NO	High (Class III)	Cramer Class III	0.298701939	1.5	NA	70	0.00502172836581419	NA	234.347323737996
Tetrahydrofurfuryl acrylate	2399-48-6	C=CC(=O)OCC1CCCO1	DTXSID8044884	NO	NO	NO	NO	High (Class III)	Cramer Class III	0.296670148	1.5	NA	120	0.00505612044255966	NA	404.489635404773
Phenol, 2-(2H-benzotriazol-2-yl)-6-(1-methyl-1-phenylethyl)-4-(1,1,3,3-tetramethylbutyl)-	73936-91-1	CC(C)(C)CC(C)(C)c1cc(c(O)c(c1)C(C)(C)c1ccccc1)-n1nc2ccccc2n1	DTXSID4072780	NO	NO	NO	NO	High (Class III)	Cramer Class III	0.294715485	1.5	NA	NA	0.00508965451883195	NA	NA
Methanethiol	74-93-1	CS	DTXSID5026382	NO	NO	NO	NO	Low (Class I)	Cramer Class I	5.865855237	30	NA	45	0.00511434373810818	NA	7.67151560716226
Methyl (9Z)-octadec-9-enoate	112-62-9	CCCCCCCC\C=C/CCCCCCCC(=O)OC	DTXSID5025811	NO	NO	NO	NO	Low (Class I)	Cramer Class I	5.836989843	30	NA	NA	0.00513963546398448	NA	NA
N-(2-Acryloyloxyethyl)-N-benzyl-N,N-dimethylammonium chloride	46830-22-2	[Cl-].C[N+](C)(CCOC(=O)C=C)Cc1ccccc1	DTXSID9050430	NO	NO	NO	NO	High (Class III)	Cramer Class III	0.29135877	1.5	NA	200	0.00514829191515327	NA	686.438922020435
2-Ethylhexyl ((3-((2-(dimethylamino)ethoxy)carbonyl)amino)-4-methylphenyl)carbamate, 2-hydroxy-propanoic acid salt	68227-46-3	CC(O)C(O)=O.CCCCC(CC)COC(=O)Nc1ccc(C)c(NC(=O)OCCN(C)C)c1	DTXSID3028421	NO	NO	YES	NO	High (Class III)	Anti-cholinesterase	0.05820804	0.3	NA	2	0.00515392718943981	NA	34.3595145962654
3,3,3-Trifluoro-1-propene	677-21-4	FC(F)(F)C=C	DTXSID9041287	NO	NO	NO	NO	High (Class III)	Cramer Class III	0.290526754	1.5	NA	NA	0.00516303569068204	NA	NA
1-Propanethiol	107-03-9	CCCS	DTXSID5026750	NO	NO	NO	NO	Low (Class I)	Cramer Class I	5.805637758	30	NA	50	0.00516739094833481	NA	8.61231824722468
Tetrachloroethylene	127-18-4	ClC(Cl)=C(Cl)Cl	DTXSID2021319	NO	NO	NO	NO	High (Class III)	Cramer Class III	0.28831125	1.5	0.0674069324878341	0.21	0.00520271061222897	0.233799175328171	0.728379485712056
Allyl nonanoate	7493-72-3	CCCCCCCCC(=O)OCC=C	DTXSID3024447	NO	NO	NO	NO	High (Class III)	Cramer Class III	0.286610657	1.5	NA	NA	0.00523358068991831	NA	NA
Tricyclodecenyl acetate	54830-99-8	CC(=O)OC1C=CC2C3CCC(C3)C12	DTXSID9052210	NO	NO	NO	NO	High (Class III)	Cramer Class III	0.284611319	1.5	NA	NA	0.0052703455550199	NA	NA
3a,4,5,6,7,7a-Hexahydro-1H-4,7-methanoinden-5-yl acetate	2500-83-6	CC(=O)OC1CC2CC1C1C=CCC21	DTXSID3051917	NO	NO	NO	NO	High (Class III)	Cramer Class III	0.284097133	1.5	NA	NA	0.00527988432744937	NA	NA
2,5-Di-tert-butylbenzene-1,4-diol	88-58-4	CC(C)(C)c1cc(O)c(cc1O)C(C)(C)C	DTXSID8041248	NO	NO	NO	NO	Low (Class I)	Cramer Class I	5.636505575	30	0.210304946365532	NA	0.00532244661179103	0.0373112283075373	NA
3-Nitroaniline	99-09-2	Nc1cccc(c1)[N+]([O-])=O	DTXSID6025725	YES	YES	NO	NO	High (Class III)	Cramer Class III	0.281694932	1.5	NA	NA	0.00532490943074546	NA	NA
Hexanoic acid, 6-[methyl(phenylsulfonyl)amino]-	46948-72-5	CN(CCCCCC(O)=O)S(=O)(=O)c1ccccc1	DTXSID1068487	NO	NO	NO	NO	High (Class III)	Cramer Class III	0.28148479	1.5	NA	NA	0.00532888473299037	NA	NA
2,2'-Azobis(2-amidinopropane) dihydrochloride	2997-92-4	Cl.Cl.CC(C)(N=NC(C)(C)C(N)=N)C(N)=N	DTXSID3049756	YES	YES	NO	NO	High (Class III)	Cramer Class III	0.281233018	1.5	NA	25	0.0053336553818158	NA	88.8942563635967
N,N,N,N',N',N'-Hexamethylhexane-1,6-diaminium dichloride	60-25-3	[Cl-].[Cl-].C[N+](C)(C)CCCCCC[N+](C)(C)C	DTXSID3044700	NO	NO	NO	NO	High (Class III)	Cramer Class III	0.28111449	1.5	NA	NA	0.00533590424314307	NA	NA
Pyridine, 3,5-dichloro-2,4,6-trifluoro-	1737-93-5	Fc1nc(F)c(Cl)c(F)c1Cl	DTXSID2042357	NO	NO	NO	NO	High (Class III)	Cramer Class III	0.280687648	1.5	NA	NA	0.00534401855830863	NA	NA
Lauramidopropyl betaine	10/8/4292	CCCCCCCCCCCC(=O)NCCC[N+](C)(C)CC([O-])=O	DTXSID4041282	NO	NO	NO	NO	High (Class III)	Cramer Class III	0.280489614	1.5	NA	NA	0.00534779159416576	NA	NA
Propanoic anhydride	123-62-6	CCC(=O)OC(=O)CC	DTXSID1027007	NO	NO	NO	NO	High (Class III)	Cramer Class III	0.280332607	1.5	NA	2064.1	0.0053507867531086	NA	7363.03929139431
2,2'-[Ethane-1,2-diylbis(oxy)]diethanamine	929-59-9	NCCOCCOCCN	DTXSID9044742	NO	NO	NO	NO	High (Class III)	Cramer Class III	0.276678092	1.5	NA	NA	0.00542146286016748	NA	NA
Dimethyl succinylsuccinate	6289-46-9	COC(=O)C1CC(=O)C(CC1=O)C(=O)OC	DTXSID3027617	NO	NO	NO	NO	Intermediate (Class II)	Cramer Class II	1.64225287	9	NA	NA	0.00548027661537897	NA	NA
Bis(tert-nonyl) polysulfides	68425-16-1	CC(C(C)(C)C)C(C)(C)SSSC(C)(C)C(C)C(C)(C)C	DTXSID6028494	NO	NO	NO	NO	High (Class III)	Cramer Class III	0.27300477	1.5	NA	1000	0.00549440949328468	NA	3662.93966218978
3-Acetyldihydro-2(3H)-furanone	517-23-7	CC(=O)C1CCOC1=O	DTXSID6044436	NO	NO	NO	NO	High (Class III)	Cramer Class III	0.270720413	1.5	NA	NA	0.00554077168905619	NA	NA
Ethanol, 2-(butylamino)-	111-75-1	CCCCNCCO	DTXSID9059410	NO	NO	NO	NO	High (Class III)	Cramer Class III	0.270719875	1.5	NA	NA	0.00554078270019887	NA	NA
(E)-Squalene	111-02-4	CC(C)=CCC\C(C)=C\CC\C(C)=C\CC\C=C(/C)CC\C=C(/C)CCC=C(C)C	DTXSID0026044	NO	NO	NO	NO	Low (Class I)	Cramer Class I	5.390496908	30	NA	660	0.00556534963511011	NA	122.437691972423
2-(2-(4-Chlorophenyl)ethyl)-2-(1,1-dimethylethyl)oxirane	80443-63-6	CC(C)(C)C1(CCc2ccc(Cl)cc2)CO1	DTXSID5042247	YES	YES	NO	NO	High (Class III)	Cramer Class III	0.269492386	1.5	NA	NA	0.00556601996169198	NA	NA
N-(4-Methyl-2-pentanylidene)hydroxylamine	105-44-2	CC(C)CC(C)=NO	DTXSID6044771	NO	NO	NO	NO	High (Class III)	Cramer Class III	0.269104949	1.5	NA	NA	0.00557403349724349	NA	NA
Ethyltriphenylphosphonium iodide	4736-60-1	[I-].CC[P+](c1ccccc1)(c1ccccc1)c1ccccc1	DTXSID1052117	NO	NO	NO	NO	High (Class III)	Cramer Class III	0.268924598	1.5	NA	NA	0.00557777165478927	NA	NA
Acrylic acid	79-10-7	OC(=O)C=C	DTXSID0039229	NO	NO	NO	NO	High (Class III)	Cramer Class III	0.268020405	1.5	NA	40	0.00559658881196004	NA	149.242368318935
4-Methylbenzoic acid	99-94-5	Cc1ccc(cc1)C(O)=O	DTXSID6021618	NO	NO	NO	NO	Low (Class I)	Cramer Class I	5.354328777	30	NA	100	0.00560294319782298	NA	18.6764773260766
2-Pyrimidinamine, 4,6-dimethoxy-	36315-01-2	COc1cc(OC)nc(N)n1	DTXSID1074620	YES	YES	NO	NO	High (Class III)	Cramer Class III	0.265216469	1.5	NA	NA	0.00565575737304609	NA	NA
2-(tert-Butylamino)ethanol	4620-70-6	CC(C)(C)NCCO	DTXSID1044431	NO	NO	NO	NO	High (Class III)	Cramer Class III	0.264273929	1.5	NA	NA	0.00567592878221446	NA	NA
Sodium 2-anthraquinonesulfonate	131-08-8	[Na+].[O-]S(=O)(=O)c1ccc2C(=O)c3ccccc3C(=O)c2c1	DTXSID4044535	YES	YES	NO	NO	High (Class III)	Cramer Class III	0.261971181	1.5	NA	NA	0.00572582065811277	NA	NA
3-Amino-9-ethylcarbazole	132-32-1	CCn1c2ccccc2c2cc(N)ccc12	DTXSID1030319	YES	YES	NO	NO	High (Class III)	Cramer Class III	0.261739918	1.5	NA	NA	0.00573087976592092	NA	NA
Sodium (nonanoyloxy)benzenesulfonate	91125-43-8	[Na+].CCCCCCCCC(=O)Oc1ccccc1S([O-])(=O)=O	DTXSID7029825	NO	NO	NO	NO	High (Class III)	Cramer Class III	0.260774776	1.5	NA	NA	0.00575209007177903	NA	NA
Tridecyl methacrylate	2495-25-2	CCCCCCCCCCCCCOC(=O)C(C)=C	DTXSID8029236	NO	NO	NO	NO	High (Class III)	Cramer Class III	0.260580268	1.5	NA	NA	0.00575638367215126	NA	NA
4-(2-Hydroxyethyl)morpholine	622-40-2	OCCN1CCOCC1	DTXSID2022090	NO	NO	NO	NO	High (Class III)	Cramer Class III	0.26001824	1.5	NA	NA	0.00576882606389459	NA	NA
Cyclohexanol	108-93-0	OC1CCCCC1	DTXSID4021894	NO	NO	NO	NO	Intermediate (Class II)	Cramer Class II	1.551078078	9	NA	1	0.00580241583428529	NA	0.644712870476144
Triethanolamine stearate	4568-28-9	OCC[NH+](CCO)CCO.CCCCCCCCCCCCCCCCCC([O-])=O	DTXSID9026219	NO	NO	NO	NO	High (Class III)	Cramer Class III	0.25748361	1.5	NA	NA	0.00582561352157522	NA	NA
1-Methyl-3-propylimidazolium hexafluorophosphate	216300-12-8	F[P-](F)(F)(F)(F)F.CCCn1cc[n+](C)c1	DTXSID4049246	NO	NO	NO	NO	High (Class III)	Cramer Class III	0.255790883	1.5	NA	NA	0.00586416522124442	NA	NA
4-Methoxyphenol	150-76-5	COc1ccc(O)cc1	DTXSID4020828	NO	NO	NO	NO	Low (Class I)	Cramer Class I	5.100424376	30	NA	40	0.00588186350554764	NA	7.84248467406352
2-(Dodecyloxy)ethanol	4536-30-5	CCCCCCCCCCCCOCCO	DTXSID8044676	NO	NO	NO	NO	Low (Class I)	Cramer Class I	5.092795207	30	NA	NA	0.00589067472392475	NA	NA
Hydrazinecarbodithioic acid, compd. with hydrazine (1:1)	20469-71-0	NN.NNC(S)=S	DTXSID9027811	YES	YES	NO	NO	High (Class III)	Cramer Class III	0.254048923	1.5	NA	NA	0.00590437456804334	NA	NA
Hexamethylenediamine carbamate	143-06-6	NCCCCCCNC(O)=O	DTXSID2059726	NO	NO	NO	NO	High (Class III)	Cramer Class III	0.253847251	1.5	NA	50	0.00590906536939413	NA	196.968845646471
Tetraethylammonium bromide	71-91-0	[Br-].CC[N+](CC)(CC)CC	DTXSID9044457	NO	NO	NO	NO	High (Class III)	Cramer Class III	0.253009036	1.5	NA	250	0.00592864201103078	NA	988.107001838464
Hexadecanamide, N-[3-(dimethylamino)propyl]-	39669-97-1	CCCCCCCCCCCCCCCC(=O)NCCCN(C)C	DTXSID6068195	NO	NO	NO	NO	High (Class III)	Cramer Class III	0.25257382	1.5	NA	NA	0.00593885779610888	NA	NA
1,4-Benzenedicarbonyl dichloride	100-20-9	ClC(=O)c1ccc(cc1)C(Cl)=O	DTXSID7026653	YES	YES	NO	NO	High (Class III)	Cramer Class III	0.25160702	1.5	NA	NA	0.00596167785779586	NA	NA
3-(Dodecylsulfanyl)-2-methyl-N-{2-[2-(propan-2-yl)imidazolidin-1-yl]ethyl}propanamide	92400-09-4	CCCCCCCCCCCCSCC(C)C(=O)NCCN1CCNC1C(C)C	DTXSID4045000	NO	NO	NO	NO	High (Class III)	Cramer Class III	0.251314835	1.5	NA	NA	0.00596860905564926	NA	NA
Tributylphosphine	998-40-3	CCCCP(CCCC)CCCC	DTXSID9046998	NO	NO	NO	NO	High (Class III)	Cramer Class III	0.250771856	1.5	NA	NA	0.00598153247308582	NA	NA
[[(Phosphonomethyl)imino]bis[6,1-hexanediylnitrilobis(methylene)]]tetrakis-phosphonic acid, sodium salt (1:x)	35657-77-3	[Na+].OP(O)(=O)CN(CCCCCCN(CP(O)(O)=O)CP(O)(O)=O)CCCCCCN(CP(O)(O)=O)CP(O)([O-])=O	DTXSID1049720	NO	NO	NO	NO	High (Class III)	Cramer Class III	0.249588965	1.5	NA	NA	0.00600988108588855	NA	NA
5-Oxo-1,3,3-trimethylcyclohexanecarbonitrile	11/4/7027	CC1(C)CC(=O)CC(C)(C1)C#N	DTXSID8029284	NO	NO	NO	NO	High (Class III)	Cramer Class III	0.24932974	1.5	NA	NA	0.00601612948379122	NA	NA
4-nonylphenoxy acetic acid (NP1EC)	3115-49-9	CCCCCCCCCc1ccc(OCC(O)=O)cc1	DTXSID4062850	NO	NO	NO	NO	High (Class III)	Cramer Class III	0.249253319	1.5	NA	60	0.00601797402745919	NA	240.718961098368
Dicyclohexyl maleate	621-13-6	O=C(OC1CCCCC1)\C=C/C(=O)OC1CCCCC1	DTXSID4029193	NO	NO	NO	NO	Intermediate (Class II)	Cramer Class II	1.488615041	9	NA	NA	0.00604588812561917	NA	NA
4-Sulfophenylmethallyl ether	1208-67-9	[Na+].CC(=C)COc1ccc(cc1)S([O-])(=O)=O	DTXSID9061625	NO	NO	NO	NO	High (Class III)	Cramer Class III	0.247766653	1.5	NA	220	0.00605408347668159	NA	887.932243246633
Isobutylidene diurea	6104-30-9	CC(C)C(NC(N)=O)NC(N)=O	DTXSID8027614	NO	NO	NO	NO	High (Class III)	Cramer Class III	0.246767602	1.5	NA	100	0.00607859373695255	NA	405.239582463503
Ethyl 4,4,4-trifluoroacetoacetate	372-31-6	CCOC(=O)CC(=O)C(F)(F)F	DTXSID5059905	NO	NO	NO	NO	High (Class III)	Cramer Class III	0.246148369	1.5	NA	NA	0.0060938855946675	NA	NA
Dimethyl (3-((hydroxymethyl)amino)-3-oxopropyl)phosphonate	20120-33-6	COP(=O)(CCC(=O)NCO)OC	DTXSID9040215	YES	YES	NO	NO	High (Class III)	Cramer Class III	0.245676492	1.5	NA	1000	0.00610559027357001	NA	4070.39351571334
3-Oxobutanamide	5977-14-0	CC(=O)CC(N)=O	DTXSID1040164	NO	NO	NO	NO	High (Class III)	Cramer Class III	0.244722417	1.5	NA	100	0.00612939353242821	NA	408.626235495214
Propanenitrile, 3,3'-(1,2-ethanediyldiimino)bis-	3217-00-3	N#CCCNCCNCCC#N	DTXSID1062910	NO	NO	NO	NO	High (Class III)	Cramer Class III	0.244245815	1.5	NA	NA	0.00614135394704716	NA	NA
Anethole	104-46-1	COc1ccc(C=CC)cc1	DTXSID4020086	NO	NO	NO	NO	High (Class III)	Cramer Class III	0.243563914	1.5	NA	NA	0.00615854777239292	NA	NA
1,3-Propanediamine, N-[3-(C11-14-isoalkyloxy)propyl] derivs., C13-rich	151789-07-0	CC(C)CCCCCCCCCCOCCCNCCCN	DTXSID3029861	NO	NO	NO	NO	High (Class III)	Cramer Class III	0.241803805	1.5	NA	NA	0.00620337632817647	NA	NA
Physodic acid	84-24-2	CCCCCC(=O)Cc1cc(O)cc2Oc3c(OC(=O)c12)cc(O)c(C(O)=O)c3CCCCC	DTXSID40232883	NO	NO	NO	NO	High (Class III)	Cramer Class III	0.24053453	1.5	NA	NA	0.00623611088187629	NA	NA
Coumarin	91-64-5	O=c1ccc2ccccc2o1	DTXSID7020348	YES	YES	NO	NO	High (Class III)	Cramer Class III	0.239665658	1.5	6.34017852437619e-06	25	0.00625871896924006	2.64542637325878e-05	104.311982820668
1-Chlorohexadecane	3/1/4860	CCCCCCCCCCCCCCCCCl	DTXSID3027580	YES	YES	NO	NO	High (Class III)	Cramer Class III	0.239550292	1.5	NA	NA	0.00626173313117898	NA	NA
1,3-Dichloro-2-propanol	96-23-1	OC(CCl)CCl	DTXSID6025010	YES	YES	NO	NO	High (Class III)	Cramer Class III	0.238770298	1.5	NA	10	0.00628218841524418	NA	41.8812561016278
N-Ethyl-2-methylallylamine	18328-90-0	CCNCC(C)=C	DTXSID3027798	NO	NO	NO	NO	High (Class III)	Cramer Class III	0.238743676	1.5	NA	NA	0.00628288893398793	NA	NA
Lactulose	4618-18-2	OC[C@H]1O[C@](O)(CO)[C@@H](O)[C@@H]1O[C@@H]1O[C@H](CO)[C@H](O)[C@H](O)[C@H]1O	DTXSID5045833	NO	NO	NO	NO	High (Class III)	Cramer Class III	0.238477025	1.5	NA	NA	0.00628991409130502	NA	NA
1-Piperazineethanamine, N,N,4-trimethyl-	104-19-8	CN(C)CCN1CCN(C)CC1	DTXSID5059292	NO	NO	NO	NO	High (Class III)	Cramer Class III	0.236465467	1.5	NA	25	0.0063434209613364	NA	105.72368268894
Benzophenone	119-61-9	O=C(c1ccccc1)c1ccccc1	DTXSID0021961	NO	NO	NO	NO	High (Class III)	Cramer Class III	0.235930288	1.5	0.00431964251818679	5	0.00635781023587781	0.0183089782783073	21.1927007862594
Triethoxy(2-methylpropyl)silane	17980-47-1	CCO[Si](CC(C)C)(OCC)OCC	DTXSID1044857	NO	NO	NO	NO	High (Class III)	Cramer Class III	0.235724219	1.5	NA	1000	0.00636336820358709	NA	4242.24546905806
Piperidine, 1-ethyl-	766-09-6	CCN1CCCCC1	DTXSID1061102	NO	NO	NO	NO	High (Class III)	Cramer Class III	0.235237837	1.5	NA	20	0.00637652521860248	NA	85.0203362480331
Hydrogenated terphenyl	61788-32-7	C1CC=CC(C1)c1ccc(cc1)C1CCC=CC1	DTXSID3028051	NO	NO	NO	NO	Intermediate (Class II)	Cramer Class II	1.410723339	9	NA	12	0.00637970589355933	NA	8.50627452474578
Naphthalene	91-20-3	c1ccc2ccccc2c1	DTXSID8020913	NO	NO	NO	NO	High (Class III)	Cramer Class III	0.235106299	1.5	0.0237730896883839	53	0.00638009277667205	0.101116345200023	225.429944775746
Tri-n-octyl trimellitate	89-04-3	CCCCCCCCOC(=O)c1ccc(C(=O)OCCCCCCCC)c(c1)C(=O)OCCCCCCCC	DTXSID0047533	NO	NO	NO	NO	Low (Class I)	Cramer Class I	4.677138861	30	NA	30	0.00641417774660336	NA	6.41417774660336
Methyl 3-mercaptopropionate	2935-90-2	COC(=O)CCS	DTXSID6027509	NO	NO	NO	NO	Low (Class I)	Cramer Class I	4.674094909	30	NA	50	0.00641835490807746	NA	10.6972581801291
Ethenyl[tris(prop-1-en-2-yloxy)]silane	15332-99-7	CC(=C)O[Si](OC(C)=C)(OC(C)=C)C=C	DTXSID3044839	NO	NO	NO	NO	High (Class III)	Cramer Class III	0.233642682	1.5	NA	NA	0.00642005984163459	NA	NA
N,N'-Di-tert-butylethane-1,2-diamine	4062-60-6	CC(C)(C)NCCNC(C)(C)C	DTXSID9044667	NO	NO	NO	NO	High (Class III)	Cramer Class III	0.233258873	1.5	NA	NA	0.00643062354159621	NA	NA
Tetramethylammonium acetate	10581-12-1	CC([O-])=O.C[N+](C)(C)C	DTXSID1065132	NO	NO	NO	NO	High (Class III)	Cramer Class III	0.232809789	1.5	NA	NA	0.00644302804638511	NA	NA
Diisooctyl phosphorodithioate	26999-29-1	CC(C)CCCCCOP(S)(=S)OCCCCCC(C)C	DTXSID2027919	NO	NO	NO	NO	High (Class III)	Cramer Class III	0.232595538	1.5	NA	NA	0.00644896292034631	NA	NA
Phenyl glycidyl ether	122-60-1	C(Oc1ccccc1)C1CO1	DTXSID8021145	YES	YES	NO	NO	High (Class III)	Cramer Class III	0.232550574	1.5	NA	NA	0.00645020983693637	NA	NA
6-Methylquinoline	91-62-3	Cc1ccc2ncccc2c1	DTXSID3020887	NO	NO	NO	NO	High (Class III)	Cramer Class III	0.232176002	1.5	2.33643818829286	2.2	0.00646061602869706	10.0632200062299	9.47557017542235
N,N,N',N'-Tetrabutyl-N,N'-diethyl-1,6-hexanediaminium dihydroxide	111960-92-0	[OH-].[OH-].CCCC[N+](CC)(CCCC)CCCCCC[N+](CC)(CCCC)CCCC	DTXSID3029574	NO	NO	NO	NO	High (Class III)	Cramer Class III	0.232054697	1.5	NA	NA	0.00646399327137946	NA	NA
1-Ethylpyridinium hexafluorophosphate	103173-73-5	F[P-](F)(F)(F)(F)F.CC[n+]1ccccc1	DTXSID5047875	NO	NO	NO	NO	High (Class III)	Cramer Class III	0.231860372	1.5	NA	NA	0.00646941082282055	NA	NA
1-Bromo-4-fluorobenzene	460-00-4	Fc1ccc(Br)cc1	DTXSID4027153	NO	NO	NO	NO	High (Class III)	Cramer Class III	0.231816843	1.5	NA	1	0.00647062560506011	NA	4.31375040337341
(2-Hydroxy-1,1-bis(hydroxymethyl)ethyl)ammonium acetate	6850-28-8	CC([O-])=O.[NH3+]C(CO)(CO)CO	DTXSID2064490	NO	NO	NO	NO	High (Class III)	Cramer Class III	0.231509052	1.5	NA	NA	0.00647922829384658	NA	NA
C.I. Acid Orange 156	68555-86-2	[Na+].COc1ccc(cc1)\N=N\c1cc(C)c(cc1OC)\N=N\c1ccc(cc1)S([O-])(=O)=O	DTXSID7044718	YES	YES	NO	NO	High (Class III)	Cramer Class III	0.231281934	1.5	NA	NA	0.00648559087196149	NA	NA
Sodium 2-(methylamino)ethanesulfonate	4316-74-9	[Na+].CNCCS([O-])(=O)=O	DTXSID5029263	NO	NO	NO	NO	High (Class III)	Cramer Class III	0.231147765	1.5	NA	2500	0.00648935541297576	NA	10815.5923549596
3-(Decyloxy)propionitrile	16728-51-1	CCCCCCCCCCOCCC#N	DTXSID0066113	NO	NO	NO	NO	High (Class III)	Cramer Class III	0.229644851	1.5	NA	NA	0.00653182509195471	NA	NA
Thiocyanic acid, compd. with guanidine (1:1)	593-84-0	SC#N.NC(N)=N	DTXSID6060478	NO	NO	NO	NO	High (Class III)	Cramer Class III	0.22954248	1.5	NA	20	0.00653473814520084	NA	87.1298419360111
Aminotrimethylene phosphonic acid	6419-19-8	OP(O)(=O)CN(CP(O)(O)=O)CP(O)(O)=O	DTXSID2027624	NO	NO	NO	NO	High (Class III)	Cramer Class III	0.228435761	1.5	NA	500	0.00656639745648231	NA	2188.79915216077
Methyl chloroacetate	96-34-4	COC(=O)CCl	DTXSID9041576	YES	YES	NO	NO	High (Class III)	Cramer Class III	0.228029075	1.5	NA	NA	0.00657810851532858	NA	NA
1-Hexyl-3-methylimidazolium tetrafluoroborate	244193-50-8	F[B-](F)(F)F.CCCCCCn1cc[n+](C)c1	DTXSID8049252	NO	NO	NO	NO	High (Class III)	Cramer Class III	0.227713153	1.5	NA	NA	0.00658723477426884	NA	NA
Diisopropyl adipate	6938-94-9	CC(C)OC(=O)CCCCC(=O)OC(C)C	DTXSID5027641	NO	NO	NO	NO	Low (Class I)	Cramer Class I	4.549327593	30	NA	250	0.00659438112264341	NA	54.9531760220285
2-Oxetanone, 3-hexadecyl-4-pentadecylidene-	67845-95-8	CCCCCCCCCCCCCCCCC1C(=O)O\C1=C/CCCCCCCCCCCCCC	DTXSID4029775	YES	YES	NO	NO	High (Class III)	Cramer Class III	0.227451637	1.5	NA	NA	0.00659480854824536	NA	NA
1-Butyl-3-methylimidazolium iodide	65039-05-6	[I-].CCCCn1cc[n+](C)c1	DTXSID7049342	NO	NO	NO	NO	High (Class III)	Cramer Class III	0.226669264	1.5	NA	NA	0.00661757122924262	NA	NA
(1-Methylethylidene)bis(4,1-phenyleneoxy-2,1-ethanediyl) bismethacrylate	24448-20-2	CC(=C)C(=O)OCCOc1ccc(cc1)C(C)(C)c1ccc(OCCOC(=O)C(C)=C)cc1	DTXSID1066992	NO	NO	NO	NO	High (Class III)	Cramer Class III	0.226552479	1.5	NA	NA	0.0066209825053382	NA	NA
Octadecanenitrile	638-65-3	CCCCCCCCCCCCCCCCCC#N	DTXSID4027280	NO	NO	NO	NO	High (Class III)	Cramer Class III	0.22632528	1.5	NA	NA	0.00662762904789072	NA	NA
Lithium bis[(trifluoromethyl)sulfonyl]azanide	90076-65-6	[Li+].FC(F)(F)S(=O)(=O)[N-]S(=O)(=O)C(F)(F)F	DTXSID8044468	NO	NO	NO	NO	High (Class III)	Cramer Class III	0.226241819	1.5	NA	10	0.00663007399175835	NA	44.200493278389
D-Gluconic acid, compd. with 2,2',2''-nitrilotris[ethanol] (1:1)	42728-79-0	OCCN(CCO)CCO.OC[C@@H](O)[C@@H](O)[C@H](O)[C@@H](O)C(O)=O	DTXSID3068413	NO	NO	NO	NO	High (Class III)	Cramer Class III	0.226083867	1.5	NA	NA	0.00663470604914945	NA	NA
N,N,N-Trimethylanilinium chloride	138-24-9	[Cl-].C[N+](C)(C)c1ccccc1	DTXSID6051699	NO	NO	NO	NO	High (Class III)	Cramer Class III	0.225346221	1.5	NA	50	0.00665642402762991	NA	221.880800920997
3-Pentanone, 1,2,4-trichloro-2-methyl-	145556-04-3	CC(Cl)C(=O)C(C)(Cl)CCl	DTXSID2029587	YES	YES	NO	NO	High (Class III)	Cramer Class III	0.225223096	1.5	NA	NA	0.00666006296263683	NA	NA
Sodium O,O-dicresyl dithiophosphate	61792-48-1	[Na+].Cc1ccc(OP([S-])(=S)Oc2ccc(C)cc2)cc1	DTXSID1029384	NO	NO	NO	NO	High (Class III)	Cramer Class III	0.225212057	1.5	NA	NA	0.00666038941245495	NA	NA
Pentaerythritol	115-77-5	OCC(CO)(CO)CO	DTXSID2026943	NO	NO	NO	NO	Low (Class I)	Cramer Class I	4.487879684	30	NA	100	0.00668467118380084	NA	22.2822372793361
3-Bromo-1-chloro-5,5-dimethylhydantoin	126-06-7	CC1(C)N(Cl)C(=O)N(Br)C1=O	DTXSID7029162	NO	NO	NO	NO	High (Class III)	Cramer Class III	0.224069698	1.5	NA	NA	0.00669434561383664	NA	NA
2,4-Imidazolidinedione, 1,3-bis(2-hydroxyethyl)-5,5-dimethyl-	26850-24-8	CC1(C)N(CCO)C(=O)N(CCO)C1=O	DTXSID0067260	NO	NO	NO	NO	High (Class III)	Cramer Class III	0.223503904	1.5	NA	1000	0.00671129216606436	NA	4474.19477737624
1-Hexyl-3-methylimidazolium chloride	171058-17-6	[Cl-].CCCCCCn1cc[n+](C)c1	DTXSID1047948	NO	NO	NO	NO	High (Class III)	Cramer Class III	0.222881532	1.5	NA	NA	0.00673003270634375	NA	NA
(2-Hydroxy-3-(tridecyloxy)propyl)trimethylammonium chloride	68334-55-4	[Cl-].CCCCCCCCCCCCCOCC(O)C[N+](C)(C)C	DTXSID0049440	NO	NO	NO	NO	High (Class III)	Cramer Class III	0.22240639	1.5	NA	NA	0.0067444105360462	NA	NA
Methyl 3,5-bis(tert-butyl)-4-hydroxyhydrocinnamate	6386-38-5	COC(=O)CCc1cc(c(O)c(c1)C(C)(C)C)C(C)(C)C	DTXSID7027623	NO	NO	NO	NO	Intermediate (Class II)	Cramer Class II	1.334219806	9	NA	10	0.00674551521385525	NA	7.49501690428361
alpha-Tocopherol	10191-41-0	CC(C)CCCC(C)CCCC(C)CCCC1(C)CCc2c(C)c(O)c(C)c(C)c2O1	DTXSID8021355	NO	NO	NO	NO	Intermediate (Class II)	Cramer Class II	1.328747394	9	NA	360	0.00677329644493737	NA	270.931857797495
5-Vinyl-2-norbornene	3048-64-4	C=CC1CC2CC1C=C2	DTXSID6029250	NO	NO	NO	NO	High (Class III)	Cramer Class III	0.220711693	1.5	NA	20	0.0067961963392669	NA	90.6159511902253
(Tetrapropenyl)succinic anhydride	26544-38-7	CC(C)CC(C)CC(C)\C=C(/C)C1CC(=O)OC1=O	DTXSID8027905	NO	NO	NO	NO	High (Class III)	Cramer Class III	0.220473657	1.5	NA	50	0.00680353390246527	NA	226.784463415509
3-Methyl-4-phenyl-2-butanol	56836-93-2	CC(O)C(C)Cc1ccccc1	DTXSID8052229	NO	NO	NO	NO	Intermediate (Class II)	Cramer Class II	1.322117325	9	NA	NA	0.0068072627366864	NA	NA
Tris(4-isocyanatophenyl) thiophosphate	4151-51-3	O=C=Nc1ccc(OP(=S)(Oc2ccc(cc2)N=C=O)Oc2ccc(cc2)N=C=O)cc1	DTXSID9063320	YES	YES	NO	NO	High (Class III)	Cramer Class III	0.220213008	1.5	NA	NA	0.00681158671607628	NA	NA
Neodecanoic acid, compound with 2,2'-iminobis(ethanol) (1:1)	58722-91-1	OCCNCCO.CC(C)(C)CCCCCC(O)=O	DTXSID7069283	NO	NO	NO	NO	High (Class III)	Cramer Class III	0.22015518	1.5	NA	NA	0.00681337591057362	NA	NA
p-Benzoquinone dioxime	105-11-3	ON=C1C=CC(C=C1)=NO	DTXSID8021222	NO	NO	NO	NO	High (Class III)	Cramer Class III	0.219491593	1.5	NA	NA	0.00683397472995697	NA	NA
Ethyl 4-oxo-1-piperidinecarboxylate	29976-53-2	CCOC(=O)N1CCC(=O)CC1	DTXSID0057704	YES	YES	YES	NO	High (Class III)	Anti-cholinesterase	0.043820328	0.3	NA	NA	0.00684613771033389	NA	NA
Disodium 1,3,4-thiadiazole-2,5-dithiolate	55906-42-8	[Na+].[Na+].S=c1[n-][n-]c(=S)s1	DTXSID8069064	NO	NO	NO	NO	High (Class III)	Cramer Class III	0.219012778	1.5	NA	NA	0.00684891545460421	NA	NA
1-Butyl-4-methylpyridinium iodide	32353-64-3	[I-].CCCC[n+]1ccc(C)cc1	DTXSID7049267	NO	NO	NO	NO	High (Class III)	Cramer Class III	0.218849447	1.5	NA	NA	0.00685402691467619	NA	NA
1,3-Dichloro-5,5-dimethylhydantoin	118-52-5	CC1(C)N(Cl)C(=O)N(Cl)C1=O	DTXSID4024985	NO	NO	NO	NO	High (Class III)	Cramer Class III	0.216554032	1.5	NA	100	0.0069266777725016	NA	461.778518166773
Retinol palmitate	79-81-2	CCCCCCCCCCCCCCCC(=O)OC\C=C(/C)\C=C\C=C(/C)\C=C\C1=C(C)CCCC1(C)C	DTXSID1021241	NO	NO	NO	NO	Low (Class I)	Cramer Class I	4.328310169	30	NA	NA	0.00693111141037545	NA	NA
Disodium 2-hydroxy-2-sulfonatoacetate	223106-41-0	[Na+].[Na+].OC(C([O-])=O)S([O-])=O	DTXSID6074388	NO	NO	NO	NO	High (Class III)	Cramer Class III	0.21489061	1.5	NA	NA	0.00698029569556343	NA	NA
Methoxyethene	107-25-5	COC=C	DTXSID4026761	YES	YES	NO	NO	High (Class III)	Cramer Class III	0.214699491	1.5	NA	NA	0.00698650934389034	NA	NA
Benzylacetone	2550-26-7	CC(=O)CCc1ccccc1	DTXSID6033241	NO	NO	NO	NO	Low (Class I)	Cramer Class I	4.293777237	30	NA	165	0.00698685524285852	NA	38.4277038357218
Diisobutylnaphthalenesulfonic acid sodium salt	27213-90-7	[Na+].CC(C)Cc1ccc2c(cc(CC(C)C)cc2c1)S([O-])(=O)=O	DTXSID9041867	NO	NO	NO	NO	High (Class III)	Cramer Class III	0.214576647	1.5	NA	398	0.00699050908368421	NA	1854.81507687088
Piperonyl acetate	326-61-4	CC(=O)OCc1ccc2OCOc2c1	DTXSID2025925	NO	NO	NO	NO	High (Class III)	Cramer Class III	0.214044351	1.5	NA	NA	0.00700789342485381	NA	NA
1,3,4-Thiadiazolidine-2,5-dithione, monosodium salt	50530-45-5	[Na+].S=c1[nH][n-]c(=S)s1	DTXSID7068552	NO	NO	NO	NO	High (Class III)	Cramer Class III	0.213864197	1.5	NA	NA	0.00701379670389616	NA	NA
6:2 Fluorotelomer sulfonamide betaine	34455-29-3	C[N+](C)(CCCNS(=O)(=O)CCC(F)(F)C(F)(F)C(F)(F)C(F)(F)C(F)(F)C(F)(F)F)CC([O-])=O	DTXSID4041284	NO	NO	NO	NO	High (Class III)	Cramer Class III	0.213262614	1.5	NA	200	0.00703358161032388	NA	937.810881376517
(L)-(-)-Ethyl lactate	687-47-8	CCOC(=O)[C@H](C)O	DTXSID9042336	NO	NO	NO	NO	Low (Class I)	Cramer Class I	4.265078609	30	NA	NA	0.00703386801281814	NA	NA
4-tert-Butylphenyl salicylate	87-18-3	CC(C)(C)c1ccc(OC(=O)c2ccccc2O)cc1	DTXSID9037745	NO	NO	NO	NO	Low (Class I)	Cramer Class I	4.262046945	30	NA	NA	0.00703887131867338	NA	NA
Bibenzyl	103-29-7	C(Cc1ccccc1)c1ccccc1	DTXSID8041668	NO	NO	NO	NO	High (Class III)	Cramer Class III	0.212501436	1.5	NA	NA	0.00705877582869605	NA	NA
Tris(2,3-epoxypropyl)isocyanurate	2451-62-9	O=c1n(CC2CO2)c(=O)n(CC2CO2)c(=O)n1CC1CO1	DTXSID4026262	YES	YES	NO	NO	High (Class III)	Cramer Class III	0.211880599	1.5	3.47017222354079	1.3	0.00707945893620963	16.3779611720882	6.13553107804835
1-Propanamine, 3-(isodecyloxy)-, acetate	28701-67-9	CC(O)=O.CC(C)CCCCCCCOCCCN	DTXSID0029343	NO	NO	NO	NO	High (Class III)	Cramer Class III	0.211395368	1.5	NA	NA	0.00709570892773772	NA	NA
2,4-Bis(1-methyl-1-phenylethyl)-6-((2-nitrophenyl)azo)phenol	70693-50-4	CC(C)(c1ccccc1)c1cc(\N=N\c2ccccc2[N+]([O-])=O)c(O)c(c1)C(C)(C)c1ccccc1	DTXSID1028994	YES	YES	NO	NO	High (Class III)	Cramer Class III	0.210454243	1.5	NA	NA	0.00712744004880909	NA	NA
Bisphenol A bis(2-hydroxypropyl) ether	116-37-0	CC(O)COc1ccc(cc1)C(C)(C)c1ccc(OCC(C)O)cc1	DTXSID8051592	NO	NO	NO	NO	High (Class III)	Cramer Class III	0.209682062	1.5	NA	75	0.00715368775799238	NA	357.684387899619
N-[3-(Trimethoxysilyl)propyl]aniline	3068-76-6	CO[Si](CCCNc1ccccc1)(OC)OC	DTXSID6044648	NO	NO	NO	NO	High (Class III)	Cramer Class III	0.209395954	1.5	NA	NA	0.00716346219373465	NA	NA
Octadecanamide, N-octadecyl-	13276-08-9	CCCCCCCCCCCCCCCCCCNC(=O)CCCCCCCCCCCCCCCCC	DTXSID6065393	NO	NO	NO	NO	High (Class III)	Cramer Class III	0.20925144	1.5	NA	330	0.00716840945037224	NA	1577.05007908189
2-(4,6-Diphenyl-s-triazin-2-yl)-5-hexyloxyphenol	147315-50-2	CCCCCCOc1ccc(c(O)c1)-c1nc(nc(n1)-c1ccccc1)-c1ccccc1	DTXSID4051299	NO	NO	NO	NO	High (Class III)	Cramer Class III	0.209124718	1.5	NA	1090	0.00717275324670133	NA	5212.20069260297
1-Butyl-4-methylpyridinium trifluoromethanesulfonate	882172-79-4	[O-]S(=O)(=O)C(F)(F)F.CCCC[n+]1ccc(C)cc1	DTXSID5049368	NO	NO	NO	NO	High (Class III)	Cramer Class III	0.208288501	1.5	NA	NA	0.00720154973893638	NA	NA
Propane, 1,1,1,3,3-pentachloro-	23153-23-3	ClC(Cl)CC(Cl)(Cl)Cl	DTXSID7074901	YES	YES	NO	NO	High (Class III)	Cramer Class III	0.208220647	1.5	NA	NA	0.00720389654730061	NA	NA
6PPD	793-24-8	CC(C)CC(C)Nc1ccc(Nc2ccccc2)cc1	DTXSID9025114	NO	NO	NO	NO	High (Class III)	Cramer Class III	0.207810808	1.5	NA	6	0.00721810388225814	NA	28.8724155290325
1-Nonanol	143-08-8	CCCCCCCCCO	DTXSID6022008	NO	NO	NO	NO	Low (Class I)	Cramer Class I	4.123785635	30	NA	120	0.00727486893241481	NA	29.0994757296593
N-Methyl-2-pyrrolidone	872-50-4	CN1CCCC1=O	DTXSID6020856	NO	NO	NO	NO	High (Class III)	Cramer Class III	0.205962486	1.5	0.517277531119928	100	0.00728287965993963	2.51151333995807	485.525310662642
2,2'-[Benzene-1,3-diylbis(oxy)]diethanol	102-40-9	OCCOc1cccc(OCCO)c1	DTXSID7044502	NO	NO	NO	NO	Intermediate (Class II)	Cramer Class II	1.232734707	9	NA	NA	0.00730084092618964	NA	NA
Neopentyl glycol diglycidyl ether	17557-23-2	CC(C)(COCC1CO1)COCC1CO1	DTXSID8025707	YES	YES	NO	NO	High (Class III)	Cramer Class III	0.205275365	1.5	NA	NA	0.00730725774132712	NA	NA
Ethanamine, N,N-diethyl-, sulfate (1:?)	54272-29-6	OS(O)(=O)=O.CCN(CC)CC	DTXSID1068930	NO	NO	NO	NO	High (Class III)	Cramer Class III	0.205022282	1.5	NA	NA	0.00731627794485284	NA	NA
1-Phenyl-1H-pyrrole-2,5-dione	941-69-5	O=C1C=CC(=O)N1c1ccccc1	DTXSID0041274	YES	YES	NO	NO	High (Class III)	Cramer Class III	0.204215131	1.5	NA	0.3	0.00734519520005596	NA	1.46903904001119
1-Butylpyridinium trifluoromethanesulfonate	390423-43-5	[O-]S(=O)(=O)C(F)(F)F.CCCC[n+]1ccccc1	DTXSID4049292	NO	NO	NO	NO	High (Class III)	Cramer Class III	0.204188543	1.5	NA	NA	0.00734615163985964	NA	NA
2-Cyclohexyl-2-phenylacetonitrile	10461-98-0	N#CC(=C1CCCCC1)c1ccccc1	DTXSID5051527	NO	NO	NO	NO	High (Class III)	Cramer Class III	0.204134722	1.5	NA	45	0.00734808848442746	NA	220.442654532824
Aspirin	50-78-2	CC(=O)Oc1ccccc1C(O)=O	DTXSID5020108	NO	NO	NO	NO	Low (Class I)	Cramer Class I	4.070225749	30	0.0415104854160211	50	0.00737059854907817	0.0101985707859618	12.2843309151303
1-Octanol	111-87-5	CCCCCCCCO	DTXSID7021940	NO	NO	NO	NO	Low (Class I)	Cramer Class I	4.054028208	30	NA	130	0.00740004717796478	NA	32.066871104514
N,N-Bis(3-aminopropyl)methylamine	105-83-9	CN(CCCN)CCCN	DTXSID1044510	NO	NO	NO	NO	High (Class III)	Cramer Class III	0.202496578	1.5	NA	100	0.007407532585563	NA	493.8355057042
2,6-Naphthalenedicarboxylic acid	1141-38-4	OC(=O)c1ccc2cc(ccc2c1)C(O)=O	DTXSID5029211	NO	NO	NO	NO	High (Class III)	Cramer Class III	0.201865752	1.5	NA	300	0.00743068096068124	NA	1486.13619213625
N,N'-Methylenebisacrylamide	110-26-9	C=CC(=O)NCNC(=O)C=C	DTXSID8025595	YES	YES	NO	NO	High (Class III)	Cramer Class III	0.200795497	1.5	0.269946372370156	0.5	0.0074702870453315	1.34438459230067	2.49009568177717
1-Butylpyridinium tetrafluoroborate	203389-28-0	F[B-](F)(F)F.CCCC[n+]1ccccc1	DTXSID9049241	NO	NO	NO	NO	High (Class III)	Cramer Class III	0.199523045	1.5	NA	NA	0.00751792856810099	NA	NA
1-Bromohexane	111-25-1	CCCCCCBr	DTXSID4021929	YES	YES	NO	NO	High (Class III)	Cramer Class III	0.198651542	1.5	NA	NA	0.00755091042786872	NA	NA
1-Piperidineethanol	3040-44-6	OCCN1CCCCC1	DTXSID4062808	NO	NO	NO	NO	High (Class III)	Cramer Class III	0.19788244	1.5	NA	80	0.00758025825838816	NA	404.280440447369
Nonylnaphthalene	27193-93-7	CCCCCCCCCc1cccc2ccccc12	DTXSID3067285	NO	NO	NO	NO	High (Class III)	Cramer Class III	0.197665121	1.5	NA	NA	0.00758859222310647	NA	NA
Aluminium hydroxide oxide	24623-77-6	[Na+].Oc1c(O)c2C(=O)c3ccccc3C(=O)c2cc1S([O-])(=O)=O	DTXSID0052679	YES	YES	NO	NO	High (Class III)	Cramer Class III	0.197372468	1.5	NA	NA	0.00759984416874191	NA	NA
2-Butanethiol	513-53-1	CCC(C)S	DTXSID1041396	NO	NO	NO	NO	Low (Class I)	Cramer Class I	3.938245592	30	NA	NA	0.00761760517448197	NA	NA
3,7-Dimethylocta-1,6-dien-3-yl propanoate	144-39-8	CCC(=O)OC(C)(CCC=C(C)C)C=C	DTXSID1047574	NO	NO	NO	NO	High (Class III)	Cramer Class III	0.196176965	1.5	NA	117	0.00764615764139281	NA	596.400296028639
5-Methylquinoxaline	13708-12-8	Cc1cccc2nccnc12	DTXSID4047090	NO	NO	NO	NO	High (Class III)	Cramer Class III	0.195470876	1.5	NA	17.1	0.00767377744805318	NA	87.4810629078063
(Phenylphosphoryl)bis[(2,4,6-trimethylphenyl)methanone]	162881-26-7	Cc1cc(C)c(C(=O)P(=O)(C(=O)c2c(C)cc(C)cc2C)c2ccccc2)c(C)c1	DTXSID8044597	NO	NO	NO	NO	High (Class III)	Cramer Class III	0.195429201	1.5	NA	1000	0.00767541387021277	NA	5116.94258014185
1-Butyl-3-methylpyridinium trifluoromethanesulfonate	857841-32-8	[O-]S(=O)(=O)C(F)(F)F.CCCC[n+]1cccc(C)c1	DTXSID0049363	NO	NO	NO	NO	High (Class III)	Cramer Class III	0.193360511	1.5	NA	NA	0.00775753018153743	NA	NA
1,2-Dimethoxybenzene	91-16-7	COc1ccccc1OC	DTXSID7047065	NO	NO	NO	NO	Low (Class I)	Cramer Class I	3.86250639	30	NA	10	0.00776697744181596	NA	2.58899248060532
1,2-Benzenedicarbonyl dichloride	88-95-9	ClC(=O)c1ccccc1C(Cl)=O	DTXSID8038691	YES	YES	NO	NO	High (Class III)	Cramer Class III	0.191937089	1.5	NA	NA	0.00781506069418402	NA	NA
2-Mercaptomethylbenzimidazole	53988-10-6	Cc1ccc2[nH]c(=S)[nH]c2c1	DTXSID9052185	NO	NO	NO	NO	High (Class III)	Cramer Class III	0.191436941	1.5	NA	20	0.00783547831554621	NA	104.473044207283
1-Propanamine, 3-(triethoxysilyl)-N-[3-(triethoxysilyl)propyl]-	13497-18-2	CCO[Si](CCCNCCC[Si](OCC)(OCC)OCC)(OCC)OCC	DTXSID5065512	NO	NO	NO	NO	High (Class III)	Cramer Class III	0.191290838	1.5	NA	300	0.00784146285145136	NA	1568.29257029027
2-Methylbenzothiazole	120-75-2	Cc1nc2ccccc2s1	DTXSID8049208	NO	NO	NO	NO	High (Class III)	Cramer Class III	0.190585904	1.5	NA	NA	0.00787046664269567	NA	NA
Octabenzone	1843-05-6	CCCCCCCCOc1ccc(C(=O)c2ccccc2)c(O)c1	DTXSID9027441	NO	NO	NO	NO	High (Class III)	Cramer Class III	0.190074824	1.5	144.388971067409	523.9	0.00789162903552129	759.642797656407	2756.2829678064
2,4-Dinitroanisole	119-27-7	COc1ccc(cc1[N+]([O-])=O)[N+]([O-])=O	DTXSID9041366	YES	YES	NO	NO	High (Class III)	Cramer Class III	0.189889846	1.5	NA	20	0.00789931653322843	NA	105.324220443046
tert-Butyl hydroperoxide	75-91-2	CC(C)(C)OO	DTXSID9024693	NO	YES	NO	NO	High (Class III)	Cramer Class III	0.189482307	1.5	NA	21	0.00791630640215923	NA	110.828289630229
N-(2-Ethoxyphenyl)-N'-(2-ethylphenyl)oxamide	23949-66-8	CCOc1ccccc1NC(=O)C(=O)Nc1ccccc1CC	DTXSID1066944	NO	NO	NO	NO	High (Class III)	Cramer Class III	0.189425476	1.5	NA	NA	0.00791868143438109	NA	NA
2-Isopropylphenol	88-69-7	CC(C)c1ccccc1O	DTXSID2044391	NO	NO	NO	NO	Low (Class I)	Cramer Class I	3.786218122	30	NA	NA	0.00792347377603091	NA	NA
Ammonium dodecyl sulfate	2235-54-3	[NH4+].CCCCCCCCCCCCOS([O-])(=O)=O	DTXSID2027462	NO	NO	NO	NO	High (Class III)	Cramer Class III	0.188861693	1.5	NA	NA	0.0079423199918048	NA	NA
beta-(3,4-Epoxycyclohexyl)ethyltrimethoxysilane	4/3/3388	CO[Si](CCC1CCC2OC2C1)(OC)OC	DTXSID1043910	YES	YES	NO	NO	High (Class III)	Cramer Class III	0.188382395	1.5	NA	NA	0.0079625274962663	NA	NA
Nitrilotriacetamide	4862-18-4	NC(=O)CN(CC(N)=O)CC(N)=O	DTXSID7049689	NO	NO	NO	NO	High (Class III)	Cramer Class III	0.188085966	1.5	NA	NA	0.00797507667318464	NA	NA
Naphthalenesulfonic acid, isopropylated, sodium salts	68442-09-1	[Na+].CC(C)c1cccc2c(cccc12)S([O-])(=O)=O	DTXSID8050445	NO	NO	NO	NO	High (Class III)	Cramer Class III	0.18683258	1.5	NA	NA	0.00802857831326849	NA	NA
Sodium phenolsulfonate	1300-51-2	[Na+].Oc1ccccc1S([O-])(=O)=O	DTXSID0029212	NO	NO	NO	NO	High (Class III)	Cramer Class III	0.186824593	1.5	NA	NA	0.00802892154567681	NA	NA
1-Butyl-3-methylimidazolium tetrafluoroborate	174501-65-6	F[B-](F)(F)F.CCCCn1cc[n+](C)c1	DTXSID5049231	NO	NO	NO	NO	High (Class III)	Cramer Class III	0.186707148	1.5	NA	NA	0.00803397200411417	NA	NA
(Chloromethyl)ethylbenzene	26968-58-1	CCc1cccc(CCl)c1	DTXSID2027917	YES	YES	NO	NO	High (Class III)	Cramer Class III	0.186140598	1.5	NA	NA	0.00805842473977654	NA	NA
1-(4-Chlorophenyl)-4,4-dimethyl-pentan-3-one	66346-01-8	CC(C)(C)C(=O)CCc1ccc(Cl)cc1	DTXSID7028300	NO	NO	NO	NO	High (Class III)	Cramer Class III	0.185832186	1.5	NA	80	0.00807179871413664	NA	430.495931420621
3-(2-Methyl-3-furylthio)-4-heptanone	61295-41-8	CCCC(=O)C(CC)Sc1ccoc1C	DTXSID6047157	NO	NO	NO	NO	High (Class III)	Cramer Class III	0.185035348	1.5	NA	3.76	0.00810655918565354	NA	20.3204416920382
1-Propanaminium, N-ethyl-N,N-dimethyl-3-[(1-oxoisooctadecyl)amino]-, ethyl sulfate	67633-63-0	CCOS([O-])(=O)=O.CC[N+](C)(C)CCCNC(=O)CCCCCCCCCCCCCCC(C)C	DTXSID9070531	YES	YES	NO	NO	High (Class III)	Cramer Class III	0.184901151	1.5	NA	NA	0.0081124427397426	NA	NA
N-(2,3-Dihydro-2-oxo-1H-benzimidazol-5-yl)-3-hydroxy-4-((2-methoxy-5-methyl-4-((methylamino)sulphonyl)phenyl)azo)naphthalene-2-carboxamide	51920-12-8	CNS(=O)(=O)c1cc(OC)c(cc1C)N=Nc1c(O)c(cc2ccccc12)C(=O)Nc1ccc2[nH]c(=O)[nH]c2c1	DTXSID2068686	YES	YES	NO	NO	High (Class III)	Cramer Class III	0.184451201	1.5	NA	500	0.00813223222113908	NA	2710.74407371303
1,1-Dichloroethane	75-34-3	CC(Cl)Cl	DTXSID1020437	YES	YES	NO	NO	High (Class III)	Cramer Class III	0.18226728	1.5	NA	714.3	0.00822967238003442	NA	3918.96998737239
1-Butyl-3-methylpyridinium hexafluorophosphate	845835-03-2	F[P-](F)(F)(F)(F)F.CCCC[n+]1cccc(C)c1	DTXSID5049360	NO	NO	NO	NO	High (Class III)	Cramer Class III	0.181867861	1.5	NA	NA	0.00824774642288227	NA	NA
Ethyl chloroacetate	105-39-5	CCOC(=O)CCl	DTXSID4026715	YES	YES	NO	NO	High (Class III)	Cramer Class III	0.181653615	1.5	NA	NA	0.0082574739842089	NA	NA
Trifluoromethane	75-46-7	FC(F)F	DTXSID0026410	NO	NO	NO	NO	High (Class III)	Cramer Class III	0.180928407	1.5	NA	NA	0.00829057208247017	NA	NA
2-Chlorobutane	78-86-4	CCC(C)Cl	DTXSID9023966	YES	YES	NO	NO	High (Class III)	Cramer Class III	0.180324571	1.5	NA	NA	0.00831833394462921	NA	NA
Carbonic acid, barium salt (1:1)	513-77-9	[Ba++].[O-]C([O-])=O	DTXSID1029623	NO	NO	NO	NO	High (Class III)	Cramer Class III	0.178485802	1.5	NA	25.6	0.00840402980624756	NA	143.428775359958
Hexadecyltrimethylammonium bromide	57-09-0	[Br-].CCCCCCCCCCCCCCCC[N+](C)(C)C	DTXSID5037028	NO	NO	NO	NO	High (Class III)	Cramer Class III	0.178218073	1.5	NA	10	0.00841665480245654	NA	56.1110320163769
N-(5-Methyl-2-hexyl)-N'-phenyl-p-phenylenediamine	1/4/3081	CC(C)CCC(C)Nc1ccc(Nc2ccccc2)cc1	DTXSID5027516	NO	NO	NO	NO	High (Class III)	Cramer Class III	0.177879647	1.5	NA	NA	0.0084326679600393	NA	NA
Isodecyl methacrylate	29964-84-9	CC(C)CCCCCCCOC(=O)C(C)=C	DTXSID8025466	NO	NO	NO	NO	High (Class III)	Cramer Class III	0.177874098	1.5	NA	100	0.00843293102742818	NA	562.195401828545
1-Ethylpyridinium trifluoromethanesulfonate	3878-80-6	CC[n+]1ccccc1.[O-]S(=O)(=O)C(F)(F)F	DTXSID9049291	NO	NO	NO	NO	High (Class III)	Cramer Class III	0.177591144	1.5	NA	NA	0.00844636712290113	NA	NA
Benzenesulfonic acid, mono-C10-16-alkyl derivs., ammonium salts	68910-31-6	[NH4+].CCCCCCCCCCC(CC)c1ccc(cc1)S([O-])(=O)=O	DTXSID3029495	NO	NO	NO	NO	High (Class III)	Cramer Class III	0.177257027	1.5	NA	NA	0.00846228792949348	NA	NA
1-Butylpyridinium hexafluorophosphate	186088-50-6	F[P-](F)(F)(F)(F)F.CCCC[n+]1ccccc1	DTXSID7047932	NO	NO	NO	NO	High (Class III)	Cramer Class III	0.176269515	1.5	NA	NA	0.0085096960753537	NA	NA
Silicon carbide	409-21-2	[C-]#[SiH+]	DTXSID5052751	NO	NO	NO	NO	High (Class III)	Cramer Class III	0.175854552	1.5	NA	2000	0.00852977635745249	NA	11373.03514327
1,2,4-Trimethylbenzene	95-63-6	Cc1ccc(C)c(C)c1	DTXSID6021402	NO	NO	NO	NO	High (Class III)	Cramer Class III	0.175559304	1.5	0.130021994800657	600	0.00854412136425421	0.740615802399494	3417.64854570169
Octadecyl isocyanate	112-96-9	CCCCCCCCCCCCCCCCCCN=C=O	DTXSID3038727	YES	YES	NO	NO	High (Class III)	Cramer Class III	0.174887084	1.5	NA	NA	0.008576962721844	NA	NA
Dispiro(cyclohexane-1,2'(3'H)-quinazoline-4'(4'aH),1''-cyclohexane), 5',6',7',8'-tetrahydro-	53378-71-5	C1CCC2(CC1)NC1(CCCCC1)C1CCCCC1=N2	DTXSID0052176	NO	NO	NO	NO	High (Class III)	Cramer Class III	0.174102554	1.5	NA	NA	0.00861561169286465	NA	NA
Tris(2-hydroxyethyl)methylammonium hydroxide	33667-48-0	[OH-].C[N+](CCO)(CCO)CCO	DTXSID8067785	NO	NO	NO	NO	High (Class III)	Cramer Class III	0.172578942	1.5	NA	NA	0.00869167456131467	NA	NA
Butane-1,4-diyl bis(2-methylprop-2-enoate)	2082-81-7	CC(=C)C(=O)OCCCCOC(=O)C(C)=C	DTXSID4044870	NO	NO	NO	NO	High (Class III)	Cramer Class III	0.172378331	1.5	NA	100	0.00870178978586351	NA	580.119319057568
Neodecanoic acid, compound with 2,2',2''-nitrilotris(ethanol) (1:1)	84501-70-2	OCCN(CCO)CCO.CC(C)(C)CCCCCC(O)=O	DTXSID90233502	NO	NO	NO	NO	High (Class III)	Cramer Class III	0.171675782	1.5	NA	NA	0.0087374001302059	NA	NA
2-(Pyridin-4-yl)ethanol	5344-27-4	OCCc1ccncc1	DTXSID4044953	NO	NO	NO	NO	High (Class III)	Cramer Class III	0.171392739	1.5	NA	NA	0.00875182932924597	NA	NA
Hydroxyethylcellulose	9004-62-0	OCCOC[C@H]1O[C@@H](O[C@H]2[C@H](O)[C@@H](OCCO)[C@H](O)O[C@@H]2CO)[C@H](O)[C@@H](COCCO)[C@@H]1O	DTXSID1049643	NO	NO	NO	NO	Low (Class I)	Cramer Class I	3.405205675	30	NA	NA	0.00881004052714085	NA	NA
Acetic acid, C9-11-branched alkyl esters, C10-rich	108419-34-7	CCCC(CC)C(C)CCOC(C)=O	DTXSID5029849	NO	NO	NO	NO	Low (Class I)	Cramer Class I	3.40196793	30	NA	NA	0.00881842528127536	NA	NA
4-(1,3-Benzodioxol-5-yl)butan-2-one	55418-52-5	CC(=O)CCc1ccc2OCOc2c1	DTXSID0047161	NO	NO	NO	NO	High (Class III)	Cramer Class III	0.169457001	1.5	NA	NA	0.0088518030600577	NA	NA
2,2-Dimethylpropanol	75-84-3	CC(C)(C)CO	DTXSID9052501	NO	NO	NO	NO	Low (Class I)	Cramer Class I	3.386766786	30	NA	NA	0.00885800584912197	NA	NA
Hexadecanoic acid, 1-methylethyl ester	142-91-6	CCCCCCCCCCCCCCCC(=O)OC(C)C	DTXSID9027104	NO	NO	NO	NO	Low (Class I)	Cramer Class I	3.382053408	30	NA	1000	0.00887035075467383	NA	295.678358489128
Methyl (9Z,12R)-12-(acetyloxy)octadec-9-enoate	140-03-4	CCCCCC[C@H](C\C=C/CCCCCCCC(=O)OC)OC(C)=O	DTXSID8051706	NO	NO	NO	NO	Low (Class I)	Cramer Class I	3.378965656	30	NA	NA	0.00887845662080917	NA	NA
1-Methyl-3-octylimidazolium tetrafluoroborate	244193-52-0	F[B-](F)(F)F.CCCCCCCCn1cc[n+](C)c1	DTXSID6047943	NO	NO	NO	NO	High (Class III)	Cramer Class III	0.168718352	1.5	NA	NA	0.00889055625673726	NA	NA
1-Hexadecanaminium, N,N-dihexadecyl-N-methyl-, chloride	52467-63-7	[Cl-].CCCCCCCCCCCCCCCC[N+](C)(CCCCCCCCCCCCCCCC)CCCCCCCCCCCCCCCC	DTXSID7029374	NO	NO	NO	NO	High (Class III)	Cramer Class III	0.168462755	1.5	NA	NA	0.00890404528882363	NA	NA
Diallyl isophthalate	1087-21-4	C=CCOC(=O)c1cccc(c1)C(=O)OCC=C	DTXSID7051559	NO	NO	NO	NO	Intermediate (Class II)	Cramer Class II	1.007645479	9	NA	50	0.0089317127775254	NA	49.6206265418078
C.I. Pigment Yellow 138	30125-47-4	Clc1c2C(=O)C(C(=O)c2c(Cl)c(Cl)c1Cl)c1ccc2cccc(N3C(=O)c4c(C3=O)c(Cl)c(Cl)c(Cl)c4Cl)c2n1	DTXSID2067539	NO	NO	NO	NO	High (Class III)	Cramer Class III	0.166908937	1.5	NA	1000	0.00898693639154864	NA	5991.2909276991
2-(Hexadecan-2-yl)-4,6-dimethylphenol	134701-20-5	CCCCCCCCCCCCCCC(C)c1cc(C)cc(C)c1O	DTXSID2051685	NO	NO	NO	NO	Intermediate (Class II)	Cramer Class II	1.000162031	9	NA	50	0.00899854195724813	NA	49.9918997624896
1-Octyl-2-pyrrolidone	2687-94-7	CCCCCCCCN1CCCC1=O	DTXSID4036435	NO	NO	NO	NO	High (Class III)	Cramer Class III	0.166057079	1.5	NA	30	0.00903303857344137	NA	180.660771468827
Heptanedioic acid	111-16-0	OC(=O)CCCCCC(O)=O	DTXSID5021598	NO	NO	NO	NO	Low (Class I)	Cramer Class I	3.318575942	30	NA	NA	0.00904002214332933	NA	NA
Sodium benzoate	532-32-1	[Na+].[O-]C(=O)c1ccccc1	DTXSID1020140	NO	NO	NO	NO	High (Class III)	Cramer Class III	0.165850958	1.5	NA	175	0.00904426491163229	NA	1055.16423969043
1,3-Benzenedicarbonyl dichloride	99-63-8	ClC(=O)c1cccc(c1)C(Cl)=O	DTXSID3026641	YES	YES	NO	NO	High (Class III)	Cramer Class III	0.165806737	1.5	NA	474	0.00904667703580705	NA	2858.74994331503
3-Aminophenol	591-27-5	Nc1cccc(O)c1	DTXSID3024497	YES	YES	NO	NO	High (Class III)	Cramer Class III	0.165564092	1.5	NA	10	0.00905993553239793	NA	60.3995702159862
t-Butylchloride	507-20-0	CC(C)(C)Cl	DTXSID2023937	NO	NO	NO	NO	High (Class III)	Cramer Class III	0.165374562	1.5	NA	NA	0.00907031880755639	NA	NA
Tromethamine hydrochloride	1185-53-1	Cl.NC(CO)(CO)CO	DTXSID4044373	NO	NO	NO	NO	High (Class III)	Cramer Class III	0.165273147	1.5	NA	100	0.00907588454160675	NA	605.05896944045
2-Methyl-2-nitro-1-propanol	76-39-1	CC(C)(CO)[N+]([O-])=O	DTXSID8026436	NO	NO	NO	NO	High (Class III)	Cramer Class III	0.165208564	1.5	NA	NA	0.00907943246816188	NA	NA
3-Hydroxy-2-naphtho-o-phenetidide	92-74-0	CCOc1ccccc1NC(=O)c1cc2ccccc2cc1O	DTXSID2059063	NO	NO	NO	NO	High (Class III)	Cramer Class III	0.165086211	1.5	NA	NA	0.00908616165404632	NA	NA
C.I. Vat Orange 23	1324-11-4	Brc1ccc(Br)c2c1c1ccc3c4c(ccc(c14)c2=O)c1ccccc1c3=O	DTXSID9051668	YES	YES	NO	NO	High (Class III)	Cramer Class III	0.165026377	1.5	NA	NA	0.00908945604495698	NA	NA
Gefarnate	51-77-4	CC(C)=CCC\C(C)=C\CC\C(C)=C\CCC(=O)OC\C=C(/C)CCC=C(C)C	DTXSID0048636	NO	NO	NO	NO	Low (Class I)	Cramer Class I	3.254652123	30	NA	NA	0.00921757498689208	NA	NA
Triethyl phosphate	78-40-0	CCOP(=O)(OCC)OCC	DTXSID8026228	YES	YES	NO	YES	High (Class III)	Anti-cholinesterase	0.032269196	0.3	NA	80	0.00929679190023823	NA	2479.1445067302
Lactobionic acid	96-82-2	OC[C@@H](O)[C@@H](O[C@@H]1O[C@H](CO)[C@H](O)[C@H](O)[C@H]1O)[C@H](O)[C@@H](O)C(O)=O	DTXSID3048861	NO	NO	NO	NO	High (Class III)	Cramer Class III	0.161187129	1.5	NA	NA	0.00930595395119917	NA	NA
Dexfosfoserine	407-41-0	N[C@@H](COP(O)(O)=O)C(O)=O	DTXSID1046348	NO	NO	NO	YES	Low (Class I)	Anti-cholinesterase	0.032222807	0.3	NA	NA	0.0093101758639463	NA	NA
2H-Cyclododeca[b]pyran, 3,4,5,6,7,8,9,10,11,12,13,14-dodecahydro-	32539-83-6	C1COC2=C(C1)CCCCCCCCCC2	DTXSID7074402	NO	NO	NO	NO	High (Class III)	Cramer Class III	0.160523432	1.5	NA	NA	0.00934443016394018	NA	NA
1-(1-Naphthylmethyl)quinolinium chloride	65322-65-8	[Cl-].C(c1cccc2ccccc12)[n+]1cccc2ccccc12	DTXSID6049434	NO	YES	NO	NO	High (Class III)	Cramer Class III	0.160350513	1.5	NA	NA	0.00935450702299905	NA	NA
4-Vinyl-1-cyclohexene dioxide	106-87-6	C1OC1C1CCC2OC2C1	DTXSID0020604	YES	YES	NO	NO	High (Class III)	Cramer Class III	0.160246133	1.5	NA	NA	0.00936060029604583	NA	NA
Isopropyl Laurate	10233-13-3	CCCCCCCCCCCC(=O)OC(C)C	DTXSID3041904	NO	NO	NO	NO	Low (Class I)	Cramer Class I	3.201433861	30	NA	1000	0.00937080111679371	NA	312.360037226457
1-Butyl-2,3-dimethylimidazolium bromide	475575-45-2	[Br-].CCCCn1cc[n+](C)c1C	DTXSID2047931	NO	NO	NO	NO	High (Class III)	Cramer Class III	0.159715919	1.5	NA	NA	0.00939167497762073	NA	NA
Tris(2-butoxyethyl) phosphate	78-51-3	CCCCOCCOP(=O)(OCCOCCCC)OCCOCCCC	DTXSID5021758	NO	NO	NO	YES	High (Class III)	Anti-cholinesterase	0.031671795	0.3	NA	9	0.00947215022072478	NA	284.164506621743
2,4,4-Trimethyl-1-pentene	107-39-1	CC(=C)CC(C)(C)C	DTXSID4026765	NO	NO	NO	NO	Low (Class I)	Cramer Class I	3.160814703	30	NA	NA	0.00949122388336347	NA	NA
Octadecanedioic acid	871-70-5	OC(=O)CCCCCCCCCCCCCCCCC(O)=O	DTXSID1074331	NO	NO	NO	NO	Low (Class I)	Cramer Class I	3.154575208	30	NA	NA	0.00950999675769975	NA	NA
Hexahydro-1,3,5-tris(3-methoxypropyl)-s-triazine	5/2/3960	COCCCN1CN(CCCOC)CN(CCCOC)C1	DTXSID9042043	NO	NO	NO	NO	High (Class III)	Cramer Class III	0.157695386	1.5	NA	NA	0.00951200943824698	NA	NA
Linalyl isobutyrate	78-35-3	CC(C)C(=O)OC(C)(CCC=C(C)C)C=C	DTXSID6047490	NO	NO	NO	NO	High (Class III)	Cramer Class III	0.156810432	1.5	NA	27	0.00956569011939206	NA	172.182422149057
Ethyl methacrylate	97-63-2	CCOC(=O)C(C)=C	DTXSID1025308	NO	NO	NO	NO	High (Class III)	Cramer Class III	0.156420301	1.5	NA	30	0.00958954809836352	NA	191.79096196727
Triphenylborane	960-71-4	c1ccc(cc1)B(c1ccccc1)c1ccccc1	DTXSID6027345	NO	NO	NO	NO	High (Class III)	Cramer Class III	0.156375666	1.5	NA	NA	0.00959228528561471	NA	NA
Triethanolammonium glycolate	68299-02-5	OCC(O)=O.OCCN(CO)CCO	DTXSID1049805	YES	YES	NO	NO	High (Class III)	Cramer Class III	0.155770208	1.5	NA	NA	0.0096295692177544	NA	NA
N,N,N',N'-Tetrabutyl-1,6-hexanediamine	27090-63-7	CCCCN(CCCC)CCCCCCN(CCCC)CCCC	DTXSID1027920	NO	NO	NO	NO	High (Class III)	Cramer Class III	0.155530223	1.5	NA	2	0.00964442775858426	NA	12.8592370114457
4,4'-Sulfonylbis[2-(prop-2-en-1-yl)phenol]	41481-66-7	Oc1ccc(cc1CC=C)S(=O)(=O)c1ccc(O)c(CC=C)c1	DTXSID9047598	YES	YES	NO	NO	High (Class III)	Cramer Class III	0.155283466	1.5	NA	NA	0.00965975347304522	NA	NA
2-Ethylhexylamine	104-75-6	CCCCC(CC)CN	DTXSID4025298	NO	NO	NO	NO	Low (Class I)	Cramer Class I	3.099763569	30	NA	75	0.00967815748917849	NA	24.1953937229462
1-Butyl-3-methylpyridinium tetrafluoroborate	597581-48-1	F[B-](F)(F)F.CCCC[n+]1cccc(C)c1	DTXSID4049325	NO	NO	NO	NO	High (Class III)	Cramer Class III	0.154786476	1.5	NA	NA	0.00969076910827791	NA	NA
Anthra[2,3-d]oxazole-5,10-dione, 2-(1-amino-9,10-dihydro-9,10-dioxo-2-anthracenyl)-	2379-79-5	Nc1c(ccc2C(=O)c3ccccc3C(=O)c12)-c1nc2cc3C(=O)c4ccccc4C(=O)c3cc2o1	DTXSID4062359	YES	YES	NO	NO	High (Class III)	Cramer Class III	0.154479131	1.5	NA	NA	0.00971004944350703	NA	NA
2-(2-Methylbutan-2-yl)anthracene-9,10-dione	32588-54-8	CCC(C)(C)c1ccc2C(=O)c3ccccc3C(=O)c2c1	DTXSID8044917	YES	YES	NO	NO	High (Class III)	Cramer Class III	0.153739071	1.5	NA	NA	0.00975679110224362	NA	NA
Isobutyl methacrylate	97-86-9	CC(C)COC(=O)C(C)=C	DTXSID3025461	NO	NO	NO	NO	High (Class III)	Cramer Class III	0.153625993	1.5	NA	30	0.00976397268917897	NA	195.279453783579
Diethylene glycol monophenyl ether	104-68-7	OCCOCCOc1ccccc1	DTXSID0051528	NO	NO	NO	NO	Intermediate (Class II)	Cramer Class II	0.920106305	9	NA	200	0.00978147845644857	NA	217.366187921079
Formic acid, compd. with 2,2',2''-nitrilotris[ethanol] (1:1)	24794-58-9	OC=O.OCCN(CCO)CCO	DTXSID2027836	NO	NO	NO	NO	High (Class III)	Cramer Class III	0.153310106	1.5	NA	NA	0.00978409081525258	NA	NA
(4-Methylphenoxy) acetic acid ethyl ester	67028-40-4	CCOC(=O)COc1ccc(C)cc1	DTXSID8047428	NO	NO	NO	NO	High (Class III)	Cramer Class III	0.153293885	1.5	NA	NA	0.00978512613206978	NA	NA
1-(2,4-Dimethyl-1,3-thiazol-5-yl)ethanone	38205-60-6	CC(=O)c1sc(C)nc1C	DTXSID8047680	NO	NO	NO	NO	High (Class III)	Cramer Class III	0.153099029	1.5	NA	24.4	0.00979758010091625	NA	159.373969641571
2,4-Dimethylphenol	105-67-9	Cc1ccc(O)c(C)c1	DTXSID2021864	NO	NO	NO	NO	High (Class III)	Cramer Class III	0.152578098	1.5	NA	50	0.00983103092555263	NA	327.701030851754
tert-Butyl alcohol	75-65-0	CC(C)(C)O	DTXSID8020204	NO	NO	NO	NO	High (Class III)	Cramer Class III	0.151874114	1.5	NA	64	0.00987660082744581	NA	421.401635304355
Chloroform	67-66-3	ClC(Cl)Cl	DTXSID1020306	YES	YES	NO	NO	High (Class III)	Cramer Class III	0.151806305	1.5	25.8822902048307	6.9	0.00988101251789245	170.495489003772	45.4526575823053
Alkenes, C8-10, C9-rich	68526-55-6	CCCC\C=C\CCC	DTXSID9028679	NO	NO	NO	NO	Low (Class I)	Cramer Class I	3.014690108	30	NA	100	0.00995127158190815	NA	33.1709052730272
Aluminate (Al(OH)63-), (OC-6-11)-, magnesium carbonate hydroxide (2:6:1:4)	11097-59-9	[OH-].[OH-].[OH-].[OH-].[OH-].[OH-].[OH-].[OH-].[OH-].[OH-].[OH-].[OH-].[OH-].[OH-].[OH-].[OH-].[Mg++].[Mg++].[Mg++].[Mg++].[Mg++].[Mg++].[Al+3].[Al+3].[O-]C([O-])=O	DTXSID9027730	NO	NO	NO	NO	High (Class III)	Cramer Class III	0.150414411	1.5	NA	1000	0.00997244871703151	NA	6648.29914468767
Benzyl 3-isobutyryloxy-1-isopropyl-2,2-dimethylpropyl phthalate	16883-83-3	CC(C)C(OC(=O)c1ccccc1C(=O)OCc1ccccc1)C(C)(C)COC(=O)C(C)C	DTXSID4027785	NO	NO	NO	NO	Intermediate (Class II)	Cramer Class II	0.90210584	9	NA	17	0.00997665639765729	NA	18.8447954177971
2-Undecanone	112-12-9	CCCCCCCCCC(C)=O	DTXSID2021943	NO	NO	NO	NO	Intermediate (Class II)	Cramer Class II	0.901719347	9	NA	50	0.00998093257058618	NA	55.4496253921454
FD&C Blue No. 1	3844-45-9	[Na+].[Na+].CCN(Cc1cccc(c1)S([O-])(=O)=O)c1ccc(cc1)C(=C1C=CC(C=C1)=[N+](CC)Cc1cccc(c1)S([O-])(=O)=O)c1ccccc1S([O-])(=O)=O	DTXSID2020189	NO	NO	NO	NO	High (Class III)	Cramer Class III	0.150209168	1.5	NA	200	0.00998607488459027	NA	1331.4766512787
1-Methyl-3-octylimidazolium trifluoromethanesulfonate	403842-84-2	[O-]S(=O)(=O)C(F)(F)F.CCCCCCCCn1cc[n+](C)c1	DTXSID1047946	NO	NO	NO	NO	High (Class III)	Cramer Class III	0.150188909	1.5	NA	NA	0.00998742190743259	NA	NA
1-Ethyl-3-methylimidazolium trifluoromethanesulfonate	145022-44-2	CCn1cc[n+](C)c1.[O-]S(=O)(=O)C(F)(F)F	DTXSID4047965	NO	NO	NO	NO	High (Class III)	Cramer Class III	0.149335861	1.5	NA	NA	0.0100444728409876	NA	NA
1,3-Cyclohexanedimethanamine	2579-20-6	NCC1CCCC(CN)C1	DTXSID4041238	NO	NO	NO	NO	High (Class III)	Cramer Class III	0.149250793	1.5	NA	60	0.0100501978572402	NA	402.007914289608
Ethylenediaminetetraacetic acid	60-00-4	OC(=O)CN(CCN(CC(O)=O)CC(O)=O)CC(O)=O	DTXSID6022977	NO	NO	NO	NO	High (Class III)	Cramer Class III	0.148676404	1.5	NA	15	0.0100890252901193	NA	100.890252901193
2-Ethyl-6-methylaniline	24549-06-2	CCc1cccc(C)c1N	DTXSID7027833	NO	NO	NO	NO	High (Class III)	Cramer Class III	0.148174364	1.5	NA	1000	0.0101232086273709	NA	6748.80575158062
Squalane	111-01-3	CC(C)CCCC(C)CCCC(C)CCCCC(C)CCCC(C)CCCC(C)C	DTXSID0046513	NO	NO	NO	NO	Low (Class I)	Cramer Class I	2.937028835	30	NA	1000	0.0102144043131262	NA	340.480143770873
2-Hydroxy-3-methoxybenzaldehyde	148-53-8	COc1cccc(C=O)c1O	DTXSID5022011	YES	YES	NO	NO	Low (Class I)	Cramer Class I	2.916132793	30	NA	NA	0.0102875973522239	NA	NA
1-Butyl-4-methylpyridinium tetrafluoroborate	343952-33-0	F[B-](F)(F)F.CCCC[n+]1ccc(C)cc1	DTXSID1049275	NO	NO	NO	NO	High (Class III)	Cramer Class III	0.145444602	1.5	NA	NA	0.0103132050235869	NA	NA
1-Methyl-3-propylimidazolium tetrafluoroborate	244193-48-4	F[B-](F)(F)F.CCCn1cc[n+](C)c1	DTXSID3049251	NO	NO	NO	NO	High (Class III)	Cramer Class III	0.145301353	1.5	NA	NA	0.0103233725566203	NA	NA
2,2,4-Trimethyl-1,3-pentanediol diisobutyrate	6846-50-0	CC(C)C(OC(=O)C(C)C)C(C)(C)COC(=O)C(C)C	DTXSID1027635	NO	NO	NO	NO	Low (Class I)	Cramer Class I	2.888981271	30	0.0482489117083108	150	0.0103842833116103	0.0167010122885323	51.9214165580515
Propylamine	107-10-8	CCCN	DTXSID6021878	NO	NO	NO	NO	Low (Class I)	Cramer Class I	2.8880921	30	NA	500	0.0103874803715574	NA	173.12467285929
2-Ethylhexyl acetate	103-09-3	CCCCC(CC)COC(C)=O	DTXSID8026694	NO	NO	NO	NO	Low (Class I)	Cramer Class I	2.884449867	30	NA	150	0.0104005967804189	NA	52.0029839020946
3,3'-[Oxybis(ethane-2,1-diyloxy)]dipropan-1-amine	4246-51-9	NCCCOCCOCCOCCCN	DTXSID6044565	NO	NO	NO	NO	High (Class III)	Cramer Class III	0.143633236	1.5	NA	100	0.0104432653734822	NA	696.217691565481
Bis(2-(2-(2-butoxyethoxy)ethoxy)ethyl) adipate	65520-46-9	CCCCOCCOCCOCCOC(=O)CCCCC(=O)OCCOCCOCCOCCCC	DTXSID4070326	NO	NO	NO	NO	High (Class III)	Cramer Class III	0.143318977	1.5	NA	NA	0.0104661645749816	NA	NA
1-Butyl-4-methylpyridinium hexafluorophosphate	401788-99-6	F[P-](F)(F)(F)(F)F.CCCC[n+]1ccc(C)cc1	DTXSID4049296	NO	NO	NO	NO	High (Class III)	Cramer Class III	0.143193079	1.5	NA	NA	0.0104753666201982	NA	NA
Diphenylsulfone	127-63-9	O=S(=O)(c1ccccc1)c1ccccc1	DTXSID6041892	NO	NO	NO	NO	High (Class III)	Cramer Class III	0.14251814	1.5	NA	8	0.0105249759784965	NA	56.133205218648
2-Methyl-3-butenenitrile	16529-56-9	CC(C=C)C#N	DTXSID5025578	NO	NO	NO	NO	High (Class III)	Cramer Class III	0.142285863	1.5	NA	NA	0.0105421576562388	NA	NA
1-Ethyl-3-methylmidazolium bromide	65039-08-9	[Br-].CCn1cc[n+](C)c1	DTXSID2049343	NO	NO	NO	NO	High (Class III)	Cramer Class III	0.142136954	1.5	NA	NA	0.0105532020898661	NA	NA
Isophthalyl dihydrazide	2760-98-7	NNC(=O)c1cccc(c1)C(=O)NN	DTXSID2038813	YES	YES	NO	NO	High (Class III)	Cramer Class III	0.141249154	1.5	NA	NA	0.0106195326309707	NA	NA
Hexanenitrile, 6-amino-	2432-74-8	NCCCCCC#N	DTXSID6062416	NO	NO	NO	NO	High (Class III)	Cramer Class III	0.140953871	1.5	NA	NA	0.0106417793946219	NA	NA
Phenol, 4-dodecyl-, branched	210555-94-5	CCC(C)CC(C)CC(C)CCc1ccc(O)cc1	DTXSID8029864	NO	NO	NO	NO	Intermediate (Class II)	Cramer Class II	0.842180141	9	NA	NA	0.0106865497793779	NA	NA
Cellobiose	528-50-7	OC[C@@H](O)[C@@H](O[C@@H]1O[C@H](CO)[C@@H](O)[C@H](O)[C@H]1O)[C@H](O)[C@@H](O)C=O	DTXSID3045984	YES	YES	NO	NO	High (Class III)	Cramer Class III	0.140180093	1.5	NA	NA	0.0107005207936337	NA	NA
Diisononylnaphthalene	63512-64-1	CC(C)CCCCCCc1ccc2ccc(CCCCCCC(C)C)cc2c1	DTXSID0028119	NO	NO	NO	NO	High (Class III)	Cramer Class III	0.139395795	1.5	NA	NA	0.0107607263188965	NA	NA
Pentaerythritol dibromide	3296-90-0	OCC(CO)(CBr)CBr	DTXSID9020164	YES	YES	NO	NO	High (Class III)	Cramer Class III	0.139212957	1.5	NA	5	0.0107748591246431	NA	35.9161970821437
Ethyl dichlorophosphate	1498-51-7	CCOP(Cl)(Cl)=O	DTXSID3027407	NO	NO	NO	YES	High (Class III)	Anti-cholinesterase	0.027810655	0.3	NA	NA	0.0107872324474199	NA	NA
1-Butyl-2,3-dimethylimidazolium trifluoromethanesulfonate	765910-73-4	[O-]S(=O)(=O)C(F)(F)F.CCCCn1cc[n+](C)c1C	DTXSID1049356	NO	NO	NO	NO	High (Class III)	Cramer Class III	0.138955402	1.5	NA	NA	0.0107948304161647	NA	NA
Egtazic Acid	67-42-5	OC(=O)CN(CCOCCOCCN(CC(O)=O)CC(O)=O)CC(O)=O	DTXSID2045151	NO	NO	NO	NO	High (Class III)	Cramer Class III	0.138775473	1.5	NA	NA	0.010808826427131	NA	NA
Propanenitrile, 3,3'-[oxybis(2,1-ethanediyloxy)]bis-	22397-31-5	N#CCCOCCOCCOCCC#N	DTXSID5066790	NO	NO	NO	NO	High (Class III)	Cramer Class III	0.138349626	1.5	NA	NA	0.0108420965301345	NA	NA
Dodecanamide, N-[2-[(2-hydroxyethyl)amino]ethyl]-	106-09-2	CCCCCCCCCCCC(=O)NCCNCCO	DTXSID9059333	NO	NO	NO	NO	High (Class III)	Cramer Class III	0.138302757	1.5	NA	NA	0.0108457707751986	NA	NA
Benzyltriphenylphosphonium chloride	1100-88-5	[Cl-].C(c1ccccc1)[P+](c1ccccc1)(c1ccccc1)c1ccccc1	DTXSID6051566	NO	NO	NO	NO	High (Class III)	Cramer Class III	0.138151727	1.5	NA	NA	0.0108576275705913	NA	NA
N-(2-Aminoethyl)-N'-[3-(trimethoxysilyl)propyl]ethane-1,2-diamine	35141-30-1	CO[Si](CCCNCCNCCN)(OC)OC	DTXSID2044422	NO	NO	NO	NO	High (Class III)	Cramer Class III	0.137262597	1.5	NA	500	0.0109279587650524	NA	3642.65292168412
1-Butyl-3-methylimidazolium trifluoromethanesulfonate	174899-66-2	[O-]S(=O)(=O)C(F)(F)F.CCCCn1cc[n+](C)c1	DTXSID0049232	NO	NO	NO	NO	High (Class III)	Cramer Class III	0.137069223	1.5	NA	NA	0.0109433756693871	NA	NA
Fluorescent Yellow 3G	12671-74-8	CCCCCCCCCCCCCCCCCCn1c(=O)c2ccc3sc4ccccc4c4ccc(c2c34)c1=O	DTXSID9065314	NO	NO	NO	NO	High (Class III)	Cramer Class III	0.136860392	1.5	NA	NA	0.0109600738247191	NA	NA
Linalyl acetate	115-95-7	CC(C)=CCCC(C)(OC(C)=O)C=C	DTXSID7026946	NO	NO	NO	NO	High (Class III)	Cramer Class III	0.136450905	1.5	NA	24	0.0109929648322963	NA	175.88743731674
Tetraiodoethene	513-92-8	IC(I)=C(I)I	DTXSID4042462	NO	NO	NO	NO	High (Class III)	Cramer Class III	0.136426535	1.5	NA	NA	0.0109949285159225	NA	NA
1-Methyl-3-octylimidazolium chloride	64697-40-1	[Cl-].CCCCCCCCn1cc[n+](C)c1	DTXSID5047873	NO	NO	NO	NO	High (Class III)	Cramer Class III	0.136343119	1.5	NA	NA	0.0110016553163933	NA	NA
Dimethylbis(2-((1-oxooctadecyl)oxy)ethyl)ammonium chloride	67846-68-8	[Cl-].CCCCCCCCCCCCCCCCCC(=O)OCC[N+](C)(C)CCOC(=O)CCCCCCCCCCCCCCCCC	DTXSID0029399	NO	NO	NO	NO	High (Class III)	Cramer Class III	0.136260059	1.5	NA	NA	0.0110083615918587	NA	NA
Ammonium 1,3-propylenediaminetetraacetatoferrate	111687-36-6	[NH4+].[Fe+3].[O-]C(=O)CN(CCCN(C([O-])=O)C([O-])=O)C([O-])=O	DTXSID8029573	NO	NO	NO	NO	High (Class III)	Cramer Class III	0.135631354	1.5	NA	200	0.011059389704242	NA	1474.58529389893
2-Methyl-4-oxo-4H-pyran-3-yl isobutyrate	65416-14-0	CC(C)C(=O)Oc1c(C)occc1=O	DTXSID4047703	YES	YES	NO	NO	High (Class III)	Cramer Class III	0.135483282	1.5	NA	NA	0.0110714767007194	NA	NA
Hexachloroacetone	116-16-5	ClC(Cl)(Cl)C(=O)C(Cl)(Cl)Cl	DTXSID7021601	NO	NO	NO	NO	High (Class III)	Cramer Class III	0.135420651	1.5	NA	NA	0.0110765971727606	NA	NA
6-Methoxy-2-naphthalaldehyde	3453-33-6	COc1ccc2cc(C=O)ccc2c1	DTXSID3057721	YES	YES	NO	NO	High (Class III)	Cramer Class III	0.135328403	1.5	NA	NA	0.0110841476493298	NA	NA
Oxirane, 2,2-dimethyl-	558-30-5	CC1(C)CO1	DTXSID7060330	YES	YES	NO	NO	High (Class III)	Cramer Class III	0.135037404	1.5	NA	NA	0.0111080334453112	NA	NA
Sodium 1-octanesulfonate	5324-84-5	[Na+].CCCCCCCCS([O-])(=O)=O	DTXSID2027595	NO	NO	NO	NO	High (Class III)	Cramer Class III	0.134823551	1.5	NA	300	0.0111256526687982	NA	2225.13053375964
2,2'-Azobis(2-methylbutanenitrile)	13472-08-7	CCC(C)(\N=N\C(C)(CC)C#N)C#N	DTXSID8027747	YES	YES	NO	NO	High (Class III)	Cramer Class III	0.134727265	1.5	NA	1	0.0111336038774334	NA	7.42240258495561
N,N'-Bis[2-[bis(2-hydroxyethyl)methylammonio]ethyl]-N,N'-bis(2-hydroxyethyl)-N,N'-dimethyl-1,2-ethanediaminium tetrachloride	138879-94-4	[Cl-].[Cl-].[Cl-].[Cl-].C[N+](CCO)(CCO)CC[N+](C)(CCO)CC[N+](C)(CCO)CC[N+](C)(CCO)CCO	DTXSID1051199	NO	NO	NO	NO	High (Class III)	Cramer Class III	0.134614941	1.5	NA	NA	0.011142893863468	NA	NA
2-Butyne-1,4-diol	110-65-6	OCC#CCO	DTXSID4021921	NO	NO	NO	NO	High (Class III)	Cramer Class III	0.134070868	1.5	NA	1	0.0111881128419337	NA	7.45874189462248
Lepidine	491-35-0	Cc1ccnc2ccccc12	DTXSID7047067	NO	NO	NO	NO	High (Class III)	Cramer Class III	0.133968537	1.5	NA	NA	0.0111966588095233	NA	NA
Piperonal acetone	3160-37-0	CC(=O)C=Cc1ccc2OCOc2c1	DTXSID7025926	NO	NO	NO	NO	High (Class III)	Cramer Class III	0.133765257	1.5	NA	NA	0.0112136741156936	NA	NA
2-Methyl-N-[2-(2-oxoimidazolidin-1-yl)ethyl]prop-2-enamide	3089-19-8	CC(=C)C(=O)NCCN1CCNC1=O	DTXSID0044652	YES	YES	NO	NO	High (Class III)	Cramer Class III	0.133560286	1.5	NA	NA	0.0112308834079616	NA	NA
Potassium stearate	593-29-3	[K+].CCCCCCCCCCCCCCCCCC([O-])=O	DTXSID0042323	NO	NO	NO	NO	High (Class III)	Cramer Class III	0.133501162	1.5	NA	NA	0.0112358572579316	NA	NA
2-(2-Butoxyethoxy)ethanol	112-34-5	CCCCOCCOCCO	DTXSID8021519	NO	NO	NO	NO	Low (Class I)	Cramer Class I	2.663135854	30	NA	172	0.011264915364697	NA	64.585514757596
Dinonylnaphthalenesulfonic acid	25322-17-2	CCCCCCCCCc1cc2ccccc2c(c1CCCCCCCCC)S(O)(=O)=O	DTXSID9027861	NO	NO	NO	NO	High (Class III)	Cramer Class III	0.133117461	1.5	NA	NA	0.0112682437655568	NA	NA
3-Propylidenephthalide	17369-59-4	CC\C=C1\OC(=O)c2ccccc12	DTXSID7025972	NO	NO	NO	NO	High (Class III)	Cramer Class III	0.131882157	1.5	NA	5.42	0.01137379031494	NA	41.0972956713166
(2R,3R,4R,5S)-6-(Methylamino)hexane-1,2,3,4,5-pentol	6284-40-8	CNC[C@H](O)[C@@H](O)[C@H](O)[C@H](O)CO	DTXSID0023244	NO	NO	NO	NO	High (Class III)	Cramer Class III	0.131868295	1.5	NA	1000	0.0113749859281945	NA	7583.32395212966
1,3,3-Trimethyl-2-methyleneindoline	118-12-7	CN1C(=C)C(C)(C)c2ccccc12	DTXSID8051596	NO	NO	NO	NO	High (Class III)	Cramer Class III	0.1317854	1.5	NA	NA	0.0113821409655394	NA	NA
1-Butyl-2,3-dimethylimidazolium chloride	98892-75-2	[Cl-].CCCCn1cc[n+](C)c1C	DTXSID5047906	NO	NO	NO	NO	High (Class III)	Cramer Class III	0.131485014	1.5	NA	NA	0.0114081442011331	NA	NA
Ethyl 2,4-dimethyl-1,3-dioxolane-2-acetate	6290-17-1	CCOC(=O)CC1(C)OCC(C)O1	DTXSID4047549	NO	NO	NO	NO	High (Class III)	Cramer Class III	0.131465742	1.5	NA	NA	0.0114098165589025	NA	NA
Tetradecanamide, N-[3-(dimethylamino)propyl]-	45267-19-4	CCCCCCCCCCCCCC(=O)NCCCN(C)C	DTXSID2068470	NO	NO	NO	NO	High (Class III)	Cramer Class III	0.131281469	1.5	NA	NA	0.0114258319275815	NA	NA
1H-1,2,4-Triazole-1-ethanol, beta-((1,1'-biphenyl)-4-yloxy)-alpha-(1,1-dimethylethyl)-, (S-(R*,S*))-	98169-49-4	CC(C)(C)[C@@H](O)[C@H](Oc1ccc(cc1)-c1ccccc1)n1cncn1	DTXSID80243493	NO	NO	NO	NO	High (Class III)	Cramer Class III	0.130699548	1.5	NA	NA	0.0114767038061983	NA	NA
Sodium anthraquinone-2,7-disulfonate	853-67-8	[Na+].[Na+].[O-]S(=O)(=O)c1ccc2C(=O)c3ccc(cc3C(=O)c2c1)S([O-])(=O)=O	DTXSID3061215	YES	YES	NO	NO	High (Class III)	Cramer Class III	0.130272085	1.5	NA	NA	0.0115143624207749	NA	NA
o-Xylene	95-47-6	Cc1ccccc1C	DTXSID3021807	NO	NO	NO	NO	High (Class III)	Cramer Class III	0.129223655	1.5	NA	100	0.0116077818724443	NA	773.852124829622
2-Methyl-1-butanol	137-32-6	CCC(C)CO	DTXSID5027069	NO	NO	NO	NO	Low (Class I)	Cramer Class I	2.574828028	30	NA	300	0.0116512635693587	NA	116.512635693587
1,4-Dioxane-2,3-diol	4845-50-5	OC1OCCOC1O	DTXSID1038824	NO	NO	NO	NO	High (Class III)	Cramer Class III	0.128046122	1.5	NA	NA	0.0117145289257569	NA	NA
2-Benzofurancarboxaldehyde	4265-16-1	O=Cc1cc2ccccc2o1	DTXSID4047121	YES	YES	NO	NO	High (Class III)	Cramer Class III	0.127594656	1.5	NA	25	0.0117559782441045	NA	195.932970735075
Octadecanoic acid	57-11-4	CCCCCCCCCCCCCCCCCC(O)=O	DTXSID8021642	NO	NO	NO	NO	Low (Class I)	Cramer Class I	2.550719831	30	NA	450	0.0117613857999601	NA	176.420786999401
Octaphenylcyclotetrasiloxane	546-56-5	O1[Si](O[Si](O[Si](O[Si]1(c1ccccc1)c1ccccc1)(c1ccccc1)c1ccccc1)(c1ccccc1)c1ccccc1)(c1ccccc1)c1ccccc1	DTXSID5052206	NO	NO	NO	NO	High (Class III)	Cramer Class III	0.127230705	1.5	NA	1000	0.0117896069191788	NA	7859.73794611922
Chlorodifluoromethane	75-45-6	FC(F)Cl	DTXSID6020301	YES	YES	NO	NO	High (Class III)	Cramer Class III	0.127136456	1.5	NA	NA	0.0117983468093526	NA	NA
3-(Trimethoxysilyl)-N-[3-(trimethoxysilyl)propyl]propan-1-amine	82985-35-1	CO[Si](CCCNCCC[Si](OC)(OC)OC)(OC)OC	DTXSID6033825	NO	NO	NO	NO	High (Class III)	Cramer Class III	0.127056865	1.5	NA	8.4	0.0118057375333478	NA	66.1121301867475
Diisopropylamine	108-18-9	CC(C)NC(C)C	DTXSID9025085	NO	NO	NO	NO	High (Class III)	Cramer Class III	0.12527545	1.5	NA	15	0.0119736149421136	NA	119.736149421136
1,1,2,2-Tetrachloroethane	79-34-5	ClC(Cl)C(Cl)Cl	DTXSID7021318	YES	YES	NO	NO	High (Class III)	Cramer Class III	0.124791997	1.5	NA	3.2	0.0120200015710943	NA	25.6426700183346
Hexadecyl acetate	629-70-9	CCCCCCCCCCCCCCCCOC(C)=O	DTXSID2052312	NO	NO	NO	NO	Low (Class I)	Cramer Class I	2.456389943	30	NA	NA	0.0122130446289651	NA	NA
Hexanoic acid, 6-[[(4-methylphenyl)sulfonyl]amino]-	78521-39-8	Cc1ccc(cc1)S(=O)(=O)NCCCCCC(O)=O	DTXSID2074374	NO	NO	NO	NO	High (Class III)	Cramer Class III	0.122596222	1.5	NA	NA	0.0122352873157869	NA	NA
Benzenamine, 4,4'-methylenebis[3-chloro-2,6-diethyl-	106246-33-7	CCc1cc(Cc2cc(CC)c(N)c(CC)c2Cl)c(Cl)c(CC)c1N	DTXSID0073031	NO	NO	NO	NO	High (Class III)	Cramer Class III	0.122505214	1.5	NA	30	0.0122443767985255	NA	244.88753597051
Toluene-2,6-diisocyanate	91-08-7	Cc1c(cccc1N=C=O)N=C=O	DTXSID2026157	YES	YES	NO	NO	High (Class III)	Cramer Class III	0.122449367	1.5	NA	NA	0.0122499612431643	NA	NA
Bis(2,6-diisopropylphenyl)carbodiimide	2162-74-5	CC(C)c1cccc(C(C)C)c1N=C=Nc1c(cccc1C(C)C)C(C)C	DTXSID5051862	NO	NO	NO	NO	High (Class III)	Cramer Class III	0.122383656	1.5	NA	3	0.0122565385691697	NA	24.5130771383395
4-Methylbenzaldehyde	104-87-0	Cc1ccc(C=O)cc1	DTXSID9041520	YES	YES	NO	NO	Low (Class I)	Cramer Class I	2.427439991	30	NA	NA	0.0123586989220035	NA	NA
1-[3-(Dimethylamino)propyl]urea	31506-43-1	CN(C)CCCNC(N)=O	DTXSID3044912	NO	NO	NO	NO	High (Class III)	Cramer Class III	0.120860023	1.5	NA	NA	0.0124110517503377	NA	NA
7-Methylquinoline	612-60-2	Cc1ccc2cccnc2c1	DTXSID5025657	NO	NO	NO	NO	High (Class III)	Cramer Class III	0.120717919	1.5	NA	NA	0.0124256615126044	NA	NA
1-Ethylpyridinium bromide	1906-79-2	[Br-].CC[n+]1ccccc1	DTXSID0049238	NO	NO	NO	NO	High (Class III)	Cramer Class III	0.11972785	1.5	NA	NA	0.0125284133975512	NA	NA
Erucamide	112-84-5	CCCCCCCC\C=C/CCCCCCCCCCCC(N)=O	DTXSID4026929	NO	NO	NO	NO	High (Class III)	Cramer Class III	0.119368555	1.5	NA	1000	0.0125661234652627	NA	8377.41564350846
Tributyl phosphate	126-73-8	CCCCOP(=O)(OCCCC)OCCCC	DTXSID3021986	YES	YES	NO	YES	High (Class III)	Anti-cholinesterase	0.023803326	0.3	0.00060011866653789	8	0.0126032807348015	0.0252115467619059	336.087486261374
3-(Pyridinium-1-yl)propane-1-sulfonate	15471-17-7	[O-]S(=O)(=O)CCC[n+]1ccccc1	DTXSID3044592	NO	NO	NO	NO	High (Class III)	Cramer Class III	0.118718745	1.5	NA	1000	0.0126349044542208	NA	8423.26963614718
2,2,6,6-Tetramethyl- 4-piperidinol	2403-88-5	CC1(C)CC(O)CC(C)(C)N1	DTXSID3029655	NO	NO	NO	NO	High (Class III)	Cramer Class III	0.118632302	1.5	NA	NA	0.0126441110448991	NA	NA
Furfuryl acetate	623-17-6	CC(=O)OCc1ccco1	DTXSID7025346	NO	NO	NO	NO	High (Class III)	Cramer Class III	0.118192351	1.5	NA	NA	0.0126911766058364	NA	NA
1-Butyl-3-methylpyridinium chloride	125652-55-3	[Cl-].CCCC[n+]1cccc(C)c1	DTXSID2049212	NO	NO	NO	NO	High (Class III)	Cramer Class III	0.117098053	1.5	NA	NA	0.0128097774606039	NA	NA
N,N'-Dimethylurea	96-31-1	CNC(=O)NC	DTXSID5025156	NO	NO	NO	NO	High (Class III)	Cramer Class III	0.116355123	1.5	NA	30	0.0128915681692846	NA	257.831363385693
4,6-Dimethyl-2-heptanone	19549-80-5	CC(C)C[C@@H](C)CC(C)=O	DTXSID2052784	NO	NO	NO	NO	Intermediate (Class II)	Cramer Class II	0.695530617	9	NA	NA	0.0129397610687784	NA	NA
Dipentyl maleate	10099-71-5	CCCCCOC(=O)\C=C/C(=O)OCCCCC	DTXSID7051503	NO	NO	NO	NO	Low (Class I)	Cramer Class I	2.303126572	30	NA	NA	0.0130257712992076	NA	NA
Methyl 4-(bromomethyl)benzoate	2417-72-3	COC(=O)c1ccc(CBr)cc1	DTXSID4049406	YES	YES	NO	NO	High (Class III)	Cramer Class III	0.114601233	1.5	NA	NA	0.0130888644103855	NA	NA
Diphenylmethanediisocyanate	26447-40-5	O=C=Nc1ccccc1Cc1ccccc1N=C=O	DTXSID3027900	YES	YES	NO	NO	High (Class III)	Cramer Class III	0.113848072	1.5	NA	NA	0.0131754536870857	NA	NA
2-Nitropropane	79-46-9	CC(C)[N+]([O-])=O	DTXSID6020981	NO	NO	NO	NO	High (Class III)	Cramer Class III	0.113061024	1.5	NA	NA	0.0132671715409194	NA	NA
3,3-Diphenylacrylaldehyde	1210-39-5	O=CC=C(c1ccccc1)c1ccccc1	DTXSID2049210	NO	NO	NO	NO	High (Class III)	Cramer Class III	0.112995954	1.5	NA	NA	0.0132748115919266	NA	NA
2-((2-Methyl-1-oxoallyl)oxy)ethyl acetoacetate	21282-97-3	CC(=O)CC(=O)OCCOC(=O)C(C)=C	DTXSID7041388	NO	NO	NO	NO	High (Class III)	Cramer Class III	0.112979501	1.5	NA	500	0.0132767447786833	NA	4425.58159289445
Benzenamine, N,4-dimethyl-	623-08-5	CNc1ccc(C)cc1	DTXSID6060763	YES	YES	NO	NO	High (Class III)	Cramer Class III	0.112964863	1.5	NA	NA	0.0132784651808058	NA	NA
(+)-gamma-Tocopherol	54-28-4	CC(C)CCC[C@@H](C)CCC[C@@H](C)CCC[C@]1(C)CCc2cc(O)c(C)c(C)c2O1	DTXSID9049031	NO	NO	NO	NO	Intermediate (Class II)	Cramer Class II	0.674376501	9	NA	NA	0.013345660749825	NA	NA
Isopropylamine	75-31-0	CC(C)N	DTXSID2025682	NO	NO	NO	NO	Low (Class I)	Cramer Class I	2.22938263	30	NA	NA	0.0134566402358666	NA	NA
2,2'-Oxybis(ethylamine)	2752-17-2	NCCOCCN	DTXSID7041914	NO	NO	NO	NO	High (Class III)	Cramer Class III	0.110941195	1.5	NA	NA	0.0135206764268223	NA	NA
Methyl 5-chloro-2-nitrobenzoate	51282-49-6	COC(=O)c1cc(Cl)ccc1[N+]([O-])=O	DTXSID5044948	YES	YES	NO	NO	High (Class III)	Cramer Class III	0.110903489	1.5	NA	NA	0.0135252733121859	NA	NA
D-Trehalose	99-20-7	OC[C@H]1O[C@H](O[C@H]2O[C@H](CO)[C@@H](O)[C@H](O)[C@H]2O)[C@H](O)[C@@H](O)[C@@H]1O	DTXSID3048102	NO	NO	NO	NO	Low (Class I)	Cramer Class I	2.217803178	30	NA	NA	0.0135268991845587	NA	NA
1-Butyl-2,3-dimethylimidazolium hexafluorophosphate	227617-70-1	F[P-](F)(F)(F)(F)F.CCCCn1cc[n+](C)c1C	DTXSID0047907	NO	NO	NO	NO	High (Class III)	Cramer Class III	0.110769861	1.5	NA	NA	0.0135415896206641	NA	NA
Butyl-N-(4-hydroxybutyl)nitrosamine	11/6/3817	CCCCN(CCCCO)N=O	DTXSID2020210	YES	YES	NO	NO	High (Class III)	Cramer Class III	0.110430419	1.5	NA	NA	0.0135832138787774	NA	NA
1-Propene	115-07-1	CC=C	DTXSID5021205	NO	NO	NO	NO	Low (Class I)	Cramer Class I	2.205773757	30	NA	NA	0.0136006695631387	NA	NA
3,4-Dihydrocoumarin	119-84-6	O=C1CCc2ccccc2O1	DTXSID2020474	NO	NO	NO	NO	High (Class III)	Cramer Class III	0.10983856	1.5	NA	NA	0.0136564062748091	NA	NA
Basic Violet 4	2390-59-2	[Cl-].CCN(CC)c1ccc(cc1)C(=C1C=CC(C=C1)=[N+](CC)CC)c1ccc(cc1)N(CC)CC	DTXSID5038913	YES	YES	NO	NO	High (Class III)	Cramer Class III	0.109458809	1.5	NA	NA	0.0137037851380239	NA	NA
2-Methoxyphenol	90-05-1	COc1ccccc1O	DTXSID0023113	NO	NO	NO	NO	Low (Class I)	Cramer Class I	2.182838193	30	65.2047880511937	42.12	0.0137435748083413	29.8715627481206	19.2959790309112
N,N,N',N',N''-Pentakis(methoxymethyl)-N''-((octadecyloxy)methyl)-1,3,5-triazine-2,4,6-triamine	34346-37-7	CCCCCCCCCCCCCCCCCCOCN(COC)c1nc(nc(n1)N(COC)COC)N(COC)COC	DTXSID10187917	NO	NO	NO	NO	High (Class III)	Cramer Class III	0.108988593	1.5	NA	NA	0.0137629081971909	NA	NA
2-Chloro-4,5-dimethylphenol	1124-04-5	Cc1cc(O)c(Cl)cc1C	DTXSID8041404	NO	NO	NO	NO	High (Class III)	Cramer Class III	0.108152264	1.5	NA	NA	0.013869335181	NA	NA
Reactive Blue 19	2580-78-1	[Na+].[Na+].Nc1c2C(=O)c3ccccc3C(=O)c2c(Nc2cccc(c2)S(=O)(=O)CCOS([O-])(=O)=O)cc1S([O-])(=O)=O	DTXSID5025992	YES	YES	NO	NO	High (Class III)	Cramer Class III	0.108100764	1.5	NA	500	0.013875942634411	NA	4625.31421147033
1,2,3-Benzotriazole	95-14-7	c1ccc2[nH]nnc2c1	DTXSID6020147	NO	NO	NO	NO	High (Class III)	Cramer Class III	0.108077568	1.5	0.291162450012899	150	0.0138789207395933	2.69401371071654	1387.89207395933
Ethyltriphenylphosphonium acetate	35835-94-0	CC([O-])=O.CC[P+](c1ccccc1)(c1ccccc1)c1ccccc1	DTXSID8067945	NO	NO	NO	NO	High (Class III)	Cramer Class III	0.107790655	1.5	NA	75	0.0139158631144787	NA	695.793155723935
Potassium dichloroisocyanurate	2244-21-5	[K+].[O-]c1nc(=O)n(Cl)c(=O)n1Cl	DTXSID5026178	NO	NO	NO	NO	High (Class III)	Cramer Class III	0.107777393	1.5	NA	NA	0.0139175754603751	NA	NA
1-Ethylpyridinium iodide	872-90-2	[I-].CC[n+]1ccccc1	DTXSID5049364	NO	NO	NO	NO	High (Class III)	Cramer Class III	0.107762349	1.5	NA	NA	0.0139195184024803	NA	NA
Ethyltriethoxysilane	78-07-9	CCO[Si](CC)(OCC)OCC	DTXSID7041962	NO	NO	NO	NO	High (Class III)	Cramer Class III	0.107491151	1.5	NA	NA	0.0139546370658921	NA	NA
Mesulfamide	122-89-4	NS(=O)(=O)c1ccc(NCS(O)(=O)=O)cc1	DTXSID90153458	NO	NO	NO	NO	High (Class III)	Cramer Class III	0.10735806	1.5	NA	NA	0.013971936527169	NA	NA
Cyclododecanone	830-13-7	O=C1CCCCCCCCCCC1	DTXSID3027322	NO	NO	NO	NO	Intermediate (Class II)	Cramer Class II	0.642252222	9	NA	NA	0.0140131862400937	NA	NA
10-Undecenoic acid	112-38-9	OC(=O)CCCCCCCCC=C	DTXSID8035001	NO	NO	NO	NO	Low (Class I)	Cramer Class I	2.138314309	30	NA	150	0.0140297429024968	NA	70.1487145124838
Propofol	2078-54-8	CC(C)c1cccc(C(C)C)c1O	DTXSID6023523	NO	NO	NO	NO	Low (Class I)	Cramer Class I	2.128963833	30	0.162332940355448	NA	0.0140913619738321	0.0762497407608369	NA
Dodecyltrimethylammonium chloride	112-00-5	[Cl-].CCCCCCCCCCCC[N+](C)(C)C	DTXSID1026900	NO	NO	NO	NO	High (Class III)	Cramer Class III	0.106412132	1.5	0.193712300473489	NA	0.0140961370833168	1.82039676146597	NA
Trifluoro(trifluoromethoxy)ethylene	1187-93-5	FC(F)=C(F)OC(F)(F)F	DTXSID3051599	NO	NO	NO	NO	High (Class III)	Cramer Class III	0.106336283	1.5	NA	NA	0.0141061917689938	NA	NA
Methyl octanoate	111-11-5	CCCCCCCC(=O)OC	DTXSID2026864	NO	NO	NO	NO	Low (Class I)	Cramer Class I	2.126326851	30	NA	3.6	0.0141088374940528	NA	1.69306049928633
1,2-Propylene oxide	75-56-9	CC1CO1	DTXSID5021207	YES	YES	NO	NO	High (Class III)	Cramer Class III	0.106263775	1.5	NA	NA	0.0141158169846686	NA	NA
Sodium N-(2-carboxyethyl)-N-(3-(decyloxy)propyl)-beta-alaninate	64972-19-6	[Na+].CCCCCCCCCCOCCCN(CCC(O)=O)CCC([O-])=O	DTXSID1070143	NO	NO	NO	NO	High (Class III)	Cramer Class III	0.10609064	1.5	NA	NA	0.0141388533427643	NA	NA
Methyl disulfide	624-92-0	CSSC	DTXSID4025117	NO	NO	NO	NO	High (Class III)	Cramer Class III	0.105979283	1.5	NA	106	0.0141537096453087	NA	1000.19548160181
o-Cresol	95-48-7	Cc1ccccc1O	DTXSID8021808	NO	NO	NO	NO	High (Class III)	Cramer Class III	0.10530054	1.5	0.161978621304295	30	0.0142449411940338	1.5382506234469	284.898823880675
1-Ethyl-3-methylimidazolium iodide	35935-34-3	[I-].CCn1cc[n+](C)c1	DTXSID5049281	NO	NO	NO	NO	High (Class III)	Cramer Class III	0.105289411	1.5	NA	NA	0.0142464468720411	NA	NA
6,7-Dihydro-5-methyl-5H-cyclopentapyrazine	23747-48-0	CC1CCc2nccnc12	DTXSID7047196	NO	NO	NO	NO	High (Class III)	Cramer Class III	0.105273973	1.5	NA	50	0.0142485360555358	NA	474.951201851193
Methyl dodecanoate	111-82-0	CCCCCCCCCCCC(=O)OC	DTXSID5026889	NO	NO	NO	NO	Low (Class I)	Cramer Class I	2.102331861	30	2.16703454688034	1000	0.0142698688806106	1.03077662812453	475.662296020352
Ethyl 1-naphthaleneacetate	2122-70-5	CCOC(=O)Cc1cccc2ccccc12	DTXSID3034583	NO	NO	NO	NO	High (Class III)	Cramer Class III	0.105044128	1.5	NA	NA	0.0142797129983315	NA	NA
4-Aminobenzamide	2835-68-9	NC(=O)c1ccc(N)cc1	DTXSID7038814	YES	YES	NO	NO	High (Class III)	Cramer Class III	0.104807537	1.5	NA	120	0.0143119478134478	NA	1144.95582507582
3-Methylpyridine	108-99-6	Cc1cccnc1	DTXSID9021897	NO	NO	NO	NO	High (Class III)	Cramer Class III	0.104776765	1.5	NA	25	0.0143161511046843	NA	238.602518411405
1-Butyl-3-methylimidazolium methanesulfonate	342789-81-5	CS([O-])(=O)=O.CCCCn1cc[n+](C)c1	DTXSID9047912	NO	NO	NO	NO	High (Class III)	Cramer Class III	0.10471096	1.5	NA	NA	0.0143251480074292	NA	NA
Hexafluoroacetone	684-16-2	FC(F)(F)C(=O)C(F)(F)F	DTXSID9043778	NO	NO	NO	NO	High (Class III)	Cramer Class III	0.104625456	1.5	NA	NA	0.014336855076646	NA	NA
Dimethyl isophthalate	1459-93-4	COC(=O)c1cccc(c1)C(=O)OC	DTXSID8027402	NO	NO	NO	NO	Low (Class I)	Cramer Class I	2.089257137	30	NA	1000	0.0143591707639575	NA	478.639025465251
N,N,N',N'-Tetrabutylmethylenediamine	20280-10-8	CCCCN(CCCC)CN(CCCC)CCCC	DTXSID9074018	NO	NO	NO	NO	High (Class III)	Cramer Class III	0.104245567	1.5	NA	NA	0.014389101073238	NA	NA
2-Ethylhexyl glycidyl ether	2461-15-6	CCCCC(CC)COCC1CO1	DTXSID6025301	YES	YES	NO	NO	High (Class III)	Cramer Class III	0.104049014	1.5	NA	NA	0.0144162826953843	NA	NA
Decanedioic acid, bis(1-methylethyl) ester	2/3/7491	CC(C)OC(=O)CCCCCCCCC(=O)OC(C)C	DTXSID3064720	NO	NO	NO	NO	Low (Class I)	Cramer Class I	2.080002783	30	NA	NA	0.0144230576253032	NA	NA
1-Butyl-3-methylimidazolium thiocyanate	344790-87-0	[S-]C#N.CCCCn1cc[n+](C)c1	DTXSID9047914	NO	NO	NO	NO	High (Class III)	Cramer Class III	0.103075235	1.5	NA	NA	0.0145524771299333	NA	NA
Metepa	57-39-6	CC1CN1P(=O)(N1CC1C)N1CC1C	DTXSID5020815	YES	YES	NO	NO	High (Class III)	Cramer Class III	0.102785859	1.5	NA	NA	0.0145934471394552	NA	NA
Diethylene glycol	111-46-6	OCCOCCO	DTXSID8020462	NO	NO	NO	NO	Low (Class I)	Cramer Class I	2.054967708	30	NA	128	0.014598769549132	NA	62.2880834096299
N-(Butoxymethyl)acrylamide	1852-16-0	CCCCOCNC(=O)C=C	DTXSID9027443	YES	YES	NO	NO	High (Class III)	Cramer Class III	0.102568356	1.5	NA	0.2	0.0146243935117767	NA	1.94991913490356
Pamidronic acid	40391-99-9	NCCC(O)(P(O)(O)=O)P(O)(O)=O	DTXSID4023414	NO	NO	NO	NO	High (Class III)	Cramer Class III	0.10231656	1.5	NA	NA	0.0146603834218039	NA	NA
Difenzoquat metilsulfate	43222-48-6	COS([O-])(=O)=O.Cn1c(cc(-c2ccccc2)[n+]1C)-c1ccccc1	DTXSID6024048	YES	YES	NO	NO	High (Class III)	Cramer Class III	0.102277017	1.5	0.181391619793576	20	0.014666051513802	1.77353256004305	195.54735351736
Acetic anhydride	108-24-7	CC(=O)OC(C)=O	DTXSID0024395	NO	NO	NO	NO	High (Class III)	Cramer Class III	0.101818466	1.5	NA	16	0.0147321017387946	NA	157.142418547143
Glycine, N,N-bis(carboxymethyl)-, trisodium salt	5064-31-3	[Na+].[Na+].[Na+].[O-]C(=O)CN(CC([O-])=O)CC([O-])=O	DTXSID8027587	NO	NO	NO	NO	High (Class III)	Cramer Class III	0.101271379	1.5	NA	9	0.0148116873178946	NA	88.8701239073678
Methylchromone	85-90-5	Cc1coc2ccccc2c1=O	DTXSID4057845	YES	YES	NO	NO	High (Class III)	Cramer Class III	0.101093868	1.5	NA	NA	0.0148376952002667	NA	NA
Diethyl (N,N-bis(2-hydroxyethyl)amino)methanephosphonate	11/5/2781	CCOP(=O)(CN(CCO)CCO)OCC	DTXSID2029242	YES	YES	NO	NO	High (Class III)	Cramer Class III	0.101011993	1.5	NA	NA	0.0148497218543149	NA	NA
Sodium saccharin	128-44-9	[Na+].O=C1[N-]S(=O)(=O)c2ccccc12	DTXSID5021253	NO	NO	NO	NO	High (Class III)	Cramer Class III	0.100524232	1.5	NA	200	0.0149217752790193	NA	1989.57003720257
3,3'-(1,1,3,3-Tetramethyldisiloxane-1,3-diyl)dipropan-1-amine	2469-55-8	C[Si](C)(CCCN)O[Si](C)(C)CCCN	DTXSID3044621	NO	NO	NO	NO	High (Class III)	Cramer Class III	0.099493242	1.5	NA	NA	0.0150764008675082	NA	NA
Isohexadecanoic acid	32844-67-0	CC(C)CCCCCCCCCCCCC(O)=O	DTXSID9067726	NO	NO	NO	NO	Low (Class I)	Cramer Class I	1.989311131	30	NA	NA	0.0150805972642999	NA	NA
5-Ethyl-5-methylhydantoin	5394-36-5	CCC1(C)NC(=O)NC1=O	DTXSID9041368	NO	NO	NO	NO	High (Class III)	Cramer Class III	0.098884505	1.5	NA	NA	0.015169211799159	NA	NA
1-Butyl-3-methylimidazolium hydrogensulfate	262297-13-2	OS([O-])(=O)=O.CCCCn1cc[n+](C)c1	DTXSID8047971	NO	NO	NO	NO	High (Class III)	Cramer Class III	0.098383958	1.5	NA	NA	0.0152463880341143	NA	NA
3,6,9,12,15-Pentaoxahexadecanol	23778-52-1	COCCOCCOCCOCCOCCO	DTXSID8041371	NO	NO	NO	NO	High (Class III)	Cramer Class III	0.098099004	1.5	NA	NA	0.0152906751224508	NA	NA
1-Methoxy-2-propanol	107-98-2	COCC(C)O	DTXSID8024284	NO	NO	NO	NO	High (Class III)	Cramer Class III	0.097990695	1.5	NA	919	0.0153075758876902	NA	9378.44149385817
4,4'-Biphenyldiol	92-88-6	Oc1ccc(cc1)-c1ccc(O)cc1	DTXSID1029120	NO	NO	NO	NO	High (Class III)	Cramer Class III	0.097897228	1.5	NA	40	0.0153221907365957	NA	408.591752975886
1-Methyl-3-propylimidazolium iodide	119171-18-5	[I-].CCCn1cc[n+](C)c1	DTXSID3049207	NO	NO	NO	NO	High (Class III)	Cramer Class III	0.097731024	1.5	NA	NA	0.0153482480650157	NA	NA
Benzoyl peroxide	94-36-0	O=C(OOC(=O)c1ccccc1)c1ccccc1	DTXSID6024591	NO	NO	NO	NO	High (Class III)	Cramer Class III	0.097410588	1.5	NA	300	0.0153987367369141	NA	3079.74734738281
C.I. Food Yellow 6	104-23-4	Nc1ccc(cc1)\N=N\c1ccc(cc1)S(O)(=O)=O	DTXSID4041731	YES	YES	NO	NO	High (Class III)	Cramer Class III	0.097299122	1.5	NA	2	0.015416377549635	NA	20.55517006618
Isopropyl isostearate	68171-33-5	CC(C)CCCCCCCCCCCCCCC(=O)OC(C)C	DTXSID5071206	NO	NO	NO	NO	Low (Class I)	Cramer Class I	1.932036825	30	NA	1000	0.0155276543447871	NA	517.588478159571
2-Oxetanone, 4-heptadecylidene-3-tetradecyl-	67845-94-7	CCCCCCCCCCCCCCCC\C=C1/OC(=O)C1CCCCCCCCCCCCCC	DTXSID9029774	YES	YES	NO	NO	High (Class III)	Cramer Class III	0.096561611	1.5	NA	NA	0.0155341235970059	NA	NA
2-Ethoxynaphthalene	93-18-5	CCOc1ccc2ccccc2c1	DTXSID2049684	NO	NO	NO	NO	High (Class III)	Cramer Class III	0.096203644	1.5	NA	5	0.0155919249794738	NA	51.9730832649125
1-Ethyl-3-methylimidazolium methyl sulfate	516474-01-4	COS([O-])(=O)=O.CCn1cc[n+](C)c1	DTXSID5049310	YES	YES	NO	NO	High (Class III)	Cramer Class III	0.095819994	1.5	NA	NA	0.0156543528900659	NA	NA
Cyclohexyl 2-hydroxybenzoate	25485-88-5	Oc1ccccc1C(=O)OC1CCCCC1	DTXSID2051928	NO	NO	NO	NO	Low (Class I)	Cramer Class I	1.914702565	30	NA	250	0.0156682299112082	NA	130.568582593401
4-Pyridinecarbonitrile	100-48-1	N#Cc1ccncc1	DTXSID9041528	NO	NO	NO	NO	High (Class III)	Cramer Class III	0.095631461	1.5	NA	4	0.015685214722381	NA	41.8272392596825
N-Benzyl-N'-(3-(trimethoxysilyl)propyl)ethylenediamine monohydrochloride	42965-91-3	Cl.CO[Si](CCCNCCNCc1ccccc1)(OC)OC	DTXSID1068439	NO	NO	NO	NO	High (Class III)	Cramer Class III	0.09551455	1.5	NA	NA	0.015704413620752	NA	NA
1-Eicosanol	629-96-9	CCCCCCCCCCCCCCCCCCCCO	DTXSID0027272	NO	NO	NO	NO	Low (Class I)	Cramer Class I	1.908447866	30	NA	3	0.0157195805735466	NA	1.57195805735466
Alkenes, C15-18	93762-80-2	CCCCCC\C=C\CC\C=C\CCCC	DTXSID6029830	NO	NO	NO	NO	Low (Class I)	Cramer Class I	1.9040638	30	NA	100	0.0157557745701588	NA	52.5192485671961
2-Propanamine, 1-methoxy-, (2S)-	99636-32-5	COC[C@H](C)N	DTXSID9072997	NO	NO	NO	NO	High (Class III)	Cramer Class III	0.094666826	1.5	NA	NA	0.0158450437537644	NA	NA
Ethylenebis(oxyethylene) dibenzoate	120-56-9	O=C(OCCOCCOCCOC(=O)c1ccccc1)c1ccccc1	DTXSID7029611	NO	NO	NO	NO	Low (Class I)	Cramer Class I	1.890250159	30	NA	987	0.0158709152104349	NA	522.153110423307
1-Ethyl-3-methylimidazolium tetrafluoroborate	143314-16-3	F[B-](F)(F)F.CCn1cc[n+](C)c1	DTXSID2049218	NO	NO	NO	NO	High (Class III)	Cramer Class III	0.094247985	1.5	NA	NA	0.0159154596249458	NA	NA
Phenol, 2,6-bis(1,1-dimethylethyl)-4-nonyl-	4306-88-1	CCCCCCCCCc1cc(c(O)c(c1)C(C)(C)C)C(C)(C)C	DTXSID4063404	NO	NO	NO	NO	Intermediate (Class II)	Cramer Class II	0.564168175	9	NA	300	0.0159526899935467	NA	531.756333118223
Carboxymethyl polyethylene glycol oleyl ether	57635-48-0	CCCCCCCC\C=C/CCCCCCCCOCCOC(C)=O	DTXSID1049724	NO	NO	NO	NO	Low (Class I)	Cramer Class I	1.876481782	30	NA	NA	0.0159873654451498	NA	NA
D-Tagatose	87-81-0	OC[C@]1(O)OC[C@@H](O)[C@H](O)[C@@H]1O	DTXSID3047897	NO	NO	NO	NO	High (Class III)	Cramer Class III	0.093822436	1.5	NA	NA	0.0159876471337837	NA	NA
[[(Phosphonomethyl)imino]bis[6,1-hexanediylnitrilobis(methylene)]]tetrakis-phosphonic acid	34690-00-1	OP(O)(=O)CN(CCCCCCN(CP(O)(O)=O)CP(O)(O)=O)CCCCCCN(CP(O)(O)=O)CP(O)(O)=O	DTXSID9029358	NO	NO	NO	NO	High (Class III)	Cramer Class III	0.093664089	1.5	NA	82.5	0.0160146755924781	NA	880.807157586298
Glycerol	56-81-5	OCC(O)CO	DTXSID9020663	NO	NO	NO	NO	Low (Class I)	Cramer Class I	1.855879148	30	NA	1200	0.0161648456648321	NA	646.593826593282
Quaterphenyl	29036-02-0	c1ccc(cc1)-c1cccc(c1)-c1cccc(c1)-c1ccccc1	DTXSID5029346	NO	NO	NO	NO	High (Class III)	Cramer Class III	0.092601385	1.5	NA	NA	0.0161984618264619	NA	NA
3a,4,7,7a-Tetrahydroindene	3048-65-5	C1C=CC2CC=CCC12	DTXSID0027515	NO	NO	NO	NO	High (Class III)	Cramer Class III	0.092233186	1.5	NA	NA	0.0162631268099098	NA	NA
2-Methylpropanenitrile	78-82-0	CC(C)C#N	DTXSID5026461	NO	NO	NO	NO	High (Class III)	Cramer Class III	0.09218406	1.5	NA	NA	0.016271793626794	NA	NA
2-(tert-Butylamino)ethyl 2-methylprop-2-enoate	3775-90-4	CC(=C)C(=O)OCCNC(C)(C)C	DTXSID6044931	NO	NO	NO	NO	High (Class III)	Cramer Class III	0.091778756	1.5	NA	200	0.0163436514654873	NA	2179.15352873164
1-Decanol	112-30-1	CCCCCCCCCCO	DTXSID7021946	NO	NO	NO	NO	Low (Class I)	Cramer Class I	1.823292601	30	NA	1000	0.0164537496524399	NA	548.458321747997
Linalyl formate	115-99-1	CC(C)=CCCC(C)(OC=O)C=C	DTXSID2047642	NO	NO	NO	NO	High (Class III)	Cramer Class III	0.091029069	1.5	NA	117	0.0164782526777243	NA	1285.3037088625
Dimepranol	108-16-7	CC(O)CN(C)C	DTXSID5031210	NO	NO	NO	NO	Low (Class I)	Cramer Class I	1.812102275	30	NA	500	0.0165553569541211	NA	275.922615902019
Ethylenediaminetetraacetic acid ferric sodium salt	15708-41-5	[Na+].[Fe+3].[O-]C(=O)CN(CCN(CC([O-])=O)CC([O-])=O)CC([O-])=O	DTXSID5027774	NO	NO	NO	NO	High (Class III)	Cramer Class III	0.090574838	1.5	NA	11.2	0.0165608907851428	NA	123.654651195733
4-Chloro-2-nitroaniline	89-63-4	Nc1ccc(Cl)cc1[N+]([O-])=O	DTXSID4030384	YES	YES	NO	NO	High (Class III)	Cramer Class III	0.09043711	1.5	NA	NA	0.0165861116083873	NA	NA
3,3'-Thiodipropionic acid	111-17-1	OC(=O)CCSCCC(O)=O	DTXSID8044200	NO	NO	NO	NO	Low (Class I)	Cramer Class I	1.805798229	30	NA	100	0.0166131517454268	NA	55.377172484756
Diisobutyl adipate	141-04-8	CC(C)COC(=O)CCCCC(=O)OCC(C)C	DTXSID9036690	NO	NO	NO	NO	Low (Class I)	Cramer Class I	1.798573867	30	NA	300	0.0166798820723664	NA	166.798820723664
1,6-Diisocyanato-2,2,4-trimethylhexane	16938-22-0	CC(CCN=C=O)CC(C)(C)CN=C=O	DTXSID0044602	YES	YES	NO	NO	High (Class III)	Cramer Class III	0.089832709	1.5	NA	NA	0.0166977041736546	NA	NA
1-Butyl-3-methylpyridinium bromide	26576-85-2	[Br-].CCCC[n+]1cccc(C)c1	DTXSID3049259	NO	NO	NO	NO	High (Class III)	Cramer Class III	0.089640011	1.5	NA	NA	0.0167335990175191	NA	NA
Diisotridecyl phenyl phosphite	67874-37-7	CC(C)CCCCCCCCCCOP(OCCCCCCCCCCC(C)C)Oc1ccccc1	DTXSID5070735	NO	NO	NO	NO	High (Class III)	Cramer Class III	0.089484712	1.5	NA	1000	0.0167626398574094	NA	11175.0932382729
4,4'-Propane-1,3-diyldipiperidine	16898-52-5	C(CC1CCNCC1)CC1CCNCC1	DTXSID6044850	NO	NO	NO	NO	High (Class III)	Cramer Class III	0.08904858	1.5	NA	NA	0.0168447380070519	NA	NA
Hexamethylphosphoramide	680-31-9	CN(C)P(=O)(N(C)C)N(C)C	DTXSID6020694	NO	NO	NO	NO	High (Class III)	Cramer Class III	0.088238653	1.5	NA	1.2	0.0169993528799675	NA	13.599482303974
2-Methoxynaphthalene	93-04-9	COc1ccc2ccccc2c1	DTXSID7044392	NO	NO	NO	NO	High (Class III)	Cramer Class III	0.087594335	1.5	NA	5.1	0.0171243950878787	NA	58.2229432987875
2-Hydroxy-N-(4H-1,2,4-triazol-3-yl)benzamide	36411-52-6	Oc1ccccc1C(=O)Nc1nnc[nH]1	DTXSID5052040	NO	NO	NO	NO	High (Class III)	Cramer Class III	0.087003759	1.5	NA	NA	0.017240634396038	NA	NA
3-Aminopentanenitrile	75405-06-0	CCC(N)CC#N	DTXSID7043904	NO	NO	NO	NO	High (Class III)	Cramer Class III	0.086819369	1.5	NA	NA	0.0172772506558991	NA	NA
1-Butyl-4-methylpyridinium bromide	65350-59-6	[Br-].CCCC[n+]1ccc(C)cc1	DTXSID2049345	NO	NO	NO	NO	High (Class III)	Cramer Class III	0.08626254	1.5	NA	NA	0.0173887761709776	NA	NA
Dibromomethane	74-95-3	BrCBr	DTXSID4021557	YES	YES	NO	NO	High (Class III)	Cramer Class III	0.086247698	1.5	NA	8.6	0.0173917685316076	NA	99.7128062478839
2-Pyridinecarbonitrile	100-70-9	N#Cc1ccccn1	DTXSID9021843	NO	NO	NO	NO	High (Class III)	Cramer Class III	0.086159621	1.5	NA	NA	0.0174095473330831	NA	NA
Hexanedinitrile	111-69-3	N#CCCCCC#N	DTXSID3021936	NO	NO	NO	NO	High (Class III)	Cramer Class III	0.086086735	1.5	NA	30	0.0174242872609816	NA	348.485745219632
Hydroquinone	123-31-9	Oc1ccc(O)cc1	DTXSID7020716	NO	NO	NO	NO	High (Class III)	Cramer Class III	0.085937809	1.5	NA	4.3	0.0174544826945728	NA	50.0361837244419
Octanedioic acid	505-48-6	OC(=O)CCCCCCC(O)=O	DTXSID8021644	NO	NO	NO	NO	Low (Class I)	Cramer Class I	1.712925016	30	NA	NA	0.0175139014958492	NA	NA
2,6-Toluenediamine	823-40-5	Cc1c(N)cccc1N	DTXSID4027319	YES	YES	NO	NO	High (Class III)	Cramer Class III	0.085434541	1.5	NA	25	0.0175573015602671	NA	292.621692671118
9-Tetradecenoic acid, (9Z)-	544-64-9	CCCC\C=C/CCCCCCCC(O)=O	DTXSID5041568	NO	NO	NO	NO	Low (Class I)	Cramer Class I	1.701647318	30	NA	NA	0.0176299751908991	NA	NA
2-Naphthalenecarboxylic acid, 4,4'-methylenebis[3-hydroxy-, disodium salt	6640-22-8	[Na+].[Na+].Oc1c(cc2ccccc2c1Cc1c(O)c(cc2ccccc12)C([O-])=O)C([O-])=O	DTXSID8064438	NO	NO	NO	NO	High (Class III)	Cramer Class III	0.084788542	1.5	NA	NA	0.0176910696258936	NA	NA
Methacrylic acid	79-41-4	CC(=C)C(O)=O	DTXSID3025542	NO	NO	NO	NO	High (Class III)	Cramer Class III	0.084287925	1.5	NA	0.05	0.0177961433977643	NA	0.593204779925476
N,N',N''-Tricyclohexyl-1-methylsilanetriamine	15901-40-3	C[Si](NC1CCCCC1)(NC1CCCCC1)NC1CCCCC1	DTXSID2044842	NO	NO	NO	NO	High (Class III)	Cramer Class III	0.084143569	1.5	NA	25	0.0178266743118538	NA	297.111238530897
2-Hydroxyethyl acrylate	818-61-1	OCCOC(=O)C=C	DTXSID2022123	NO	NO	NO	NO	High (Class III)	Cramer Class III	0.083990845	1.5	NA	15	0.0178590892852667	NA	178.590892852667
Sodium butyrate	156-54-7	[Na+].CCCC([O-])=O	DTXSID3037672	NO	NO	NO	NO	High (Class III)	Cramer Class III	0.083703382	1.5	NA	NA	0.017920422856988	NA	NA
2,4-Bis(1-methyl-1-phenylethyl)phenol	2772-45-4	CC(C)(c1ccccc1)c1ccc(O)c(c1)C(C)(C)c1ccccc1	DTXSID7029241	NO	NO	NO	NO	High (Class III)	Cramer Class III	0.08357213	1.5	NA	NA	0.0179485673034778	NA	NA
1,5-Cyclooctadiene	111-78-4	C1C\C=C/CC\C=C/1	DTXSID0026888	NO	NO	NO	NO	Low (Class I)	Cramer Class I	1.667564342	30	NA	50	0.0179903103253092	NA	29.983850542182
2-Amino-2,3-dimethylbutanenitrile	13893-53-3	CC(C)C(C)(N)C#N	DTXSID2027759	NO	NO	NO	NO	High (Class III)	Cramer Class III	0.083350451	1.5	NA	NA	0.0179963033433376	NA	NA
Ketones, C12-branched	68514-41-0	CC(C)CCCC(=O)CCC(C)C	DTXSID6028652	NO	NO	NO	NO	Intermediate (Class II)	Cramer Class II	0.498829917	9	NA	NA	0.0180422217940068	NA	NA
Ethanol, 2-[2-[2-(hexyloxy)ethoxy]ethoxy]-	25961-89-1	CCCCCCOCCOCCOCCO	DTXSID6029333	NO	NO	NO	NO	Low (Class I)	Cramer Class I	1.647204544	30	NA	NA	0.0182126743817433	NA	NA
2-Butenedioic acid (2E)-, di-C8-18-alkyl esters	68610-90-2	CCCCCCCCCCOC(=O)\C=C\C(=O)OCCCCCCCCCC	DTXSID2028777	NO	NO	NO	NO	Low (Class I)	Cramer Class I	1.645727082	30	NA	1000	0.0182290249265036	NA	607.634164216786
2,5-Dianilinoterephthalic acid	10109-95-2	OC(=O)c1cc(Nc2ccccc2)c(cc1Nc1ccccc1)C(O)=O	DTXSID7064948	NO	NO	NO	NO	High (Class III)	Cramer Class III	0.082061123	1.5	NA	NA	0.018279057672657	NA	NA
N'-[3-(Dimethylamino)propyl]-N,N-dimethylpropane-1,3-diamine	6711-48-4	CN(C)CCCNCCCN(C)C	DTXSID7044974	NO	NO	NO	NO	High (Class III)	Cramer Class III	0.082017176	1.5	NA	50	0.0182888520814226	NA	609.628402714085
Tiron	149-45-1	[Na+].[Na+].Oc1cc(cc(c1O)S([O-])(=O)=O)S([O-])(=O)=O	DTXSID7043950	NO	NO	NO	NO	High (Class III)	Cramer Class III	0.081633144	1.5	NA	NA	0.0183748894934146	NA	NA
2,3,5-Trimethylphenol	697-82-5	Cc1cc(C)c(C)c(O)c1	DTXSID3047184	NO	NO	NO	NO	High (Class III)	Cramer Class III	0.081610411	1.5	NA	300	0.0183800079134511	NA	3676.00158269023
D-alpha-Tocopheryl acetate	58-95-7	CC(C)CCC[C@@H](C)CCC[C@@H](C)CCC[C@]1(C)CCc2c(C)c(OC(C)=O)c(C)c(C)c2O1	DTXSID1031096	NO	NO	NO	NO	High (Class III)	Cramer Class III	0.081504927	1.5	NA	NA	0.0184037953926393	NA	NA
1-Butylpyridinium bromide	874-80-6	[Br-].CCCC[n+]1ccccc1	DTXSID2047933	NO	NO	NO	NO	High (Class III)	Cramer Class III	0.081498876	1.5	NA	NA	0.0184051618086119	NA	NA
3-Hydroxy-2-naphthanilide	92-77-3	Oc1cc2ccccc2cc1C(=O)Nc1ccccc1	DTXSID1052618	NO	NO	NO	NO	High (Class III)	Cramer Class III	0.080932935	1.5	NA	NA	0.0185338638713646	NA	NA
p-Mentha-8-thiol-3-one	38462-22-5	CC1CCC(C(=O)C1)C(C)(C)S	DTXSID2047195	NO	NO	NO	NO	High (Class III)	Cramer Class III	0.080536468	1.5	NA	NA	0.0186251028540263	NA	NA
6-Pentyl-2H-pyran-2-one	27593-23-3	CCCCCc1cccc(=O)o1	DTXSID0047589	NO	NO	NO	NO	High (Class III)	Cramer Class III	0.080386138	1.5	NA	NA	0.0186599336318409	NA	NA
Acrolein diethylacetal	3054-95-3	CCOC(OCC)C=C	DTXSID0020024	NO	NO	NO	NO	High (Class III)	Cramer Class III	0.080245496	1.5	NA	NA	0.0186926379020699	NA	NA
Peroxydicarbonic acid, bis(2-ethylhexyl) ester	16111-62-9	CCCCC(CC)COC(=O)OOC(=O)OCC(CC)CCCC	DTXSID5027778	NO	NO	NO	NO	Low (Class I)	Cramer Class I	1.602924068	30	NA	300	0.0187157960872293	NA	187.157960872293
Algol Bordeaux RR	2/8/4216	O=c1c2ccc3c4c(ccc(c5nc6ccccc6n15)c24)c1nc2ccccc2n1c3=O	DTXSID5063360	YES	YES	NO	NO	High (Class III)	Cramer Class III	0.080117565	1.5	NA	NA	0.0187224861364671	NA	NA
Dodecyl 2-methylacrylate	142-90-5	CCCCCCCCCCCCOC(=O)C(C)=C	DTXSID4027103	NO	NO	NO	NO	High (Class III)	Cramer Class III	0.079792907	1.5	NA	100	0.0187986633949807	NA	1253.24422633205
4-Heptanone	123-19-3	CCCC(=O)CCC	DTXSID6047650	NO	NO	NO	NO	Low (Class I)	Cramer Class I	1.595053162	30	NA	1000	0.0188081505461446	NA	626.938351538154
1,4-Dichlorobutane	110-56-5	ClCCCCCl	DTXSID5021918	YES	YES	NO	NO	High (Class III)	Cramer Class III	0.079303373	1.5	NA	NA	0.018914706187844	NA	NA
4-Methyl-2-tert-butylphenol	2409-55-4	Cc1ccc(O)c(c1)C(C)(C)C	DTXSID2020212	NO	NO	NO	NO	Low (Class I)	Cramer Class I	1.583708814	30	0.46658971582991	2400	0.0189428761997153	0.294618374100878	1515.43009597723
2,4'-Methylenedianiline	1208-52-2	Nc1ccc(Cc2ccccc2N)cc1	DTXSID9051616	YES	YES	NO	NO	High (Class III)	Cramer Class III	0.078846016	1.5	NA	NA	0.0190244235041628	NA	NA
Linalyl isovalerate	1118-27-0	CC(C)CC(=O)OC(C)(CCC=C(C)C)C=C	DTXSID5047160	NO	NO	NO	NO	High (Class III)	Cramer Class III	0.078648025	1.5	NA	NA	0.0190723161834007	NA	NA
1-(2,3,8,8-Tetramethyl-1,2,3,5,6,7,8,8a-octahydronaphthalen-2-yl)ethanone	68155-66-8	CC1C=C2CCCC(C)(C)C2CC1(C)C(C)=O	DTXSID9052397	NO	NO	NO	NO	High (Class III)	Cramer Class III	0.078610066	1.5	NA	NA	0.0190815257679595	NA	NA
2-(2-Ethoxyethoxy)ethyl prop-2-enoate	7328-17-8	CCOCCOCCOC(=O)C=C	DTXSID6044983	NO	NO	NO	NO	High (Class III)	Cramer Class III	0.078591821	1.5	NA	25	0.0190859555220129	NA	318.099258700215
Sodium dodecanoate	629-25-4	[Na+].CCCCCCCCCCCC([O-])=O	DTXSID9044453	NO	NO	NO	NO	High (Class III)	Cramer Class III	0.078491892	1.5	NA	NA	0.0191102540884095	NA	NA
Isophytol	505-32-8	CC(C)CCCC(C)CCCC(C)CCCC(C)(O)C=C	DTXSID2025474	NO	NO	NO	NO	High (Class III)	Cramer Class III	0.078343778	1.5	NA	500	0.0191463832647948	NA	6382.1277549316
Allyl isovalerate	2835-39-4	CC(C)CC(=O)OCC=C	DTXSID4039233	NO	NO	NO	NO	High (Class III)	Cramer Class III	0.078269044	1.5	NA	NA	0.0191646648961242	NA	NA
1,3-Dioxolane-2-acetic acid, 2-methyl-, ethyl ester	10/1/6413	CCOC(=O)CC1(C)OCCO1	DTXSID3041241	NO	NO	NO	NO	High (Class III)	Cramer Class III	0.078196967	1.5	NA	NA	0.0191823296675944	NA	NA
Hydroperoxide, 2,6,6-trimethylbicyclo[3.1.1]heptyl	28324-52-9	CC1CCC2CC1(OO)C2(C)C	DTXSID9027940	NO	YES	NO	NO	High (Class III)	Cramer Class III	0.078172282	1.5	NA	NA	0.0191883870039767	NA	NA
Trimethylolpropane diacrylate 3-(hexamethyleniminyl)propionate	73003-78-8	CCC(COC(=O)CCN1CCCCCC1)(COC(=O)C=C)COC(=O)C=C	DTXSID2072708	NO	NO	NO	NO	High (Class III)	Cramer Class III	0.078117626	1.5	NA	NA	0.0192018124053079	NA	NA
Benzenesulfonic acid, C16-24-alkyl derivs.	70024-67-8	CCCCCCCCCCCCCCCCCC(CC)c1ccc(cc1)S(O)(=O)=O	DTXSID8028971	NO	NO	NO	NO	Intermediate (Class II)	Cramer Class II	0.468182452	9	NA	500	0.0192232749466655	NA	1067.95971925919
3,4-Dichloro-1-butene	760-23-6	ClCC(Cl)C=C	DTXSID8022113	YES	YES	NO	NO	High (Class III)	Cramer Class III	0.077888241	1.5	NA	10	0.0192583627610746	NA	128.38908507383
N-(2-Hydroxyethyl)octadecanamide	111-57-9	CCCCCCCCCCCCCCCCCC(=O)NCCO	DTXSID9042178	NO	NO	NO	NO	High (Class III)	Cramer Class III	0.077824301	1.5	NA	750	0.019274185321626	NA	9637.09266081298
p-(2,2-Dimethoxyethoxy)toluene	6324-78-3	COC(COc1ccc(C)cc1)OC	DTXSID2064234	NO	NO	NO	NO	High (Class III)	Cramer Class III	0.077591869	1.5	NA	NA	0.0193319225239954	NA	NA
2-Methyl-2,4-pentanediol	107-41-5	CC(O)CC(C)(C)O	DTXSID5021885	NO	NO	NO	NO	High (Class III)	Cramer Class III	0.077515067	1.5	NA	50	0.019351076610693	NA	645.0358870231
2H-Perfluoropropane	431-89-0	FC(C(F)(F)F)C(F)(F)F	DTXSID4042048	NO	NO	NO	NO	High (Class III)	Cramer Class III	0.077167173	1.5	NA	NA	0.019438317378816	NA	NA
S-Furfuryl thioacetate	13678-68-7	CC(=O)SCc1ccco1	DTXSID5047661	NO	NO	NO	NO	High (Class III)	Cramer Class III	0.076879766	1.5	NA	0.812	0.0195109855043003	NA	10.5619468196612
1-Bromododecane	143-15-7	CCCCCCCCCCCCBr	DTXSID2044395	YES	YES	NO	NO	High (Class III)	Cramer Class III	0.076803546	1.5	NA	NA	0.019530348247202	NA	NA
alpha-Furil	492-94-4	O=C(C(=O)c1ccco1)c1ccco1	DTXSID3049413	NO	NO	NO	NO	High (Class III)	Cramer Class III	0.076601581	1.5	NA	NA	0.0195818412677409	NA	NA
4-Pentenenitrile	592-51-8	C=CCCC#N	DTXSID0027228	NO	NO	NO	NO	High (Class III)	Cramer Class III	0.076465021	1.5	NA	NA	0.0196168127646234	NA	NA
Sucrose	57-50-1	OC[C@H]1O[C@@](CO)(O[C@H]2O[C@H](CO)[C@@H](O)[C@H](O)[C@H]2O)[C@@H](O)[C@@H]1O	DTXSID2021288	NO	NO	NO	NO	Low (Class I)	Cramer Class I	1.524804151	30	NA	NA	0.0196746578767675	NA	NA
Methyl 5-chloro-o-anisate	33924-48-0	COC(=O)c1cc(Cl)ccc1OC	DTXSID8057720	NO	NO	NO	NO	High (Class III)	Cramer Class III	0.076224154	1.5	NA	NA	0.0196788015515397	NA	NA
4-Methoxy-2-nitroaniline	96-96-8	COc1ccc(N)c(c1)[N+]([O-])=O	DTXSID3044750	YES	YES	NO	NO	High (Class III)	Cramer Class III	0.075881193	1.5	NA	NA	0.0197677440311198	NA	NA
(2-(Methacryloyloxy)ethyl)trimethylammonium chloride	5039-78-1	[Cl-].CC(=C)C(=O)OCC[N+](C)(C)C	DTXSID3027586	NO	NO	NO	NO	High (Class III)	Cramer Class III	0.075730651	1.5	NA	200	0.0198070395565463	NA	2640.9386075395
Sodium N-(hydroxymethyl)glycinate	70161-44-3	[Na+].OCNCC([O-])=O	DTXSID5035799	YES	YES	NO	NO	High (Class III)	Cramer Class III	0.075707148	1.5	NA	160	0.0198131885776492	NA	2113.40678161592
C.I. Direct Violet 9, disodium salt	6227-14-1	[Na+].[Na+].COc1cc(\N=N\c2ccc(cc2)S([O-])(=O)=O)c(C)cc1\N=N\c1c(O)c2ccc(Nc3ccccc3)cc2cc1S([O-])(=O)=O	DTXSID0041727	YES	YES	NO	NO	High (Class III)	Cramer Class III	0.07570268	1.5	NA	NA	0.0198143579593219	NA	NA
Ethyl linalool	10339-55-6	CC\C(C)=C\CCC(C)(O)C=C	DTXSID9047415	NO	NO	NO	NO	High (Class III)	Cramer Class III	0.075531876	1.5	NA	117	0.019859165155649	NA	1549.01488214062
3,3',5,5'-Tetrabromobisphenol A	79-94-7	CC(C)(c1cc(Br)c(O)c(Br)c1)c1cc(Br)c(O)c(Br)c1	DTXSID1026081	NO	NO	NO	NO	High (Class III)	Cramer Class III	0.075497499	1.5	1.48805785504753	100	0.0198682078197054	19.7100284745529	1324.54718798036
4-Morpholinepropanesulfonic acid, sodium salt	71119-22-7	[Na+].[O-]S(=O)(=O)CCCN1CCOCC1	DTXSID3072246	NO	NO	NO	NO	High (Class III)	Cramer Class III	0.07547471	1.5	NA	NA	0.0198742068700893	NA	NA
Isopropyl octadecanoate	112-10-7	CCCCCCCCCCCCCCCCCC(=O)OC(C)C	DTXSID5051579	NO	NO	NO	NO	Low (Class I)	Cramer Class I	1.506643723	30	NA	NA	0.0199118076437239	NA	NA
1-Butyl-2,3-dimethylimidazolium iodide	108203-70-9	[I-].CCCCn1cc[n+](C)c1C	DTXSID5047908	NO	NO	NO	NO	High (Class III)	Cramer Class III	0.07528082	1.5	NA	NA	0.019925394011383	NA	NA
Cyclotrisiloxane, 2,4,6-triethenyl-2,4,6-trimethyl-	3901-77-7	C[Si]1(O[Si](C)(O[Si](C)(O1)C=C)C=C)C=C	DTXSID1063229	NO	NO	NO	NO	High (Class III)	Cramer Class III	0.075146946	1.5	NA	NA	0.0199608910254317	NA	NA
Azoxybenzene	495-48-7	[O-][N+](=Nc1ccccc1)c1ccccc1	DTXSID0024555	YES	YES	NO	NO	High (Class III)	Cramer Class III	0.075125751	1.5	NA	NA	0.0199665225310027	NA	NA
Benzyl chloroformate	501-53-1	ClC(=O)OCc1ccccc1	DTXSID9027158	YES	YES	NO	NO	High (Class III)	Cramer Class III	0.075124309	1.5	NA	NA	0.0199669057854496	NA	NA
N,N-Dimethyloctylamine N-oxide	2605-78-9	CCCCCCCC[N+](C)(C)[O-]	DTXSID1042239	NO	NO	NO	NO	High (Class III)	Cramer Class III	0.075005249	1.5	NA	150	0.0199986003646225	NA	1999.86003646225
2-[2-(2-Butoxyethoxy)ethoxy]ethanol	143-22-6	CCCCOCCOCCOCCO	DTXSID7021520	NO	NO	NO	NO	Low (Class I)	Cramer Class I	1.495834329	30	NA	400	0.0200556969567985	NA	267.409292757313
Dimethoxane	828-00-2	CC1CC(OC(C)=O)OC(C)O1	DTXSID6020480	NO	NO	NO	NO	High (Class III)	Cramer Class III	0.074755808	1.5	NA	NA	0.0200653305760537	NA	NA
Trihexyl acetylcitrate	24817-92-3	CCCCCCOC(=O)CC(CC(=O)OCCCCCC)(OC(C)=O)C(=O)OCCCCCC	DTXSID3051915	NO	NO	NO	NO	Low (Class I)	Cramer Class I	1.493428236	30	NA	NA	0.0200880091033715	NA	NA
2-Butoxyethanol	111-76-2	CCCCOCCO	DTXSID1024097	NO	NO	NO	NO	Low (Class I)	Cramer Class I	1.492710622	30	0.965041509517712	36	0.0200976663245048	0.646502741586113	24.1171995894058
9-Octadecenoic acid (9Z)-, 1-methylethyl ester	112-11-8	CCCCCCCCC=CCCCCCCCC(=O)OC(C)C	DTXSID9059412	NO	NO	NO	NO	Low (Class I)	Cramer Class I	1.492613643	30	NA	1000	0.0200989721222855	NA	669.965737409517
2-Acetylbenzo[b]thiophene	22720-75-8	CC(=O)c1cc2ccccc2s1	DTXSID3057692	NO	NO	NO	NO	High (Class III)	Cramer Class III	0.074346603	1.5	NA	NA	0.0201757705056141	NA	NA
2,3-Diethylpyrazine	15707-24-1	CCc1nccnc1CC	DTXSID6047101	NO	NO	NO	NO	High (Class III)	Cramer Class III	0.074315881	1.5	NA	1.75	0.0201841111188603	NA	23.5481296386704
2-(2-Pyridyl)ethanol	103-74-2	OCCc1ccccn1	DTXSID2044767	NO	NO	NO	NO	High (Class III)	Cramer Class III	0.074314204	1.5	NA	NA	0.0201845666004846	NA	NA
Methyl 2-methyl-3-furyl disulfide	65505-17-1	CSSc1ccoc1C	DTXSID9047704	NO	NO	NO	NO	High (Class III)	Cramer Class III	0.074248585	1.5	NA	NA	0.0202024052040857	NA	NA
6-(1-Methylethyl)quinoline	135-79-5	CC(C)c1ccc2ncccc2c1	DTXSID9047465	NO	NO	NO	NO	High (Class III)	Cramer Class III	0.074239588	1.5	NA	NA	0.0202048535075383	NA	NA
9,10-Anthracenedione, 1-(methylamino)-4-[(3-methylphenyl)amino]-	6408-50-0	CNc1ccc(Nc2cccc(C)c2)c2C(=O)c3ccccc3C(=O)c12	DTXSID7064318	YES	YES	NO	NO	High (Class III)	Cramer Class III	0.074098566	1.5	NA	NA	0.0202433067328186	NA	NA
(7S)-7-(Hexadecanoyloxy)-4-hydroxy-N,N,N-trimethyl-10-oxo-3,5,9-trioxa-4-phosphapentacosan-1-aminium 4-oxide	35418-55-4	CCCCCCCCCCCCCCCC(=O)OC[C@@H](COP([O-])(=O)OCC[N+](C)(C)C)OC(=O)CCCCCCCCCCCCCCC	DTXSID6048703	NO	NO	NO	YES	High (Class III)	Anti-cholinesterase	0.014728845	0.3	NA	NA	0.0203681958768661	NA	NA
2H-Perfluoro-2-propanol	920-66-1	OC(C(F)(F)F)C(F)(F)F	DTXSID1022134	NO	NO	NO	NO	High (Class III)	Cramer Class III	0.073209656	1.5	NA	60	0.0204891005088181	NA	819.564020352725
C.I. Pigment Red 149	4948-15-6	Cc1cc(C)cc(c1)-n1c(=O)c2ccc3c4ccc5c6c(ccc(c7ccc(c2c37)c1=O)c46)c(=O)n(-c1cc(C)cc(C)c1)c5=O	DTXSID4052130	YES	YES	NO	NO	High (Class III)	Cramer Class III	0.073160049	1.5	NA	1000	0.0205029933755238	NA	13668.6622503492
N-Methylformamide	123-39-7	CNC=O	DTXSID0025608	NO	NO	NO	NO	High (Class III)	Cramer Class III	0.072910406	1.5	NA	10	0.0205731949977072	NA	137.154633318048
Diethylenetriamine	111-40-0	NCCNCCN	DTXSID2025050	NO	NO	NO	NO	High (Class III)	Cramer Class III	0.072531235	1.5	0.561352154086991	30	0.0206807453368194	7.73945396196536	413.614906736387
2,2-Dimethyl-1,3-propanediyl diacrylate	2223-82-7	CC(C)(COC(=O)C=C)COC(=O)C=C	DTXSID0051869	NO	NO	NO	NO	High (Class III)	Cramer Class III	0.0724277	1.5	NA	NA	0.0207103083488776	NA	NA
2,4-Diaminotoluene	95-80-7	Cc1ccc(N)cc1N	DTXSID4020402	YES	YES	NO	NO	High (Class III)	Cramer Class III	0.072361312	1.5	NA	0.4	0.0207293090539873	NA	5.52781574772995
Benzene, 1,1'-oxybis-, tetrapropylene derivs.	119345-02-7	CCCC(C)C(CCC)C(C)Cc1ccc(Oc2ccccc2)cc1	DTXSID2029088	NO	NO	NO	NO	High (Class III)	Cramer Class III	0.072266205	1.5	NA	NA	0.0207565901654861	NA	NA
Sodium hydroxytriphenylborate	12113-07-4	[Na+].O[B-](c1ccccc1)(c1ccccc1)c1ccccc1	DTXSID4027739	NO	NO	NO	NO	High (Class III)	Cramer Class III	0.072253558	1.5	NA	NA	0.0207602233235352	NA	NA
3,4-Dimethylbenzaldehyde	5973-71-7	Cc1ccc(C=O)cc1C	DTXSID2041626	YES	YES	NO	NO	Low (Class I)	Cramer Class I	1.442369028	30	NA	NA	0.0207991154951505	NA	NA
2-Octanol	123-96-6	CCCCCCC(C)O	DTXSID0027014	NO	NO	NO	NO	Intermediate (Class II)	Cramer Class II	0.432252806	9	NA	NA	0.0208211488163249	NA	NA
DL-Dimyristoylphosphatidylcholine	18656-38-7	CCCCCCCCCCCCCC(=O)OCC(COP([O-])(=O)OCC[N+](C)(C)C)OC(=O)CCCCCCCCCCCCC	DTXSID4046816	NO	NO	NO	YES	High (Class III)	Anti-cholinesterase	0.014390484	0.3	NA	NA	0.0208471097983918	NA	NA
2,4-Dimethylaniline hydrochloride	21436-96-4	Cl.Cc1ccc(N)c(C)c1	DTXSID2021448	YES	YES	NO	NO	High (Class III)	Cramer Class III	0.071791323	1.5	NA	NA	0.0208938899203738	NA	NA
2-Chloroethyl acrylate	2206-89-5	ClCCOC(=O)C=C	DTXSID8024783	YES	YES	NO	NO	High (Class III)	Cramer Class III	0.071292241	1.5	NA	NA	0.0210401577922063	NA	NA
Furfuryl isopropyl sulfide	1883-78-9	CC(C)SCc1ccco1	DTXSID5047665	NO	NO	NO	NO	High (Class III)	Cramer Class III	0.071257046	1.5	NA	1.31	0.0210505498642197	NA	18.3841468814186
C.I. Pigment Red 178	3049-71-6	O=c1n(-c2ccc(cc2)N=Nc2ccccc2)c(=O)c2ccc3c4ccc5c6c(ccc(c7ccc1c2c37)c46)c(=O)n(-c1ccc(cc1)N=Nc1ccccc1)c5=O	DTXSID1051983	YES	YES	NO	NO	High (Class III)	Cramer Class III	0.07122641	1.5	NA	1000	0.0210596041552565	NA	14039.7361035043
3-Acetyl-2,5-dimethylfuran	10599-70-9	CC(=O)c1cc(C)oc1C	DTXSID1030317	NO	NO	NO	NO	High (Class III)	Cramer Class III	0.071192508	1.5	NA	NA	0.0210696327765276	NA	NA
1,3,4-Thiadiazole, 2-(methylthio)-5-(trifluoromethyl)-	32539-16-5	CSc1nnc(s1)C(F)(F)F	DTXSID4067694	NO	NO	NO	NO	High (Class III)	Cramer Class III	0.071156224	1.5	NA	NA	0.0210803766090792	NA	NA
Butanedioic acid, octenyl-	28805-58-5	CCCCCC\C=C\C(CC(O)=O)C(O)=O	DTXSID0036471	NO	NO	NO	NO	Low (Class I)	Cramer Class I	1.420839242	30	NA	NA	0.0211142816957754	NA	NA
Ethyl bromophenylacetate	2882-19-1	CCOC(=O)C(Br)c1ccccc1	DTXSID8041951	YES	YES	NO	NO	High (Class III)	Cramer Class III	0.070813625	1.5	NA	NA	0.0211823642695879	NA	NA
2-Pyrimidinamine, 4-chloro-6-methoxy-	5734-64-5	COc1cc(Cl)nc(N)n1	DTXSID7073357	YES	YES	NO	NO	High (Class III)	Cramer Class III	0.07056543	1.5	NA	NA	0.0212568675624878	NA	NA
Pyridine	110-86-1	c1ccncc1	DTXSID9021924	NO	NO	NO	NO	High (Class III)	Cramer Class III	0.070540653	1.5	NA	1	0.0212643339153665	NA	14.1762226102443
Sarcosine sodium salt	4316-73-8	[Na+].CNCC([O-])=O	DTXSID5027568	NO	NO	NO	NO	High (Class III)	Cramer Class III	0.069772384	1.5	NA	NA	0.0214984771052111	NA	NA
1,2-Propadiene	463-49-0	C=C=C	DTXSID1029178	NO	NO	NO	NO	Low (Class I)	Cramer Class I	1.394852144	30	NA	NA	0.0215076559397682	NA	NA
Dimethyl trans-cyclohexane-1,4-dicarboxylate	3399-22-2	COC(=O)[C@H]1CC[C@@H](CC1)C(=O)OC	DTXSID1029255	NO	NO	NO	NO	Low (Class I)	Cramer Class I	1.389773894	30	NA	NA	0.0215862451651434	NA	NA
2,4-Dimethylpentan-3-one	565-80-0	CC(C)C(=O)C(C)C	DTXSID3038771	NO	NO	NO	NO	Low (Class I)	Cramer Class I	1.388324943	30	NA	NA	0.021608774049088	NA	NA
2-Methylpentanedinitrile	4553-62-2	CC(CCC#N)C#N	DTXSID4025612	NO	NO	NO	NO	High (Class III)	Cramer Class III	0.069279717	1.5	NA	NA	0.0216513586509021	NA	NA
N-Nitroso-N-methylurethane	615-53-2	CCOC(=O)N(C)N=O	DTXSID4021472	YES	YES	YES	NO	High (Class III)	Anti-cholinesterase	0.01385566	0.3	NA	NA	0.0216518015020576	NA	NA
Chloromethyl methyl ether	107-30-2	COCCl	DTXSID6020307	YES	YES	NO	NO	High (Class III)	Cramer Class III	0.069117964	1.5	NA	NA	0.0217020281442318	NA	NA
Dihydrojasmone lactone	7011-83-8	CCCCCCC1(C)CCC(=O)O1	DTXSID3041299	NO	NO	NO	NO	High (Class III)	Cramer Class III	0.069048968	1.5	NA	NA	0.0217237135245816	NA	NA
1,1,1,3,5,5,5-Heptamethyl-3-octyltrisiloxane	17955-88-3	CCCCCCCC[Si](C)(O[Si](C)(C)C)O[Si](C)(C)C	DTXSID6051807	NO	NO	NO	NO	High (Class III)	Cramer Class III	0.068969743	1.5	NA	1000	0.0217486673830291	NA	14499.1115886861
1H-Benzo[de]isoquinoline-1,3(2H)-dione	81-83-4	O=C1NC(=O)c2cccc3cccc1c23	DTXSID0044731	NO	NO	NO	NO	High (Class III)	Cramer Class III	0.068911936	1.5	NA	NA	0.0217669113228803	NA	NA
2-Methyl-4H,3,1-benzoxazin-4-one	525-76-8	Cc1nc2ccccc2c(=O)o1	DTXSID0049313	NO	NO	NO	NO	High (Class III)	Cramer Class III	0.06887575	1.5	NA	NA	0.0217783472412279	NA	NA
Ammonium perfluorooctanoate	3825-26-1	[NH4+].[O-]C(=O)C(F)(F)C(F)(F)C(F)(F)C(F)(F)C(F)(F)C(F)(F)C(F)(F)F	DTXSID8037708	NO	NO	NO	NO	High (Class III)	Cramer Class III	0.068754333	1.5	0.00244553762397682	0.3	0.0218168068040163	0.0355692145828369	4.36336136080325
Tripropylene glycol butyl ether	55934-93-5	CCCCOC(CC)OC(C)COC(O)CC	DTXSID8042503	NO	NO	NO	NO	High (Class III)	Cramer Class III	0.068639339	1.5	NA	100	0.0218533572999588	NA	1456.89048666392
Bis(1,3-dimethylbutyl) maleate	105-52-2	CC(C)CC(C)OC(=O)\C=C/C(=O)OC(C)CC(C)C	DTXSID4026717	NO	NO	NO	NO	Low (Class I)	Cramer Class I	1.368885301	30	NA	NA	0.0219156418569798	NA	NA
4,4'-Bis(sec-butylamino)diphenylmethane	5285-60-9	CCC(C)Nc1ccc(Cc2ccc(NC(C)CC)cc2)cc1	DTXSID9041499	NO	NO	NO	NO	High (Class III)	Cramer Class III	0.06818197	1.5	NA	15	0.0219999510134424	NA	219.999510134424
C10-16 alkenes	68991-52-6	CCCCCCCCC\C=C\C	DTXSID4028961	NO	NO	NO	NO	Low (Class I)	Cramer Class I	1.358054734	30	NA	NA	0.0220904203998011	NA	NA
1-Ethylpyridinium tetrafluoroborate	350-48-1	F[B-](F)(F)F.CC[n+]1ccccc1	DTXSID1049279	NO	NO	NO	NO	High (Class III)	Cramer Class III	0.067573768	1.5	NA	NA	0.0221979629728506	NA	NA
1-(1,6-Dimethyl-4-(4-methylpent-3-enyl)-3-cyclohexen-1-yl)ethan-1-one	57499-57-7	CC1CC(CCC=C(C)C)=CCC1(C)C(C)=O	DTXSID1041924	NO	NO	NO	NO	Low (Class I)	Cramer Class I	1.348110019	30	NA	NA	0.0222533766363174	NA	NA
Trimethoxysilane	2487-90-3	CO[SiH](OC)OC	DTXSID0027482	NO	NO	NO	NO	High (Class III)	Cramer Class III	0.067344749	1.5	NA	50	0.0222734514906277	NA	742.448383020924
Glycine, N,N'-1,2-ethanediylbis-	5657-17-0	OC(=O)CNCCNCC(O)=O	DTXSID7063970	NO	NO	NO	NO	High (Class III)	Cramer Class III	0.067015935	1.5	NA	NA	0.0223827362850343	NA	NA
1,3-Phenylenedi(4-aminophenyl ether)	2479-46-1	Nc1ccc(Oc2cccc(Oc3ccc(N)cc3)c2)cc1	DTXSID8051914	YES	YES	NO	NO	High (Class III)	Cramer Class III	0.066898519	1.5	NA	NA	0.0224220210315867	NA	NA
4-Chloro-3-methylphenol	59-50-7	Cc1cc(O)ccc1Cl	DTXSID4021717	NO	NO	NO	NO	High (Class III)	Cramer Class III	0.066866264	1.5	0.0455830266587206	30	0.0224328369833852	0.681704404162921	448.656739667705
Diphenylamine	122-39-4	N(c1ccccc1)c1ccccc1	DTXSID4021975	NO	NO	NO	NO	High (Class III)	Cramer Class III	0.066583415	1.5	0.0697813359218136	2	0.0225281325687485	1.04802879098066	30.0375100916647
1-Butylpyridinium iodide	874-81-7	[I-].CCCC[n+]1ccccc1	DTXSID5049366	NO	NO	NO	NO	High (Class III)	Cramer Class III	0.066576766	1.5	NA	NA	0.0225303824460323	NA	NA
Diisopropyl peroxydicarbonate	105-64-6	CC(C)OC(=O)OOC(=O)OC(C)C	DTXSID3026722	NO	NO	NO	NO	Low (Class I)	Cramer Class I	1.328267963	30	NA	150	0.0225858040965187	NA	112.929020482594
C.I. Fluorescent Brightener 28/113	70942-01-7	[Na+].[K+].OCCN(CCO)c1nc(Nc2ccccc2)nc(Nc2ccc(\C=C\c3ccc(Nc4nc(Nc5ccccc5)nc(n4)N(CCO)CCO)cc3S([O-])(=O)=O)c(c2)S([O-])(=O)=O)n1	DTXSID9029807	NO	NO	NO	NO	High (Class III)	Cramer Class III	0.066411289	1.5	NA	200	0.0225865213969872	NA	3011.53618626496
Methyl acetate	79-20-9	COC(C)=O	DTXSID4021767	NO	NO	NO	NO	Low (Class I)	Cramer Class I	1.319830286	30	NA	NA	0.0227301951760183	NA	NA
1H,3H-Naphtho(1,8-cd)pyran-1,3-dione	81-84-5	O=C1OC(=O)c2cccc3cccc1c23	DTXSID4026505	NO	NO	NO	NO	High (Class III)	Cramer Class III	0.065985114	1.5	NA	500	0.0227323999167449	NA	7577.46663891495
6-Methyl coumarin	92-48-8	Cc1ccc2oc(=O)ccc2c1	DTXSID9025588	YES	YES	NO	NO	High (Class III)	Cramer Class III	0.065913565	1.5	NA	NA	0.0227570758765665	NA	NA
Methylparaben sodium	5026-62-0	[Na+].COC(=O)c1ccc([O-])cc1	DTXSID1042156	NO	NO	NO	NO	High (Class III)	Cramer Class III	0.065100304	1.5	NA	250	0.0230413670572107	NA	3840.22784286844
-Methyl-2H-isothiazol-3-one hydrochloride	26172-54-3	Cl.Cn1sccc1=O	DTXSID1040740	YES	YES	NO	NO	High (Class III)	Cramer Class III	0.065050929	1.5	NA	NA	0.0230588559311736	NA	NA
Isopropyl mercaptan	75-33-2	CC(C)S	DTXSID1025481	NO	NO	NO	NO	Low (Class I)	Cramer Class I	1.298242704	30	NA	50	0.0231081599053608	NA	38.513599842268
Bis(1,2,2,6,6-pentamethyl-4-piperidyl) ((3,5-bis(1,1-dimethylethyl)-4-hydroxyphenyl)methyl)butylmalonate	63843-89-0	CCCCC(Cc1cc(c(O)c(c1)C(C)(C)C)C(C)(C)C)(C(=O)OC1CC(C)(C)N(C)C(C)(C)C1)C(=O)OC1CC(C)(C)N(C)C(C)(C)C1	DTXSID1070014	NO	NO	NO	NO	High (Class III)	Cramer Class III	0.064810962	1.5	NA	2	0.0231442329154133	NA	30.8589772205511
1,​2-​Benzenediol	120-80-9	Oc1ccccc1O	DTXSID3020257	NO	NO	NO	NO	High (Class III)	Cramer Class III	0.064770294	1.5	0.17182130927287	400	0.0231587647263111	2.65277951761143	6175.67059368296
Isopropyl methacrylate	4655-34-9	CC(C)OC(=O)C(C)=C	DTXSID6022218	NO	NO	NO	NO	High (Class III)	Cramer Class III	0.06476037	1.5	NA	NA	0.0231623136186529	NA	NA
Diphenyl phosphate	838-85-7	OP(=O)(Oc1ccccc1)Oc1ccccc1	DTXSID1048207	NO	NO	NO	YES	Low (Class I)	Anti-cholinesterase	0.012920007	0.3	NA	NA	0.0232198016610982	NA	NA
Cedryl acetate	77-54-3	C[C@@H]1CC[C@H]2C(C)(C)[C@H]3C[C@@]12CC[C@@]3(C)OC(C)=O	DTXSID4047204	NO	NO	NO	NO	High (Class III)	Cramer Class III	0.064504349	1.5	NA	NA	0.0232542460044051	NA	NA
Vinylpyrrolidone	88-12-0	C=CN1CCCC1=O	DTXSID2021440	NO	NO	NO	NO	High (Class III)	Cramer Class III	0.064405754	1.5	0.00328480434783284	1	0.0232898445688564	0.051001721800087	15.5265630459043
4-Methylbenzophenone	134-84-9	Cc1ccc(cc1)C(=O)c1ccccc1	DTXSID9037741	NO	NO	NO	NO	High (Class III)	Cramer Class III	0.064157916	1.5	0.114678897937609	NA	0.0233798117756817	1.78744736561594	NA
Dibutyl terephthalate	1962-75-0	CCCCOC(=O)c1ccc(cc1)C(=O)OCCCC	DTXSID3022168	NO	NO	NO	NO	Low (Class I)	Cramer Class I	1.27147459	30	NA	NA	0.023594651624143	NA	NA
Benzeneacetic acid, octyl ester	122-45-2	CCCCCCCCOC(=O)Cc1ccccc1	DTXSID4059542	NO	NO	NO	NO	Low (Class I)	Cramer Class I	1.270098363	30	NA	NA	0.0236202178303256	NA	NA
1,2-Dimethyl-4-nitrobenzene	99-51-4	Cc1ccc(cc1C)[N+]([O-])=O	DTXSID2025133	YES	YES	NO	NO	High (Class III)	Cramer Class III	0.063461765	1.5	NA	NA	0.0236362792620092	NA	NA
3-phenylpropyl benzoate	60045-26-3	O=C(OCCCc1ccccc1)c1ccccc1	DTXSID60323626	NO	NO	NO	NO	Low (Class I)	Cramer Class I	1.268339176	30	NA	NA	0.0236529790829389	NA	NA
Bis(2-(2-(2-butoxyethoxy)ethoxy)ethyl) hydrogen glutarate	65520-42-5	CCCCOCCOCCOCCOC(=O)CCCC(=O)OCCOCCOCCOCCCC	DTXSID4070324	NO	NO	NO	NO	High (Class III)	Cramer Class III	0.063077481	1.5	NA	NA	0.0237802774654238	NA	NA
Pentachloroethane	76-01-7	ClC(Cl)C(Cl)(Cl)Cl	DTXSID7021104	YES	YES	NO	NO	High (Class III)	Cramer Class III	0.063049004	1.5	NA	NA	0.0237910181737367	NA	NA
Di(tridecyl) thiodipropionate	10595-72-9	CCCCCCCCCCCCCOC(=O)CCSCCC(=O)OCCCCCCCCCCCCC	DTXSID5027728	NO	NO	NO	NO	Low (Class I)	Cramer Class I	1.260409356	30	NA	NA	0.0238017909476705	NA	NA
N-Methyl-N-hydroxyethyl-N-hydroxyethoxyethylamine	68213-98-9	CN(CCO)CCOCCO	DTXSID3049594	NO	NO	NO	NO	High (Class III)	Cramer Class III	0.06299477	1.5	NA	NA	0.0238115005420291	NA	NA
Nonanoic acid, 8-methylnonyl ester	109-32-0	CCCCCCCCC(=O)OCCCCCCCC(C)C	DTXSID3052727	NO	NO	NO	NO	Low (Class I)	Cramer Class I	1.259563835	30	NA	NA	0.0238177686325838	NA	NA
1,10-Decanediol	112-47-0	OCCCCCCCCCCO	DTXSID3059420	NO	NO	NO	NO	Low (Class I)	Cramer Class I	1.259563835	30	NA	400	0.0238177686325838	NA	317.570248434451
4-Methylcyclohexanemethanol	34885-03-5	CC1CCC(CO)CC1	DTXSID9041813	NO	NO	NO	NO	Low (Class I)	Cramer Class I	1.249739721	30	NA	NA	0.0240049983975823	NA	NA
Urea, N,N''-(methylenedi-4,1-phenylene)bis[N',N'-dimethyl-	10097-09-3	CN(C)C(=O)Nc1ccc(Cc2ccc(NC(=O)N(C)C)cc2)cc1	DTXSID2074611	NO	NO	NO	NO	High (Class III)	Cramer Class III	0.062439695	1.5	NA	NA	0.0240231794854219	NA	NA
Disodium ethylenediaminetetraacetate dihydrate	6381-92-6	O.O.[Na+].[Na+].OC(=O)CN(CCN(CC(O)=O)CC([O-])=O)CC([O-])=O	DTXSID5049576	NO	NO	NO	NO	High (Class III)	Cramer Class III	0.062426223	1.5	NA	NA	0.0240283638495957	NA	NA
1-Propanol, 3,3',3''-[1,2,3-propanetriyltris(oxy)]tris-	16607-62-8	OCCCOCC(COCCCO)OCCCO	DTXSID20276609	NO	NO	NO	NO	Low (Class I)	Cramer Class I	1.248021162	30	NA	NA	0.0240380539316528	NA	NA
Heptane	142-82-5	CCCCCCC	DTXSID6024127	NO	NO	NO	NO	Low (Class I)	Cramer Class I	1.247804356	30	NA	NA	0.0240422305433914	NA	NA
(E)-1,4-Dibromo-2-butene	821-06-7	BrC\C=C\CBr	DTXSID8024941	YES	YES	NO	NO	High (Class III)	Cramer Class III	0.062221784	1.5	NA	NA	0.0241073126415019	NA	NA
1-Butyl-3-methylimidazolium chloride	79917-90-1	[Cl-].CCCCn1cc[n+](C)c1	DTXSID6031461	NO	NO	NO	NO	High (Class III)	Cramer Class III	0.06214113	1.5	NA	NA	0.024138601921143	NA	NA
Methyl tetradecanoate	124-10-7	CCCCCCCCCCCCCC(=O)OC	DTXSID5027019	NO	NO	NO	NO	Low (Class I)	Cramer Class I	1.24188629	30	NA	1000	0.0241568010224189	NA	805.226700747296
4,4'-Diphenylmethane diisocyanate	101-68-8	O=C=Nc1ccc(Cc2ccc(cc2)N=C=O)cc1	DTXSID7025180	YES	YES	NO	NO	High (Class III)	Cramer Class III	0.062082359	1.5	NA	NA	0.024161453014374	NA	NA
Benzenesulfonic acid, 4-methyl-, compd. with N,N-diethylethanamine (1:1)	15404-00-9	CCN(CC)CC.Cc1ccc(cc1)S(O)(=O)=O	DTXSID7065883	NO	NO	NO	NO	Low (Class I)	Cramer Class I	1.239416123	30	NA	NA	0.0242049457347587	NA	NA
2-Nitrophenol	88-75-5	Oc1ccccc1[N+]([O-])=O	DTXSID1021790	YES	YES	NO	NO	High (Class III)	Cramer Class III	0.06186224	1.5	NA	NA	0.0242474246002085	NA	NA
Methyl 1-naphthaleneacetate	2876-78-0	COC(=O)Cc1cccc2ccccc12	DTXSID2042143	NO	NO	NO	NO	High (Class III)	Cramer Class III	0.061842657	1.5	NA	NA	0.0242551027521343	NA	NA
5-Isobenzofurancarbonyl chloride, 1,3-dihydro-1,3-dioxo-	1204-28-0	ClC(=O)c1ccc2C(=O)OC(=O)c2c1	DTXSID9061621	YES	YES	NO	NO	High (Class III)	Cramer Class III	0.061837488	1.5	NA	NA	0.0242571302378906	NA	NA
Glycoluril	496-46-8	O=C1NC2NC(=O)NC2N1	DTXSID6031380	NO	NO	NO	NO	High (Class III)	Cramer Class III	0.061832374	1.5	NA	300	0.024259136484069	NA	4851.8272968138
Perfluoroethane	76-16-4	FC(F)(F)C(F)(F)F	DTXSID2041915	NO	NO	NO	NO	High (Class III)	Cramer Class III	0.061678867	1.5	NA	NA	0.0243195128730234	NA	NA
Dinoseb	88-85-7	CCC(C)c1cc(cc(c1O)[N+]([O-])=O)[N+]([O-])=O	DTXSID3020207	YES	YES	NO	NO	High (Class III)	Cramer Class III	0.061469977	1.5	0.000215331790357391	1	0.0244021565194339	0.00350304003460731	16.2681043462892
Cyclohexanone oxime	100-64-1	ON=C1CCCCC1	DTXSID4021842	NO	NO	NO	NO	High (Class III)	Cramer Class III	0.061105119	1.5	NA	2.5	0.0245478615302263	NA	40.9131025503772
1,3-Bis(isocyanatomethyl)cyclohexane	38661-72-2	O=C=NCC1CCCC(CN=C=O)C1	DTXSID6044933	YES	YES	NO	NO	High (Class III)	Cramer Class III	0.061034189	1.5	NA	NA	0.0245763894724644	NA	NA
2,3,3-Trimethylindolenine	1640-39-7	CC1=Nc2ccccc2C1(C)C	DTXSID9049403	NO	NO	NO	NO	High (Class III)	Cramer Class III	0.060971861	1.5	NA	NA	0.0246015124911474	NA	NA
1-Octyn-3-ol	818-72-4	CCCCCC(O)C#C	DTXSID7022124	NO	NO	NO	NO	High (Class III)	Cramer Class III	0.060950395	1.5	NA	NA	0.0246101768495512	NA	NA
Safrole	94-59-7	C=CCc1ccc2OCOc2c1	DTXSID0021254	YES	YES	NO	NO	High (Class III)	Cramer Class III	0.060800166	1.5	0.00208677595988707	NA	0.0246709852732968	0.0343218793166957	NA
1-Ethyl-3-methylimidazolium hydrogen sulfate	412009-61-1	OS([O-])(=O)=O.CCn1cc[n+](C)c1	DTXSID1049300	NO	NO	NO	NO	High (Class III)	Cramer Class III	0.060733184	1.5	NA	NA	0.0246981946475917	NA	NA
2-Propenoic acid, 2-methyl-, tetradecyl ester	2549-53-3	CCCCCCCCCCCCCCOC(=O)C(C)=C	DTXSID9027491	NO	NO	NO	NO	High (Class III)	Cramer Class III	0.060699235	1.5	NA	120	0.0247120083144376	NA	1976.96066515501
3,3-Dimethyl-2-butanone	75-97-8	CC(=O)C(C)(C)C	DTXSID5021752	NO	NO	NO	NO	Low (Class I)	Cramer Class I	1.21394481	30	NA	NA	0.0247128203464209	NA	NA
2-Mercaptoethyl laurate	60642-66-2	CCCCCCCCCCCC(=O)OCCS	DTXSID5069415	NO	NO	NO	NO	Low (Class I)	Cramer Class I	1.210107047	30	NA	NA	0.0247911951875444	NA	NA
Ethyl 4-iodobenzoate	51934-41-9	CCOC(=O)c1ccc(I)cc1	DTXSID0049311	NO	NO	NO	NO	High (Class III)	Cramer Class III	0.06036114	1.5	NA	NA	0.0248504252901784	NA	NA
Phenyl acetate	122-79-2	CC(=O)Oc1ccccc1	DTXSID3051626	NO	NO	NO	NO	Low (Class I)	Cramer Class I	1.205643654	30	NA	NA	0.0248829742523573	NA	NA
(3-Chloro-2-hydroxypropyl)trimethylammonium chloride	3327-22-8	[Cl-].C[N+](C)(C)CC(O)CCl	DTXSID3027534	YES	YES	NO	NO	High (Class III)	Cramer Class III	0.060264538	1.5	NA	NA	0.0248902596747693	NA	NA
1-Ethyl-3-methylimidazolium methanesulfonate	145022-45-3	CS([O-])(=O)=O.CCn1cc[n+](C)c1	DTXSID7049219	NO	NO	NO	NO	High (Class III)	Cramer Class III	0.060171397	1.5	NA	NA	0.0249287880086946	NA	NA
3,9-Bis(2,6-di-tert-butyl-4-methylphenoxy)-1,5,8,10-tetraoxa-3,9-diphosphaspiro[5.5]undecane	80693-00-1	Cc1cc(c(OP2COC3(COP(Oc4c(cc(C)cc4C(C)(C)C)C(C)(C)C)OC3)OC2)c(c1)C(C)(C)C)C(C)(C)C	DTXSID9052553	NO	NO	NO	NO	High (Class III)	Cramer Class III	0.060094852	1.5	NA	NA	0.0249605407132045	NA	NA
1,3,5-Trioxane	110-88-3	C1OCOCO1	DTXSID4021925	NO	NO	NO	NO	High (Class III)	Cramer Class III	0.059992404	1.5	NA	100	0.0250031654007397	NA	1666.87769338265
C.I. Vat Green 1	128-58-5	COc1cc2c3ccccc3c(=O)c3ccc4c5ccc6c7c(cc(OC)c(c1c4c23)c57)c1ccccc1c6=O	DTXSID4044531	YES	YES	NO	NO	High (Class III)	Cramer Class III	0.059751804	1.5	NA	1000	0.025103844563421	NA	16735.896375614
Dipropylene glycol, dibenzoate	27138-31-4	CC(COCC(C)OC(=O)c1ccccc1)OC(=O)c1ccccc1	DTXSID6027921	NO	NO	NO	NO	High (Class III)	Cramer Class III	0.059707461	1.5	NA	250	0.0251224884608642	NA	4187.08141014404
1-Ethyl-3-methylimidazolium thiocyanate	331717-63-6	[S-]C#N.CCn1cc[n+](C)c1	DTXSID4047884	NO	NO	NO	NO	High (Class III)	Cramer Class III	0.059458026	1.5	NA	NA	0.025227880925613	NA	NA
Bis(2-chloroethoxy)methane	111-91-1	ClCCOCOCCCl	DTXSID4023917	YES	YES	NO	NO	High (Class III)	Cramer Class III	0.059385776	1.5	NA	10	0.0252585737029015	NA	168.390491352677
Styrene oxide	96-09-3	C1OC1c1ccccc1	DTXSID2021286	YES	YES	NO	NO	High (Class III)	Cramer Class III	0.059200681	1.5	NA	50	0.0253375463704548	NA	844.584879015159
Aniline	62-53-3	Nc1ccccc1	DTXSID8020090	YES	YES	NO	NO	High (Class III)	Cramer Class III	0.058775668	1.5	NA	10	0.0255207648171689	NA	170.138432114459
1-Propanol	71-23-8	CCCO	DTXSID2021739	NO	NO	NO	NO	Low (Class I)	Cramer Class I	1.175436011	30	NA	60	0.0255224441987936	NA	51.0448883975871
1-O-Methyl-D-glucopyranose	3149-68-6	COC1O[C@H](CO)[C@@H](O)[C@H](O)[C@H]1O	DTXSID4027523	NO	NO	NO	NO	Low (Class I)	Cramer Class I	1.175076759	30	NA	NA	0.0255302470840545	NA	NA
Resorcinol	108-46-3	Oc1cccc(O)c1	DTXSID2021238	NO	NO	NO	NO	High (Class III)	Cramer Class III	0.058553993	1.5	0.0125123317158049	32	0.025617381892299	0.213688786617932	546.504147035711
Methacrylamide	79-39-0	CC(=C)C(N)=O	DTXSID8029600	YES	YES	NO	NO	High (Class III)	Cramer Class III	0.058462453	1.5	NA	12.5	0.0256574933658702	NA	213.812444715585
5-Methyl-2-thiophenecarboxaldehyde	13679-70-4	Cc1ccc(C=O)s1	DTXSID0047169	YES	YES	NO	NO	High (Class III)	Cramer Class III	0.058459524	1.5	NA	10	0.025658778884344	NA	171.058525895627
Ethylene glycol diethyl ether	629-14-1	CCOCCOCC	DTXSID5025285	NO	NO	NO	NO	Low (Class I)	Cramer Class I	1.167644219	30	NA	NA	0.0256927577012223	NA	NA
3-Methyl-4-(methylthio)phenol	3120-74-9	CSc1ccc(O)cc1C	DTXSID0051996	NO	NO	NO	NO	High (Class III)	Cramer Class III	0.058346076	1.5	NA	NA	0.0257086697655554	NA	NA
1-Ethyl-3-methylimidazolium hexafluorophosphate	155371-19-0	F[P-](F)(F)(F)(F)F.CCn1cc[n+](C)c1	DTXSID8047921	NO	NO	NO	NO	High (Class III)	Cramer Class III	0.057987298	1.5	NA	NA	0.0258677339992631	NA	NA
Sodium 3-(allyloxy)-2-hydroxypropanesulphonate	52556-42-0	[Na+].OC(COCC=C)CS([O-])(=O)=O	DTXSID6028028	NO	NO	NO	NO	High (Class III)	Cramer Class III	0.05775204	1.5	NA	100	0.0259731084824017	NA	1731.54056549344
5-Methyl-5-phenylhexan-3-one	4927-36-0	CCC(=O)CC(C)(C)c1ccccc1	DTXSID5052129	NO	NO	NO	NO	Intermediate (Class II)	Cramer Class II	0.345342497	9	NA	NA	0.0260610845122835	NA	NA
3-Hydroxy-2,2-dimethylpropyl 3-hydroxy-2,2-dimethylpropanoate	1115-20-4	CC(C)(CO)COC(=O)C(C)(C)CO	DTXSID4027361	NO	NO	NO	NO	Low (Class I)	Cramer Class I	1.150900308	30	NA	153	0.0260665496320295	NA	132.93940312335
Benzene	71-43-2	c1ccccc1	DTXSID3039242	NO	NO	NO	NO	High (Class III)	Cramer Class III	0.057298485	1.5	2.18730450822449	4	0.0261787026306193	38.1738628556146	69.8098736816514
2,6,8-Trimethyl-4-nonanone	123-18-2	CC(C)CC(C)CC(=O)CC(C)C	DTXSID7026998	NO	NO	NO	NO	Intermediate (Class II)	Cramer Class II	0.343059727	9	NA	100	0.0262344988107567	NA	291.494431230629
Pentan-1-amine	110-58-7	CCCCCN	DTXSID0021919	NO	NO	NO	NO	Low (Class I)	Cramer Class I	1.137484773	30	NA	NA	0.026373979425569	NA	NA
1-Allyl-3-methylimidazolium chloride	65039-10-3	[Cl-].C[n+]1ccn(CC=C)c1	DTXSID3047928	NO	NO	NO	NO	High (Class III)	Cramer Class III	0.056767595	1.5	NA	NA	0.0264235256047046	NA	NA
4-Amino-3-hydroxybutyric acid	924-49-2	NCC(O)CC(O)=O	DTXSID1045877	NO	NO	NO	NO	High (Class III)	Cramer Class III	0.056741875	1.5	NA	NA	0.0264355028803683	NA	NA
1-Butyl-2,3-dimethylimidazolium tetrafluoroborate	402846-78-0	F[B-](F)(F)F.CCCCn1cc[n+](C)c1C	DTXSID0047909	NO	NO	NO	NO	High (Class III)	Cramer Class III	0.056684319	1.5	NA	NA	0.026462344903535	NA	NA
Ethyl methyl sulfide	624-89-5	CCSC	DTXSID3060794	NO	NO	NO	NO	Low (Class I)	Cramer Class I	1.133144102	30	NA	250	0.0264750087363558	NA	220.625072802965
Benzoin acetate	574-06-1	CC(=O)OC(C(=O)c1ccccc1)c1ccccc1	DTXSID7024580	NO	NO	NO	NO	High (Class III)	Cramer Class III	0.056536602	1.5	NA	NA	0.0265314848600204	NA	NA
2-Isopropylaminoethanol	109-56-8	CC(C)NCCO	DTXSID5059373	NO	NO	NO	NO	High (Class III)	Cramer Class III	0.056109437	1.5	NA	NA	0.0267334708776351	NA	NA
Trimethylolpropane triacrylate	15625-89-5	CCC(COC(=O)C=C)(COC(=O)C=C)COC(=O)C=C	DTXSID0027773	NO	NO	NO	NO	High (Class III)	Cramer Class III	0.055843664	1.5	NA	130	0.0268607016903475	NA	2327.92747983012
5-Nitro-2-furanmethanediol diacetate	92-55-7	CC(=O)OC(OC(C)=O)c1ccc(o1)[N+]([O-])=O	DTXSID5020946	YES	YES	NO	NO	High (Class III)	Cramer Class III	0.055688121	1.5	NA	NA	0.0269357265618641	NA	NA
n-Hexane	110-54-3	CCCCCC	DTXSID0021917	NO	NO	NO	NO	Low (Class I)	Cramer Class I	1.111162965	30	NA	NA	0.0269987400093019	NA	NA
Acetone	67-64-1	CC(C)=O	DTXSID8021482	NO	NO	NO	NO	Low (Class I)	Cramer Class I	1.10572032	30	NA	4.6	0.0271316348785197	NA	4.16018401470636
Arbutin	497-76-7	OC[C@H]1O[C@@H](Oc2ccc(O)cc2)[C@H](O)[C@@H](O)[C@@H]1O	DTXSID7040152	NO	NO	NO	NO	High (Class III)	Cramer Class III	0.055014364	1.5	NA	NA	0.0272656064877893	NA	NA
1,1'-(1,3-Phenylenedicarbonyl)bis[2-methylaziridine]	7652-64-4	CC1CN1C(=O)c1cccc(c1)C(=O)N1CC1C	DTXSID4052508	YES	YES	NO	NO	High (Class III)	Cramer Class III	0.054937516	1.5	NA	NA	0.0273037463142673	NA	NA
9,10-Anthracenedione, 2-methoxy-	3274-20-2	COc1ccc2C(=O)c3ccccc3C(=O)c2c1	DTXSID50186409	YES	YES	NO	NO	High (Class III)	Cramer Class III	0.054914714	1.5	NA	NA	0.0273150835311643	NA	NA
2-Chloro-1,1,1,2-tetrafluoroethane	2837-89-0	FC(Cl)C(F)(F)F	DTXSID7029245	YES	YES	NO	NO	High (Class III)	Cramer Class III	0.054866614	1.5	NA	NA	0.0273390298880117	NA	NA
Hexanoic acid	142-62-1	CCCCCC(O)=O	DTXSID7021607	NO	NO	NO	NO	Low (Class I)	Cramer Class I	1.095708821	30	NA	150	0.0273795368121801	NA	136.897684060901
1,4-Cyclohexanedimethanol	105-08-8	OCC1CCC(CO)CC1	DTXSID9026712	NO	NO	NO	NO	Low (Class I)	Cramer Class I	1.093022328	30	NA	200	0.0274468318089107	NA	182.978878726071
1,4-Diethylbenzene	105-05-5	CCc1ccc(CC)cc1	DTXSID4026711	NO	NO	NO	NO	Low (Class I)	Cramer Class I	1.092572551	30	NA	30	0.0274581307873256	NA	27.4581307873256
2,2'-Dithiobisbenzothiazole	120-78-5	S(Sc1nc2ccccc2s1)c1nc2ccccc2s1	DTXSID1020146	NO	NO	NO	NO	High (Class III)	Cramer Class III	0.054564791	1.5	NA	10	0.0274902546589063	NA	183.268364392709
(2,3-dihydroxypropyl)trimethylammonium chloride	34004-36-9	[Cl-].C[N+](C)(C)CC(O)CO	DTXSID4052766	NO	NO	NO	NO	High (Class III)	Cramer Class III	0.054552216	1.5	NA	NA	0.0274965915225149	NA	NA
Bromochloromethane	74-97-5	ClCBr	DTXSID4021503	YES	YES	NO	NO	High (Class III)	Cramer Class III	0.054519252	1.5	NA	NA	0.0275132167990859	NA	NA
Sodium 2-propenoate	7446-81-3	[Na+].[O-]C(=O)C=C	DTXSID4027652	NO	NO	NO	NO	High (Class III)	Cramer Class III	0.054481976	1.5	NA	40	0.0275320410551923	NA	734.187761471794
Methyl 3-chlorobenzoate	2905-65-9	COC(=O)c1cccc(Cl)c1	DTXSID6027507	NO	NO	NO	NO	High (Class III)	Cramer Class III	0.054466825	1.5	NA	NA	0.0275396996244962	NA	NA
Acarbose	56180-94-0	C[C@H]1O[C@H](O[C@@H]2[C@@H](CO)O[C@H](O[C@@H]3[C@@H](CO)O[C@@H](O)[C@H](O)[C@H]3O)[C@H](O)[C@H]2O)[C@H](O)[C@@H](O)[C@@H]1N[C@H]1C=C(CO)[C@@H](O)[C@H](O)[C@H]1O	DTXSID8046034	NO	NO	NO	NO	High (Class III)	Cramer Class III	0.054265491	1.5	NA	NA	0.0276418764920048	NA	NA
Bisphenol A diglycidyl ether	1675-54-3	CC(C)(c1ccc(OCC2CO2)cc1)c1ccc(OCC2CO2)cc1	DTXSID6024624	YES	YES	NO	NO	High (Class III)	Cramer Class III	0.054243906	1.5	NA	15	0.0276528758825001	NA	276.528758825001
Ethene, trifluoroiodo-	359-37-5	FC(F)=C(F)I	DTXSID0073166	NO	NO	NO	NO	High (Class III)	Cramer Class III	0.054126793	1.5	NA	NA	0.0277127078266026	NA	NA
Probucol	23288-49-5	CC(C)(Sc1cc(c(O)c(c1)C(C)(C)C)C(C)(C)C)Sc1cc(c(O)c(c1)C(C)(C)C)C(C)(C)C	DTXSID2045440	NO	NO	NO	NO	High (Class III)	Cramer Class III	0.054120815	1.5	NA	NA	0.0277157688774642	NA	NA
Cytoxal alcohol	14504-75-7	OCCCNP(O)(=O)N(CCCl)CCCl	DTXSID2043791	YES	YES	NO	NO	High (Class III)	Cramer Class III	0.054013387	1.5	NA	NA	0.0277708931676512	NA	NA
Methyl 3,5-dichlorobenzoate	2905-67-1	COC(=O)c1cc(Cl)cc(Cl)c1	DTXSID7042146	NO	NO	NO	NO	High (Class III)	Cramer Class III	0.054012242	1.5	NA	NA	0.0277714818799782	NA	NA
Galactosamine hydrochloride	1772-03-8	Cl.N[C@H]1C(O)O[C@H](CO)[C@H](O)[C@@H]1O	DTXSID4031356	NO	NO	NO	NO	High (Class III)	Cramer Class III	0.053652998	1.5	NA	NA	0.0279574311951776	NA	NA
Propanenitrile, 3,3'-(methylimino)bis-	1555-58-4	CN(CCC#N)CCC#N	DTXSID2061773	NO	NO	NO	NO	High (Class III)	Cramer Class III	0.05360468	1.5	NA	NA	0.0279826313672612	NA	NA
1-(2-Aminoethyl)imidazolidin-2-one	6281-42-1	NCCN1CCNC1=O	DTXSID3044706	NO	NO	NO	NO	High (Class III)	Cramer Class III	0.053563726	1.5	NA	NA	0.0280040264562626	NA	NA
3-(4-Methoxyphenyl)-2-methylpropanal	6/6/5462	COc1ccc(CC(C)C=O)cc1	DTXSID6044567	YES	YES	NO	NO	Low (Class I)	Cramer Class I	1.068309772	30	NA	NA	0.0280817425678289	NA	NA
Dimethyl glutarate	1119-40-0	COC(=O)CCCC(=O)OC	DTXSID3025122	NO	NO	NO	NO	Low (Class I)	Cramer Class I	1.064604024	30	8.1077743251811	20	0.0281794914575675	7.6157652445442	18.7863276383783
Manganese carbonate (1:1)	598-62-9	[Mn++].[O-]C([O-])=O	DTXSID1042108	NO	NO	NO	NO	High (Class III)	Cramer Class III	0.053103713	1.5	NA	NA	0.0282466124355561	NA	NA
Formaldehyde	50-00-0	C=O	DTXSID7020637	NO	NO	NO	NO	Low (Class I)	Cramer Class I	1.060887613	30	NA	10	0.0282782074485396	NA	9.4260691495132
1,1-Bis(3,4-dimethylphenyl)ethane	1742-14-9	CC(c1ccc(C)c(C)c1)c1ccc(C)c(C)c1	DTXSID9029223	NO	NO	NO	NO	High (Class III)	Cramer Class III	0.053008931	1.5	NA	NA	0.0282971184610382	NA	NA
Benzaldehyde, 4-propyl-	28785-06-0	CCCc1ccc(C=O)cc1	DTXSID6067412	YES	YES	NO	NO	Low (Class I)	Cramer Class I	1.05564877	30	NA	NA	0.0284185430349149	NA	NA
Potassium ethyl xanthate	140-89-6	[K+].CCOC([S-])=S	DTXSID6042315	NO	NO	NO	NO	High (Class III)	Cramer Class III	0.052141057	1.5	NA	10	0.0287681164576315	NA	191.787443050876
Ethane, iodo-	75-03-6	CCI	DTXSID9058783	YES	YES	NO	NO	High (Class III)	Cramer Class III	0.052090827	1.5	NA	NA	0.0287958568981829	NA	NA
2-Hydroxyethyl octyl sulfide	3547-33-9	CCCCCCCCSCCO	DTXSID6032516	NO	NO	NO	NO	Low (Class I)	Cramer Class I	1.04157774	30	NA	NA	0.0288024588543914	NA	NA
1-Methyltrimethylene dimethacrylate	1189-08-8	CC(CCOC(=O)C(C)=C)OC(=O)C(C)=C	DTXSID5044784	NO	NO	NO	NO	High (Class III)	Cramer Class III	0.051904074	1.5	NA	300	0.0288994655795227	NA	5779.89311590454
C.I. Solvent Red 24	85-83-6	Cc1ccccc1\N=N\c1ccc(\N=N\c2c(O)ccc3ccccc23)c(C)c1	DTXSID8041743	YES	YES	NO	NO	High (Class III)	Cramer Class III	0.051879511	1.5	NA	1000	0.0289131483910864	NA	19275.4322607243
Lutein	127-40-2	C\C(\C=C\C=C(/C)\C=C\[C@H]1C(C)=C[C@H](O)CC1(C)C)=C/C=C/C=C(\C)/C=C/C=C(\C)/C=C/C1=C(C)C[C@@H](O)CC1(C)C	DTXSID8046749	NO	NO	NO	NO	Intermediate (Class II)	Cramer Class II	0.310857053	9	NA	200	0.0289522142513524	NA	643.382538918942
Hexaneperoxoic acid, 2-ethyl-, 1,1-dimethylethyl ester	3006-82-4	CCCCC(CC)C(=O)OOC(C)(C)C	DTXSID0027511	NO	NO	NO	NO	High (Class III)	Cramer Class III	0.051520163	1.5	NA	30	0.0291148147182687	NA	582.296294365373
Sucrose octaacetate	126-14-7	CC(=O)OC[C@H]1O[C@@](COC(C)=O)(O[C@H]2O[C@H](COC(C)=O)[C@@H](OC(C)=O)[C@H](OC(C)=O)[C@H]2OC(C)=O)[C@@H](OC(C)=O)[C@@H]1OC(C)=O	DTXSID3042423	NO	NO	NO	NO	High (Class III)	Cramer Class III	0.051494593	1.5	NA	NA	0.0291292718829723	NA	NA
Ethane	74-84-0	CC	DTXSID6026377	NO	NO	NO	NO	Low (Class I)	Cramer Class I	1.024716065	30	NA	NA	0.0292764025320516	NA	NA
3,5,5-Trimethyl-1-hexanol	3452-97-9	CC(CCO)CC(C)(C)C	DTXSID7029661	NO	NO	NO	NO	Low (Class I)	Cramer Class I	1.023104821	30	NA	0.148	0.0293225086855494	NA	0.144657709515377
Paraldehyde	123-63-7	CC1OC(C)OC(C)O1	DTXSID9023419	NO	NO	NO	NO	High (Class III)	Cramer Class III	0.051147317	1.5	NA	NA	0.0293270515049695	NA	NA
Canthaxanthin	514-78-3	C\C(\C=C\C=C(/C)\C=C\C1=C(C)C(=O)CCC1(C)C)=C/C=C/C=C(\C)/C=C/C=C(\C)/C=C/C1=C(C)C(=O)CCC1(C)C	DTXSID0022727	NO	NO	NO	NO	Intermediate (Class II)	Cramer Class II	0.306499346	9	NA	NA	0.0293638473212272	NA	NA
2-Ethylhexyl acrylate	103-11-7	CCCCC(CC)COC(=O)C=C	DTXSID9025297	NO	NO	NO	NO	High (Class III)	Cramer Class III	0.051067567	1.5	NA	NA	0.0293728502867583	NA	NA
1-Furfurylpyrrole	1438-94-4	C(c1ccco1)n1cccc1	DTXSID5047663	NO	NO	NO	NO	High (Class III)	Cramer Class III	0.050601471	1.5	NA	25	0.0296434070068833	NA	494.056783448054
1-Octanethiol	111-88-6	CCCCCCCCS	DTXSID4026894	NO	NO	NO	NO	Low (Class I)	Cramer Class I	1.007905131	30	NA	10	0.02976470609911	NA	9.92156869970334
2-Bromoacetophenone	70-11-1	BrCC(=O)c1ccccc1	DTXSID2049426	YES	YES	NO	NO	High (Class III)	Cramer Class III	0.050379785	1.5	NA	NA	0.0297738467919226	NA	NA
1-Hexacosanol	506-52-5	CCCCCCCCCCCCCCCCCCCCCCCCCCO	DTXSID3027162	NO	NO	NO	NO	Low (Class I)	Cramer Class I	1.003989807	30	NA	NA	0.0298807814490093	NA	NA
Amines, C12-14-tert-alkyl	68955-53-3	CC(C)(C)CCCCCCCCCN	DTXSID8028927	NO	NO	NO	NO	Low (Class I)	Cramer Class I	1.003310985	30	NA	19.1	0.0299009982433313	NA	19.0369688815876
2-Ethylhexyl dihydrogen phosphate	1070-03-7	CCCCC(CC)COP(O)(O)=O	DTXSID8035184	NO	NO	NO	YES	Low (Class I)	Anti-cholinesterase	0.010026051	0.3	NA	NA	0.0299220500673695	NA	NA
Carbonic acid, strontium salt (1:1)	1633-05-2	[Sr++].[O-]C([O-])=O	DTXSID3029651	NO	NO	NO	NO	High (Class III)	Cramer Class III	0.050115681	1.5	NA	49.6	0.0299307516144498	NA	989.710186717806
1-Ethyl-3-methylimidazolium nitrate	143314-14-1	[O-][N+]([O-])=O.CCn1cc[n+](C)c1	DTXSID7049217	NO	NO	NO	NO	High (Class III)	Cramer Class III	0.049990577	1.5	NA	NA	0.030005654865716	NA	NA
Iopamidol	60166-93-0	C[C@H](O)C(=O)Nc1c(I)c(C(=O)NC(CO)CO)c(I)c(C(=O)NC(CO)CO)c1I	DTXSID1023158	NO	NO	NO	NO	High (Class III)	Cramer Class III	0.049967192	1.5	NA	NA	0.0300196977248591	NA	NA
Propylene carbonate	108-32-7	CC1COC(=O)O1	DTXSID2026789	NO	NO	NO	NO	High (Class III)	Cramer Class III	0.04986243	1.5	NA	52	0.0300827697326424	NA	1042.8693507316
Sodium decyl sulfate	142-87-0	[Na+].CCCCCCCCCCOS([O-])(=O)=O	DTXSID4036229	NO	NO	NO	NO	High (Class III)	Cramer Class III	0.049788795	1.5	NA	102	0.0301272605613371	NA	2048.65371817093
3a,4,5,6,7,7a-Hexahydro-4,7-methano-1H-inden-6-yl isobutyrate	68039-39-4	CC(C)C(=O)OC1CC2CC1C1CC=CC21	DTXSID0052386	NO	NO	NO	NO	High (Class III)	Cramer Class III	0.049784562	1.5	NA	NA	0.0301298221725843	NA	NA
3-Pentanone, 1-hydroxy-2-methyl-	27970-79-2	CCC(=O)C(C)CO	DTXSID0029341	NO	NO	NO	NO	Low (Class I)	Cramer Class I	0.992015386	30	NA	NA	0.0302414664362877	NA	NA
Pebulate	1114-71-2	CCCCN(CC)C(=O)SCCC	DTXSID8021199	YES	YES	NO	NO	High (Class III)	Cramer Class III	0.049559655	1.5	0.170455337596056	NA	0.0302665545189933	3.4393971789363	NA
1-Ethyl-3-methylimidazolium chloride	65039-09-0	[Cl-].CCn1cc[n+](C)c1	DTXSID1041180	NO	NO	NO	NO	High (Class III)	Cramer Class III	0.049558828	1.5	NA	3000	0.0302670595842178	NA	60534.1191684355
1,2,4-Triazole, sodium salt	41253-21-8	[Na+].c1nc[n-]n1	DTXSID6032722	NO	NO	NO	NO	High (Class III)	Cramer Class III	0.049159103	1.5	NA	NA	0.0305131686393871	NA	NA
Ribostamycin sulfate	53797-35-6	OS(O)(=O)=O.NC[C@H]1O[C@H](O[C@@H]2[C@@H](N)C[C@@H](N)C(O)[C@H]2O[C@@H]2O[C@H](CO)[C@@H](O)[C@H]2O)[C@H](N)[C@@H](O)[C@@H]1O	DTXSID8045480	NO	NO	NO	NO	High (Class III)	Cramer Class III	0.049075045	1.5	NA	NA	0.0305654330016407	NA	NA
3,7-Dimethyl-3-octanol	78-69-3	CCC(C)(O)CCCC(C)C	DTXSID7029110	NO	NO	NO	NO	High (Class III)	Cramer Class III	0.049001516	1.5	NA	117	0.0306112978218878	NA	2387.68123010725
C.I. Disperse Red 86	81-68-5	COc1cc(NS(=O)(=O)c2ccc(C)cc2)c2C(=O)c3ccccc3C(=O)c2c1N	DTXSID5044730	YES	YES	NO	NO	High (Class III)	Cramer Class III	0.048976508	1.5	NA	100	0.0306269283224521	NA	2041.7952214968
Benzo[1,2-c:4,5-c']diacridine-6,9,15,18(5H,14H)-tetrone	4424-87-7	Oc1c2ccccc2nc2c3C(=O)c4ccc5c(O)c6ccccc6nc5c4C(=O)c3ccc12	DTXSID0063448	YES	YES	NO	NO	High (Class III)	Cramer Class III	0.048935753	1.5	NA	NA	0.0306524352450447	NA	NA
Sodium dibutylcarbamodithioate	136-30-1	[Na+].CCCCN(CCCC)C([S-])=S	DTXSID6044800	NO	NO	NO	NO	High (Class III)	Cramer Class III	0.048926365	1.5	NA	10	0.0306583168400105	NA	204.388778933403
3-Methyl-2-butanone	563-80-4	CC(C)C(C)=O	DTXSID0022062	NO	NO	NO	NO	Low (Class I)	Cramer Class I	0.977076909	30	NA	NA	0.0307038266114628	NA	NA
4-Hydroxyacetophenone	99-93-4	CC(=O)c1ccc(O)cc1	DTXSID0029133	NO	NO	NO	NO	Low (Class I)	Cramer Class I	0.975697283	30	NA	45	0.030747241508922	NA	46.120862263383
Dimethyl sulfate	77-78-1	COS(=O)(=O)OC	DTXSID5024055	YES	YES	NO	NO	High (Class III)	Cramer Class III	0.048749698	1.5	NA	NA	0.0307694213818514	NA	NA
Perylo[3,4-cd:9,10-c'd']dipyran-1,3,8,10-tetrone	128-69-8	O=c1oc(=O)c2ccc3c4ccc5c6c(ccc(c7ccc1c2c37)c46)c(=O)oc5=O	DTXSID1059577	YES	YES	NO	NO	High (Class III)	Cramer Class III	0.048660569	1.5	NA	1000	0.0308257801095585	NA	20550.520073039
2-Amino-2-methyl-butyronitrile	4475-95-0	CCC(C)(N)C#N	DTXSID9027572	NO	NO	NO	NO	High (Class III)	Cramer Class III	0.048557941	1.5	NA	NA	0.0308909308984086	NA	NA
N-Butyldiethanolamine	102-79-4	CCCCN(CCO)CCO	DTXSID1044354	NO	NO	NO	NO	Low (Class I)	Cramer Class I	0.968826743	30	NA	NA	0.0309652889092472	NA	NA
Trimethoxypropylsilane	1067-25-0	CCC[Si](OC)(OC)OC	DTXSID6042494	NO	NO	NO	NO	High (Class III)	Cramer Class III	0.04797176	1.5	NA	50	0.0312683962397877	NA	1042.27987465959
Colfosceril palmitate	63-89-8	CCCCCCCCCCCCCCCC(=O)OC[C@H](COP([O-])(=O)OCC[N+](C)(C)C)OC(=O)CCCCCCCCCCCCCCC	DTXSID5046720	NO	NO	NO	YES	High (Class III)	Anti-cholinesterase	0.009581826	0.3	NA	NA	0.0313092723662484	NA	NA
4-Methylthiazole	693-95-8	Cc1cscn1	DTXSID5027300	NO	NO	NO	NO	High (Class III)	Cramer Class III	0.047794708	1.5	NA	NA	0.0313842277266345	NA	NA
Pentaerythritol Distearate	13081-97-5	CCCCCCCCCCCCCCCCCC(=O)OCC(CO)(CO)COC(=O)CCCCCCCCCCCCCCCCC	DTXSID4047175	NO	NO	NO	NO	Low (Class I)	Cramer Class I	0.954735899	30	NA	NA	0.0314223022632985	NA	NA
2-Methylbutane	78-78-4	CCC(C)C	DTXSID8025468	NO	NO	NO	NO	Low (Class I)	Cramer Class I	0.954019018	30	NA	20	0.0314459140058778	NA	20.9639426705852
11-Aminoundecanoic acid	2432-99-7	NCCCCCCCCCCC(O)=O	DTXSID5020077	NO	NO	NO	NO	Low (Class I)	Cramer Class I	0.953619194	30	NA	100	0.0314590983368986	NA	104.863661122995
Chloroneb	2675-77-6	COc1cc(Cl)c(OC)cc1Cl	DTXSID2024793	NO	NO	NO	NO	High (Class III)	Cramer Class III	0.047598042	1.5	0.0177758281866407	12.5	0.0315139013491353	0.373457130581982	262.615844576128
N-Phenyl diethanolamine	120-07-0	OCCN(CCO)c1ccccc1	DTXSID5021962	NO	NO	NO	NO	High (Class III)	Cramer Class III	0.047544176	1.5	NA	NA	0.0315496055710378	NA	NA
Bis(2-propylheptyl) phthalate	53306-54-0	CCCCCC(CCC)COC(=O)c1ccccc1C(=O)OCC(CCC)CCCCC	DTXSID5052173	NO	NO	NO	NO	Low (Class I)	Cramer Class I	0.950523213	30	NA	39	0.0315615648199851	NA	41.0300342659806
4-Nitrobenzoyl chloride	122-04-3	[O-][N+](=O)c1ccc(cc1)C(Cl)=O	DTXSID9025742	YES	YES	NO	NO	High (Class III)	Cramer Class III	0.047347489	1.5	NA	NA	0.0316806663179118	NA	NA
2,6,10-Trimethyl-2,6,10-triazaundecane	3855-32-1	CN(C)CCCN(C)CCCN(C)C	DTXSID1044564	NO	NO	NO	NO	High (Class III)	Cramer Class III	0.046883462	1.5	0.0193494427337494	25	0.0319942243173083	0.412713607492327	533.237071955139
Dimethoxydimethylsilane	1112-39-6	CO[Si](C)(C)OC	DTXSID0042379	NO	NO	NO	NO	High (Class III)	Cramer Class III	0.046813692	1.5	NA	250	0.0320419077392999	NA	5340.31795654998
2-Pentylcyclopentanone	4819-67-4	CCCCCC1CCCC1=O	DTXSID1044566	NO	NO	NO	NO	Intermediate (Class II)	Cramer Class II	0.280674211	9	NA	NA	0.032065646387441	NA	NA
1-Butoxy methanol	3085-35-6	CCCCOCO	DTXSID6029252	NO	NO	NO	NO	Low (Class I)	Cramer Class I	0.935247516	30	NA	NA	0.0320770699593069	NA	NA
2-Tert-Butyl-5-methylphenol	88-60-8	Cc1ccc(c(O)c1)C(C)(C)C	DTXSID2026529	NO	NO	NO	NO	Low (Class I)	Cramer Class I	0.932971677	30	1.17313212660744	12.5	0.0321553169721786	1.25741451271027	13.3980487384077
2-[4,6-Bis(2,4-dimethylphenyl)-1,3,5-triazin-2-yl]-5-(octyloxy)phenol	2725-22-6	CCCCCCCCOc1cccc(c1O)-c1nc(nc(n1)-c1ccc(C)cc1C)-c1ccc(C)cc1C	DTXSID5051949	NO	NO	NO	NO	High (Class III)	Cramer Class III	0.046638835	1.5	NA	NA	0.0321620383528019	NA	NA
Methyl 2-nonynoate	111-80-8	CCCCCCC#CC(=O)OC	DTXSID3047639	NO	NO	NO	NO	High (Class III)	Cramer Class III	0.046418044	1.5	NA	NA	0.0323150195643746	NA	NA
C.I. Disperse Black 6 dihydrochloride	20325-40-0	Cl.Cl.COc1cc(ccc1N)-c1ccc(N)c(OC)c1	DTXSID1020485	YES	YES	NO	NO	High (Class III)	Cramer Class III	0.046378231	1.5	0.859464248524471	6	0.0323427601195052	18.5316306808785	129.371040478021
Butylphthalyl butylglycolate	85-70-1	CCCCOC(=O)COC(=O)c1ccccc1C(=O)OCCCC	DTXSID7023938	NO	NO	NO	NO	Low (Class I)	Cramer Class I	0.927392911	30	NA	NA	0.0323487484583543	NA	NA
Cyanuric acid	108-80-5	Oc1nc(O)nc(O)n1	DTXSID7024873	NO	NO	NO	NO	High (Class III)	Cramer Class III	0.046202315	1.5	NA	110	0.0324659056586234	NA	2380.83308163238
Adenosine triphosphate	56-65-5	Nc1ncnc2n(cnc12)[C@@H]1O[C@H](COP(O)(=O)OP(O)(=O)OP(O)(O)=O)[C@@H](O)[C@H]1O	DTXSID6022559	YES	YES	NO	YES	Low (Class I)	Anti-cholinesterase	0.009203716	0.3	NA	NA	0.0325955298924912	NA	NA
Benserazide hydrochloride	14919-77-8	Cl.NC(CO)C(=O)NNCc1ccc(O)c(O)c1O	DTXSID0045412	YES	YES	NO	NO	High (Class III)	Cramer Class III	0.045627734	1.5	NA	NA	0.0328747423661232	NA	NA
N-Nitrosodibutylamine	924-16-3	CCCCN(CCCC)N=O	DTXSID2021026	YES	YES	NO	NO	High (Class III)	Cramer Class III	0.045572482	1.5	0.743967464511331	NA	0.0329145996480947	16.3249274970657	NA
beta-Sitosterol	83-46-5	CC[C@H](CC[C@@H](C)[C@H]1CC[C@H]2[C@@H]3CC=C4C[C@@H](O)CC[C@]4(C)[C@H]3CC[C@]12C)C(C)C	DTXSID5022481	NO	NO	NO	NO	High (Class III)	Cramer Class III	0.045497294	1.5	NA	NA	0.0329689937164175	NA	NA
Propanoic acid, ammonium salt	17496-08-1	N.CCC(O)=O	DTXSID9066207	NO	NO	NO	NO	High (Class III)	Cramer Class III	0.045486869	1.5	NA	NA	0.0329765497818722	NA	NA
3-(4-Methylcyclohex-3-en-1-yl)butan-1-ol	15760-18-6	CC(CCO)C1CCC(C)=CC1	DTXSID3051755	NO	NO	NO	NO	Low (Class I)	Cramer Class I	0.909395535	30	NA	NA	0.0329889457836408	NA	NA
1-Butoxy-2-propanol	5131-66-8	CCCCOCC(C)O	DTXSID8027589	NO	NO	NO	NO	Low (Class I)	Cramer Class I	0.907259101	30	NA	100	0.0330666288901741	NA	110.22209630058
Benzenesulfonic acid, 4-[(1,3-dioxobutyl)amino]-5-methoxy-2-methyl-, monoammonium salt	72705-22-7	[NH4+].COc1cc(c(C)cc1NC(=O)CC(C)=O)S([O-])(=O)=O	DTXSID8072584	NO	NO	NO	NO	High (Class III)	Cramer Class III	0.045261671	1.5	NA	NA	0.0331406235532046	NA	NA
Thiocyclam oxalate	31895-22-4	OC(=O)C(O)=O.CN(C)C1CSSSC1	DTXSID0047036	NO	NO	NO	NO	High (Class III)	Cramer Class III	0.045198847	1.5	NA	NA	0.0331866872621773	NA	NA
Silane, ethenyltrimethyl-	754-05-2	C[Si](C)(C)C=C	DTXSID1061071	NO	NO	NO	NO	High (Class III)	Cramer Class III	0.045158556	1.5	NA	NA	0.0332162968187025	NA	NA
N-Nitroso-N-methyl-4-nitroaniline	943-41-9	CN(N=O)c1ccc(cc1)[N+]([O-])=O	DTXSID4021002	YES	YES	NO	NO	High (Class III)	Cramer Class III	0.045141225	1.5	NA	NA	0.0332290494996536	NA	NA
2-(Dimethylamino)ethyl acrylate methochloride	44992-01-0	[Cl-].C[N+](C)(C)CCOC(=O)C=C	DTXSID2028016	NO	NO	NO	NO	High (Class III)	Cramer Class III	0.045025498	1.5	NA	200	0.0333144566218901	NA	4441.92754958535
2-[2-(2-Propoxyethoxy)ethoxy]ethanol	23305-64-8	CCCOCCOCCOCCO	DTXSID8044880	NO	NO	NO	NO	Low (Class I)	Cramer Class I	0.896153658	30	NA	NA	0.033476401878393	NA	NA
Bis(2,3-epoxypropyl) cyclohexane-1,2-dicarboxylate	5493-45-8	O=C(OCC1CO1)C1CCCCC1C(=O)OCC1CO1	DTXSID7024875	YES	YES	NO	NO	High (Class III)	Cramer Class III	0.04448811	1.5	NA	NA	0.0337168740142029	NA	NA
2-(Ethylamino)ethanol	110-73-6	CCNCCO	DTXSID9021922	NO	NO	NO	NO	High (Class III)	Cramer Class III	0.043809253	1.5	NA	40	0.0342393420860201	NA	913.049122293868
Pyrazinyl methyl sulfide	21948-70-9	CSc1cnccn1	DTXSID1047491	NO	NO	NO	NO	High (Class III)	Cramer Class III	0.04378381	1.5	NA	1.63	0.0342592387460114	NA	37.2283727706657
5-Methyl-2-furancarboxylic acid	1917-15-3	Cc1ccc(o1)C(O)=O	DTXSID5021627	NO	NO	NO	NO	High (Class III)	Cramer Class III	0.043726767	1.5	NA	NA	0.0343039310452566	NA	NA
Benzyl bromoacetate	5437-45-6	BrCC(=O)OCc1ccccc1	DTXSID4040343	YES	YES	NO	NO	High (Class III)	Cramer Class III	0.043693515	1.5	NA	NA	0.0343300373064515	NA	NA
Adipamide	628-94-4	NC(=O)CCCCC(N)=O	DTXSID4020032	NO	NO	NO	NO	High (Class III)	Cramer Class III	0.043435505	1.5	NA	1200	0.0345339601784301	NA	27627.1681427441
Triethylene glycol bis(3-tert-butyl-4-hydroxy-5-methylphenyl)propionate	36443-68-2	Cc1cc(CCC(=O)OCCOCCOCCOC(=O)CCc2cc(C)c(O)c(c2)C(C)(C)C)cc(c1O)C(C)(C)C	DTXSID0044236	NO	NO	NO	NO	Low (Class I)	Cramer Class I	0.867930036	30	NA	15	0.034564998047838	NA	17.282499023919
3-Cyclohexene-1-carboxaldehyde	100-50-5	O=CC1CCC=CC1	DTXSID1026661	YES	YES	NO	NO	Low (Class I)	Cramer Class I	0.867856388	30	NA	NA	0.0345679313015554	NA	NA
2-Butanone peroxide	1338-23-4	CCC(C)(OO)OOC(C)(CC)OO	DTXSID1024671	NO	YES	NO	NO	High (Class III)	Cramer Class III	0.043311025	1.5	NA	10	0.0346332140603922	NA	230.888093735948
Bromoethane	74-96-4	CCBr	DTXSID6020199	YES	YES	NO	NO	High (Class III)	Cramer Class III	0.043201911	1.5	NA	NA	0.0347206863140846	NA	NA
(3-Chloropropyl)trimethoxysilane	2530-87-2	CO[Si](CCCCl)(OC)OC	DTXSID4027490	YES	YES	NO	NO	High (Class III)	Cramer Class III	0.043193499	1.5	NA	NA	0.0347274482208538	NA	NA
2-(3-Phenylpropyl)pyridine	2110-18-1	C(Cc1ccccc1)Cc1ccccn1	DTXSID7042356	NO	NO	NO	NO	High (Class III)	Cramer Class III	0.043008769	1.5	NA	NA	0.0348766085353431	NA	NA
Allyl alcohol	107-18-6	OCC=C	DTXSID8020044	NO	NO	NO	NO	High (Class III)	Cramer Class III	0.042754297	1.5	NA	3	0.03508419282394	NA	70.16838564788
1-Phenyl-3,3-dimethyltriazene	7227-91-0	CN(C)N=Nc1ccccc1	DTXSID5021128	YES	YES	NO	NO	High (Class III)	Cramer Class III	0.04269677	1.5	NA	NA	0.0351314631059914	NA	NA
1,3-Dimethylol-5,5-dimethylhydantoin	6440-58-0	CC1(C)N(CO)C(=O)N(CO)C1=O	DTXSID8035217	YES	YES	NO	NO	High (Class III)	Cramer Class III	0.042678064	1.5	NA	400	0.03514686139465	NA	9372.49637190665
dl-Borneol	507-70-0	CC1(C)[C@@H]2CC[C@]1(C)[C@H](O)C2	DTXSID3052143	NO	NO	NO	NO	Low (Class I)	Cramer Class I	0.850201746	30	NA	3.2	0.0352857426383126	NA	3.76381254808668
N,N,N',N'-Tetramethyl-p-phenylenediamine	100-22-1	CN(C)c1ccc(cc1)N(C)C	DTXSID5026124	YES	YES	NO	NO	High (Class III)	Cramer Class III	0.042488328	1.5	NA	NA	0.0353038133202135	NA	NA
4-Propylanisole	104-45-0	CCCc1ccc(OC)cc1	DTXSID0042325	NO	NO	NO	NO	High (Class III)	Cramer Class III	0.042409333	1.5	NA	NA	0.0353695730135628	NA	NA
(((2-Hydroxyethyl)imino)bis(methylene))bisphosphonic acid	5995-42-6	OCCN(CP(O)(O)=O)CP(O)(O)=O	DTXSID8027612	NO	NO	NO	NO	High (Class III)	Cramer Class III	0.042338099	1.5	NA	NA	0.0354290824441598	NA	NA
Methylsilanetriyl triacetate	4253-34-3	CC(=O)O[Si](C)(OC(C)=O)OC(C)=O	DTXSID0027565	NO	NO	NO	NO	High (Class III)	Cramer Class III	0.042313791	1.5	NA	0.01	0.0354494353862078	NA	0.236329569241385
Methyl 12-hydroxyoctadecanoate	141-23-1	CCCCCCC(O)CCCCCCCCCCC(=O)OC	DTXSID8027086	NO	NO	NO	NO	Intermediate (Class II)	Cramer Class II	0.253859556	9	NA	1000	0.0354526736822939	NA	3939.18596469932
Diphenyl isophthalate	744-45-6	O=C(Oc1ccccc1)c1cccc(c1)C(=O)Oc1ccccc1	DTXSID8037752	NO	NO	NO	NO	Low (Class I)	Cramer Class I	0.845279121	30	NA	NA	0.0354912350899059	NA	NA
2-Hydroxypropyl 2-methylacrylate	923-26-2	CC(O)COC(=O)C(C)=C	DTXSID1029629	NO	NO	NO	NO	High (Class III)	Cramer Class III	0.042212652	1.5	NA	NA	0.0355343701220193	NA	NA
(2,4-Dichlorophenyl)acetonitrile	6306-60-1	Clc1ccc(CC#N)c(Cl)c1	DTXSID6041185	NO	NO	NO	NO	High (Class III)	Cramer Class III	0.042163526	1.5	NA	NA	0.0355757722919094	NA	NA
Melamine	108-78-1	Nc1nc(N)nc(N)n1	DTXSID6020802	YES	YES	NO	NO	High (Class III)	Cramer Class III	0.041803384	1.5	NA	63	0.0358822625460178	NA	1507.05502693275
4-Methoxy-4-methyl-2-pentanone	107-70-0	COC(C)(C)CC(C)=O	DTXSID2025557	NO	NO	NO	NO	High (Class III)	Cramer Class III	0.041721789	1.5	NA	NA	0.0359524372265053	NA	NA
Glycyrrhizic acid, monosodium salt	11052-19-0	[Na+].CC1(C)[C@H](CC[C@@]2(C)C1CC[C@]1(C)[C@@H]2C(=O)C=C2[C@@H]3C[C@](C)(CC[C@]3(C)CC[C@@]12C)C(O)=O)O[C@H]1O[C@@H]([C@@H](O)[C@H](O)[C@H]1O[C@@H]1O[C@@H]([C@@H](O)[C@H](O)[C@H]1O)C(O)=O)C([O-])=O	DTXSID5049025	YES	YES	NO	NO	High (Class III)	Cramer Class III	0.041658003	1.5	NA	NA	0.0360074869647496	NA	NA
Monotridecyl phosphate	5116-94-9	CCCCCCCCCCCCCOP(O)(O)=O	DTXSID0042169	NO	NO	NO	YES	Low (Class I)	Anti-cholinesterase	0.008320945	0.3	NA	NA	0.036053597277713	NA	NA
1,5-Naphthalenedisulfonic acid, disodium salt	1655-29-4	[Na+].[Na+].[O-]S(=O)(=O)c1cccc2c(cccc12)S([O-])(=O)=O	DTXSID7041255	NO	NO	NO	NO	High (Class III)	Cramer Class III	0.041582859	1.5	NA	NA	0.0360725557614978	NA	NA
Nifuroxime	5/1/6236	ON=Cc1ccc(o1)[N+]([O-])=O	DTXSID8046402	YES	YES	NO	NO	High (Class III)	Cramer Class III	0.041580664	1.5	NA	NA	0.0360744599941935	NA	NA
Dodecamethylpentasiloxane	141-63-9	C[Si](C)(C)O[Si](C)(C)O[Si](C)(C)O[Si](C)(C)O[Si](C)(C)C	DTXSID1044803	NO	NO	NO	NO	High (Class III)	Cramer Class III	0.041574746	1.5	NA	1000	0.0360795950503221	NA	24053.0633668814
1-Benzyl-3-methylimidazolium chloride	36443-80-8	[Cl-].C[n+]1ccn(Cc2ccccc2)c1	DTXSID8047929	NO	NO	NO	NO	High (Class III)	Cramer Class III	0.041512283	1.5	NA	NA	0.0361338835544169	NA	NA
1-Chloro-2-(diethylamine)ethane hydrochloride	869-24-9	Cl.CCN(CC)CCCl	DTXSID1029203	YES	YES	NO	NO	High (Class III)	Cramer Class III	0.041406446	1.5	NA	NA	0.0362262436143397	NA	NA
2-[4-(Dibutylamino)-2-hydroxybenzoyl]benzoic acid	54574-82-2	CCCCN(CCCC)c1ccc(C(=O)c2ccccc2C(O)=O)c(O)c1	DTXSID5029762	NO	NO	NO	NO	High (Class III)	Cramer Class III	0.041329766	1.5	NA	50	0.0362934549399578	NA	1209.78183133193
N-Butylphosphorothioic triamide	94317-64-3	CCCCNP(N)(N)=S	DTXSID4044747	NO	NO	NO	NO	High (Class III)	Cramer Class III	0.041265064	1.5	NA	11	0.0363503616521714	NA	266.569318782591
7-Chloro-2-methylquinoline	4965-33-7	Cc1ccc2ccc(Cl)cc2n1	DTXSID0057752	NO	NO	NO	NO	High (Class III)	Cramer Class III	0.041258958	1.5	NA	NA	0.0363557412186706	NA	NA
4-Thiocresol	106-45-6	Cc1ccc(S)cc1	DTXSID5048188	NO	NO	NO	NO	High (Class III)	Cramer Class III	0.041254498	1.5	NA	NA	0.0363596716168986	NA	NA
Diethoxy(dimethyl)silane	78-62-6	CCO[Si](C)(C)OCC	DTXSID6052538	NO	NO	NO	NO	High (Class III)	Cramer Class III	0.041123926	1.5	NA	300	0.0364751166997042	NA	7295.02333994084
Octyl diphenyl phosphate	115-88-8	CCCCCCCCOP(=O)(Oc1ccccc1)Oc1ccccc1	DTXSID8074287	NO	NO	NO	YES	High (Class III)	Anti-cholinesterase	0.008196503	0.3	NA	NA	0.0366009748303636	NA	NA
1-Aminocyclohexanecarbonitrile	10/6/5496	NC1(CCCCC1)C#N	DTXSID6044488	NO	NO	NO	NO	High (Class III)	Cramer Class III	0.040965148	1.5	NA	NA	0.0366164916577379	NA	NA
1-Octen-3-one	4312-99-6	CCCCCC(=O)C=C	DTXSID5047162	YES	YES	NO	NO	High (Class III)	Cramer Class III	0.040719868	1.5	NA	NA	0.0368370545798429	NA	NA
O,O-Diethyl phosphorothionate	2465-65-8	CCOP(S)(=O)OCC	DTXSID9052844	NO	NO	NO	NO	High (Class III)	Cramer Class III	0.040581266	1.5	NA	NA	0.0369628685315042	NA	NA
3-Phenoxybenzaldehyde	39515-51-0	O=Cc1cccc(Oc2ccccc2)c1	DTXSID3028005	YES	YES	NO	NO	High (Class III)	Cramer Class III	0.040492525	1.5	NA	NA	0.037043874147142	NA	NA
Phenanthridine, 1,2,3,4,7,8,9,10-octahydro-6-pentyl-	10594-03-3	CCCCCc1nc2CCCCc2c2CCCCc12	DTXSID6065135	NO	NO	NO	NO	High (Class III)	Cramer Class III	0.040336933	1.5	NA	NA	0.0371867638027909	NA	NA
Tetrahydro-2H-pyran-2-one	542-28-9	O=C1CCCCO1	DTXSID6044438	NO	NO	NO	NO	Low (Class I)	Cramer Class I	0.806620104	30	NA	300	0.0371922294661775	NA	371.922294661776
Ethylene glycol dimethacrylate	97-90-5	CC(=C)C(=O)OCCOC(=O)C(C)=C	DTXSID1026615	NO	NO	NO	NO	High (Class III)	Cramer Class III	0.040326573	1.5	NA	100	0.0371963171777577	NA	2479.75447851718
Octahydro-2H-1-benzopyran-2-one	4430-31-3	O=C1CCC2CCCCC2O1	DTXSID7052105	NO	NO	NO	NO	High (Class III)	Cramer Class III	0.040018963	1.5	NA	128	0.0374822306115228	NA	3198.48367884995
1-(tert-Dodecylthio)-2-propanol	67124-09-8	CC(O)CSCCCCCCCCC(C)(C)C	DTXSID2028303	NO	NO	NO	NO	Low (Class I)	Cramer Class I	0.798732226	30	NA	50	0.0375595212305857	NA	62.5992020509762
Tetraethylurea	1187-03-7	CCN(CC)C(=O)N(CC)CC	DTXSID5044522	NO	NO	NO	NO	High (Class III)	Cramer Class III	0.039926495	1.5	NA	NA	0.0375690378030929	NA	NA
C.I. Pigment Red 179	5521-31-3	Cn1c(=O)c2ccc3c4ccc5c6c(ccc(c7ccc(c2c37)c1=O)c46)c(=O)n(C)c5=O	DTXSID9029273	YES	YES	NO	NO	High (Class III)	Cramer Class III	0.03989612	1.5	NA	1000	0.0375976410738688	NA	25065.0940492459
4,11-Dichloro-5,12-dihydroquinolino[2,3-b]acridine-7,14-dione	3089-16-5	Clc1cccc2c1[nH]c1cc3c(cc1c2=O)[nH]c1c(Cl)cccc1c3=O	DTXSID5051993	YES	YES	NO	NO	High (Class III)	Cramer Class III	0.039780407	1.5	NA	500	0.0377070048579443	NA	12569.0016193148
2-Methyl-4-propyl-1,3-oxathiane	67715-80-4	CCCC1CCOC(C)S1	DTXSID9047706	NO	NO	NO	NO	High (Class III)	Cramer Class III	0.03975358	1.5	NA	0.44	0.037732450762925	NA	11.0681855571247
1,3,3,5-Tetramethyl-1,1,5,5-tetraphenyltrisiloxane	3982-82-9	C[Si](C)(O[Si](C)(c1ccccc1)c1ccccc1)O[Si](C)(c1ccccc1)c1ccccc1	DTXSID2052073	NO	NO	NO	NO	High (Class III)	Cramer Class III	0.039691596	1.5	NA	NA	0.0377913752825661	NA	NA
Nicoboxil	13912-80-6	CCCCOCCOC(=O)c1cccnc1	DTXSID4057635	NO	NO	NO	NO	High (Class III)	Cramer Class III	0.039587123	1.5	NA	NA	0.0378911091871971	NA	NA
Nonanoyl chloride	764-85-2	CCCCCCCCC(Cl)=O	DTXSID3042215	YES	YES	NO	NO	High (Class III)	Cramer Class III	0.039547837	1.5	NA	NA	0.0379287494281925	NA	NA
C.I. Pigment Red 187	59487-23-9	COc1cc(OC)c(NC(=O)c2cc3ccccc3c(\N=N\c3cc(ccc3OC)C(=O)Nc3ccc(cc3)C(N)=O)c2O)cc1Cl	DTXSID4041733	YES	YES	NO	NO	High (Class III)	Cramer Class III	0.039497115	1.5	NA	500	0.0379774573408716	NA	12659.1524469572
Sodium 2-hydroxyethanesulfonate	1562-00-1	[Na+].OCCS([O-])(=O)=O	DTXSID7027413	NO	NO	NO	NO	High (Class III)	Cramer Class III	0.039436135	1.5	NA	200	0.0380361817911416	NA	5071.49090548554
2-Methylbutanoic acid	116-53-0	CCC(C)C(O)=O	DTXSID5021621	NO	NO	NO	NO	Low (Class I)	Cramer Class I	0.788708545	30	NA	5000	0.0380368644287986	NA	6339.47740479977
Dimethylaminopropyl chloride hydrochloride	4/5/5407	Cl.CN(C)CCCCl	DTXSID5022227	YES	YES	NO	NO	High (Class III)	Cramer Class III	0.039376801	1.5	NA	NA	0.0380934957108374	NA	NA
Zirconium, 1,1'-((2-((2-hydroxyethyl)(2- hydroxypropyl)amino)ethyl)imino)bis(2-propanol) complexes	197980-53-3	[Zr++].CC(O)CN(CCN(CC[O-])CC(C)[O-])CC(C)O	DTXSID5049819	NO	NO	NO	NO	High (Class III)	Cramer Class III	0.03932508	1.5	NA	NA	0.0381435969106738	NA	NA
Bis(tert-butylphenyl)phenyl phosphate	65652-41-7	CC(C)(C)c1ccccc1OP(=O)(Oc1ccccc1)Oc1ccccc1C(C)(C)C	DTXSID3028269	NO	NO	NO	YES	High (Class III)	Anti-cholinesterase	0.007864174	0.3	NA	NA	0.0381476808626055	NA	NA
3,4-Dimethylaniline	95-64-7	Cc1ccc(N)cc1C	DTXSID3026308	YES	YES	NO	NO	High (Class III)	Cramer Class III	0.039260865	1.5	NA	NA	0.0382059845090015	NA	NA
D-Limonene	5989-27-5	CC(=C)[C@@H]1CCC(C)=CC1	DTXSID1020778	NO	NO	NO	NO	Low (Class I)	Cramer Class I	0.783133766	30	NA	17.5	0.0383076318535345	NA	22.3461185812284
Apramycin	37321-09-8	CN[C@H]1[C@@H](O)[C@H]2O[C@H](O[C@@H]3[C@@H](N)C[C@@H](N)[C@H](O)[C@H]3O)[C@H](N)C[C@@H]2O[C@@H]1O[C@H]1O[C@H](CO)[C@@H](N)[C@H](O)[C@H]1O	DTXSID5045465	NO	NO	NO	NO	High (Class III)	Cramer Class III	0.03914665	1.5	NA	NA	0.0383174550057285	NA	NA
Bis(2-butyl) ether	6863-58-7	CCC(C)OC(C)CC	DTXSID6027636	NO	NO	NO	NO	High (Class III)	Cramer Class III	0.03904136	1.5	NA	NA	0.0384207927182865	NA	NA
Phenol, (tetrapropenyl) derivs.	74499-35-7	Oc1c(C=C)c(C=C)cc(C=C)c1C=C	DTXSID6029044	NO	NO	NO	NO	Low (Class I)	Cramer Class I	0.780709802	30	NA	NA	0.0384265701841412	NA	NA
Silicic acid (H4SiO4), tetrakis(2-butoxyethyl) ester	18765-38-3	CCCCOCCO[Si](OCCOCCCC)(OCCOCCCC)OCCOCCCC	DTXSID5066407	NO	NO	NO	NO	High (Class III)	Cramer Class III	0.03897997	1.5	NA	25	0.0384813020635983	NA	641.355034393305
2-(2-Ethoxyethoxy)ethanol	111-90-0	CCOCCOCCO	DTXSID2021941	NO	NO	NO	NO	Low (Class I)	Cramer Class I	0.778510914	30	NA	167	0.0385351052381007	NA	214.512085825427
N,N'-Bis(2,2,6,6-tetramethylpiperidin-4-yl)hexane-1,6-diamine	61260-55-7	CC1(C)CC(CC(C)(C)N1)NCCCCCCNC1CC(C)(C)NC(C)(C)C1	DTXSID8028050	NO	NO	NO	NO	High (Class III)	Cramer Class III	0.038767088	1.5	NA	44	0.0386926147251504	NA	1134.98336527108
Flusoxolol	84057-96-5	CC(C)NC[C@H](O)COc1ccc(OCCOCCc2ccc(F)cc2)cc1	DTXSID70232952	NO	NO	NO	NO	High (Class III)	Cramer Class III	0.038558338	1.5	NA	NA	0.0389020916824786	NA	NA
Menthofuran	494-90-6	CC1CCc2c(C)coc2C1	DTXSID9025534	NO	NO	NO	NO	High (Class III)	Cramer Class III	0.03854428	1.5	NA	NA	0.0389162801847641	NA	NA
Methyl tert-butyl ether	1634-04-4	COC(C)(C)C	DTXSID3020833	NO	NO	NO	NO	High (Class III)	Cramer Class III	0.038536445	1.5	2.46569439029428	40	0.0389241924105869	63.9834419156795	1037.97846428232
Ipronidazole	14885-29-1	CC(C)c1ncc(n1C)[N+]([O-])=O	DTXSID7046839	YES	YES	NO	NO	High (Class III)	Cramer Class III	0.038498323	1.5	NA	NA	0.0389627361171031	NA	NA
2,3,5-Trimethylpyrazine	14667-55-1	Cc1cnc(C)c(C)n1	DTXSID1047075	NO	NO	NO	NO	High (Class III)	Cramer Class III	0.038475008	1.5	NA	18	0.0389863466695056	NA	467.836160034067
Pigment Violet 29	81-33-4	O=C1NC(=O)c2ccc3-c4ccc5C(=O)NC(=O)c6ccc(C7C=CC1c2c37)c4c56	DTXSID9052555	YES	YES	NO	NO	High (Class III)	Cramer Class III	0.038452741	1.5	NA	1000	0.0390089226669173	NA	26005.9484446115
1-Propene, tetramer	6842-15-5	C\C=C\C\C=C\C\C=C\CC=C	DTXSID6027634	NO	NO	NO	NO	Low (Class I)	Cramer Class I	0.768535286	30	NA	NA	0.0390352929091144	NA	NA
Esculin	531-75-9	OC[C@H]1O[C@@H](Oc2cc3ccc(=O)oc3cc2O)[C@H](O)[C@@H](O)[C@@H]1O	DTXSID7045318	YES	YES	NO	NO	High (Class III)	Cramer Class III	0.038309975	1.5	NA	NA	0.0391542933661533	NA	NA
2-Chloro-N,N-bis(2-chloroethyl)ethanamine	555-77-1	ClCCN(CCCl)CCCl	DTXSID7048744	YES	YES	NO	NO	High (Class III)	Cramer Class III	0.038259336	1.5	NA	NA	0.0392061169069949	NA	NA
C.I. Basic Blue 41	12270-13-2	COS([O-])(=O)=O.CCN(CCO)c1ccc(cc1)N=Nc1sc2cc(OC)ccc2[n+]1C	DTXSID3051624	YES	YES	NO	NO	High (Class III)	Cramer Class III	0.038228998	1.5	NA	40	0.039237230334941	NA	1046.32614226509
Tributyl citrate	77-94-1	CCCCOC(=O)CC(O)(CC(=O)OCCCC)C(=O)OCCCC	DTXSID5051442	NO	NO	NO	NO	High (Class III)	Cramer Class III	0.038199435	1.5	NA	NA	0.0392675964971733	NA	NA
1,4-Dibromobutane	110-52-1	BrCCCCBr	DTXSID5044364	YES	YES	NO	NO	High (Class III)	Cramer Class III	0.038011522	1.5	NA	NA	0.0394617190019384	NA	NA
Silicic acid, ethyl ester	11099-06-2	CCO[Si](O)=O	DTXSID4027731	NO	NO	NO	NO	High (Class III)	Cramer Class III	0.037974022	1.5	NA	100	0.039500688128321	NA	2633.37920855473
N,N-Bis[3-(dimethylamino)propyl]-N',N'-dimethylpropane-1,3-diamine	33329-35-0	CN(C)CCCN(CCCN(C)C)CCCN(C)C	DTXSID5052703	NO	NO	NO	NO	High (Class III)	Cramer Class III	0.037722336	1.5	NA	200	0.0397642394150776	NA	5301.89858867701
2-Ethylhexyl thioglycolate	7659-86-1	CCCCC(CC)COC(=O)CS	DTXSID4027656	NO	NO	NO	NO	Low (Class I)	Cramer Class I	0.752456453	30	NA	50	0.0398694168684337	NA	66.4490281140562
2-Methylbenzenethiol	137-06-4	Cc1ccccc1S	DTXSID8047135	NO	NO	NO	NO	High (Class III)	Cramer Class III	0.037575405	1.5	NA	NA	0.0399197294081062	NA	NA
1-Methoxy-4-methyl-2-nitrobenzene	119-10-8	COc1ccc(C)cc1[N+]([O-])=O	DTXSID3029152	YES	YES	NO	NO	High (Class III)	Cramer Class III	0.037463832	1.5	NA	NA	0.0400386164447887	NA	NA
1,3-Diphenyl-1,3-propanedione	120-46-7	O=C(CC(=O)c1ccccc1)c1ccccc1	DTXSID3041247	NO	NO	NO	NO	High (Class III)	Cramer Class III	0.037381323	1.5	NA	62.5	0.0401269906899764	NA	1671.95794541568
Bis-sec-butyl peroxydicarbonate	19910-65-7	CCC(C)OC(=O)OOC(=O)OC(C)CC	DTXSID3029318	NO	NO	NO	NO	Low (Class I)	Cramer Class I	0.746507336	30	NA	NA	0.0401871469351508	NA	NA
Methyl hexanoate	106-70-7	CCCCCC(=O)OC	DTXSID0047616	NO	NO	NO	NO	Low (Class I)	Cramer Class I	0.745870637	30	NA	120	0.040221451967414	NA	160.885807869656
Azobenzene	103-33-3	c1ccc(cc1)N=Nc1ccccc1	DTXSID8020123	YES	YES	NO	NO	High (Class III)	Cramer Class III	0.037207561	1.5	NA	20	0.0403143866377052	NA	537.525155169402
Pentene, 2,4,4-trimethyl-, sulfurized	68515-88-8	CC(C)(C)CC(C)(C)SSSSCC(C)(CC(C)(C)C)SSSSC(C)(C)CC(C)(C)C	DTXSID5028669	NO	NO	NO	NO	High (Class III)	Cramer Class III	0.037181537	1.5	NA	NA	0.0403426033732817	NA	NA
Dimethyl adipate	627-93-0	COC(=O)CCCCC(=O)OC	DTXSID8025096	NO	NO	NO	NO	Low (Class I)	Cramer Class I	0.743406889	30	NA	NA	0.0403547511381752	NA	NA
1,2-Diphenylethanone	451-40-1	O=C(Cc1ccccc1)c1ccccc1	DTXSID6044430	NO	NO	NO	NO	High (Class III)	Cramer Class III	0.037157423	1.5	NA	NA	0.0403687844552621	NA	NA
Benzenesulfonamide, N-(4-amino-9,10-dihydro-3-methoxy-9,10-dioxo-1-anthracenyl)-	69563-51-5	COc1cc(NS(=O)(=O)c2ccccc2)c2C(=O)c3ccccc3C(=O)c2c1N	DTXSID8071986	YES	YES	NO	NO	High (Class III)	Cramer Class III	0.037121472	1.5	NA	NA	0.0404078803771575	NA	NA
Toluene-2,4-dimaleimide	6422-83-9	Cc1ccc(cc1N1C(=O)C=CC1=O)N1C(=O)C=CC1=O	DTXSID6052326	YES	YES	NO	NO	High (Class III)	Cramer Class III	0.037010707	1.5	NA	60	0.0405288123785368	NA	1621.15249514147
3-[(3-Sulfanylpropanoyl)oxy]-2,2-bis{[(3-sulfanylpropanoyl)oxy]methyl}propyl 3-sulfanylpropanoate	7575-23-7	SCCC(=O)OCC(COC(=O)CCS)(COC(=O)CCS)COC(=O)CCS	DTXSID1044728	NO	NO	NO	NO	High (Class III)	Cramer Class III	0.036966179	1.5	NA	50	0.0405776317860713	NA	1352.58772620238
5,6,7,8-Tetrahydroquinoxaline	34413-35-9	C1CCc2nccnc2C1	DTXSID4047678	NO	NO	NO	NO	High (Class III)	Cramer Class III	0.036925191	1.5	NA	18.6	0.0406226740980162	NA	503.721158815401
Dipotassium dihydrogen (1-hydroxyethylidene)bisphosphonate	21089-06-5	[K+].[K+].CC(O)(P(O)([O-])=O)P(O)([O-])=O	DTXSID7029746	NO	NO	NO	NO	High (Class III)	Cramer Class III	0.03688727	1.5	NA	NA	0.0406644351831946	NA	NA
2,4,5-Trimethylaniline	137-17-7	Cc1cc(C)c(N)cc1C	DTXSID9021398	YES	YES	NO	NO	High (Class III)	Cramer Class III	0.036872676	1.5	NA	7.5	0.0406805299403819	NA	203.402649701909
2-Ethylhexyl alpha-D-glucopyranoside	125590-73-0	CCCCC(CC)CO[C@H]1O[C@H](CO)[C@@H](O)[C@H](O)[C@H]1O	DTXSID2041202	NO	NO	NO	NO	Low (Class I)	Cramer Class I	0.736391327	30	NA	NA	0.0407392087603987	NA	NA
(3alpha,5beta)-Cholestan-3-ol	516-92-7	CC(C)CCC[C@@H](C)[C@H]1CC[C@H]2[C@@H]3CC[C@@H]4C[C@H](O)CC[C@]4(C)[C@H]3CC[C@]12C	DTXSID7046700	NO	NO	NO	NO	High (Class III)	Cramer Class III	0.036778213	1.5	NA	NA	0.0407850158462022	NA	NA
Tris(2-chloroisopropyl)phosphate	13674-84-5	CC(CCl)OP(=O)(OC(C)CCl)OC(C)CCl	DTXSID5026259	YES	YES	NO	YES	High (Class III)	Anti-cholinesterase	0.007342797	0.3	NA	15	0.0408563657690659	NA	2042.8182884533
4-(Ethenyloxy)butan-1-ol	17832-28-9	OCCCCOC=C	DTXSID6044854	YES	YES	NO	NO	Low (Class I)	Cramer Class I	0.733764259	30	NA	150	0.0408850657851407	NA	204.425328925703
Quindoxin	2423-66-7	[O-][n+]1cc[n+]([O-])c2ccccc12	DTXSID8046165	YES	YES	NO	NO	High (Class III)	Cramer Class III	0.036668575	1.5	NA	NA	0.0409069618876654	NA	NA
Sodium octanoate	6/1/1984	[Na+].CCCCCCCC([O-])=O	DTXSID3027451	NO	NO	NO	NO	High (Class III)	Cramer Class III	0.036658801	1.5	NA	NA	0.0409178685358531	NA	NA
1,1-Difluoroethane	75-37-6	CC(F)F	DTXSID0024050	NO	NO	NO	NO	High (Class III)	Cramer Class III	0.036620312	1.5	NA	194.21	0.0409608743912395	NA	5303.34094368175
2-Tolunitrile	529-19-1	Cc1ccccc1C#N	DTXSID6022050	NO	NO	NO	NO	High (Class III)	Cramer Class III	0.03661665	1.5	NA	NA	0.0409649708534232	NA	NA
Triethoxypentylsilane	2761-24-2	CCCCC[Si](OCC)(OCC)OCC	DTXSID1042491	NO	NO	NO	NO	High (Class III)	Cramer Class III	0.036564009	1.5	NA	NA	0.0410239478936787	NA	NA
Diisopropyl fluorophosphate	55-91-4	CC(C)OP(F)(=O)OC(C)C	DTXSID1040667	YES	YES	NO	YES	High (Class III)	Anti-cholinesterase	0.007284509	0.3	NA	NA	0.0411832835953665	NA	NA
2-Ethyl-3-methylpyrazine	15707-23-0	CCc1nccnc1C	DTXSID4047464	NO	NO	NO	NO	High (Class III)	Cramer Class III	0.036378764	1.5	NA	5.22	0.0412328467234346	NA	143.490306597552
Mannuronic acid lactone	9/1/7424	O[C@H]1[C@@H]2OC(=O)[C@H]1OC(O)[C@H]2O	DTXSID5048976	NO	NO	NO	NO	High (Class III)	Cramer Class III	0.036358374	1.5	NA	NA	0.0412559703577503	NA	NA
Ethanol, 2-[(4-aminophenyl)sulfonyl]-, hydrogen sulfate (ester)	2494-89-5	Nc1ccc(cc1)S(=O)(=O)CCOS(O)(=O)=O	DTXSID0027484	YES	YES	NO	NO	High (Class III)	Cramer Class III	0.036282971	1.5	NA	NA	0.0413417082079635	NA	NA
Disodium manganese EDTA	15375-84-5	[Na+].[Na+].[Mn++].[O-]C(=O)CN(CCN(CC([O-])=O)CC([O-])=O)CC([O-])=O	DTXSID6042107	NO	NO	NO	NO	High (Class III)	Cramer Class III	0.036171155	1.5	NA	11.2	0.0414695079546119	NA	309.638992727769
2-Propanamine, N-hydroxy-	5080-22-8	CC(C)NO	DTXSID6063694	NO	NO	NO	NO	High (Class III)	Cramer Class III	0.036164213	1.5	NA	20	0.0414774683469539	NA	553.032911292719
(Methylthio)methylpyrazine	67952-65-2	CSc1cnc(C)cn1	DTXSID4047707	NO	NO	NO	NO	High (Class III)	Cramer Class III	0.036125014	1.5	NA	4	0.0415224752577259	NA	110.726600687269
1,3-Dioxolan-2-one	96-49-1	O=C1OCCO1	DTXSID2026600	NO	NO	NO	NO	High (Class III)	Cramer Class III	0.03611364	1.5	NA	150	0.0415355527717505	NA	4153.55527717505
Ethylbenzene	100-41-4	CCc1ccccc1	DTXSID3020596	NO	NO	NO	NO	Low (Class I)	Cramer Class I	0.72210641	30	0.884237065461554	12	0.0415451235227229	1.22452460359901	16.6180494090892
3,7-Dimethyloctan-1-ol	106-21-8	CC(C)CCCC(C)CCO	DTXSID5044360	NO	NO	NO	NO	Low (Class I)	Cramer Class I	0.719921271	30	NA	30	0.041671223241298	NA	41.671223241298
2,3-Dichloroquinoxaline	2213-63-0	Clc1nc2ccccc2nc1Cl	DTXSID1025013	NO	NO	NO	NO	High (Class III)	Cramer Class III	0.035921427	1.5	NA	NA	0.0417578065592996	NA	NA
Pyromellitic acid	89-05-4	OC(=O)c1cc(C(O)=O)c(cc1C(O)=O)C(O)=O	DTXSID8044466	NO	NO	NO	NO	Low (Class I)	Cramer Class I	0.716527228	30	NA	NA	0.0418686113069802	NA	NA
3,4-Dichlorobenzaldehyde	6287-38-3	Clc1ccc(C=O)cc1Cl	DTXSID0024971	YES	YES	NO	NO	High (Class III)	Cramer Class III	0.035807648	1.5	NA	NA	0.0418904922211032	NA	NA
alpha-D-Glucopyranoside, beta-D-fructofuranosyl, dioctadecanoate	27195-16-0	CCCCCCCCCCCCCCCCCC(=O)O[C@@H]1[C@@H](O)[C@H](O)[C@@H](CO)O[C@@]1(OC(=O)CCCCCCCCCCCCCCCCC)[C@@]1(CO)O[C@H](CO)[C@@H](O)[C@@H]1O	DTXSID00181661	NO	NO	NO	NO	High (Class III)	Cramer Class III	0.035794066	1.5	NA	NA	0.0419063875000957	NA	NA
N-Oleyl-1,3-propanediamine	7173-62-8	CCCCCCCC\C=C/CCCCCCCCNCCCN	DTXSID0027644	NO	NO	NO	NO	High (Class III)	Cramer Class III	0.035736413	1.5	NA	0.4	0.0419739944241186	NA	11.193065179765
Potassium acetate	127-08-2	[K+].CC([O-])=O	DTXSID7027043	NO	NO	NO	NO	High (Class III)	Cramer Class III	0.035704133	1.5	NA	0.01	0.0420119429871046	NA	0.280079619914031
8-Methylquinoline	611-32-5	Cc1cccc2cccnc12	DTXSID8020888	NO	NO	NO	NO	High (Class III)	Cramer Class III	0.035629989	1.5	NA	NA	0.0420993674738434	NA	NA
Benzothiazole, 2-[(chloromethyl)thio]-	28908-00-1	ClCSc1nc2ccccc2s1	DTXSID4027949	YES	YES	NO	NO	High (Class III)	Cramer Class III	0.035367564	1.5	NA	NA	0.0424117420131056	NA	NA
Testosterone decanoate	5721-91-5	CCCCCCCCCC(=O)O[C@H]1CC[C@H]2[C@@H]3CCC4=CC(=O)CC[C@]4(C)[C@H]3CC[C@]12C	DTXSID5046198	YES	YES	NO	NO	High (Class III)	Cramer Class III	0.035367124	1.5	NA	NA	0.0424122696547223	NA	NA
2,5-Dimethylfuran	625-86-5	Cc1ccc(C)o1	DTXSID7022093	NO	NO	NO	NO	High (Class III)	Cramer Class III	0.035335354	1.5	NA	NA	0.0424504025062265	NA	NA
Benzoic acid	65-85-0	OC(=O)c1ccccc1	DTXSID6020143	NO	NO	NO	NO	Low (Class I)	Cramer Class I	0.706147868	30	NA	4.4	0.0424840197917301	NA	6.23098956945375
2,9-Dichloro-5,12-dihydroquino[2,3-b]acridine-7,14-dione	3089-17-6	Clc1ccc2[nH]c3cc4c(cc3c(=O)c2c1)[nH]c1ccc(Cl)cc1c4=O	DTXSID1029253	YES	YES	NO	NO	High (Class III)	Cramer Class III	0.035152042	1.5	NA	500	0.0426717742314941	NA	14223.9247438314
Tetrabutylphosphonium bromide	3115-68-2	[Br-].CCCC[P+](CCCC)(CCCC)CCCC	DTXSID6047945	NO	NO	NO	NO	High (Class III)	Cramer Class III	0.035141626	1.5	NA	100	0.0426844221721556	NA	2845.62814481037
1-Methyl-4-(4-methylpentyl)cyclohex-3-ene-1-carbaldehyde	66327-54-6	CC(C)CCCC1=CCC(C)(CC1)C=O	DTXSID9052345	YES	YES	NO	NO	Low (Class I)	Cramer Class I	0.699721402	30	NA	NA	0.0428742066688993	NA	NA
1,1'-Oxybis-2-propanol	110-98-5	CC(O)COCC(C)O	DTXSID7026863	NO	NO	NO	NO	High (Class III)	Cramer Class III	0.034964834	1.5	NA	NA	0.0429002465734572	NA	NA
2,3-Xylidine	87-59-2	Cc1cccc(N)c1C	DTXSID3026304	YES	YES	NO	NO	High (Class III)	Cramer Class III	0.034707053	1.5	NA	NA	0.0432188811882127	NA	NA
Phenol, 4-mercapto-	637-89-8	Oc1ccc(S)cc1	DTXSID2073223	NO	NO	NO	NO	High (Class III)	Cramer Class III	0.034687891	1.5	NA	NA	0.0432427558077832	NA	NA
3-Mercaptopropyltrimethoxysilane	4420-74-0	CO[Si](CCCS)(OC)OC	DTXSID2044428	NO	NO	NO	NO	High (Class III)	Cramer Class III	0.034665384	1.5	NA	NA	0.043270831790007	NA	NA
2-Methoxyaniline hydrochloride	134-29-2	Cl.COc1ccccc1N	DTXSID8020092	YES	YES	NO	NO	High (Class III)	Cramer Class III	0.034619761	1.5	NA	150	0.043327855440712	NA	4332.7855440712
C.I. Pigment Red 112	6535-46-2	Cc1ccccc1NC(=O)c1cc2ccccc2c(N=Nc2cc(Cl)c(Cl)cc2Cl)c1O	DTXSID1064403	YES	YES	NO	NO	High (Class III)	Cramer Class III	0.034537614	1.5	NA	1000	0.0434309098480283	NA	28953.9398986855
Glucurolactone	32449-92-6	O[C@@H]1O[C@@H]2[C@@H](O)C(=O)O[C@@H]2[C@H]1O	DTXSID6041844	NO	NO	NO	NO	High (Class III)	Cramer Class III	0.034530482	1.5	NA	1000	0.0434398801615338	NA	28959.9201076892
2-Chloro-4,6-dimethylaniline	63133-82-4	Cc1cc(C)c(N)c(Cl)c1	DTXSID9040714	NO	NO	NO	NO	High (Class III)	Cramer Class III	0.034529492	1.5	NA	NA	0.0434411256325462	NA	NA
1,1-Dichloropropene	563-58-6	CC=C(Cl)Cl	DTXSID1029910	NO	NO	NO	NO	High (Class III)	Cramer Class III	0.034488539	1.5	NA	NA	0.0434927092736518	NA	NA
Decanenitrile	1975-78-6	CCCCCCCCCC#N	DTXSID9027449	NO	NO	NO	NO	High (Class III)	Cramer Class III	0.034457167	1.5	NA	NA	0.0435323078069651	NA	NA
S-(Propyl) chlorothioformate	13889-92-4	CCCSC(Cl)=O	DTXSID8025963	YES	YES	NO	NO	High (Class III)	Cramer Class III	0.03439754	1.5	NA	NA	0.043607769625386	NA	NA
Ethyl 4-chloro-3-oxobutanoate	638-07-3	CCOC(=O)CC(=O)CCl	DTXSID4044454	YES	YES	NO	NO	High (Class III)	Cramer Class III	0.034393887	1.5	NA	NA	0.0436124012386271	NA	NA
Metyridine	114-91-0	COCCc1ccccn1	DTXSID5057624	NO	NO	NO	NO	High (Class III)	Cramer Class III	0.034345904	1.5	NA	NA	0.0436733300133838	NA	NA
2,4-D-methyl	1928-38-7	COC(=O)COc1ccc(Cl)cc1Cl	DTXSID6041349	NO	NO	NO	NO	High (Class III)	Cramer Class III	0.034326287	1.5	NA	NA	0.0436982887196626	NA	NA
3-(3,4-Methylenedioxyphenyl)-2-methylpropanal	1205-17-0	CC(Cc1ccc2OCOc2c1)C=O	DTXSID7043908	YES	YES	NO	NO	High (Class III)	Cramer Class III	0.034285493	1.5	NA	100	0.0437502823716141	NA	2916.68549144094
Methyl L-cysteinate hydrochloride	18598-63-5	Cl.COC(=O)[C@@H](N)CS	DTXSID9046520	NO	NO	NO	NO	High (Class III)	Cramer Class III	0.034223034	1.5	NA	NA	0.0438301291463521	NA	NA
1,6-Hexanediylbis(trichlorosilane)	13083-94-8	Cl[Si](Cl)(Cl)CCCCCC[Si](Cl)(Cl)Cl	DTXSID6065345	NO	NO	NO	NO	High (Class III)	Cramer Class III	0.034087195	1.5	NA	NA	0.0440047941756428	NA	NA
Glycidyl methacrylate	106-91-2	CC(=C)C(=O)OCC1CO1	DTXSID0025361	YES	YES	NO	NO	High (Class III)	Cramer Class III	0.034041925	1.5	NA	0.3	0.0440633131058247	NA	8.81266262116493
{4-[(Ethenyloxy)methyl]cyclohexyl}methanol	114651-37-5	OCC1CCC(COC=C)CC1	DTXSID8029575	YES	YES	NO	NO	High (Class III)	Cramer Class III	0.034016745	1.5	NA	NA	0.0440959298133904	NA	NA
Dimercaprol	59-52-9	OCC(S)CS	DTXSID5040461	NO	NO	NO	NO	High (Class III)	Cramer Class III	0.033927882	1.5	NA	NA	0.0442114246919392	NA	NA
2,2'-[Cyclohexane-1,4-diylbis(methanediyloxymethanediyl)]dioxirane	14228-73-0	C(OCC1CCC(COCC2CO2)CC1)C1CO1	DTXSID1044805	YES	YES	NO	NO	High (Class III)	Cramer Class III	0.033842605	1.5	NA	300	0.0443228291675537	NA	8864.56583351075
Anthranilic acid	118-92-3	Nc1ccccc1C(O)=O	DTXSID8020094	NO	NO	NO	NO	Low (Class I)	Cramer Class I	0.676407997	30	NA	NA	0.0443519298013267	NA	NA
4-Heptadecylidene-3-hexadecyl-2-oxetanone	10126-68-8	CCCCCCCCCCCCCCCC\C=C1/OC(=O)C1CCCCCCCCCCCCCCCC	DTXSID0029715	YES	YES	NO	NO	High (Class III)	Cramer Class III	0.033805021	1.5	NA	NA	0.0443721067352687	NA	NA
(Z)-9-Octadecenenitrile	112-91-4	CCCCCCCC\C=C/CCCCCCCC#N	DTXSID3026934	NO	NO	NO	NO	High (Class III)	Cramer Class III	0.033736488	1.5	NA	NA	0.0444622451513032	NA	NA
N-(2-chloroethyl)-N-(propan-2-yl)propan-2-amine hydrochloride	4261-68-1	Cl.CC(C)N(CCCl)C(C)C	DTXSID6048701	YES	YES	NO	NO	High (Class III)	Cramer Class III	0.033727379	1.5	NA	NA	0.0444742533951423	NA	NA
(3-Chloropropyl)(triethoxy)silane	5089-70-3	CCO[Si](CCCCl)(OCC)OCC	DTXSID5029267	YES	YES	NO	NO	High (Class III)	Cramer Class III	0.033725801	1.5	NA	300	0.0444763343055959	NA	8895.26686111918
1-Undecanol	112-42-5	CCCCCCCCCCCO	DTXSID0026915	NO	NO	NO	NO	Low (Class I)	Cramer Class I	0.670333871	30	NA	297.4	0.0447538179075543	NA	443.659514856888
Resorcinol monobenzoate	136-36-7	Oc1cccc(OC(=O)c2ccccc2)c1	DTXSID1038878	NO	NO	NO	NO	Low (Class I)	Cramer Class I	0.669359235	30	NA	NA	0.044818982739515	NA	NA
Dipentaerythritol pentaacrylate	60506-81-2	OCC(COCC(COC(=O)C=C)(COC(=O)C=C)COC(=O)C=C)(COC(=O)C=C)COC(=O)C=C	DTXSID7041887	NO	NO	NO	NO	High (Class III)	Cramer Class III	0.033319396	1.5	NA	NA	0.0450188232703858	NA	NA
(1R,5R)-3,3,5-trimethylcyclohexanol	933-48-2	C[C@H]1C[C@@H](O)CC(C)(C)C1	DTXSID1047570	NO	NO	NO	NO	Low (Class I)	Cramer Class I	0.665739601	30	NA	NA	0.045062664073066	NA	NA
Allyl isothiocyanate	57-06-7	C=CCN=C=S	DTXSID3020047	YES	YES	NO	NO	High (Class III)	Cramer Class III	0.033229795	1.5	NA	12	0.0451402122703435	NA	361.121698162748
9,10-Anthracenedione, 1,4-diamino-2,3-diphenoxy-	6408-72-6	Nc1c(Oc2ccccc2)c(Oc2ccccc2)c(N)c2C(=O)c3ccccc3C(=O)c12	DTXSID1064320	YES	YES	NO	NO	High (Class III)	Cramer Class III	0.033124913	1.5	NA	1000	0.0452831378002412	NA	30188.7585334941
Hexanedioic acid, bis(1-methylheptyl) ester	108-63-4	CCCCCCC(C)OC(=O)CCCCC(=O)OC(C)CCCCCC	DTXSID6026795	NO	NO	NO	NO	Low (Class I)	Cramer Class I	0.661099342	30	NA	200	0.0453789590974967	NA	302.526393983312
4-Chlorobenzonitrile	623-03-0	Clc1ccc(cc1)C#N	DTXSID8044703	NO	NO	NO	NO	High (Class III)	Cramer Class III	0.033051237	1.5	NA	NA	0.0453840804808607	NA	NA
Melinamide	14417-88-0	CCCCC\C=C/C\C=C/CCCCCCCC(=O)NC(C)c1ccccc1	DTXSID9048809	NO	NO	NO	NO	High (Class III)	Cramer Class III	0.033033194	1.5	NA	NA	0.0454088696357973	NA	NA
1,3,5-Tris[3-(trimethoxysilyl)propyl]-1,3,5-triazinane-2,4,6-trione	26115-70-8	CO[Si](CCCn1c(=O)n(CCC[Si](OC)(OC)OC)c(=O)n(CCC[Si](OC)(OC)OC)c1=O)(OC)OC	DTXSID2044896	NO	NO	NO	NO	High (Class III)	Cramer Class III	0.032982127	1.5	NA	300	0.0454791772525768	NA	9095.83545051537
Ubidecarenone	303-98-0	COC1=C(OC)C(=O)C(C\C=C(/C)CC\C=C(/C)CC\C=C(/C)CC\C=C(/C)CC\C=C(/C)CC\C=C(/C)CC\C=C(/C)CC\C=C(/C)CC\C=C(/C)CCC=C(C)C)=C(C)C1=O	DTXSID6046054	YES	YES	NO	NO	High (Class III)	Cramer Class III	0.032932051	1.5	NA	NA	0.0455483322311143	NA	NA
Hygromycin B	31282-04-9	CN[C@H]1C[C@@H](N)[C@H](O)[C@@H](O[C@@H]2O[C@H](CO)[C@H](O)[C@@H]3OC4(O[C@H]23)O[C@H](C(N)CO)[C@H](O)[C@H](O)[C@H]4O)[C@@H]1O	DTXSID7041045	NO	NO	NO	NO	High (Class III)	Cramer Class III	0.032930493	1.5	NA	NA	0.0455504872034561	NA	NA
3-sec-Butyl-2-methoxypyrazine	24168-70-5	CCC(C)c1nccnc1OC	DTXSID0047082	NO	NO	NO	NO	High (Class III)	Cramer Class III	0.032887544	1.5	NA	NA	0.0456099731862008	NA	NA
Allyl acetate	591-87-7	CC(=O)OCC=C	DTXSID9024437	NO	NO	NO	NO	High (Class III)	Cramer Class III	0.0328872	1.5	NA	NA	0.045610450266365	NA	NA
4-(1-Hydroxyethyl)phenyl acetate	53744-50-6	CC(O)c1ccc(OC(C)=O)cc1	DTXSID9052181	NO	NO	NO	NO	Low (Class I)	Cramer Class I	0.65607174	30	NA	NA	0.0457267066555862	NA	NA
Dicyclopentadiene	77-73-6	C1C=CC2C3CC(C=C3)C12	DTXSID5025023	NO	NO	NO	NO	High (Class III)	Cramer Class III	0.032695638	1.5	NA	4	0.0458776794629302	NA	122.340478567814
4-Heptanamine	16751-59-0	CCCC(N)CCC	DTXSID5066116	NO	NO	NO	NO	Low (Class I)	Cramer Class I	0.652877488	30	NA	NA	0.0459504279920891	NA	NA
1H-Azepine-1-carboxamide, N-[3-[[[(hexahydro-2-oxo-1H-azepin-1-yl)carbonyl]amino]methyl]-3,5,5-trimethylcyclohexyl]hexahydro-2-oxo-	55954-19-3	CC1(C)CC(CC(C)(CNC(=O)N2CCCCCC2=O)C1)NC(=O)N1CCCCCC1=O	DTXSID7029376	NO	NO	NO	NO	High (Class III)	Cramer Class III	0.032629823	1.5	NA	NA	0.0459702156521045	NA	NA
1,8-Octanedithiol	1191-62-4	SCCCCCCCCS	DTXSID8047474	NO	NO	NO	NO	High (Class III)	Cramer Class III	0.032571559	1.5	NA	0.705	0.0460524471671743	NA	21.6446501685719
Boric acid compd. with 1-amino-2-propanol (1:x)	26038-90-4	OB(O)O.CC(O)CN	DTXSID0051364	NO	NO	NO	NO	High (Class III)	Cramer Class III	0.032549905	1.5	NA	NA	0.0460830838062354	NA	NA
1,2-Bis(2-chloroethoxy)ethane	112-26-5	ClCCOCCOCCCl	DTXSID8047000	YES	YES	NO	NO	High (Class III)	Cramer Class III	0.03246021	1.5	NA	NA	0.0462104219288785	NA	NA
1-Decene, dimer	17438-89-0	CCCCCCCCC(C)CCCCCCCCC=C	DTXSID3029314	NO	NO	NO	NO	Low (Class I)	Cramer Class I	0.646653362	30	NA	1000	0.0463927070713969	NA	1546.42356904656
4-Methyl-2-pentanol	108-11-2	CC(C)CC(C)O	DTXSID2026781	NO	NO	NO	NO	Low (Class I)	Cramer Class I	0.646113552	30	NA	100	0.046431466894847	NA	154.771556316157
1,3-Benzenedicarboxylic acid	121-91-5	OC(=O)c1cccc(c1)C(O)=O	DTXSID3021485	NO	NO	NO	NO	Low (Class I)	Cramer Class I	0.645185279	30	NA	142	0.0464982710803605	NA	220.09181644704
Acenaphthenequinone	82-86-0	O=c1c2cccc3cccc(c23)c1=O	DTXSID7049429	NO	NO	NO	NO	High (Class III)	Cramer Class III	0.032205873	1.5	NA	NA	0.0465753559917472	NA	NA
Quino[2,3-b]acridine-7,14-dione, 2-[(1,3-dihydro-1,3-dioxo-2H-isoindol-2-yl)methyl]-5,12-dihydro-	75641-02-0	O=C1N(Cc2ccc3[nH]c4cc5c(cc4c(=O)c3c2)[nH]c2ccccc2c5=O)C(=O)c2ccccc12	DTXSID0074631	YES	YES	NO	NO	High (Class III)	Cramer Class III	0.032149735	1.5	NA	NA	0.0466566831732828	NA	NA
tert-Amyl methyl ether	994-05-8	CCC(C)(C)OC	DTXSID8024521	NO	NO	NO	NO	High (Class III)	Cramer Class III	0.032115087	1.5	6.27828776154944	125	0.046707019663375	195.493406620678	3892.25163861459
N-Isopropylphthalimide	304-17-6	CC(C)N1C(=O)c2ccccc2C1=O	DTXSID6044644	NO	NO	NO	NO	High (Class III)	Cramer Class III	0.032084273	1.5	NA	NA	0.0467518774696874	NA	NA
Cyclohexanethiol	1569-69-3	SC1CCCCC1	DTXSID2027416	NO	NO	NO	NO	High (Class III)	Cramer Class III	0.031876897	1.5	NA	NA	0.0470560230501733	NA	NA
Sodium pyruvate	113-24-6	[Na+].CC(=O)C([O-])=O	DTXSID6040614	NO	NO	NO	NO	High (Class III)	Cramer Class III	0.031842045	1.5	NA	NA	0.047107527170444	NA	NA
3,5-Dimethylphenol	108-68-9	Cc1cc(C)cc(O)c1	DTXSID1025148	NO	NO	NO	NO	High (Class III)	Cramer Class III	0.031836511	1.5	NA	NA	0.0471157156636919	NA	NA
Dimethyl terephthalate	120-61-6	COC(=O)c1ccc(cc1)C(=O)OC	DTXSID0020498	NO	NO	NO	NO	Low (Class I)	Cramer Class I	0.635286248	30	NA	100	0.0472228071903738	NA	157.409357301246
1-Hexylpyridinium hexafluorophosphate	797789-00-5	F[P-](F)(F)(F)(F)F.CCCCCC[n+]1ccccc1	DTXSID7047936	NO	NO	NO	NO	High (Class III)	Cramer Class III	0.031736538	1.5	NA	NA	0.047264134481209	NA	NA
1,1-Bis(trifluoromethyl)ethene	382-10-5	FC(F)(F)C(=C)C(F)(F)F	DTXSID9052056	NO	NO	NO	NO	High (Class III)	Cramer Class III	0.031712001	1.5	NA	NA	0.0473007048656438	NA	NA
2,5-Bis(p-toluidino)terephthalic acid	10291-28-8	Cc1ccc(Nc2cc(C(O)=O)c(Nc3ccc(C)cc3)cc2C(O)=O)cc1	DTXSID4065024	NO	NO	NO	NO	High (Class III)	Cramer Class III	0.031631054	1.5	NA	NA	0.047421752054168	NA	NA
Isopentyl benzoate	94-46-2	CC(C)CCOC(=O)c1ccccc1	DTXSID8047185	NO	NO	NO	NO	Low (Class I)	Cramer Class I	0.631812626	30	NA	NA	0.0474824319196179	NA	NA
D&C Red No. 36	2814-77-9	Oc1ccc2ccccc2c1\N=N\c1ccc(cc1Cl)[N+]([O-])=O	DTXSID7044637	YES	YES	NO	NO	High (Class III)	Cramer Class III	0.031588839	1.5	NA	1000	0.0474851259965585	NA	31656.7506643723
Sodium n-butylate	2372-45-4	[Na+].CCCC[O-]	DTXSID2027464	NO	NO	NO	NO	High (Class III)	Cramer Class III	0.031529371	1.5	NA	NA	0.0475746883754833	NA	NA
Cyanamide	420-04-2	NC#N	DTXSID9034490	NO	NO	NO	NO	High (Class III)	Cramer Class III	0.03150108	1.5	NA	0.6	0.0476174150219612	NA	19.0469660087845
3-Phenyl-5-methylisoxazole-4-carbonyl chloride	16883-16-2	Cc1onc(c1C(Cl)=O)-c1ccccc1	DTXSID6057663	YES	YES	NO	NO	High (Class III)	Cramer Class III	0.031323341	1.5	NA	NA	0.0478876119887722	NA	NA
Sulisobenzone	4065-45-6	COc1cc(O)c(cc1S(O)(=O)=O)C(=O)c1ccccc1	DTXSID2042436	NO	NO	NO	NO	Low (Class I)	Cramer Class I	0.626450785	30	0.0038563612748785	5	0.0478888377480443	0.00615588864634993	7.98147295800739
Heptamethyleneimine	1121-92-2	C1CCCNCCC1	DTXSID2020680	NO	NO	NO	NO	High (Class III)	Cramer Class III	0.031320621	1.5	NA	NA	0.0478917707283007	NA	NA
1H-Naphth[2,3-f]isoindole-1,3,5,10(2H)-tetrone, 4,11-diamino-2-[3-(2-methoxyethoxy)propyl]-	65059-45-2	COCCOCCCn1c(=O)c2c(N)c3c(c(N)c2c1=O)c(=O)c1ccccc1c3=O	DTXSID4070162	YES	YES	NO	NO	High (Class III)	Cramer Class III	0.03130778	1.5	NA	150	0.0479114137125021	NA	4791.14137125021
4-Nitroacetophenone	100-19-6	CC(=O)c1ccc(cc1)[N+]([O-])=O	DTXSID1025724	YES	YES	NO	NO	High (Class III)	Cramer Class III	0.031230961	1.5	NA	NA	0.0480292617316515	NA	NA
Sodium benzenethiolate	930-69-8	[Na+].[S-]c1ccccc1	DTXSID1027342	NO	NO	NO	NO	High (Class III)	Cramer Class III	0.031230742	1.5	NA	NA	0.0480295985282706	NA	NA
Piperonal	120-57-0	O=Cc1ccc2OCOc2c1	DTXSID7025924	YES	YES	NO	NO	High (Class III)	Cramer Class III	0.031206397	1.5	NA	17	0.0480670677874155	NA	544.760101590709
Carbonyl sulfide	463-58-1	O=C=S	DTXSID6023949	NO	NO	NO	NO	High (Class III)	Cramer Class III	0.031193313	1.5	NA	NA	0.0480872294648536	NA	NA
7-Benzothiazolesulfonic acid, 2-[4-[[2-(cyanoimino)hexahydro-4,6-dioxo-5-pyrimidinyl]azo]phenyl]-6-methyl-, compd. with 2,2',2''-nitrilotris[ethanol]	96294-16-5	OCCN(CCO)CCO.Cc1ccc2nc(sc2c1S(O)(=O)=O)-c1ccc(cc1)N=NC1C(=O)NC(NC1=O)=NC#N	DTXSID1072979	NO	NO	NO	NO	High (Class III)	Cramer Class III	0.03118083	1.5	NA	NA	0.0481064808088816	NA	NA
C.I. Pigment Yellow 12	6358-85-6	CC(=O)C(\N=N\c1ccc(cc1Cl)-c1ccc(\N=N\C(C(C)=O)C(=O)Nc2ccccc2)c(Cl)c1)C(=O)Nc1ccccc1	DTXSID1021451	NO	NO	NO	NO	High (Class III)	Cramer Class III	0.031158163	1.5	NA	500	0.0481414774035299	NA	16047.15913451
2-(2H-Benzotriazol-2-yl)-4-methylphenol	2440-22-4	Cc1ccc(O)c(c1)-n1nc2ccccc2n1	DTXSID1027479	NO	NO	NO	NO	High (Class III)	Cramer Class III	0.031097583	1.5	NA	30	0.0482352599557335	NA	964.705199114671
Allyl hexanoate	123-68-2	CCCCCC(=O)OCC=C	DTXSID1047653	NO	NO	NO	NO	High (Class III)	Cramer Class III	0.031070522	1.5	NA	214	0.0482772706554463	NA	6887.55728017701
Magnesium carbonate (1:1)	7757-69-9	[Mg++].[O-]C([O-])=O	DTXSID4049660	NO	NO	NO	NO	High (Class III)	Cramer Class III	0.03099134	1.5	NA	NA	0.0484006177209504	NA	NA
N-Sodiohexamethyldisilazane	1070-89-9	[Na+].C[Si](C)(C)[N-][Si](C)(C)C	DTXSID5061451	NO	NO	NO	NO	High (Class III)	Cramer Class III	0.030971664	1.5	NA	NA	0.0484313661674749	NA	NA
2-Pentylfuran	3777-69-3	CCCCCc1ccco1	DTXSID9047679	NO	NO	NO	NO	High (Class III)	Cramer Class III	0.030931329	1.5	NA	25.6	0.0484945215254087	NA	827.639834033643
5,5-Dimethylhydantoin	77-71-4	CC1(C)NC(=O)NC1=O	DTXSID5021754	NO	NO	NO	NO	High (Class III)	Cramer Class III	0.030909553	1.5	NA	250	0.0485286862608463	NA	8088.11437680771
1,1,1,2-Tetrabromoethane	630-16-0	BrCC(Br)(Br)Br	DTXSID6026082	YES	YES	NO	NO	High (Class III)	Cramer Class III	0.030866943	1.5	NA	NA	0.0485956772590016	NA	NA
Benzenesulfonic acid, C10-16-alkyl derivs., potassium salts	68584-27-0	[K+].CCCCCCCCCCC(CC)c1ccc(cc1)S([O-])(=O)=O	DTXSID0050477	NO	NO	NO	NO	High (Class III)	Cramer Class III	0.030692737	1.5	NA	NA	0.0488714968625965	NA	NA
Pyrazineethanethiol	35250-53-4	SCCc1cnccn1	DTXSID2025977	NO	NO	NO	NO	High (Class III)	Cramer Class III	0.030654964	1.5	NA	1.63	0.0489317162466738	NA	53.1724649880522
Hexamethyldisilazane lithium salt	4039-32-1	[Li+].C[Si](C)(C)[N-][Si](C)(C)C	DTXSID2044426	NO	NO	NO	NO	High (Class III)	Cramer Class III	0.03060067	1.5	NA	NA	0.0490185345614982	NA	NA
2-Iodoethylbenzene	17376-04-4	ICCc1ccccc1	DTXSID5025447	YES	YES	NO	NO	High (Class III)	Cramer Class III	0.030527797	1.5	NA	NA	0.0491355468591461	NA	NA
1-Bromo-3-chloropropane	109-70-6	ClCCCBr	DTXSID1051565	YES	YES	NO	NO	High (Class III)	Cramer Class III	0.030505886	1.5	NA	600	0.0491708387030621	NA	19668.3354812248
Butyl propionate	590-01-2	CCCCOC(=O)CC	DTXSID5027223	NO	NO	NO	NO	Low (Class I)	Cramer Class I	0.609725888	30	NA	NA	0.0492024376698271	NA	NA
Acrolein	107-02-8	C=CC=O	DTXSID5020023	YES	YES	NO	NO	High (Class III)	Cramer Class III	0.030477881	1.5	NA	0.05	0.0492160199719922	NA	1.64053399906641
Acetic acid, (ethylenedinitrilo)tetra-, lead(II) complex	15954-94-6	[Pb++].OC(=O)CN(CCN(CC(O)=O)CC([O-])=O)CC([O-])=O	DTXSID20166677	NO	NO	NO	NO	High (Class III)	Cramer Class III	0.030083767	1.5	NA	NA	0.0498607770762219	NA	NA
(+)-Tubocurarine chloride hydrochloride	57-94-3	Cl.[Cl-].COc1cc2CC[N+](C)(C)[C@@H]3Cc4ccc(O)c(Oc5cc6[C@H](Cc7ccc(Oc(c1O)c23)cc7)N(C)CCc6cc5OC)c4	DTXSID2023727	NO	NO	NO	NO	High (Class III)	Cramer Class III	0.030026494	1.5	NA	NA	0.0499558822951491	NA	NA
Octadecanoic acid, branched and linear	68201-37-6	CCCCC(CC)CCCCCC(C)CCCC(O)=O	DTXSID0029424	NO	NO	NO	NO	Low (Class I)	Cramer Class I	0.59990232	30	NA	741	0.0500081413254078	NA	1235.20109073757
1,2-Oxathiane, 2,2-dioxide	1633-83-6	O=S1(=O)CCCCO1	DTXSID4061836	NO	NO	NO	NO	Low (Class I)	Cramer Class I	0.59904751	30	NA	NA	0.0500795003721825	NA	NA
1,3-Diaminopropane	109-76-2	NCCCN	DTXSID1021906	NO	NO	NO	NO	Low (Class I)	Cramer Class I	0.598579056	30	NA	9	0.0501186930937323	NA	15.0356079281197
Potassium (E,E)-hexa-2,4-dienoate	24634-61-5	[K+].C\C=C\C=C\C([O-])=O	DTXSID7027835	NO	NO	NO	NO	High (Class III)	Cramer Class III	0.029832526	1.5	NA	340	0.0502806902774509	NA	11396.9564628889
Triethylene glycol dimethyl ether	112-49-2	COCCOCCOCCOC	DTXSID8026224	NO	NO	NO	NO	High (Class III)	Cramer Class III	0.029798446	1.5	1.32998878861955	175	0.0503381954884493	44.632823759318	5872.78947365242
Nitrogen mustard N-oxide	126-85-2	C[N+]([O-])(CCCl)CCCl	DTXSID7020976	YES	YES	NO	NO	High (Class III)	Cramer Class III	0.029790422	1.5	NA	NA	0.0503517539966369	NA	NA
(E)-beta-Nitrostyrene	5153-67-3	[O-][N+](=O)\C=C\c1ccccc1	DTXSID6033247	NO	NO	NO	NO	High (Class III)	Cramer Class III	0.029788817	1.5	NA	NA	0.0503544669128687	NA	NA
Alkenes, C11-13, C12-rich	68526-58-9	CCCCC\C=C\CCCCC	DTXSID3028681	NO	NO	NO	NO	Low (Class I)	Cramer Class I	0.593780941	30	NA	NA	0.0505236829418545	NA	NA
Nitrogen mustard hydrochloride	55-86-7	Cl.CN(CCCl)CCCl	DTXSID8025757	YES	YES	NO	NO	High (Class III)	Cramer Class III	0.029675307	1.5	NA	NA	0.050547076058893	NA	NA
Tributylamine	102-82-9	CCCCN(CCCC)CCCC	DTXSID4026183	NO	NO	NO	NO	Low (Class I)	Cramer Class I	0.592365746	30	NA	4.5	0.0506443868548739	NA	7.59665802823109
1,3-Dichloro-5-ethyl-5-methylhydantoin	89415-87-2	CCC1(C)N(Cl)C(=O)N(Cl)C1=O	DTXSID4035839	NO	NO	NO	NO	High (Class III)	Cramer Class III	0.029597204	1.5	NA	NA	0.0506804629248087	NA	NA
1,3-Benzenedicarbonitrile	626-17-5	N#Cc1cccc(c1)C#N	DTXSID7027259	NO	NO	NO	NO	High (Class III)	Cramer Class III	0.029594126	1.5	NA	NA	0.050685734054116	NA	NA
(2E)-1,4-Dichlorobut-2-ene	110-57-6	ClC\C=C\CCl	DTXSID6020434	YES	YES	NO	NO	High (Class III)	Cramer Class III	0.029556323	1.5	NA	NA	0.050750561901763	NA	NA
1-Octanesulfonyl chloride	7795-95-1	CCCCCCCCS(Cl)(=O)=O	DTXSID4027658	NO	NO	NO	NO	High (Class III)	Cramer Class III	0.029554823	1.5	NA	NA	0.0507531376520171	NA	NA
2-Ethyl-2-(hydroxymethyl)-1,3-propanediol	77-99-6	CCC(CO)(CO)CO	DTXSID2026448	NO	NO	NO	NO	Low (Class I)	Cramer Class I	0.590741736	30	NA	100	0.0507836135011121	NA	169.278711670374
5,7-Dimethoxy-2H-chromen-2-one	487-06-9	COc1cc(OC)c2ccc(=O)oc2c1	DTXSID1041421	YES	YES	NO	NO	High (Class III)	Cramer Class III	0.029531717	1.5	NA	NA	0.0507928475679216	NA	NA
Tetrahydrophthalic anhydride	85-43-8	O=C1OC(=O)C2CC=CCC12	DTXSID3026516	NO	NO	NO	NO	High (Class III)	Cramer Class III	0.029522355	1.5	NA	250	0.0508089547734251	NA	8468.15912890418
Tetraethylene glycol monoethyl ether	5650-20-4	CCOCCOCCOCCOCCO	DTXSID4029274	NO	NO	NO	NO	Low (Class I)	Cramer Class I	0.590004939	30	NA	NA	0.050847031977134	NA	NA
4-Nitrobenzaldehyde	555-16-8	[O-][N+](=O)c1ccc(C=O)cc1	DTXSID5022061	YES	YES	NO	NO	High (Class III)	Cramer Class III	0.029491059	1.5	NA	NA	0.0508628733881683	NA	NA
Butanoic acid, 3-oxo-, butyl ester	591-60-6	CCCCOC(=O)CC(C)=O	DTXSID3060453	NO	NO	NO	NO	Low (Class I)	Cramer Class I	0.589582141	30	NA	NA	0.0508834951294768	NA	NA
N-[3-(Dimethylamino)propyl]dodecanamide	3179-80-4	CCCCCCCCCCCC(=O)NCCCN(C)C	DTXSID8044913	NO	NO	NO	NO	High (Class III)	Cramer Class III	0.029411264	1.5	NA	NA	0.0510008682387809	NA	NA
Benzoyl chloride	98-88-4	ClC(=O)c1ccccc1	DTXSID9026631	YES	YES	NO	NO	High (Class III)	Cramer Class III	0.029395276	1.5	NA	750	0.0510286074537963	NA	25514.3037268982
2-Methyl-3-furanthiol	28588-74-1	Cc1occc1S	DTXSID5047118	NO	NO	NO	NO	High (Class III)	Cramer Class III	0.029238762	1.5	NA	5	0.0513017616819754	NA	171.005872273251
Methylamine methyldithiocarbamate	21160-95-2	CN.CNC(S)=S	DTXSID3066685	NO	NO	NO	NO	High (Class III)	Cramer Class III	0.029140558	1.5	NA	NA	0.0514746491813918	NA	NA
1-Butanethiol	109-79-5	CCCCS	DTXSID6026824	NO	NO	NO	NO	Low (Class I)	Cramer Class I	0.580846418	30	NA	NA	0.0516487647514424	NA	NA
3-Chloro-4-fluorobenzoyl chloride	65055-17-6	Fc1ccc(cc1Cl)C(Cl)=O	DTXSID7049344	YES	YES	NO	NO	High (Class III)	Cramer Class III	0.029002332	1.5	NA	NA	0.0517199789313494	NA	NA
8-Bromotheophylline	10381-75-6	Cn1c2nc(Br)[nH]c2c(=O)n(C)c1=O	DTXSID7044768	NO	NO	NO	NO	High (Class III)	Cramer Class III	0.028794769	1.5	NA	NA	0.0520927950489896	NA	NA
2-[4-(Diethylamino)-2-hydroxybenzoyl]benzoic acid	5809-23-4	CCN(CC)c1ccc(C(=O)c2ccccc2C(O)=O)c(O)c1	DTXSID4027604	YES	YES	NO	NO	High (Class III)	Cramer Class III	0.028709282	1.5	0.00292994200389358	NA	0.0522479106234701	0.102055565300922	NA
Pyridine hydrochloride	628-13-7	Cl.c1ccncc1	DTXSID6027262	NO	NO	NO	NO	High (Class III)	Cramer Class III	0.028453593	1.5	NA	NA	0.0527174195540085	NA	NA
3-Hydroxy-2-naphthoic acid	92-70-6	OC(=O)c1cc2ccccc2cc1O	DTXSID3026560	NO	NO	NO	NO	High (Class III)	Cramer Class III	0.028355759	1.5	NA	60	0.0528993069802857	NA	2115.97227921143
3-tert-Butylphenol	585-34-2	CC(C)(C)c1cccc(O)c1	DTXSID9044825	NO	NO	NO	NO	Low (Class I)	Cramer Class I	0.567024219	30	0.86034080791497	NA	0.0529077929914666	1.51729111224254	NA
Difluoromethyl 2,2,2-trifluoroethyl ether	1885-48-9	FC(F)OCC(F)(F)F	DTXSID5073951	NO	NO	NO	NO	High (Class III)	Cramer Class III	0.02832604	1.5	NA	NA	0.0529548076610779	NA	NA
Sodium octyl sulfate	142-31-4	[Na+].CCCCCCCCOS([O-])(=O)=O	DTXSID9036226	NO	NO	NO	NO	High (Class III)	Cramer Class III	0.028311914	1.5	NA	102	0.0529812290331201	NA	3602.72357425217
3-Iodo-2-propynyl-N-butylcarbamate	55406-53-6	CCCCNC(=O)OCC#CI	DTXSID0028038	YES	YES	YES	NO	High (Class III)	Anti-cholinesterase	0.005654435	0.3	26.566312427113	10	0.0530556987568165	4698.31423070793	1768.52329189389
Tobramycin	32986-56-4	NC[C@H]1O[C@H](O[C@@H]2[C@@H](N)C[C@@H](N)[C@H](O[C@H]3O[C@H](CO)[C@@H](O)[C@H](N)[C@H]3O)[C@H]2O)[C@H](N)C[C@@H]1O	DTXSID8023680	NO	NO	NO	NO	High (Class III)	Cramer Class III	0.02825871	1.5	NA	NA	0.0530809792803705	NA	NA
Ethyl 3-aminobenzoate methanesulfonic acid salt	886-86-2	CS(O)(=O)=O.CCOC(=O)c1cccc(N)c1	DTXSID6022133	YES	YES	NO	NO	High (Class III)	Cramer Class III	0.028223292	1.5	NA	NA	0.0531475917125472	NA	NA
4,4'-Dichlorodiphenyl sulfone	80-07-9	Clc1ccc(cc1)S(=O)(=O)c1ccc(Cl)cc1	DTXSID9024986	NO	NO	NO	NO	High (Class III)	Cramer Class III	0.028211412	1.5	NA	1.5	0.053169972491983	NA	53.169972491983
2-Propyl-1-heptanol	10042-59-8	CCCCCC(CO)CCC	DTXSID9029302	NO	NO	NO	NO	Low (Class I)	Cramer Class I	0.563419534	30	NA	30	0.0532462901792113	NA	53.2462901792113
2-Ethylhexanoyl chloride	760-67-8	CCCCC(CC)C(Cl)=O	DTXSID5027308	YES	YES	NO	NO	High (Class III)	Cramer Class III	0.028107566	1.5	NA	NA	0.0533664138687783	NA	NA
3'-Chloropropiophenone	34841-35-5	CCC(=O)c1cccc(Cl)c1	DTXSID1049277	NO	NO	NO	NO	High (Class III)	Cramer Class III	0.028061449	1.5	NA	NA	0.0534541177827275	NA	NA
N,N-Bis(2-hydroxyethyl)dodecanamide	120-40-1	CCCCCCCCCCCC(=O)N(CCO)CCO	DTXSID5025491	NO	NO	NO	NO	High (Class III)	Cramer Class III	0.028037035	1.5	NA	750	0.0535006643890839	NA	26750.332194542
Pentaerythritol tetranitrate	78-11-5	[O-][N+](=O)OCC(CO[N+]([O-])=O)(CO[N+]([O-])=O)CO[N+]([O-])=O	DTXSID2023430	NO	NO	NO	NO	High (Class III)	Cramer Class III	0.02796845	1.5	NA	400	0.053631860185316	NA	14301.8293827509
1-(2-Isocyanatopropan-2-yl)-3-(prop-1-en-2-yl)benzene	2094-99-7	CC(=C)c1cccc(c1)C(C)(C)N=C=O	DTXSID9044871	YES	YES	NO	NO	High (Class III)	Cramer Class III	0.027963379	1.5	NA	NA	0.0536415860186282	NA	NA
2-Isobutylthiazole	18640-74-9	CC(C)Cc1nccs1	DTXSID5025653	NO	NO	NO	NO	High (Class III)	Cramer Class III	0.027905427	1.5	NA	NA	0.0537529850376416	NA	NA
Polyoxyethylene 2,6,8-trimethyl-4-nonyl ether	60828-78-6	CC(C)CC(C)CC(CC(C)C)OCCO	DTXSID9049829	NO	NO	NO	NO	Low (Class I)	Cramer Class I	0.557897088	30	NA	NA	0.0537733582864659	NA	NA
Monoethanolamine etidronate	42220-47-3	NCCO.CC(O)(P(O)(O)=O)P(O)(O)=O	DTXSID8029365	NO	NO	NO	NO	High (Class III)	Cramer Class III	0.027878752	1.5	NA	200	0.0538044170700324	NA	7173.92227600432
2,3-Butanedithiol	4532-64-3	CC(S)C(C)S	DTXSID5047089	NO	NO	NO	NO	High (Class III)	Cramer Class III	0.027834704	1.5	NA	0.7	0.0538895617499651	NA	25.1484621499837
Bis(2-chloroethyl) ether	111-44-4	ClCCOCCCl	DTXSID9020168	YES	YES	NO	NO	High (Class III)	Cramer Class III	0.027818452	1.5	NA	3	0.0539210449237075	NA	107.842089847415
Tetraammonium ethylenediaminetetraacetate	22473-78-5	[NH4+].[NH4+].[NH4+].[NH4+].[O-]C(=O)CN(CCN(CC([O-])=O)CC([O-])=O)CC([O-])=O	DTXSID8027820	NO	NO	NO	NO	High (Class III)	Cramer Class III	0.027788356	1.5	NA	15	0.0539794437641435	NA	539.794437641435
1H-Indene	95-13-6	C1C=Cc2ccccc12	DTXSID8042052	NO	NO	NO	NO	High (Class III)	Cramer Class III	0.027733697	1.5	NA	NA	0.0540858292350998	NA	NA
2,4-Dihydroxybenzoic acid	89-86-1	OC(=O)c1ccc(O)cc1O	DTXSID0025074	NO	NO	NO	NO	Low (Class I)	Cramer Class I	0.554522117	30	NA	NA	0.0541006374322848	NA	NA
Alkenes, C9-​11, C10-​rich	68526-56-7	CC\C=C\CC\C=C\C=C	DTXSID7029455	NO	NO	NO	NO	Low (Class I)	Cramer Class I	0.554475525	30	NA	5	0.0541051834524166	NA	9.01753057540276
2,3-Benzofuran	271-89-6	c1cc2ccccc2o1	DTXSID6020141	NO	NO	NO	NO	High (Class III)	Cramer Class III	0.02766135	1.5	NA	NA	0.0542272882559962	NA	NA
Decanamide, N-[3-(dimethylamino)propyl]-	22890-11-5	CCCCCCCCCC(=O)NCCCN(C)C	DTXSID2041830	NO	NO	NO	NO	High (Class III)	Cramer Class III	0.027611095	1.5	NA	NA	0.0543259874336748	NA	NA
3-Nitroacetophenone	121-89-1	CC(=O)c1cccc(c1)[N+]([O-])=O	DTXSID1025722	YES	YES	NO	NO	High (Class III)	Cramer Class III	0.02752685	1.5	NA	NA	0.0544922502938041	NA	NA
2-Chlorotoluene	95-49-8	Cc1ccccc1Cl	DTXSID8023977	NO	NO	NO	NO	High (Class III)	Cramer Class III	0.027392359	1.5	NA	20	0.0547597963359052	NA	730.130617812069
Bis(2-butoxyethyl) adipate	141-18-4	CCCCOCCOC(=O)CCCCC(=O)OCCOCCCC	DTXSID2051712	NO	NO	NO	NO	Low (Class I)	Cramer Class I	0.545550646	30	NA	50	0.0549903115686165	NA	91.6505192810275
5(6)-Carboxy-4-hexyl-2-cyclohexene-1-octanoic acid	53980-88-4	CCCCCCC1C=CC(CCCCCCCC(O)=O)CC1C(O)=O	DTXSID0028034	NO	NO	NO	NO	Low (Class I)	Cramer Class I	0.544836988	30	NA	150	0.0550623409583932	NA	275.311704791966
3-Nitrobenzaldehyde	99-61-6	[O-][N+](=O)c1cccc(C=O)c1	DTXSID8049383	YES	YES	NO	NO	High (Class III)	Cramer Class III	0.027146968	1.5	NA	NA	0.0552547894114731	NA	NA
N-Ethylmorpholine	100-74-3	CCN1CCOCC1	DTXSID5025312	NO	NO	NO	NO	High (Class III)	Cramer Class III	0.027045222	1.5	NA	50	0.0554626617596262	NA	1848.75539198754
(+/-)-Camphorquinone	10373-78-1	CC1(C)C2CCC1(C)C(=O)C2=O	DTXSID7049394	NO	NO	NO	NO	High (Class III)	Cramer Class III	0.027035306	1.5	NA	NA	0.0554830043351461	NA	NA
N-tert-Butyl-2-benzothiazolesulfenamide	95-31-8	CC(C)(C)NSc1nc2ccccc2s1	DTXSID7026572	NO	NO	NO	NO	High (Class III)	Cramer Class III	0.026984053	1.5	NA	40	0.0555883877043971	NA	1482.35700545059
Trehalose dihydrate	6138-23-4	O.O.OC[C@H]1O[C@H](O[C@H]2O[C@H](CO)[C@@H](O)[C@H](O)[C@H]2O)[C@H](O)[C@@H](O)[C@@H]1O	DTXSID3047972	NO	NO	NO	NO	High (Class III)	Cramer Class III	0.026930261	1.5	NA	NA	0.0556994230393831	NA	NA
mesitoic anhydride	5745-51-7	Cc1cc(C)c(C(=O)OC(=O)c2c(C)cc(C)cc2C)c(C)c1	DTXSID80322616	NO	NO	NO	NO	Low (Class I)	Cramer Class I	0.538327169	30	NA	NA	0.0557281923105018	NA	NA
Ethyl 4-chlorophenyl ketone	5/8/6285	CCC(=O)c1ccc(Cl)cc1	DTXSID1048203	NO	NO	NO	NO	High (Class III)	Cramer Class III	0.026812528	1.5	NA	NA	0.0559439975223522	NA	NA
(2Z)-1,4-Dichlorobut-2-ene	1476-11-5	ClC\C=C/CCl	DTXSID3027405	YES	YES	NO	NO	High (Class III)	Cramer Class III	0.026665083	1.5	NA	NA	0.0562533407452735	NA	NA
4-(4-Methoxyphenyl)-2-butanone	104-20-1	COc1ccc(CCC(C)=O)cc1	DTXSID5047166	NO	NO	NO	NO	Low (Class I)	Cramer Class I	0.530724352	30	NA	114	0.0565265186851648	NA	214.800771003626
Triazinetriethanol	4/4/4719	OCCN1CN(CCO)CN(CCO)C1	DTXSID7025394	NO	NO	NO	NO	High (Class III)	Cramer Class III	0.026524036	1.5	NA	NA	0.0565524794190447	NA	NA
O,O-Dimethyldithiophosphate	756-80-9	COP(S)(=S)OC	DTXSID5027306	NO	NO	NO	NO	High (Class III)	Cramer Class III	0.026520759	1.5	NA	NA	0.0565594672460166	NA	NA
2-Phenoxy-1-propanol	4/4/4169	CC(CO)Oc1ccccc1	DTXSID7029665	NO	NO	NO	NO	High (Class III)	Cramer Class III	0.02648419	1.5	NA	NA	0.056637563769177	NA	NA
4-(Isopropyl)cyclohexyl propionate	63449-95-6	CCC(=O)OC1CCC(CC1)C(C)C	DTXSID7052317	NO	NO	NO	NO	Low (Class I)	Cramer Class I	0.523440181	30	NA	NA	0.057313139283054	NA	NA
2-Methylaniline hydrochloride	636-21-5	Cl.Cc1ccccc1N	DTXSID7021364	YES	YES	NO	NO	High (Class III)	Cramer Class III	0.026117403	1.5	NA	300	0.0574329691202452	NA	11486.593824049
1-Isocyanato-2-(4-isocyanatobenzyl)benzene	5873-54-1	O=C=Nc1ccc(Cc2ccccc2N=C=O)cc1	DTXSID9027607	YES	YES	NO	NO	High (Class III)	Cramer Class III	0.026091243	1.5	NA	NA	0.0574905534397116	NA	NA
3-Bromobenzaldehyde	3132-99-8	Brc1cccc(C=O)c1	DTXSID4027521	YES	YES	NO	NO	High (Class III)	Cramer Class III	0.02609093	1.5	NA	NA	0.0574912431254846	NA	NA
Octane	111-65-9	CCCCCCCC	DTXSID0026882	NO	NO	NO	NO	Low (Class I)	Cramer Class I	0.521060181	30	5.75279297358344e-06	NA	0.0575749233849055	1.1040553823443e-05	NA
2-(2-Butoxyethoxy)ethyl thiocyanate	112-56-1	CCCCOCCOCCSC#N	DTXSID6024674	NO	NO	NO	NO	High (Class III)	Cramer Class III	0.025959248	1.5	NA	NA	0.0577828756826854	NA	NA
4'-Methylbiphenyl-2-carbonitrile	114772-53-1	Cc1ccc(cc1)-c1ccccc1C#N	DTXSID0057623	NO	NO	NO	NO	High (Class III)	Cramer Class III	0.025812636	1.5	NA	NA	0.0581110739716781	NA	NA
4-(Butan-2-yl)phenol	99-71-8	CCC(C)c1ccc(O)cc1	DTXSID7022332	NO	NO	NO	NO	Low (Class I)	Cramer Class I	0.51428007	30	0.0779440598143513	NA	0.058333973548693	0.151559557449604	NA
Cyclopentane	287-92-3	C1CCCC1	DTXSID6024886	NO	NO	NO	NO	Low (Class I)	Cramer Class I	0.513863851	30	NA	250	0.0583812228504083	NA	486.510190420069
Monosodium D-glucoheptonate	31138-65-5	[Na+].OC[C@@H](O)[C@@H](O)[C@H](O)[C@@H](O)[C@@H](O)C([O-])=O	DTXSID7027966	NO	NO	NO	NO	High (Class III)	Cramer Class III	0.025692434	1.5	NA	1000	0.0583829465125803	NA	38921.9643417202
tert-Butyl perneodecanoate	26748-41-4	CCC(C)(CCC(C)C)C(=O)OOC(C)(C)C	DTXSID7027912	NO	NO	NO	NO	High (Class III)	Cramer Class III	0.025661786	1.5	NA	50	0.0584526735590422	NA	1948.42245196807
Butyl acetate	123-86-4	CCCCOC(C)=O	DTXSID3021982	NO	NO	NO	NO	Low (Class I)	Cramer Class I	0.512582186	30	NA	120	0.058527199772799	NA	234.108799091196
Trimethyl borate	121-43-7	COB(OC)OC	DTXSID0037738	NO	NO	NO	NO	High (Class III)	Cramer Class III	0.025570182	1.5	NA	1.9	0.0586620775714463	NA	74.3052982571653
2,3-Epoxypropyl 4-(2-methoxyethyl)phenyl ether	56718-70-8	COCCc1ccc(OCC2CO2)cc1	DTXSID3057779	YES	YES	NO	NO	High (Class III)	Cramer Class III	0.025564689	1.5	NA	NA	0.0586746820976387	NA	NA
Diisopropyl oxalate	615-81-6	CC(C)OC(=O)C(=O)OC(C)C	DTXSID70210477	NO	NO	NO	NO	Low (Class I)	Cramer Class I	0.510800731	30	NA	NA	0.0587313176730751	NA	NA
2-Acetylthiazole	24295-03-2	CC(=O)c1nccs1	DTXSID0030162	NO	NO	NO	NO	High (Class III)	Cramer Class III	0.025533029	1.5	NA	50	0.0587474365066518	NA	1958.24788355506
Methyl 2,3-dibromopropionate	1729-67-5	COC(=O)C(Br)CBr	DTXSID2042145	YES	YES	NO	NO	High (Class III)	Cramer Class III	0.025529966	1.5	NA	NA	0.058754484827751	NA	NA
(3,5-Dimethyl-1H-pyrazol-1-yl)methanol	85264-33-1	Cc1cc(C)n(CO)n1	DTXSID1032513	NO	NO	NO	NO	High (Class III)	Cramer Class III	0.025437893	1.5	NA	60	0.0589671479473555	NA	2358.68591789422
Valeryl chloride	638-29-9	CCCCC(Cl)=O	DTXSID2034091	YES	YES	NO	NO	High (Class III)	Cramer Class III	0.025401309	1.5	NA	NA	0.0590520748359858	NA	NA
Sodium diethyldithiocarbamate trihydrate	20624-25-3	O.O.O.[Na+].CCN(CC)C([S-])=S	DTXSID3021275	NO	NO	NO	NO	High (Class III)	Cramer Class III	0.02532193	1.5	NA	NA	0.0592371908460374	NA	NA
2-Isopropoxyphenol	4812-20-8	CC(C)Oc1ccccc1O	DTXSID5041431	NO	NO	NO	NO	High (Class III)	Cramer Class III	0.025296129	1.5	NA	NA	0.0592976103181637	NA	NA
Quinoxaline	91-19-0	c1ccc2nccnc2c1	DTXSID6049432	NO	NO	NO	NO	High (Class III)	Cramer Class III	0.025224166	1.5	NA	NA	0.0594667827669704	NA	NA
Sodium hexanoate	10051-44-2	[Na+].CCCCCC([O-])=O	DTXSID8064933	NO	NO	NO	NO	High (Class III)	Cramer Class III	0.025212939	1.5	NA	NA	0.0594932625664941	NA	NA
Nicametate	3099-52-3	CCN(CC)CCOC(=O)c1cccnc1	DTXSID9048300	NO	NO	NO	NO	High (Class III)	Cramer Class III	0.025044018	1.5	NA	NA	0.0598945424811626	NA	NA
1,3,5,7-Tetramethyl-1,3,5,7-tetravinylcyclotetrasiloxane	6/5/2554	C[Si]1(O[Si](C)(O[Si](C)(O[Si](C)(O1)C=C)C=C)C=C)C=C	DTXSID3038808	NO	NO	NO	NO	High (Class III)	Cramer Class III	0.024914602	1.5	NA	NA	0.0602056577102857	NA	NA
2,2'-Sulfanediyldiethanethiol	3570-55-6	SCCSCCS	DTXSID4044660	NO	NO	NO	NO	High (Class III)	Cramer Class III	0.02487596	1.5	NA	20	0.0602991804135398	NA	803.989072180531
Phenethyl isothiocyanate	9/2/2257	S=C=NCCc1ccccc1	DTXSID5021120	YES	YES	NO	NO	High (Class III)	Cramer Class III	0.024864318	1.5	NA	NA	0.0603274137661849	NA	NA
Propanal	123-38-6	CCC=O	DTXSID2021658	YES	YES	NO	NO	Low (Class I)	Cramer Class I	0.496989816	30	NA	120	0.0603634099415832	NA	241.453639766333
4-Amino-5-hydroxy-2,7-naphthalenedisulfonic acid monosodium salt	9/3/5460	[Na+].Nc1cc(cc2cc(cc(O)c12)S(O)(=O)=O)S([O-])(=O)=O	DTXSID4027600	NO	NO	NO	NO	High (Class III)	Cramer Class III	0.024842115	1.5	NA	NA	0.0603813322657914	NA	NA
2-Pentylcyclopentan-1-ol	84560-00-9	CCCCCC1CCCC1O	DTXSID2052576	NO	NO	NO	NO	Low (Class I)	Cramer Class I	0.494031889	30	NA	NA	0.0607248249920158	NA	NA
Rivastigmine tartrate	129101-54-8	O[C@@H]([C@H](O)C(O)=O)C(O)=O.CCN(C)C(=O)Oc1cccc(c1)[C@H](C)N(C)C	DTXSID8047840	NO	NO	YES	NO	High (Class III)	Anti-cholinesterase	0.004935834	0.3	NA	NA	0.0607800019206481	NA	NA
Propanoic acid, 2-methylpropyl ester	540-42-1	CCC(=O)OCC(C)C	DTXSID8060240	NO	NO	NO	NO	Low (Class I)	Cramer Class I	0.492286627	30	NA	NA	0.0609401075605493	NA	NA
p-Anisidinium chloride	20265-97-8	Cl.COc1ccc(N)cc1	DTXSID3020093	YES	YES	NO	NO	High (Class III)	Cramer Class III	0.024610427	1.5	NA	NA	0.0609497754752488	NA	NA
Putrescine	110-60-1	NCCCCN	DTXSID4041107	NO	NO	NO	NO	Low (Class I)	Cramer Class I	0.491741861	30	NA	150	0.0610076187920882	NA	305.038093960441
1,1-Dichloroethylene	75-35-4	ClC(Cl)=C	DTXSID8021438	NO	NO	NO	NO	High (Class III)	Cramer Class III	0.024404381	1.5	68.6970283824659	2.6	0.061464373958102	2814.94656154016	106.538248194044
3-Phenyl-1-propanol	122-97-4	OCCCc1ccccc1	DTXSID6041638	NO	NO	NO	NO	Low (Class I)	Cramer Class I	0.48445905	30	NA	300	0.0619247385305321	NA	619.247385305321
2-(2-(4-(Dimethylamino)phenyl)vinyl)-1,3,3-trimethyl-3H-indolium acetate	71598-17-9	CC([O-])=O.CN(C)c1ccc(C=CC2=[N+](C)c3ccccc3C2(C)C)cc1	DTXSID6072394	YES	YES	NO	NO	High (Class III)	Cramer Class III	0.024167974	1.5	NA	NA	0.0620656079818689	NA	NA
Pentaerythritol tetraacrylate	4986-89-4	C=CC(=O)OCC(COC(=O)C=C)(COC(=O)C=C)COC(=O)C=C	DTXSID8042264	NO	NO	NO	NO	High (Class III)	Cramer Class III	0.023992142	1.5	NA	NA	0.0625204702439657	NA	NA
2-Amino-2-methylpropionitrile	19355-69-2	CC(C)(N)C#N	DTXSID0027804	NO	NO	NO	NO	High (Class III)	Cramer Class III	0.023852726	1.5	NA	NA	0.0628858940483364	NA	NA
Pargyline hydrochloride	306-07-0	Cl.CN(CC#C)Cc1ccccc1	DTXSID1044647	NO	NO	NO	NO	High (Class III)	Cramer Class III	0.023769377	1.5	NA	NA	0.0631064078793483	NA	NA
2'-Acetonaphthone	93-08-3	CC(=O)c1ccc2ccccc2c1	DTXSID2041389	NO	NO	NO	NO	High (Class III)	Cramer Class III	0.023640075	1.5	NA	10	0.0634515753439868	NA	423.010502293246
Diammonium dihydrogen ethylenediaminetetraacetate	20824-56-0	[NH4+].[NH4+].OC(=O)CN(CCN(CC(O)=O)CC([O-])=O)CC([O-])=O	DTXSID9027813	NO	NO	NO	NO	High (Class III)	Cramer Class III	0.023584046	1.5	NA	15	0.0636023182790603	NA	636.023182790603
N-Butylpyridinium chloride	1124-64-7	[Cl-].CCCC[n+]1ccccc1	DTXSID1031462	NO	NO	NO	NO	High (Class III)	Cramer Class III	0.023551388	1.5	NA	NA	0.063690513697112	NA	NA
Dicyclohexyl sodium sulfosuccinate	23386-52-9	[Na+].[O-]S(=O)(=O)C(CC(=O)OC1CCCCC1)C(=O)OC1CCCCC1	DTXSID8027826	NO	NO	NO	NO	High (Class III)	Cramer Class III	0.023550985	1.5	NA	750	0.0636916035571336	NA	31845.8017785668
C.I. Solvent Red 72	596-03-2	Oc1ccc2c(Oc3c(Br)c(O)ccc3C22OC(=O)c3ccccc23)c1Br	DTXSID7024904	YES	YES	NO	NO	High (Class III)	Cramer Class III	0.023513589	1.5	NA	250	0.0637928986510736	NA	10632.1497751789
Allyl methacrylate	96-05-9	CC(=C)C(=O)OCC=C	DTXSID2021816	NO	NO	NO	NO	High (Class III)	Cramer Class III	0.023479513	1.5	NA	3	0.0638854817815003	NA	127.770963563001
Benzyl thiocyanate	3012-37-1	N#CSCc1ccccc1	DTXSID5020156	NO	NO	NO	NO	High (Class III)	Cramer Class III	0.023445974	1.5	NA	NA	0.06397686869396	NA	NA
3-Pyridinecarbonitrile	100-54-9	N#Cc1cccnc1	DTXSID1026665	NO	NO	NO	NO	High (Class III)	Cramer Class III	0.023438137	1.5	NA	5	0.0639982606126076	NA	213.327535375359
Isovaleronitrile	625-28-5	CC(C)CC#N	DTXSID0021620	NO	NO	NO	NO	High (Class III)	Cramer Class III	0.023387095	1.5	NA	NA	0.0641379359001193	NA	NA
1-(2,3,8,8-Tetramethyl-1,2,3,4,6,7,8,8a-octahydronaphthalen-2-yl)ethanone	68155-67-9	CC1CC2=CCCC(C)(C)C2CC1(C)C(C)=O	DTXSID6041923	NO	NO	NO	NO	High (Class III)	Cramer Class III	0.023384435	1.5	NA	NA	0.064145231646606	NA	NA
Bis(2-ethylhexyl) tetrabromophthalate	26040-51-7	CCCCC(CC)COC(=O)c1c(Br)c(Br)c(Br)c(Br)c1C(=O)OCC(CC)CCCC	DTXSID7027887	NO	NO	NO	NO	High (Class III)	Cramer Class III	0.023376816	1.5	NA	1000	0.0641661379376901	NA	42777.4252917934
Tetramethylpyrazine	1124-11-4	Cc1nc(C)c(C)nc1C	DTXSID6047070	NO	NO	NO	NO	High (Class III)	Cramer Class III	0.02337578	1.5	NA	25	0.0641689817409302	NA	1069.4830290155
2,5-Bis(1,1,3,3-tetramethylbutyl)hydroquinone	903-19-5	CC(C)(C)CC(C)(C)c1cc(O)c(cc1O)C(C)(C)CC(C)(C)C	DTXSID7052733	NO	NO	NO	NO	Low (Class I)	Cramer Class I	0.467218093	30	NA	10	0.06420984214753	NA	21.4032807158433
1-Propanaminium, N-(carboxymethyl)-N,N-dimethyl-3-[(1-oxotetradecyl)amino]-, inner salt	59272-84-3	CCCCCCCCCCCCCC(=O)NCCC[N+](C)(C)CC([O-])=O	DTXSID9041283	NO	NO	NO	NO	High (Class III)	Cramer Class III	0.023348012	1.5	NA	NA	0.0642452984862266	NA	NA
1-Hexadecanaminium, N-(carboxymethyl)-N,N-dimethyl-, inner salt	693-33-4	CCCCCCCCCCCCCCCC[N+](C)(C)CC([O-])=O	DTXSID8027298	NO	NO	NO	NO	High (Class III)	Cramer Class III	0.023298452	1.5	NA	250	0.0643819597971573	NA	10730.3266328596
2-Methylaniline	95-53-4	Cc1ccccc1N	DTXSID1026164	YES	YES	NO	NO	High (Class III)	Cramer Class III	0.023217918	1.5	0.297293781508949	225	0.0646052759769416	12.8044978670761	9690.79139654124
bis(2-Chloro-1-methylethyl) ether	108-60-1	CC(CCl)OC(C)CCl	DTXSID4020167	YES	YES	NO	NO	High (Class III)	Cramer Class III	0.023209033	1.5	NA	35.8	0.0646300084971227	NA	1542.50286946466
Trisiloxane, 1,3,5-trimethyl-1,1,3,5,5-pentaphenyl-	3390-61-2	C[Si](O[Si](C)(c1ccccc1)c1ccccc1)(O[Si](C)(c1ccccc1)c1ccccc1)c1ccccc1	DTXSID7063007	NO	NO	NO	NO	High (Class III)	Cramer Class III	0.023150052	1.5	NA	1000	0.0647946708715816	NA	43196.4472477211
Felbinac ethyl	14062-23-8	CCOC(=O)Cc1ccc(cc1)-c1ccccc1	DTXSID3046160	NO	NO	NO	NO	High (Class III)	Cramer Class III	0.023148671	1.5	NA	NA	0.064798536382499	NA	NA
[4-(Dimethylamino)phenyl]bis[4-(ethylamino)-3-methylphenyl]methylium acetate	72102-55-7	CC([O-])=O.CCCNc1ccc(cc1C)[C+](c1ccc(cc1)N(C)C)c1ccc(NCC)c(C)c1	DTXSID5052464	YES	YES	NO	NO	High (Class III)	Cramer Class III	0.023115257	1.5	NA	NA	0.064892205178597	NA	NA
2-Chloro-5-methylphenol	615-74-7	Cc1ccc(Cl)c(O)c1	DTXSID1046558	NO	NO	NO	NO	High (Class III)	Cramer Class III	0.023111538	1.5	NA	NA	0.0649026473270624	NA	NA
gamma-Decanolactone	706-14-9	CCCCCCC1CCC(=O)O1	DTXSID4022109	NO	NO	NO	NO	Intermediate (Class II)	Cramer Class II	0.138560811	9	NA	32	0.064953430447228	NA	230.945530479033
Isopropyl glycidyl ether	4016-14-2	CC(C)OCC1CO1	DTXSID6025480	YES	YES	NO	NO	High (Class III)	Cramer Class III	0.023053202	1.5	NA	100	0.0650668831167141	NA	4337.79220778094
Chlorotrifluoroethylene	79-38-9	FC(F)=C(F)Cl	DTXSID3026485	NO	NO	NO	NO	High (Class III)	Cramer Class III	0.023005783	1.5	NA	NA	0.0652009975057141	NA	NA
2-Methyl-3(2H)-isothiazolone	2682-20-4	Cn1sccc1=O	DTXSID2034259	YES	YES	NO	NO	High (Class III)	Cramer Class III	0.022952183	1.5	NA	9.9	0.0653532607334126	NA	431.331520840523
Cyclopentene	142-29-0	C1CC=CC1	DTXSID6029171	NO	NO	NO	NO	Low (Class I)	Cramer Class I	0.457716333	30	NA	NA	0.0655427779982673	NA	NA
3-Aminopropyltriethoxysilane	919-30-2	CCO[Si](CCCN)(OCC)OCC	DTXSID2027333	NO	NO	NO	NO	High (Class III)	Cramer Class III	0.022873842	1.5	NA	100	0.0655770901976153	NA	4371.80601317435
Isooctadecanamide, N-[3-(dimethylamino)propyl]-	67799-04-6	CC(C)CCCCCCCCCCCCCCC(=O)NCCCN(C)C	DTXSID5070602	NO	NO	NO	NO	High (Class III)	Cramer Class III	0.022840852	1.5	NA	NA	0.0656718059378871	NA	NA
Butyryl chloride	141-75-3	CCCC(Cl)=O	DTXSID5024710	YES	YES	NO	NO	High (Class III)	Cramer Class III	0.022786868	1.5	NA	NA	0.0658273879499368	NA	NA
Di(2-ethylhexyl) phthalate	117-81-7	CCCCC(CC)COC(=O)c1ccccc1C(=O)OCC(CC)CCCC	DTXSID5020607	NO	NO	NO	NO	Low (Class I)	Cramer Class I	0.454648243	30	0.000861898599455045	1.1	0.0659850784906695	0.00189574822453464	2.41945287799122
C.I.Disperse Yellow 42	5124-25-4	[O-][N+](=O)c1cc(ccc1Nc1ccccc1)S(=O)(=O)Nc1ccccc1	DTXSID8052148	YES	YES	NO	NO	High (Class III)	Cramer Class III	0.022721013	1.5	NA	1000	0.0660181832561779	NA	44012.1221707853
Diethyl carbonate	105-58-8	CCOC(=O)OCC	DTXSID3025041	NO	NO	NO	NO	Low (Class I)	Cramer Class I	0.450551786	30	NA	140	0.0665850207061436	NA	310.73009662867
3-Hydroxybenz[a]pyrene	13345-21-6	Oc1ccc2ccc3c4ccccc4cc4ccc1c2c34	DTXSID7038319	YES	YES	NO	NO	High (Class III)	Cramer Class III	0.022488691	1.5	NA	NA	0.0667001916652241	NA	NA
Acetic acid, dianhydride with silicic acid (H4SiO4) bis(1,1-dimethylethyl) ester	13170-23-5	CC(=O)O[Si](OC(C)=O)(OC(C)(C)C)OC(C)(C)C	DTXSID3065372	NO	NO	NO	NO	High (Class III)	Cramer Class III	0.022444071	1.5	NA	0.01	0.066832795173389	NA	0.445551967822593
2,2-Dimethylvinyl chloride	513-37-1	CC(C)=CCl	DTXSID5020520	YES	YES	NO	NO	High (Class III)	Cramer Class III	0.022312206	1.5	NA	NA	0.0672277765811233	NA	NA
beta-Terpineol	138-87-4	CC(=C)C1CCC(C)(O)CC1	DTXSID7041209	NO	NO	NO	NO	High (Class III)	Cramer Class III	0.022262303	1.5	NA	250	0.0673784738263602	NA	11229.7456377267
(Z)-N-[(4-Hydroxy-3-methoxyphenyl)methyl]octadec-9-enamide	58493-49-5	CCCCCCCC\C=C/CCCCCCCC(=O)NCc1ccc(O)c(OC)c1	DTXSID1045669	NO	NO	NO	NO	High (Class III)	Cramer Class III	0.022171983	1.5	NA	NA	0.0676529474156642	NA	NA
1,2-Dichlorobutane	616-21-7	CCC(Cl)CCl	DTXSID8027244	YES	YES	NO	NO	High (Class III)	Cramer Class III	0.022158074	1.5	NA	NA	0.0676954143216599	NA	NA
Peracetic acid	79-21-0	CC(=O)OO	DTXSID1025853	NO	YES	NO	NO	High (Class III)	Cramer Class III	0.022147476	1.5	NA	1.17	0.0677278079000966	NA	52.8276901620753
Thymol	89-83-8	CC(C)c1ccc(C)cc1O	DTXSID6034972	NO	NO	NO	NO	Low (Class I)	Cramer Class I	0.442869845	30	NA	8	0.0677399925479234	NA	18.0639980127796
Ethanol, 2-(2-butoxyethoxy)-, sodium salt	38321-18-5	[Na+].CCCCOCCOCC[O-]	DTXSID3028003	NO	NO	NO	NO	High (Class III)	Cramer Class III	0.0221407	1.5	NA	NA	0.0677485355024909	NA	NA
Methyl decanoate	110-42-9	CCCCCCCCCC(=O)OC	DTXSID4026842	NO	NO	NO	NO	Low (Class I)	Cramer Class I	0.440581516	30	NA	1000	0.0680918261673057	NA	2269.72753891019
3-Methylcyclohexane-1,2-dione	3008-43-3	CC1CCCC(=O)C1=O	DTXSID9047675	NO	NO	NO	NO	High (Class III)	Cramer Class III	0.022005878	1.5	NA	NA	0.0681636061056051	NA	NA
Methyl methacrylate	80-62-6	COC(=O)C(C)=C	DTXSID2020844	NO	NO	NO	NO	High (Class III)	Cramer Class III	0.021995772	1.5	NA	50	0.0681949240063045	NA	2273.16413354348
Methanesulfonyl fluoride, trifluoro-	335-05-7	FC(F)(F)S(F)(=O)=O	DTXSID0059827	NO	NO	NO	NO	High (Class III)	Cramer Class III	0.021952851	1.5	NA	NA	0.0683282549496646	NA	NA
1-Methoxy-2-nitrobenzene	91-23-6	COc1ccccc1[N+]([O-])=O	DTXSID3020962	YES	YES	NO	NO	High (Class III)	Cramer Class III	0.021939556	1.5	NA	NA	0.0683696607169261	NA	NA
Barbituric acid	67-52-7	O=C1CC(=O)NC(=O)N1	DTXSID8020129	NO	NO	NO	NO	High (Class III)	Cramer Class III	0.021835435	1.5	NA	NA	0.0686956774618871	NA	NA
Isopropanol	67-63-0	CC(C)O	DTXSID7020762	NO	NO	NO	NO	Low (Class I)	Cramer Class I	0.436678286	30	3.20405402695852	6.4	0.0687004620147291	7.33733306574011	14.6560985631422
3,3,5-Trimethylcyclohexanol	116-02-9	CC1CC(O)CC(C)(C)C1	DTXSID9041815	NO	NO	NO	NO	Low (Class I)	Cramer Class I	0.435889492	30	NA	NA	0.0688247836908168	NA	NA
N-Methylolacrylamide	924-42-5	OCNC(=O)C=C	DTXSID3020885	YES	YES	NO	NO	High (Class III)	Cramer Class III	0.021721438	1.5	NA	2	0.0690562015277257	NA	92.074935370301
Benzonitrile	100-47-0	N#Cc1ccccc1	DTXSID7021491	NO	NO	NO	NO	High (Class III)	Cramer Class III	0.021671171	1.5	NA	37.5	0.0692163796778679	NA	1730.4094919467
Allyl glycidyl ether	106-92-3	C=CCOCC1CO1	DTXSID9039232	YES	YES	NO	NO	High (Class III)	Cramer Class III	0.021557035	1.5	NA	NA	0.069582853115004	NA	NA
3-Chloro-4-methylaniline	95-74-9	Cc1ccc(N)cc1Cl	DTXSID0020286	YES	YES	NO	NO	High (Class III)	Cramer Class III	0.021546144	1.5	0.329261360104693	50000	0.0696180253877446	15.2816838179812	2320600.84625815
Antimony potassium tartrate trihydrate	28300-74-5	O.O.O.[K+].[K+].[Sb+3].[Sb+3].[O-][C@H]([C@@H]([O-])C([O-])=O)C([O-])=O.[O-][C@H]([C@@H]([O-])C([O-])=O)C([O-])=O	DTXSID3039240	NO	NO	NO	NO	High (Class III)	Cramer Class III	0.021533082	1.5	NA	0.019	0.0696602557868864	NA	0.882363239967228
Nootkatone	4674-50-4	C[C@@H]1CC(=O)C=C2CC[C@H](C[C@@]12C)C(C)=C	DTXSID8047050	YES	YES	NO	NO	High (Class III)	Cramer Class III	0.021502215	1.5	0.758210985784178	NA	0.0697602549318756	35.261994440302	NA
Phenoxyethyl propionate	23495-12-7	CCC(=O)OCCOc1ccccc1	DTXSID9047203	NO	NO	NO	NO	Intermediate (Class II)	Cramer Class II	0.128653951	9	NA	NA	0.069955099940926	NA	NA
1,3-Dinitrobenzene	99-65-0	[O-][N+](=O)c1cccc(c1)[N+]([O-])=O	DTXSID9024065	YES	YES	NO	NO	High (Class III)	Cramer Class III	0.021441703	1.5	0.0556068474718766	0.4	0.069957129804475	2.59339696440514	18.6552346145267
9-Octadecenoic acid (9Z)-, octyl ester	32953-65-4	CCCCCCCCOC(=O)CCCCCCCC=CCCCCCCCC	DTXSID8067733	NO	NO	NO	NO	Low (Class I)	Cramer Class I	0.427708195	30	NA	NA	0.0701412793832487	NA	NA
Ethane, 1,1,1-triethoxy-	78-39-7	CCOC(C)(OCC)OCC	DTXSID4058815	NO	NO	NO	NO	Low (Class I)	Cramer Class I	0.427637916	30	NA	NA	0.0701528065626435	NA	NA
3-Methyl-1,2-cyclopentanedione	765-70-8	CC1CCC(=O)C1=O	DTXSID3047716	NO	NO	NO	NO	High (Class III)	Cramer Class III	0.021298892	1.5	NA	NA	0.0704261986961575	NA	NA
Peroxide, bis(1-oxododecyl)	105-74-8	CCCCCCCCCCCC(=O)OOC(=O)CCCCCCCCCCC	DTXSID1059319	NO	NO	NO	NO	Low (Class I)	Cramer Class I	0.425595669	30	NA	1000	0.0704894391206786	NA	2349.64797068929
N,N-Dimethylbutylamine	927-62-8	CCCCN(C)C	DTXSID8047472	NO	NO	NO	NO	Low (Class I)	Cramer Class I	0.425301834	30	NA	750	0.0705381392735776	NA	1763.45348183944
Octanenitrile	124-12-9	CCCCCCCC#N	DTXSID1047655	NO	NO	NO	NO	High (Class III)	Cramer Class III	0.021249202	1.5	NA	NA	0.0705908861895143	NA	NA
d-Carvone	2244-16-8	CC(=C)[C@H]1CC=C(C)C(=O)C1	DTXSID8020256	YES	YES	NO	NO	Intermediate (Class II)	Cramer Class II	0.127428246	9	NA	30	0.0706279830611496	NA	235.426610203832
2,4-Dichlorobenzaldehyde	874-42-0	Clc1ccc(C=O)c(Cl)c1	DTXSID1022130	YES	YES	NO	NO	High (Class III)	Cramer Class III	0.021231424	1.5	NA	NA	0.0706499950262404	NA	NA
5-Methyl-2,3-hexanedione	13706-86-0	CC(C)CC(=O)C(C)=O	DTXSID7049215	NO	NO	NO	NO	High (Class III)	Cramer Class III	0.021188569	1.5	NA	NA	0.0707928883729713	NA	NA
2,3-Dimethylphenol	526-75-0	Cc1cccc(O)c1C	DTXSID6025143	NO	NO	NO	NO	High (Class III)	Cramer Class III	0.021188025	1.5	NA	NA	0.0707947059718874	NA	NA
2,2'-[Ethane-1,2-diylbis(oxy)]diethanethiol	14970-87-7	SCCOCCOCCS	DTXSID9044588	NO	NO	NO	NO	High (Class III)	Cramer Class III	0.021154014	1.5	NA	50	0.0709085282821501	NA	2363.617609405
2-Ethyl-1-hexanol	104-76-7	CCCCC(CC)CO	DTXSID5020605	NO	NO	NO	NO	Low (Class I)	Cramer Class I	0.422848306	30	NA	83	0.0709474286033914	NA	196.287885802716
Nandrolone decanoate	360-70-3	CCCCCCCCCC(=O)O[C@H]1CC[C@H]2[C@@H]3CCC4=CC(=O)CC[C@@H]4[C@H]3CC[C@]12C	DTXSID7023352	YES	YES	NO	NO	High (Class III)	Cramer Class III	0.02113738	1.5	NA	NA	0.0709643295432073	NA	NA
2-Ethylhexyl 2-methyl-2-propenoate	688-84-6	CCCCC(CC)COC(=O)C(C)=C	DTXSID3027293	NO	NO	NO	NO	High (Class III)	Cramer Class III	0.021115091	1.5	NA	30	0.0710392391867977	NA	1420.78478373595
2-Chloro-1,4-diethoxybenzene	52196-74-4	CCOc1ccc(OCC)c(Cl)c1	DTXSID7044685	NO	NO	NO	NO	High (Class III)	Cramer Class III	0.021082653	1.5	NA	NA	0.0711485409355265	NA	NA
Diethyl ethylphosphonate	78-38-6	CCOP(=O)(CC)OCC	DTXSID7025051	YES	YES	NO	NO	High (Class III)	Cramer Class III	0.021051393	1.5	NA	50	0.0712541920622545	NA	2375.13973540848
Tetramethylsuccinonitrile	3333-52-6	CC(C)(C#N)C(C)(C)C#N	DTXSID0026125	NO	NO	NO	NO	High (Class III)	Cramer Class III	0.021042332	1.5	NA	NA	0.0712848746992491	NA	NA
Tetradecanoic acid	544-63-8	CCCCCCCCCCCCCC(O)=O	DTXSID6021666	NO	NO	NO	NO	Low (Class I)	Cramer Class I	0.420783376	30	NA	NA	0.0712955922479219	NA	NA
Octadecanoic acid, 12-hydroxy-, monolithium salt	7620-77-1	[Li+].CCCCCCC(O)CCCCCCCCCCC([O-])=O	DTXSID9027655	NO	NO	NO	NO	High (Class III)	Cramer Class III	0.021038687	1.5	NA	6.43	0.0712972249646568	NA	305.627437681829
(-)-alpha-Pinene	7785-26-4	CC1=CC[C@H]2C[C@@H]1C2(C)C	DTXSID2029290	NO	NO	NO	NO	Low (Class I)	Cramer Class I	0.419578395	30	NA	NA	0.0715003450070398	NA	NA
3-(Methylthio)propanal	3268-49-3	CSCCC=O	DTXSID9027528	YES	YES	NO	NO	Low (Class I)	Cramer Class I	0.419479397	30	NA	NA	0.071517219235442	NA	NA
4-Isopropylbenzaldehyde	122-03-2	CC(C)c1ccc(C=O)cc1	DTXSID9021974	YES	YES	NO	NO	Low (Class I)	Cramer Class I	0.419428816	30	NA	NA	0.0715258438514153	NA	NA
Methyl dihydrojasmonate	24851-98-7	CCCCCC1C(CC(=O)OC)CCC1=O	DTXSID2029325	NO	NO	NO	NO	Intermediate (Class II)	Cramer Class II	0.125595484	9	NA	80	0.0716586274710323	NA	636.965577520287
Ethyl acrylate	140-88-5	CCOC(=O)C=C	DTXSID4020583	NO	NO	NO	NO	High (Class III)	Cramer Class III	0.020889519	1.5	NA	10	0.0718063446075518	NA	478.708964050345
Bis(2-methyl-3-furyl)disulfide	28588-75-2	Cc1occc1SSc1ccoc1C	DTXSID9047673	NO	NO	NO	NO	High (Class III)	Cramer Class III	0.020866438	1.5	NA	0.45	0.0718857717833777	NA	21.5657315350133
[truncated: 43,016 more rows]
