# Supplementary material for: Estimating provisional margins of exposure for data-poor chemicals using high-throughput computational methods
Source: Front Pharmacol. 2022 Oct 7;13:980747. doi: 10.3389/fphar.2022.980747 (PMC9586287; doi:10.3389/fphar.2022.980747)
Supplement: Supplementary file 1 [file DataSheet1.ZIP › Supplemental_Files_full_submitted/Exposure_Case_Study/Risk_Prioritization/CERAPP_Output_genotox.csv]

preferred_name	casrn	SMILES	dsstox_substance_id	Structural Alert for genotoxic carcinogenicity	Structural Alert for S. typhimurium mutagenicity	FG52_2	FG81_2	Cramer rules, with extensions	TTC_Class	Exposure.Total.Upper95	TTC_ug.kg.d	oed.AC50p5	NOAEL	TTC_MoE	OED_MoE	NOAEL_MoE
Aminoparathion	1/1/3735	CCOP(=S)(OCC)Oc1ccc(N)cc1	DTXSID00190793	YES	YES	NO	NO	High (Class III)	Genotoxic	5.63e-05	0.0025	NA	NA	0.044404973357016	NA	NA
(S,S)-(-)-Hydrobenzoin	10/2/2325	O[C@H]([C@@H](O)c1ccccc1)c1ccccc1	DTXSID00357389	NO	NO	NO	NO	High (Class III)	Cramer Class III	2.56e-05	1.5	NA	NA	58.59375	NA	NA
epsilon-Hexachlorocyclohexane	10/7/6108	Cl[C@H]1[C@@H](Cl)[C@@H](Cl)[C@H](Cl)[C@H](Cl)[C@@H]1Cl	DTXSID0024135	NO	NO	NO	NO	High (Class III)	Cramer Class III	1.55e-05	1.5	NA	NA	96.7741935483871	NA	NA
4-Nitrophenol	100-02-7	Oc1ccc(cc1)[N+]([O-])=O	DTXSID0021834	YES	YES	NO	NO	High (Class III)	Genotoxic	0.010912306	0.0025	0.00459239219014703	13.8	0.00022909914732963	0.420845253986373	1264.62729325956
1,4-Dinitrobenzene	100-25-4	[O-][N+](=O)c1ccc(cc1)[N+]([O-])=O	DTXSID0021836	YES	YES	NO	NO	High (Class III)	Genotoxic	0.00018848	0.0025	NA	0.4	0.0132640067911715	NA	2122.24108658744
Benzyl chloride	100-44-7	ClCc1ccccc1	DTXSID0020153	YES	YES	NO	NO	High (Class III)	Genotoxic	0.008573162	0.0025	NA	NA	0.00029160769387071	NA	NA
(Acetyloxy)acetonitrile	1001-55-4	CC(=O)OCC#N	DTXSID00142939	NO	NO	NO	NO	High (Class III)	Cramer Class III	0.010549332	1.5	NA	NA	0.142189097849987	NA	NA
omega-Aminocaprylic acid	1002-57-9	NCCCCCCCC(O)=O	DTXSID00143007	NO	NO	NO	NO	Low (Class I)	Cramer Class I	0.000284004	30	NA	NA	105.632315037816	NA	NA
Sodium decanoate	1002-62-6	[Na+].CCCCCCCCCC([O-])=O	DTXSID0027351	NO	NO	NO	NO	High (Class III)	Cramer Class III	13.06623529	1.5	NA	NA	0.00011479970830986	NA	NA
Ammonium stearate	1002-89-7	[NH4+].CCCCCCCCCCCCCCCCCC([O-])=O	DTXSID0027353	NO	NO	NO	NO	High (Class III)	Cramer Class III	0.00312943	1.5	NA	NA	0.479320515237599	NA	NA
2-Methylundecane-2-thiol	10059-13-9	CCCCCCCCCC(C)(C)S	DTXSID00143406	NO	NO	NO	NO	Low (Class I)	Cramer Class I	0.0002457	30	NA	NA	122.100122100122	NA	NA
Indolidan	100643-96-7	CC1(C)C(=O)Nc2ccc(cc12)C1=NNC(=O)CC1	DTXSID0020739	NO	NO	NO	NO	High (Class III)	Cramer Class III	3.07e-05	1.5	NA	NA	48.8599348534202	NA	NA
Quizalofop-p-ethyl	100646-51-3	CCOC(=O)[C@@H](C)Oc1ccc(Oc2cnc3cc(Cl)ccc3n2)cc1	DTXSID0034857	NO	NO	NO	NO	High (Class III)	Cramer Class III	2.09e-05	1.5	NA	0.9	71.7703349282297	NA	43062.2009569378
4-(2-Phenylpropan-2-yl)-N-[4-(2-phenylpropan-2-yl)phenyl]aniline	10081-67-1	CC(C)(c1ccccc1)c1ccc(Nc2ccc(cc2)C(C)(C)c2ccccc2)cc1	DTXSID0027721	NO	NO	NO	NO	High (Class III)	Cramer Class III	8.81e-06	1.5	0.000776304538143835	40	170.261066969353	88.1162926383468	4540295.11918275
Befiperide	100927-14-8	CC(C)c1ccc(cc1)C(=O)N(C)CCN1CCN(CC1)c1cccc2ccoc12	DTXSID00143582	NO	NO	NO	NO	High (Class III)	Cramer Class III	4.84e-05	1.5	NA	NA	30.9917355371901	NA	NA
Ethyl cyclohexane propionate	10094-36-7	CCOC(=O)CCC1CCCCC1	DTXSID00143587	NO	NO	NO	NO	Low (Class I)	Cramer Class I	0.000353693	30	NA	NA	84.8193207103335	NA	NA
Triphenyl phosphite	101-02-0	O(P(Oc1ccccc1)Oc1ccccc1)c1ccccc1	DTXSID0026252	NO	NO	NO	NO	High (Class III)	Cramer Class III	0.010106748	1.5	NA	15	0.148415692169232	NA	1484.15692169232
1,1'-Oxybis(4-nitrobenzene)	101-63-3	[O-][N+](=O)c1ccc(Oc2ccc(cc2)[N+]([O-])=O)cc1	DTXSID0026676	YES	YES	NO	NO	High (Class III)	Genotoxic	0.00021682	0.0025	NA	NA	0.0115303016326907	NA	NA
4,4'-Oxydianiline	101-80-4	Nc1ccc(Oc2ccc(N)cc2)cc1	DTXSID0021094	YES	YES	NO	NO	High (Class III)	Genotoxic	0.002037023	0.0025	0.0234280979408831	10	0.0012272811843558	11.5011455152363	4909.12473742319
Sulfanilamide sodium	10103-15-8	[Na+].Nc1ccc(cc1)S([NH-])(=O)=O	DTXSID00143688	YES	YES	NO	NO	High (Class III)	Genotoxic	9.8e-05	0.0025	NA	NA	0.0255102040816327	NA	NA
Acitemate	101197-99-3	CCOC(=O)c1cnc2[C@H](CC(O)=O)CC[C@H](C)n2c1=O	DTXSID00143769	YES	YES	NO	NO	High (Class III)	Genotoxic	3.52e-05	0.0025	NA	NA	0.0710227272727273	NA	NA
Levemopamil hydrochloride	101238-54-4	Cl.CC(C)[C@](CCCN(C)CCc1ccccc1)(C#N)c1ccccc1	DTXSID00143805	NO	NO	NO	NO	High (Class III)	Cramer Class III	4e-05	1.5	NA	NA	37.5	NA	NA
4-Heptadecylidene-3-hexadecyl-2-oxetanone	10126-68-8	CCCCCCCCCCCCCCCC\C=C1/OC(=O)C1CCCCCCCCCCCCCCCC	DTXSID0029715	YES	YES	NO	NO	High (Class III)	Genotoxic	0.033805021	0.0025	NA	NA	7.39535112254479e-05	NA	NA
Ethylamine, 2,2'-dithiobis-, calcium salt	101418-33-1	[Ca++].NCCSSCCN	DTXSID00143921	NO	NO	NO	NO	High (Class III)	Cramer Class III	0.000130276	1.5	NA	NA	11.5140163959593	NA	NA
17beta-Trenbolone	10161-33-8	C[C@]12C=CC3=C4CCC(=O)C=C4CC[C@H]3[C@@H]1CC[C@@H]2O	DTXSID0034192	YES	YES	NO	NO	High (Class III)	Genotoxic	3.06e-05	0.0025	0.0012706472852433	NA	0.0816993464052288	41.5244210863822	NA
Nedocromil calcium	101626-68-0	[Ca++].CCCc1c2oc(cc(=O)c2cc2c1n(CC)c(cc2=O)C([O-])=O)C([O-])=O	DTXSID00144074	YES	YES	NO	NO	High (Class III)	Genotoxic	4.44e-05	0.0025	NA	NA	0.0563063063063063	NA	NA
Acetoacetanilide	102-01-2	CC(=O)CC(=O)Nc1ccccc1	DTXSID0024397	NO	NO	NO	NO	High (Class III)	Cramer Class III	0.001272605	1.5	NA	12	1.17868466649117	NA	9429.47733192939
N-Oxydiethylene-2-benzothiazylsulfenamide	102-77-2	C1CN(CCO1)Sc1nc2ccccc2s1	DTXSID0021096	NO	NO	NO	NO	High (Class III)	Cramer Class III	0.00209614	1.5	NA	50	0.715601057181295	NA	23853.3685727098
Cephacetrile	10206-21-0	CC(=O)OCC1=C(N2[C@H](SC1)[C@H](NC(=O)CC#N)C2=O)C(O)=O	DTXSID0022779	NO	NO	NO	NO	High (Class III)	Cramer Class III	4.05e-05	1.5	NA	NA	37.037037037037	NA	NA
3,5-Pyrazolidinedione, 4-butyl-1,2-diphenyl-, potassium salt	102129-19-1	[K+].CCCC[c-]1c(=O)n(-c2ccccc2)n(-c2ccccc2)c1=O	DTXSID00144675	NO	NO	NO	NO	High (Class III)	Cramer Class III	3.68e-05	1.5	NA	NA	40.7608695652174	NA	NA
Triallyl isocyanurate	1025-15-6	C=CCn1c(=O)n(CC=C)c(=O)n(CC=C)c1=O	DTXSID0026175	NO	NO	NO	NO	High (Class III)	Cramer Class III	0.000646748	1.5	NA	10	2.31929592360548	NA	15461.9728240366
Glycine, N-phenyl-, monosodium salt	10265-69-7	[Na+].[O-]C(=O)CNc1ccccc1	DTXSID0027723	NO	NO	NO	NO	High (Class III)	Cramer Class III	8.44e-05	1.5	NA	NA	17.7725118483412	NA	NA
Bis(2-ethylhexyl)hexanedioate	103-23-1	CCCCC(CC)COC(=O)CCCCC(=O)OCC(CC)CCCC	DTXSID0020606	NO	NO	NO	NO	Low (Class I)	Cramer Class I	7.453277515	30	2.40718863586716	160	0.00402507486667763	0.322970482586031	21.467065955614
Phenyl isothiocyanate	103-72-0	S=C=Nc1ccccc1	DTXSID0021129	YES	YES	NO	NO	High (Class III)	Genotoxic	0.008222928	0.0025	NA	NA	0.000304027956951587	NA	NA
2-(5-Methyl-2-phenyl-1,3-oxazol-4-yl)ethan-1-ol	103788-65-4	Cc1oc(nc1CCO)-c1ccccc1	DTXSID00352394	NO	NO	NO	NO	High (Class III)	Cramer Class III	0.000303081	1.5	NA	NA	4.94917200352381	NA	NA
Tetrazepam	10379-14-3	CN1c2ccc(Cl)cc2C(=NCC1=O)C1=CCCCC1	DTXSID00146058	NO	NO	NO	NO	High (Class III)	Cramer Class III	3.44e-05	1.5	NA	NA	43.6046511627907	NA	NA
Clortermine	10389-73-8	CC(C)(N)Cc1ccccc1Cl	DTXSID0022850	NO	NO	NO	NO	High (Class III)	Cramer Class III	2.19e-05	1.5	NA	NA	68.4931506849315	NA	NA
Levonordefrin hydrochloride	10390-18-8	Cl.C[C@H](N)[C@H](O)c1ccc(O)c(O)c1	DTXSID00146134	NO	NO	NO	NO	High (Class III)	Cramer Class III	0.000325237	1.5	NA	NA	4.61202138748051	NA	NA
4-Methylbenzenesulfonic acid	104-15-4	Cc1ccc(cc1)S(O)(=O)=O	DTXSID0026701	NO	NO	NO	NO	Low (Class I)	Cramer Class I	0.162534368	30	NA	300	0.184576347569764	NA	1845.76347569764
gamma-Nonanolactone	104-61-0	CCCCCC1CCC(=O)O1	DTXSID0034229	NO	NO	NO	NO	Intermediate (Class II)	Cramer Class II	0.007748385	9	NA	32	1.16153237093923	NA	4129.89287445061
4-Nitrosophenol	104-91-6	Oc1ccc(cc1)N=O	DTXSID0025991	YES	YES	NO	NO	High (Class III)	Genotoxic	1.276904877	0.0025	NA	NA	1.95785923057446e-06	NA	NA
9-[(1-Ethoxy-1-oxo-4-phenylbutan-2-yl)amino]-10-oxooctahydro-6H-pyridazino[1,2-a][1,2]diazepine-1-carboxylic acid	104013-57-2	CCOC(=O)C(CCc1ccccc1)NC1CCCN2CCCC(N2C1=O)C(O)=O	DTXSID00274385	NO	NO	NO	NO	High (Class III)	Cramer Class III	4.99e-05	1.5	NA	NA	30.060120240481	NA	NA
Imazapic ammonium salt	104098-49-9	[NH4+].CC(C)C1(C)NC(=NC1=O)c1ncc(C)cc1C([O-])=O	DTXSID0034271	NO	NO	NO	NO	High (Class III)	Cramer Class III	1.31e-05	1.5	NA	NA	114.503816793893	NA	NA
Aluminum hydride triethylamine	10422-23-8	[H+].[H+].[H+].[Al+3].CCN(CC)CC	DTXSID00276561	NO	NO	NO	NO	High (Class III)	Cramer Class III	0.000179045	1.5	NA	NA	8.37778212181295	NA	NA
Famciclovir	104227-87-4	CC(=O)OCC(CCn1cnc2cnc(N)nc12)COC(C)=O	DTXSID0023038	YES	YES	NO	NO	High (Class III)	Genotoxic	3.74e-05	0.0025	NA	NA	0.0668449197860963	NA	NA
Citenamide	10423-37-7	NC(=O)C1c2ccccc2C=Cc2ccccc12	DTXSID00146356	NO	NO	NO	NO	High (Class III)	Cramer Class III	2.81e-05	1.5	NA	NA	53.3807829181495	NA	NA
Carbon monoxide C 11 [USAN:USP]	10456-04-9	[11C-]#[O+]	DTXSID00146553	NO	NO	NO	NO	Low (Class I)	Cramer Class I	0.000456304	30	NA	NA	65.7456432553736	NA	NA
Bromperidol	10457-90-6	OC1(CCN(CCCC(=O)c2ccc(F)cc2)CC1)c1ccc(Br)cc1	DTXSID0022690	NO	NO	NO	NO	High (Class III)	Cramer Class III	2.96e-05	1.5	NA	NA	50.6756756756757	NA	NA
1-(4-Chlorophenyl)-1-phenyl-2-propynyl carbamate	10473-70-8	NC(=O)OC(C#C)(c1ccccc1)c1ccc(Cl)cc1	DTXSID0020313	YES	YES	YES	NO	High (Class III)	Genotoxic	0.000101325	0.0025	NA	NA	0.0246730816679003	NA	NA
Geranyl acetate	105-87-3	CC(C)=CCC\C(C)=C\COC(C)=O	DTXSID0020654	NO	NO	NO	NO	Low (Class I)	Cramer Class I	0.138817472	30	11.6622934169594	100	0.216111124686091	84.0117115586099	720.370415620305
Famotine hydrochloride	10500-82-0	Cl.Clc1ccc(OCC2=NCCc3ccccc23)cc1	DTXSID00146912	NO	NO	NO	NO	High (Class III)	Cramer Class III	6.45e-05	1.5	NA	NA	23.2558139534884	NA	NA
Torbafylline	105102-21-4	CCOCn1cnc2n(C)c(=O)n(CCCCC(C)(C)O)c(=O)c12	DTXSID00146952	NO	NO	NO	NO	High (Class III)	Cramer Class III	4.04e-05	1.5	NA	NA	37.1287128712871	NA	NA
2-Oxazolidinone, 3-(3-(hexahydro-1H-azepin-1-yl)propyl)-4-(2-methylpropyl)-5-phenyl-, (4R-cis)-	105306-35-2	CC(C)C[C@@H]1[C@@H](OC(=O)N1CCCN1CCCCCC1)c1ccccc1	DTXSID00147065	YES	YES	YES	NO	High (Class III)	Genotoxic	4.28e-05	0.0025	NA	NA	0.058411214953271	NA	NA
Dihydrotestosterone benzoate	1057-07-4	C[C@]12CC[C@H]3[C@@H](CC[C@H]4CC(=O)CC[C@]34C)[C@@H]1CC[C@@H]2OC(=O)c1ccccc1	DTXSID0036502	NO	NO	NO	NO	Intermediate (Class II)	Cramer Class II	4.71e-05	9	NA	NA	191.082802547771	NA	NA
2-Pentene, 2,3-dimethyl-	10574-37-5	CCC(C)=C(C)C	DTXSID00147308	NO	NO	NO	NO	Low (Class I)	Cramer Class I	0.000228365	30	NA	NA	131.368642305082	NA	NA
Uridine, 2',3'-dideoxy-5-iodo-	105784-83-6	OC[C@@H]1CC[C@@H](O1)n1cc(I)c(=O)[nH]c1=O	DTXSID00147343	YES	YES	NO	NO	High (Class III)	Genotoxic	4.04e-05	0.0025	NA	NA	0.0618811881188119	NA	NA
N1,N3-Bis(1,3-dimethylbutylidene)diethylenetriamine	10595-60-5	CC(C)C\C(C)=N\CCNCC\N=C(/C)CC(C)C	DTXSID0027727	NO	NO	NO	NO	High (Class III)	Cramer Class III	0.005216762	1.5	NA	NA	0.287534681474831	NA	NA
4-Vinyl-1-cyclohexene dioxide	106-87-6	C1OC1C1CCC2OC2C1	DTXSID0020604	YES	YES	NO	NO	High (Class III)	Genotoxic	0.160246133	0.0025	NA	NA	1.56010004934097e-05	NA	NA
Glycidyl methacrylate	106-91-2	CC(=C)C(=O)OCC1CO1	DTXSID0025361	YES	YES	NO	NO	High (Class III)	Genotoxic	0.034041925	0.0025	NA	0.3	7.34388551763744e-05	NA	8.81266262116493
Taniplon	106073-01-2	COc1nc2nc(cn2c2CCCCc12)-c1noc(C)n1	DTXSID00147500	NO	NO	NO	NO	High (Class III)	Cramer Class III	8.49e-05	1.5	NA	NA	17.6678445229682	NA	NA
(S)-Tamsulosin Hydrochloride	106463-19-8	Cl.CCOc1ccccc1OCCN[C@@H](C)Cc1ccc(OC)c(c1)S(N)(=O)=O	DTXSID00275650	NO	NO	NO	NO	High (Class III)	Cramer Class III	4.88e-05	1.5	NA	NA	30.7377049180328	NA	NA
Chlorodimethylsilane	1066-35-9	C[SiH](C)Cl	DTXSID0027355	NO	NO	NO	NO	High (Class III)	Cramer Class III	0.014108651	1.5	NA	250	0.106317747883905	NA	17719.6246473175
Ammonium O,O-dimethyl dithiophosphate	1066-97-3	[NH4+].COP([S-])(=S)OC	DTXSID00147661	NO	NO	NO	NO	High (Class III)	Cramer Class III	0.000207846	1.5	NA	NA	7.21688172974221	NA	NA
tert-Octylamine	107-45-9	CC(C)(C)CC(C)(C)N	DTXSID0021886	NO	NO	NO	NO	Low (Class I)	Cramer Class I	0.062162586	30	NA	NA	0.482605405122625	NA	NA
2-Pentanone	107-87-9	CCCC(C)=O	DTXSID0021888	NO	NO	NO	NO	Low (Class I)	Cramer Class I	0.000968838	30	NA	NA	30.9649291212772	NA	NA
beta-Alanine	107-95-9	NCCC(O)=O	DTXSID0030823	NO	NO	NO	NO	Low (Class I)	Cramer Class I	0.000220463	30	NA	1000	136.077255593909	NA	4535908.51979697
Acetylene-d2	1070-74-2	[2H]C#C[2H]	DTXSID00147868	NO	NO	NO	NO	High (Class III)	Cramer Class III	0.000432628	1.5	NA	NA	3.46718196695544	NA	NA
Palifosfamide tromethamine	1070409-31-2	NC(CO)(CO)CO.OP(=O)(NCCCl)NCCCl	DTXSID00147888	YES	YES	NO	NO	High (Class III)	Genotoxic	0.000100556	0.0025	NA	NA	0.0248617685667688	NA	NA
1-Aziridineethanol	1072-52-2	OCCN1CC1	DTXSID0024551	YES	YES	NO	NO	High (Class III)	Genotoxic	0.00023253	0.0025	NA	NA	0.0107513009074098	NA	NA
1H-Imidazole-4-carboxylic acid	1072-84-0	OC(=O)c1cnc[nH]1	DTXSID00147949	NO	NO	NO	NO	High (Class III)	Cramer Class III	0.000114081	1.5	NA	NA	13.1485523443869	NA	NA
Gevotroline	107266-06-8	Fc1ccc2[nH]c3CCN(CCCc4cccnc4)Cc3c2c1	DTXSID00147989	NO	NO	NO	NO	High (Class III)	Cramer Class III	3.7e-05	1.5	NA	NA	40.5405405405405	NA	NA
Acetic anhydride	108-24-7	CC(=O)OC(C)=O	DTXSID0024395	NO	NO	NO	NO	High (Class III)	Cramer Class III	0.101818466	1.5	NA	16	0.0147321017387946	NA	157.142418547143
3-Chloroaniline	108-42-9	Nc1cccc(Cl)c1	DTXSID0024761	YES	YES	NO	NO	High (Class III)	Genotoxic	0.007903541	0.0025	NA	10	0.000316313915496864	NA	1265.25566198746
Diethyl benzylphosphonate	1080-32-6	CCOP(=O)(Cc1ccccc1)OCC	DTXSID0022145	YES	YES	NO	NO	High (Class III)	Genotoxic	0.000220162	0.0025	NA	NA	0.0113552747522279	NA	NA
Prothipendyl dihydrochloride	1082713-52-7	Cl.Cl.CN(C)CCCN1c2ccccc2Sc2cccnc12	DTXSID00148471	NO	NO	NO	NO	High (Class III)	Cramer Class III	3.41e-05	1.5	NA	NA	43.9882697947214	NA	NA
Granisetron	109889-09-0	CN1[C@H]2CCC[C@@H]1C[C@@H](C2)NC(=O)c1nn(C)c2ccccc12	DTXSID0023111	NO	NO	NO	NO	High (Class III)	Cramer Class III	4.01e-05	1.5	NA	NA	37.4064837905237	NA	NA
Sodium prasterone sulfate	1099-87-2	[Na+].C[C@]12CC[C@H]3[C@@H](CC=C4C[C@H](CC[C@]34C)OS([O-])(=O)=O)[C@@H]1CCC2=O	DTXSID00273954	NO	NO	NO	NO	High (Class III)	Cramer Class III	4.4e-05	1.5	NA	NA	34.0909090909091	NA	NA
Sanguinarium chloride hydrate	1099738-80-3	O.O.[Cl-].C[n+]1cc2c3OCOc3ccc2c2ccc3cc4OCOc4cc3c12	DTXSID00149084	YES	YES	NO	NO	High (Class III)	Genotoxic	3.97e-05	0.0025	NA	NA	0.0629722921914358	NA	NA
methyl 2-methoxycarbonyloxypropanoate	11/5/6288	COC(=O)OC(C)C(=O)OC	DTXSID00279274	NO	NO	NO	NO	Low (Class I)	Cramer Class I	0.000206489	30	NA	NA	145.286189579106	NA	NA
3,4-Dimethylbiphenyl	11/8/4433	Cc1ccc(cc1C)-c1ccccc1	DTXSID00196139	NO	NO	NO	NO	High (Class III)	Cramer Class III	0.000223398	1.5	NA	NA	6.71447371954986	NA	NA
2,5-Dimethylhexane-2,5-diol	110-03-2	CC(C)(O)CCC(C)(C)O	DTXSID0026830	NO	NO	NO	NO	High (Class III)	Cramer Class III	0.001522982	1.5	NA	NA	0.984909867614982	NA	NA
1,2-Ethanedisulfonic acid	110-04-3	OS(=O)(=O)CCS(O)(=O)=O	DTXSID00149089	NO	NO	NO	NO	Low (Class I)	Cramer Class I	7.75e-05	30	NA	NA	387.096774193548	NA	NA
t-Butyl disulfide	110-06-5	CC(C)(C)SSC(C)(C)C	DTXSID0021913	NO	NO	NO	NO	High (Class III)	Cramer Class III	0.000282642	1.5	NA	NA	5.30706689027109	NA	NA
Isopropyl tetradecanoate	110-27-0	CCCCCCCCCCCCCC(=O)OC(C)C	DTXSID0026838	NO	NO	NO	NO	Low (Class I)	Cramer Class I	0.301301112	30	NA	1000	0.0995681688688889	NA	3318.9389622963
Diethyl decanedioate	110-40-7	CCOC(=O)CCCCCCCCC(=O)OCC	DTXSID0021915	NO	NO	NO	NO	Low (Class I)	Cramer Class I	0.049216563	30	NA	1000	0.609550894482412	NA	20318.3631494137
n-Hexane	110-54-3	CCCCCC	DTXSID0021917	NO	NO	NO	NO	Low (Class I)	Cramer Class I	1.111162965	30	NA	NA	0.0269987400093019	NA	NA
Pentan-1-amine	110-58-7	CCCCCN	DTXSID0021919	NO	NO	NO	NO	Low (Class I)	Cramer Class I	1.137484773	30	NA	NA	0.026373979425569	NA	NA
Ethylene glycol dimethyl ether	110-71-4	COCCOC	DTXSID0025286	NO	NO	NO	NO	High (Class III)	Cramer Class III	0.003329926	1.5	NA	30	0.45046046068291	NA	9009.2092136582
Selodenoson	110299-05-3	CCNC(=O)[C@H]1O[C@H]([C@H](O)[C@@H]1O)n1cnc2c(NC3CCCC3)ncnc12	DTXSID00149201	NO	NO	NO	NO	High (Class III)	Cramer Class III	4.5e-05	1.5	NA	NA	33.3333333333333	NA	NA
1-(2-Oxopropyl)nitroso-3-(2-chloroethyl)urea	110559-85-8	CC(=O)CN(N=O)C(=O)NCCCl	DTXSID0021090	YES	YES	NO	NO	High (Class III)	Genotoxic	6.59e-05	0.0025	NA	NA	0.0379362670713202	NA	NA
1-Piperazineethanamine, N-(2,6-dimethyl-3-nitro-4-pyridinyl)-4-(diphenylmethyl)-, trihydrochloride	110629-25-9	Cl.Cl.Cl.Cc1cc(NCCN2CCN(CC2)C(c2ccccc2)c2ccccc2)c(c(C)n1)[N+]([O-])=O	DTXSID00149342	YES	YES	NO	NO	High (Class III)	Genotoxic	5.32e-05	0.0025	NA	NA	0.0469924812030075	NA	NA
(E)-Squalene	111-02-4	CC(C)=CCC\C(C)=C\CC\C(C)=C\CC\C=C(/C)CC\C=C(/C)CCC=C(C)C	DTXSID0026044	NO	NO	NO	NO	Low (Class I)	Cramer Class I	5.390496908	30	NA	660	0.00556534963511011	NA	122.437691972423
1,2-Ethanediol diacetate	111-55-7	CC(=O)OCCOC(C)=O	DTXSID0026880	NO	NO	NO	NO	Low (Class I)	Cramer Class I	0.052940934	30	NA	300	0.566669262011887	NA	5666.69262011887
Octane	111-65-9	CCCCCCCC	DTXSID0026882	NO	NO	NO	NO	Low (Class I)	Cramer Class I	0.521060181	30	5.75279297358344e-06	NA	0.0575749233849055	1.1040553823443e-05	NA
Heptanal	111-71-7	CCCCCCC=O	DTXSID0021597	YES	YES	NO	NO	Low (Class I)	Genotoxic	0.095415521	0.0025	NA	37	2.6201187959766e-05	NA	387.777581804537
1,5-Cyclooctadiene	111-78-4	C1C\C=C/CC\C=C/1	DTXSID0026888	NO	NO	NO	NO	Low (Class I)	Cramer Class I	1.667564342	30	NA	50	0.0179903103253092	NA	29.983850542182
1-Chlorooctane	111-85-3	CCCCCCCCCl	DTXSID0021543	YES	YES	NO	NO	High (Class III)	Genotoxic	0.014773149	0.0025	NA	NA	0.000169225938220754	NA	NA
Copper thiocyanate	1111-67-7	[Cu+].[S-]C#N	DTXSID0034481	NO	NO	NO	NO	High (Class III)	Cramer Class III	0.00064331	1.5	NA	NA	2.33169078671247	NA	NA
Guancydine	1113-10-6	CCC(C)(C)N\C(N)=N\C#N	DTXSID0023115	NO	NO	NO	NO	High (Class III)	Cramer Class III	0.000155296	1.5	NA	NA	9.65897383062024	NA	NA
2,4-Dimethylpentan-3-one oxime	1113-74-2	CC(C)C(=NO)C(C)C	DTXSID00149589	NO	NO	NO	NO	High (Class III)	Cramer Class III	0.000336599	1.5	NA	NA	4.45634122501849	NA	NA
Satigrel	111753-73-2	COc1ccc(cc1)C(=C(CCC(O)=O)C#N)c1ccc(OC)cc1	DTXSID00149721	NO	NO	NO	NO	High (Class III)	Cramer Class III	4.03e-05	1.5	NA	NA	37.2208436724566	NA	NA
3,3'-Dithiodipropionic acid	1119-62-6	OC(=O)CCSSCCC(O)=O	DTXSID0032998	NO	NO	NO	NO	High (Class III)	Cramer Class III	0.000433155	1.5	NA	NA	3.46296360425252	NA	NA
Dodecane	112-40-3	CCCCCCCCCCCC	DTXSID0026913	NO	NO	NO	NO	Low (Class I)	Cramer Class I	0.064757726	30	NA	750	0.463265186303793	NA	11581.6296575948
1-Undecanol	112-42-5	CCCCCCCCCCCO	DTXSID0026915	NO	NO	NO	NO	Low (Class I)	Cramer Class I	0.670333871	30	NA	297.4	0.0447538179075543	NA	443.659514856888
1-Chlorododecane	112-52-7	CCCCCCCCCCCCCl	DTXSID0025492	YES	YES	NO	NO	High (Class III)	Genotoxic	0.000286532	0.0025	NA	100	0.00872502896709617	NA	349001.158683847
Pyrithione	1121-30-8	On1ccccc1=S	DTXSID00149908	NO	NO	NO	NO	High (Class III)	Cramer Class III	0.00011859	1.5	NA	NA	12.6486213002783	NA	NA
4-Acetylpyridine	1122-54-9	CC(=O)c1ccncc1	DTXSID0022147	NO	NO	NO	NO	High (Class III)	Cramer Class III	0.000260388	1.5	NA	NA	5.7606341306051	NA	NA
Ethyl 5-oxooxolane-2-carboxylate	1126-51-8	CCOC(=O)C1CCC(=O)O1	DTXSID00308154	NO	NO	NO	NO	Intermediate (Class II)	Cramer Class II	0.000301093	9	NA	NA	29.8910967707652	NA	NA
Butyl phenyl ether	1126-79-0	CCCCOc1ccccc1	DTXSID0022149	NO	NO	NO	NO	Intermediate (Class II)	Cramer Class II	0.000389307	9	NA	350	23.1180019881482	NA	899033.410650207
Guanidine	113-00-8	NC(N)=N	DTXSID0023117	NO	NO	NO	NO	High (Class III)	Cramer Class III	0.000119066	1.5	NA	NA	12.5980548603296	NA	NA
2-Bromo-9H-fluorene	1133-80-8	Brc1ccc-2c(Cc3ccccc-23)c1	DTXSID00150357	YES	YES	NO	NO	High (Class III)	Genotoxic	8.99e-05	0.0025	NA	NA	0.0278086763070078	NA	NA
Oxiranemethanol, 4-methylbenzenesulfonate, (R)-	113826-06-5	Cc1ccc(cc1)S(=O)(=O)OC[C@H]1CO1	DTXSID00150574	YES	YES	NO	NO	Low (Class I)	Genotoxic	0.000232632	0.0025	NA	NA	0.0107465868840056	NA	NA
Scopolamine hydrobromide	114-49-8	Br.CN1[C@H]2C[C@@H](C[C@@H]1[C@H]1O[C@@H]21)OC(=O)[C@H](CO)c1ccccc1	DTXSID0032029	YES	YES	NO	NO	High (Class III)	Genotoxic	1.43e-05	0.0025	NA	NA	0.174825174825175	NA	NA
5-Furfuryl-5-isopropylbarbituric acid	1146-21-0	CC(C)C1(Cc2ccco2)C(=O)NC(=O)NC1=O	DTXSID00150791	NO	NO	NO	NO	High (Class III)	Cramer Class III	2.99e-05	1.5	NA	NA	50.1672240802676	NA	NA
Thioformamide	115-08-2	NC=S	DTXSID00150918	NO	NO	NO	NO	High (Class III)	Cramer Class III	0.000208495	1.5	NA	NA	7.19441713230533	NA	NA
Propipocaine hydrochloride	1155-49-3	Cl.CCCOc1ccc(cc1)C(=O)CCN1CCCCC1	DTXSID00151122	NO	NO	NO	NO	High (Class III)	Cramer Class III	3.29e-05	1.5	NA	NA	45.5927051671732	NA	NA
Phenglutarimide	1156-05-4	CCN(CC)CCC1(CCC(=O)NC1=O)c1ccccc1	DTXSID0023450	NO	NO	NO	NO	High (Class III)	Cramer Class III	3.45e-05	1.5	NA	NA	43.4782608695652	NA	NA
Thiofentanyl	1165-22-6	CCC(=O)N(C1CCN(CCc2cccs2)CC1)c1ccccc1	DTXSID00151400	NO	NO	NO	NO	High (Class III)	Cramer Class III	4.09e-05	1.5	NA	NA	36.6748166259169	NA	NA
2,3,5,6-Tetrachloronitrobenzene	117-18-0	[O-][N+](=O)c1c(Cl)c(Cl)cc(Cl)c1Cl	DTXSID0026098	NO	NO	NO	NO	High (Class III)	Cramer Class III	0.000674887	1.5	NA	NA	2.22259430097187	NA	NA
Tetraphenoxysilane	1174-72-7	O(c1ccccc1)[Si](Oc1ccccc1)(Oc1ccccc1)Oc1ccccc1	DTXSID0026129	NO	NO	NO	NO	High (Class III)	Cramer Class III	0.00010266	1.5	NA	NA	14.6113383985973	NA	NA
Remoxipride hydrochloride	117591-79-4	O.Cl.CCN1CCC[C@H]1CNC(=O)c1c(OC)ccc(Br)c1OC	DTXSID00151829	NO	NO	NO	NO	High (Class III)	Cramer Class III	4.42e-05	1.5	NA	NA	33.9366515837104	NA	NA
Delfaprazine	117827-81-3	Cc1ccc(Cc2ccccc2)c(c1)N1CCNCC1	DTXSID00151925	NO	NO	NO	NO	High (Class III)	Cramer Class III	3.18e-05	1.5	NA	NA	47.1698113207547	NA	NA
2,2-Dimethylbutanol	1185-33-7	CCC(C)(C)CO	DTXSID00152139	NO	NO	NO	NO	Low (Class I)	Cramer Class I	0.000449221	30	NA	NA	66.7822742035657	NA	NA
4-Methyl-2-nitrophenol	119-33-5	Cc1ccc(O)c(c1)[N+]([O-])=O	DTXSID0026961	YES	YES	NO	NO	High (Class III)	Genotoxic	0.01222051	0.0025	NA	NA	0.000204574113518994	NA	NA
Benzophenone	119-61-9	O=C(c1ccccc1)c1ccccc1	DTXSID0021961	NO	NO	NO	NO	High (Class III)	Cramer Class III	0.235930288	1.5	0.00431964251818679	5	0.00635781023587781	0.0183089782783073	21.1927007862594
Tebufenpyrad	119168-77-3	CCc1nn(C)c(C(=O)NCc2ccc(cc2)C(C)(C)C)c1Cl	DTXSID0034223	NO	NO	NO	NO	High (Class III)	Cramer Class III	0.000726339	1.5	0.00214891041650993	0.7	2.06515139624886	2.95855023137946	963.737318249467
4-(1H-1,2,4-triazol-1-ylmethyl)aniline	119192-10-8	Nc1ccc(Cn2cncn2)cc1	DTXSID00356296	YES	YES	NO	NO	High (Class III)	Genotoxic	0.000121841	0.0025	NA	NA	0.0205185446606643	NA	NA
Cyclopentanone oxime	1192-28-5	ON=C1CCCC1	DTXSID0020363	NO	NO	NO	NO	High (Class III)	Cramer Class III	0.01508463	1.5	NA	NA	0.0994389653574533	NA	NA
4-Fluorophenyl isocyanate	1195-45-5	Fc1ccc(cc1)N=C=O	DTXSID00152472	YES	YES	NO	NO	High (Class III)	Genotoxic	0.000260033	0.0025	NA	NA	0.0096141643560625	NA	NA
Icaridin	119515-38-7	CCC(C)OC(=O)N1CCCCC1CCO	DTXSID0034227	YES	YES	YES	NO	High (Class III)	Genotoxic	3.42e-05	0.0025	0.645180244096254	301	0.0730994152046784	18864.9194180191	8801169.59064328
Terlakiren	119625-78-4	CSC[C@H](NC(=O)[C@H](Cc1ccccc1)NC(=O)N1CCOCC1)C(=O)N[C@@H](CC1CCCCC1)[C@@H](O)C(=O)OC(C)C	DTXSID00152533	NO	NO	NO	NO	High (Class III)	Cramer Class III	7.42e-05	1.5	NA	NA	20.2156334231806	NA	NA
p-Cymen-8-ol	1197-01-9	Cc1ccc(cc1)C(C)(C)O	DTXSID0024890	NO	NO	NO	NO	High (Class III)	Cramer Class III	0.006619709	1.5	NA	NA	0.226596063361698	NA	NA
Zinc Cysteinate	1197186-61-0	[Zn].C[C@@H](CS)C(O)=O	DTXSID00152558	NO	NO	NO	NO	High (Class III)	Cramer Class III	0.000325346	1.5	NA	NA	4.6104762314582	NA	NA
7-Chloro-4-aminoquinoline	1198-40-9	Nc1ccnc2cc(Cl)ccc12	DTXSID00152593	YES	YES	NO	NO	High (Class III)	Genotoxic	9.44e-05	0.0025	NA	NA	0.0264830508474576	NA	NA
6-Hydroxydopamine	1199-18-4	NCCc1cc(O)c(O)cc1O	DTXSID0036768	NO	NO	NO	NO	High (Class III)	Cramer Class III	2.02e-05	1.5	NA	NA	74.2574257425743	NA	NA
Dimethylphosphinic acid	12/3/3283	CP(C)(O)=O	DTXSID00186499	NO	NO	NO	NO	High (Class III)	Cramer Class III	0.000316534	1.5	NA	NA	4.73882742454207	NA	NA
(2,2'-Bianthra(2,1-d)thiazole)-6,6',11,11'-tetraone	12/3/6451	O=C1c2ccccc2C(=O)c2c1ccc1nc(sc21)-c1nc2ccc3C(=O)c4ccccc4C(=O)c3c2s1	DTXSID00214781	YES	YES	NO	NO	High (Class III)	Genotoxic	7.47e-05	0.0025	NA	NA	0.0334672021419009	NA	NA
Ascorutin	12/7/8067	OC[C@H](O)[C@H]1OC(=O)C(O)=C1O.C[C@@H]1O[C@@H](OC[C@H]2O[C@@H](Oc3c(oc4cc(O)cc(O)c4c3=O)-c3ccc(O)c(O)c3)[C@H](O)[C@@H](O)[C@@H]2O)[C@H](O)[C@H](O)[C@H]1O	DTXSID00230486	NO	YES	NO	NO	High (Class III)	Genotoxic	0.000131416	0.0025	NA	NA	0.0190235587751872	NA	NA
Anthracene	120-12-7	c1ccc2cc3ccccc3cc2c1	DTXSID0023878	YES	YES	NO	NO	High (Class III)	Genotoxic	0.001441197	0.0025	0.0117770311484189	1000	0.00173466916736574	8.17170112650724	693867.666946295
4-(Diethylamino)benzaldehyde	120-21-8	CCN(CC)c1ccc(C=O)cc1	DTXSID0021963	YES	YES	NO	NO	High (Class III)	Genotoxic	0.000142632	0.0025	NA	NA	0.0175276235346907	NA	NA
Dichlorprop	120-36-5	CC(Oc1ccc(Cl)cc1Cl)C(O)=O	DTXSID0020440	NO	NO	NO	NO	High (Class III)	Cramer Class III	4.75e-05	1.5	0.00673010292711293	NA	31.5789473684211	141.686377412904	NA
Diethylene glycol dibenzoate	120-55-8	O=C(OCCOCCOC(=O)c1ccccc1)c1ccccc1	DTXSID0026967	NO	NO	NO	NO	Low (Class I)	Cramer Class I	0.193500919	30	NA	75	0.155038023359465	NA	387.595058398663
Dimethyl terephthalate	120-61-6	COC(=O)c1ccc(cc1)C(=O)OC	DTXSID0020498	NO	NO	NO	NO	Low (Class I)	Cramer Class I	0.635286248	30	NA	100	0.0472228071903738	NA	157.409357301246
Indole	120-72-9	c1cc2ccccc2[nH]1	DTXSID0020737	NO	NO	NO	NO	High (Class III)	Cramer Class III	0.016278286	1.5	NA	125	0.0921472936401289	NA	7678.94113667741
1,2,4-Trichlorobenzene	120-82-1	Clc1ccc(Cl)c(Cl)c1	DTXSID0021965	NO	NO	NO	NO	High (Class III)	Cramer Class III	1.85e-05	1.5	NA	7.8	81.0810810810811	NA	421621.621621622
Ethylene urea	120-93-4	O=C1NCCN1	DTXSID0020602	NO	NO	NO	NO	High (Class III)	Cramer Class III	0.000267639	1.5	NA	37	5.60456435721251	NA	138245.920811242
Sucrose, monoallyl ether	12002-22-1	OC[C@H]1O[C@](CO)(O[C@H]2O[C@H](CO)[C@@H](O)[C@H](O)[C@H]2OCC=C)[C@@H](O)[C@@H]1O	DTXSID00152659	NO	NO	NO	NO	High (Class III)	Cramer Class III	4.57e-05	1.5	NA	NA	32.8227571115974	NA	NA
Clopidogrel hydrobromide	120202-67-7	Br.COC(=O)[C@@H](N1CCc2sccc2C1)c1ccccc1Cl	DTXSID00152735	NO	NO	NO	NO	High (Class III)	Cramer Class III	3.84e-05	1.5	NA	NA	39.0625	NA	NA
2,4-Dinitrotoluene	121-14-2	Cc1ccc(cc1[N+]([O-])=O)[N+]([O-])=O	DTXSID0020529	YES	YES	NO	NO	High (Class III)	Genotoxic	0.003077645	0.0025	0.0122007959091931	0.1	0.000812309411904232	3.96432853990408	32.4923764761693
4-Hydroxy-3-methoxybenzaldehyde	121-33-5	COc1cc(C=O)ccc1O	DTXSID0021969	YES	YES	NO	NO	Low (Class I)	Genotoxic	0.002597371	0.0025	25.8110377602394	20	0.00096251170895494	9937.3704258034	7700.09367163952
3-Nitrobenzoic acid	121-92-6	OC(=O)c1cccc(c1)[N+]([O-])=O	DTXSID0025737	YES	YES	NO	NO	High (Class III)	Genotoxic	0.000369772	0.0025	NA	100	0.00676092294711336	NA	270436.917884534
N-Acetylserotonin	1210-83-9	CC(=O)NCCc1c[nH]c2ccc(O)cc12	DTXSID00153106	NO	NO	NO	NO	Low (Class I)	Cramer Class I	2.61e-05	30	NA	NA	1149.42528735632	NA	NA
Noviflumuron	121451-02-3	FC(C(F)(F)F)C(F)(F)Oc1c(Cl)cc(NC(=O)NC(=O)c2c(F)cccc2F)c(F)c1Cl	DTXSID0034774	NO	NO	NO	NO	High (Class III)	Cramer Class III	0.000185025	1.5	NA	1.06	8.10701256586948	NA	5728.95554654776
2-Isobutyl-4-methyl-1,3-dioxolane, (2S,4R)-	122045-46-9	CC(C)C[C@H]1OC[C@@H](C)O1	DTXSID00153489	NO	NO	NO	NO	High (Class III)	Cramer Class III	0.000252538	1.5	NA	NA	5.93970016393572	NA	NA
Ammonium cyanide	12211-52-8	[NH4+].[C-]#N	DTXSID00153500	NO	NO	NO	NO	High (Class III)	Cramer Class III	0.000291442	1.5	NA	NA	5.14682166606049	NA	NA
3-[{4-[(E)-(2,6-Dibromo-4-nitrophenyl)diazenyl]phenyl}(ethyl)amino]propanenitrile	12270-45-0	CCN(CCC#N)c1ccc(cc1)\N=N\c1c(Br)cc(cc1Br)[N+]([O-])=O	DTXSID00276061	YES	YES	NO	NO	High (Class III)	Genotoxic	4.71e-05	0.0025	NA	NA	0.0530785562632696	NA	NA
EDTA, copper salt	12276-01-6	[Cu++].[Cu++].[O-]C(=O)CN(CCN(CC([O-])=O)CC([O-])=O)CC([O-])=O	DTXSID0034564	NO	NO	NO	NO	High (Class III)	Cramer Class III	0.000185514	1.5	NA	NA	8.08564313205472	NA	NA
Ziprasidone hydrochloride	122883-93-6	Cl.Clc1cc2NC(=O)Cc2cc1CCN1CCN(CC1)c1nsc2ccccc12	DTXSID00153762	NO	NO	NO	NO	High (Class III)	Cramer Class III	4.93e-05	1.5	NA	NA	30.4259634888438	NA	NA
Spiriprostil	122946-42-3	CCCCCC[C@H]1CC[C@]2(NC(=O)NC2=O)[C@@H]1CCCCCCC(O)=O	DTXSID00153803	NO	NO	NO	NO	High (Class III)	Cramer Class III	4.38e-05	1.5	NA	NA	34.2465753424658	NA	NA
N-Methylformamide	123-39-7	CNC=O	DTXSID0025608	NO	NO	NO	NO	High (Class III)	Cramer Class III	0.072910406	1.5	NA	10	0.0205731949977072	NA	137.154633318048
Azodicarbonamide	123-77-3	NC(=O)N=NC(N)=O	DTXSID0024553	YES	YES	NO	NO	High (Class III)	Genotoxic	2.34e-05	0.0025	NA	147.5	0.106837606837607	NA	6303418.8034188
2-Octanol	123-96-6	CCCCCCC(C)O	DTXSID0027014	NO	NO	NO	NO	Intermediate (Class II)	Cramer Class II	0.432252806	9	NA	NA	0.0208211488163249	NA	NA
Acetamide, N-(4-bromo-3-chloro-2-methylphenyl)-	125328-80-5	CC(=O)Nc1ccc(Br)c(Cl)c1C	DTXSID00154739	YES	YES	NO	NO	High (Class III)	Genotoxic	9.87e-05	0.0025	NA	NA	0.0253292806484296	NA	NA
4,4-Bis(4-hydroxyphenyl)valeric acid	126-00-1	CC(CCC(O)=O)(c1ccc(O)cc1)c1ccc(O)cc1	DTXSID0022436	NO	NO	NO	NO	High (Class III)	Cramer Class III	0.000955982	1.5	0.0364574902785243	NA	1.56906720001004	38.136168127145	NA
Oxethazaine	126-27-2	CN(C(=O)CN(CCO)CC(=O)N(C)C(C)(C)Cc1ccccc1)C(C)(C)Cc1ccccc1	DTXSID0025818	NO	NO	NO	NO	High (Class III)	Cramer Class III	4.02e-05	1.5	NA	NA	37.3134328358209	NA	NA
2,3-Di(propan-2-yl)naphthalene-1-sulfonate	12653-75-7	CC(C)c1cc2ccccc2c(c1C(C)C)S([O-])(=O)=O	DTXSID00155206	NO	NO	NO	NO	Low (Class I)	Cramer Class I	3.36e-05	30	NA	NA	892.857142857143	NA	NA
alpha-Ionone	127-41-3	CC(=O)\C=C\C1C(C)=CCCC1(C)C	DTXSID0035160	YES	YES	NO	NO	Low (Class I)	Genotoxic	0.054134325	0.0025	NA	10	4.61814200140114e-05	NA	184.725680056046
Sulfamerazine	127-79-7	Cc1ccnc(NS(=O)(=O)c2ccc(N)cc2)n1	DTXSID0023612	YES	YES	NO	NO	High (Class III)	Genotoxic	2.38e-05	0.0025	NA	NA	0.105042016806723	NA	NA
1,3-Propanediol, 2,2-bis(chloromethyl)-, sulfate	12712-28-6	OS(O)(=O)=O.OCC(CO)(CCl)CCl	DTXSID00155408	YES	YES	NO	NO	High (Class III)	Genotoxic	0.00015614	0.0025	NA	NA	0.0160112719354426	NA	NA
Mivazerol hydrochloride	127170-73-4	Cl.NC(=O)c1cccc(Cc2cnc[nH]2)c1O	DTXSID00155448	NO	NO	NO	NO	High (Class III)	Cramer Class III	2.6e-05	1.5	NA	NA	57.6923076923077	NA	NA
Iomazenil ((sup 123)I)	127396-36-5	CCOC(=O)c1ncn-2c1CN(C)C(=O)c1c([123I])cccc-21	DTXSID00155549	NO	NO	NO	NO	High (Class III)	Cramer Class III	4.91e-05	1.5	NA	NA	30.5498981670061	NA	NA
Seproxetine hydrochloride	127685-30-7	Cl.NCC[C@H](Oc1ccc(cc1)C(F)(F)F)c1ccccc1	DTXSID00155625	NO	NO	NO	NO	High (Class III)	Cramer Class III	0.000172932	1.5	NA	NA	8.67392963708278	NA	NA
Epipregnanolone	128-21-2	CC(=O)[C@H]1CC[C@H]2[C@@H]3CC[C@@H]4C[C@@H](O)CC[C@]4(C)[C@H]3CC[C@]12C	DTXSID00155766	NO	NO	NO	NO	High (Class III)	Cramer Class III	3.8e-05	1.5	NA	NA	39.4736842105263	NA	NA
Dihydrostreptomycin	128-46-1	CN[C@H]1[C@H](O)[C@@H](O)[C@H](CO)O[C@H]1O[C@H]1[C@H](O[C@H]2[C@H](O)[C@@H](O)[C@H](NC(N)=N)[C@@H](O)[C@@H]2NC(N)=N)O[C@@H](C)[C@]1(O)CO	DTXSID0022937	NO	NO	NO	NO	High (Class III)	Cramer Class III	0.000522415	1.5	NA	NA	2.87128049539159	NA	NA
Lufironil	128075-79-6	COCCNC(=O)c1ccnc(c1)C(=O)NCCOC	DTXSID00155802	NO	NO	NO	NO	High (Class III)	Cramer Class III	3.36e-05	1.5	NA	NA	44.6428571428571	NA	NA
L-Prolinamide, N-((hexahydro-1-methyl-2,6-dioxo-4-pyrimidinyl)carbonyl)-D-histidyl-, (S)-, hydrate (4:3)	128111-65-9	CN1C(=O)C[C@H](NC1=O)C(=O)N[C@H](Cc1cnc[nH]1)C(=O)N1CCC[C@H]1C(N)=O	DTXSID00155807	NO	NO	NO	NO	High (Class III)	Cramer Class III	4.84e-05	1.5	NA	NA	30.9917355371901	NA	NA
Arbutamine	128470-16-6	O[C@@H](CNCCCCc1ccc(O)cc1)c1ccc(O)c(O)c1	DTXSID00155908	NO	NO	NO	NO	High (Class III)	Cramer Class III	3.79e-05	1.5	NA	NA	39.5778364116095	NA	NA
Versetamide	129009-83-2	COCCNC(=O)CN(CCN(CCN(CC(O)=O)CC(=O)NCCOC)CC(O)=O)CC(O)=O	DTXSID00156031	NO	NO	NO	NO	High (Class III)	Cramer Class III	6.06e-05	1.5	NA	NA	24.7524752475248	NA	NA
Bizelesin	129655-21-6	Cc1c[nH]c2c(O)cc3N(C[C@@H](CCl)c3c12)C(=O)c1cc2cc(NC(=O)Nc3ccc4[nH]c(cc4c3)C(=O)N3C[C@@H](CCl)c4c3cc(O)c3[nH]cc(C)c43)ccc2[nH]1	DTXSID00156213	YES	YES	NO	NO	High (Class III)	Genotoxic	9.73e-05	0.0025	NA	NA	0.025693730729702	NA	NA
2-(4-Aminophenyl)-6-methylbenzothiazole sulfonic acid	130-17-6	Cc1ccc2nc(sc2c1S(O)(=O)=O)-c1ccc(N)cc1	DTXSID0024501	YES	YES	NO	NO	High (Class III)	Genotoxic	1.259671019	0.0025	NA	NA	1.98464516710454e-06	NA	NA
Sodium phenolsulfonate	1300-51-2	[Na+].Oc1ccccc1S([O-])(=O)=O	DTXSID0029212	NO	NO	NO	NO	High (Class III)	Cramer Class III	0.186824593	1.5	NA	NA	0.00802892154567681	NA	NA
Potassium isobutylxanthate	13001-46-2	[K+].CC(C)COC([S-])=S	DTXSID00156293	NO	NO	NO	NO	High (Class III)	Cramer Class III	0.000389592	1.5	NA	10	3.85018172857759	NA	25667.8781905173
Mafenide acetate	13009-99-9	CC(O)=O.NCc1ccc(cc1)S(N)(=O)=O	DTXSID00156334	NO	NO	NO	NO	High (Class III)	Cramer Class III	0.000319101	1.5	NA	NA	4.70070604604812	NA	NA
2-(C-11)Thymidine	130333-77-6	Cc1cn([C@H]2C[C@H](O)[C@@H](CO)O2)[11c](=O)[nH]c1=O	DTXSID00156455	YES	YES	NO	NO	Low (Class I)	Genotoxic	2.89e-05	0.0025	NA	NA	0.0865051903114187	NA	NA
Boldenone undecylenate	13103-34-9	C[C@]12CC[C@H]3[C@@H](CCC4=CC(=O)C=C[C@]34C)[C@@H]1CC[C@@H]2OC(=O)CCCCCCCCC=C	DTXSID00156854	YES	YES	NO	NO	High (Class III)	Genotoxic	0.000433853	0.0025	NA	NA	0.0057623204172842	NA	NA
Hydroxyguanidine	13115-21-4	NC(N)=NO	DTXSID00156915	NO	NO	NO	NO	High (Class III)	Cramer Class III	0.000169352	1.5	NA	NA	8.85729132221645	NA	NA
Azoxystrobin	131860-33-8	CO\C=C(\C(=O)OC)c1ccccc1Oc1cc(Oc2ccccc2C#N)ncn1	DTXSID0032520	NO	NO	NO	NO	High (Class III)	Cramer Class III	0.000204664	1.5	0.165006161194815	18	7.32908572098659	806.229533258485	87949.0286518391
Pheniramine maleate	132-20-7	[O-]C(=O)\C=C/C([O-])=O.C[NH+](C)CCC(c1ccccc1)c1cccc[nH+]1	DTXSID0025866	NO	NO	NO	NO	High (Class III)	Cramer Class III	0.000767021	1.5	NA	NA	1.95561790355153	NA	NA
Chlorpheniramine	132-22-9	CN(C)CCC(c1ccc(Cl)cc1)c1ccccn1	DTXSID0022804	NO	NO	NO	NO	High (Class III)	Cramer Class III	0.000336262	1.5	NA	NA	4.46080734665231	NA	NA
Lesopitron dihydrochloride	132449-89-9	Cl.Cl.Clc1cnn(CCCCN2CCN(CC2)c2ncccn2)c1	DTXSID00157588	NO	NO	NO	NO	High (Class III)	Cramer Class III	3.83e-05	1.5	NA	NA	39.1644908616188	NA	NA
Sodium arachidate	13257-34-6	[Na+].CCCCCCCCCCCCCCCCCCCC([O-])=O	DTXSID00157644	NO	NO	NO	NO	High (Class III)	Cramer Class III	0.000335892	1.5	NA	NA	4.46572112464721	NA	NA
O,O-Dimethyl S-2(acetylamino)ethyl dithiophosphate, technical grade	13265-60-6	COP(=S)(OC)SCCNC(C)=O	DTXSID0020490	NO	NO	NO	NO	High (Class III)	Cramer Class III	5.91e-05	1.5	NA	NA	25.3807106598985	NA	NA
Remifentanil	132875-61-7	CCC(=O)N(c1ccccc1)C1(CCN(CCC(=O)OC)CC1)C(=O)OC	DTXSID00157826	NO	NO	NO	NO	High (Class III)	Cramer Class III	4.5e-05	1.5	NA	NA	33.3333333333333	NA	NA
Folpet	133-07-3	ClC(Cl)(Cl)SN1C(=O)c2ccccc2C1=O	DTXSID0021385	NO	NO	NO	NO	High (Class III)	Cramer Class III	0.000140678	1.5	NA	9	10.6626480330969	NA	63975.8881985812
Uridine diphosphate glucose	133-89-1	OC[C@H]1O[C@H](OP(O)(=O)OP(O)(=O)OC[C@H]2O[C@H]([C@H](O)[C@@H]2O)n2ccc(=O)[nH]c2=O)[C@H](O)[C@@H](O)[C@@H]1O	DTXSID00157902	YES	YES	NO	YES	Low (Class I)	Genotoxic	0.000114188	0.0025	NA	NA	0.021893719129856	NA	NA
Eprosartan	133040-01-4	CCCCc1ncc(\C=C(/Cc2cccs2)C(O)=O)n1Cc1ccc(cc1)C(O)=O	DTXSID0022989	NO	NO	NO	NO	High (Class III)	Cramer Class III	0.000158106	1.5	NA	100	9.48730598459261	NA	632487.065639508
Fedotozine tartrate	133267-27-3	O[C@@H]([C@H](O)C(O)=O)C(O)=O.CC[C@@](COCc1cc(OC)c(OC)c(OC)c1)(N(C)C)c1ccccc1	DTXSID00158035	NO	NO	NO	NO	High (Class III)	Cramer Class III	4.46e-05	1.5	NA	NA	33.6322869955157	NA	NA
Vinyl hydrogen sulphate	13401-80-4	OS(=O)(=O)OC=C	DTXSID00158459	NO	NO	NO	NO	High (Class III)	Cramer Class III	0.000239275	1.5	NA	NA	6.26893741510814	NA	NA
Mazapertine succinate	134208-18-7	OC(=O)CCC(O)=O.CC(C)Oc1ccccc1N1CCN(Cc2cccc(c2)C(=O)N2CCCCC2)CC1	DTXSID00158595	NO	NO	NO	NO	High (Class III)	Cramer Class III	5.04e-05	1.5	NA	NA	29.7619047619048	NA	NA
2,2,3,3-Tetramethylhexane	13475-81-5	CCCC(C)(C)C(C)(C)C	DTXSID00158934	NO	NO	NO	NO	Low (Class I)	Cramer Class I	0.000156834	30	NA	NA	191.28505298596	NA	NA
Meluadrine tartrate	134865-37-5	O[C@H]([C@@H](O)C(O)=O)C(O)=O.CC(C)(C)NC[C@H](O)c1ccc(O)cc1Cl	DTXSID00159002	NO	NO	NO	NO	High (Class III)	Cramer Class III	2.91e-05	1.5	NA	NA	51.5463917525773	NA	NA
Methapyrilene hydrochloride	135-23-9	Cl.CN(C)CCN(Cc1cccs1)c1ccccn1	DTXSID0020818	NO	NO	NO	NO	High (Class III)	Cramer Class III	3.21e-05	1.5	NA	NA	46.7289719626168	NA	NA
Alprazolam dihydrate	135748-32-2	O.O.Cc1nnc2CN=C(c3ccccc3)c3cc(Cl)ccc3-n12	DTXSID00159507	NO	NO	NO	NO	High (Class III)	Cramer Class III	0.000217645	1.5	NA	NA	6.89195708608054	NA	NA
Dodecylguanidine hydrochloride	13590-97-1	Cl.CCCCCCCCCCCCNC(N)=N	DTXSID0035954	NO	NO	NO	NO	High (Class III)	Cramer Class III	0.000381865	1.5	NA	NA	3.92808976994488	NA	NA
(R)-Ibutilide	136591-56-5	CCCCCCCN(CC)CCC[C@@H](O)c1ccc(NS(C)(=O)=O)cc1	DTXSID00159845	NO	NO	NO	NO	High (Class III)	Cramer Class III	4.59e-05	1.5	NA	NA	32.6797385620915	NA	NA
Desmedipham	13684-56-5	CCOC(=O)Nc1cccc(OC(=O)Nc2ccccc2)c1	DTXSID0034518	NO	NO	YES	NO	High (Class III)	Anti-cholinesterase	0.00019946	0.3	NA	0.17	1.50406096460443	NA	852.301213275845
Sodium [dodecanoyl(methyl)amino]acetate	137-16-6	[Na+].CCCCCCCCCCCC(=O)N(C)CC([O-])=O	DTXSID0027066	NO	NO	NO	NO	High (Class III)	Cramer Class III	0.000379637	1.5	NA	30	3.95114280220316	NA	79022.8560440631
Tivirapine	137332-54-8	C[C@H]1Cn2c3c(CN1CC=C(C)C)c(Cl)ccc3[nH]c2=S	DTXSID00160138	NO	NO	NO	NO	High (Class III)	Cramer Class III	3.84e-05	1.5	NA	NA	39.0625	NA	NA
Etorphine hydrochloride	13764-49-3	Cl.CCCC(C)(O)C1C[C@]23C=CC1(OC)C1Oc4c5c(C[C@H]2N(C)CC[C@@]315)ccc4O	DTXSID00160254	NO	NO	NO	NO	High (Class III)	Cramer Class III	4.92e-05	1.5	NA	NA	30.4878048780488	NA	NA
2-Butanone, 3-hydroxy-3-methyl-, lithium salt	137720-38-8	[Li+].CC(=O)C(C)(C)[O-]	DTXSID00160274	NO	NO	NO	NO	High (Class III)	Cramer Class III	0.000348388	1.5	NA	NA	4.30554439303306	NA	NA
Leteprinim	138117-50-7	OC(=O)c1ccc(NC(=O)CCn2cnc3c2[nH]cnc3=O)cc1	DTXSID00160496	NO	NO	NO	NO	High (Class III)	Cramer Class III	3.91e-05	1.5	NA	NA	38.3631713554987	NA	NA
2-Buten-1-amine, 3-methyl-	13822-06-5	CC(C)=CCN	DTXSID00160537	NO	NO	NO	NO	Low (Class I)	Cramer Class I	0.000190829	30	NA	NA	157.208809981711	NA	NA
Irbesartan	138402-11-6	CCCCC1=NC2(CCCC2)C(=O)N1Cc1ccc(cc1)-c1ccccc1-c1nnn[nH]1	DTXSID0023169	NO	NO	NO	NO	High (Class III)	Cramer Class III	5.07e-05	1.5	0.0680959855050562	NA	29.585798816568	1343.11608491235	NA
Alendronic acid monohydrate	138624-11-0	O.NCCCC(O)(P(O)(O)=O)P(O)(O)=O	DTXSID00160734	NO	NO	NO	NO	High (Class III)	Cramer Class III	0.000178889	1.5	NA	5	8.3850879595727	NA	27950.2931985757
CP-74667 mesylate	138808-71-6	CS(O)(=O)=O.CN1[C@H]2CC[C@@H]1CN(C2)c1cc2n(cc(C(O)=O)c(=O)c2cc1F)C1CC1	DTXSID00160799	YES	YES	NO	NO	High (Class III)	Genotoxic	4.44e-05	0.0025	NA	NA	0.0563063063063063	NA	NA
Ziprasidone hydrochloride monohydrate	138982-67-9	O.Cl.Clc1cc2NC(=O)Cc2cc1CCN1CCN(CC1)c1nsc2ccccc12	DTXSID00160855	NO	NO	NO	NO	High (Class III)	Cramer Class III	4.93e-05	1.5	NA	NA	30.4259634888438	NA	NA
Zanamivir	139110-80-8	CC(=O)N[C@@H]1[C@@H](NC(N)=N)C=C(O[C@H]1[C@H](O)[C@H](O)CO)C(O)=O	DTXSID0023749	NO	NO	NO	NO	High (Class III)	Cramer Class III	4.13e-05	1.5	NA	NA	36.319612590799	NA	NA
Dictamnolactone	1392-24-1	CC1(C)O[C@H]2CC(=O)OC[C@@]22[C@H]1CC(=O)[C@]1(C)[C@@H]2CC[C@@]2(C)[C@@H](OC(=O)C3O[C@@]123)c1ccoc1	DTXSID00275690	YES	YES	NO	NO	High (Class III)	Genotoxic	5.62e-05	0.0025	NA	NA	0.0444839857651246	NA	NA
Panamesine	139225-22-2	COc1ccc(cc1)N1C[C@H](CN2CCC(O)(CC2)c2ccc3OCOc3c2)OC1=O	DTXSID00160971	NO	NO	YES	NO	High (Class III)	Anti-cholinesterase	5.09e-05	0.3	NA	NA	5.89390962671906	NA	NA
Choline, salt with 2-propylvaleric acid (1:1)	13943-50-5	C[N+](C)(C)CCO.CCCC(CCC)C(O)=O	DTXSID00161044	NO	NO	NO	NO	High (Class III)	Cramer Class III	0.000441359	1.5	NA	NA	3.3985938884219	NA	NA
Candesartan	139481-59-7	CCOc1nc2cccc(C(O)=O)c2n1Cc1ccc(cc1)-c1ccccc1-c1nnn[nH]1	DTXSID0022725	NO	NO	NO	NO	High (Class III)	Cramer Class III	4.43e-05	1.5	NA	NA	33.8600451467269	NA	NA
Tris(2-chloroethyl) phosphite	140-08-9	ClCCOP(OCCCl)OCCCl	DTXSID0026258	YES	YES	NO	NO	High (Class III)	Genotoxic	0.000123902	0.0025	NA	NA	0.020177236848477	NA	NA
Benzyl acetate	140-11-4	CC(=O)OCc1ccccc1	DTXSID0020151	NO	NO	NO	NO	Low (Class I)	Cramer Class I	0.001196051	30	NA	100	25.0825424668346	NA	83608.4748894487
Estragole	140-67-0	COc1ccc(CC=C)cc1	DTXSID0020575	YES	YES	NO	NO	High (Class III)	Genotoxic	1.147383705	0.0025	NA	35	2.17887005812062e-06	NA	30.5041808136887
Dinitrosopiperazine	140-79-4	O=NN1CCN(CC1)N=O	DTXSID0020527	YES	YES	NO	NO	High (Class III)	Genotoxic	0.012950249	0.0025	NA	NA	0.000193046481191211	NA	NA
Dextromycin	1403-43-6	NC[C@@H]1O[C@H](O[C@@H]2[C@@H](CO)OC(O[C@@H]3[C@@H](O)[C@H](N)C[C@H](N)C3O[C@H]3O[C@H](CN)[C@@H](O)[C@H](O)[C@H]3N)[C@@H]2O)[C@H](N)[C@@H](O)[C@@H]1O	DTXSID00161302	NO	NO	NO	NO	High (Class III)	Cramer Class III	0.000229849	1.5	NA	NA	6.52602360680273	NA	NA
Benzamide, N,N,4-trimethyl-	14062-78-3	CN(C)C(=O)c1ccc(C)cc1	DTXSID00161448	NO	NO	NO	NO	High (Class III)	Cramer Class III	0.000433178	1.5	NA	NA	3.46277973488958	NA	NA
Cyclohexene, 4,4-dimethyl-	14072-86-7	CC1(C)CCC=CC1	DTXSID00161468	NO	NO	NO	NO	Low (Class I)	Cramer Class I	0.000212933	30	NA	NA	140.889387741684	NA	NA
Besifloxacin	141388-76-3	N[C@@H]1CCCCN(C1)c1c(F)cc2c(c1Cl)n(cc(C(O)=O)c2=O)C1CC1	DTXSID00161706	YES	YES	NO	NO	High (Class III)	Genotoxic	4.7e-05	0.0025	NA	NA	0.0531914893617021	NA	NA
Menthyl propionate, (+/-)-	141553-01-7	CCC(=O)O[C@H]1C[C@@H](C)CC[C@@H]1C(C)C	DTXSID00161761	NO	NO	NO	NO	Intermediate (Class II)	Cramer Class II	0.000252685	9	NA	NA	35.6174683894968	NA	NA
Propane-2-sulphonic acid	14159-48-9	CC(C)S(O)(=O)=O	DTXSID00161766	NO	NO	NO	NO	Low (Class I)	Cramer Class I	0.000207364	30	NA	NA	144.673135163288	NA	NA
Saredutant	142001-63-6	CN(C[C@@H](CCN1CCC(CC1)(NC(C)=O)c1ccccc1)c1ccc(Cl)c(Cl)c1)C(=O)c1ccccc1	DTXSID00161923	NO	NO	NO	NO	High (Class III)	Cramer Class III	6.59e-05	1.5	NA	NA	22.7617602427921	NA	NA
Copper(II)-iminodiacetate	14219-31-9	[Cu++].[O-]C(=O)CNCC([O-])=O	DTXSID00161968	NO	NO	NO	NO	High (Class III)	Cramer Class III	0.000136715	1.5	NA	NA	10.9717295102951	NA	NA
Acetazolamide sodium	1424-27-7	[Na+].CC(=O)Nc1nnc(s1)S([NH-])(=O)=O	DTXSID00162031	YES	YES	NO	NO	High (Class III)	Genotoxic	2.65e-05	0.0025	NA	NA	0.0943396226415094	NA	NA
Bupivacaine hydrochloride	14252-80-3	Cl.CCCCN1CCCCC1C(=O)Nc1c(C)cccc1C	DTXSID0030877	NO	NO	NO	NO	High (Class III)	Cramer Class III	1.14e-05	1.5	NA	NA	131.578947368421	NA	NA
2-Acetyl-4-isopropenylpyridine	142896-11-5	CC(=C)c1ccnc(c1)C(C)=O	DTXSID00162213	NO	NO	NO	NO	High (Class III)	Cramer Class III	0.000305588	1.5	NA	NA	4.90856970823462	NA	NA
Acetamidine	143-37-3	CC(N)=N	DTXSID00162273	NO	NO	NO	NO	High (Class III)	Cramer Class III	0.000332031	1.5	NA	NA	4.51765046034858	NA	NA
3-Aminopropan-1-ol hydrochloride	14302-46-6	Cl.NCCCO	DTXSID00162293	NO	NO	NO	NO	High (Class III)	Cramer Class III	0.000134962	1.5	NA	NA	11.1142395637291	NA	NA
(2H4)Urea	1433-11-0	[2H]N([2H])C(=O)N([2H])[2H]	DTXSID00162379	NO	NO	NO	NO	Low (Class I)	Cramer Class I	0.000147222	30	NA	NA	203.773892488894	NA	NA
Pramiverine	14334-40-8	CC(C)NC1CCC(CC1)(c1ccccc1)c1ccccc1	DTXSID00162394	NO	NO	NO	NO	High (Class III)	Cramer Class III	3.51e-05	1.5	NA	NA	42.7350427350427	NA	NA
Quinoline-2-carbonitrile	1436-43-7	N#Cc1ccc2ccccc2n1	DTXSID00162475	NO	NO	NO	NO	High (Class III)	Cramer Class III	0.000157396	1.5	NA	NA	9.53010241683397	NA	NA
Hexethal sodium	144-00-3	[Na+].CCCCCCC1(CC)C(=O)NC([O-])=NC1=O	DTXSID00162591	NO	NO	NO	NO	High (Class III)	Cramer Class III	2.87e-05	1.5	NA	NA	52.2648083623693	NA	NA
Oxalic acid	144-62-7	OC(=O)C(O)=O	DTXSID0025816	NO	NO	NO	NO	Low (Class I)	Cramer Class I	0.000484835	30	NA	63	61.8767209463013	NA	129941.113987233
3,4-Xylenol, 6-tert-butyl-	1445-23-4	Cc1cc(O)c(cc1C)C(C)(C)C	DTXSID00162733	NO	NO	NO	NO	Low (Class I)	Cramer Class I	0.000267673	30	NA	NA	112.077049235448	NA	NA
Sodium peroxocarbonate	14455-47-1	[Na+].[O-]OC([O-])=O	DTXSID00162753	NO	NO	NO	NO	High (Class III)	Cramer Class III	0.000256631	1.5	NA	NA	5.84496806699113	NA	NA
Undecan-4-one	14476-37-0	CCCCCCCC(=O)CCC	DTXSID00162798	NO	NO	NO	NO	Intermediate (Class II)	Cramer Class II	0.000461283	9	NA	NA	19.5107992273724	NA	NA
Cyclopropanecarboxylic acid, 1-((4-methylphenyl)sulfonyl)-, 1-methylethyl ester	145348-21-6	CC(C)OC(=O)C1(CC1)S(=O)(=O)c1ccc(C)cc1	DTXSID00162990	NO	NO	NO	NO	High (Class III)	Cramer Class III	0.000206346	1.5	NA	NA	7.26934372364863	NA	NA
Cyclopropanecarboxylic acid, 1-((4-nitrophenyl)sulfonyl)-, methyl ester	145348-26-1	COC(=O)C1(CC1)S(=O)(=O)c1ccc(cc1)[N+]([O-])=O	DTXSID00162995	YES	YES	NO	NO	High (Class III)	Genotoxic	0.000131307	0.0025	NA	NA	0.0190393505296747	NA	NA
2,2'-Biphenyldiamine	1454-80-4	Nc1ccccc1-c1ccccc1N	DTXSID00163003	YES	YES	NO	NO	High (Class III)	Genotoxic	9.73e-05	0.0025	NA	NA	0.025693730729702	NA	NA
2(1H)-Pyrimidinone, 4-amino-5-fluoro-1-(2-(hydroxymethyl)-1,3-oxathiolan-5-yl)-, (2S-trans)-	145416-34-8	Nc1nc(=O)n(cc1F)[C@@H]1CS[C@@H](CO)O1	DTXSID00163008	NO	NO	NO	NO	High (Class III)	Cramer Class III	2.95e-05	1.5	NA	NA	50.8474576271187	NA	NA
Guanazole	1455-77-2	Nc1nnc(N)[nH]1	DTXSID0025367	YES	YES	NO	NO	High (Class III)	Genotoxic	0.000126213	0.0025	NA	NA	0.0198077852519154	NA	NA
Tetomilast	145739-56-6	CCOc1ccc(cc1OCC)-c1nc(cs1)-c1cccc(n1)C(O)=O	DTXSID00163149	NO	NO	NO	NO	High (Class III)	Cramer Class III	4.42e-05	1.5	NA	NA	33.9366515837104	NA	NA
Uridine 5'-(trihydrogen diphosphate), mono-alpha-d-glucopyranosyl ester, sodium salt	14656-80-5	[Na+].OC[C@H]1O[C@H](OP(O)(=O)OP([O-])(=O)OC[C@H]2O[C@H]([C@H](O)[C@@H]2O)n2ccc(=O)[nH]c2=O)[C@H](O)[C@@H](O)[C@@H]1O	DTXSID00163407	YES	YES	NO	YES	High (Class III)	Genotoxic	0.000177374	0.0025	NA	NA	0.0140945121607451	NA	NA
Saprisartan	146623-69-0	CCc1nc(C2CC2)c(C(N)=O)n1Cc1ccc2oc(c(Br)c2c1)-c1ccccc1NS(=O)(=O)C(F)(F)F	DTXSID00163422	NO	NO	NO	NO	High (Class III)	Cramer Class III	0.000138731	1.5	NA	NA	10.8122914128782	NA	NA
1,2-Dihydro-2,2,4-trimethylquinoline	147-47-7	CC1=CC(C)(C)Nc2ccccc12	DTXSID0025070	NO	NO	NO	NO	High (Class III)	Cramer Class III	0.002487231	1.5	NA	NA	0.603080292904037	NA	NA
Diethyl octadecanedioate	1472-90-8	CCOC(=O)CCCCCCCCCCCCCCCCC(=O)OCC	DTXSID00277452	NO	NO	NO	NO	Low (Class I)	Cramer Class I	0.000353706	30	NA	NA	84.816203287476	NA	NA
Benzylfentanyl	1474-02-8	CCC(=O)N(C1CCN(Cc2ccccc2)CC1)c1ccccc1	DTXSID00163705	NO	NO	NO	NO	High (Class III)	Cramer Class III	3.85e-05	1.5	NA	NA	38.961038961039	NA	NA
Thiazole-5-d	14770-30-0	[2H]c1cncs1	DTXSID00163785	NO	NO	NO	NO	High (Class III)	Cramer Class III	0.000261997	1.5	NA	NA	5.7252563960656	NA	NA
Thiabendazole	148-79-8	c1nc(cs1)-c1nc2ccccc2[nH]1	DTXSID0021337	NO	NO	NO	NO	High (Class III)	Cramer Class III	9.45e-05	1.5	0.0112345933962421	9.4	15.8730158730159	118.88458620362	99470.8994708995
Gallic acid	149-91-7	OC(=O)c1cc(O)c(O)c(O)c1	DTXSID0020650	NO	NO	NO	NO	Low (Class I)	Cramer Class I	0.00029902	30	NA	100	100.327737275099	NA	334425.790916996
4,4',6,6'-Tetrabromo-2,2'-biphenyldiol	14957-65-4	Oc1cc(Br)cc(Br)c1-c1c(O)cc(Br)cc1Br	DTXSID00164338	NO	NO	NO	NO	High (Class III)	Cramer Class III	3.63e-05	1.5	NA	NA	41.3223140495868	NA	NA
3-Methoxyphenol	150-19-6	COc1cccc(O)c1	DTXSID0022012	NO	NO	NO	NO	Low (Class I)	Cramer Class I	0.000435634	30	NA	NA	68.8651482666642	NA	NA
Monuron	150-68-5	CN(C)C(=O)Nc1ccc(Cl)cc1	DTXSID0020311	NO	NO	NO	NO	High (Class III)	Cramer Class III	0.000618226	1.5	2.88235361324499	37.5	2.42629717934865	4662.29762780115	60657.4294837163
Hydroquinone dimethyl ether	150-78-7	COc1ccc(OC)cc1	DTXSID0022014	NO	NO	NO	NO	Low (Class I)	Cramer Class I	0.047335187	30	NA	1000	0.633777996905347	NA	21125.9332301782
(1,1,2,2-2H4)Ethane-1,2-(2H2)diol	15054-86-1	[2H]OC([2H])([2H])C([2H])([2H])O[2H]	DTXSID00164570	NO	NO	NO	NO	Low (Class I)	Cramer Class I	0.000788114	30	NA	NA	38.0655590434886	NA	NA
Ezogabine dihydrochloride	150812-13-8	Cl.Cl.CCOC(=O)Nc1ccc(NCc2ccc(F)cc2)cc1N	DTXSID00164616	YES	YES	YES	NO	High (Class III)	Genotoxic	3.62e-05	0.0025	NA	NA	0.069060773480663	NA	NA
Potassium cyanide	151-50-8	[K+].[C-]#N	DTXSID0024268	NO	NO	NO	NO	High (Class III)	Cramer Class III	0.010044523	1.5	NA	3	0.1493351152663	NA	298.6702305326
Dichlorprop-P	15165-67-0	C[C@@H](Oc1ccc(Cl)cc1Cl)C(O)=O	DTXSID0034851	NO	NO	NO	NO	High (Class III)	Cramer Class III	0.00013216	1.5	NA	3.6	11.3498789346247	NA	27239.7094430993
Dichlorprop, (-)-	15165-69-2	C[C@H](Oc1ccc(Cl)cc1Cl)C(O)=O	DTXSID00164838	NO	NO	NO	NO	High (Class III)	Cramer Class III	0.0001863	1.5	NA	NA	8.05152979066023	NA	NA
Benzenemethanol, alpha-methyl-, (R)-	1517-69-7	C[C@@H](O)c1ccccc1	DTXSID00164853	NO	NO	NO	NO	Low (Class I)	Cramer Class I	0.000523293	30	NA	NA	57.3292591339842	NA	NA
N-(1-Methylheptyl)-N'-phenyl-1,4-benzenediamine	15233-47-3	CCCCCCC(C)Nc1ccc(Nc2ccccc2)cc1	DTXSID0027771	NO	NO	NO	NO	High (Class III)	Cramer Class III	0.000106991	1.5	NA	NA	14.0198708302567	NA	NA
Xanomeline tartrate	152854-19-8	O[C@H]([C@@H](O)C(O)=O)C(O)=O.CCCCCCOc1nsnc1C1=CCCN(C)C1	DTXSID00165143	NO	NO	NO	NO	High (Class III)	Cramer Class III	3.36e-05	1.5	NA	NA	44.6428571428571	NA	NA
Clorindanic acid [INN:DCF]	153-43-5	OC(=O)c1cc(Cl)c2CCCc2c1O	DTXSID00165183	NO	NO	NO	NO	High (Class III)	Cramer Class III	0.000147836	1.5	NA	NA	10.1463784193295	NA	NA
4-Bromoisoquinoline	1532-97-4	Brc1cncc2ccccc12	DTXSID00165284	NO	NO	NO	NO	High (Class III)	Cramer Class III	9.37e-05	1.5	NA	NA	16.008537886873	NA	NA
tert-Butyl perisononanoate	153302-08-0	CC(CC(=O)OOC(C)(C)C)CC(C)(C)C	DTXSID00276147	NO	NO	NO	NO	High (Class III)	Cramer Class III	0.000494231	1.5	NA	NA	3.03501803812387	NA	NA
Atibeprone	153420-96-3	CC(C)c1nnc(COc2ccc3c(C)c(C)c(=O)oc3c2)s1	DTXSID00165325	YES	YES	NO	NO	High (Class III)	Genotoxic	0.000113058	0.0025	NA	NA	0.0221125440039626	NA	NA
Antazoline phosphate [USP]	154-68-7	OP(O)(O)=O.C(N(Cc1ccccc1)c1ccccc1)C1=NCCN1	DTXSID00165507	NO	NO	NO	NO	High (Class III)	Cramer Class III	3.17e-05	1.5	NA	NA	47.3186119873817	NA	NA
Pyridine, 2-(2-(methylamino)ethyl)-, hydrochloride	15430-48-5	Cl.CNCCc1ccccn1	DTXSID00165582	NO	NO	NO	NO	High (Class III)	Cramer Class III	0.000148129	1.5	NA	NA	10.1263088254157	NA	NA
Sulfuric acid, monobutyl ester	15507-13-8	CCCCOS(O)(=O)=O	DTXSID00165805	NO	NO	NO	NO	High (Class III)	Cramer Class III	0.000217908	1.5	NA	NA	6.88363896690346	NA	NA
3-Hydroxybenzyl	155174-22-4	[CH2]c1cccc(O)c1	DTXSID00165845	NO	NO	NO	NO	High (Class III)	Cramer Class III	0.000456982	1.5	NA	NA	3.28240499625806	NA	NA
Terbuficin	15534-92-6	CC(C)(C)c1cc(cc(c1O)C(C)(C)C)C(C(O)=O)c1cc(c(O)c(c1)C(C)(C)C)C(C)(C)C	DTXSID00165880	NO	NO	NO	NO	High (Class III)	Cramer Class III	6.6e-05	1.5	NA	NA	22.7272727272727	NA	NA
4-Ethoxyaniline	156-43-4	CCOc1ccc(N)cc1	DTXSID0025864	YES	YES	NO	NO	High (Class III)	Genotoxic	0.003036355	0.0025	9.86778834775997	NA	0.000823355635292975	3249.87965760261	NA
Trimethylolpropane triacrylate	15625-89-5	CCC(COC(=O)C=C)(COC(=O)C=C)COC(=O)C=C	DTXSID0027773	NO	NO	NO	NO	High (Class III)	Cramer Class III	0.055843664	1.5	NA	130	0.0268607016903475	NA	2327.92747983012
Acetamide, N-acetyl-N-phenyl-	1563-87-7	CC(=O)N(C(C)=O)c1ccccc1	DTXSID00166074	NO	NO	NO	NO	High (Class III)	Cramer Class III	0.000219203	1.5	NA	NA	6.84297203961625	NA	NA
Ryanodine	15662-33-6	CC(C)[C@@]1(O)[C@@H](OC(=O)c2ccc[nH]2)[C@@]2(O)[C@@]3(C)C[C@]4(O)O[C@@]5([C@H](O)[C@@H](C)CC[C@]35O)[C@@]2(O)[C@@]14C	DTXSID0032574	NO	NO	NO	NO	High (Class III)	Cramer Class III	0.000338808	1.5	NA	NA	4.42728625061982	NA	NA
2-Ethoxythiazole	15679-19-3	CCOc1nccs1	DTXSID00166130	NO	NO	NO	NO	High (Class III)	Cramer Class III	0.000371329	1.5	NA	NA	4.03954444710755	NA	NA
Oxyfedrine	15687-41-9	COc1cccc(c1)C(=O)CCN[C@@H](C)[C@H](O)c1ccccc1	DTXSID0023408	NO	NO	NO	NO	High (Class III)	Cramer Class III	3.74e-05	1.5	NA	NA	40.1069518716578	NA	NA
Argininic acid	157-07-3	NC(N)=NCCC[C@H](O)C(O)=O	DTXSID00166175	NO	NO	NO	NO	High (Class III)	Cramer Class III	2.09e-05	1.5	NA	NA	71.7703349282297	NA	NA
N-Acetyl-D-galactosamine 6-sulfate	157296-99-6	CC(=O)N[C@H]1[C@H](O)O[C@H](COS(O)(=O)=O)[C@H](O)[C@@H]1O	DTXSID00331482	NO	NO	NO	NO	High (Class III)	Cramer Class III	3.6e-05	1.5	NA	NA	41.6666666666667	NA	NA
DMP 777	157341-41-8	CCC[C@@H](NC(=O)N1[C@@H](Oc2ccc(cc2)C(=O)N2CCN(C)CC2)C(CC)(CC)C1=O)c1ccc2OCOc2c1	DTXSID00166251	NO	NO	NO	NO	High (Class III)	Cramer Class III	6.75e-05	1.5	NA	NA	22.2222222222222	NA	NA
Phosphonic acid, [[(phosphonomethyl)imino]bis[2,1-ethanediylnitrilobis(methylene)]]tetrakis-	15827-60-8	OP(O)(=O)CN(CCN(CP(O)(O)=O)CP(O)(O)=O)CCN(CP(O)(O)=O)CP(O)(O)=O	DTXSID0027775	NO	NO	NO	NO	High (Class III)	Cramer Class III	0.002401636	1.5	NA	92.3	0.624574248553902	NA	38432.1354276835
2,4-Difluorobenzoic acid	1583-58-0	OC(=O)c1ccc(F)cc1F	DTXSID00166397	NO	NO	NO	NO	High (Class III)	Cramer Class III	0.000178962	1.5	NA	NA	8.381667616589	NA	NA
1-Bromo-4-ethylbenzene	1585-07-5	CCc1ccc(Br)cc1	DTXSID0029218	NO	NO	NO	NO	High (Class III)	Cramer Class III	0.002093354	1.5	NA	NA	0.71655343530048	NA	NA
2-ethylhexan-1-aminium acetate	158619-31-9	CC(O)=O.CCCCC(CC)CN	DTXSID00276026	NO	NO	NO	NO	Low (Class I)	Cramer Class I	0.000288055	30	NA	NA	104.146777525125	NA	NA
Frovatriptan	158747-02-5	CN[C@@H]1CCc2[nH]c3ccc(cc3c2C1)C(N)=O	DTXSID0023080	NO	NO	NO	NO	High (Class III)	Cramer Class III	2.91e-05	1.5	NA	NA	51.5463917525773	NA	NA
Rupatadine	158876-82-5	Cc1cncc(CN2CCC(CC2)=C2c3ccc(Cl)cc3CCc3cccnc23)c1	DTXSID00166534	NO	NO	NO	NO	High (Class III)	Cramer Class III	4.96e-05	1.5	NA	NA	30.241935483871	NA	NA
Lidocaine tosylate	159309-69-0	Cc1ccc(cc1)S(O)(=O)=O.CCN(CC)CC(=O)Nc1c(C)cccc1C	DTXSID00166630	NO	NO	NO	NO	High (Class III)	Cramer Class III	9.67e-05	1.5	NA	NA	15.511892450879	NA	NA
Intrazole	15992-13-9	Clc1ccc(cc1)C(=O)n1cc(Cc2nn[nH]n2)c2ccccc12	DTXSID00166771	NO	NO	NO	NO	High (Class III)	Cramer Class III	4.03e-05	1.5	NA	NA	37.2208436724566	NA	NA
Methanone, diphenyl-, hydrazone, monohydrobromide	160282-36-0	Br.NN=C(c1ccccc1)c1ccccc1	DTXSID00166852	YES	YES	NO	NO	High (Class III)	Genotoxic	0.00017072	0.0025	NA	NA	0.0146438612933458	NA	NA
Cyclopentanecarboxylic acid, 1-((4-bromophenyl)sulfonyl)-, methyl ester	160790-07-8	COC(=O)C1(CCCC1)S(=O)(=O)c1ccc(Br)cc1	DTXSID00166993	NO	NO	NO	NO	High (Class III)	Cramer Class III	0.000247352	1.5	NA	NA	6.06423234904104	NA	NA
4,4'-Bis(2-morpholino-4-anilino-s-triazinyl-6-amino)stilbene-2,2'-disulfonic acid disodium salt	16090-02-1	[Na+].[Na+].[O-]S(=O)(=O)c1cc(Nc2nc(Nc3ccccc3)nc(n2)N2CCOCC2)ccc1\C=C\c1ccc(Nc2nc(Nc3ccccc3)nc(n2)N2CCOCC2)cc1S([O-])(=O)=O	DTXSID0027777	NO	NO	NO	NO	High (Class III)	Cramer Class III	0.001956605	1.5	NA	30	0.766634042129096	NA	15332.6808425819
Ethyl isobutyl sulfide	1613-45-2	CCSCC(C)C	DTXSID00333926	NO	NO	NO	NO	Low (Class I)	Cramer Class I	0.00023253	30	NA	NA	129.015610888918	NA	NA
Tebipenem pivoxil	161715-24-8	C[C@@H](O)[C@@H]1[C@H]2[C@@H](C)C(SC3CN(C3)C3=NCCS3)=C(N2C1=O)C(=O)OCOC(=O)C(C)(C)C	DTXSID00167228	NO	NO	NO	NO	High (Class III)	Cramer Class III	5.94e-05	1.5	NA	NA	25.2525252525253	NA	NA
Ethyl 2-cyano-2-ethylbutyrate	1619-56-3	CCOC(=O)C(CC)(CC)C#N	DTXSID00167268	NO	NO	NO	NO	High (Class III)	Cramer Class III	0.000175793	1.5	NA	NA	8.53276296553333	NA	NA
Fingolimod hydrochloride	162359-56-0	Cl.CCCCCCCCc1ccc(CCC(N)(CO)CO)cc1	DTXSID00167364	NO	NO	NO	NO	High (Class III)	Cramer Class III	3.67e-05	1.5	NA	NA	40.8719346049046	NA	NA
Hydrindantin dihydrate	16289-95-5	O.O.OC1(C(=O)c2ccccc2C1=O)C1(O)C(=O)c2ccccc2C1=O	DTXSID00167485	NO	NO	NO	NO	High (Class III)	Cramer Class III	3.85e-05	1.5	NA	NA	38.961038961039	NA	NA
3,6-Dihydro-4-methyl-2H-pyran	16302-35-5	CC1=CCOCC1	DTXSID00167501	NO	NO	NO	NO	High (Class III)	Cramer Class III	0.000299164	1.5	NA	NA	5.0139722693907	NA	NA
Ammonium methacrylate	16325-47-6	[NH4+].CC(=C)C([O-])=O	DTXSID0023874	NO	NO	NO	NO	High (Class III)	Cramer Class III	0.000187045	1.5	NA	NA	8.01946055761982	NA	NA
1,1-Dimethylcyclopentane	1638-26-2	CC1(C)CCCC1	DTXSID00167662	NO	NO	NO	NO	Low (Class I)	Cramer Class I	0.000191052	30	NA	NA	157.025312480372	NA	NA
CGP-60474	164658-13-3	OCCCNc1cc(ccn1)-c1ccnc(Nc2cccc(Cl)c2)n1	DTXSID00167788	NO	NO	NO	NO	High (Class III)	Cramer Class III	4.25e-05	1.5	NA	NA	35.2941176470588	NA	NA
3H-Purin-2-olate, 6,7-dihydro-3,7-dimethyl-6-oxo-, calcium salt (1:1)	16484-85-8	[Ca++].Cn1cnc2n(C)c([O-])nc(=O)c12	DTXSID00274840	NO	NO	NO	NO	High (Class III)	Cramer Class III	0.000195865	1.5	NA	NA	7.65833609884359	NA	NA
(2R)-3-sulfanylpropane-1,2-diol	16495-21-9	OC[C@@H](O)CS	DTXSID00332257	NO	NO	NO	NO	Low (Class I)	Cramer Class I	0.000206185	30	NA	NA	145.5004001261	NA	NA
Oxaflumazine [INN:DCF]	16498-21-8	FC(F)(F)c1ccc2Sc3ccccc3N(CCCN3CCN(CCC4OCCCO4)CC3)c2c1	DTXSID00167829	NO	NO	NO	NO	High (Class III)	Cramer Class III	6.06e-05	1.5	NA	NA	24.7524752475248	NA	NA
Ammonium myristate	16530-71-5	[NH4+].CCCCCCCCCCCCCC([O-])=O	DTXSID00167884	NO	NO	NO	NO	High (Class III)	Cramer Class III	0.000620435	1.5	NA	NA	2.41765857825558	NA	NA
(S)-Propiram	16571-89-4	CCC(=O)N([C@@H](C)CN1CCCCC1)c1ccccn1	DTXSID00168018	NO	NO	NO	NO	High (Class III)	Cramer Class III	3.29e-05	1.5	NA	NA	45.5927051671732	NA	NA
2,3,4,5-Tetrafluorobenzonitrile	16582-93-7	Fc1cc(C#N)c(F)c(F)c1F	DTXSID00344895	NO	NO	NO	NO	High (Class III)	Cramer Class III	0.000126461	1.5	NA	NA	11.861364373206	NA	NA
(2H)Formaldehyde	1664-98-8	[2H]C([2H])=O	DTXSID00168098	NO	NO	NO	NO	Low (Class I)	Cramer Class I	0.000630869	30	NA	NA	47.5534540451346	NA	NA
o-(Allyloxy)phenetole	1666-74-6	CCOc1ccccc1OCC=C	DTXSID00168134	NO	NO	NO	NO	High (Class III)	Cramer Class III	0.000344954	1.5	NA	NA	4.34840587440644	NA	NA
3-Ethyl-2,2-dimethylpentane	16747-32-3	CCC(CC)C(C)(C)C	DTXSID00168290	NO	NO	NO	NO	Low (Class I)	Cramer Class I	0.000157439	30	NA	NA	190.549990790084	NA	NA
2-Hexanethiol	1679-06-7	CCCCC(C)S	DTXSID00333966	NO	NO	NO	NO	Low (Class I)	Cramer Class I	0.000338464	30	NA	NA	88.6357190129526	NA	NA
Lixivaptan	168079-32-1	Cc1ccc(F)cc1C(=O)Nc1ccc(C(=O)N2Cc3cccn3Cc3ccccc23)c(Cl)c1	DTXSID00168472	NO	NO	NO	NO	High (Class III)	Cramer Class III	5.66e-05	1.5	NA	NA	26.5017667844523	NA	NA
Vofopitant dihydrochloride	168266-51-1	Cl.Cl.COc1ccc(cc1CN[C@H]1CCCN[C@H]1c1ccccc1)-n1nnnc1C(F)(F)F	DTXSID00168538	NO	NO	NO	NO	High (Class III)	Cramer Class III	5.17e-05	1.5	NA	NA	29.0135396518375	NA	NA
Phosphonic acid, (p-bromophenyl)-	16839-13-7	OP(O)(=O)c1ccc(Br)cc1	DTXSID00168558	NO	NO	NO	NO	High (Class III)	Cramer Class III	0.000101028	1.5	NA	NA	14.847369046205	NA	NA
Sodium isonicotinate	16887-79-9	[Na+].[O-]C(=O)c1ccncc1	DTXSID00168614	NO	NO	NO	NO	High (Class III)	Cramer Class III	0.000136125	1.5	NA	NA	11.0192837465565	NA	NA
Celecoxib	169590-42-5	Cc1ccc(cc1)-c1cc(nn1-c1ccc(cc1)S(N)(=O)=O)C(F)(F)F	DTXSID0022777	NO	NO	NO	NO	High (Class III)	Cramer Class III	0.001211907	1.5	NA	5	1.23771873584359	NA	4125.72911947864
Ruboxistaurin	169939-94-0	CN(C)C[C@@H]1CCn2cc(C3=C(C(=O)NC3=O)c3cn(CCO1)c1ccccc31)c1ccccc21	DTXSID00168775	YES	YES	NO	NO	High (Class III)	Genotoxic	5.6e-05	0.0025	NA	NA	0.0446428571428571	NA	NA
Calusterone	17021-26-0	C[C@H]1CC2=CC(=O)CC[C@]2(C)[C@H]2CC[C@@]3(C)[C@@H](CC[C@]3(C)O)[C@H]12	DTXSID0022723	YES	YES	NO	NO	High (Class III)	Genotoxic	3.78e-05	0.0025	NA	NA	0.0661375661375661	NA	NA
Benzenemethanol, 4-(dimethylamino)-	1703-46-4	CN(C)c1ccc(CO)cc1	DTXSID00168836	YES	YES	NO	NO	High (Class III)	Genotoxic	0.000106293	0.0025	NA	NA	0.0235198931256056	NA	NA
tert-Butyl 2-(hydroxymethyl)pyrrolidine-1-carboxylate	170491-63-1	CC(C)(C)OC(=O)N1CCCC1CO	DTXSID00338734	YES	YES	YES	NO	High (Class III)	Genotoxic	0.000401328	0.0025	NA	NA	0.00622931866204202	NA	NA
Sonepiprazole mesylate	170858-34-1	CS(O)(=O)=O.NS(=O)(=O)c1ccc(cc1)N1CCN(CC[C@@H]2OCCc3ccccc23)CC1	DTXSID00168957	NO	NO	NO	NO	High (Class III)	Cramer Class III	4.8e-05	1.5	NA	NA	31.25	NA	NA
Ethanol, 2-(isobutyl)amino-	17091-40-6	CC(C)CNCCO	DTXSID00168972	NO	NO	NO	NO	High (Class III)	Cramer Class III	9.31e-05	1.5	NA	NA	16.1117078410312	NA	NA
Tezacitabine monohydrate	171176-43-5	O.Nc1ccn([C@@H]2O[C@H](CO)[C@@H](O)\C2=C/F)c(=O)n1	DTXSID00169020	NO	NO	NO	NO	High (Class III)	Cramer Class III	3.07e-05	1.5	NA	NA	48.8599348534202	NA	NA
Benzenemethanamine, alpha-phenyl-, benzoate	171507-42-9	OC(=O)c1ccccc1.NC(c1ccccc1)c1ccccc1	DTXSID00169126	NO	NO	NO	NO	High (Class III)	Cramer Class III	0.000103624	1.5	NA	NA	14.4754111016753	NA	NA
Clemizole sulfate	17162-20-8	OS(O)(=O)=O.Clc1ccc(Cn2c(CN3CCCC3)nc3ccccc23)cc1	DTXSID00169141	NO	NO	NO	NO	High (Class III)	Cramer Class III	3.89e-05	1.5	NA	NA	38.560411311054	NA	NA
Ethyl, 2-phenyl-	17203-53-1	[CH2]Cc1ccccc1	DTXSID00169202	NO	NO	NO	NO	Low (Class I)	Cramer Class I	0.000667009	30	NA	NA	44.9769043596113	NA	NA
2,3-Dimethylquinoline	1721-89-7	Cc1cc2ccccc2nc1C	DTXSID00169207	NO	NO	NO	NO	High (Class III)	Cramer Class III	0.000173252	1.5	NA	NA	8.65790871101055	NA	NA
2-Chloro-6-methoxypyridine	17228-64-7	COc1cccc(Cl)n1	DTXSID00169247	NO	NO	NO	NO	High (Class III)	Cramer Class III	9.6e-05	1.5	NA	NA	15.625	NA	NA
Nepetalactone, (+)-(4aS,7S,7aS)-	17257-15-7	C[C@H]1CC[C@H]2[C@H]1C(=O)OC=C2C	DTXSID00169348	NO	NO	NO	NO	High (Class III)	Cramer Class III	0.000301242	1.5	NA	NA	4.97938534467305	NA	NA
Sodium undecanoate	17265-30-4	[Na+].CCCCCCCCCCC([O-])=O	DTXSID00169363	NO	NO	NO	NO	High (Class III)	Cramer Class III	0.000741688	1.5	NA	NA	2.02241373731272	NA	NA
Renyfoline	1729-61-9	NC(=N)c1ccc(C=C2c3ccccc3-c3ccccc23)cc1	DTXSID00169424	YES	YES	NO	NO	High (Class III)	Genotoxic	7.24e-05	0.0025	NA	NA	0.0345303867403315	NA	NA
Distigmine	17299-00-2	CN(CCCCCCN(C)C(=O)Oc1ccc[n+](C)c1)C(=O)Oc1ccc[n+](C)c1	DTXSID00169484	NO	NO	YES	NO	High (Class III)	Anti-cholinesterase	4.98e-05	0.3	NA	NA	6.02409638554217	NA	NA
Imiprothrin, (1R-cis)-	173240-50-1	CC(C)=C[C@H]1[C@@H](C(=O)OCN2C(=O)CN(CC#C)C2=O)C1(C)C	DTXSID00169565	NO	NO	NO	NO	High (Class III)	Cramer Class III	0.000257064	1.5	NA	NA	5.8351227709831	NA	NA
Eosin	17372-87-1	[Na+].[Na+].[O-]C(=O)c1ccccc1-c1c2cc(Br)c([O-])c(Br)c2oc2c(Br)c(=O)c(Br)cc12	DTXSID0025234	YES	YES	NO	NO	High (Class III)	Genotoxic	3.25e-06	0.0025	0.0865595579120849	1000	0.769230769230769	26633.7101267953	307692307.692308
3-Dimethylaminopropionitrile	1738-25-6	CN(C)CCC#N	DTXSID0027432	NO	NO	NO	NO	High (Class III)	Cramer Class III	0.676934209	1.5	NA	10	0.00221587265063155	NA	14.7724843375437
Pyrinoline	1740-22-3	OC(C1=CC(C=C1)=C(c1ccccn1)c1ccccn1)(c1ccccn1)c1ccccn1	DTXSID00169742	NO	NO	NO	NO	High (Class III)	Cramer Class III	4.97e-05	1.5	NA	NA	30.1810865191147	NA	NA
Pentane, 1-(methylthio)-	1741-83-9	CCCCCSC	DTXSID00169762	NO	NO	NO	NO	Low (Class I)	Cramer Class I	0.000243289	30	NA	NA	123.31013732639	NA	NA
4-tert-Butylstyrene	1746-23-2	CC(C)(C)c1ccc(C=C)cc1	DTXSID0022305	NO	NO	NO	NO	Low (Class I)	Cramer Class I	0.058265565	30	NA	225	0.514883876952021	NA	3861.62907714016
Valganciclovir, (S)-	175865-64-2	CC(C)[C@H](N)C(=O)OC[C@H](CO)OCn1cnc2c1[nH]c(N)nc2=O	DTXSID00170035	NO	NO	NO	NO	High (Class III)	Cramer Class III	4.23e-05	1.5	NA	NA	35.4609929078014	NA	NA
4-Bromo-2',4'-dinitrodiphenyl ether	17589-66-1	[O-][N+](=O)c1ccc(Oc2ccc(Br)cc2)c(c1)[N+]([O-])=O	DTXSID0022270	YES	YES	NO	NO	High (Class III)	Genotoxic	5.68e-05	0.0025	NA	NA	0.0440140845070423	NA	NA
(2S)-2-Phenylpropan-1-amine	17596-79-1	C[C@H](CN)c1ccccc1	DTXSID00364270	NO	NO	NO	NO	High (Class III)	Cramer Class III	0.000125688	1.5	NA	NA	11.9343135382853	NA	NA
4,4'-Diaminodicyclohexylmethane	1761-71-3	NC1CCC(CC2CCC(N)CC2)CC1	DTXSID0024921	NO	NO	NO	NO	High (Class III)	Cramer Class III	0.018356995	1.5	NA	2.5	0.0817127204098492	NA	136.187867349749
Ethan-1,1-d2-amine	17616-23-8	[2H]C([2H])(C)N	DTXSID00170090	NO	NO	NO	NO	Low (Class I)	Cramer Class I	0.000283557	30	NA	NA	105.798834096848	NA	NA
Bisoxatin	17692-24-9	Oc1ccc(cc1)C1(Oc2ccccc2NC1=O)c1ccc(O)cc1	DTXSID00170217	NO	NO	NO	NO	High (Class III)	Cramer Class III	3.98e-05	1.5	NA	NA	37.6884422110553	NA	NA
2,3,4-Trichloronitrobenzene	17700-09-3	[O-][N+](=O)c1ccc(Cl)c(Cl)c1Cl	DTXSID0026202	YES	YES	NO	NO	High (Class III)	Genotoxic	0.006940335	0.0025	NA	NA	0.000360213159739407	NA	NA
Phenylphosphinic acid	1779-48-2	OP(=O)c1ccccc1	DTXSID0027436	NO	NO	NO	NO	High (Class III)	Cramer Class III	0.412952182	1.5	NA	NA	0.00363238182381126	NA	NA
Methan-d3-amine, N-(methyl-d3)-N-nitroso-	17829-05-9	[2H]C([2H])([2H])N(N=O)C([2H])([2H])[2H]	DTXSID00170454	YES	YES	NO	NO	High (Class III)	Genotoxic	0.00046697	0.0025	NA	NA	0.00535366297620832	NA	NA
AC1LOQWD	178374-44-2	OC[C@H]1O[C@@H](C[C@@H]1F)n1ccc(=O)[nH]c1=O	DTXSID00361446	YES	YES	NO	NO	High (Class III)	Genotoxic	2.75e-05	0.0025	NA	NA	0.0909090909090909	NA	NA
Piperidine, 1-methyl-, hydrochloride	17874-59-8	Cl.CN1CCCCC1	DTXSID00170535	NO	NO	NO	NO	High (Class III)	Cramer Class III	0.000156733	1.5	NA	NA	9.57041593027633	NA	NA
Dibutyl phosphite	1809-19-4	CCCCOP(=O)OCCCC	DTXSID0027438	YES	YES	NO	NO	High (Class III)	Genotoxic	0.005089651	0.0025	NA	100	0.000491192814595736	NA	19647.7125838294
Sulfapyrazole potassium	18179-68-5	[K+].Cc1cc([N-]S(=O)(=O)c2ccc(N)cc2)n(n1)-c1ccccc1	DTXSID00171188	YES	YES	NO	NO	High (Class III)	Genotoxic	3.92e-05	0.0025	NA	NA	0.0637755102040816	NA	NA
Tetraphenylphosphonium	18198-39-5	c1ccc(cc1)[P+](c1ccccc1)(c1ccccc1)c1ccccc1	DTXSID00171224	NO	NO	NO	NO	High (Class III)	Cramer Class III	7.19e-05	1.5	NA	NA	20.8623087621697	NA	NA
Etanidazole monohydrate	182323-12-2	O.OCCNC(=O)Cn1ccnc1[N+]([O-])=O	DTXSID00171284	YES	YES	NO	NO	High (Class III)	Genotoxic	2.56e-05	0.0025	NA	NA	0.09765625	NA	NA
Fialuridine I-124	183293-72-3	OC[C@H]1O[C@H]([C@@H](F)[C@@H]1O)n1cc([124I])c(=O)[nH]c1=O	DTXSID00171406	YES	YES	NO	NO	High (Class III)	Genotoxic	4.45e-05	0.0025	NA	NA	0.0561797752808989	NA	NA
6-Chloro-2-picoline	18368-63-3	Cc1cccc(Cl)n1	DTXSID0022272	NO	NO	NO	NO	High (Class III)	Cramer Class III	0.000238711	1.5	NA	NA	6.28374896841788	NA	NA
Pentadecylamine, hydrochloride	1838-05-7	Cl.CCCCCCCCCCCCCCCN	DTXSID00171481	NO	NO	NO	NO	High (Class III)	Cramer Class III	0.00039208	1.5	NA	NA	3.82574984697001	NA	NA
Ethylhydrazine hydrochloride	18413-14-4	Cl.CCNN	DTXSID0020608	YES	YES	NO	NO	High (Class III)	Genotoxic	0.00024865	0.0025	NA	NA	0.0100542931831892	NA	NA
((2-Aminoethyl)amino)lithium	1847-46-7	[Li+].NCC[NH-]	DTXSID00171648	NO	NO	NO	NO	High (Class III)	Cramer Class III	0.000511011	1.5	NA	NA	2.93535755590388	NA	NA
Asimadoline hydrochloride	185951-07-9	Cl.CN([C@H](CN1CC[C@H](O)C1)c1ccccc1)C(=O)C(c1ccccc1)c1ccccc1	DTXSID00171820	NO	NO	NO	NO	High (Class III)	Cramer Class III	4.95e-05	1.5	NA	NA	30.3030303030303	NA	NA
1,3-Dioxolane, 2-ethyl-4-methyl-, trans-	1860-13-5	CC[C@H]1OC[C@H](C)O1	DTXSID00171825	NO	NO	NO	NO	High (Class III)	Cramer Class III	0.000257129	1.5	NA	NA	5.83364770212617	NA	NA
Chlorthal-dimethyl	1861-32-1	COC(=O)c1c(Cl)c(Cl)c(C(=O)OC)c(Cl)c1Cl	DTXSID0024000	NO	NO	NO	NO	High (Class III)	Cramer Class III	0.006499127	1.5	0.149285526629646	1	0.230800229015374	22.9700891565353	153.866819343583
(+)-Pinanediol	18680-27-8	CC1(C)[C@H]2C[C@@H]1[C@](C)(O)[C@H](O)C2	DTXSID00171941	NO	NO	NO	NO	High (Class III)	Cramer Class III	0.000211845	1.5	NA	NA	7.08064858741061	NA	NA
4-Acetylaminophenylacetic acid	18699-02-0	CC(=O)Nc1ccc(CC(O)=O)cc1	DTXSID0020020	YES	YES	NO	NO	High (Class III)	Genotoxic	2.26e-05	0.0025	NA	NA	0.110619469026549	NA	NA
2,4,6-Trichloronitrobenzene	18708-70-8	[O-][N+](=O)c1c(Cl)cc(Cl)cc1Cl	DTXSID0026204	NO	NO	NO	NO	High (Class III)	Cramer Class III	0.005916788	1.5	NA	NA	0.253515927898718	NA	NA
Spasman	18719-09-0	Cl.CN(CCc1ccccc1)CCc1ccccc1	DTXSID00171986	NO	NO	NO	NO	High (Class III)	Cramer Class III	0.000174141	1.5	NA	NA	8.61370958016779	NA	NA
Dacisteine	18725-37-6	CC(=O)N[C@@H](CSC(C)=O)C(O)=O	DTXSID00172034	NO	NO	NO	NO	High (Class III)	Cramer Class III	2.45e-05	1.5	NA	NA	61.2244897959184	NA	NA
Cyclohexane-1,3-dione, monosodium salt	1874-83-5	[Na+].O=C1CCCC(=O)[CH-]1	DTXSID00172054	NO	NO	NO	NO	High (Class III)	Cramer Class III	0.000358776	1.5	NA	NA	4.18088166432537	NA	NA
Thiophene, 3-(decyloxy)tetrahydro-, 1,1-dioxide	18760-44-6	CCCCCCCCCCOC1CCS(=O)(=O)C1	DTXSID0027800	NO	NO	NO	NO	High (Class III)	Cramer Class III	0.000847283	1.5	NA	100	1.77036480137097	NA	118024.320091398
3-Cyanobenzoic acid	1877-72-1	OC(=O)c1cccc(c1)C#N	DTXSID00172074	NO	NO	NO	NO	High (Class III)	Cramer Class III	0.000107433	1.5	NA	NA	13.9621903884281	NA	NA
Potassium p-xylenesulfonate	18808-83-8	[K+].Cc1ccc(C)c(c1)S([O-])(=O)=O	DTXSID00172150	NO	NO	NO	NO	High (Class III)	Cramer Class III	0.000160023	1.5	NA	NA	9.37365253744774	NA	NA
L-Cysteine, N-acetyl-, hydrochloride	18829-79-3	Cl.CC(=O)N[C@@H](CS)C(O)=O	DTXSID00172175	NO	NO	NO	NO	High (Class III)	Cramer Class III	0.000168328	1.5	NA	NA	8.91117342331638	NA	NA
Chlorothalonil	1897-45-6	Clc1c(Cl)c(C#N)c(Cl)c(C#N)c1Cl	DTXSID0020319	NO	NO	NO	NO	High (Class III)	Cramer Class III	3.16e-05	1.5	0.00685524207549893	1.5	47.4683544303797	216.93804036389	47468.3544303797
Benzyl p-aminobenzoate	19008-43-6	Nc1ccc(cc1)C(=O)OCc1ccccc1	DTXSID00172473	YES	YES	NO	NO	High (Class III)	Genotoxic	2.71e-05	0.0025	NA	NA	0.0922509225092251	NA	NA
(1,1'-Biphenyl)-3,3',4,4'-tetramine hydrochloride	19010-26-5	Cl.Nc1ccc(cc1N)-c1ccc(N)c(N)c1	DTXSID00172478	YES	YES	NO	NO	High (Class III)	Genotoxic	4.64e-05	0.0025	NA	NA	0.0538793103448276	NA	NA
4,4-Dimethylcyclopentene	19037-72-0	CC1(C)CC=CC1	DTXSID00172519	NO	NO	NO	NO	Low (Class I)	Cramer Class I	0.000231515	30	NA	NA	129.581236636935	NA	NA
Propylene glycol dibenzoate	19224-26-1	CC(COC(=O)c1ccccc1)OC(=O)c1ccccc1	DTXSID0027802	NO	NO	NO	NO	Low (Class I)	Cramer Class I	9.181217557	30	NA	250	0.00326754047747482	NA	27.2295039789568
2,4-D-octyl [ISO]	1928-44-5	CCCCCCCCOC(=O)COc1ccc(Cl)cc1Cl	DTXSID00172877	NO	NO	NO	NO	High (Class III)	Cramer Class III	0.00039907	1.5	NA	NA	3.75873906833388	NA	NA
Nitrapyrin	1929-82-4	Clc1cccc(n1)C(Cl)(Cl)Cl	DTXSID0024216	NO	NO	NO	NO	High (Class III)	Cramer Class III	88.7841221	1.5	0.0937890844843594	3	1.68949127898174e-05	0.00105637226866671	0.0337898255796348
2-Amino-2-methylpropionitrile	19355-69-2	CC(C)(N)C#N	DTXSID0027804	NO	NO	NO	NO	High (Class III)	Cramer Class III	0.023852726	1.5	NA	NA	0.0628858940483364	NA	NA
Taurolidine	19388-87-5	O=S1(=O)CCN(CN2CCS(=O)(=O)NC2)CN1	DTXSID00173001	NO	NO	NO	NO	High (Class III)	Cramer Class III	3.4e-05	1.5	NA	NA	44.1176470588235	NA	NA
1-Bromo-2,6-dichlorobenzene	19393-92-1	Clc1cccc(Cl)c1Br	DTXSID00173006	NO	NO	NO	NO	High (Class III)	Cramer Class III	8.13e-05	1.5	NA	NA	18.450184501845	NA	NA
delta-Cadinol	19435-97-3	CC(C)[C@@H]1CC[C@@](C)(O)[C@H]2CCC(C)=C[C@@H]12	DTXSID00173061	NO	NO	NO	NO	High (Class III)	Cramer Class III	0.000280599	1.5	NA	NA	5.34570686281847	NA	NA
L-Alanyl-L-alanine	1948-31-8	C[C@H](N)C(=O)N[C@@H](C)C(O)=O	DTXSID00173127	NO	NO	NO	NO	High (Class III)	Cramer Class III	1.91e-05	1.5	NA	NA	78.5340314136126	NA	NA
Potassium anilinoacetate	19525-59-8	[K+].[O-]C(=O)CNc1ccccc1	DTXSID0027806	NO	NO	NO	NO	High (Class III)	Cramer Class III	0.000508361	1.5	NA	NA	2.95065907888292	NA	NA
5-Hydroxyindole	1953-54-4	Oc1ccc2[nH]ccc2c1	DTXSID00173187	NO	NO	NO	NO	High (Class III)	Cramer Class III	0.000119201	1.5	NA	NA	12.5837870487664	NA	NA
Pivalolactone	1955-45-9	CC1(C)COC1=O	DTXSID0021171	YES	YES	NO	NO	Low (Class I)	Genotoxic	0.000339247	0.0025	NA	NA	0.00736926192420272	NA	NA
Disodium galactarate	1955-73-3	[Na+].[Na+].O[C@@H]([C@@H](O)[C@H](O)C([O-])=O)[C@@H](O)C([O-])=O	DTXSID00173223	NO	NO	NO	NO	High (Class III)	Cramer Class III	0.000147735	1.5	NA	NA	10.1533150573662	NA	NA
Ammonium, benzyltriethyl-, sulfate (2:1)	19617-34-6	[O-]S([O-])(=O)=O.CC[N+](CC)(CC)Cc1ccccc1	DTXSID00173283	NO	NO	NO	NO	High (Class III)	Cramer Class III	0.000141925	1.5	NA	NA	10.5689624801832	NA	NA
1-Adamantyl radical	19740-18-2	C1[C]2CC3CC1CC(C2)C3	DTXSID00173425	NO	NO	NO	NO	Low (Class I)	Cramer Class I	0.000272522	30	NA	NA	110.082855696054	NA	NA
beta-Pinene, (+)-	19902-08-0	CC1(C)[C@H]2C[C@@H]1C(=C)CC2	DTXSID00173682	NO	NO	NO	NO	Low (Class I)	Cramer Class I	0.000190101	30	NA	NA	157.810847917686	NA	NA
4-Chlorobenzothiazol-2-ylamine	19952-47-7	Nc1nc2c(Cl)cccc2s1	DTXSID0024470	YES	YES	NO	NO	High (Class III)	Genotoxic	0.001368375	0.0025	NA	NA	0.00182698456198045	NA	NA
Undecyl butyrate	2/9/5461	CCCCCCCCCCCOC(=O)CCC	DTXSID00203039	NO	NO	NO	NO	Low (Class I)	Cramer Class I	0.000409182	30	NA	NA	73.3170080795343	NA	NA
(3,3,3-Trichloro-1-methylenepropyl)benzene	20057-31-2	ClC(Cl)(Cl)CC(=C)c1ccccc1	DTXSID00173869	NO	NO	NO	NO	High (Class III)	Cramer Class III	0.000185593	1.5	NA	NA	8.08220137612949	NA	NA
2,4-D dimethylamine salt	2008-39-1	CNC.OC(=O)COc1ccc(Cl)cc1Cl	DTXSID0024896	NO	NO	NO	NO	High (Class III)	Cramer Class III	3.32e-05	1.5	NA	1	45.1807228915663	NA	30120.4819277108
Bamifylline	2016-63-9	CCN(CCO)CCn1c(Cc2ccccc2)nc2n(C)c(=O)n(C)c(=O)c12	DTXSID0022642	NO	NO	NO	NO	High (Class III)	Cramer Class III	4.6e-05	1.5	NA	NA	32.6086956521739	NA	NA
Phosphorous acid, 2-(1,1-dimethylethyl)-4-[1-[3-(1,1-dimethylethyl)-4-hydroxyphenyl]-1-methylethyl]phenyl bis(4-nonylphenyl) ester	20227-53-6	CCCCCCCCCc1ccc(OP(Oc2ccc(CCCCCCCCC)cc2)Oc2ccc(cc2C(C)(C)C)C(C)(C)c2ccc(O)c(c2)C(C)(C)C)cc1	DTXSID0027808	NO	NO	NO	NO	High (Class III)	Cramer Class III	0.00012031	1.5	NA	NA	12.4677915385255	NA	NA
Pentane-d12	2031-90-5	[2H]C([2H])([2H])C([2H])([2H])C([2H])([2H])C([2H])([2H])C([2H])([2H])[2H]	DTXSID00174199	NO	NO	NO	NO	Low (Class I)	Cramer Class I	0.000413285	30	NA	NA	72.589133406729	NA	NA
MCPA dimethylamine salt	2039-46-5	CNC.Cc1cc(Cl)ccc1OCC(O)=O	DTXSID0034699	NO	NO	NO	NO	High (Class III)	Cramer Class III	5.89e-05	1.5	NA	0.6	25.4668930390492	NA	10186.7572156197
Butylcyclopentane	2040-95-1	CCCCC1CCCC1	DTXSID00174351	NO	NO	NO	NO	Low (Class I)	Cramer Class I	0.00023196	30	NA	NA	129.332643559234	NA	NA
Cesium pivalate	20442-70-0	[Cs+].CC(C)(C)C([O-])=O	DTXSID00342654	NO	NO	NO	NO	High (Class III)	Cramer Class III	0.000206495	1.5	NA	NA	7.26409840431972	NA	NA
4-Methoxyphenethylamine	2045-79-6	COc1ccccc1CCN	DTXSID00174412	NO	NO	NO	NO	High (Class III)	Cramer Class III	0.000135187	1.5	NA	NA	11.0957414544298	NA	NA
7H-Benzo(c)carbazole	205-25-4	c1ccc2c(c1)[nH]c1ccc3ccccc3c21	DTXSID00174477	YES	YES	NO	NO	High (Class III)	Genotoxic	0.000169211	0.0025	NA	NA	0.0147744531974872	NA	NA
Benzo(b)fluoranthene	205-99-2	c1ccc-2c(c1)-c1cccc3c1c-2cc1ccccc31	DTXSID0023907	YES	YES	NO	NO	High (Class III)	Genotoxic	0.000480979	0.0025	0.0363871314436451	NA	0.00519773212551899	75.6522248240465	NA
4,4'-Dichlorobiphenyl	2050-68-2	Clc1ccc(cc1)-c1ccc(Cl)cc1	DTXSID0022515	NO	NO	NO	NO	High (Class III)	Cramer Class III	2.5e-08	1.5	NA	NA	60000	NA	NA
Benzylhydrazine dihydrochloride	20570-96-1	Cl.Cl.NNCc1ccccc1	DTXSID0020157	YES	YES	NO	NO	High (Class III)	Genotoxic	0.000306565	0.0025	NA	NA	0.00815487743219219	NA	NA
Cyclohexylphenylglycolic acid, (-)-	20585-39-1	OC(=O)[C@@](O)(C1CCCCC1)c1ccccc1	DTXSID00174598	NO	NO	NO	NO	High (Class III)	Cramer Class III	2.8e-05	1.5	NA	NA	53.5714285714286	NA	NA
(5S)-5-methylheptan-3-one	20616-93-7	CC[C@H](C)CC(=O)CC	DTXSID00364932	NO	NO	NO	NO	Intermediate (Class II)	Cramer Class II	0.000464593	9	NA	NA	19.3717942371065	NA	NA
Propane, 1,2,3-trimethoxy-	20637-49-4	COCC(COC)OC	DTXSID00174674	NO	NO	NO	NO	High (Class III)	Cramer Class III	0.000184679	1.5	NA	NA	8.12220122482795	NA	NA
2,4,5-Trimethyloxazole	20662-84-4	Cc1nc(C)c(C)o1	DTXSID0022274	NO	NO	NO	NO	High (Class III)	Cramer Class III	0.000279188	1.5	NA	NA	5.37272375603536	NA	NA
1,4-Bis(bromoacetoxy)-2-butene	20679-58-7	BrCC(=O)OC\C=C\COC(=O)CBr	DTXSID0034308	YES	YES	NO	NO	High (Class III)	Genotoxic	0.000103649	0.0025	NA	4.5	0.0241198660865035	NA	43415.7589557063
AGN-PC-015JLK	20697-20-5	COC1=CC(=O)OC(C1)C=Cc1ccc2OCOc2c1	DTXSID00282026	NO	NO	NO	NO	High (Class III)	Cramer Class III	0.000125444	1.5	NA	NA	11.957526864577	NA	NA
Benzo(k)fluoranthene	207-08-9	c1ccc2cc-3c(cc2c1)-c1cccc2cccc-3c12	DTXSID0023909	YES	YES	NO	NO	High (Class III)	Genotoxic	0.001217569	0.0025	NA	NA	0.00205327172423082	NA	NA
Phenanthrene-9,l0-d2	20722-48-9	[2H]c1c([2H])c2ccccc2c2ccccc12	DTXSID00174790	YES	YES	NO	NO	High (Class III)	Genotoxic	0.000123134	0.0025	NA	NA	0.0203030844445888	NA	NA
Phenyl 1-pentadecanesulfonate	20755-22-0	CCCCCCCCCCCCCCCS(=O)(=O)Oc1ccccc1	DTXSID00274002	NO	NO	NO	NO	Low (Class I)	Cramer Class I	0.000276219	30	NA	NA	108.609472918228	NA	NA
P-1(7)8-Menthadien-2-yl acetate, trans-	20777-52-0	CC(=C)[C@@H]1CCC(=C)[C@H](C1)OC(C)=O	DTXSID00174856	NO	NO	NO	NO	Low (Class I)	Cramer Class I	0.000490234	30	NA	NA	61.1952659342273	NA	NA
2,3,4,6-Tetramethylpyridine	20820-82-0	Cc1cc(C)c(C)c(C)n1	DTXSID00174937	NO	NO	NO	NO	High (Class III)	Cramer Class III	0.000284421	1.5	NA	NA	5.27387218243379	NA	NA
Gemcabene calcium	209789-08-2	[Ca++].CC(C)(CCCCOCCCCC(C)(C)C([O-])=O)C([O-])=O	DTXSID00175181	NO	NO	NO	NO	High (Class III)	Cramer Class III	0.000196262	1.5	NA	NA	7.64284476872752	NA	NA
Topramezone	210631-68-8	Cc1c(ccc(c1C1=NOCC1)S(C)(=O)=O)C(=O)c1cnn(C)c1O	DTXSID0034722	NO	NO	NO	NO	High (Class III)	Cramer Class III	0.001723327	1.5	NA	0.4	0.870409388351717	NA	232.109170227125
5,7-Dihydroxy-4-methylcoumarin	2107-76-8	Cc1cc(=O)oc2cc(O)cc(O)c12	DTXSID0025078	YES	YES	NO	NO	High (Class III)	Genotoxic	1.83e-05	0.0025	NA	NA	0.136612021857924	NA	NA
1,1'-Biphenyl, 3-nitro- (9CI)	2113-58-8	[O-][N+](=O)c1cccc(c1)-c1ccccc1	DTXSID00175363	YES	YES	NO	NO	High (Class III)	Genotoxic	0.000185582	0.0025	NA	NA	0.0134711340539492	NA	NA
4-Biphenylamine hydrochloride	2113-61-3	Cl.Nc1ccc(cc1)-c1ccccc1	DTXSID0020072	YES	YES	NO	NO	High (Class III)	Genotoxic	0.003833135	0.0025	NA	NA	0.000652207657700551	NA	NA
Ethanamine, 2,2'-dithiobis-, dihydrobromide	21198-98-1	Br.Br.NCCSSCCN	DTXSID00175424	NO	NO	NO	NO	High (Class III)	Cramer Class III	9.13e-05	1.5	NA	NA	16.4293537787514	NA	NA
Benzoic acid, 4-amino-3,5-diiodo-	2122-61-4	Nc1c(I)cc(cc1I)C(O)=O	DTXSID00175449	NO	NO	NO	NO	High (Class III)	Cramer Class III	6.31e-05	1.5	NA	NA	23.7717908082409	NA	NA
Dorastine hydrochloride	21228-28-4	Cl.Cl.CN1CCc2c(C1)c1cc(Cl)ccc1n2CCc1ccc(C)nc1	DTXSID00175469	NO	NO	NO	NO	High (Class III)	Cramer Class III	4.05e-05	1.5	NA	NA	37.037037037037	NA	NA
Razoxane	21416-67-1	CC(CN1CC(=O)NC(=O)C1)N1CC(=O)NC(=O)C1	DTXSID0020733	NO	NO	NO	NO	High (Class III)	Cramer Class III	3.2e-05	1.5	NA	NA	46.875	NA	NA
Cyclopentadienyl radical	2143-53-5	[CH]1C=CC=C1	DTXSID00175702	NO	NO	NO	NO	Low (Class I)	Cramer Class I	0.000311624	30	NA	NA	96.269863681873	NA	NA
Tridolgosir hydrochloride	214462-68-7	Cl.O[C@@H]1CN2CCC[C@@H](O)[C@@H]2[C@@H]1O	DTXSID00175722	NO	NO	NO	NO	High (Class III)	Cramer Class III	2.07e-05	1.5	NA	NA	72.463768115942	NA	NA
4-Fluorophenoxy	2145-21-3	[O]c1ccc(F)cc1	DTXSID00175727	NO	NO	NO	NO	High (Class III)	Cramer Class III	0.000379745	1.5	NA	NA	3.95001909175894	NA	NA
Lofexidine hydrochloride	21498-08-8	Cl.CC(Oc1c(Cl)cccc1Cl)C1=NCCN1	DTXSID0020781	NO	NO	NO	NO	High (Class III)	Cramer Class III	0.000106737	1.5	NA	NA	14.0532336490626	NA	NA
Endothal-dipotassium	2164-07-0	[K+].[K+].[O-]C(=O)C1C2CCC(O2)C1C([O-])=O	DTXSID0034568	NO	NO	NO	NO	High (Class III)	Cramer Class III	0.000291376	1.5	NA	NA	5.14798748009445	NA	NA
Pseudourea, 2-ethyl-2-thio-, compd. with metaphosphoric acid (1:1)	21704-44-9	OP(=O)=O.CCSC(N)=N	DTXSID00176092	NO	NO	NO	NO	High (Class III)	Cramer Class III	0.000157026	1.5	NA	NA	9.55255817507929	NA	NA
1H-Indene, 2-methyl-	2177-47-1	CC1=Cc2ccccc2C1	DTXSID00176173	NO	NO	NO	NO	Low (Class I)	Cramer Class I	0.000297386	30	NA	NA	100.87899228612	NA	NA
Bencyclane	2179-37-5	CN(C)CCCOC1(Cc2ccccc2)CCCCCC1	DTXSID0022646	NO	NO	NO	NO	High (Class III)	Cramer Class III	0.00047869	1.5	NA	NA	3.13355198562744	NA	NA
Chrysene	218-01-9	c1ccc2c(c1)ccc1c3ccccc3ccc21	DTXSID0022432	YES	YES	NO	NO	High (Class III)	Genotoxic	3.48e-05	0.0025	NA	NA	0.0718390804597701	NA	NA
Phosphotyrosine	21820-51-9	N[C@@H](Cc1ccc(OP(O)(O)=O)cc1)C(O)=O	DTXSID00176234	NO	NO	NO	YES	Intermediate (Class II)	Anti-cholinesterase	3.12e-05	0.3	NA	NA	9.61538461538461	NA	NA
5-Aziridino-2,4-dinitrobenzamide	21919-05-1	NC(=O)c1cc(N2CC2)c(cc1[N+]([O-])=O)[N+]([O-])=O	DTXSID00176335	YES	YES	NO	NO	High (Class III)	Genotoxic	3.01e-05	0.0025	NA	NA	0.0830564784053156	NA	NA
Penoxsulam	219714-96-2	COc1cnc(OC)n2nc(NS(=O)(=O)c3c(OCC(F)F)cccc3C(F)(F)F)nc12	DTXSID0034803	NO	NO	NO	NO	High (Class III)	Cramer Class III	3.94e-06	1.5	9.48450498922951e-05	14.7	380.710659898477	24.0723476883998	3730964.46700508
Ecabet sodium pentahydrate	219773-47-4	O.O.O.O.O.[Na+].CC(C)c1cc2CC[C@H]3[C@@](C)(CCC[C@]3(C)c2cc1S([O-])(=O)=O)C(O)=O	DTXSID00176390	NO	NO	NO	NO	High (Class III)	Cramer Class III	4.54e-05	1.5	NA	NA	33.0396475770925	NA	NA
2-Bromo-4-tert-butylphenol	2198-66-5	CC(C)(C)c1ccc(O)c(Br)c1	DTXSID00176395	NO	NO	NO	NO	High (Class III)	Cramer Class III	0.000333525	1.5	NA	NA	4.4974139869575	NA	NA
Naminidil	220641-11-2	C[C@@H](\N=C(/NC#N)Nc1ccc(cc1)C#N)C(C)(C)C	DTXSID00176552	NO	NO	NO	NO	High (Class III)	Cramer Class III	3.22e-05	1.5	NA	NA	46.583850931677	NA	NA
6-Hydroxymelatonin	2208-41-5	COc1cc2c(CCNC(C)=O)c[nH]c2cc1O	DTXSID00176577	NO	NO	NO	NO	High (Class III)	Cramer Class III	2.97e-05	1.5	NA	NA	50.5050505050505	NA	NA
N-Isopropylacrylamide	2210-25-5	CC(C)NC(=O)C=C	DTXSID0033754	YES	YES	NO	NO	High (Class III)	Genotoxic	0.00855068	0.0025	NA	NA	0.00029237440764945	NA	NA
Benzenesulfonic acid, 4-(1-methylundecyl)-, sodium salt	2211-99-6	[Na+].CCCCCCCCCCC(C)c1ccc(cc1)S([O-])(=O)=O	DTXSID00274022	NO	NO	NO	NO	High (Class III)	Cramer Class III	0.000145369	1.5	NA	NA	10.3185686081627	NA	NA
2,4-Dimethylpent-1-ene	2213-32-3	CC(C)CC(C)=C	DTXSID00176653	NO	NO	NO	NO	Low (Class I)	Cramer Class I	0.000232632	30	NA	NA	128.959042608068	NA	NA
Heptyl propionate	2216-81-1	CCCCCCCOC(=O)CC	DTXSID00176693	NO	NO	NO	NO	Low (Class I)	Cramer Class I	0.000494824	30	NA	NA	60.6276170921378	NA	NA
3-Aminomethylpyridine dihydrochloride	22199-21-9	Cl.Cl.NCc1cccnc1	DTXSID00176734	NO	NO	NO	NO	High (Class III)	Cramer Class III	0.000135813	1.5	NA	NA	11.0445980870756	NA	NA
2,4-Dimethylstyrene	2234-20-0	Cc1ccc(C=C)c(C)c1	DTXSID00176875	NO	NO	NO	NO	Low (Class I)	Cramer Class I	0.000304381	30	NA	NA	98.5606854567138	NA	NA
Thiofuradene	2240-21-3	[O-][N+](=O)c1ccc(\C=N\N2CCNC2=S)o1	DTXSID00176931	YES	YES	NO	NO	High (Class III)	Genotoxic	2.87e-05	0.0025	NA	NA	0.0871080139372822	NA	NA
Anhalamine hydrochloride	2245-90-1	Cl.COc1cc2CCNCc2c(O)c1OC	DTXSID00176991	NO	NO	NO	NO	High (Class III)	Cramer Class III	2.5e-05	1.5	NA	NA	60	NA	NA
4-Chloro-m-tolyl-p-nitrophenyl ether	22532-72-5	Cc1cc(Oc2ccc(cc2)[N+]([O-])=O)ccc1Cl	DTXSID0022276	YES	YES	NO	NO	High (Class III)	Genotoxic	9.05e-05	0.0025	NA	NA	0.0276243093922652	NA	NA
Fenitrooxone	2255-17-6	COP(=O)(OC)Oc1ccc(c(C)c1)[N+]([O-])=O	DTXSID00177084	YES	YES	NO	YES	High (Class III)	Genotoxic	0.000148975	0.0025	NA	NA	0.0167813391508642	NA	NA
3-(2-Thienyl)alanine	22574-47-6	N[C@@H](Cc1cccs1)C(O)=O	DTXSID00177100	NO	NO	NO	NO	High (Class III)	Cramer Class III	2.04e-05	1.5	NA	NA	73.5294117647059	NA	NA
Aspartame	22839-47-0	COC(=O)[C@H](Cc1ccccc1)NC(=O)[C@@H](N)CC(O)=O	DTXSID0020107	NO	NO	NO	NO	High (Class III)	Cramer Class III	0.00259745	1.5	NA	1614	0.57748946081734	NA	621378.659839458
4-Methoxyphenylisothiocyanate	2284-20-0	COc1ccc(cc1)N=C=S	DTXSID00177387	YES	YES	NO	NO	High (Class III)	Genotoxic	0.000316254	0.0025	NA	NA	0.0079050383552461	NA	NA
2-p-Methoxyphenylmethyl-3-acetoxy-4-hydroxypyrrolidine	22862-75-5	Cl.COc1ccc(C[C@@H]2NC[C@@H](O)[C@@H]2OC(C)=O)cc1	DTXSID00177403	NO	NO	NO	NO	High (Class III)	Cramer Class III	3.17e-05	1.5	NA	NA	47.3186119873817	NA	NA
2,4,6(1H,3H,5H)-Pyrimidinetrione, 5-ethyl-1-methyl-5-phenyl-, (R)-	2303-80-2	CC[C@]1(C(=O)NC(=O)N(C)C1=O)c1ccccc1	DTXSID00177584	NO	NO	NO	NO	High (Class III)	Cramer Class III	2.94e-05	1.5	NA	NA	51.0204081632653	NA	NA
Prallethrin	23031-36-9	CC(C)=CC1C(C(=O)OC2CC(=O)C(CC#C)=C2C)C1(C)C	DTXSID0032572	YES	YES	NO	NO	Intermediate (Class II)	Genotoxic	1.09e-05	0.0025	NA	2.5	0.229357798165138	NA	229357.798165138
O,O-Diethyl O-2-ethylthioethyl phosphate	23052-51-9	CCOP(=O)(OCC)OCCSCC	DTXSID00177620	NO	NO	NO	YES	High (Class III)	Anti-cholinesterase	0.000367125	0.3	NA	NA	0.817160367722165	NA	NA
14-alpha-Morphinan-3,6-alpha-diol, 7,8-didehydro-4,5-alpha-epoxy-17-methyl-, hydrochloride	23092-70-8	Cl.CN1CC[C@@]23[C@H]4Oc5c2c(C[C@@H]1[C@H]3C=C[C@@H]4O)ccc5O	DTXSID00177660	NO	NO	NO	NO	High (Class III)	Cramer Class III	3.41e-05	1.5	NA	NA	43.9882697947214	NA	NA
Brotianide	23233-88-7	CC(=O)Oc1c(Br)cc(Cl)cc1C(=S)Nc1ccc(Br)cc1	DTXSID00177807	NO	NO	NO	NO	High (Class III)	Cramer Class III	0.000104235	1.5	NA	NA	14.3905597927759	NA	NA
1-phenylpiperazine benzoate(1:1)	23245-25-2	OC(=O)c1ccccc1.C1CN(CCN1)c1ccccc1	DTXSID00293011	NO	NO	NO	NO	High (Class III)	Cramer Class III	0.000120038	1.5	NA	NA	12.4960429197421	NA	NA
Daunomycin hydrochloride	23541-50-6	Cl.COc1cccc2C(=O)c3c(O)c4C[C@](O)(C[C@H](O[C@H]5C[C@H](N)[C@H](O)[C@H](C)O5)c4c(O)c3C(=O)c12)C(C)=O	DTXSID0033382	YES	YES	NO	NO	High (Class III)	Genotoxic	6.11e-05	0.0025	NA	NA	0.0409165302782324	NA	NA
2,3,6-Trifluorobenzoic acid	2358-29-4	OC(=O)c1c(F)ccc(F)c1F	DTXSID00334236	NO	NO	NO	NO	High (Class III)	Cramer Class III	0.000184823	1.5	NA	NA	8.11587302446124	NA	NA
2-(1-Oxopropyl)benzoic acid	2360-45-4	CCC(=O)c1ccccc1C(O)=O	DTXSID00178253	NO	NO	NO	NO	Low (Class I)	Cramer Class I	0.000358872	30	NA	NA	83.5952651641811	NA	NA
Heneicosanoic acid	2363-71-5	CCCCCCCCCCCCCCCCCCCCC(O)=O	DTXSID0021595	NO	NO	NO	NO	Low (Class I)	Cramer Class I	0.000292757	30	NA	NA	102.474065521917	NA	NA
Methyl thioglycolate	2365-48-2	COC(=O)CS	DTXSID0033673	NO	NO	NO	NO	Low (Class I)	Cramer Class I	0.001185304	30	NA	NA	25.3099626762417	NA	NA
1-Methylpyrene	2381-21-7	Cc1ccc2ccc3cccc4ccc1c2c34	DTXSID0025654	YES	YES	NO	NO	High (Class III)	Genotoxic	0.002594636	0.0025	NA	NA	0.000963526290392949	NA	NA
Ethanone, 2-((1,1-dimethylethyl)(phenymethyl)amino)-1-(4-hydroxy-3-(hydroxymethyl)phenyl)-, hydrochloride	24085-08-3	Cl.CC(C)(C)N(CC(=O)c1ccc(O)c(CO)c1)Cc1ccccc1	DTXSID00178814	NO	NO	NO	NO	High (Class III)	Cramer Class III	3.91e-05	1.5	NA	100	38.3631713554987	NA	2557544.75703325
Cloxazolam	24166-13-0	Clc1ccc2NC(=O)CN3CCOC3(c3ccccc3Cl)c2c1	DTXSID0022854	NO	NO	NO	NO	High (Class III)	Cramer Class III	4.16e-05	1.5	NA	NA	36.0576923076923	NA	NA
2-Acetylthiazole	24295-03-2	CC(=O)c1nccs1	DTXSID0030162	NO	NO	NO	NO	High (Class III)	Cramer Class III	0.025533029	1.5	NA	50	0.0587474365066518	NA	1958.24788355506
Protirelin	24305-27-9	NC(=O)[C@@H]1CCCN1C(=O)[C@H](Cc1cnc[nH]1)NC(=O)[C@@H]1CCC(=O)N1	DTXSID0023533	NO	NO	NO	NO	High (Class III)	Cramer Class III	4.79e-05	1.5	NA	NA	31.3152400835073	NA	NA
S-Ethyl propanethioate	2432-42-0	CCSC(=O)CC	DTXSID00179063	NO	NO	NO	NO	Low (Class I)	Cramer Class I	0.000498128	30	NA	NA	60.2254842128931	NA	NA
Milipertine	24360-55-2	COc1cc2[nH]c(C)c(CCN3CCN(CC3)c3ccccc3OC)c2cc1OC	DTXSID00179104	NO	NO	NO	NO	High (Class III)	Cramer Class III	4.89e-05	1.5	NA	NA	30.6748466257669	NA	NA
2,2',4,4'-Tetrachlorobiphenyl	2437-79-8	Clc1ccc(c(Cl)c1)-c1ccc(Cl)cc1Cl	DTXSID0022513	NO	NO	NO	NO	High (Class III)	Cramer Class III	3.11e-09	1.5	NA	NA	482315.112540193	NA	NA
Disodium 4,4'-isopropylidenediphenolate	2444-90-8	[Na+].[Na+].CC(C)(c1ccc([O-])cc1)c1ccc([O-])cc1	DTXSID0027480	NO	NO	NO	NO	High (Class III)	Cramer Class III	2.66838279	1.5	NA	NA	0.000562138238044925	NA	NA
Glisolamide	24477-37-0	Cc1cc(no1)C(=O)NCCc1ccc(cc1)S(=O)(=O)NC(=O)NC1CCCCC1	DTXSID00179245	NO	NO	NO	NO	High (Class III)	Cramer Class III	5.19e-05	1.5	NA	NA	28.9017341040462	NA	NA
Nomifensine	24526-64-5	CN1CC(c2ccccc2)c2cccc(N)c2C1	DTXSID0023377	YES	YES	NO	NO	High (Class III)	Genotoxic	3.17e-05	0.0025	NA	NA	0.0788643533123028	NA	NA
Tetrahydrofurfuryl methacrylate	2455-24-5	CC(=C)C(=O)OCC1CCCO1	DTXSID0022191	NO	NO	NO	NO	High (Class III)	Cramer Class III	0.002714406	1.5	NA	120	0.552607089727918	NA	44208.5671782335
Dodecyl glycidyl ether	2461-18-9	CCCCCCCCCCCCOCC1CO1	DTXSID0025494	YES	YES	NO	NO	High (Class III)	Genotoxic	0.005023132	0.0025	NA	NA	0.000497697452505728	NA	NA
Nifurpipone dihydrochloride	24632-48-2	Cl.Cl.CN1CCN(CC(=O)N\N=C\c2ccc(o2)[N+]([O-])=O)CC1	DTXSID00179381	YES	YES	NO	NO	High (Class III)	Genotoxic	3.53e-05	0.0025	NA	NA	0.0708215297450425	NA	NA
Pretamazium iodide	24840-59-3	[I-].[I-].CC[n+]1c(\C=C\c2ccc(cc2)N2CCCC2)scc1-c1ccc(cc1)-c1ccccc1	DTXSID00179548	NO	NO	NO	NO	High (Class III)	Cramer Class III	5.23e-05	1.5	NA	NA	28.6806883365201	NA	NA
Trimethoxysilane	2487-90-3	CO[SiH](OC)OC	DTXSID0027482	NO	NO	NO	NO	High (Class III)	Cramer Class III	0.067344749	1.5	NA	50	0.0222734514906277	NA	742.448383020924
Naphthalene, 1-allyl-	2489-86-3	C=CCc1cccc2ccccc12	DTXSID00179588	YES	YES	NO	NO	High (Class III)	Genotoxic	0.000269632	0.0025	NA	NA	0.00927189651079991	NA	NA
1-Butyl radical	2492-36-6	[CH2]CCC	DTXSID00179629	NO	NO	NO	NO	Low (Class I)	Cramer Class I	0.000987518	30	NA	NA	30.379193088126	NA	NA
Ethanol, 2-[(4-aminophenyl)sulfonyl]-, hydrogen sulfate (ester)	2494-89-5	Nc1ccc(cc1)S(=O)(=O)CCOS(O)(=O)=O	DTXSID0027484	YES	YES	NO	NO	High (Class III)	Genotoxic	0.036282971	0.0025	NA	NA	6.89028470132724e-05	NA	NA
Benzyl methacrylate	2495-37-6	CC(=C)C(=O)OCc1ccccc1	DTXSID0022193	NO	NO	NO	NO	Low (Class I)	Cramer Class I	47.67365058	30	NA	120	0.000629278430223373	NA	2.51711372089349
Bentazone	25057-89-0	CC(C)N1C(=O)c2ccccc2NS1(=O)=O	DTXSID0023901	NO	NO	NO	NO	High (Class III)	Cramer Class III	0.002426649	1.5	0.00107722134631325	3.2	0.618136368300484	0.443913127243885	1318.69091904103
Sodium 2-thiophenecarboxylate	25112-68-9	[Na+].[O-]C(=O)c1cccs1	DTXSID00179801	NO	NO	NO	NO	High (Class III)	Cramer Class III	0.000336294	1.5	NA	NA	4.46038287926636	NA	NA
4-Ethoxybenzoic acid nitrile	25117-74-2	CCOc1ccc(cc1)C#N	DTXSID00179806	NO	NO	NO	NO	High (Class III)	Cramer Class III	0.00032405	1.5	NA	NA	4.62891529085018	NA	NA
trans-2-Methylcyclopentan-1-ol	25144-04-1	C[C@@H]1CCC[C@H]1O	DTXSID00179821	NO	NO	NO	NO	Intermediate (Class II)	Cramer Class II	0.000498128	9	NA	NA	18.0676452638679	NA	NA
Pyrrolidine, hydrochloride	25150-61-2	Cl.C1CCNC1	DTXSID00179826	NO	NO	NO	NO	High (Class III)	Cramer Class III	0.00029678	1.5	NA	NA	5.05424893860772	NA	NA
2-(3-Methyl-2-butenyl)cyclopentanone	2520-60-7	CC(C)=CCC1CCCC1=O	DTXSID0025579	NO	NO	NO	NO	Intermediate (Class II)	Cramer Class II	0.00049283	9	NA	NA	18.2618752916827	NA	NA
Pibecarb	2522-81-8	CC(C)(C)C(=O)OCC(=O)c1ccccc1	DTXSID00179881	NO	NO	NO	NO	Low (Class I)	Cramer Class I	0.000267368	30	NA	NA	112.20490111008	NA	NA
Dimethyl chlorothiophosphate	2524-03-0	COP(Cl)(=S)OC	DTXSID0027486	NO	NO	NO	NO	High (Class III)	Cramer Class III	0.014829466	1.5	NA	NA	0.101149967234154	NA	NA
Benzoic acid, m-iodo-, sodium salt	2532-18-5	[Na+].[O-]C(=O)c1cccc(I)c1	DTXSID00179962	NO	NO	NO	NO	High (Class III)	Cramer Class III	0.000185974	1.5	NA	NA	8.06564358458709	NA	NA
Niacinamide hydrochloride	25334-23-0	Cl.NC(=O)c1cccnc1	DTXSID00179982	NO	NO	NO	NO	High (Class III)	Cramer Class III	0.000374109	1.5	NA	NA	4.00952663528544	NA	NA
1,5-Naphthyridine	254-79-5	c1cnc2cccnc2c1	DTXSID00180053	NO	NO	NO	NO	High (Class III)	Cramer Class III	0.000235963	1.5	NA	NA	6.35692884053856	NA	NA
2-Methoxyfuran	25414-22-6	COc1ccco1	DTXSID00180078	NO	NO	NO	NO	High (Class III)	Cramer Class III	0.000342042	1.5	NA	NA	4.38542635114986	NA	NA
Pyrrolidine dithiocarbamic acid	25769-03-3	SC(=S)N1CCCC1	DTXSID00180437	NO	NO	NO	NO	High (Class III)	Cramer Class III	0.000324349	1.5	NA	NA	4.62464814135391	NA	NA
Gemfibrozil	25812-30-0	Cc1ccc(C)c(OCCCC(C)(C)C(O)=O)c1	DTXSID0020652	NO	NO	NO	NO	Intermediate (Class II)	Cramer Class II	0.000435001	9	0.527707761675229	NA	20.6896076100975	1213.11850242926	NA
Cyclobutane, ethenyl-	2597-49-1	C=CC1CCC1	DTXSID00180634	NO	NO	NO	NO	Intermediate (Class II)	Cramer Class II	0.000232583	9	NA	NA	38.6958634122012	NA	NA
Octadecyl hexadecanoate	2598-99-4	CCCCCCCCCCCCCCCCCCOC(=O)CCCCCCCCCCCCCCC	DTXSID0026048	NO	NO	NO	NO	Low (Class I)	Cramer Class I	9.78e-06	30	NA	NA	3067.48466257669	NA	NA
Bioallethrin	260359-57-7	CC1=C(CC=C)C(=O)CC1OC(=O)[C@@H]1[C@@H](C=C)C1(C)C	DTXSID00180679	YES	YES	NO	NO	Intermediate (Class II)	Genotoxic	0.000390436	0.0025	NA	NA	0.0064030980749726	NA	NA
p-(tert-butyl)-Phenyl-N-methylcarbamate	2626-83-7	CNC(=O)Oc1ccc(cc1)C(C)(C)C	DTXSID0022195	NO	NO	YES	NO	Low (Class I)	Anti-cholinesterase	0.000406133	0.3	NA	NA	0.738674276653215	NA	NA
17alpha-Pregn-4-ene-3,11,20-trione	26423-78-9	CC(=O)[C@@H]1CC[C@H]2[C@@H]3CCC4=CC(=O)CC[C@]4(C)[C@H]3C(=O)C[C@]12C	DTXSID00181020	YES	YES	NO	NO	High (Class III)	Genotoxic	3.92e-05	0.0025	NA	NA	0.0637755102040816	NA	NA
Benzenamine, 3-(trifluoromethyl)-, hydrochloride (9CI)	2646-97-1	Cl.Nc1cccc(c1)C(F)(F)F	DTXSID00181060	YES	YES	NO	NO	High (Class III)	Genotoxic	7.08e-05	0.0025	NA	NA	0.0353107344632768	NA	NA
2-methyl-4,5-dihydrofuran-3-thiol	26486-13-5	CC1=C(S)CCO1	DTXSID00335581	NO	NO	NO	NO	High (Class III)	Cramer Class III	0.00052105	1.5	NA	NA	2.87880241819403	NA	NA
MCPA-isooctyl	26544-20-7	CC(C)CCCCCOC(=O)COc1ccc(Cl)cc1C	DTXSID0034306	NO	NO	NO	NO	High (Class III)	Cramer Class III	0.000145525	1.5	NA	5	10.307507301151	NA	34358.3576705033
2,2'-(1-Methyltrimethylenedioxy)bis(4-methyl-1,3,2-dioxaborinane)	2665-13-6	CC(CCOB1OCCC(C)O1)OB1OCCC(C)O1	DTXSID0032528	NO	NO	NO	NO	High (Class III)	Cramer Class III	0.00023636	1.5	NA	NA	6.34625148079201	NA	NA
D-Alanine, 3,3'-diselenobis- (9CI)	26932-45-6	N[C@H](C[Se][Se]C[C@@H](N)C(O)=O)C(O)=O	DTXSID00181429	NO	NO	NO	NO	High (Class III)	Cramer Class III	4.02e-05	1.5	NA	NA	37.3134328358209	NA	NA
Ceftezole	26973-24-0	OC(=O)C1=C(CSc2nncs2)CS[C@@H]2[C@H](NC(=O)Cn3cnnn3)C(=O)N12	DTXSID0022771	NO	NO	NO	NO	High (Class III)	Cramer Class III	5.26e-05	1.5	NA	NA	28.5171102661597	NA	NA
Quinazoline, 2,4-diamino-5-methyl- (7CI,8CI)	27018-14-0	Cc1cccc2nc(N)nc(N)c12	DTXSID00181500	YES	YES	NO	NO	High (Class III)	Genotoxic	2.08e-05	0.0025	NA	NA	0.120192307692308	NA	NA
Sulfaguanole	27031-08-9	Cc1nc(NC(=N)NS(=O)(=O)c2ccc(N)cc2)oc1C	DTXSID0023610	YES	YES	NO	NO	High (Class III)	Genotoxic	3.69e-05	0.0025	NA	NA	0.0677506775067751	NA	NA
alpha-D-Glucopyranoside, beta-D-fructofuranosyl, dioctadecanoate	27195-16-0	CCCCCCCCCCCCCCCCCC(=O)O[C@@H]1[C@@H](O)[C@H](O)[C@@H](CO)O[C@@]1(OC(=O)CCCCCCCCCCCCCCCCC)[C@@]1(CO)O[C@H](CO)[C@@H](O)[C@@H]1O	DTXSID00181661	NO	NO	NO	NO	High (Class III)	Cramer Class III	0.035794066	1.5	NA	NA	0.0419063875000957	NA	NA
Phenylacetyl 7-aminodesacetoxycephalosporanic acid	27255-72-7	CC1=C(N2[C@H](SC1)[C@H](NC(=O)Cc1ccccc1)C2=O)C(O)=O	DTXSID00181707	NO	NO	NO	NO	High (Class III)	Cramer Class III	3.97e-05	1.5	NA	NA	37.7833753148615	NA	NA
Benzo-1,2,3-thiadiazole	273-77-8	c1ccc2snnc2c1	DTXSID00181747	NO	NO	NO	NO	High (Class III)	Cramer Class III	0.000263325	1.5	NA	NA	5.69638279692395	NA	NA
Floverine [INN:DCF]	27318-86-1	COc1cc(OC)cc(OCCO)c1	DTXSID00181762	NO	NO	NO	NO	Intermediate (Class II)	Cramer Class II	0.000145873	9	NA	NA	61.6975039931996	NA	NA
cis-Tricos-9-ene	27519-02-4	CCCCCCCCCCCCC\C=C/CCCCCCCC	DTXSID0032653	NO	NO	NO	NO	Low (Class I)	Cramer Class I	0.000452301	30	NA	NA	66.3275119886978	NA	NA
Diisooctyl phthalate	27554-26-3	CC(C)CCCCCOC(=O)c1ccccc1C(=O)OCCCCCC(C)C	DTXSID0027933	NO	NO	NO	NO	Low (Class I)	Cramer Class I	0.000872909	30	NA	NA	34.3678436125644	NA	NA
1-Benzylpiperazine	2759-28-6	C(N1CCNCC1)c1ccccc1	DTXSID0022197	NO	NO	NO	NO	High (Class III)	Cramer Class III	0.000131472	1.5	NA	NA	11.4092734574662	NA	NA
1,3,5-Triazine-2,4,6(1H,3H,5H)-trione, 1,3,5-tris[[3,5-bis(1,1-dimethylethyl)-4-hydroxyphenyl]methyl]-	27676-62-6	CC(C)(C)c1cc(Cn2c(=O)n(Cc3cc(c(O)c(c3)C(C)(C)C)C(C)(C)C)c(=O)n(Cc3cc(c(O)c(c3)C(C)(C)C)C(C)(C)C)c2=O)cc(c1O)C(C)(C)C	DTXSID0027935	NO	NO	NO	NO	High (Class III)	Cramer Class III	0.000258619	1.5	NA	1000	5.8000378935809	NA	3866691.92905394
(6R,7R)-7-[(2-amino-2-phenylacetyl)amino]-3-methyl-8-oxo-5-thia-1-azabicyclo[4.2.0]oct-2-ene-2-carboxylic acid	27726-35-8	CC1=C(N2[C@H](SC1)[C@H](NC(=O)C(N)c1ccccc1)C2=O)C(O)=O	DTXSID00276728	NO	NO	NO	NO	High (Class III)	Cramer Class III	4.15e-05	1.5	NA	NA	36.144578313253	NA	NA
2-(Tetrapropenyl)butanedioic acid	27859-58-1	C\C=C\C(\C=C\C)(C(O)=O)C(\C=C\C)(\C=C\C)C(O)=O	DTXSID0027937	NO	NO	NO	NO	Low (Class I)	Cramer Class I	0.006688227	30	NA	100	4.48549368913465	NA	14951.6456304488
N-Ethyl-3-nitro PABA	2788-74-1	CCNc1ccc(cc1[N+]([O-])=O)C(O)=O	DTXSID00182178	YES	YES	NO	NO	High (Class III)	Genotoxic	8.27e-05	0.0025	NA	NA	0.030229746070133	NA	NA
AC1LDRM0	2792-51-0	N[C@@H](CO)[C@H](O)c1ccc(cc1)[N+]([O-])=O	DTXSID00350092	YES	YES	NO	NO	High (Class III)	Genotoxic	2.54e-05	0.0025	NA	NA	0.0984251968503937	NA	NA
Pyranine	27928-00-3	Oc1cc(c2ccc3c(cc(c4ccc1c2c34)S(O)(=O)=O)S(O)(=O)=O)S(O)(=O)=O	DTXSID00275670	YES	YES	NO	NO	Low (Class I)	Genotoxic	0.000114685	0.0025	NA	NA	0.0217988403016959	NA	NA
3-Pentanone, 1-hydroxy-2-methyl-	27970-79-2	CCC(=O)C(C)CO	DTXSID0029341	NO	NO	NO	NO	Low (Class I)	Cramer Class I	0.992015386	30	NA	NA	0.0302414664362877	NA	NA
Cimicifugoside	27994-11-2	C[C@@H]1CC2(OC(O)C3(C)OC23)OC2C[C@@]3(C)C4=CC[C@@H]5[C@]6(C[C@@]46CC[C@]3(C)C12)CCC(O[C@@H]1OC[C@@H](O)[C@H](O)[C@H]1O)C5(C)C	DTXSID0033334	YES	YES	NO	NO	High (Class III)	Genotoxic	0.000120091	0.0025	NA	NA	0.0208175466937572	NA	NA
1,4-Diazabicyclo[2.2.2]octane	280-57-9	C1CN2CCN1CC2	DTXSID0022016	NO	NO	NO	NO	High (Class III)	Cramer Class III	0.01239292	1.5	NA	100	0.121036850072461	NA	8069.12333816405
(3AS,6aR)-1,3-dibenzyltetrahydro-1H-furo(3,4-d)imidazole-2,4-dione	28092-62-8	O=C1OC[C@H]2[C@@H]1N(Cc1ccccc1)C(=O)N2Cc1ccccc1	DTXSID00182370	NO	NO	NO	NO	High (Class III)	Cramer Class III	3.85e-05	1.5	NA	NA	38.961038961039	NA	NA
2,6-Difluorophenol	28177-48-2	Oc1c(F)cccc1F	DTXSID00182456	NO	NO	NO	NO	High (Class III)	Cramer Class III	0.000296981	1.5	NA	NA	5.05082816745852	NA	NA
Pentaerythritol tristearate	28188-24-1	CCCCCCCCCCCCCCCCCC(=O)OCC(CO)(COC(=O)CCCCCCCCCCCCCCCCC)COC(=O)CCCCCCCCCCCCCCCCC	DTXSID0027939	NO	NO	NO	NO	Low (Class I)	Cramer Class I	0.009703531	30	NA	NA	3.09165807786877	NA	NA
2-amino-3-[4-(4-hydroxy-3,5-diiodophenoxy)-3-iodophenyl]propanoic acid	2820-50-0	NC(Cc1ccc(Oc2cc(I)c(O)c(I)c2)c(I)c1)C(O)=O	DTXSID00274724	NO	NO	NO	NO	High (Class III)	Cramer Class III	7.78e-05	1.5	NA	NA	19.280205655527	NA	NA
Pinolcaine	28240-18-8	CN1CCCC[C@@H]1C(C)(C)OC(=O)C(c1ccccc1)c1ccccc1	DTXSID00182496	NO	NO	NO	NO	High (Class III)	Cramer Class III	4.2e-05	1.5	NA	NA	35.7142857142857	NA	NA
Glyceric acid, l-	28305-26-2	OC[C@H](O)C(O)=O	DTXSID00182557	NO	NO	NO	NO	Low (Class I)	Cramer Class I	0.000186112	30	NA	NA	161.19325997249	NA	NA
Potassium diisopropylnaphthalenesulphonate	28351-20-4	[K+].CC(C)c1cc2ccccc2c(c1C(C)C)S([O-])(=O)=O	DTXSID00182597	NO	NO	NO	NO	High (Class III)	Cramer Class III	3.22e-05	1.5	NA	NA	46.583850931677	NA	NA
Dipicrylamine, ammonium salt	2844-92-0	N.[O-][N+](=O)c1cc(c(Nc2c(cc(cc2[N+]([O-])=O)[N+]([O-])=O)[N+]([O-])=O)c(c1)[N+]([O-])=O)[N+]([O-])=O	DTXSID00182638	YES	YES	NO	NO	High (Class III)	Genotoxic	6.71e-05	0.0025	NA	NA	0.03725782414307	NA	NA
Monohydroxymethoxychlor	28463-03-8	COc1ccc(cc1)C(c1ccc(O)cc1)C(Cl)(Cl)Cl	DTXSID0022482	NO	NO	NO	NO	High (Class III)	Cramer Class III	0.000122039	1.5	NA	NA	12.2911528281943	NA	NA
Modaline	2856-74-8	Cc1nccnc1N1CCCCC1	DTXSID00182774	NO	NO	NO	NO	High (Class III)	Cramer Class III	9.86e-05	1.5	NA	NA	15.2129817444219	NA	NA
Methyl-1,1'-biphenyl	28652-72-4	Cc1ccccc1-c1ccccc1	DTXSID0025575	NO	NO	NO	NO	High (Class III)	Cramer Class III	0.000207261	1.5	NA	NA	7.23725158133947	NA	NA
Tridecylamine	2869-34-3	CCCCCCCCCCCCCN	DTXSID0022199	NO	NO	NO	NO	Low (Class I)	Cramer Class I	0.000306294	30	NA	NA	97.9451115594821	NA	NA
1-Propanamine, 3-(isodecyloxy)-, acetate	28701-67-9	CC(O)=O.CC(C)CCCCCCCOCCCN	DTXSID0029343	NO	NO	NO	NO	High (Class III)	Cramer Class III	0.211395368	1.5	NA	NA	0.00709570892773772	NA	NA
4,7-Dimethylbenzofuran	28715-26-6	Cc1ccc(C)c2occc12	DTXSID00182875	NO	NO	NO	NO	High (Class III)	Cramer Class III	0.000327937	1.5	NA	NA	4.57404928385635	NA	NA
Nicotinamide, 5-bromo-	28733-43-9	NC(=O)c1cncc(Br)c1	DTXSID00182890	NO	NO	NO	NO	High (Class III)	Cramer Class III	8.36e-05	1.5	NA	NA	17.9425837320574	NA	NA
Propane-d8	2875-94-7	[2H]C([2H])([2H])C([2H])([2H])C([2H])([2H])[2H]	DTXSID00182931	NO	NO	NO	NO	Low (Class I)	Cramer Class I	0.000525979	30	NA	NA	57.0364976548493	NA	NA
Difenoxin	28782-42-5	OC(=O)C1(CCN(CCC(C#N)(c2ccccc2)c2ccccc2)CC1)c1ccccc1	DTXSID0022931	NO	NO	NO	NO	High (Class III)	Cramer Class III	5.07e-05	1.5	NA	NA	29.585798816568	NA	NA
Methyl naphthoate	28804-90-2	COC(=O)c1cccc2ccccc12	DTXSID00182996	NO	NO	NO	NO	High (Class III)	Cramer Class III	0.000431033	1.5	NA	NA	3.48001197124118	NA	NA
Butanedioic acid, octenyl-	28805-58-5	CCCCCC\C=C\C(CC(O)=O)C(O)=O	DTXSID0036471	NO	NO	NO	NO	Low (Class I)	Cramer Class I	1.420839242	30	NA	NA	0.0211142816957754	NA	NA
1-Hexadecanamine, N,N-dihexadecyl-	28947-77-5	CCCCCCCCCCCCCCCCN(CCCCCCCCCCCCCCCC)CCCCCCCCCCCCCCCC	DTXSID0029345	NO	NO	NO	NO	Low (Class I)	Cramer Class I	0.219017469	30	NA	NA	0.136975375238219	NA	NA
Esculamine	2908-75-0	Cc1cc(=O)oc2c(CN(CCO)CCO)c(O)c(O)cc12	DTXSID00183327	YES	YES	NO	NO	High (Class III)	Genotoxic	3.7e-05	0.0025	NA	NA	0.0675675675675676	NA	NA
Pirimiphos-methyl	29232-93-7	CCN(CC)c1nc(C)cc(OP(=S)(OC)OC)n1	DTXSID0024266	YES	YES	NO	NO	High (Class III)	Genotoxic	7.68e-07	0.0025	0.0483480014380552	2	3.25520833333333	62953.1268724677	2604166.66666667
Spiro[isobenzofuran-1(3H),9'-[9H]xanthen]-3-one, 6'-(diethylamino)-3'-methyl-2'-(phenylamino)-	29512-49-0	CCN(CC)c1ccc2c(Oc3cc(C)c(Nc4ccccc4)cc3C22OC(=O)c3ccccc23)c1	DTXSID0029347	YES	YES	NO	NO	High (Class III)	Genotoxic	2.8e-05	0.0025	NA	NA	0.0892857142857143	NA	NA
[gamma-32P]-ATP	2964-07-0	Nc1ncnc2n(cnc12)[C@@H]1O[C@H](COP(O)(=O)OP(O)(=O)O[32P](O)(O)=O)[C@@H](O)[C@H]1O	DTXSID00349325	YES	YES	NO	YES	Low (Class I)	Genotoxic	0.000123905	0.0025	NA	NA	0.0201767483152415	NA	NA
2-Amino-4-thiazoleacetic acid	29676-71-9	Nc1nc(CC(O)=O)cs1	DTXSID0024509	YES	YES	NO	NO	High (Class III)	Genotoxic	1.95e-05	0.0025	NA	NA	0.128205128205128	NA	NA
Disulfoton	298-04-4	CCOP(=S)(OCC)SCCSCC	DTXSID0022018	NO	NO	NO	NO	High (Class III)	Cramer Class III	6.71e-07	1.5	NA	0.009	2235.4694485842	NA	13412.8166915052
Potassium bicarbonate	298-14-6	[K+].OC([O-])=O	DTXSID0021177	NO	NO	NO	NO	High (Class III)	Cramer Class III	0.001971431	1.5	NA	2667	0.760868627915458	NA	1352824.42043368
Ethyl 2-ethylbutyrate	2983-38-2	CCOC(=O)C(CC)CC	DTXSID00183963	NO	NO	NO	NO	Low (Class I)	Cramer Class I	0.000335242	30	NA	NA	89.4875940365467	NA	NA
ethyl 2-acetyloxypropanoate	2985-28-6	CCOC(=O)C(C)OC(C)=O	DTXSID00277952	NO	NO	NO	NO	Low (Class I)	Cramer Class I	0.000164667	30	NA	NA	182.185866020514	NA	NA
1-(2-Phenylethyl)pyridinium chloride	29871-24-7	[Cl-].C(C[n+]1ccccc1)c1ccccc1	DTXSID00183988	NO	NO	NO	NO	High (Class III)	Cramer Class III	0.000275311	1.5	NA	NA	5.4483838277439	NA	NA
Ephedrine	299-42-3	CN[C@@H](C)[C@H](O)c1ccccc1	DTXSID0022985	NO	NO	NO	NO	High (Class III)	Cramer Class III	0.000109751	1.5	NA	NA	13.667301436889	NA	NA
Treosulfan	299-75-2	CS(=O)(=O)OCC(O)C(O)COS(C)(=O)=O	DTXSID0026173	NO	NO	NO	NO	Low (Class I)	Cramer Class I	3.43e-05	30	NA	NA	874.63556851312	NA	NA
2-Amino-5,6-dimethylbenzothiazole	29927-08-0	Cc1cc2nc(N)sc2cc1C	DTXSID0024478	YES	YES	NO	NO	High (Class III)	Genotoxic	0.002379295	0.0025	NA	NA	0.00105073141413738	NA	NA
3-Nitrobenzylidene di(acetate)	29949-19-7	CC(=O)OC(OC(C)=O)c1cccc(c1)[N+]([O-])=O	DTXSID00184051	YES	YES	NO	NO	High (Class III)	Genotoxic	0.000272522	0.0025	NA	NA	0.00917357130800449	NA	NA
4,4'-Dibromobenzophenone	3/2/3988	Brc1ccc(cc1)C(=O)c1ccc(Br)cc1	DTXSID00192919	NO	NO	NO	NO	High (Class III)	Cramer Class III	0.000218716	1.5	NA	NA	6.85820881874211	NA	NA
4-Aminoimidazole	3/3/4919	Nc1cnc[nH]1	DTXSID00197702	YES	YES	NO	NO	High (Class III)	Genotoxic	0.000180141	0.0025	NA	NA	0.0138780177749652	NA	NA
Dacarbazine	3/4/4342	CN(C)N=Nc1nc[nH]c1C(N)=O	DTXSID0020369	YES	YES	NO	NO	High (Class III)	Genotoxic	2.42e-05	0.0025	NA	NA	0.103305785123967	NA	NA
Camptothecin	3/4/7689	CC[C@@]1(O)C(=O)OCc2c1cc1-c3nc4ccccc4cc3Cn1c2=O	DTXSID0030956	YES	YES	NO	NO	High (Class III)	Genotoxic	4.16e-05	0.0025	NA	NA	0.0600961538461538	NA	NA
DL-Thyroxine	300-30-1	NC(Cc1cc(I)c(Oc2cc(I)c(O)c(I)c2)c(I)c1)C(O)=O	DTXSID0023662	NO	NO	NO	NO	High (Class III)	Cramer Class III	9.28e-05	1.5	NA	NA	16.1637931034483	NA	NA
Hexaneperoxoic acid, 2-ethyl-, 1,1-dimethylethyl ester	3006-82-4	CCCCC(CC)C(=O)OOC(C)(C)C	DTXSID0027511	NO	NO	NO	NO	High (Class III)	Cramer Class III	0.051520163	1.5	NA	30	0.0291148147182687	NA	582.296294365373
1,1-Dimethoxy-3-phenylpropane	30076-98-3	COC(CCc1ccccc1)OC	DTXSID00184157	NO	NO	NO	NO	Low (Class I)	Cramer Class I	0.000317417	30	NA	NA	94.512896284698	NA	NA
Benactyzine	302-40-9	CCN(CC)CCOC(=O)C(O)(c1ccccc1)c1ccccc1	DTXSID0022644	NO	NO	NO	NO	High (Class III)	Cramer Class III	4.29e-05	1.5	NA	NA	34.965034965035	NA	NA
Piritramide	302-41-0	NC(=O)C1(CCN(CCC(C#N)(c2ccccc2)c2ccccc2)CC1)N1CCCCC1	DTXSID00184293	NO	NO	NO	NO	High (Class III)	Cramer Class III	5.14e-05	1.5	NA	NA	29.1828793774319	NA	NA
Nitrogen mustard oxide	302-70-5	Cl.C[N+]([O-])(CCCl)CCCl	DTXSID0023375	YES	YES	NO	NO	High (Class III)	Genotoxic	0.000114064	0.0025	NA	NA	0.0219175199887782	NA	NA
Methanesulfonamide, N-(4-(1-hydroxy-2-((1-methylethyl)amino)ethyl)phenyl)-, (R)-	30236-31-8	CC(C)NC[C@H](O)c1ccc(NS(C)(=O)=O)cc1	DTXSID00184334	NO	NO	NO	NO	High (Class III)	Cramer Class III	3.25e-05	1.5	NA	NA	46.1538461538462	NA	NA
Oxitropium bromide	30286-75-0	[Br-].CC[N+]1(C)[C@H]2C[C@@H](C[C@@H]1[C@H]1O[C@@H]21)OC(=O)[C@H](CO)c1ccccc1	DTXSID0023402	YES	YES	NO	NO	High (Class III)	Genotoxic	3.97e-05	0.0025	NA	NA	0.0629722921914358	NA	NA
Benzoic acid, 6-amino-3-bromo-2-chloro-	3030-19-1	Nc1ccc(Br)c(Cl)c1C(O)=O	DTXSID00184394	NO	NO	NO	NO	High (Class III)	Cramer Class III	8.55e-05	1.5	NA	NA	17.5438596491228	NA	NA
Phenol, dodecyl-, hydrogen phosphorodithioate	30304-41-7	CCCCCCCCCCCCc1ccc(OP(S)(=S)Oc2ccc(CCCCCCCCCCCC)cc2)cc1	DTXSID0029349	NO	NO	NO	NO	High (Class III)	Cramer Class III	0.368277082	1.5	NA	NA	0.00407302021579502	NA	NA
Nitrosohydroxyproline	30310-80-6	O[C@@H]1C[C@H](N(C1)N=O)C(O)=O	DTXSID0021042	YES	YES	NO	NO	High (Class III)	Genotoxic	1.91e-05	0.0025	NA	NA	0.130890052356021	NA	NA
2-Hydroxypropyl methanethiosulfonate	30388-01-3	CC(O)CSS(C)(=O)=O	DTXSID0034720	NO	NO	NO	NO	High (Class III)	Cramer Class III	0.000137003	1.5	NA	7.5	10.9486653576929	NA	54743.3267884645
Sodium ethenesulfonate	3039-83-6	[Na+].[O-]S(=O)(=O)C=C	DTXSID0027513	NO	NO	NO	NO	High (Class III)	Cramer Class III	0.006458992	1.5	NA	500	0.232234379605982	NA	77411.4598686606
1'-Oxosafrole	30418-53-2	C=CC(=O)c1ccc2OCOc2c1	DTXSID0021092	YES	YES	NO	NO	High (Class III)	Genotoxic	0.000635829	0.0025	NA	NA	0.00393187476507048	NA	NA
Ethyl propyl disulfide	30453-31-7	CCCSSCC	DTXSID00184531	NO	NO	NO	NO	High (Class III)	Cramer Class III	0.000213777	1.5	NA	NA	7.01665754501186	NA	NA
3a,4,7,7a-Tetrahydroindene	3048-65-5	C1C=CC2CC=CCC12	DTXSID0027515	NO	NO	NO	NO	High (Class III)	Cramer Class III	0.092233186	1.5	NA	NA	0.0162631268099098	NA	NA
Tanaproget	304853-42-7	Cn1c(ccc1-c1ccc2NC(=S)OC(C)(C)c2c1)C#N	DTXSID00184556	NO	NO	NO	NO	High (Class III)	Cramer Class III	3.55e-05	1.5	NA	NA	42.2535211267606	NA	NA
Acrolein diethylacetal	3054-95-3	CCOC(OCC)C=C	DTXSID0020024	NO	NO	NO	NO	High (Class III)	Cramer Class III	0.080245496	1.5	NA	NA	0.0186926379020699	NA	NA
Amezinium metilsulfate	30578-37-1	COS([O-])(=O)=O.COc1cc(N)cn[n+]1-c1ccccc1	DTXSID00184657	YES	YES	NO	NO	High (Class III)	Genotoxic	2.42e-05	0.0025	NA	NA	0.103305785123967	NA	NA
Propyl decanoate	30673-60-0	CCCCCCCCCC(=O)OCCC	DTXSID00184713	NO	NO	NO	NO	Low (Class I)	Cramer Class I	0.000593541	30	NA	NA	50.5441073152487	NA	NA
Methyldigoxin	30685-43-9	CO[C@H]1[C@@H](O)C[C@H](O[C@H]2[C@@H](O)C[C@H](O[C@H]3[C@@H](O)C[C@H](O[C@H]4CC[C@@]5(C)[C@H](CC[C@@H]6[C@@H]5C[C@@H](O)[C@]5(C)[C@H](CC[C@]65O)C5=CC(=O)OC5)C4)O[C@@H]3C)O[C@@H]2C)O[C@@H]1C	DTXSID0023294	NO	NO	NO	NO	High (Class III)	Cramer Class III	9.92e-05	1.5	NA	NA	15.1209677419355	NA	NA
Diethylene glycol monolauryl ether sulfate sodium salt	3088-31-1	[Na+].CCCCCCCCCCCCOCCOCCOS([O-])(=O)=O	DTXSID0027519	NO	NO	NO	NO	High (Class III)	Cramer Class III	0.002572758	1.5	NA	50	0.583031905838015	NA	19434.3968612672
Propyl anthranilate	30954-98-4	CCCOC(=O)c1ccccc1N	DTXSID00184935	YES	YES	NO	NO	High (Class III)	Genotoxic	0.000399606	0.0025	NA	NA	0.00625616231988509	NA	NA
Perfluorotributylamine	311-89-7	FC(F)(F)C(F)(F)C(F)(F)C(F)(F)N(C(F)(F)C(F)(F)C(F)(F)C(F)(F)F)C(F)(F)C(F)(F)C(F)(F)C(F)(F)F	DTXSID0027141	NO	NO	NO	NO	High (Class III)	Cramer Class III	0.001608986	1.5	NA	NA	0.932264171347669	NA	NA
Asverin H	31139-87-4	CN1CCCC(C1)=C(c1cccs1)c1cccs1.OC(=O)c1ccccc1C(=O)c1ccc(O)cc1	DTXSID00185068	NO	NO	NO	NO	High (Class III)	Cramer Class III	0.000121396	1.5	NA	NA	12.356255560315	NA	NA
1H-Benzimidazole, 2-(trifluoromethyl)- (9CI)	312-73-2	FC(F)(F)c1nc2ccccc2[nH]1	DTXSID00185129	NO	NO	NO	NO	High (Class III)	Cramer Class III	0.000136001	1.5	NA	NA	11.0293306666863	NA	NA
8-Hydroxyquinoline-5,7-disulphonic acid	31568-84-0	Oc1c(cc(c2cccnc12)S(O)(=O)=O)S(O)(=O)=O	DTXSID00185462	NO	NO	NO	NO	Low (Class I)	Cramer Class I	6.46e-05	30	NA	NA	464.396284829721	NA	NA
Tris(m-nitrophenyl)phosphine oxide	31638-89-8	[O-][N+](=O)c1cccc(c1)P(=O)(c1cccc(c1)[N+]([O-])=O)c1cccc(c1)[N+]([O-])=O	DTXSID0021703	YES	YES	NO	NO	High (Class III)	Genotoxic	5.99e-05	0.0025	NA	NA	0.0417362270450751	NA	NA
4-Chloro-2-methylaniline hydrochloride	3165-93-3	Cl.Cc1cc(Cl)ccc1N	DTXSID0020288	YES	YES	NO	NO	High (Class III)	Genotoxic	0.007234693	0.0025	NA	NA	0.000345557164623295	NA	NA
Levomefolinic acid	31690-09-2	CN1[C@@H](CNc2ccc(cc2)C(=O)N[C@@H](CCC(O)=O)C(O)=O)CNc2[nH]c(N)nc(=O)c12	DTXSID00185583	NO	NO	NO	NO	High (Class III)	Cramer Class III	5.49e-05	1.5	NA	NA	27.3224043715847	NA	NA
2-Me-phenoxy	3174-49-0	Cc1ccccc1[O]	DTXSID00185629	NO	NO	NO	NO	High (Class III)	Cramer Class III	0.000667009	1.5	NA	NA	2.24884521798057	NA	NA
4-Propylheptane	3178-29-8	CCCC(CCC)CCC	DTXSID00185644	NO	NO	NO	NO	Low (Class I)	Cramer Class I	0.000219054	30	NA	NA	136.952532252321	NA	NA
Benzylpenicilloyl polylysine	31855-75-1	NCCCC[C@H](N)C(O)=O.CC1(C)S[C@@H]2[C@H](NC(=O)Cc3ccccc3)C(=O)N2[C@H]1C(O)=O	DTXSID00185720	NO	NO	NO	NO	High (Class III)	Cramer Class III	5.76e-05	1.5	NA	NA	26.0416666666667	NA	NA
Diethyl diallylmalonate	3195-24-2	CCOC(=O)C(CC=C)(CC=C)C(=O)OCC	DTXSID00185785	NO	NO	NO	NO	Low (Class I)	Cramer Class I	0.000318519	30	NA	NA	94.1859041375868	NA	NA
trans-1,4-Cyclohexanedimethanol	3236-48-4	OC[C@H]1CC[C@H](CO)CC1	DTXSID00274143	NO	NO	NO	NO	Low (Class I)	Cramer Class I	0.000205417	30	NA	NA	146.044387757586	NA	NA
Sisomicin	32385-11-8	CN[C@@H]1[C@@H](O)[C@@H](O[C@H]2[C@H](N)C[C@H](N)[C@@H](OC3OC(CN)=CCC3N)[C@@H]2O)OC[C@]1(C)O	DTXSID0023583	NO	NO	NO	NO	High (Class III)	Cramer Class III	5.35e-05	1.5	NA	NA	28.0373831775701	NA	NA
4-Fluorobiphenyl	324-74-3	Fc1ccc(cc1)-c1ccccc1	DTXSID00186111	NO	NO	NO	NO	High (Class III)	Cramer Class III	0.000187664	1.5	NA	NA	7.99300878165231	NA	NA
1,3-Diethylbarbituric acid	32479-73-5	CCN1C(=O)CC(=O)N(CC)C1=O	DTXSID00186212	NO	NO	NO	NO	High (Class III)	Cramer Class III	0.000147743	1.5	NA	NA	10.1527652748354	NA	NA
Ethyl 3-oxohexanoate	3249-68-1	CCCC(=O)CC(=O)OCC	DTXSID00186217	NO	NO	NO	NO	Low (Class I)	Cramer Class I	0.000456982	30	NA	NA	65.6480999251612	NA	NA
Tiaramide	32527-55-2	OCCN1CCN(CC1)C(=O)Cn1c2cc(Cl)ccc2sc1=O	DTXSID0023666	NO	NO	NO	NO	High (Class III)	Cramer Class III	4.24e-05	1.5	NA	NA	35.377358490566	NA	NA
Indoline, 5-nitro-	32692-19-6	[O-][N+](=O)c1ccc2NCCc2c1	DTXSID00186358	YES	YES	NO	NO	High (Class III)	Genotoxic	0.000148363	0.0025	NA	NA	0.0168505624717753	NA	NA
2,5-Bis(trifluoromethyl)aniline	328-93-8	Nc1cc(ccc1C(F)(F)F)C(F)(F)F	DTXSID00352132	YES	YES	NO	NO	High (Class III)	Genotoxic	0.000165394	0.0025	NA	NA	0.0151154213574858	NA	NA
Thiourea, dibutyl-	32841-23-9	CCCCN(CCCC)C(N)=S	DTXSID00186510	NO	NO	NO	NO	High (Class III)	Cramer Class III	0.000219309	1.5	NA	NA	6.83966458284886	NA	NA
3-(Trifluoromethyl)phenyl isocyanate	329-01-1	FC(F)(F)c1cccc(c1)N=C=O	DTXSID0027143	YES	YES	NO	NO	High (Class III)	Genotoxic	0.001290748	0.0025	NA	750	0.00193686141679088	NA	581058.425037265
Benz(a)anthracene-d16, 7,12-dimethyl-	32976-87-7	[2H]c1c([2H])c([2H])c2c(c1[2H])c([2H])c([2H])c1c(c3c([2H])c([2H])c([2H])c([2H])c3c(c21)C([2H])([2H])[2H])C([2H])([2H])[2H]	DTXSID00186616	YES	YES	NO	NO	High (Class III)	Genotoxic	7.05e-05	0.0025	NA	NA	0.0354609929078014	NA	NA
Diuron	330-54-1	CN(C)C(=O)Nc1ccc(Cl)c(Cl)c1	DTXSID0020446	NO	NO	NO	NO	High (Class III)	Cramer Class III	0.001660586	1.5	0.44526486686971	0.66	0.903295583607233	268.137191852581	397.450056787182
Acetanilide, 2'-ethyl-	33098-65-6	CCc1ccccc1NC(C)=O	DTXSID00186757	YES	YES	NO	NO	High (Class III)	Genotoxic	0.000139513	0.0025	NA	NA	0.0179194770379821	NA	NA
Broperamole	33144-79-5	Brc1cccc(c1)-c1nnn(CCC(=O)N2CCCCC2)n1	DTXSID00186797	NO	NO	NO	NO	High (Class III)	Cramer Class III	6.45e-05	1.5	NA	NA	23.2558139534884	NA	NA
Indol-3-yl sodium phosphate	3318-43-2	[Na+].[Na+].[O-]P([O-])(=O)Oc1c[nH]c2ccccc12	DTXSID0025442	NO	NO	NO	YES	High (Class III)	Anti-cholinesterase	2.55e-05	0.3	NA	NA	11.7647058823529	NA	NA
Samsca	331947-66-1	Cc1ccccc1C(=O)Nc1ccc(C(=O)N2CCC[C@@H](O)c3cc(Cl)ccc23)c(C)c1	DTXSID00332136	NO	NO	NO	NO	High (Class III)	Cramer Class III	5.36e-05	1.5	NA	NA	27.9850746268657	NA	NA
Tetramethylsuccinonitrile	3333-52-6	CC(C)(C#N)C(C)(C)C#N	DTXSID0026125	NO	NO	NO	NO	High (Class III)	Cramer Class III	0.021042332	1.5	NA	NA	0.0712848746992491	NA	NA
Diazomethane	334-88-3	C=[N+]=[N-]	DTXSID0024008	YES	YES	NO	NO	High (Class III)	Genotoxic	0.000422084	0.0025	NA	NA	0.00592299163199742	NA	NA
Flupirtine hydrochloride	33400-45-2	Cl.CCOC(=O)Nc1ccc(NCc2ccc(F)cc2)nc1N	DTXSID00187047	YES	YES	YES	NO	High (Class III)	Genotoxic	3.64e-05	0.0025	NA	NA	0.0686813186813187	NA	NA
Perfluoro-1,3-dimethylcyclohexane	335-27-3	FC(F)(F)C1(F)C(F)(F)C(F)(F)C(F)(F)C(F)(C(F)(F)F)C1(F)F	DTXSID0036926	NO	NO	NO	NO	High (Class III)	Cramer Class III	6.81e-05	1.5	NA	NA	22.0264317180617	NA	NA
4-Amino-6-tert-butyl-3-thioxo-3,4-dihydro-1,2,4-triazin-5(2H)-one	33509-43-2	CC(C)(C)c1n[nH]c(=S)n(N)c1=O	DTXSID0027981	YES	YES	NO	NO	High (Class III)	Genotoxic	0.353180872	0.0025	NA	NA	7.07852604203322e-06	NA	NA
Epimethandienone	33526-40-8	C[C@@]1(O)CC[C@H]2[C@@H]3CCC4=CC(=O)C=C[C@]4(C)[C@H]3CC[C@]12C	DTXSID00187168	YES	YES	NO	NO	High (Class III)	Genotoxic	3.59e-05	0.0025	NA	NA	0.0696378830083565	NA	NA
Methacrylylcholine	33611-56-2	CC(=C)C(=O)OCC[N+](C)(C)C	DTXSID00187305	NO	NO	NO	NO	High (Class III)	Cramer Class III	0.000201758	1.5	NA	NA	7.43464943149714	NA	NA
Clotiazepam	33671-46-4	CCc1cc2c(s1)N(C)C(=O)CN=C2c1ccccc1Cl	DTXSID0022852	NO	NO	NO	NO	High (Class III)	Cramer Class III	3.8e-05	1.5	NA	NA	39.4736842105263	NA	NA
3,3-Dimethyl-1-hexene	3404-77-1	CCCC(C)(C)C=C	DTXSID00187648	NO	NO	NO	NO	Low (Class I)	Cramer Class I	0.000201758	30	NA	NA	148.692988629943	NA	NA
1-Butanol-d10	34193-38-9	[2H]OC([2H])([2H])C([2H])([2H])C([2H])([2H])C([2H])([2H])[2H]	DTXSID00369765	NO	NO	NO	NO	Low (Class I)	Cramer Class I	0.000531385	30	NA	NA	56.4562417079895	NA	NA
Dimethylazanide	34285-60-4	C[N-]C	DTXSID00187845	NO	NO	NO	NO	High (Class III)	Cramer Class III	0.000117816	1.5	NA	NA	12.7317172540232	NA	NA
Silane, ethyltrimethyl-	3439-38-1	CC[Si](C)(C)C	DTXSID00187961	NO	NO	NO	NO	High (Class III)	Cramer Class III	0.000261997	1.5	NA	NA	5.7252563960656	NA	NA
4-(Methylthio)benzaldehyde	3446-89-7	CSc1ccc(C=O)cc1	DTXSID0033047	YES	YES	NO	NO	High (Class III)	Genotoxic	0.017957352	0.0025	NA	NA	0.00013921874450086	NA	NA
Improsulfan hydrochloride	3458-22-8	Cl.CS(=O)(=O)OCCCNCCCOS(C)(=O)=O	DTXSID0020735	NO	NO	NO	NO	High (Class III)	Cramer Class III	0.000130913	1.5	NA	NA	11.4579911849854	NA	NA
Ticarcillin	34787-01-4	CC1(C)S[C@@H]2[C@H](NC(=O)[C@H](C(O)=O)c3ccsc3)C(=O)N2[C@H]1C(O)=O	DTXSID0023668	NO	NO	NO	NO	High (Class III)	Cramer Class III	4.59e-05	1.5	NA	NA	32.6797385620915	NA	NA
2,4'-Dichlorobiphenyl	34883-43-7	Clc1ccc(cc1)-c1ccccc1Cl	DTXSID0022511	NO	NO	NO	NO	High (Class III)	Cramer Class III	1.64e-08	1.5	NA	NA	91463.4146341463	NA	NA
Benzenepropanoic acid, 3,5-bis(1,1-dimethylethyl)-4-hydroxy-, 1,6-hexanediyl ester	35074-77-2	CC(C)(C)c1cc(CCC(=O)OCCCCCCOC(=O)CCc2cc(c(O)c(c2)C(C)(C)C)C(C)(C)C)cc(c1O)C(C)(C)C	DTXSID0027985	NO	NO	NO	NO	Intermediate (Class II)	Cramer Class II	0.001988406	9	NA	20	4.52623860519431	NA	10058.3080115429
2,4-Pentanedione, 3-(2-propenyl)-	3508-78-9	CC(=O)C(CC=C)C(C)=O	DTXSID00188579	NO	NO	NO	NO	High (Class III)	Cramer Class III	0.000408015	1.5	NA	NA	3.67633542884453	NA	NA
N-(3-Fluorophenyl)acetamide	351-28-0	CC(=O)Nc1cccc(F)c1	DTXSID00188594	YES	YES	NO	NO	High (Class III)	Genotoxic	0.000113691	0.0025	NA	NA	0.021989427483266	NA	NA
Benafentrine	35135-01-4	COc1cc2[C@@H]3CN(C)CC[C@@H]3N=C(c3ccc(NC(C)=O)cc3)c2cc1OC	DTXSID00188630	YES	YES	NO	NO	High (Class III)	Genotoxic	4.7e-05	0.0025	NA	NA	0.0531914893617021	NA	NA
Benzenamine, 2,6-diethyl-N-methylene-	35203-08-8	CCc1cccc(CC)c1N=C	DTXSID0027987	YES	YES	NO	NO	High (Class III)	Genotoxic	1.111873059	0.0025	NA	NA	2.24845811287887e-06	NA	NA
Peraquinsin	35265-50-0	COc1cc2[nH]c(CCN3CCN(CC3)c3ccccc3OC)nc(=O)c2cc1OC	DTXSID00188756	NO	NO	NO	NO	High (Class III)	Cramer Class III	5.07e-05	1.5	NA	NA	29.585798816568	NA	NA
Benfosformin anhydrous	35282-33-8	[Na+].[Na+].N\C(N\C(N)=N\P([O-])([O-])=O)=N/Cc1ccccc1	DTXSID00188771	NO	NO	NO	NO	High (Class III)	Cramer Class III	3.24e-05	1.5	NA	NA	46.2962962962963	NA	NA
Methane, bromochlorodifluoro-	353-59-3	FC(F)(Cl)Br	DTXSID0027147	NO	NO	NO	NO	High (Class III)	Cramer Class III	0.000114668	1.5	NA	NA	13.0812432413577	NA	NA
Tetraheptylammonium	35414-25-6	CCCCCCC[N+](CCCCCCC)(CCCCCCC)CCCCCCC	DTXSID00275751	NO	NO	NO	NO	High (Class III)	Cramer Class III	0.000169532	1.5	NA	NA	8.84788712455466	NA	NA
Methylene, 1-amino-	35430-17-2	[CH2]N	DTXSID00188913	NO	NO	NO	NO	Low (Class I)	Cramer Class I	0.000140109	30	NA	NA	214.119007344282	NA	NA
Perfluorohept-1-ene	355-63-5	FC(F)=C(F)C(F)(F)C(F)(F)C(F)(F)C(F)(F)C(F)(F)F	DTXSID00188998	NO	NO	NO	NO	High (Class III)	Cramer Class III	6.35e-05	1.5	NA	NA	23.6220472440945	NA	NA
2,5-Furandione, 3-ethyl-4-methyl-	3552-33-8	CCC1=C(C)C(=O)OC1=O	DTXSID00189026	NO	NO	NO	NO	High (Class III)	Cramer Class III	0.000527559	1.5	NA	NA	2.84328387914906	NA	NA
Anot	3572-44-9	Cc1c(N)cc(cc1C(N)=O)[N+]([O-])=O	DTXSID00189243	YES	YES	NO	NO	High (Class III)	Genotoxic	2.33e-05	0.0025	NA	NA	0.107296137339056	NA	NA
Methylperone	3575-80-2	CC1CCN(CCCC(=O)c2ccc(F)cc2)CC1	DTXSID0023298	NO	NO	NO	NO	High (Class III)	Cramer Class III	0.000302266	1.5	NA	NA	4.96251645901292	NA	NA
Pregnane-3,20-dione, 5,6-dihydroxy-6,17-dimethyl-, (5alpha,6beta)-	3577-69-3	CC(=O)[C@@]1(C)CC[C@H]2[C@@H]3C[C@](C)(O)[C@@]4(O)CC(=O)CC[C@]4(C)[C@H]3CC[C@]12C	DTXSID00189304	NO	NO	NO	NO	High (Class III)	Cramer Class III	4.5e-05	1.5	NA	NA	33.3333333333333	NA	NA
Hexapropymate [INN:BAN:DCF]	358-52-1	NC(=O)OC1(CC#C)CCCCC1	DTXSID00189329	YES	YES	YES	NO	High (Class III)	Genotoxic	9.25e-05	0.0025	NA	NA	0.027027027027027	NA	NA
Magnesium acetate octahydrate	3581-93-9	[Mg++].CC([O-])=O	DTXSID00189349	NO	NO	NO	NO	High (Class III)	Cramer Class III	0.000291096	1.5	NA	NA	5.15293923654052	NA	NA
Bumadizone	3583-64-0	CCCCC(C(O)=O)C(=O)N(Nc1ccccc1)c1ccccc1	DTXSID0022698	YES	YES	NO	NO	High (Class III)	Genotoxic	3.9e-05	0.0025	NA	NA	0.0641025641025641	NA	NA
Folescutol hydrochloride	36002-19-4	Cl.Oc1cc2oc(=O)cc(CN3CCOCC3)c2cc1O	DTXSID00189566	YES	YES	NO	NO	High (Class III)	Genotoxic	3.31e-05	0.0025	NA	NA	0.0755287009063444	NA	NA
N-{[3-(5-Nitro-2-furyl)-1,2,4-oxadiazole-5-yl]-methyl}acetamide	36133-88-7	CC(=O)NCc1nc(no1)-c1ccc(o1)[N+]([O-])=O	DTXSID0020949	YES	YES	NO	NO	High (Class III)	Genotoxic	3.01e-05	0.0025	NA	NA	0.0830564784053156	NA	NA
Spiro[isobenzofuran-1(3H),9'-[9H]xanthen]-3-one, 6'-(diethylamino)-2'-[(2,4-dimethylphenyl)amino]-3'-methyl-	36431-22-8	CCN(CC)c1ccc2c(Oc3cc(C)c(Nc4ccc(C)cc4C)cc3C22OC(=O)c3ccccc23)c1	DTXSID0027989	YES	YES	NO	NO	High (Class III)	Genotoxic	0.017650731	0.0025	NA	NA	0.000141637193383096	NA	NA
N,N,N',N'-Tetramethylbenzidine	366-29-0	CN(C)c1ccc(cc1)-c1ccc(cc1)N(C)C	DTXSID0036845	YES	YES	NO	NO	High (Class III)	Genotoxic	0.000103009	0.0025	NA	NA	0.0242697240046986	NA	NA
Glycine, N,N-bis(carboxymethyl)-, manganese(2+) salt	36711-58-7	[Mn++].OC(=O)CN(CC(O)=O)CC(O)=O	DTXSID00190177	NO	NO	NO	NO	High (Class III)	Cramer Class III	0.000479874	1.5	NA	NA	3.12582052788857	NA	NA
Codeine N-oxide	3688-65-1	COc1ccc2C[C@@H]3[C@@H]4C=C[C@H](O)[C@@H]5Oc1c2[C@]45CC[N@+]3(C)[O-]	DTXSID00190359	NO	NO	NO	NO	High (Class III)	Cramer Class III	3.77e-05	1.5	NA	NA	39.7877984084881	NA	NA
Methyl octyl sulfide	3698-95-1	CCCCCCCCSC	DTXSID00190470	NO	NO	NO	NO	Low (Class I)	Cramer Class I	0.000247194	30	NA	NA	121.362168984684	NA	NA
Hydroxyethyl imidazolidinone	3699-54-5	OCCN1CCNC1=O	DTXSID0029260	NO	NO	NO	NO	High (Class III)	Cramer Class III	0.000806496	1.5	NA	1000	1.85989763123438	NA	1239931.75415625
Uridine-5-t	3705-45-1	[3H]c1cn([C@@H]2O[C@H](CO)[C@@H](O)[C@H]2O)c(=O)[nH]c1=O	DTXSID00190551	YES	YES	NO	NO	Low (Class I)	Genotoxic	2.92e-05	0.0025	NA	NA	0.0856164383561644	NA	NA
Cyanoacetic acid	372-09-8	OC(=O)CC#N	DTXSID0027149	NO	NO	NO	NO	High (Class III)	Cramer Class III	0.00020965	1.5	NA	NA	7.15478177915574	NA	NA
1-Ethyl-4-methylcyclohexane	3728-56-1	CCC1CCC(C)CC1	DTXSID00190733	NO	NO	NO	NO	Low (Class I)	Cramer Class I	0.000170064	30	NA	NA	176.404177250917	NA	NA
Encainide	37612-13-8	COc1ccc(cc1)C(=O)Nc1ccccc1CCC1CCCCN1C	DTXSID0022983	NO	NO	NO	NO	High (Class III)	Cramer Class III	4.21e-05	1.5	NA	NA	35.6294536817102	NA	NA
Potassium asparaginate	37707-20-3	[K+].N[C@@H](CC(N)=O)C([O-])=O	DTXSID00191144	NO	NO	NO	NO	High (Class III)	Cramer Class III	0.000164056	1.5	NA	NA	9.14321938850149	NA	NA
Sulfamethomidine	3772-76-7	COc1cc(NS(=O)(=O)c2ccc(N)cc2)nc(C)n1	DTXSID0023616	YES	YES	NO	NO	High (Class III)	Genotoxic	3.73e-05	0.0025	NA	NA	0.0670241286863271	NA	NA
7-Deoxyadriamycinol aglycone	37818-13-6	COc1cccc2C(=O)c3c(O)c4C[C@](O)(CCc4c(O)c3C(=O)c12)[C@@H](O)CO	DTXSID00191260	YES	YES	NO	NO	High (Class III)	Genotoxic	4.78e-05	0.0025	NA	NA	0.0523012552301255	NA	NA
Papaverine lauryl sulfate	37933-68-9	CCCCCCCCCCCCOS(O)(=O)=O.COc1ccc(Cc2nccc3cc(OC)c(OC)cc23)cc1OC	DTXSID00191361	NO	NO	NO	NO	High (Class III)	Cramer Class III	4.05e-05	1.5	NA	NA	37.037037037037	NA	NA
Mercaptopropanediol	38098-46-3	CCC(O)(O)S	DTXSID00191503	NO	NO	NO	NO	High (Class III)	Cramer Class III	0.000167341	1.5	NA	NA	8.9637327373447	NA	NA
d-Penbutolol	38363-41-6	CC(C)(C)NC[C@@H](O)COc1ccccc1C1CCCC1	DTXSID00191720	NO	NO	NO	NO	High (Class III)	Cramer Class III	3.48e-05	1.5	NA	NA	43.1034482758621	NA	NA
(E)-5-Decen-1-ol acetate	38421-90-8	CCCC\C=C\CCCCOC(C)=O	DTXSID0035295	NO	NO	NO	NO	Low (Class I)	Cramer Class I	0.000811946	30	NA	NA	36.9482699588396	NA	NA
N,N'-Dimethyl-N,N'-dinitrosophthalamide	3851-16-9	CN(N=O)C(=O)c1ccccc1C(=O)N(C)N=O	DTXSID0020492	YES	YES	NO	NO	High (Class III)	Genotoxic	2.99e-05	0.0025	NA	NA	0.0836120401337793	NA	NA
Gentamicin C1 sulfate	38539-12-7	OS(O)(=O)=O.CN[C@H](C)[C@@H]1CC[C@@H](N)[C@@H](O[C@@H]2[C@@H](N)C[C@@H](N)[C@H](O[C@H]3OC[C@](C)(O)[C@H](NC)[C@H]3O)[C@H]2O)O1	DTXSID00191866	NO	NO	NO	NO	High (Class III)	Cramer Class III	5.71e-05	1.5	NA	NA	26.2697022767075	NA	NA
Tris-1,2,3-(chloromethoxy)propane	38571-73-2	ClCOCC(COCCl)OCCl	DTXSID0021412	YES	YES	NO	NO	High (Class III)	Genotoxic	0.000224905	0.0025	NA	NA	0.0111158044507681	NA	NA
Glyphosate isopropylamine	38641-94-0	CC(C)N.OC(=O)CNCP(O)(O)=O	DTXSID0034649	NO	NO	NO	NO	High (Class III)	Cramer Class III	0.002079638	1.5	NA	NA	0.721279376506873	NA	NA
2,4-Dimethyl-2-pentenoic acid, (2Z)-	3876-51-5	CC(C)\C=C(\C)C(O)=O	DTXSID00192035	NO	NO	NO	NO	Low (Class I)	Cramer Class I	0.000423959	30	NA	NA	70.7615594904224	NA	NA
Emorfazone	38957-41-4	CCOc1c(cnn(C)c1=O)N1CCOCC1	DTXSID0022981	YES	YES	NO	NO	High (Class III)	Genotoxic	2.86e-05	0.0025	NA	NA	0.0874125874125874	NA	NA
Methoxamine	390-28-3	COc1ccc(OC)c(c1)C(O)C(C)N	DTXSID0023290	NO	NO	NO	NO	High (Class III)	Cramer Class III	2.52e-05	1.5	NA	NA	59.5238095238095	NA	NA
Fludiazepam	3900-31-0	CN1c2ccc(Cl)cc2C(=NCC1=O)c1ccccc1F	DTXSID00192277	NO	NO	NO	NO	High (Class III)	Cramer Class III	3.61e-05	1.5	NA	NA	41.5512465373961	NA	NA
Dibenzo(b,e)(1,4)dioxin, 2,7-dibromo-	39073-07-9	Brc1ccc2Oc3cc(Br)ccc3Oc2c1	DTXSID00192318	NO	NO	NO	NO	High (Class III)	Cramer Class III	4.14e-05	1.5	NA	NA	36.231884057971	NA	NA
Sotalol	3930-20-9	CC(C)NCC(O)c1ccc(NS(C)(=O)=O)cc1	DTXSID0023589	NO	NO	NO	NO	High (Class III)	Cramer Class III	2.53e-05	1.5	NA	NA	59.2885375494071	NA	NA
ALT 711	393121-34-1	Cc1sc[n+](CC(=O)c2ccccc2)c1C	DTXSID00192550	NO	NO	NO	NO	High (Class III)	Cramer Class III	0.000352314	1.5	NA	NA	4.25756569423866	NA	NA
Picibanil	39325-01-4	CC1(C)S[C@@H]2[C@H](NC(=O)Cc3ccccc3)C(=O)N2[C@H]1C([O-])=O	DTXSID00192555	NO	NO	NO	NO	High (Class III)	Cramer Class III	0.000133447	1.5	NA	NA	11.2404175440437	NA	NA
5-Bromo-o-toluidine	39478-78-9	Cc1ccc(Br)cc1N	DTXSID00192616	YES	YES	NO	NO	High (Class III)	Genotoxic	0.000304856	0.0025	NA	NA	0.0082005930668906	NA	NA
1-(o-Tolyl)piperazine	39512-51-1	Cc1ccccc1N1CCNCC1	DTXSID00192651	NO	NO	NO	NO	High (Class III)	Cramer Class III	0.000116151	1.5	NA	NA	12.9142237260118	NA	NA
Fenpropathrin	39515-41-8	CC1(C)C(C(=O)OC(C#N)c2cccc(Oc3ccccc3)c2)C1(C)C	DTXSID0024002	NO	NO	NO	NO	High (Class III)	Cramer Class III	0.00355946	1.5	0.327709475334954	2.5	0.421412236687587	92.0671886564124	702.353727812646
2,2-Dimethyl-3-pentanol	3970-62-5	CCC(O)C(C)(C)C	DTXSID0032813	NO	NO	NO	NO	Intermediate (Class II)	Cramer Class II	0.027082757	9	NA	NA	0.33231476396587	NA	NA
2,5-Dichlorobenzenediazonium tetrafluoroborate	398-69-6	F[B-](F)(F)F.Clc1ccc(Cl)c(c1)[N+]#N	DTXSID00192873	NO	NO	NO	NO	High (Class III)	Cramer Class III	0.00010887	1.5	NA	NA	13.7779002480022	NA	NA
2-Bromo-N,N-dimethylbenzylamine	4/1/1976	CN(C)Cc1ccccc1Br	DTXSID00173440	NO	NO	NO	NO	High (Class III)	Cramer Class III	0.000120208	1.5	NA	NA	12.4783708239052	NA	NA
Etizolam	40054-69-1	CCc1cc2c(s1)-n1c(C)nnc1CN=C2c1ccccc1Cl	DTXSID0023030	NO	NO	NO	NO	High (Class III)	Cramer Class III	4.61e-05	1.5	NA	NA	32.5379609544469	NA	NA
5-Methoxy-N,N-diisopropyltryptamine	4021-34-5	COc1ccc2[nH]cc(CCN(C(C)C)C(C)C)c2c1	DTXSID00193209	NO	NO	NO	NO	High (Class III)	Cramer Class III	3.28e-05	1.5	NA	NA	45.7317073170732	NA	NA
Etriciguat	402595-29-3	Nc1nc(ncc1-c1ccncc1)-c1nn(Cc2ccccc2F)c2ncccc12	DTXSID00193244	YES	YES	NO	NO	High (Class III)	Genotoxic	5.68e-05	0.0025	NA	NA	0.0440140845070423	NA	NA
Heptane, 2,4,4-trimethyl-	4032-92-2	CCCC(C)(C)CC(C)C	DTXSID00193325	NO	NO	NO	NO	Low (Class I)	Cramer Class I	0.000289637	30	NA	NA	103.577926853268	NA	NA
2-Methylhexa-1,5-diene	4049-81-4	CC(=C)CCC=C	DTXSID00193502	NO	NO	NO	NO	Low (Class I)	Cramer Class I	0.000213771	30	NA	NA	140.337089689434	NA	NA
N-(2,3-Dihydro-1H-inden-4-yl)-4,5-dihydro-1H-imidazol-2-amine mononitrate	40507-86-6	O[N+]([O-])=O.C1Cc2cccc(NC3=NCCN3)c2C1	DTXSID00193522	NO	NO	NO	NO	High (Class III)	Cramer Class III	9.01e-05	1.5	NA	NA	16.6481687014428	NA	NA
Ampicillin hydrochloride	40688-84-4	Cl.CC1(C)S[C@@H]2[C@H](NC(=O)[C@H](N)c3ccccc3)C(=O)N2[C@H]1C(O)=O	DTXSID00193668	NO	NO	NO	NO	High (Class III)	Cramer Class III	4.17e-05	1.5	NA	NA	35.9712230215827	NA	NA
Otamixaban hydrochloride	409081-12-5	Cl.COC(=O)[C@H](Cc1cccc(c1)C(N)=N)[C@@H](C)NC(=O)c1ccc(cc1)-c1cc[n+]([O-])cc1	DTXSID00193901	YES	YES	NO	NO	High (Class III)	Genotoxic	5.33e-05	0.0025	NA	NA	0.0469043151969981	NA	NA
Thiophene, 2-(1-methylethyl)-	4095-22-1	CC(C)c1cccs1	DTXSID00193946	NO	NO	NO	NO	High (Class III)	Cramer Class III	0.000345632	1.5	NA	NA	4.3398759374132	NA	NA
Isophorone diisocyanate	4098-71-9	CC1(C)CC(CC(C)(CN=C=O)C1)N=C=O	DTXSID0023826	YES	YES	NO	NO	High (Class III)	Genotoxic	0.002812666	0.0025	NA	NA	0.000888836427787729	NA	NA
Alfacalcidol	41294-56-8	CC(C)CCC[C@@H](C)[C@H]1CC[C@H]2\C(CCC[C@]12C)=C/C=C1\C[C@@H](O)C[C@H](O)C1=C	DTXSID0022569	NO	NO	NO	NO	High (Class III)	Cramer Class III	4.71e-05	1.5	NA	NA	31.8471337579618	NA	NA
2,6-Di-tert-butyl-4-ethylphenol	4130-42-1	CCc1cc(c(O)c(c1)C(C)(C)C)C(C)(C)C	DTXSID0029262	NO	NO	NO	NO	Intermediate (Class II)	Cramer Class II	9.42e-05	9	NA	NA	95.5414012738854	NA	NA
Dimethyl 3,3'-thiodipropionate	4131-74-2	COC(=O)CCSCCC(=O)OC	DTXSID0027561	NO	NO	NO	NO	Low (Class I)	Cramer Class I	26.64495785	30	NA	350	0.00112591658687874	NA	13.1356935135853
Bis(1,2,2,6,6-pentamethyl-4-piperidinyl) sebacate	41556-26-7	CN1C(C)(C)CC(CC1(C)C)OC(=O)CCCCCCCCC(=O)OC1CC(C)(C)N(C)C(C)(C)C1	DTXSID0036479	NO	NO	NO	NO	High (Class III)	Cramer Class III	0.003663853	1.5	NA	NA	0.40940507165544	NA	NA
Amphotericin B sodium	41610-51-9	[Na+].C[C@H]1O[C@@H](O[C@@H]2C[C@@H]3O[C@@](O)(C[C@H](O)[C@H]3C([O-])=O)C[C@@H](O)C[C@@H](O)[C@H](O)CC[C@@H](O)C[C@@H](O)CC(=O)O[C@@H](C)[C@H](C)[C@H](O)[C@@H](C)\C=C\C=C\C=C\C=C\C=C\C=C\C=C\2)[C@@H](O)[C@@H](N)[C@@H]1O	DTXSID00194438	NO	NO	NO	NO	High (Class III)	Cramer Class III	0.000356783	1.5	NA	NA	4.20423618838342	NA	NA
Linalool oxide pyranoid, trans-(-)-	41720-62-1	CC1(C)O[C@@](C)(CC[C@H]1O)C=C	DTXSID00194519	NO	NO	NO	NO	High (Class III)	Cramer Class III	0.000492406	1.5	NA	NA	3.04626669861862	NA	NA
Oxaflumazine succinate	41761-40-4	OC(=O)CCC(O)=O.FC(F)(F)c1ccc2Sc3ccccc3N(CCCN3CCN(CCC4OCCCO4)CC3)c2c1	DTXSID00329900	NO	NO	NO	NO	High (Class III)	Cramer Class III	6.06e-05	1.5	NA	NA	24.7524752475248	NA	NA
Pros-methylimidazoleacetic acid	4200-48-0	Cn1cncc1CC(O)=O	DTXSID00194812	NO	NO	NO	NO	High (Class III)	Cramer Class III	0.00020487	1.5	NA	NA	7.32171621027969	NA	NA
(+)-Isoeburnamine	4201-84-7	CC[C@]12CCCN3CCc4c([C@@H]13)n([C@H](O)C2)c1ccccc41	DTXSID00194817	NO	NO	NO	NO	High (Class III)	Cramer Class III	3.54e-05	1.5	NA	NA	42.3728813559322	NA	NA
Benzene, 1-ethyl-4-(1-methylethyl)-	4218-48-8	CCc1ccc(cc1)C(C)C	DTXSID00195001	NO	NO	NO	NO	Low (Class I)	Cramer Class I	0.000219868	30	NA	NA	136.445503665836	NA	NA
1H,1H-Perfluoropropylamine	422-03-7	NCC(F)(F)C(F)(F)F	DTXSID00195026	NO	NO	NO	NO	High (Class III)	Cramer Class III	6.96e-05	1.5	NA	NA	21.551724137931	NA	NA
Arachidyl behenate	42233-14-7	CCCCCCCCCCCCCCCCCCCCCC(=O)OCCCCCCCCCCCCCCCCCCCC	DTXSID00195066	NO	NO	NO	NO	Low (Class I)	Cramer Class I	0.000154329	30	NA	NA	194.389907276014	NA	NA
2-Propylfuran	4229-91-8	CCCc1ccco1	DTXSID00195122	NO	NO	NO	NO	High (Class III)	Cramer Class III	0.000408939	1.5	NA	NA	3.668028728001	NA	NA
C.I. Basic Red 29	42373-04-6	[Cl-].Cn1c(c(\N=N\c2scc[n+]2C)c2ccccc12)-c1ccccc1	DTXSID0030900	YES	YES	NO	NO	High (Class III)	Genotoxic	3.98e-05	0.0025	NA	NA	0.0628140703517588	NA	NA
Limonene oxide, trans-(-)-	42477-94-1	CC(=C)[C@H]1CC[C@@]2(C)O[C@H]2C1	DTXSID00195263	YES	YES	NO	NO	High (Class III)	Genotoxic	0.000341074	0.0025	NA	NA	0.00732978767071076	NA	NA
Methylsilanetriyl triacetate	4253-34-3	CC(=O)O[Si](C)(OC(C)=O)OC(C)=O	DTXSID0027565	NO	NO	NO	NO	High (Class III)	Cramer Class III	0.042313791	1.5	NA	0.01	0.0354494353862078	NA	0.236329569241385
Midodrine	42794-76-3	COc1ccc(OC)c(c1)C(O)CNC(=O)CN	DTXSID0023321	NO	NO	NO	NO	High (Class III)	Cramer Class III	3.04e-05	1.5	NA	NA	49.3421052631579	NA	NA
p-Menthane-3,8-diol	42822-86-6	CC1CCC(C(O)C1)C(C)(C)O	DTXSID0035744	NO	NO	NO	NO	High (Class III)	Cramer Class III	0.000214182	1.5	NA	NA	7.00338964058604	NA	NA
Pelanserin hydrochloride	42877-18-9	Cl.O=c1[nH]c2ccccc2c(=O)n1CCCN1CCN(CC1)c1ccccc1	DTXSID00195546	NO	NO	NO	NO	High (Class III)	Cramer Class III	4.35e-05	1.5	NA	NA	34.4827586206897	NA	NA
Sucrose, octanoate	42922-74-7	CCCCCCCC(=O)O[C@@H]1[C@@H](CO)O[C@@](CO)(O[C@H]2O[C@H](CO)[C@@H](O)[C@H](OC(=O)CCCCCCC)[C@H]2O)[C@H]1O	DTXSID0035952	NO	NO	NO	NO	High (Class III)	Cramer Class III	0.000352785	1.5	NA	NA	4.25188145754496	NA	NA
3-Chloropivaloyl chloride	4300-97-4	CC(C)(CCl)C(Cl)=O	DTXSID0027567	YES	YES	NO	NO	High (Class III)	Genotoxic	0.00060486	0.0025	NA	NA	0.00413318784512118	NA	NA
D-4-Chlorophenylglycine	43189-37-3	N[C@@H](C(O)=O)c1ccc(Cl)cc1	DTXSID00353306	NO	NO	NO	NO	High (Class III)	Cramer Class III	2.21e-05	1.5	NA	NA	67.8733031674208	NA	NA
2-Imidazolidinone, 4,5-dimethoxy-1,3-bis(methoxymethyl)-	4356-60-9	COCN1C(OC)C(OC)N(COC)C1=O	DTXSID0027569	NO	NO	NO	NO	High (Class III)	Cramer Class III	0.000226403	1.5	NA	NA	6.62535390432106	NA	NA
Inproquone	436-40-8	CCCOC1=C(N2CC2)C(=O)C(OCCC)=C(N2CC2)C1=O	DTXSID00195884	YES	YES	NO	NO	High (Class III)	Genotoxic	3.66e-05	0.0025	NA	NA	0.0683060109289618	NA	NA
Xanthinol niacinate	437-74-1	OC(=O)c1cccnc1.CN(CCO)CC(O)Cn1cnc2n(C)c(=O)n(C)c(=O)c12	DTXSID0023743	NO	NO	NO	NO	High (Class III)	Cramer Class III	4.37e-05	1.5	NA	NA	34.324942791762	NA	NA
Protriptyline	438-60-8	CNCCCC1c2ccccc2C=Cc2ccccc12	DTXSID0023535	NO	NO	NO	NO	High (Class III)	Cramer Class III	0.000102202	1.5	NA	NA	14.6768165006556	NA	NA
Troxonium	4386-76-9	CC[N+](CC)(CC)CCOC(=O)c1ccc(OC)c(OC)c1OC	DTXSID00195965	NO	NO	NO	NO	High (Class III)	Cramer Class III	0.000187575	1.5	NA	NA	7.99680127948821	NA	NA
2,3,4,5,6-Pentafluorobenzyl alcohol	440-60-8	OCc1c(F)c(F)c(F)c(F)c1F	DTXSID00196013	NO	NO	NO	NO	High (Class III)	Cramer Class III	0.000120552	1.5	NA	NA	12.4427632888712	NA	NA
C.I. Fluorescent brightening agent 28	4404-43-7	OCCN(CCO)c1nc(Nc2ccccc2)nc(Nc2ccc(\C=C\c3ccc(Nc4nc(Nc5ccccc5)nc(n4)N(CCO)CCO)cc3S(O)(=O)=O)c(c2)S(O)(=O)=O)n1	DTXSID0029264	NO	NO	NO	NO	High (Class III)	Cramer Class III	2.06e-05	1.5	NA	200	72.8155339805825	NA	9708737.86407767
Sym-homospermidine	4427-76-3	NCCCCNCCCCN	DTXSID00196098	NO	NO	NO	NO	High (Class III)	Cramer Class III	0.000307003	1.5	NA	NA	4.88594573994391	NA	NA
Berteroin	4430-42-6	CSCCCCCN=C=S	DTXSID00196119	YES	YES	NO	NO	High (Class III)	Genotoxic	0.00048391	0.0025	NA	NA	0.00516624992250625	NA	NA
Pruvanserin hydrochloride	443144-27-2	Cl.Fc1ccc(CCN2CCN(CC2)C(=O)c2cccc3c(c[nH]c23)C#N)cc1	DTXSID00196134	NO	NO	NO	NO	High (Class III)	Cramer Class III	4.5e-05	1.5	NA	NA	33.3333333333333	NA	NA
1-Nitro-2,4-difluorobenzene	446-35-5	[O-][N+](=O)c1ccc(F)cc1F	DTXSID0032869	YES	YES	NO	NO	High (Class III)	Genotoxic	0.00474257	0.0025	NA	NA	0.000527140347954801	NA	NA
4-Hydroxy-3-methoxyphenylacetonitrile	4468-59-1	COc1cc(CC#N)ccc1O	DTXSID00196275	NO	NO	NO	NO	High (Class III)	Cramer Class III	0.000174758	1.5	NA	NA	8.58329804644136	NA	NA
Cyanoformaldehyde	4471-47-0	O=CC#N	DTXSID0021549	YES	YES	NO	NO	High (Class III)	Genotoxic	0.000237375	0.0025	NA	NA	0.0105318588730911	NA	NA
Sulfonium, (2-carboxyethyl)dimethyl-	44743-29-5	C[S+](C)CCC(O)=O	DTXSID00196290	NO	NO	NO	NO	High (Class III)	Cramer Class III	0.00021409	1.5	NA	NA	7.00639917791583	NA	NA
Ethanaminium, 2-hydroxy-N,N-bis(2-hydroxyethyl)-N-methyl-	44971-58-6	C[N+](CCO)(CCO)CCO	DTXSID00274744	NO	NO	NO	NO	High (Class III)	Cramer Class III	9.6e-05	1.5	NA	NA	15.625	NA	NA
3-Methyl-1,2,4-cyclopentanetrione	4505-54-8	CC1C(=O)CC(=O)C1=O	DTXSID0021622	NO	NO	NO	NO	High (Class III)	Cramer Class III	0.000219868	1.5	NA	NA	6.82227518329179	NA	NA
Pentadecyl sulfuric acid	45247-34-5	CCCCCCCCCCCCCCCOS(O)(=O)=O	DTXSID00196452	NO	NO	NO	NO	High (Class III)	Cramer Class III	0.000319727	1.5	NA	NA	4.69150243801743	NA	NA
Butyrylthiocholine	4555-00-4	CCCC(=O)SCC[N+](C)(C)C	DTXSID00196553	NO	NO	NO	NO	High (Class III)	Cramer Class III	0.000316382	1.5	NA	NA	4.74110410832475	NA	NA
1-Fluoropropane	460-13-9	CCCF	DTXSID00196679	NO	NO	NO	NO	High (Class III)	Cramer Class III	0.000279273	1.5	NA	NA	5.37108850479638	NA	NA
Chlorphentermine	461-78-9	CC(C)(N)Cc1ccc(Cl)cc1	DTXSID0022806	NO	NO	NO	NO	High (Class III)	Cramer Class III	2.19e-05	1.5	NA	NA	68.4931506849315	NA	NA
3-(4-Methylbenzoyl)propionic acid	4619-20-9	Cc1ccc(cc1)C(=O)CCC(O)=O	DTXSID00288225	NO	NO	NO	NO	Low (Class I)	Cramer Class I	0.000169535	30	NA	NA	176.954611142242	NA	NA
Carbiphene hydrochloride	467-22-1	Cl.CCOC(C(=O)N(C)CCN(C)CCc1ccccc1)(c1ccccc1)c1ccccc1	DTXSID00196912	NO	NO	NO	NO	High (Class III)	Cramer Class III	5.14e-05	1.5	NA	NA	29.1828793774319	NA	NA
Ketobemidone	469-79-4	CCC(=O)C1(CCN(C)CC1)c1cccc(O)c1	DTXSID00196977	NO	NO	NO	NO	High (Class III)	Cramer Class III	2.95e-05	1.5	NA	NA	50.8474576271187	NA	NA
13-cis-Retinal	472-86-6	C\C(\C=C\C=C(/C)\C=C\C1=C(C)CCCC1(C)C)=C\C=O	DTXSID0025997	YES	YES	NO	NO	Low (Class I)	Genotoxic	9.63e-05	0.0025	NA	NA	0.0259605399792316	NA	NA
Lemax	4727-29-1	OC(=O)c1ccccc1C(=O)Nc1ccccc1	DTXSID00197080	NO	NO	NO	NO	High (Class III)	Cramer Class III	1.15e-05	1.5	NA	NA	130.434782608696	NA	NA
Benzenemethanaminium​, 4-​dodecyl-​N,​N,​N-​trimethyl-	47312-91-4	CCCCCCCCCCCCc1ccc(C[N+](C)(C)C)cc1	DTXSID00197101	NO	NO	NO	NO	High (Class III)	Cramer Class III	0.00012457	1.5	NA	NA	12.0414224933772	NA	NA
Naphthazarin	475-38-7	Oc1ccc(O)c2C(=O)C=CC(=O)c12	DTXSID00197161	YES	YES	NO	NO	Low (Class I)	Genotoxic	0.000185891	0.0025	NA	NA	0.0134487414667735	NA	NA
Aristolochic acid II	475-80-9	OC(=O)c1cc2OCOc2c2c3ccccc3cc([N+]([O-])=O)c12	DTXSID00197166	YES	YES	NO	NO	High (Class III)	Genotoxic	3.72e-05	0.0025	NA	NA	0.0672043010752688	NA	NA
Acridan, 9,9-dimethyl-10-(3-(methylamino)propyl)-, monomethanesulfonate	4757-58-8	CS(O)(=O)=O.CNCCCN1c2ccccc2C(C)(C)c2ccccc12	DTXSID00197202	NO	NO	NO	NO	Low (Class I)	Cramer Class I	3.35e-05	30	NA	NA	895.522388059701	NA	NA
4-phenoxypyridine	4783-86-2	O(c1ccccc1)c1ccncc1	DTXSID00290343	NO	NO	NO	NO	High (Class III)	Cramer Class III	0.000220895	1.5	NA	NA	6.79055659928926	NA	NA
Acacetin	480-44-4	COc1ccc(cc1)-c1cc(=O)c2c(O)cc(O)cc2o1	DTXSID00197383	NO	NO	NO	NO	High (Class III)	Cramer Class III	6.97e-05	1.5	NA	NA	21.5208034433285	NA	NA
Juglone	481-39-0	Oc1cccc2C(=O)C=CC(=O)c12	DTXSID0031504	YES	YES	NO	NO	Low (Class I)	Genotoxic	0.000142289	0.0025	NA	NA	0.0175698753944437	NA	NA
Dihydralazine	484-23-1	NNc1nnc(NN)c2ccccc12	DTXSID0022935	YES	YES	NO	NO	High (Class III)	Genotoxic	1.24e-05	0.0025	NA	NA	0.201612903225806	NA	NA
Daphnetin	486-35-1	Oc1ccc2ccc(=O)oc2c1O	DTXSID00197560	YES	YES	NO	NO	High (Class III)	Genotoxic	0.00010752	0.0025	NA	NA	0.0232514880952381	NA	NA
Lupinine	486-70-4	OC[C@@H]1CCCN2CCCC[C@H]12	DTXSID00197565	NO	NO	NO	NO	High (Class III)	Cramer Class III	0.000121544	1.5	NA	NA	12.3412097676562	NA	NA
1-Methyl-5-chloro-4-nitroimidazole	4897-25-0	Cn1cnc(c1Cl)[N+]([O-])=O	DTXSID00197646	YES	YES	NO	NO	High (Class III)	Genotoxic	0.000131952	0.0025	NA	NA	0.0189462834970292	NA	NA
Benzoic acid, 2-fluoro-, sodium salt	490-97-1	[Na+].[O-]C(=O)c1ccccc1F	DTXSID00197661	NO	NO	NO	NO	High (Class III)	Cramer Class III	0.000287976	1.5	NA	NA	5.20876739728311	NA	NA
2,3,4,5-Tetrachlorophenol	4901-51-3	Oc1cc(Cl)c(Cl)c(Cl)c1Cl	DTXSID0022220	NO	NO	NO	NO	High (Class III)	Cramer Class III	0.000798774	1.5	NA	NA	1.87787784780176	NA	NA
Glucovanillin	494-08-6	COc1cc(C=O)ccc1O[C@@H]1O[C@H](CO)[C@@H](O)[C@H](O)[C@H]1O	DTXSID00197782	YES	YES	NO	NO	High (Class III)	Genotoxic	3.75e-05	0.0025	NA	NA	0.0666666666666667	NA	NA
Azoxybenzene	495-48-7	[O-][N+](=Nc1ccccc1)c1ccccc1	DTXSID0024555	YES	YES	NO	NO	High (Class III)	Genotoxic	0.075125751	0.0025	NA	NA	3.32775375516712e-05	NA	NA
Zingiberene	495-60-3	C[C@@H](CCC=C(C)C)[C@H]1CC=C(C)C=C1	DTXSID00197808	NO	NO	NO	NO	Low (Class I)	Cramer Class I	0.000310252	30	NA	NA	96.6955893918492	NA	NA
1,1'-Biphenyl, 2,3'-dibromo-	49602-90-6	Brc1cccc(c1)-c1ccccc1Br	DTXSID00197929	NO	NO	NO	NO	High (Class III)	Cramer Class III	7.12e-05	1.5	NA	NA	21.0674157303371	NA	NA
Furazan, dimethyl-	4975-21-7	Cc1nonc1C	DTXSID00198012	NO	NO	NO	NO	High (Class III)	Cramer Class III	0.000409639	1.5	NA	NA	3.6617607210251	NA	NA
Triamcinolone furetonide	4989-94-0	CC1(C)O[C@@H]2C[C@H]3[C@@H]4CCC5=CC(=O)C=C[C@]5(C)[C@@]4(F)[C@@H](O)C[C@]3(C)[C@@]2(O1)C(=O)COC(=O)c1cc2ccccc2o1	DTXSID00198138	YES	YES	NO	NO	High (Class III)	Genotoxic	6.91e-05	0.0025	NA	NA	0.0361794500723589	NA	NA
Cyclohexylamine hydrochloride	4998-76-9	Cl.NC1CCCCC1	DTXSID0020361	NO	NO	NO	NO	High (Class III)	Cramer Class III	0.001726714	1.5	NA	NA	0.868702054885754	NA	NA
Paxamate	5/5/5579	CNC(=O)Oc1ccc(cc1)-c1ccccc1	DTXSID00204349	NO	NO	YES	NO	High (Class III)	Anti-cholinesterase	0.000103912	0.3	NA	NA	2.88705828008315	NA	NA
Cortisone acetate	50-04-4	CC(=O)OCC(=O)[C@@]1(O)CC[C@H]2[C@@H]3CCC4=CC(=O)CC[C@]4(C)[C@H]3C(=O)C[C@]12C	DTXSID0022858	YES	YES	NO	NO	High (Class III)	Genotoxic	0.000568175	0.0025	NA	NA	0.00440005280063361	NA	NA
17beta-Estradiol	50-28-2	C[C@]12CC[C@H]3[C@@H](CCc4cc(O)ccc34)[C@@H]1CC[C@@H]2O	DTXSID0020573	YES	YES	NO	NO	Intermediate (Class II)	Genotoxic	1.43e-05	0.0025	1.54655071286003e-05	0.1	0.174825174825175	1.08150399500702	6993.00699300699
2,6-Dichlorobenzoic acid	50-30-6	OC(=O)c1c(Cl)cccc1Cl	DTXSID0024979	NO	NO	NO	NO	High (Class III)	Cramer Class III	0.001664031	1.5	NA	NA	0.901425514308327	NA	NA
6-Mercaptopurine	50-44-2	S=c1[nH]cnc2[nH]cnc12	DTXSID0020810	NO	NO	NO	NO	High (Class III)	Cramer Class III	0.000446092	1.5	NA	NA	3.36253508244936	NA	NA
Chlorpromazine	50-53-3	CN(C)CCCN1c2ccccc2Sc2ccc(Cl)cc12	DTXSID0022808	NO	NO	NO	NO	High (Class III)	Cramer Class III	3.33e-05	1.5	5.03669878085831	9	45.045045045045	151252.215641391	270270.27027027
2,4-Dichlorobenzoic acid	50-84-0	OC(=O)c1ccc(Cl)cc1Cl	DTXSID0024977	NO	NO	NO	NO	High (Class III)	Cramer Class III	0.001308096	1.5	NA	NA	1.14670482900338	NA	NA
Olivetol	500-66-3	CCCCCc1cc(O)cc(O)c1	DTXSID0025812	NO	NO	NO	NO	Low (Class I)	Cramer Class I	0.003089212	30	NA	NA	9.71121438088419	NA	NA
Palmitone	502-73-8	CCCCCCCCCCCCCCCC(=O)CCCCCCCCCCCCCCC	DTXSID00198239	NO	NO	NO	NO	Intermediate (Class II)	Cramer Class II	0.000139606	9	NA	NA	64.4671432459923	NA	NA
Flunamine	50366-32-0	NCCOC(c1ccc(F)cc1)c1ccc(F)cc1	DTXSID00198416	NO	NO	NO	NO	High (Class III)	Cramer Class III	0.000137284	1.5	NA	NA	10.9262550624982	NA	NA
4-Aminopyridine	504-24-5	Nc1ccncc1	DTXSID0023870	YES	YES	NO	NO	High (Class III)	Genotoxic	0.007174912	0.0025	NA	NA	0.000348436329253934	NA	NA
2-Aminopyridine	504-29-0	Nc1ccccn1	DTXSID0024505	YES	YES	NO	NO	High (Class III)	Genotoxic	0.000755462	0.0025	NA	NA	0.00330923329035742	NA	NA
Cheirolin	505-34-0	CS(=O)(=O)CCCN=C=S	DTXSID00198517	YES	YES	NO	NO	High (Class III)	Genotoxic	0.000213056	0.0025	NA	NA	0.0117340042054671	NA	NA
1,3-Dioxepane	505-65-7	C1CCOCOC1	DTXSID0029183	NO	NO	NO	NO	High (Class III)	Cramer Class III	0.000456631	1.5	NA	1000	3.28492809292405	NA	2189952.06194936
2-Butylpyridine	5058-19-5	CCCCc1ccccn1	DTXSID00198597	NO	NO	NO	NO	High (Class III)	Cramer Class III	0.000346613	1.5	NA	NA	4.327593021612	NA	NA
Acifluorfen	50594-66-6	OC(=O)c1cc(Oc2ccc(cc2Cl)C(F)(F)F)ccc1[N+]([O-])=O	DTXSID0020022	NO	NO	NO	NO	High (Class III)	Cramer Class III	3.1e-05	1.5	0.0107060577648072	NA	48.3870967741935	345.356702090554	NA
Iron(II) sodium citrate	50717-86-7	[Na+].[Fe++].OC(CC([O-])=O)(CC([O-])=O)C([O-])=O	DTXSID00198774	NO	NO	NO	NO	High (Class III)	Cramer Class III	0.00013446	1.5	NA	NA	11.1557340473003	NA	NA
Bentazone-sodium	50723-80-3	[Na+].CC(C)N1C(=O)c2ccccc2[N-]S1(=O)=O	DTXSID0032522	NO	NO	NO	NO	High (Class III)	Cramer Class III	1.14e-05	1.5	NA	3.2	131.578947368421	NA	280701.754385965
Hydrocortisone tebutate	508-96-3	CC(C)(C)CC(=O)OCC(=O)[C@@]1(O)CC[C@H]2[C@@H]3CCC4=CC(=O)CC[C@]4(C)[C@H]3[C@@H](O)C[C@]12C	DTXSID00198830	YES	YES	NO	NO	High (Class III)	Genotoxic	5.5e-05	0.0025	NA	NA	0.0454545454545455	NA	NA
Benzene, dimethylbis(phenylmethyl)-	50851-34-8	Cc1ccc(Cc2ccccc2)c(Cc2ccccc2)c1C	DTXSID00198890	NO	NO	NO	NO	High (Class III)	Cramer Class III	0.00018733	1.5	NA	NA	8.00725991565686	NA	NA
Lauric acid, compound with 2-amino-2-methylpropan-1-ol (1:1)	50862-89-0	CC(C)(N)CO.CCCCCCCCCCCC(O)=O	DTXSID00198895	NO	NO	NO	NO	High (Class III)	Cramer Class III	0.000612231	1.5	NA	NA	2.45005561626249	NA	NA
Metizoline hydrochloride	5090-37-9	Cl.Cc1sc2ccccc2c1CC1=NCCN1	DTXSID00198931	NO	NO	NO	NO	High (Class III)	Cramer Class III	0.000147681	1.5	NA	NA	10.1570276474293	NA	NA
2,4-Dinitrophenol	51-28-5	Oc1ccc(cc1[N+]([O-])=O)[N+]([O-])=O	DTXSID0020523	YES	YES	NO	NO	High (Class III)	Genotoxic	0.003644393	0.0025	0.00390270153316383	10	0.000685985293024106	1.07087834192521	2743.94117209642
Tremorine	51-73-0	C(C#CCN1CCCC1)N1CCCC1	DTXSID00199004	NO	NO	NO	NO	High (Class III)	Cramer Class III	0.00021129	1.5	NA	NA	7.09924747976715	NA	NA
Tiapride	51012-32-9	CCN(CC)CCNC(=O)c1cc(ccc1OC)S(C)(=O)=O	DTXSID0023664	NO	NO	NO	NO	High (Class III)	Cramer Class III	3.92e-05	1.5	NA	NA	38.265306122449	NA	NA
C.I. Pigment Yellow 13	5102-83-0	CC(=O)C(=N/Nc1ccc(cc1Cl)-c1ccc(N\N=C(/C(C)=O)C(=O)Nc2ccc(C)cc2C)c(Cl)c1)\C(=O)Nc1ccc(C)cc1C	DTXSID0029268	YES	YES	NO	NO	High (Class III)	Genotoxic	0.005221392	0.0025	NA	500	0.000478799523192283	NA	95759.9046384566
Thionicotinic acid	51087-03-7	SC(=O)c1cccnc1	DTXSID00341243	NO	NO	NO	NO	High (Class III)	Cramer Class III	0.000221362	1.5	NA	NA	6.77623078938571	NA	NA
1-p-Tolylethanol, (-)-	51154-54-2	C[C@H](O)c1ccc(C)cc1	DTXSID00199180	NO	NO	NO	NO	Low (Class I)	Cramer Class I	0.000344377	30	NA	NA	87.113831643809	NA	NA
Acetic acid, (2,4-dichlorophenoxy)-, compd. with methanamine (1:1)	51173-63-8	CN.OC(=O)COc1ccc(Cl)cc1Cl	DTXSID0034304	NO	NO	NO	NO	High (Class III)	Cramer Class III	0.000822406	1.5	NA	NA	1.82391665430456	NA	NA
Benzoic acid, 4-methyl-, ion(1-)	5118-31-0	Cc1ccc(cc1)C([O-])=O	DTXSID00199201	NO	NO	NO	NO	High (Class III)	Cramer Class III	0.00013213	1.5	NA	NA	11.3524559146295	NA	NA
4,4-Dimethyl oxazolidine	51200-87-4	CC1(C)COCN1	DTXSID0032314	NO	NO	NO	NO	High (Class III)	Cramer Class III	0.003227704	1.5	NA	NA	0.464726629207635	NA	NA
Tetra((2H3)methyl)urea	51219-89-7	[2H]C([2H])([2H])N(C(=O)N(C([2H])([2H])[2H])C([2H])([2H])[2H])C([2H])([2H])[2H]	DTXSID00199226	NO	NO	NO	NO	High (Class III)	Cramer Class III	0.000217916	1.5	NA	NA	6.88338625892546	NA	NA
Acetoin	513-86-0	CC(O)C(C)=O	DTXSID0024399	NO	NO	NO	NO	Low (Class I)	Cramer Class I	7.597693727	30	NA	330	0.00394856664113594	NA	43.4342330524954
4-Chloro-1,3-diaminobenzene	5131-60-2	Nc1ccc(Cl)c(N)c1	DTXSID0020282	YES	YES	NO	NO	High (Class III)	Genotoxic	0.001238088	0.0025	NA	NA	0.00201924257403351	NA	NA
(+-)-Diclofop-methyl	51338-27-3	COC(=O)C(C)Oc1ccc(Oc2ccc(Cl)cc2Cl)cc1	DTXSID0032605	NO	NO	NO	NO	High (Class III)	Cramer Class III	0.000505059	1.5	0.00180605889819506	0.1	2.96995004544024	3.57593647117477	197.996669696016
Sodium (6R-(6alpha,7beta(R*)))-3-(acetoxymethyl)-7-(hydroxyphenylacetamido)-8-oxo-5-thia-1-azabicyclo(4.2.0)oct-2-ene-2-carboxylate	51372-87-3	[Na+].CC(=O)OCC1=C(N2[C@H](SC1)[C@H](NC(=O)[C@H](O)c1ccccc1)C2=O)C([O-])=O	DTXSID00199382	NO	NO	NO	NO	High (Class III)	Cramer Class III	4.85e-05	1.5	NA	NA	30.9278350515464	NA	NA
Canthaxanthin	514-78-3	C\C(\C=C\C=C(/C)\C=C\C1=C(C)C(=O)CCC1(C)C)=C/C=C/C=C(\C)/C=C/C=C(\C)/C=C/C1=C(C)C(=O)CCC1(C)C	DTXSID0022727	NO	NO	NO	NO	Intermediate (Class II)	Cramer Class II	0.306499346	9	NA	NA	0.0293638473212272	NA	NA
Semioxamazide	515-96-8	NNC(=O)C(N)=O	DTXSID00199483	YES	YES	NO	NO	High (Class III)	Genotoxic	0.000187346	0.0025	NA	NA	0.0133442934463506	NA	NA
Sodium dichloroisocyanurate dihydrate	51580-86-0	O.O.[Na+].[O-]c1nc(=O)n(Cl)c(=O)n1Cl	DTXSID0029761	NO	NO	NO	NO	High (Class III)	Cramer Class III	6.881309908	1.5	NA	NA	0.00021798175348216	NA	NA
Methylmalonic acid	516-05-2	CC(C(O)=O)C(O)=O	DTXSID00199549	NO	NO	NO	NO	Low (Class I)	Cramer Class I	0.000250592	30	NA	NA	119.716511301239	NA	NA
Thidiazuron	51707-55-2	O=C(Nc1cnns1)Nc1ccccc1	DTXSID0032651	NO	NO	NO	NO	High (Class III)	Cramer Class III	0.000213479	1.5	0.0064116991057448	3.93	7.02645225057266	30.0343317410368	18409.3048965004
Carnegine, (+)-	51745-28-9	COc1cc2CCN(C)[C@H](C)c2cc1OC	DTXSID00199680	NO	NO	NO	NO	High (Class III)	Cramer Class III	2.64e-05	1.5	NA	NA	56.8181818181818	NA	NA
Octadecanoic acid--4-O-hexopyranosylhexose (1/1)	51801-29-7	CCCCCCCCCCCCCCCCCC(O)=O.OCC(O)C(OC1OC(CO)C(O)C(O)C1O)C(O)C(O)C=O	DTXSID00307566	YES	YES	NO	NO	High (Class III)	Genotoxic	0.000242611	0.0025	NA	NA	0.0103045616233394	NA	NA
2,4-Dichlorodiphenyl ether	51892-26-3	Clc1ccc(Oc2ccccc2)c(Cl)c1	DTXSID00199847	NO	NO	NO	NO	High (Class III)	Cramer Class III	6.53e-05	1.5	NA	NA	22.9709035222052	NA	NA
Matrine	519-02-8	O=C1CCC[C@H]2[C@@H]3CCCN4CCC[C@H](CN12)[C@H]34	DTXSID00274188	NO	NO	NO	NO	High (Class III)	Cramer Class III	2.97e-05	1.5	NA	NA	50.5050505050505	NA	NA
Thiotepa	52-24-4	S=P(N1CC1)(N1CC1)N1CC1	DTXSID0021339	YES	YES	NO	NO	High (Class III)	Genotoxic	1.4e-05	0.0025	NA	NA	0.178571428571429	NA	NA
Codeine phosphate	52-28-8	OP(O)(O)=O.COc1ccc2C[C@@H]3[C@@H]4C=C[C@H](O)[C@@H]5Oc1c2[C@]45CCN3C	DTXSID0024844	NO	NO	NO	NO	High (Class III)	Cramer Class III	1.18e-05	1.5	NA	NA	127.118644067797	NA	NA
Trichlorfon	52-68-6	COP(=O)(OC)C(O)C(Cl)(Cl)Cl	DTXSID0021389	YES	YES	NO	NO	High (Class III)	Genotoxic	9.47e-06	0.0025	0.34927854886714	0.2	0.263991552270327	36882.6345160655	21119.3241816262
Norethandrolone	52-78-8	CC[C@]1(O)CC[C@H]2[C@@H]3CCC4=CC(=O)CC[C@@H]4[C@H]3CC[C@]12C	DTXSID0023379	YES	YES	NO	NO	High (Class III)	Genotoxic	3.61e-05	0.0025	NA	NA	0.0692520775623269	NA	NA
l-Cysteine hydrochloride	52-89-1	Cl.N[C@@H](CS)C(O)=O	DTXSID0020367	NO	NO	NO	NO	High (Class III)	Cramer Class III	0.000884631	1.5	NA	NA	1.69562224249433	NA	NA
Medroxyprogesterone	520-85-4	C[C@H]1C[C@H]2[C@@H]3CC[C@](O)(C(C)=O)[C@@]3(C)CC[C@@H]2[C@@]2(C)CCC(=O)C=C12	DTXSID0036508	YES	YES	NO	NO	High (Class III)	Genotoxic	4.55e-05	0.0025	NA	NA	0.054945054945055	NA	NA
Elfazepam	52042-01-0	CCS(=O)(=O)CCN1c2ccc(Cl)cc2C(=NCC1=O)c1ccccc1F	DTXSID00200008	NO	NO	NO	NO	High (Class III)	Cramer Class III	4.88e-05	1.5	NA	NA	30.7377049180328	NA	NA
1'-Hydroxysafrole	5208-87-7	OC(C=C)c1ccc2OCOc2c1	DTXSID0020731	YES	YES	NO	NO	High (Class III)	Genotoxic	0.000297925	0.0025	NA	NA	0.00839137366786943	NA	NA
N-Methylprotriptyline	521-80-2	CN(C)CCCC1c2ccccc2C=Cc2ccccc12	DTXSID00200104	NO	NO	NO	NO	High (Class III)	Cramer Class III	8e-05	1.5	NA	NA	18.75	NA	NA
1,3-Diethyl-2-thiobarbituric acid	5217-47-0	CCN1C(=O)CC(=O)N(CC)C1=S	DTXSID0022222	NO	NO	NO	NO	High (Class III)	Cramer Class III	0.000235749	1.5	NA	NA	6.36269931155593	NA	NA
2-Amino-4-phenylthiazole hydrobromide hydrate	52253-69-7	O.Br.Nc1nc(cs1)-c1ccccc1	DTXSID0024503	YES	YES	NO	NO	High (Class III)	Genotoxic	4.59e-05	0.0025	NA	NA	0.0544662309368192	NA	NA
Metogest	52279-58-0	CC1(C)C[C@H]2[C@@H]3CCC4=CC(=O)CC[C@@H]4[C@H]3CC[C@]2(C)[C@H]1O	DTXSID00200306	YES	YES	NO	NO	High (Class III)	Genotoxic	3.61e-05	0.0025	NA	NA	0.0692520775623269	NA	NA
beta-Cadinene	523-47-7	CC(C)[C@@H]1CC=C(C)[C@@H]2CC=C(C)C[C@@H]12	DTXSID0024713	NO	NO	NO	NO	Low (Class I)	Cramer Class I	0.000237641	30	NA	NA	126.2408422789	NA	NA
Carboxin	5234-68-4	CC1=C(SCCO1)C(=O)Nc1ccccc1	DTXSID0023951	YES	YES	NO	NO	High (Class III)	Genotoxic	0.000552284	0.0025	2.25719361974219	0.8	0.00452665657524028	4087.01613615856	1448.53010407689
Stearic acid, compound with diethylamine (1:1)	52434-58-9	CCNCC.CCCCCCCCCCCCCCCCCC(O)=O	DTXSID00200442	NO	NO	NO	NO	High (Class III)	Cramer Class III	0.00050956	1.5	NA	NA	2.94371614726431	NA	NA
Benzenemethanol, 4-hydroxy-alpha-(1-((2-(4-hydroxyphenyl)ethyl)amino)ethyl)-, hydrochloride, (R*,S*)-(+-)-	52447-11-7	Cl.C[C@@H](NCCc1ccc(O)cc1)[C@@H](O)c1ccc(O)cc1	DTXSID00200447	NO	NO	NO	NO	High (Class III)	Cramer Class III	3.43e-05	1.5	NA	NA	43.731778425656	NA	NA
3-Bromo-5-nitrotoluene	52488-28-5	Cc1cc(Br)cc(c1)[N+]([O-])=O	DTXSID00200482	YES	YES	NO	NO	High (Class III)	Genotoxic	8.1e-05	0.0025	NA	NA	0.0308641975308642	NA	NA
9H-Fluorene-2,7-diamine	525-64-4	Nc1ccc-2c(Cc3cc(N)ccc-23)c1	DTXSID00200503	YES	YES	NO	NO	High (Class III)	Genotoxic	8.24e-05	0.0025	NA	NA	0.0303398058252427	NA	NA
Sodium 4-hydrazinobenzenesulphonate	52532-33-9	[Na+].NNc1ccc(cc1)S([O-])(=O)=O	DTXSID00200523	YES	YES	NO	NO	High (Class III)	Genotoxic	0.00014596	0.0025	NA	NA	0.0171279802685667	NA	NA
Lilac aldehyde, (2S,2'S,5'R)-	526214-72-2	C[C@H](C=O)[C@@H]1CC[C@@](C)(O1)C=C	DTXSID00200604	YES	YES	NO	NO	High (Class III)	Genotoxic	0.000335368	0.0025	NA	NA	0.00745449774575988	NA	NA
3-Epiaphidicolin	52645-92-8	C[C@@]1(CO)[C@@H](O)CC[C@@]2(C)[C@H]1CC[C@H]1C[C@@H]3CC21CC[C@]3(O)CO	DTXSID00319821	NO	NO	NO	NO	High (Class III)	Cramer Class III	4.04e-05	1.5	NA	NA	37.1287128712871	NA	NA
Benfosformin [INN:DCF]	52658-53-4	O.[Na+].[Na+].N\C(N\C(N)=N\P([O-])([O-])=O)=N/Cc1ccccc1	DTXSID00200624	NO	NO	NO	NO	High (Class III)	Cramer Class III	3.24e-05	1.5	NA	NA	46.2962962962963	NA	NA
Benzhydrylammonium chloride	5267-34-5	Cl.NC(c1ccccc1)c1ccccc1	DTXSID00200644	NO	NO	NO	NO	High (Class III)	Cramer Class III	0.000196616	1.5	NA	NA	7.62908410302315	NA	NA
2,6-Dimethyl-1,4-benzoquinone	527-61-7	CC1=CC(=O)C=C(C)C1=O	DTXSID00200664	YES	YES	NO	NO	Intermediate (Class II)	Genotoxic	0.000350015	0.0025	NA	NA	0.00714255103352713	NA	NA
Bis(2,2,6,6-tetramethyl-4-piperidyl) sebacate	52829-07-9	CC1(C)CC(CC(C)(C)N1)OC(=O)CCCCCCCCC(=O)OC1CC(C)(C)NC(C)(C)C1	DTXSID0028030	NO	NO	NO	NO	High (Class III)	Cramer Class III	0.008319653	1.5	NA	30	0.180295981094404	NA	3605.91962188808
2-Dodecylphenol	5284-29-7	CCCCCCCCCCCCc1ccccc1O	DTXSID00274042	NO	NO	NO	NO	Intermediate (Class II)	Cramer Class II	0.000156666	9	NA	NA	57.4470529661828	NA	NA
Prenyl mercaptan	5287-45-6	CC(C)=CCS	DTXSID00200907	NO	NO	NO	NO	Low (Class I)	Cramer Class I	0.000297925	30	NA	NA	100.696484014433	NA	NA
Lithium tetradecyl sulphate	52886-14-3	[Li+].CCCCCCCCCCCCCCOS([O-])(=O)=O	DTXSID00200927	NO	NO	NO	NO	High (Class III)	Cramer Class III	0.000316255	1.5	NA	NA	4.74300801568355	NA	NA
Etoperidone	52942-31-1	CCc1nn(CCCN2CCN(CC2)c2cccc(Cl)c2)c(=O)n1CC	DTXSID0023034	NO	NO	NO	NO	High (Class III)	Cramer Class III	4.51e-05	1.5	NA	NA	33.2594235033259	NA	NA
4-Hydroxy-3,5-dimethoxybenzyl alcohol	530-56-3	COc1cc(CO)cc(OC)c1O	DTXSID00201050	NO	NO	NO	NO	Low (Class I)	Cramer Class I	0.000418585	30	NA	NA	71.6700311764636	NA	NA
Methyl 4-(methylthio)butyrate	53053-51-3	COC(=O)CCCSC	DTXSID00201095	NO	NO	NO	NO	Low (Class I)	Cramer Class I	0.000465521	30	NA	NA	64.4439241194275	NA	NA
Methafurylene	531-06-6	CN(C)CCN(Cc1ccco1)c1ccccn1	DTXSID0020816	NO	NO	NO	NO	High (Class III)	Cramer Class III	2.93e-05	1.5	NA	NA	51.1945392491468	NA	NA
Equol	531-95-3	Oc1ccc(cc1)[C@H]1COc2cc(O)ccc2C1	DTXSID0022309	NO	NO	NO	NO	High (Class III)	Cramer Class III	2.89e-05	1.5	NA	NA	51.9031141868512	NA	NA
Phosphoric acid, pentyl ester, potassium salt	53126-05-9	[K+].[K+].CCCCCOP([O-])([O-])=O	DTXSID00201212	NO	NO	NO	YES	High (Class III)	Anti-cholinesterase	0.000157874	0.3	NA	NA	1.90024956610968	NA	NA
Benzoyl isothiocyanate	532-55-8	O=C(N=C=S)c1ccccc1	DTXSID00201257	YES	YES	NO	NO	High (Class III)	Genotoxic	0.000541295	0.0025	NA	NA	0.0046185536537378	NA	NA
C.I. Basic Orange 2	532-82-1	Cl.Nc1ccc(N=Nc2ccccc2)c(N)c1	DTXSID0024559	YES	YES	NO	NO	High (Class III)	Genotoxic	0.0002363	0.0025	NA	NA	0.0105797714769361	NA	NA
N-Propylacetamide	5331-48-6	CCCNC(C)=O	DTXSID00201459	NO	NO	NO	NO	High (Class III)	Cramer Class III	0.000315223	1.5	NA	NA	4.7585360205315	NA	NA
5-Chloro-1,3-benzothiazole-2(3H)-thione	5331-91-9	Sc1nc2cc(Cl)ccc2s1	DTXSID0022224	NO	NO	NO	NO	High (Class III)	Cramer Class III	0.000286427	1.5	NA	NA	5.23693646199555	NA	NA
p-Methylpropiophenone	5337-93-9	CCC(=O)c1ccc(C)cc1	DTXSID00201535	NO	NO	NO	NO	Low (Class I)	Cramer Class I	0.000341139	30	NA	NA	87.9406927967779	NA	NA
1,1-Diethoxydodecane	53405-98-4	CCCCCCCCCCCC(OCC)OCC	DTXSID00201570	NO	NO	NO	NO	Low (Class I)	Cramer Class I	0.000218177	30	NA	NA	137.50303652539	NA	NA
Lithium methyl 12-hydroxystearate	53422-16-5	[Li+].CCCCCCC([O-])CCCCCCCCCCC(=O)OC	DTXSID0028032	NO	NO	NO	NO	High (Class III)	Cramer Class III	0.0002457	1.5	NA	NA	6.1050061050061	NA	NA
1,2-Dimethylpropyl acetate	5343-96-4	CC(C)C(C)OC(C)=O	DTXSID00277038	NO	NO	NO	NO	Low (Class I)	Cramer Class I	0.000252685	30	NA	NA	118.724894631656	NA	NA
Lilac aldehyde, (2S,2'R,5'S)-	53447-48-6	C[C@H](C=O)[C@H]1CC[C@](C)(O1)C=C	DTXSID00201611	YES	YES	NO	NO	High (Class III)	Genotoxic	0.000384032	0.0025	NA	NA	0.0065098741771519	NA	NA
2-Chloro-4-anisidine	5345-54-0	COc1ccc(N)cc1Cl	DTXSID00201616	YES	YES	NO	NO	High (Class III)	Genotoxic	0.000298692	0.0025	NA	NA	0.0083698257737067	NA	NA
2-acetyl-2,3-dihydro-1h-inden-1-one	5350-68-5	CC(=O)C1Cc2ccccc2C1=O	DTXSID00276940	NO	NO	NO	NO	Low (Class I)	Cramer Class I	0.000164778	30	NA	NA	182.063139496777	NA	NA
1,2,3,5-Tetrachloronaphthalene	53555-63-8	Clc1cc2c(Cl)cccc2c(Cl)c1Cl	DTXSID00201772	NO	NO	NO	NO	High (Class III)	Cramer Class III	4.41e-05	1.5	NA	NA	34.0136054421769	NA	NA
Ethionamide	536-33-4	CCc1cc(ccn1)C(N)=S	DTXSID0020577	NO	NO	NO	NO	High (Class III)	Cramer Class III	2.77e-05	1.5	NA	NA	54.1516245487365	NA	NA
Sodium anisate	536-45-8	[Na+].COc1ccc(cc1)C([O-])=O	DTXSID00201818	NO	NO	NO	NO	High (Class III)	Cramer Class III	0.000376316	1.5	NA	20	3.98601175607734	NA	53146.8234143645
4-Isopropylbenzyl alcohol	536-60-7	CC(C)c1ccc(CO)cc1	DTXSID0021626	NO	NO	NO	NO	Low (Class I)	Cramer Class I	0.022681742	30	NA	NA	1.32264973298788	NA	NA
Sulfamonometoxine N-methylglucamine salt	53607-04-8	CNC[C@H](O)[C@@H](O)[C@H](O)[C@H](O)CO.COc1cc(NS(=O)(=O)c2ccc(N)cc2)ncn1	DTXSID00201853	YES	YES	NO	NO	High (Class III)	Genotoxic	3.35e-05	0.0025	NA	NA	0.0746268656716418	NA	NA
N',N'''-Bis(p-(methylamidino)phenyl)terephthalamidine	537-51-9	C\N=C(/N)c1ccc(cc1)\N=C(/N)c1ccc(cc1)C(\N)=N\c1ccc(cc1)C(\N)=N\C	DTXSID00201959	NO	NO	NO	NO	High (Class III)	Cramer Class III	0.000111809	1.5	NA	NA	13.4157357636684	NA	NA
Tromantadine [INN:DCF]	53783-83-8	CN(C)CCOCC(=O)NC12CC3CC(CC(C3)C1)C2	DTXSID00202062	NO	NO	NO	NO	High (Class III)	Cramer Class III	3.35e-05	1.5	NA	NA	44.7761194029851	NA	NA
Sodium isovalerate	539-66-2	[Na+].CC(C)CC([O-])=O	DTXSID00202168	NO	NO	NO	NO	High (Class III)	Cramer Class III	0.000275186	1.5	NA	NA	5.45085869193927	NA	NA
2,5-Dichloro-4'-biphenylol	53905-28-5	Oc1ccc(cc1)-c1cc(Cl)ccc1Cl	DTXSID0022351	NO	NO	NO	NO	High (Class III)	Cramer Class III	7.78e-05	1.5	NA	NA	19.280205655527	NA	NA
Benzene, 1-(8-methoxy-4,8-dimethyl(nonyl)-4-(1-methylethyl)-	53905-38-7	COC(C)(C)CCCC(C)CCCc1ccc(cc1)C(C)C	DTXSID0034358	NO	NO	NO	NO	High (Class III)	Cramer Class III	0.000386199	1.5	NA	NA	3.88400798552042	NA	NA
3,6-Dithiaoctane	5395-75-5	CCSCCSCC	DTXSID0022226	NO	NO	NO	NO	High (Class III)	Cramer Class III	0.000305356	1.5	NA	NA	4.91229908696734	NA	NA
5(6)-Carboxy-4-hexyl-2-cyclohexene-1-octanoic acid	53980-88-4	CCCCCCC1C=CC(CCCCCCCC(O)=O)CC1C(O)=O	DTXSID0028034	NO	NO	NO	NO	Low (Class I)	Cramer Class I	0.544836988	30	NA	150	0.0550623409583932	NA	275.311704791966
DL-Tryptophan	54-12-6	NC(Cc1c[nH]c2ccccc12)C(O)=O	DTXSID0021418	NO	NO	NO	NO	Low (Class I)	Cramer Class I	0.000652532	30	NA	NA	45.9747567935366	NA	NA
Palosuran	540769-28-6	Cc1cc(NC(=O)NCCN2CCC(O)(Cc3ccccc3)CC2)c2ccccc2n1	DTXSID00202406	NO	NO	NO	NO	High (Class III)	Cramer Class III	5e-05	1.5	NA	NA	30	NA	NA
Acetoacetic acid	541-50-4	CC(=O)CC(O)=O	DTXSID00202441	NO	NO	NO	NO	Low (Class I)	Cramer Class I	0.00023035	30	NA	NA	130.236596483612	NA	NA
3-Nitrodibenzofuran	5410-97-9	[O-][N+](=O)c1ccc2c(c1)oc1ccccc21	DTXSID00202446	YES	YES	NO	NO	High (Class III)	Genotoxic	0.000140321	0.0025	NA	NA	0.0178162926432964	NA	NA
Methylephedrine hydrochloride, (+)-	54114-10-2	Cl.C[C@H]([C@@H](O)c1ccccc1)N(C)C	DTXSID00202461	NO	NO	NO	NO	High (Class III)	Cramer Class III	0.000176282	1.5	NA	NA	8.50909338446353	NA	NA
Sodium 5-hydroxynaphthalene-1-sulphonate	5419-77-2	[Na+].Oc1cccc2c(cccc12)S([O-])(=O)=O	DTXSID00202542	NO	NO	NO	NO	High (Class III)	Cramer Class III	2.74e-05	1.5	NA	NA	54.7445255474453	NA	NA
2',5-Dichloro-2-(3-hydroxymethyl-5-methyl-4H-1,2,4-triazol-4-yl)benzophenone	54196-62-2	Cc1nnc(CO)n1-c1ccc(Cl)cc1C(=O)c1ccccc1Cl	DTXSID00202547	NO	NO	NO	NO	High (Class III)	Cramer Class III	9.84e-05	1.5	NA	NA	15.2439024390244	NA	NA
1,3-Cyclopentadiene	542-92-7	C1C=CC=C1	DTXSID0027191	NO	NO	NO	NO	Low (Class I)	Cramer Class I	0.018725254	30	NA	NA	1.60211444928864	NA	NA
Etretinate	54350-48-0	CCOC(=O)\C=C(/C)\C=C\C=C(/C)\C=C\c1c(C)cc(OC)c(C)c1C	DTXSID0023036	NO	NO	NO	NO	Intermediate (Class II)	Cramer Class II	4.63e-05	9	NA	NA	194.384449244061	NA	NA
1H-Isoindole-1,3(2H)-dione, 5,5'-[(1-methylethylidene)bis(4,1-phenyleneoxy)]bis[2-methyl-	54395-52-7	CN1C(=O)c2ccc(Oc3ccc(cc3)C(C)(C)c3ccc(Oc4ccc5C(=O)N(C)C(=O)c5c4)cc3)cc2C1=O	DTXSID0028036	NO	NO	NO	NO	High (Class III)	Cramer Class III	0.370003195	1.5	NA	1000	0.00405401904705174	NA	2702.67936470116
Hexadecane	544-76-3	CCCCCCCCCCCCCCCC	DTXSID0027195	NO	NO	NO	NO	Low (Class I)	Cramer Class I	6.49e-05	30	NA	750	462.249614791988	NA	11556240.3697997
Trichloroacetonitrile	545-06-2	ClC(Cl)(Cl)C#N	DTXSID0021672	NO	NO	NO	NO	High (Class III)	Cramer Class III	0.007881647	1.5	NA	NA	0.190315552066719	NA	NA
Propallylonal	545-93-7	CC(C)C1(CC(Br)=C)C(=O)NC(=O)NC1=O	DTXSID00202906	YES	YES	NO	NO	High (Class III)	Genotoxic	0.000111007	0.0025	NA	NA	0.0225211022728296	NA	NA
Etofylline clofibrate	54504-70-0	Cn1c2ncn(CCOC(=O)C(C)(C)Oc3ccc(Cl)cc3)c2c(=O)n(C)c1=O	DTXSID0023032	NO	NO	NO	NO	High (Class III)	Cramer Class III	0.000339225	1.5	NA	NA	4.42184390891002	NA	NA
Octyl valerate	5451-85-4	CCCCCCCCOC(=O)CCCC	DTXSID00202926	NO	NO	NO	NO	Low (Class I)	Cramer Class I	0.000413285	30	NA	NA	72.589133406729	NA	NA
3-Cyanoindole	5457-28-3	N#Cc1c[nH]c2ccccc12	DTXSID00282208	NO	NO	NO	NO	High (Class III)	Cramer Class III	0.000240034	1.5	NA	NA	6.24911470874959	NA	NA
Sodium p-nonylphenolate	54628-06-7	[Na+].CCCCCCCCCc1ccc([O-])cc1	DTXSID00203059	NO	NO	NO	NO	High (Class III)	Cramer Class III	0.000273479	1.5	NA	NA	5.48488183736228	NA	NA
4'-Chloro-3'-nitroacetophenone	5465-65-6	CC(=O)c1ccc(Cl)c(c1)[N+]([O-])=O	DTXSID0022228	YES	YES	NO	NO	High (Class III)	Genotoxic	8.7e-05	0.0025	NA	NA	0.028735632183908	NA	NA
2-Butanone-1,1,1-d3, 3,3-dimethyl-	54699-14-8	[2H]C([2H])([2H])C(=O)C(C)(C)C	DTXSID00203150	NO	NO	NO	NO	Low (Class I)	Cramer Class I	0.000440635	30	NA	NA	68.0835612241424	NA	NA
Cupric p-phenolsulfonate	547-56-8	[Cu++].Oc1ccc(cc1)S(O)(=O)=O	DTXSID00203155	NO	NO	NO	NO	High (Class III)	Cramer Class III	3.62e-05	1.5	NA	NA	41.4364640883978	NA	NA
Methyl 2-hydroxypropanoate	547-64-8	COC(=O)C(C)O	DTXSID0027197	NO	NO	NO	NO	Low (Class I)	Cramer Class I	0.005572629	30	NA	NA	5.38345545702038	NA	NA
(R*,R*)-4-(Isopropylthio)-alpha-(1-(octylamino)ethyl)benzyl alcohol hydrochloride	54767-74-7	Cl.CCCCCCCCN[C@H](C)[C@H](O)c1ccc(SC(C)C)cc1	DTXSID00203231	NO	NO	NO	NO	High (Class III)	Cramer Class III	4.03e-05	1.5	NA	NA	37.2208436724566	NA	NA
6-Methylheptyl acrylate	54774-91-3	CC(C)CCCCCOC(=O)C=C	DTXSID00274047	NO	NO	NO	NO	High (Class III)	Cramer Class III	0.000377061	1.5	NA	NA	3.97813616364461	NA	NA
Adamexine	54785-02-3	CN(Cc1cc(Br)cc(Br)c1NC(C)=O)C12CC3CC(CC(C3)C1)C2	DTXSID00203256	NO	NO	NO	NO	High (Class III)	Cramer Class III	5.6e-05	1.5	NA	NA	26.7857142857143	NA	NA
Silver(1+) propionate	5489-14-5	[Ag].CCC(O)=O	DTXSID00203377	NO	NO	NO	NO	High (Class III)	Cramer Class III	0.000590385	1.5	NA	NA	2.54071495718895	NA	NA
FD and C Yellow No. 2	549-34-8	[K+].[K+].[O-]c1c(cc([N+]([O-])=O)c2ccc(cc12)S([O-])(=O)=O)[N+]([O-])=O	DTXSID00203392	YES	YES	NO	NO	High (Class III)	Genotoxic	7.38e-05	0.0025	NA	NA	0.0338753387533875	NA	NA
Pentanoic acid, compd. with (8α,9R)-6′-methoxycinchonan-9-ol (1:1)	549-66-6	CCCCC(=O)O[C@@H]([C@@H]1C[C@@H]2CCN1C[C@@H]2C=C)c1ccnc2ccc(OC)cc12	DTXSID00203397	NO	NO	NO	NO	High (Class III)	Cramer Class III	4.88e-05	1.5	NA	NA	30.7377049180328	NA	NA
Albendazole	54965-21-8	CCCSc1ccc2[nH]c(NC(=O)OC)nc2c1	DTXSID0022563	NO	NO	YES	NO	High (Class III)	Anti-cholinesterase	0.000648743	0.3	NA	NA	0.462432735305044	NA	NA
Benzamide	55-21-0	NC(=O)c1ccccc1	DTXSID0021709	NO	NO	NO	NO	High (Class III)	Cramer Class III	0.001112227	1.5	NA	NA	1.34864555526884	NA	NA
alpha-Acetyldigoxin	5511-98-8	C[C@H]1O[C@H](C[C@H](OC(C)=O)[C@@H]1O)O[C@H]1[C@@H](O)C[C@H](O[C@H]2[C@@H](O)C[C@H](O[C@H]3CC[C@@]4(C)[C@H](CC[C@@H]5[C@@H]4C[C@@H](O)[C@]4(C)[C@H](CC[C@]54O)C4=CC(=O)OC4)C3)O[C@@H]2C)O[C@@H]1C	DTXSID00203630	NO	NO	NO	NO	High (Class III)	Cramer Class III	9.83e-05	1.5	NA	NA	15.2594099694812	NA	NA
2-Nitrobenzaldehyde	552-89-6	[O-][N+](=O)c1ccccc1C=O	DTXSID0022060	YES	YES	NO	NO	High (Class III)	Genotoxic	0.017931218	0.0025	NA	NA	0.000139421649996113	NA	NA
Triadimenol	55219-65-3	CC(C)(C)C(O)C(Oc1ccc(Cl)cc1)n1cncn1	DTXSID0032493	NO	NO	NO	NO	High (Class III)	Cramer Class III	0.00063018	1.5	0.00380767833538426	2	2.38027230315148	6.04220752068339	3173.69640420197
Dimethipin	55290-64-7	CC1=C(C)S(=O)(=O)CCS1(=O)=O	DTXSID0024052	NO	NO	NO	NO	High (Class III)	Cramer Class III	0.009534554	1.5	NA	40	0.15732251345999	NA	4195.26702559973
Iquindamine	55299-11-1	CCN(CC)CCNC1=NCCc2ccccc12	DTXSID00203812	NO	NO	NO	NO	High (Class III)	Cramer Class III	2.93e-05	1.5	NA	NA	51.1945392491468	NA	NA
Zolamine	553-13-9	COc1ccc(CN(CCN(C)C)c2nccs2)cc1	DTXSID00203817	NO	NO	NO	NO	High (Class III)	Cramer Class III	3.48e-05	1.5	NA	NA	43.1034482758621	NA	NA
Hydrazine, methyl-, dihydrochloride	55330-60-4	Cl.Cl.CNN	DTXSID00203897	YES	YES	NO	NO	High (Class III)	Genotoxic	0.000189765	0.0025	NA	NA	0.0131741891286591	NA	NA
Triclopyr	55335-06-3	OC(=O)COc1nc(Cl)c(Cl)cc1Cl	DTXSID0032497	NO	NO	NO	NO	High (Class III)	Cramer Class III	0.00030525	1.5	0.00617043843986474	0.5	4.91400491400491	20.2143765433734	1638.00163800164
1,4-Dinitroso-2,6-dimethylpiperazine	55380-34-2	CC1CN(CC(C)N1N=O)N=O	DTXSID0021468	YES	YES	NO	NO	High (Class III)	Genotoxic	0.00030083	0.0025	NA	NA	0.00831034138882425	NA	NA
3-Iodo-2-propynyl-N-butylcarbamate	55406-53-6	CCCCNC(=O)OCC#CI	DTXSID0028038	YES	YES	YES	NO	High (Class III)	Genotoxic	0.005654435	0.0025	26.566312427113	10	0.000442130822973471	4698.31423070793	1768.52329189389
1,1-Dimethylhydrazine dihydrochloride	55484-54-3	Cl.Cl.CN(C)N	DTXSID00204061	YES	YES	NO	NO	High (Class III)	Genotoxic	0.00033288	0.0025	NA	NA	0.00751021389089161	NA	NA
Dinitrosohomopiperazine	55557-00-1	O=NN1CCCN(CC1)N=O	DTXSID0020525	YES	YES	NO	NO	High (Class III)	Genotoxic	0.000376315	0.0025	NA	NA	0.00664337058049772	NA	NA
Benzene, 1-bromo-3,5-dimethyl-	556-96-7	Cc1cc(C)cc(Br)c1	DTXSID00204142	NO	NO	NO	NO	High (Class III)	Cramer Class III	0.000150014	1.5	NA	NA	9.99906675376965	NA	NA
Teclozan	5560-78-1	CCOCCN(Cc1ccc(CN(CCOCC)C(=O)C(Cl)Cl)cc1)C(=O)C(Cl)Cl	DTXSID00204147	YES	YES	NO	NO	High (Class III)	Genotoxic	6.44e-05	0.0025	NA	NA	0.0388198757763975	NA	NA
Potassium tridecanoate	55656-86-5	[K+].CCCCCCCCCCCCC([O-])=O	DTXSID00204182	NO	NO	NO	NO	High (Class III)	Cramer Class III	0.000731684	1.5	NA	NA	2.05006532874848	NA	NA
3-Decyl-4-undecylidene-2-oxetanone	55680-03-0	CCCCCCCCCC\C=C1/OC(=O)C1CCCCCCCCCC	DTXSID0029763	YES	YES	NO	NO	High (Class III)	Genotoxic	0.0001632	0.0025	NA	NA	0.0153186274509804	NA	NA
1,3,7-Trichloronaphthalene	55720-37-1	Clc1ccc2cc(Cl)cc(Cl)c2c1	DTXSID00204263	NO	NO	NO	NO	High (Class III)	Cramer Class III	7.96e-05	1.5	NA	NA	18.8442211055276	NA	NA
Butobendine hydrochloride	55769-64-7	[Cl-].[Cl-].CC[C@@H](COC(=O)c1cc(OC)c(OC)c(OC)c1)[NH+](C)CC[NH+](C)[C@@H](CC)COC(=O)c1cc(OC)c(OC)c(OC)c1	DTXSID00204329	NO	NO	NO	NO	High (Class III)	Cramer Class III	0.004270679	1.5	NA	NA	0.351232204527664	NA	NA
Methyl-d3-amine	5581-55-5	[2H]C([2H])([2H])N	DTXSID00369109	NO	NO	NO	NO	Low (Class I)	Cramer Class I	0.000318231	30	NA	NA	94.2711426605202	NA	NA
Paranyline hydrochloride	5585-60-4	Cl.NC(=N)c1ccc(C=C2c3ccccc3-c3ccccc23)cc1	DTXSID00204445	YES	YES	NO	NO	High (Class III)	Genotoxic	5.94e-05	0.0025	NA	NA	0.0420875420875421	NA	NA
Iopodic acid	5587-89-3	CN(C)C=Nc1c(I)cc(I)c(CCC(O)=O)c1I	DTXSID0023167	NO	NO	NO	NO	High (Class III)	Cramer Class III	7.15e-05	1.5	NA	NA	20.979020979021	NA	NA
Ampyrimine	5587-93-9	Nc1nc(N)c2c(nc(N)nc2n1)-c1ccccc1	DTXSID00204465	YES	YES	NO	NO	High (Class III)	Genotoxic	3.03e-05	0.0025	NA	NA	0.0825082508250825	NA	NA
N-Nitrosomethyl(2-oxopropyl)amine	55984-51-5	CN(CC(C)=O)N=O	DTXSID0021048	YES	YES	NO	NO	High (Class III)	Genotoxic	0.000516996	0.0025	NA	NA	0.00483562735495052	NA	NA
Norspermidine	56-18-8	NCCCNCCCN	DTXSID0025440	NO	NO	NO	NO	High (Class III)	Cramer Class III	1.344957976	1.5	NA	15	0.00111527648206608	NA	11.1527648206608
3-Methylcholanthrene	56-49-5	Cc1ccc2cc3c(ccc4ccccc34)c3CCc1c23	DTXSID0020862	YES	YES	NO	NO	High (Class III)	Genotoxic	0.003708444	0.0025	NA	NA	0.000674137185299279	NA	NA
6-(Piperidine-1-sulfonyl)-quinazoline-2,4-diamine	56044-06-5	Nc1nc(N)c2cc(ccc2n1)S(=O)(=O)N1CCCCC1	DTXSID00204586	YES	YES	NO	NO	High (Class III)	Genotoxic	3.67e-05	0.0025	NA	NA	0.0681198910081744	NA	NA
Furodazole	56119-96-1	Cc1cc(=O)c2c3nc([nH]c3ccc2[nH]1)-c1ccco1	DTXSID00204662	YES	YES	NO	NO	High (Class III)	Genotoxic	3.17e-05	0.0025	NA	NA	0.0788643533123028	NA	NA
Tameticillin	56211-43-9	CCN(CC)CCOC(=O)[C@@H]1N2[C@H](SC1(C)C)[C@H](NC(=O)c1c(OC)cccc1OC)C2=O	DTXSID00204768	NO	NO	NO	NO	High (Class III)	Cramer Class III	5.73e-05	1.5	NA	NA	26.1780104712042	NA	NA
3-Methyl-2-butanone	563-80-4	CC(C)C(C)=O	DTXSID0022062	NO	NO	NO	NO	Low (Class I)	Cramer Class I	0.977076909	30	NA	NA	0.0307038266114628	NA	NA
Melengestrol	5633-18-1	CC(=O)[C@@]1(O)C(=C)C[C@H]2[C@@H]3C=C(C)C4=CC(=O)CC[C@]4(C)[C@H]3CC[C@]12C	DTXSID00204869	YES	YES	NO	NO	High (Class III)	Genotoxic	4.23e-05	0.0025	NA	NA	0.0591016548463357	NA	NA
Oxybutynin	5633-20-5	CCN(CC)CC#CCOC(=O)C(O)(C1CCCCC1)c1ccccc1	DTXSID0023406	NO	NO	NO	NO	High (Class III)	Cramer Class III	4.27e-05	1.5	NA	NA	35.1288056206089	NA	NA
6-Chlorooxindole	56341-37-8	Clc1ccc2CC(=O)Nc2c1	DTXSID00353003	NO	NO	NO	NO	High (Class III)	Cramer Class III	0.000318157	1.5	NA	NA	4.71465345725538	NA	NA
4,9-Dithiadodecane	56348-39-1	CCCSCCCCSCCC	DTXSID0021701	NO	NO	NO	NO	High (Class III)	Cramer Class III	0.000390146	1.5	NA	NA	3.84471454276092	NA	NA
Epirubicin	56420-45-2	COc1cccc2C(=O)c3c(O)c4C[C@](O)(C[C@H](O[C@H]5C[C@H](N)[C@@H](O)[C@H](C)O5)c4c(O)c3C(=O)c12)C(=O)CO	DTXSID0022987	YES	YES	NO	NO	High (Class III)	Genotoxic	6.49e-05	0.0025	NA	NA	0.0385208012326656	NA	NA
Isoprazone	56463-68-4	CC(C)C(=O)c1c(C)[nH]c(c1N)-c1ccccc1	DTXSID00205013	YES	YES	NO	NO	High (Class III)	Genotoxic	0.00022982	0.0025	NA	NA	0.0108780784962144	NA	NA
Thiocysteine	5652-32-4	N[C@@H](CSS)C(O)=O	DTXSID00205073	NO	NO	NO	NO	High (Class III)	Cramer Class III	0.000104203	1.5	NA	NA	14.3949790313139	NA	NA
Perhydroazonine	5661-71-2	C1CCCCNCCC1	DTXSID00205179	NO	NO	NO	NO	High (Class III)	Cramer Class III	0.000467555	1.5	NA	NA	3.20817871694239	NA	NA
Benzamide, N-(2,3-dimethylphenyl)-2-methyl-	56776-50-2	Cc1cccc(NC(=O)c2ccccc2C)c1C	DTXSID00205331	NO	NO	NO	NO	High (Class III)	Cramer Class III	0.000297638	1.5	NA	NA	5.03967907323662	NA	NA
Propylhydrazine hydrochloride	56795-66-5	Cl.CCCNN	DTXSID0021208	YES	YES	NO	NO	High (Class III)	Genotoxic	0.00028432	0.0025	NA	NA	0.00879290939786156	NA	NA
Meclizine	569-65-3	Cc1cccc(CN2CCN(CC2)C(c2ccccc2)c2ccc(Cl)cc2)c1	DTXSID0023242	NO	NO	NO	NO	High (Class III)	Cramer Class III	4.66e-05	1.5	NA	NA	32.1888412017167	NA	NA
Pentyl 3-methyl-2-butenoate	56922-72-6	CCCCCOC(=O)C=C(C)C	DTXSID00205472	NO	NO	NO	NO	Low (Class I)	Cramer Class I	0.000432472	30	NA	NA	69.3686527682717	NA	NA
1-Bromo-2,3-dichlorobenzene	56961-77-4	Clc1cccc(Br)c1Cl	DTXSID00205533	NO	NO	NO	NO	High (Class III)	Cramer Class III	8.77e-05	1.5	NA	NA	17.1037628278221	NA	NA
Phenobarbital sodium	57-30-7	[Na+].CCC1(C(=O)NC([O-])=NC1=O)c1ccccc1	DTXSID0021123	NO	NO	NO	NO	High (Class III)	Cramer Class III	2.18e-05	1.5	0.00375702726266979	NA	68.8073394495413	172.340700122468	NA
1,2-Propylene glycol	57-55-6	CC(O)CO	DTXSID0021206	NO	NO	NO	NO	Low (Class I)	Cramer Class I	331.0259265	30	NA	443	9.06273424477523e-05	NA	1.33826375681181
Sulfinpyrazone	57-96-5	O=C1C(CCS(=O)c2ccccc2)C(=O)N(N1c1ccccc1)c1ccccc1	DTXSID0023618	NO	NO	NO	NO	High (Class III)	Cramer Class III	4.18e-05	1.5	NA	NA	35.8851674641148	NA	NA
Tolclofos-methyl	57018-04-9	COP(=S)(OC)Oc1c(Cl)cc(C)cc1Cl	DTXSID0034776	NO	NO	NO	NO	High (Class III)	Cramer Class III	1.52e-05	1.5	NA	13.8	98.6842105263158	NA	907894.736842105
alpha-Chlorohydrin, (-)-	57090-45-6	OC[C@@H](O)CCl	DTXSID00205710	YES	YES	NO	NO	High (Class III)	Genotoxic	0.000123134	0.0025	NA	NA	0.0203030844445888	NA	NA
5beta-Dihydrotestosterone	571-22-2	C[C@]12CC[C@H]3[C@@H](CC[C@@H]4CC(=O)CC[C@]34C)[C@@H]1CC[C@@H]2O	DTXSID0022488	NO	NO	NO	NO	High (Class III)	Cramer Class III	3.47e-05	1.5	NA	NA	43.2276657060519	NA	NA
2,4,6,7-Tetrachlorodibenzofuran	57117-38-1	Clc1cc(Cl)c2oc3c(Cl)c(Cl)ccc3c2c1	DTXSID00205755	YES	YES	NO	NO	High (Class III)	Genotoxic	5.28e-05	0.0025	NA	NA	0.0473484848484848	NA	NA
Triclopyr triethylamine salt	57213-69-1	CCN(CC)CC.OC(=O)COc1nc(Cl)c(Cl)cc1Cl	DTXSID0034302	NO	NO	NO	NO	High (Class III)	Cramer Class III	2.74e-05	1.5	NA	30	54.7445255474453	NA	1094890.51094891
O-Formylcefamandole	57268-80-1	Cn1nnnc1SCC1=C(N2[C@H](SC1)[C@H](NC(=O)[C@H](OC=O)c1ccccc1)C2=O)C(O)=O	DTXSID00205891	NO	NO	NO	NO	High (Class III)	Cramer Class III	5.86e-05	1.5	NA	NA	25.5972696245734	NA	NA
3,4-Dichloro-1,2,5-thiadiazole	5728-20-1	Clc1nsnc1Cl	DTXSID00205896	NO	NO	NO	NO	High (Class III)	Cramer Class III	0.000307724	1.5	NA	NA	4.87449792671355	NA	NA
2,3,4-Trimethoxybenzoic acid	573-11-5	COc1ccc(C(O)=O)c(OC)c1OC	DTXSID00205912	NO	NO	NO	NO	Low (Class I)	Cramer Class I	0.000192068	30	NA	NA	156.194681050461	NA	NA
Fraxetin	574-84-5	COc1cc2ccc(=O)oc2c(O)c1O	DTXSID00205992	YES	YES	NO	NO	High (Class III)	Genotoxic	2.49e-05	0.0025	NA	NA	0.100401606425703	NA	NA
Phenol, tetrapropylene-	57427-55-1	CCCC(C)C(CCC)C(C)Cc1ccc(O)cc1	DTXSID0029765	NO	NO	NO	NO	Intermediate (Class II)	Cramer Class II	0.000244367	9	NA	NA	36.8298501843539	NA	NA
Benzyl alcohol, m-iodo-	57455-06-8	OCc1cccc(I)c1	DTXSID00206065	NO	NO	NO	NO	High (Class III)	Cramer Class III	0.00015513	1.5	NA	NA	9.66930961129376	NA	NA
Chemosol	57571-01-4	[2H]O[2H].OC(=O)CC(O)(CC(O)=O)C(O)=O	DTXSID00206202	NO	NO	NO	NO	High (Class III)	Cramer Class III	0.000264153	1.5	NA	NA	5.67852721718095	NA	NA
3-Methylbutanal methylformylhydrazone	57590-21-3	CC(C)C\C=N\N(C)C=O	DTXSID0020860	YES	YES	NO	NO	High (Class III)	Genotoxic	0.000266923	0.0025	NA	NA	0.0093659969354458	NA	NA
1,2,3,6,7,8-Hexachlorodibenzo-p-dioxin	57653-85-7	Clc1cc2Oc3c(Cl)c(Cl)c(Cl)cc3Oc2c(Cl)c1Cl	DTXSID0023824	NO	NO	NO	NO	High (Class III)	Cramer Class III	2.73e-05	1.5	NA	NA	54.9450549450549	NA	NA
Nisoxetine hydrochloride	57754-86-6	Cl.CNCCC(Oc1ccccc1OC)c1ccccc1	DTXSID00110037	NO	NO	NO	NO	High (Class III)	Cramer Class III	3.24e-05	1.5	NA	NA	46.2962962962963	NA	NA
Brotizolam	57801-81-7	Cc1nnc2CN=C(c3cc(Br)sc3-n12)c1ccccc1Cl	DTXSID0022692	NO	NO	NO	NO	High (Class III)	Cramer Class III	4.14e-05	1.5	NA	NA	36.231884057971	NA	NA
Diloxanide	579-38-4	CN(C(=O)C(Cl)Cl)c1ccc(O)cc1	DTXSID0022939	YES	YES	NO	NO	High (Class III)	Genotoxic	5.32e-05	0.0025	NA	NA	0.0469924812030075	NA	NA
Adinazolam mesylate	57938-82-6	CS(O)(=O)=O.CN(C)Cc1nnc2CN=C(c3ccccc3)c3cc(Cl)ccc3-n12	DTXSID00206641	NO	NO	NO	NO	High (Class III)	Cramer Class III	4.2e-05	1.5	NA	NA	35.7142857142857	NA	NA
Caffeine	58-08-2	Cn1cnc2n(C)c(=O)n(C)c(=O)c12	DTXSID0020232	NO	NO	NO	NO	High (Class III)	Cramer Class III	0.000367546	1.5	0.345214693546983	10.1	4.08112181876554	939.242145328701	27479.553579688
D-Xylose	58-86-6	O[C@@H]1COC(O)[C@H](O)[C@H]1O	DTXSID0023745	NO	NO	NO	NO	Low (Class I)	Cramer Class I	0.000258094	30	NA	NA	116.236719954745	NA	NA
Chlorothiazide	58-94-6	NS(=O)(=O)c1cc2c(cc1Cl)N=CNS2(=O)=O	DTXSID0022800	NO	NO	NO	NO	High (Class III)	Cramer Class III	3.91e-05	1.5	NA	NA	38.3631713554987	NA	NA
2,6-Dimethylnaphthalene	581-42-0	Cc1ccc2cc(C)ccc2c1	DTXSID0029187	NO	NO	NO	NO	High (Class III)	Cramer Class III	0.009859447	1.5	NA	NA	0.152138350152904	NA	NA
2,3'-Bipyridine	581-50-0	c1ccc(nc1)-c1cccnc1	DTXSID00206823	NO	NO	NO	NO	High (Class III)	Cramer Class III	0.000207281	1.5	NA	NA	7.23655327791742	NA	NA
3-Methoxybenzamide	5813-86-5	COc1cccc(c1)C(N)=O	DTXSID00206848	NO	NO	NO	NO	High (Class III)	Cramer Class III	0.000174833	1.5	NA	NA	8.5796159763889	NA	NA
Benzoyl azide	582-61-6	[N-]=[N+]=NC(=O)c1ccccc1	DTXSID00206944	YES	YES	NO	NO	High (Class III)	Genotoxic	0.000382132	0.0025	NA	NA	0.00654224194780861	NA	NA
1,2-Dibromobenzene	583-53-9	Brc1ccccc1Br	DTXSID0022064	NO	NO	NO	NO	High (Class III)	Cramer Class III	0.000150974	1.5	NA	NA	9.93548558029859	NA	NA
Arasertaconazole	583057-48-1	Clc1ccc([C@H](Cn2ccnc2)OCc2csc3c(Cl)cccc23)c(Cl)c1	DTXSID00207032	NO	NO	NO	NO	High (Class III)	Cramer Class III	5.21e-05	1.5	NA	NA	28.7907869481766	NA	NA
2'-Methylbenzanilide	584-70-3	Cc1ccccc1NC(=O)c1ccccc1	DTXSID00207113	NO	NO	NO	NO	High (Class III)	Cramer Class III	7.67e-05	1.5	NA	NA	19.5567144719687	NA	NA
2,2-Dimethylbutyryl chloride	5856-77-9	CCC(C)(C)C(Cl)=O	DTXSID00207274	YES	YES	NO	NO	High (Class III)	Genotoxic	0.000307715	0.0025	NA	NA	0.00812440082543912	NA	NA
Terpinolene	586-62-9	CC(C)=C1CCC(C)=CC1	DTXSID0027222	NO	NO	NO	NO	Low (Class I)	Cramer Class I	0.000417151	30	NA	30	71.9164043715585	NA	71916.4043715585
Cupric sebacate	58783-12-3	[Cu++].[O-]C(=O)CCCCCCCCC([O-])=O	DTXSID00207512	NO	NO	NO	NO	High (Class III)	Cramer Class III	0.000164081	1.5	NA	NA	9.14182629311133	NA	NA
4-Dimethylaminophenol hydrochloride	5882-48-4	Cl.CN(C)c1ccc(O)cc1	DTXSID00207552	YES	YES	NO	NO	High (Class III)	Genotoxic	0.000154814	0.0025	NA	NA	0.0161484103504851	NA	NA
4-Ethylaniline	589-16-2	CCc1ccc(N)cc1	DTXSID0022066	YES	YES	NO	NO	High (Class III)	Genotoxic	0.000279062	0.0025	NA	NA	0.00895858268055128	NA	NA
1-Butylpyrrole	589-33-3	CCCCn1cccc1	DTXSID00207633	NO	NO	NO	NO	High (Class III)	Cramer Class III	0.000224978	1.5	NA	NA	6.66731858226138	NA	NA
alpha-Vitamin E	59-02-9	CC(C)CCC[C@@H](C)CCC[C@@H](C)CCC[C@]1(C)CCc2c(C)c(O)c(C)c(C)c2O1	DTXSID0026339	NO	NO	NO	NO	Intermediate (Class II)	Cramer Class II	0.014210532	9	NA	120	0.633333080000101	NA	8444.44106666802
D-​Galactose	59-23-4	OC[C@H]1OC(O)[C@H](O)[C@@H](O)[C@H]1O	DTXSID0023088	NO	NO	NO	NO	Low (Class I)	Cramer Class I	0.099294706	30	NA	NA	0.30213091118876	NA	NA
Folic acid	59-30-3	Nc1nc(=O)c2nc(CNc3ccc(cc3)C(=O)N[C@@H](CCC(O)=O)C(O)=O)cnc2[nH]1	DTXSID0022519	NO	NO	NO	NO	High (Class III)	Cramer Class III	0.000967306	1.5	NA	NA	1.55069853800142	NA	NA
4,6-Dimethyl-2-(5-nitro-2-furyl) pyrimidine	59-35-8	Cc1cc(C)nc(n1)-c1ccc(o1)[N+]([O-])=O	DTXSID0020496	YES	YES	NO	NO	High (Class III)	Genotoxic	8.86e-05	0.0025	NA	NA	0.0282167042889391	NA	NA
Phenoxybenzamine	59-96-1	CC(COc1ccccc1)N(CCCl)Cc1ccccc1	DTXSID0023458	YES	YES	NO	NO	High (Class III)	Genotoxic	2.84e-05	0.0025	NA	NA	0.0880281690140845	NA	NA
1-Methylcyclohexanol	590-67-0	CC1(O)CCCCC1	DTXSID00207739	NO	NO	NO	NO	High (Class III)	Cramer Class III	0.000522191	1.5	NA	NA	2.87251216508902	NA	NA
Nafazatrom	59040-30-1	CC1=NN(CCOc2ccc3ccccc3c2)C(=O)C1	DTXSID00207794	NO	NO	NO	NO	High (Class III)	Cramer Class III	6.36e-05	1.5	NA	NA	23.5849056603774	NA	NA
2,3,5,6,2',3',5',6'-Octabromobiphenyl	59080-41-0	Brc1cc(Br)c(Br)c(c1Br)-c1c(Br)c(Br)cc(Br)c1Br	DTXSID00207815	NO	NO	NO	NO	High (Class III)	Cramer Class III	4.35e-05	1.5	NA	NA	34.4827586206897	NA	NA
Ammonium thioacetate	59094-65-4	[NH4+].CC([O-])=S	DTXSID00207835	NO	NO	NO	NO	High (Class III)	Cramer Class III	0.000324796	1.5	NA	NA	4.61828347639749	NA	NA
2-Hexanone	591-78-6	CCCCC(C)=O	DTXSID0022068	NO	NO	NO	NO	Intermediate (Class II)	Cramer Class II	0.000353441	9	NA	150	25.463938818643	NA	424398.980310717
Pyridoxal calcium phosphate	5913-70-2	[Ca++].Cc1ncc(COP([O-])([O-])=O)c(C=O)c1O	DTXSID00207870	YES	YES	NO	YES	High (Class III)	Genotoxic	2.95e-05	0.0025	NA	NA	0.0847457627118644	NA	NA
4-Pentenenitrile	592-51-8	C=CCCC#N	DTXSID0027228	NO	NO	NO	NO	High (Class III)	Cramer Class III	0.076465021	1.5	NA	NA	0.0196168127646234	NA	NA
Aminophenazone 2,5-dihydroxybenzoate	59302-11-3	OC(=O)c1cc(O)ccc1O.CN(C)c1c(C)n(C)n(-c2ccccc2)c1=O	DTXSID00208044	YES	YES	NO	NO	High (Class III)	Genotoxic	2.76e-05	0.0025	NA	NA	0.0905797101449275	NA	NA
Sodium 3-amino-4-chlorobenzenesulphonate	59312-69-5	[Na+].Nc1cc(ccc1Cl)S([O-])(=O)=O	DTXSID00208049	NO	NO	NO	NO	High (Class III)	Cramer Class III	6.13e-05	1.5	NA	NA	24.4698205546493	NA	NA
Pentyl decanoate	5933-87-9	CCCCCCCCCC(=O)OCCCCC	DTXSID00208064	NO	NO	NO	NO	Low (Class I)	Cramer Class I	0.000510716	30	NA	NA	58.7410615684647	NA	NA
L-Histidine hydrochloride monohydrate	5934-29-2	O.Cl.N[C@@H](Cc1cnc[nH]1)C(O)=O	DTXSID00208089	NO	NO	NO	NO	High (Class III)	Cramer Class III	0.00018021	1.5	NA	NA	8.3236224404861	NA	NA
Trimethyl phosphine	594-09-2	CP(C)C	DTXSID00208120	NO	NO	NO	NO	High (Class III)	Cramer Class III	0.0002457	1.5	NA	NA	6.1050061050061	NA	NA
Tribromochloromethane	594-15-0	ClC(Br)(Br)Br	DTXSID0024347	NO	NO	NO	NO	High (Class III)	Cramer Class III	0.000119739	1.5	NA	NA	12.5272467617067	NA	NA
2-Chloro-2-methylpropionic acid	594-58-1	CC(C)(Cl)C(O)=O	DTXSID00208125	NO	NO	NO	NO	High (Class III)	Cramer Class III	0.000206381	1.5	NA	NA	7.26811092106347	NA	NA
2-(t-Butyl)-pyridine	5944-41-2	CC(C)(C)c1ccccn1	DTXSID00208160	NO	NO	NO	NO	High (Class III)	Cramer Class III	0.000103473	1.5	NA	NA	14.4965353280566	NA	NA
Cinchonidine hydrochloride dihydrate	5948-95-8	O.O.Cl.O[C@@H]([C@@H]1C[C@@H]2CCN1C[C@@H]2C=C)c1ccnc2ccccc12	DTXSID00208180	NO	NO	NO	NO	High (Class III)	Cramer Class III	3.52e-05	1.5	NA	NA	42.6136363636364	NA	NA
2,2-Dimethylbutanoic acid	595-37-9	CCC(C)(C)C(O)=O	DTXSID0032811	NO	NO	NO	NO	Low (Class I)	Cramer Class I	0.008923106	30	NA	NA	3.36205800984545	NA	NA
1-Amino-2-naphthol-4-sodium sulfonate	5959-58-0	[Na+].Nc1c(O)cc(c2ccccc12)S([O-])(=O)=O	DTXSID00208261	NO	NO	NO	NO	High (Class III)	Cramer Class III	3.87e-05	1.5	NA	NA	38.7596899224806	NA	NA
Ketobemidone hydrochloride	5965-49-1	Cl.CCC(=O)C1(CCN(C)CC1)c1cccc(O)c1	DTXSID00208327	NO	NO	NO	NO	High (Class III)	Cramer Class III	2.95e-05	1.5	NA	NA	50.8474576271187	NA	NA
Thiodicarb	59669-26-0	CS\C(C)=N\OC(=O)N(C)SN(C)C(=O)O\N=C(/C)SC	DTXSID0032578	NO	NO	NO	NO	High (Class III)	Cramer Class III	0.000550105	1.5	NA	0.5	2.72675216549568	NA	908.917388498559
Thiomorpholine hydrochloride	5967-90-8	Cl.C1CSCCN1	DTXSID00208362	NO	NO	NO	NO	High (Class III)	Cramer Class III	0.000413449	1.5	NA	NA	3.62801699846898	NA	NA
Ethyl 2,2-dimethylacetoacetate	597-04-6	CCOC(=O)C(C)(C)C(C)=O	DTXSID00208403	NO	NO	NO	NO	Low (Class I)	Cramer Class I	0.000426022	30	NA	NA	70.4188985545347	NA	NA
Camostat mesylate	59721-29-8	CS(O)(=O)=O.CN(C)C(=O)COC(=O)Cc1ccc(OC(=O)c2ccc(NC(N)=N)cc2)cc1	DTXSID0020238	NO	NO	NO	NO	High (Class III)	Cramer Class III	7.18e-05	1.5	NA	NA	20.891364902507	NA	NA
Fexinidazole	59729-37-2	CSc1ccc(OCc2ncc(n2C)[N+]([O-])=O)cc1	DTXSID00208448	YES	YES	NO	NO	High (Class III)	Genotoxic	3.34e-05	0.0025	NA	NA	0.0748502994011976	NA	NA
3-Methylbuta-1,2-diene	598-25-4	CC(C)=C=C	DTXSID00208529	NO	NO	NO	NO	Low (Class I)	Cramer Class I	0.000254006	30	NA	NA	118.107446280797	NA	NA
2-Chloropropanoic acid	598-78-7	CC(Cl)C(O)=O	DTXSID0021545	YES	YES	NO	NO	High (Class III)	Genotoxic	0.00606379	0.0025	NA	NA	0.000412283406912179	NA	NA
Piperazine dihydrobromide	59813-05-7	Br.Br.C1CNCCN1	DTXSID00208549	NO	NO	NO	NO	High (Class III)	Cramer Class III	0.000533027	1.5	NA	NA	2.81411635808317	NA	NA
Isonipecotic acid hydrochloride	5984-56-5	Cl.OC(=O)C1CCNCC1	DTXSID00208564	NO	NO	NO	NO	High (Class III)	Cramer Class III	0.000123555	1.5	NA	NA	12.1403423576545	NA	NA
Ciprefadol	59889-36-0	Oc1cccc(c1)[C@@]12CCCC[C@H]1CN(CC1CC1)CC2	DTXSID00208605	NO	NO	NO	NO	High (Class III)	Cramer Class III	3.41e-05	1.5	NA	NA	43.9882697947214	NA	NA
Sulfasalazine	599-79-1	OC(=O)c1cc(ccc1O)\N=N\c1ccc(cc1)S(=O)(=O)Nc1ccccn1	DTXSID0021256	YES	YES	NO	NO	High (Class III)	Genotoxic	7.25e-05	0.0025	0.0137894062943075	NA	0.0344827586206897	190.19870750769	NA
1-Amino-4-((4-chloro-3-sulphophenyl)amino)-9,10-dihydro-9,10-dioxoanthracene-2-sulphonic acid	59969-87-8	Nc1c(cc(Nc2ccc(Cl)c(c2)S(O)(=O)=O)c2C(=O)c3ccccc3C(=O)c12)S(O)(=O)=O	DTXSID00208685	YES	YES	NO	NO	High (Class III)	Genotoxic	8.76e-05	0.0025	NA	NA	0.0285388127853881	NA	NA
Fusidic acid	6/3/6990	C[C@@H]1[C@H](O)CC[C@@]2(C)[C@H]1CC[C@@]1(C)[C@H]2[C@H](O)C[C@H]2\C([C@H](C[C@]12C)OC(C)=O)=C(/CCC=C(C)C)C(O)=O	DTXSID0023086	NO	NO	NO	NO	High (Class III)	Cramer Class III	0.000371632	1.5	NA	NA	4.03625091488354	NA	NA
Aminocaproic acid	60-32-2	NCCCCCC(O)=O	DTXSID0020070	NO	NO	NO	NO	Low (Class I)	Cramer Class I	0.057846559	30	NA	NA	0.518613388913937	NA	NA
Mecamylamine	60-40-2	CNC1(C)C2CCC(C2)C1(C)C	DTXSID0023240	NO	NO	NO	NO	High (Class III)	Cramer Class III	0.003203506	1.5	NA	NA	0.468236987850187	NA	NA
2H-1,3,2-Oxazaphosphorin-2-amine, N,N-bis(2-chloroethyl)tetrahydro-, 2-oxide, (R)-	60030-72-0	ClCCN(CCCl)[P@@]1(=O)NCCCO1	DTXSID00208761	YES	YES	NO	YES	High (Class III)	Genotoxic	3.11e-05	0.0025	NA	NA	0.0803858520900322	NA	NA
Tiazofurin	60084-10-8	NC(=O)c1csc(n1)[C@@H]1O[C@H](CO)[C@@H](O)[C@H]1O	DTXSID00208827	NO	NO	NO	NO	High (Class III)	Cramer Class III	3.11e-05	1.5	NA	NA	48.2315112540193	NA	NA
Ethylmalonic acid	601-75-2	CCC(C(O)=O)C(O)=O	DTXSID00208842	NO	NO	NO	NO	Low (Class I)	Cramer Class I	0.000182943	30	NA	NA	163.985503681475	NA	NA
1,3-Dichloro-2-nitrobenzene	601-88-7	[O-][N+](=O)c1c(Cl)cccc1Cl	DTXSID00208847	NO	NO	NO	NO	High (Class III)	Cramer Class III	0.000104318	1.5	NA	NA	14.3791100289499	NA	NA
Gabapentin	60142-96-3	NCC1(CC(O)=O)CCCCC1	DTXSID0020074	NO	NO	NO	NO	High (Class III)	Cramer Class III	2.03e-05	1.5	NA	NA	73.8916256157636	NA	NA
4-Methoxyquinoline	607-31-8	COc1ccnc2ccccc12	DTXSID00334791	NO	NO	NO	NO	High (Class III)	Cramer Class III	0.000156996	1.5	NA	NA	9.55438355117328	NA	NA
5-Nitroisoquinoline	607-32-9	[O-][N+](=O)c1cccc2cnccc12	DTXSID00209511	YES	YES	NO	NO	High (Class III)	Genotoxic	0.000144965	0.0025	NA	NA	0.0172455420273859	NA	NA
2-Methyl-1,3-benzenediol	608-25-3	Cc1c(O)cccc1O	DTXSID0025571	NO	NO	NO	NO	High (Class III)	Cramer Class III	0.000107152	1.5	NA	100	13.9988054352695	NA	933253.695684635
Lisdexamfetamine	608137-32-2	C[C@@H](Cc1ccccc1)NC(=O)[C@@H](N)CCCCN	DTXSID00209652	NO	NO	NO	NO	High (Class III)	Cramer Class III	3.15e-05	1.5	NA	NA	47.6190476190476	NA	NA
1H-1,2,4-Triazole, 1-benzyl-	6085-94-5	C(c1ccccc1)n1cncn1	DTXSID00209692	NO	NO	NO	NO	High (Class III)	Cramer Class III	0.00033586	1.5	NA	NA	4.46614660870601	NA	NA
6H-Dibenzo(b,d)pyran-1-ol, 6a-beta,7,8,10-a-beta-tetrahydro-3-pentyl-6,6,9-trimethyl-, (+-)-Z-	6087-73-6	CCCCCc1cc(O)c2[C@H]3C=C(C)CC[C@H]3C(C)(C)Oc2c1	DTXSID00209718	NO	NO	NO	NO	High (Class III)	Cramer Class III	3.76e-05	1.5	NA	NA	39.8936170212766	NA	NA
11-methyldodecyl 3,5,5-trimethylhexanoate	60892-53-7	CC(C)CCCCCCCCCCOC(=O)CC(C)CC(C)(C)C	DTXSID00275958	NO	NO	NO	NO	Low (Class I)	Cramer Class I	0.000239124	30	NA	NA	125.457921413158	NA	NA
Phenol, 2,4-dichloro-6-nitro-	609-89-2	Oc1c(Cl)cc(Cl)cc1[N+]([O-])=O	DTXSID00209738	YES	YES	NO	NO	High (Class III)	Genotoxic	0.000100506	0.0025	NA	NA	0.0248741368674507	NA	NA
Butanethioic acid, 3-methyl-, S-(2-methylbutyl) ester, (S)-	60949-23-7	CC[C@H](C)CSC(=O)CC(C)C	DTXSID00209778	NO	NO	NO	NO	Low (Class I)	Cramer Class I	0.000278285	30	NA	NA	107.803151445461	NA	NA
Methylene blue	61-73-4	[Cl-].CN(C)c1ccc2nc3ccc(cc3[s+]c2c1)N(C)C	DTXSID0023296	YES	YES	NO	NO	High (Class III)	Genotoxic	0.00093107	0.0025	0.641068647221158	NA	0.00268508275425049	688.528947577688	NA
Amitrole	61-82-5	Nc1nc[nH]n1	DTXSID0020076	YES	YES	NO	NO	High (Class III)	Genotoxic	0.000225679	0.0025	NA	0.1	0.0110776811311642	NA	443.107245246567
2-Nitrobenzamide	610-15-1	NC(=O)c1ccccc1[N+]([O-])=O	DTXSID0025733	YES	YES	NO	NO	High (Class III)	Genotoxic	2.11e-05	0.0025	NA	NA	0.118483412322275	NA	NA
1-Aminoanthracene	610-49-1	Nc1cccc2cc3ccccc3cc12	DTXSID00209859	YES	YES	NO	NO	High (Class III)	Genotoxic	0.000170513	0.0025	NA	NA	0.0146616387020344	NA	NA
1-Nitroso-3,5-dimethyl-4-benzoylpiperazine	61034-40-0	CC1CN(CC(C)N1C(=O)c1ccccc1)N=O	DTXSID0020993	YES	YES	NO	NO	High (Class III)	Genotoxic	0.000125563	0.0025	NA	NA	0.0199103239011492	NA	NA
Benzoic acid, 3,5-dichloro-4-hydroxy-, disodium salt	61055-25-2	[Na+].[Na+].[O-]C(=O)c1cc(Cl)c([O-])c(Cl)c1	DTXSID00209935	NO	NO	NO	NO	High (Class III)	Cramer Class III	0.000148164	1.5	NA	NA	10.1239167409087	NA	NA
4-Methoxybenzophenone	611-94-9	COc1ccc(cc1)C(=O)c1ccccc1	DTXSID00209995	NO	NO	NO	NO	High (Class III)	Cramer Class III	0.000293942	1.5	NA	NA	5.10304753999088	NA	NA
L-ddA	61246-68-2	Nc1ncnc2n(cnc12)[C@@H]1CC[C@H](CO)O1	DTXSID00332813	YES	YES	NO	NO	High (Class III)	Genotoxic	2.81e-05	0.0025	NA	NA	0.0889679715302491	NA	NA
o-Phenylenediacetonitrile	613-73-0	N#CCc1ccccc1CC#N	DTXSID00210203	NO	NO	NO	NO	High (Class III)	Cramer Class III	0.000133203	1.5	NA	NA	11.2610076349632	NA	NA
Hexane, 3-methyl-, (3S)-	6131-24-4	CCC[C@@H](C)CC	DTXSID00348535	NO	NO	NO	NO	Low (Class I)	Cramer Class I	0.000200962	30	NA	NA	149.281953802211	NA	NA
Phosphoric acid, diethyl p-(methylsulfonyl)phenyl ester	6132-17-8	CCOP(=O)(OCC)Oc1ccc(cc1)S(C)(=O)=O	DTXSID00210223	NO	NO	NO	YES	High (Class III)	Anti-cholinesterase	0.000261319	0.3	NA	NA	1.148022149174	NA	NA
Mirtazapine	61337-67-5	CN1CCN2C(C1)c1ccccc1Cc1cccnc21	DTXSID0023325	NO	NO	NO	NO	High (Class III)	Cramer Class III	3.15e-05	1.5	NA	NA	47.6190476190476	NA	NA
Triprolidine hydrochloride monohydrate	6138-79-0	O.Cl.Cc1ccc(cc1)C(=C/CN1CCCC1)\c1ccccn1	DTXSID0021410	NO	NO	NO	NO	High (Class III)	Cramer Class III	2.34e-05	1.5	NA	NA	64.1025641025641	NA	NA
1-D-Alanyl-L-proline	61430-12-4	C[C@@H](N)C(=O)N1CCC[C@H]1C(O)=O	DTXSID00210369	NO	NO	NO	NO	High (Class III)	Cramer Class III	2.22e-05	1.5	NA	NA	67.5675675675676	NA	NA
Propyl 2-furoate	615-10-1	CCCOC(=O)c1ccco1	DTXSID00210465	NO	NO	NO	NO	High (Class III)	Cramer Class III	0.000611436	1.5	NA	NA	2.45324122230291	NA	NA
Dipropyl oxalate	615-98-5	CCCOC(=O)C(=O)OCCC	DTXSID00210480	NO	NO	NO	NO	Low (Class I)	Cramer Class I	0.000277813	30	NA	NA	107.98630733623	NA	NA
Phenacaine hydrochloride [USP]	6153-19-1	O.Cl.CCOc1ccc(N\C(C)=N\c2ccc(OCC)cc2)cc1	DTXSID00210521	NO	NO	NO	NO	High (Class III)	Cramer Class III	6.17e-05	1.5	NA	NA	24.3111831442464	NA	NA
2-Benzylmalonate	616-75-1	OC(=O)C(Cc1ccccc1)C(O)=O	DTXSID00210607	NO	NO	NO	NO	Low (Class I)	Cramer Class I	0.000189583	30	NA	NA	158.242036469515	NA	NA
2-ethoxy-2-oxoacetic acid	617-37-8	CCOC(=O)C(O)=O	DTXSID00275731	NO	NO	NO	NO	Low (Class I)	Cramer Class I	0.000233219	30	NA	NA	128.634459456562	NA	NA
2-Chloro-1,4-diaminobenzene sulfate (1:1)	61702-44-1	OS(O)(=O)=O.Nc1ccc(N)c(Cl)c1	DTXSID0020284	YES	YES	NO	NO	High (Class III)	Genotoxic	0.00056858	0.0025	NA	NA	0.0043969186394175	NA	NA
Tetraethyl ethylenetetracarboxylate	6174-95-4	CCOC(=O)C(C(=O)OCC)=C(C(=O)OCC)C(=O)OCC	DTXSID00210743	NO	NO	NO	NO	Low (Class I)	Cramer Class I	0.000272349	30	NA	NA	110.152781908507	NA	NA
6-(Dimethylamino)-2-(2-(2,5-dimethyl-1-phenyl-1H-pyrrol-3-yl)vinyl)-1-methylquinolinium methyl sulphate	61791-77-3	COS([O-])(=O)=O.CN(C)c1ccc2[n+](C)c(C=Cc3cc(C)n(c3C)-c3ccccc3)ccc2c1	DTXSID00210788	YES	YES	NO	NO	High (Class III)	Genotoxic	4.57e-05	0.0025	NA	NA	0.0547045951859956	NA	NA
F2616-1074	6183-84-2	Cc1ccc(NC(=O)C(=O)NCCN2CCOCC2)c(C)c1	DTXSID00367509	NO	NO	NO	NO	High (Class III)	Cramer Class III	3.65e-05	1.5	NA	NA	41.0958904109589	NA	NA
Cyclopropanecarboxylic acid, 3-(2,2-dichloroethenyl)-2,2-dimethyl-, methyl ester	61898-95-1	COC(=O)C1C(C=C(Cl)Cl)C1(C)C	DTXSID0028113	NO	NO	NO	NO	High (Class III)	Cramer Class III	0.000336575	1.5	NA	450	4.45665899130952	NA	1336997.69739285
3,4-Diaminobenzoic acid	619-05-6	Nc1ccc(cc1N)C(O)=O	DTXSID00210920	YES	YES	NO	NO	High (Class III)	Genotoxic	9.77e-05	0.0025	NA	NA	0.0255885363357216	NA	NA
3-Ethylphenol	620-17-7	CCc1cccc(O)c1	DTXSID0022480	NO	NO	NO	NO	Low (Class I)	Cramer Class I	0.019766679	30	NA	NA	1.51770562976209	NA	NA
5-Amino-3-sulfosalicylic acid	6201-87-2	Nc1cc(C(O)=O)c(O)c(c1)S(O)(=O)=O	DTXSID0024507	NO	NO	NO	NO	Low (Class I)	Cramer Class I	0.013272296	30	NA	NA	2.26034741841201	NA	NA
N,2-Diphenylacetamide	621-06-7	O=C(Cc1ccccc1)Nc1ccccc1	DTXSID00280002	NO	NO	NO	NO	High (Class III)	Cramer Class III	0.000135515	1.5	NA	NA	11.0688853632439	NA	NA
3-Ethoxyaniline	621-33-0	CCOc1cccc(N)c1	DTXSID0025862	YES	YES	NO	NO	High (Class III)	Genotoxic	0.004484625	0.0025	NA	NA	0.00055746021127742	NA	NA
Dihydro-3-coumaric acid	621-54-5	OC(=O)CCc1cccc(O)c1	DTXSID00211154	NO	NO	NO	NO	Low (Class I)	Cramer Class I	0.000167506	30	NA	NA	179.098062158967	NA	NA
Tripentylamine	621-77-2	CCCCCN(CCCCC)CCCCC	DTXSID0026177	NO	NO	NO	NO	Low (Class I)	Cramer Class I	0.283032838	30	NA	NA	0.105994767999323	NA	NA
Benzyl carbamate	621-84-1	NC(=O)OCc1ccccc1	DTXSID00211159	YES	YES	YES	NO	Low (Class I)	Genotoxic	0.000188368	0.0025	NA	NA	0.0132718933152128	NA	NA
Benzyl isothiocyanate	622-78-6	S=C=NCc1ccccc1	DTXSID0020155	YES	YES	NO	NO	High (Class III)	Genotoxic	0.016214011	0.0025	NA	NA	0.000154187634386087	NA	NA
Glycine hydriodide-iodine	6227-40-3	I.I.NCC(O)=O	DTXSID00211336	NO	NO	NO	NO	High (Class III)	Cramer Class III	0.000176605	1.5	NA	NA	8.49353076073724	NA	NA
Potassium hydrogen 2-sulphonatobenzoate	62473-97-6	[K+].OC(=O)c1ccccc1S([O-])(=O)=O	DTXSID00211513	NO	NO	NO	NO	High (Class III)	Cramer Class III	5.08e-05	1.5	NA	NA	29.5275590551181	NA	NA
1,1-Dimethyl-3-oxobutylammonium hydrogen oxalate	625-03-6	OC(=O)C(O)=O.CC(=O)CC(C)(C)N	DTXSID00211533	NO	NO	NO	NO	High (Class III)	Cramer Class III	0.000159015	1.5	NA	NA	9.43307235166494	NA	NA
2-Methylheptan-2-ol	625-25-2	CCCCCC(C)(C)O	DTXSID00211538	NO	NO	NO	NO	High (Class III)	Cramer Class III	0.000657886	1.5	NA	NA	2.2800302788021	NA	NA
Isovaleronitrile	625-28-5	CC(C)CC#N	DTXSID0021620	NO	NO	NO	NO	High (Class III)	Cramer Class III	0.023387095	1.5	NA	NA	0.0641379359001193	NA	NA
2,5-Diiodothiophene	625-88-7	Ic1ccc(I)s1	DTXSID00211553	NO	NO	NO	NO	High (Class III)	Cramer Class III	0.000179015	1.5	NA	NA	8.37918610172332	NA	NA
Pradefovir Mesylate	625095-61-6	CS(O)(=O)=O.Nc1ncnc2n(CCOC[P@@]3(=O)OCC[C@H](O3)c3cccc(Cl)c3)cnc12	DTXSID00211558	YES	YES	NO	NO	High (Class III)	Genotoxic	5.06e-05	0.0025	NA	NA	0.0494071146245059	NA	NA
Disodium 3,3'-dithiobispropionate	62574-16-7	[Na+].[Na+].[O-]C(=O)CCSSCCC([O-])=O	DTXSID00211614	NO	NO	NO	NO	High (Class III)	Cramer Class III	9.64e-05	1.5	NA	NA	15.5601659751037	NA	NA
p-Chlorotoluene-alpha-thiol	6258-66-8	SCc1ccc(Cl)cc1	DTXSID00211619	NO	NO	NO	NO	High (Class III)	Cramer Class III	0.000148274	1.5	NA	NA	10.116406113007	NA	NA
Butane, 1-methoxy-3-methyl-	626-91-5	COCCC(C)C	DTXSID00211654	NO	NO	NO	NO	Low (Class I)	Cramer Class I	0.000254262	30	NA	NA	117.988531514737	NA	NA
2-Amino-6-chloro-4-nitrophenol hydrochloride	62625-14-3	Cl.Nc1cc(cc(Cl)c1O)[N+]([O-])=O	DTXSID0024472	YES	YES	NO	NO	High (Class III)	Genotoxic	9.01e-05	0.0025	NA	NA	0.0277469478357381	NA	NA
Trimethylamine oxide dihydrate	62637-93-8	O.O.C[N+](C)(C)[O-]	DTXSID00211694	NO	NO	NO	NO	High (Class III)	Cramer Class III	0.000407823	1.5	NA	NA	3.67806621990422	NA	NA
Isoamyl isothiocyanate	628-03-5	CC(C)CCN=C=S	DTXSID00211876	YES	YES	NO	NO	High (Class III)	Genotoxic	0.000515446	0.0025	NA	NA	0.00485016859186025	NA	NA
(2R,3R,4R,5S)-6-(Methylamino)hexane-1,2,3,4,5-pentol	6284-40-8	CNC[C@H](O)[C@@H](O)[C@H](O)[C@H](O)CO	DTXSID0023244	NO	NO	NO	NO	High (Class III)	Cramer Class III	0.131868295	1.5	NA	1000	0.0113749859281945	NA	7583.32395212966
3,4-Dichlorobenzaldehyde	6287-38-3	Clc1ccc(C=O)cc1Cl	DTXSID0024971	YES	YES	NO	NO	High (Class III)	Genotoxic	0.035807648	0.0025	NA	NA	6.98174870351719e-05	NA	NA
Heptanenitrile	629-08-3	CCCCCCC#N	DTXSID0021599	NO	NO	NO	NO	High (Class III)	Cramer Class III	0.017159583	1.5	NA	NA	0.0874147116512097	NA	NA
1-Pentadecanol	629-76-5	CCCCCCCCCCCCCCCO	DTXSID0027270	NO	NO	NO	NO	Low (Class I)	Cramer Class I	0.051741789	30	NA	NA	0.579802140200448	NA	NA
Heptadecanal	629-90-3	CCCCCCCCCCCCCCCCC=O	DTXSID00212080	YES	YES	NO	NO	Low (Class I)	Genotoxic	0.000534157	0.0025	NA	NA	0.0046802719050766	NA	NA
1-Eicosanol	629-96-9	CCCCCCCCCCCCCCCCCCCCO	DTXSID0027272	NO	NO	NO	NO	Low (Class I)	Cramer Class I	1.908447866	30	NA	3	0.0157195805735466	NA	1.57195805735466
Parconazole hydrochloride	62973-77-7	Cl.Clc1ccc(c(Cl)c1)[C@]1(Cn2ccnc2)OC[C@@H](COCC#C)O1	DTXSID00212181	NO	NO	NO	NO	High (Class III)	Cramer Class III	9.12e-05	1.5	NA	NA	16.4473684210526	NA	NA
Phenoxybenzamine hydrochloride	63-92-3	Cl.CC(COc1ccccc1)N(CCCl)Cc1ccccc1	DTXSID0021127	YES	YES	NO	NO	High (Class III)	Genotoxic	4.71e-05	0.0025	NA	NA	0.0530785562632696	NA	NA
C.I. Acid Red 94	632-68-8	[K+].[K+].[O-]c1c(I)cc2c(Oc3c(I)c([O-])c(I)cc3C22OC(=O)c3c2c(Cl)c(Cl)c(Cl)c3Cl)c1I	DTXSID00110057	YES	YES	NO	NO	High (Class III)	Genotoxic	8.36e-05	0.0025	NA	NA	0.0299043062200957	NA	NA
Diethyl formamidomalonate	6326-44-9	CCOC(=O)C(NC=O)C(=O)OCC	DTXSID00212646	NO	NO	NO	NO	High (Class III)	Cramer Class III	2.43e-05	1.5	NA	NA	61.7283950617284	NA	NA
2-Chloro-4-methylquinoline	634-47-9	Cc1cc(Cl)nc2ccccc12	DTXSID00212808	NO	NO	NO	NO	High (Class III)	Cramer Class III	0.000144719	1.5	NA	NA	10.3649140748623	NA	NA
6-Methylquinoxaline	6344-72-5	Cc1ccc2nccnc2c1	DTXSID00287490	NO	NO	NO	NO	High (Class III)	Cramer Class III	0.000345245	1.5	NA	NA	4.34474069139307	NA	NA
Homoveratrylamine hydrochloride	635-85-8	Cl.COc1ccc(CCN)cc1OC	DTXSID00212904	NO	NO	NO	NO	High (Class III)	Cramer Class III	0.000245181	1.5	NA	NA	6.11792920332326	NA	NA
Diisononylnaphthalene	63512-64-1	CC(C)CCCCCCc1ccc2ccc(CCCCCCC(C)C)cc2c1	DTXSID0028119	NO	NO	NO	NO	High (Class III)	Cramer Class III	0.139395795	1.5	NA	NA	0.0107607263188965	NA	NA
Pseudourea, 2-aminoethyl-2-thio-, dihydroiodide	63680-12-6	I.I.NCCSC(N)=N	DTXSID00213072	NO	NO	NO	NO	High (Class III)	Cramer Class III	1.42e-05	1.5	NA	NA	105.633802816901	NA	NA
Ethyl t-butyl ether	637-92-3	CCOC(C)(C)C	DTXSID0025604	NO	NO	NO	NO	Low (Class I)	Cramer Class I	0.082412654	30	7.64185477705911	100	0.364021767822208	92.7267161795216	1213.40589274069
(S)-Baclofen hydrochloride	63701-56-4	Cl.NC[C@@H](CC(O)=O)c1ccc(Cl)cc1	DTXSID00213113	NO	NO	NO	NO	High (Class III)	Cramer Class III	2.55e-05	1.5	NA	NA	58.8235294117647	NA	NA
3-Hydroxypentanedioic acid	638-18-6	OC(CC(O)=O)CC(O)=O	DTXSID00213239	NO	NO	NO	NO	Low (Class I)	Cramer Class I	0.00013061	30	NA	NA	229.691447821759	NA	NA
Cloxyfonac	6386-63-6	OCc1cc(Cl)ccc1OCC(O)=O	DTXSID00213294	NO	NO	NO	NO	High (Class III)	Cramer Class III	0.000195793	1.5	NA	NA	7.66115233946055	NA	NA
2-Amino-3-chlorobenzoic acid	6388-47-2	Nc1c(Cl)cccc1C(O)=O	DTXSID00213395	NO	NO	NO	NO	High (Class III)	Cramer Class III	0.000203442	1.5	NA	NA	7.37310879759342	NA	NA
Nicomorphine	639-48-5	CN1CC[C@@]23[C@H]4Oc5c2c(C[C@@H]1[C@@H]3C=C[C@@H]4OC(=O)c1cccnc1)ccc5OC(=O)c1cccnc1	DTXSID00213517	NO	NO	NO	NO	High (Class III)	Cramer Class III	5.92e-05	1.5	NA	NA	25.3378378378378	NA	NA
Pyridine, 1,2,3,6-tetrahydro-1,2,2,6,6-pentamethyl-, hydrochloride	63905-92-0	Cl.CN1C(C)(C)CC=CC1(C)C	DTXSID00213557	NO	NO	NO	NO	High (Class III)	Cramer Class III	0.000190554	1.5	NA	NA	7.87178437608237	NA	NA
1-Propanaminium, N,N,N-trimethyl-3-[(1-oxohexadecyl)amino]-	63967-02-2	CCCCCCCCCCCCCCCC(=O)NCCC[N+](C)(C)C	DTXSID00276607	NO	NO	NO	NO	High (Class III)	Cramer Class III	0.000178845	1.5	NA	NA	8.38715088484442	NA	NA
Adiphenine	64-95-9	CCN(CC)CCOC(=O)C(c1ccccc1)c1ccccc1	DTXSID0022561	NO	NO	NO	NO	High (Class III)	Cramer Class III	3.72e-05	1.5	NA	NA	40.3225806451613	NA	NA
(+)-Phenazocine	64023-93-4	CC1[C@@H]2Cc3ccc(O)cc3[C@@]1(C)CCN2CCc1ccccc1	DTXSID00110017	NO	NO	NO	NO	High (Class III)	Cramer Class III	3.84e-05	1.5	NA	NA	39.0625	NA	NA
Nicafenine	64039-88-9	Clc1ccc2c(Nc3ccccc3C(=O)OCCNC(=O)c3cccnc3)ccnc2c1	DTXSID00214084	NO	NO	NO	NO	High (Class III)	Cramer Class III	5.33e-05	1.5	NA	NA	28.1425891181989	NA	NA
Acetic acid, bis(p-chlorophenyl)-, sodium salt	64047-34-3	[Na+].[O-]C(=O)C(c1ccc(Cl)cc1)c1ccc(Cl)cc1	DTXSID00214120	NO	NO	NO	NO	High (Class III)	Cramer Class III	6.47e-05	1.5	NA	NA	23.1839258114374	NA	NA
4,4'-Methylene-bis(2-chloroaniline) dihydrochloride	64049-29-2	Cl.Cl.Nc1ccc(Cc2ccc(N)c(Cl)c2)cc1Cl	DTXSID0020866	YES	YES	NO	NO	High (Class III)	Genotoxic	0.000102057	0.0025	NA	NA	0.0244961149161743	NA	NA
Erythromycin stearate	643-22-1	CCCCCCCCCCCCCCCCCC([O-])=O.CC[C@H]1OC(=O)[C@H](C)[C@@H](O[C@H]2C[C@@](C)(OC)[C@@H](O)[C@H](C)O2)[C@H](C)[C@@H](O[C@@H]2O[C@H](C)C[C@@H]([C@H]2O)[NH+](C)C)[C@](C)(O)C[C@@H](C)C(=O)[C@H](C)[C@@H](O)[C@]1(C)O	DTXSID0020571	NO	NO	NO	NO	High (Class III)	Cramer Class III	8.77e-05	1.5	NA	NA	17.1037628278221	NA	NA
5-Nitro-2-furoic acid	645-12-5	OC(=O)c1ccc(o1)[N+]([O-])=O	DTXSID00214746	YES	YES	NO	NO	High (Class III)	Genotoxic	0.000102614	0.0025	NA	NA	0.0243631473288245	NA	NA
Tris[2-(propan-2-yl)phenyl] phosphate	64532-95-2	CC(C)c1ccccc1OP(=O)(Oc1ccccc1C(C)C)Oc1ccccc1C(C)C	DTXSID00214802	NO	NO	NO	YES	High (Class III)	Anti-cholinesterase	0.000213596	0.3	NA	NA	1.40452068390794	NA	NA
Cefuroxime axetil	64544-07-6	CON=C(C(=O)N[C@H]1[C@H]2SCC(COC(N)=O)=C(N2C1=O)C(=O)OC(C)OC(C)=O)c1ccco1	DTXSID0022775	YES	YES	YES	NO	High (Class III)	Genotoxic	6.1e-05	0.0025	NA	NA	0.0409836065573771	NA	NA
1-Penten-3-yne	646-05-9	CC#CC=C	DTXSID00214847	NO	NO	NO	NO	High (Class III)	Cramer Class III	0.000309272	1.5	NA	NA	4.85009958871156	NA	NA
Orotic acid	65-86-1	OC(=O)c1cc(O)nc(O)n1	DTXSID0025814	NO	NO	NO	NO	High (Class III)	Cramer Class III	8.97e-05	1.5	NA	50	16.7224080267559	NA	557413.600891862
Ammonium dodecyl hydrogen phosphate	65138-76-3	N.CCCCCCCCCCCCOP(O)(O)=O	DTXSID00215455	NO	NO	NO	YES	High (Class III)	Anti-cholinesterase	0.000199821	0.3	NA	NA	1.50134370261384	NA	NA
7-Hydroxyflavanone	6515-36-2	Oc1ccc2C(=O)CC(Oc2c1)c1ccccc1	DTXSID0022430	NO	NO	NO	NO	High (Class III)	Cramer Class III	2.87e-05	1.5	NA	NA	52.2648083623693	NA	NA
1-methoxy-5-methylphenazin-5-ium	65162-12-1	COc1cccc2[n+](C)c3ccccc3nc12	DTXSID00276304	YES	YES	NO	NO	High (Class III)	Genotoxic	0.000129443	0.0025	NA	NA	0.0193135202367065	NA	NA
pentadec-3-ene	65214-04-2	CCCCCCCCCCCC=CCC	DTXSID00335389	NO	NO	NO	NO	Low (Class I)	Cramer Class I	0.000277153	30	NA	NA	108.243461192915	NA	NA
2'-Deoxycytidine hydrate	652157-52-3	O.Nc1ccn([C@H]2C[C@H](O)[C@@H](CO)O2)c(=O)n1	DTXSID00369129	NO	NO	NO	NO	High (Class III)	Cramer Class III	2.71e-05	1.5	NA	NA	55.3505535055351	NA	NA
4-((2-Hydroxyethyl)amino)-3-nitrophenol	65235-31-6	OCCNc1ccc(O)cc1[N+]([O-])=O	DTXSID00215536	YES	YES	NO	NO	High (Class III)	Genotoxic	2.37e-05	0.0025	NA	NA	0.105485232067511	NA	NA
Hydrocortisone mixture with urea	65272-39-1	NC(N)=O.C[C@]12C[C@H](O)[C@H]3[C@@H](CCC4=CC(=O)CC[C@]34C)[C@@H]1CC[C@]2(O)C(=O)CO	DTXSID00215596	YES	YES	NO	NO	High (Class III)	Genotoxic	4.33e-05	0.0025	NA	NA	0.0577367205542725	NA	NA
Alanine, 3-phenyl-N-(phenylacetyl)-, potassium salt, L-	65277-68-1	[K+].[O-]C(=O)[C@H](Cc1ccccc1)NC(=O)Cc1ccccc1	DTXSID00215612	NO	NO	NO	NO	High (Class III)	Cramer Class III	3.38e-05	1.5	NA	NA	44.3786982248521	NA	NA
Scopolamine hydrobromide trihydrate	6533-68-2	O.O.O.Br.CN1[C@H]2C[C@@H](C[C@@H]1[C@H]1O[C@@H]21)OC(=O)[C@H](CO)c1ccccc1	DTXSID0021258	YES	YES	NO	NO	High (Class III)	Genotoxic	1.49e-05	0.0025	NA	NA	0.167785234899329	NA	NA
Cyclohexylamine, N-methyl-, hydrochloride	65845-61-6	Cl.CNC1CCCCC1	DTXSID00216028	NO	NO	NO	NO	High (Class III)	Cramer Class III	0.000268258	1.5	NA	NA	5.59163193641942	NA	NA
Psoralen	66-97-7	O=c1ccc2cc3ccoc3cc2o1	DTXSID00216205	YES	YES	NO	NO	High (Class III)	Genotoxic	2.22e-05	0.0025	NA	NA	0.112612612612613	NA	NA
Benzene, 1-[2-[2-(2-chloroethoxy)ethoxy]ethoxy]-4-octyl-	66028-01-1	CCCCCCCCc1ccc(OCCOCCOCCCl)cc1	DTXSID0028296	YES	YES	NO	NO	High (Class III)	Genotoxic	0.000145282	0.0025	NA	NA	0.0172079128866618	NA	NA
glutamic acid- piperazine(1:1)	66034-16-0	C1CNCCN1.NC(CCC(O)=O)C(O)=O	DTXSID00293314	NO	NO	NO	NO	High (Class III)	Cramer Class III	0.000341747	1.5	NA	NA	4.38921190237222	NA	NA
Carocainide	66203-00-7	CNC(=O)Nc1c(OCCN2CCCC2)c(OC)c2occc2c1OC	DTXSID00216381	NO	NO	NO	NO	High (Class III)	Cramer Class III	4.34e-05	1.5	NA	NA	34.5622119815668	NA	NA
BENZYL-TRIMETHYL-AZANIUM; SULFUROUS ACID	6631-72-7	OS(O)=O.C[N+](C)(C)Cc1ccccc1	DTXSID00328837	NO	NO	NO	NO	High (Class III)	Cramer Class III	0.000101036	1.5	NA	NA	14.846193436003	NA	NA
1-[(phenylamino)methyl]naphthalen-2-ol	6638-95-5	Oc1ccc2ccccc2c1CNc1ccccc1	DTXSID00286983	NO	NO	NO	NO	High (Class III)	Cramer Class III	0.000287042	1.5	NA	NA	5.22571609729587	NA	NA
Mecoprop-P-potassium	66423-05-0	[K+].C[C@@H](Oc1ccc(Cl)cc1C)C([O-])=O	DTXSID0034196	NO	NO	NO	NO	High (Class III)	Cramer Class III	2.67e-05	1.5	NA	NA	56.1797752808989	NA	NA
Sulfamonomethoxine monohydrate	66652-06-0	O.COc1cc(NS(=O)(=O)c2ccc(N)cc2)ncn1	DTXSID00216826	YES	YES	NO	NO	High (Class III)	Genotoxic	3.35e-05	0.0025	NA	NA	0.0746268656716418	NA	NA
Practolol	6673-35-4	CC(C)NCC(O)COc1ccc(NC(C)=O)cc1	DTXSID0021179	YES	YES	NO	NO	High (Class III)	Genotoxic	3.56e-05	0.0025	NA	NA	0.0702247191011236	NA	NA
Tinofedrine	66788-41-8	C[C@H](NCC=C(c1ccsc1)c1ccsc1)[C@H](O)c1ccccc1	DTXSID00216907	NO	NO	NO	NO	High (Class III)	Cramer Class III	4.25e-05	1.5	NA	NA	35.2941176470588	NA	NA
D-trans-beta-Cypermethrin	66841-24-5	CC1(C)[C@H](C=C(Cl)Cl)[C@H]1C(=O)O[C@@H](C#N)c1cccc(Oc2ccccc2)c1	DTXSID0032524	NO	NO	NO	NO	High (Class III)	Cramer Class III	0.00020671	1.5	NA	NA	7.25654298292294	NA	NA
Tralomethrin	66841-25-6	CC1(C)[C@@H](C(Br)C(Br)(Br)Br)[C@H]1C(=O)O[C@H](C#N)c1cccc(Oc2ccccc2)c1	DTXSID0024343	YES	YES	NO	NO	High (Class III)	Genotoxic	0.000778504	0.0025	NA	0.75	0.00321128728946801	NA	963.386186840402
dl-Ethionine	67-21-0	CCSCCC(N)C(O)=O	DTXSID0020579	NO	NO	NO	NO	High (Class III)	Cramer Class III	1.95e-05	1.5	NA	NA	76.9230769230769	NA	NA
Quingestrone	67-95-8	CC(=O)[C@H]1CC[C@H]2[C@@H]3CC=C4C=C(CC[C@]4(C)[C@H]3CC[C@]12C)OC1CCCC1	DTXSID00217196	NO	NO	NO	NO	High (Class III)	Cramer Class III	4.57e-05	1.5	NA	NA	32.8227571115974	NA	NA
Pinocarveol, cis-(+/-)-	6712-79-4	CC1(C)[C@@H]2C[C@H]1C(=C)[C@H](O)C2	DTXSID00217419	NO	NO	NO	NO	Low (Class I)	Cramer Class I	0.000411169	30	NA	NA	72.9626990361627	NA	NA
Sodium 2-methoxy-5-nitrophenolate	67233-85-6	[Na+].COc1ccc(cc1[O-])[N+]([O-])=O	DTXSID0035790	YES	YES	NO	NO	High (Class III)	Genotoxic	0.000106053	0.0025	NA	0.3	0.0235731191008269	NA	2828.77429209923
Morphinan-3,6-alpha-diol, 7,8-didehydro-4,5-alpha-epoxy-17-trideuteriomethyl-	67293-88-3	[2H]C([2H])([2H])N1CC[C@@]23[C@H]4Oc5c2c(C[C@@H]1[C@@H]3C=C[C@@H]4O)ccc5O	DTXSID00217656	NO	NO	NO	NO	High (Class III)	Cramer Class III	3.41e-05	1.5	NA	NA	43.9882697947214	NA	NA
N-Nitroso-2-hydroxymorpholine	67587-52-4	OC1CN(CCO1)N=O	DTXSID0020995	YES	YES	NO	NO	High (Class III)	Genotoxic	0.000287306	0.0025	NA	NA	0.00870152381084976	NA	NA
(3S,6S)-6-Isopropenyl-3-methyl-9-decen-1-yl acetate	67601-10-9	C[C@H](CCOC(C)=O)CC[C@H](CCC=C)C(C)=C	DTXSID0035792	NO	NO	NO	NO	Low (Class I)	Cramer Class I	0.000830541	30	NA	NA	36.12103436194	NA	NA
Glu-P-2	67730-10-3	Nc1ccc2nc3ccccn3c2n1	DTXSID0020658	YES	YES	NO	NO	High (Class III)	Genotoxic	2.2e-05	0.0025	NA	NA	0.113636363636364	NA	NA
Dimethylbis(2-((1-oxooctadecyl)oxy)ethyl)ammonium chloride	67846-68-8	[Cl-].CCCCCCCCCCCCCCCCCC(=O)OCC[N+](C)(C)CCOC(=O)CCCCCCCCCCCCCCCCC	DTXSID0029399	NO	NO	NO	NO	High (Class III)	Cramer Class III	0.136260059	1.5	NA	NA	0.0110083615918587	NA	NA
n-Undecylcyclopentane	6785-23-5	CCCCCCCCCCCC1CCCC1	DTXSID00218087	NO	NO	NO	NO	Low (Class I)	Cramer Class I	0.000332031	30	NA	NA	90.3530092069716	NA	NA
Phosphorodithioic acid, O,O-di-C1-14-alkyl esters	68187-41-7	CCCCCCCOP(S)(=S)OCCCCCCC	DTXSID0028408	NO	NO	NO	NO	High (Class III)	Cramer Class III	3.9e-05	1.5	NA	NA	38.4615384615385	NA	NA
Octadecanoic acid, branched and linear	68201-37-6	CCCCC(CC)CCCCCC(C)CCCC(O)=O	DTXSID0029424	NO	NO	NO	NO	Low (Class I)	Cramer Class I	0.59990232	30	NA	741	0.0500081413254078	NA	1235.20109073757
Heptachlorocyclopentane	68258-90-2	ClC1C(Cl)C(Cl)(Cl)C(Cl)C1(Cl)Cl	DTXSID0029426	NO	NO	NO	NO	High (Class III)	Cramer Class III	0.000143527	1.5	NA	NA	10.4509952831175	NA	NA
2-Chloropropanal	683-50-1	CC(Cl)C=O	DTXSID0020317	YES	YES	NO	NO	High (Class III)	Genotoxic	0.000217819	0.0025	NA	NA	0.0114774193252196	NA	NA
Propylene glycol caprylate	68332-79-6	CCCCCCCC(=O)OCC(C)O	DTXSID0035794	NO	NO	NO	NO	Low (Class I)	Cramer Class I	0.000605756	30	NA	NA	49.5248912103223	NA	NA
Sorbinil	68367-52-2	Fc1ccc2OCC[C@]3(NC(=O)NC3=O)c2c1	DTXSID0023587	NO	NO	NO	NO	High (Class III)	Cramer Class III	2.41e-05	1.5	NA	NA	62.2406639004149	NA	NA
1,3-Propanediamine, N-[3-(tridecyloxy)propyl]-, branched	68479-04-9	CC(C)CC(C)CCCCCCCOCCCNCCCN	DTXSID0028616	NO	NO	NO	NO	High (Class III)	Cramer Class III	0.300338946	1.5	NA	NA	0.00499435727526326	NA	NA
Ethanethial	6851-93-0	CC=S	DTXSID00218643	NO	NO	NO	NO	High (Class III)	Cramer Class III	0.000249424	1.5	NA	NA	6.01385592404901	NA	NA
1,2-Benzenedicarboxylic acid, benzyl C7-9-branched and linear alkyl esters	68515-40-2	CCCCCCCCOC(=O)c1ccccc1C(=O)OCc1ccccc1	DTXSID0028660	NO	NO	NO	NO	Low (Class I)	Cramer Class I	0.103077824	30	NA	17	0.291042232323414	NA	164.923931649935
C13-Rich di-C11-14-branched alkyl phthalates	68515-47-9	CC(C)CCCCCCCCCCOC(=O)c1ccccc1C(=O)OCCCCCCCCCCC(C)C	DTXSID0028664	NO	NO	NO	NO	Low (Class I)	Cramer Class I	0.044011363	30	NA	500	0.68164214773353	NA	11360.7024622255
11-(Heptylamino)undecanoic acid	68564-88-5	CCCCCCCNCCCCCCCCCCC(O)=O	DTXSID00218668	NO	NO	NO	NO	High (Class III)	Cramer Class III	0.000600738	1.5	NA	NA	2.49692877760355	NA	NA
Mono-C11-13-branched alkyl benzenesulfonic acid sodium salts	68608-89-9	[Na+].CCC(C(C)CC(C)CC(C)C)c1ccc(cc1)S([O-])(=O)=O	DTXSID0029472	NO	NO	NO	NO	High (Class III)	Cramer Class III	0.567511061	1.5	NA	50	0.00264312028977352	NA	88.1040096591175
Modafinil	68693-11-8	NC(=O)CS(=O)C(c1ccccc1)c1ccccc1	DTXSID0023329	NO	NO	NO	NO	High (Class III)	Cramer Class III	3.22e-05	1.5	NA	NA	46.583850931677	NA	NA
Benzene, C14-30-alkyl derivs.	68855-24-3	CCCCCCCCCCCCCCCCCCCCCCc1ccccc1	DTXSID0028824	NO	NO	NO	NO	Intermediate (Class II)	Cramer Class II	0.022073844	9	NA	NA	0.407722370421754	NA	NA
1,2-Benzenedicarboxylic acid, C4-13-branched alkyl esters	68951-39-3	CCC(C)COC(=O)c1ccccc1C(=O)OCC(C)CC	DTXSID0028901	NO	NO	NO	NO	Low (Class I)	Cramer Class I	0.000291442	30	NA	NA	102.93643332121	NA	NA
Glycerides, C14-22 mono-, acetates	68990-54-5	CCCCCCCCCCCCCCCCCCOCC(CO)OC(C)=O	DTXSID0028957	NO	NO	NO	NO	High (Class III)	Cramer Class III	0.000314373	1.5	NA	NA	4.77140212422823	NA	NA
2,4'-Dichlorodiphenyl ether	6903-65-7	Clc1ccc(Oc2ccccc2Cl)cc1	DTXSID00219099	NO	NO	NO	NO	High (Class III)	Cramer Class III	0.000102202	1.5	NA	NA	14.6768165006556	NA	NA
Nedocromil sodium	69049-74-7	[Na+].[Na+].CCCc1c2oc(cc(=O)c2cc2c1n(CC)c(cc2=O)C([O-])=O)C([O-])=O	DTXSID00219115	YES	YES	NO	NO	High (Class III)	Genotoxic	4.44e-05	0.0025	NA	NA	0.0563063063063063	NA	NA
Di-tert-butylcarbodiimide	691-24-7	CC(C)(C)N=C=NC(C)(C)C	DTXSID00219155	NO	NO	NO	NO	High (Class III)	Cramer Class III	0.000190829	1.5	NA	NA	7.86044049908557	NA	NA
Malic acid	6915-15-7	OC(CC(O)=O)C(O)=O	DTXSID0027640	NO	NO	NO	NO	Low (Class I)	Cramer Class I	0.001305277	30	NA	300	22.9836272300822	NA	229836.272300822
Succinic semialdehyde	692-29-5	OC(=O)CCC=O	DTXSID00219231	YES	YES	NO	NO	Low (Class I)	Genotoxic	0.000393608	0.0025	NA	NA	0.00635149692079429	NA	NA
Fenoctimine sulfate anhydrous	69365-67-9	OS(O)(=O)=O.CCCCCCCC\N=C\N1CCC(CC1)C(c1ccccc1)c1ccccc1	DTXSID00219453	NO	NO	NO	NO	High (Class III)	Cramer Class III	4.67e-05	1.5	NA	NA	32.1199143468951	NA	NA
1,2-Cyclohexanediamine	694-83-7	NC1CCCCC1N	DTXSID0027301	NO	NO	NO	NO	High (Class III)	Cramer Class III	2.01e-05	1.5	NA	100	74.6268656716418	NA	4975124.37810945
2,4-Dibromo-1,3,5-trimethylbenzene	6942-99-0	Cc1cc(C)c(Br)c(C)c1Br	DTXSID00219579	NO	NO	NO	NO	High (Class III)	Cramer Class III	0.000123221	1.5	NA	NA	12.1732496895821	NA	NA
2-Hydroxyfluoren-9-one	6949-73-1	Oc1ccc2-c3ccccc3C(=O)c2c1	DTXSID00219716	YES	YES	NO	NO	High (Class III)	Genotoxic	0.000233951	0.0025	NA	NA	0.0106859983500819	NA	NA
Benzonitrile, m-bromo-	6952-59-6	Brc1cccc(c1)C#N	DTXSID00219771	NO	NO	NO	NO	High (Class III)	Cramer Class III	0.000116045	1.5	NA	NA	12.9260200784179	NA	NA
n-(4-methylpyrimidin-2-yl)-1h-benzimidazol-2-amine	6967-55-1	Cc1ccnc(Nc2nc3ccccc3[nH]2)n1	DTXSID00290202	NO	NO	NO	NO	High (Class III)	Cramer Class III	6.8e-05	1.5	NA	NA	22.0588235294118	NA	NA
methyl 1-methyl-2,2-diphenylcyclopropanecarboxylate	6975-21-9	COC(=O)C1(C)CC1(c1ccccc1)c1ccccc1	DTXSID00281599	NO	NO	NO	NO	High (Class III)	Cramer Class III	0.000483392	1.5	NA	NA	3.10307162716801	NA	NA
Halofantrine	69756-53-2	CCCCN(CCCC)CCC(O)c1cc2c(Cl)cc(Cl)cc2c2cc(ccc12)C(F)(F)F	DTXSID0023119	YES	YES	NO	NO	High (Class III)	Genotoxic	5.97e-05	0.0025	NA	NA	0.0418760469011725	NA	NA
Stilbazium	7/2/6253	CC[n+]1c(\C=C\c2ccc(cc2)N2CCCC2)cccc1\C=C\c1ccc(cc1)N1CCCC1	DTXSID00211573	NO	NO	NO	NO	High (Class III)	Cramer Class III	5.38e-05	1.5	NA	NA	27.8810408921933	NA	NA
2-Bromobiphenyl	7/5/2052	Brc1ccccc1-c1ccccc1	DTXSID0024638	NO	NO	NO	NO	High (Class III)	Cramer Class III	0.000476344	1.5	NA	NA	3.14898476731102	NA	NA
6-Nitro-m-cresol	700-38-9	Cc1ccc(c(O)c1)[N+]([O-])=O	DTXSID00220261	YES	YES	NO	NO	High (Class III)	Genotoxic	0.000210659	0.0025	NA	NA	0.0118675204952079	NA	NA
Acronycine	7008-42-6	COc1cc2OC(C)(C)C=Cc2c2n(C)c3ccccc3c(=O)c12	DTXSID0020026	NO	YES	NO	NO	High (Class III)	Genotoxic	3.84e-05	0.0025	NA	NA	0.0651041666666667	NA	NA
Flucythrinate	70124-77-5	CC(C)[C@H](C(=O)OC(C#N)c1cccc(Oc2ccccc2)c1)c1ccc(OC(F)F)cc1	DTXSID0022301	NO	NO	NO	NO	High (Class III)	Cramer Class III	0.005464962	1.5	NA	NA	0.274475833500764	NA	NA
C.I. Pigment Red 48, calcium salt (1:1)	7023-61-2	[Ca++].Cc1cc(c(cc1Cl)\N=N\c1c(O)c(cc2ccccc12)C([O-])=O)S([O-])(=O)=O	DTXSID0027642	YES	YES	NO	NO	High (Class III)	Genotoxic	0.001521203	0.0025	NA	50	0.00164343614889006	NA	32868.7229778011
N-Nitrosomethyl-(3-hydroxypropyl) amine	70415-59-7	CN(CCCO)N=O	DTXSID0021046	YES	YES	NO	NO	High (Class III)	Genotoxic	0.000335242	0.0025	NA	NA	0.00745729950304556	NA	NA
2,3,5,6-Tetrachloroanisidine	70439-96-2	COc1c(Cl)c(Cl)c(N)c(Cl)c1Cl	DTXSID00220701	NO	NO	NO	NO	High (Class III)	Cramer Class III	0.000191774	1.5	NA	NA	7.82170680071334	NA	NA
Napirimus	70696-66-1	Cn1cc(cc1C(O)=O)C(=O)c1cccc2ccccc12	DTXSID00220963	NO	NO	NO	NO	High (Class III)	Cramer Class III	3.34e-05	1.5	NA	NA	44.9101796407186	NA	NA
Carbazeran	70724-25-3	CCNC(=O)OC1CCN(CC1)c1nncc2cc(OC)c(OC)cc12	DTXSID00220983	YES	YES	YES	NO	High (Class III)	Genotoxic	4.31e-05	0.0025	NA	NA	0.0580046403712297	NA	NA
L-Cichoric acid	70831-56-0	OC(=O)[C@H](OC(=O)\C=C\c1ccc(O)c(O)c1)[C@@H](OC(=O)\C=C\c1ccc(O)c(O)c1)C(O)=O	DTXSID0033332	NO	NO	NO	NO	Low (Class I)	Cramer Class I	3.62e-05	30	NA	NA	828.729281767956	NA	NA
Chlorothiazide sodium [USAN:USP]	7085-44-1	[Na+].NS(=O)(=O)c1cc2c(cc1Cl)N=C[N-]S2(=O)=O	DTXSID00221091	NO	NO	NO	NO	High (Class III)	Cramer Class III	3.53e-05	1.5	NA	NA	42.4929178470255	NA	NA
Glycine, N-(phosphonomethyl)- potassium salt	70901-12-1	[K+].OP(O)(=O)CNCC([O-])=O	DTXSID0034645	NO	NO	NO	NO	High (Class III)	Cramer Class III	0.000231898	1.5	NA	NA	6.46836108978948	NA	NA
D-Kyotorphin	70904-57-3	N[C@@H](Cc1ccc(O)cc1)C(=O)N[C@H](CCCN=C(N)N)C(O)=O	DTXSID00221137	NO	NO	NO	NO	High (Class III)	Cramer Class III	4.03e-05	1.5	NA	NA	37.2208436724566	NA	NA
1,1,1-Trichloroethane	71-55-6	CC(Cl)(Cl)Cl	DTXSID0021381	NO	NO	NO	NO	High (Class III)	Cramer Class III	9.83e-05	1.5	1.11912577968368	50	15.2594099694812	11384.7993864057	508646.998982706
Medroxyprogesterone acetate	71-58-9	C[C@H]1C[C@H]2[C@@H]3CC[C@](OC(C)=O)(C(C)=O)[C@@]3(C)CC[C@@H]2[C@@]2(C)CCC(=O)C=C12	DTXSID0025527	YES	YES	NO	NO	High (Class III)	Genotoxic	0.00073521	0.0025	NA	NA	0.00340038900450212	NA	NA
Digitoxin	71-63-6	C[C@H]1O[C@H](C[C@H](O)[C@@H]1O)O[C@H]1[C@@H](O)C[C@H](O[C@H]2[C@@H](O)C[C@H](O[C@H]3CC[C@@]4(C)[C@H](CC[C@@H]5[C@@H]4CC[C@]4(C)[C@H](CC[C@]54O)C4=CC(=O)OC4)C3)O[C@@H]2C)O[C@@H]1C	DTXSID0022933	NO	NO	NO	NO	High (Class III)	Cramer Class III	9.69e-05	1.5	NA	NA	15.4798761609907	NA	NA
Pirazolac	71002-09-0	OC(=O)Cc1nn(cc1-c1ccc(Cl)cc1)-c1ccc(F)cc1	DTXSID00221233	NO	NO	NO	NO	High (Class III)	Cramer Class III	3.95e-05	1.5	NA	NA	37.9746835443038	NA	NA
Tetraammonium (1-hydroxyethylidene)bisphosphonate	7101-46-4	[NH4+].[NH4+].[NH4+].[NH4+].CC(O)(P([O-])([O-])=O)P([O-])([O-])=O	DTXSID00221238	NO	NO	NO	NO	High (Class III)	Cramer Class III	4.66e-05	1.5	NA	NA	32.1888412017167	NA	NA
Methoxytryptophol	712-09-4	COc1ccc2[nH]cc(CCO)c2c1	DTXSID00221394	NO	NO	NO	NO	High (Class III)	Cramer Class III	2.28e-05	1.5	NA	NA	65.7894736842105	NA	NA
1,2,4,5-Tetracyanobenzene	712-74-3	N#Cc1cc(C#N)c(cc1C#N)C#N	DTXSID00221399	NO	NO	NO	NO	High (Class III)	Cramer Class III	9.58e-05	1.5	NA	NA	15.6576200417537	NA	NA
Poly(2-fluoroadenylic acid)	71261-44-4	Nc1nc(F)nc2n(cnc12)[C@@H]1O[C@H](COP(O)(O)=O)[C@@H](O)[C@H]1O	DTXSID00221435	YES	YES	NO	YES	High (Class III)	Genotoxic	4.36e-05	0.0025	NA	NA	0.0573394495412844	NA	NA
Propanoic acid, 2-(4-(2,4-dichlorophenoxy)phenoxy)-, methyl ester, (2R)-	71283-65-3	COC(=O)[C@@H](C)Oc1ccc(Oc2ccc(Cl)cc2Cl)cc1	DTXSID00221450	NO	NO	NO	NO	High (Class III)	Cramer Class III	0.000148112	1.5	NA	NA	10.1274711029491	NA	NA
2-tert-Butyl-4,6-dinitrophenol, compound with dimethylamine (1:1)	71371-62-5	CNC.CC(C)(C)c1cc(cc(c1O)[N+]([O-])=O)[N+]([O-])=O	DTXSID00221571	YES	YES	NO	NO	High (Class III)	Genotoxic	0.000229106	0.0025	NA	NA	0.0109119796076925	NA	NA
Ethyl isobutyrylacetate	7152-15-0	CCOC(=O)CC(=O)C(C)C	DTXSID00221758	NO	NO	NO	NO	Low (Class I)	Cramer Class I	0.000285405	30	NA	NA	105.113785672991	NA	NA
1-Pentyne, 4-methyl-	7154-75-8	CC(C)CC#C	DTXSID00221778	NO	NO	NO	NO	High (Class III)	Cramer Class III	0.000275227	1.5	NA	NA	5.4500466887333	NA	NA
alpha-D-Glucopyranose, 1,6-bis(dihydrogen phosphate), tetraammonium salt	71662-15-2	[NH4+].[NH4+].[NH4+].[NH4+].O[C@H]1[C@H](O)[C@@H](COP([O-])([O-])=O)O[C@H](OP([O-])([O-])=O)[C@@H]1O	DTXSID00221899	NO	NO	NO	YES	High (Class III)	Anti-cholinesterase	0.000223093	0.3	NA	NA	1.3447306728584	NA	NA
N-Oleyl-1,3-propanediamine	7173-62-8	CCCCCCCC\C=C/CCCCCCCCNCCCN	DTXSID0027644	NO	NO	NO	NO	High (Class III)	Cramer Class III	0.035736413	1.5	NA	0.4	0.0419739944241186	NA	11.193065179765
Dodecanamide, N-(3-(dimethylamino)propyl)-, monohydrochloride	71732-95-1	Cl.CCCCCCCCCCCC(=O)NCCCN(C)C	DTXSID00221955	NO	NO	NO	NO	High (Class III)	Cramer Class III	8.59e-05	1.5	NA	NA	17.4621653084983	NA	NA
Methanethiol, C-d3	7175-74-8	[2H]C([2H])([2H])S	DTXSID00221975	NO	NO	NO	NO	Low (Class I)	Cramer Class I	0.000207261	30	NA	NA	144.745031626789	NA	NA
1,4-Butanediol-d10	71760-76-4	[2H]OC([2H])([2H])C([2H])([2H])C([2H])([2H])C([2H])([2H])O[2H]	DTXSID00369260	NO	NO	NO	NO	Low (Class I)	Cramer Class I	0.000293004	30	NA	NA	102.387680714256	NA	NA
Icosanoic acid, compound with 2,2',2''-nitrilotriethanol (1:1)	71889-57-1	OCCN(CCO)CCO.CCCCCCCCCCCCCCCCCCCC(O)=O	DTXSID00222149	NO	NO	NO	NO	High (Class III)	Cramer Class III	0.000336748	1.5	NA	NA	4.45436943946215	NA	NA
Mestranol	72-33-3	COc1ccc2[C@H]3CC[C@@]4(C)[C@@H](CC[C@@]4(O)C#C)[C@@H]3CCc2c1	DTXSID0020814	NO	NO	NO	NO	Intermediate (Class II)	Cramer Class II	4.07e-05	9	NA	NA	221.130221130221	NA	NA
((Chloromethyl)sulphonyl)benzene	7205-98-3	ClCS(=O)(=O)c1ccccc1	DTXSID00222386	YES	YES	NO	NO	High (Class III)	Genotoxic	0.000226992	0.0025	NA	NA	0.0110136040036653	NA	NA
Iodonium, diphenyl-, nitrate	722-56-5	[O-][N+]([O-])=O.[I+](c1ccccc1)c1ccccc1	DTXSID00222528	NO	NO	NO	NO	High (Class III)	Cramer Class III	0.000124698	1.5	NA	NA	12.0290622143098	NA	NA
Methylene Blue trihydrate	7220-79-3	O.O.O.[Cl-].CN(C)c1ccc2nc3ccc(cc3[s+]c2c1)N(C)C	DTXSID0025600	YES	YES	NO	NO	High (Class III)	Genotoxic	4.05e-05	0.0025	NA	NA	0.0617283950617284	NA	NA
2-[2,4-Bis(2-methylbutan-2-yl)phenoxy]-N-(3,5-dichloro-2-hydroxy-4-methylphenyl)butanamide	72395-53-0	CCC(Oc1ccc(cc1C(C)(C)CC)C(C)(C)CC)C(=O)Nc1cc(Cl)c(C)c(Cl)c1O	DTXSID00276506	NO	NO	NO	NO	High (Class III)	Cramer Class III	0.00016852	1.5	NA	NA	8.90102065036791	NA	NA
Phenol, 2-chloro-6-methoxy-	72403-03-3	COc1cccc(Cl)c1O	DTXSID00222700	NO	NO	NO	NO	High (Class III)	Cramer Class III	0.000255196	1.5	NA	NA	5.87783507578489	NA	NA
Miglitol	72432-03-2	OCCN1C[C@H](O)[C@@H](O)[C@H](O)[C@H]1CO	DTXSID0023323	NO	NO	NO	NO	High (Class III)	Cramer Class III	1.71e-05	1.5	NA	NA	87.719298245614	NA	NA
1,3,4-Oxadiazole, 2-5-diphenyl-	725-12-2	c1ccc(cc1)-c1nnc(o1)-c1ccccc1	DTXSID00222806	NO	NO	NO	NO	High (Class III)	Cramer Class III	0.000252221	1.5	NA	NA	5.94716538273974	NA	NA
1H-Pyrano(3',4':6,7)indolizino(1,2-b)quinoline-3,14(4H,12H)-dione,4-ethyl-4-hydroxy-, sodium salt, (S)-	72517-83-0	[Na+].CC[C@@]1(O)C(=O)OCc2c1cc1-c3nc4ccccc4cc3Cn1c2=O	DTXSID00222841	YES	YES	NO	NO	High (Class III)	Genotoxic	4.16e-05	0.0025	NA	NA	0.0600961538461538	NA	NA
Quinazosin hydrochloride	7262-00-2	Cl.Cl.COc1cc2nc(nc(N)c2cc1OC)N1CCN(CC=C)CC1	DTXSID00222947	YES	YES	NO	NO	High (Class III)	Genotoxic	3.94e-05	0.0025	NA	NA	0.0634517766497462	NA	NA
(+)-Ethyl (R)-3-hydroxy-3-phenylpropionate	72656-47-4	CCOC(=O)C[C@@H](O)c1ccccc1	DTXSID00357480	NO	NO	NO	NO	Low (Class I)	Cramer Class I	0.000324796	30	NA	NA	92.3656695279498	NA	NA
Benzoic acid, compd. with 2-amino-2-methyl-1-propanol (1:1)	72710-75-9	CC(C)(N)CO.OC(=O)c1ccccc1	DTXSID00223015	NO	NO	NO	NO	High (Class III)	Cramer Class III	0.000108701	1.5	NA	NA	13.7993210734032	NA	NA
IG 10	72788-52-4	CC(C)CCCC1CCC(C)(CC1)C(O)=O	DTXSID00223116	NO	NO	NO	NO	Low (Class I)	Cramer Class I	0.000411714	30	NA	NA	72.8661157988312	NA	NA
Propazepine	73-07-4	CN(C)CCCN1Cc2ccccc2Cc2ccccc12	DTXSID00223272	NO	NO	NO	NO	High (Class III)	Cramer Class III	3.35e-05	1.5	NA	NA	44.7761194029851	NA	NA
Phosphoenolpyruvate	73-89-2	OP(O)(=O)OC(=C)C([O-])=O	DTXSID00223277	NO	NO	NO	YES	High (Class III)	Anti-cholinesterase	9.44e-05	0.3	NA	NA	3.17796610169491	NA	NA
Sodium clofibrate	7314-47-8	[Na+].CC(C)(Oc1ccc(Cl)cc1)C([O-])=O	DTXSID00223398	NO	NO	NO	NO	High (Class III)	Cramer Class III	0.000467601	1.5	NA	NA	3.2078631140652	NA	NA
CH3-malonyl-CoA	73173-91-8	C[C@@H](C(O)=O)C(=O)SCCNC(=O)CCNC(=O)C(O)C(C)(C)COP(O)(=O)OP(O)(=O)OC[C@H]1O[C@H]([C@H](O)[C@@H]1OP(O)(O)=O)n1cnc2c(N)ncnc12	DTXSID00331402	YES	YES	NO	YES	Low (Class I)	Genotoxic	0.00010366	0.0025	NA	NA	0.0241173065792012	NA	NA
S-(2-(Diisopropylamino)ethyl) hydrogen methylphosphonothioate	73207-98-4	CC(C)N(CCSP(C)(O)=O)C(C)C	DTXSID00223454	NO	NO	NO	NO	High (Class III)	Cramer Class III	0.000126106	1.5	NA	NA	11.8947552059379	NA	NA
Iopromide	73334-07-3	COCC(=O)Nc1c(I)c(C(=O)NCC(O)CO)c(I)c(C(=O)N(C)CC(O)CO)c1I	DTXSID0023163	NO	NO	NO	NO	High (Class III)	Cramer Class III	8.08e-05	1.5	NA	NA	18.5643564356436	NA	NA
1-Ethylpyrrolidine	7335-06-0	CCN1CCCC1	DTXSID00223595	NO	NO	NO	NO	High (Class III)	Cramer Class III	0.000333291	1.5	NA	NA	4.50057157258972	NA	NA
Ceftriaxone	73384-59-5	CO\N=C(/C(=O)N[C@H]1[C@H]2SCC(CSc3nc(=O)c(O)nn3C)=C(N2C1=O)C(O)=O)c1csc(N)n1	DTXSID0022773	YES	YES	NO	NO	High (Class III)	Genotoxic	6.62e-05	0.0025	NA	NA	0.0377643504531722	NA	NA
Methyl 2-octenoate, (E)-	7367-81-9	CCCCC\C=C\C(=O)OC	DTXSID00223919	NO	NO	NO	NO	Low (Class I)	Cramer Class I	0.000432398	30	NA	NA	69.3805244242573	NA	NA
1-Ethyl-3-nitrobenzene	7369-50-8	CCc1cccc(c1)[N+]([O-])=O	DTXSID00223979	YES	YES	NO	NO	High (Class III)	Genotoxic	0.000142962	0.0025	NA	NA	0.0174871644213148	NA	NA
Glycine, N,N-bis(carboxymethyl)-, magnesium salt	73772-91-5	[Mg++].OC(=O)CN(CC([O-])=O)CC([O-])=O	DTXSID00224163	NO	NO	NO	NO	High (Class III)	Cramer Class III	0.000731684	1.5	NA	NA	2.05006532874848	NA	NA
Chloromethane	74-87-3	CCl	DTXSID0021541	YES	YES	NO	NO	High (Class III)	Genotoxic	0.001780931	0.0025	NA	NA	0.00140376016813678	NA	NA
Methyl iodide	74-88-4	CI	DTXSID0024187	YES	YES	NO	NO	High (Class III)	Genotoxic	0.000593303	0.0025	NA	1.5	0.00421369856548846	NA	2528.21913929308
1-Propyne	74-99-7	CC#C	DTXSID0026387	NO	NO	NO	NO	High (Class III)	Cramer Class III	0.645213278	1.5	NA	NA	0.00232481266450316	NA	NA
oxalic acid; pentylhydrazine	7404-49-1	OC(=O)C(O)=O.CCCCCNN	DTXSID00323286	YES	YES	NO	NO	High (Class III)	Genotoxic	0.000330743	0.0025	NA	NA	0.00755873896046175	NA	NA
Quinuclium	740741-60-0	C[N+]12CCC(CC1)(C(=O)C2)c1ccccc1	DTXSID00224981	NO	NO	NO	NO	High (Class III)	Cramer Class III	0.000138065	1.5	NA	NA	10.8644479049723	NA	NA
L-Asparagine sulphate	74144-37-9	OS(O)(=O)=O.N[C@@H](CC(N)=O)C(O)=O	DTXSID00225115	NO	NO	NO	NO	High (Class III)	Cramer Class III	1.58e-05	1.5	NA	NA	94.9367088607595	NA	NA
Sulfometuron-methyl	74222-97-2	COC(=O)c1ccccc1S(=O)(=O)NC(=O)Nc1nc(C)cc(C)n1	DTXSID0034936	NO	NO	NO	NO	High (Class III)	Cramer Class III	0.000209511	1.5	NA	27.5	7.15952861663588	NA	131258.024638324
3-Maleimidopropionic acid	7423-55-4	OC(=O)CCN1C(=O)C=CC1=O	DTXSID00341526	YES	YES	NO	NO	High (Class III)	Genotoxic	0.0002051	0.0025	NA	NA	0.0121891760117016	NA	NA
Indomethacin sodium [USAN:USP]	74252-25-8	O.O.O.[Na+].COc1ccc2n(C(=O)c3ccc(Cl)cc3)c(C)c(CC([O-])=O)c2c1	DTXSID00225256	NO	NO	NO	NO	High (Class III)	Cramer Class III	4.27e-05	1.5	NA	NA	35.1288056206089	NA	NA
Piperazine sebacate	7433-23-0	C1CNCCN1.OC(=O)CCCCCCCCC(O)=O	DTXSID00225337	NO	NO	NO	NO	High (Class III)	Cramer Class III	0.000126644	1.5	NA	NA	11.844224756009	NA	NA
1-Hexadecyl-2-acetyl-glycero-3-phosphocholine	74389-68-7	CCCCCCCCCCCCCCCCOC[C@H](COP([O-])(=O)OCC[N+](C)(C)C)OC(C)=O	DTXSID00225377	NO	NO	NO	YES	High (Class III)	Anti-cholinesterase	6.27e-05	0.3	NA	NA	4.78468899521531	NA	NA
2,4-DIMETHYL-2,4-HEPTADIENE	74421-05-9	CCC=C(C)C=C(C)C	DTXSID00341420	NO	NO	NO	NO	Low (Class I)	Cramer Class I	0.000227977	30	NA	NA	131.592222022397	NA	NA
Propyl cinnamate	74513-58-9	CCCOC(=O)\C=C\c1ccccc1	DTXSID00225514	NO	NO	NO	NO	Low (Class I)	Cramer Class I	0.000658851	30	NA	NA	45.5338156882209	NA	NA
Fenpicionil	74738-17-3	Clc1cccc(-c2c[nH]cc2C#N)c1Cl	DTXSID0036633	NO	NO	NO	NO	High (Class III)	Cramer Class III	9.43e-05	1.5	NA	NA	15.9066808059385	NA	NA
2',3'-Dideoxycytidine	7481-89-2	Nc1ccn([C@H]2CC[C@@H](CO)O2)c(=O)n1	DTXSID0023747	NO	NO	NO	NO	High (Class III)	Cramer Class III	0.000650537	1.5	NA	500	2.30578737258603	NA	768595.790862011
dl-Methamphetamine tartrate	7487-70-9	O[C@H]([C@@H](O)C(O)=O)C(O)=O.CNC(C)Cc1ccccc1	DTXSID00225857	NO	NO	NO	NO	High (Class III)	Cramer Class III	0.000146334	1.5	NA	NA	10.2505227766616	NA	NA
Dichloromethane	75-09-2	ClCCl	DTXSID0020868	YES	YES	NO	NO	High (Class III)	Genotoxic	0.320956276	0.0025	0.0118831331201544	1.6	7.78922297814797e-06	0.0370241494207592	4.9851027060147
Ethylene oxide	75-21-8	C1CO1	DTXSID0020600	YES	YES	NO	NO	High (Class III)	Genotoxic	1.491983226	0.0025	NA	30	1.67562205555252e-06	NA	20.1074646666302
1,1-Difluoroethane	75-37-6	CC(F)F	DTXSID0024050	NO	NO	NO	NO	High (Class III)	Cramer Class III	0.036620312	1.5	NA	194.21	0.0409608743912395	NA	5303.34094368175
Phosgene	75-44-5	ClC(Cl)=O	DTXSID0024260	YES	YES	NO	NO	High (Class III)	Genotoxic	1.283847614	0.0025	NA	NA	1.94727160197067e-06	NA	NA
Trifluoromethane	75-46-7	FC(F)F	DTXSID0026410	NO	NO	NO	NO	High (Class III)	Cramer Class III	0.180928407	1.5	NA	NA	0.00829057208247017	NA	NA
t-Butyl mercaptan	75-66-1	CC(C)(C)S	DTXSID0026418	NO	NO	NO	NO	Low (Class I)	Cramer Class I	0.406507313	30	NA	50	0.0737994103441873	NA	122.999017240312
2,2,2-Trifluoroethanol	75-89-8	OCC(F)(F)F	DTXSID0021751	NO	NO	NO	NO	High (Class III)	Cramer Class III	0.530154303	1.5	NA	NA	0.0028293649443415	NA	NA
N-Methyldopamine,O,O'-diisobutyroylester hydrochloride	75011-65-3	Cl.CNCCc1ccc(OC(=O)C(C)C)c(OC(=O)C(C)C)c1	DTXSID0020864	NO	NO	NO	NO	High (Class III)	Cramer Class III	3.67e-05	1.5	NA	NA	40.8719346049046	NA	NA
Butylamine-1,1-d(sup 2), N-methyl-N-nitroso-	75016-34-1	[2H]C([2H])(CCC)N(C)N=O	DTXSID00225998	YES	YES	NO	NO	High (Class III)	Genotoxic	0.000359687	0.0025	NA	NA	0.00695048750719376	NA	NA
Trp-P-1 acetate	75104-43-7	CC(O)=O.Cc1nc(N)c(C)c2[nH]c3ccccc3c12	DTXSID0021416	YES	YES	NO	NO	High (Class III)	Genotoxic	2.52e-05	0.0025	NA	NA	0.0992063492063492	NA	NA
Benzenepropanoic acid, silver(+1) salt	75112-79-7	[Ag+].[O-]C(=O)CCc1ccccc1	DTXSID00226081	NO	NO	NO	NO	High (Class III)	Cramer Class III	0.000256025	1.5	NA	NA	5.85880285128405	NA	NA
Geranial dimethyl acetal	75128-98-2	COC(OC)\C=C(/C)CCC=C(C)C	DTXSID00226086	NO	NO	NO	NO	Low (Class I)	Cramer Class I	0.000419397	30	NA	NA	71.5312698946344	NA	NA
3-(5-Nitro-2-furyl)-imidazo(1,2-alpha) pyridine	75198-31-1	[O-][N+](=O)c1ccc(o1)-c1cnc2ccccn12	DTXSID0020947	YES	YES	NO	NO	High (Class III)	Genotoxic	0.000108264	0.0025	NA	NA	0.0230917017660534	NA	NA
Acetamide, nitrate	75238-15-2	CC(N)=O.O[N+]([O-])=O	DTXSID00335006	NO	NO	NO	NO	High (Class III)	Cramer Class III	0.000257869	1.5	NA	NA	5.81690703419178	NA	NA
2-Bromo-1,1':2',1''-terphenyl	75295-57-7	Brc1ccccc1-c1ccccc1-c1ccccc1	DTXSID00305062	NO	NO	NO	NO	High (Class III)	Cramer Class III	4.82e-05	1.5	NA	NA	31.1203319502075	NA	NA
Glycine, N-(carboxymethyl)-N-(2-((2-((carboxymethyl)amino)ethyl)amino)ethyl)-, trisodium salt	75348-61-7	[Na+].[Na+].[Na+].[O-]C(=O)CNCCNCCN(CC([O-])=O)CC([O-])=O	DTXSID00226324	NO	NO	NO	NO	High (Class III)	Cramer Class III	0.000340956	1.5	NA	NA	4.39939464329708	NA	NA
Perfluorohex-1-ene	755-25-9	FC(F)=C(F)C(F)(F)C(F)(F)C(F)(F)C(F)(F)F	DTXSID00226440	NO	NO	NO	NO	High (Class III)	Cramer Class III	4.73e-05	1.5	NA	NA	31.7124735729387	NA	NA
Dimethyl methylphosphonate	756-79-6	COP(C)(=O)OC	DTXSID0020494	YES	YES	NO	NO	High (Class III)	Genotoxic	0.002297883	0.0025	NA	178	0.00108795791604707	NA	77462.6036225517
Ammonium isovalerate	7563-33-9	[NH4+].CC(C)CC([O-])=O	DTXSID00226541	NO	NO	NO	NO	High (Class III)	Cramer Class III	0.000281525	1.5	NA	NA	5.32812361246781	NA	NA
Sodium p-benzylphenol	7563-63-5	[Na+].[O-]c1ccc(Cc2ccccc2)cc1	DTXSID00226546	NO	NO	NO	NO	High (Class III)	Cramer Class III	0.000168934	1.5	NA	NA	8.87920726437544	NA	NA
N-Nitroso-(2-hydroxypropyl)-(2-hydroxyethyl)amine	75896-33-2	CC(O)CN(CCO)N=O	DTXSID0020997	YES	YES	NO	NO	High (Class III)	Genotoxic	0.000392677	0.0025	NA	NA	0.00636655571882234	NA	NA
Monohydroxymethoxychlor olefin	75938-34-0	COc1ccc(cc1)C(=C(Cl)Cl)c1ccc(O)cc1	DTXSID0022484	NO	NO	NO	NO	High (Class III)	Cramer Class III	0.000184853	1.5	NA	NA	8.11455589035612	NA	NA
Trichloronitromethane	76-06-2	[O-][N+](=O)C(Cl)(Cl)Cl	DTXSID0020315	NO	NO	NO	NO	High (Class III)	Cramer Class III	0.003498658	1.5	NA	0.1	0.428735818133696	NA	28.5823878755797
Phenylmethylbarbituric acid	76-94-8	CC1(C(=O)NC(=O)NC1=O)c1ccccc1	DTXSID00226900	NO	NO	NO	NO	High (Class III)	Cramer Class III	2.61e-05	1.5	NA	NA	57.4712643678161	NA	NA
N-Nitroso-N-isobutylurea	760-60-1	CC(C)CN(N=O)C(N)=O	DTXSID0020999	YES	YES	NO	NO	High (Class III)	Genotoxic	0.000285862	0.0025	NA	NA	0.00874547858757023	NA	NA
Bis(2-chloro-1-methylethyl) 2-chloropropyl phosphate	76025-08-6	CC(Cl)COP(=O)(OC(C)CCl)OC(C)CCl	DTXSID0029557	YES	YES	NO	YES	High (Class III)	Genotoxic	0.105747728	0.0025	NA	NA	2.36411698604059e-05	NA	NA
Copper 2,2'-bicinchoninate	76109-99-4	[Cu++].[O-]C(=O)c1cc(nc2ccccc12)-c1cc(C([O-])=O)c2ccccc2n1	DTXSID00226985	NO	NO	NO	NO	High (Class III)	Cramer Class III	4.11e-05	1.5	NA	NA	36.4963503649635	NA	NA
2,4,6-Tricyano-1,3,5-triazine	7615-57-8	N#Cc1nc(nc(n1)C#N)C#N	DTXSID00274764	NO	NO	NO	NO	High (Class III)	Cramer Class III	0.000328914	1.5	NA	NA	4.5604626133275	NA	NA
Iodomethyl (2S-cis)-3,3-dimethyl-7-oxo-4-thia-1-azabicyclo(3.2.0)heptane-2-carboxylate 4,4-dioxide	76247-39-7	CC1(C)[C@@H](N2[C@@H](CC2=O)S1(=O)=O)C(=O)OCI	DTXSID00227114	YES	YES	NO	NO	High (Class III)	Genotoxic	4.46e-05	0.0025	NA	NA	0.0560538116591928	NA	NA
Ethyl 3-ethoxypropionate	763-69-9	CCOCCC(=O)OCC	DTXSID0027309	NO	NO	NO	NO	Low (Class I)	Cramer Class I	0.0002547	30	NA	1000	117.785630153121	NA	3926187.67177071
3-((1-Ethylpropyl)amino)-6-methyl-2,4-dinitrobenzyl alcohol	76302-70-0	CCC(CC)Nc1c(cc(C)c(CO)c1[N+]([O-])=O)[N+]([O-])=O	DTXSID00227179	YES	YES	NO	NO	High (Class III)	Genotoxic	1.41e-05	0.0025	NA	NA	0.177304964539007	NA	NA
3-Bromo-3-buten-1-ol	76334-36-6	OCCC(Br)=C	DTXSID00336472	YES	YES	NO	NO	High (Class III)	Genotoxic	0.000343209	0.0025	NA	NA	0.00728419126538057	NA	NA
Potassium (2S-cis)-3,3-dimethyl-7-oxo-4-thia-1-azabicyclo(3.2.0)heptane-2-carboxylate 4,4-dioxide	76350-35-1	[K+].CC1(C)[C@@H](N2[C@@H](CC2=O)S1(=O)=O)C([O-])=O	DTXSID00227210	NO	NO	NO	NO	High (Class III)	Cramer Class III	2.79e-05	1.5	NA	NA	53.7634408602151	NA	NA
Hexanedioic acid, ion(2-)	764-65-8	[O-]C(=O)CCCCC([O-])=O	DTXSID00227230	NO	NO	NO	NO	High (Class III)	Cramer Class III	0.000218391	1.5	NA	NA	6.86841490720771	NA	NA
Guanidine, (2-(hexahydro-1(2H)-azocinyl)ethyl)-, monohydrochloride	76487-49-5	Cl.NC(N)=NCCN1CCCCCCC1	DTXSID00227290	NO	NO	NO	NO	High (Class III)	Cramer Class III	2.37e-05	1.5	NA	NA	63.2911392405063	NA	NA
Phenyl vinyl ether	766-94-9	C=COc1ccccc1	DTXSID00227417	YES	YES	NO	NO	High (Class III)	Genotoxic	0.000328966	0.0025	NA	NA	0.0075995695603801	NA	NA
beta-D-Fructopyranose	7660-25-5	OC[C@@]1(O)OC[C@@H](O)[C@@H](O)[C@@H]1O	DTXSID0023082	NO	NO	NO	NO	High (Class III)	Cramer Class III	0.000306592	1.5	NA	NA	4.89249556413735	NA	NA
Detomidine	76631-46-4	Cc1cccc(Cc2cnc[nH]2)c1C	DTXSID00227457	NO	NO	NO	NO	High (Class III)	Cramer Class III	0.000104605	1.5	NA	NA	14.3396587161226	NA	NA
Heptadecafluorooctane-1-sulphonamide, compound with triethylamine (1:1)	76752-82-4	CCN(CC)CC.NS(=O)(=O)C(F)(F)C(F)(F)C(F)(F)C(F)(F)C(F)(F)C(F)(F)C(F)(F)C(F)(F)F	DTXSID00227578	NO	NO	NO	NO	High (Class III)	Cramer Class III	6.19e-05	1.5	NA	NA	24.232633279483	NA	NA
1,2-Diphenylcyclobutane, cis-	7694-30-6	C1C[C@H]([C@H]1c1ccccc1)c1ccccc1	DTXSID00227730	NO	NO	NO	NO	High (Class III)	Cramer Class III	0.000201758	1.5	NA	NA	7.43464943149714	NA	NA
Loxtidine	76956-02-0	Cn1nc(CO)nc1NCCCOc1cccc(CN2CCCCC2)c1	DTXSID0020785	NO	NO	NO	NO	High (Class III)	Cramer Class III	3.26e-05	1.5	NA	NA	46.0122699386503	NA	NA
Gibberellic acid	77-06-5	C[C@@]12[C@H]3[C@H](C(O)=O)[C@@]45CC(=C)[C@@](O)(C4)CC[C@H]5[C@]3(OC1=O)C=C[C@@H]2O	DTXSID0020656	NO	NO	NO	NO	High (Class III)	Cramer Class III	0.005266765	1.5	2.7560709462029	NA	0.284804809024135	523.29483966019	NA
Phenolphthalein	77-09-8	Oc1ccc(cc1)C1(OC(=O)c2ccccc12)c1ccc(O)cc1	DTXSID0021125	NO	NO	NO	NO	High (Class III)	Cramer Class III	1.12e-05	1.5	0.0489875981830417	300	133.928571428571	4373.89269491443	26785714.2857143
Caramiphen	77-22-5	CCN(CC)CCOC(=O)C1(CCCC1)c1ccccc1	DTXSID0022729	NO	NO	NO	NO	High (Class III)	Cramer Class III	0.000113998	1.5	NA	NA	13.1581255811505	NA	NA
3-Methyl-3-pentanol	77-74-7	CCC(C)(O)CC	DTXSID0021755	NO	NO	NO	NO	High (Class III)	Cramer Class III	0.000574369	1.5	NA	NA	2.61156155711746	NA	NA
Beclomethasone dipropionate monohydrate	77011-63-3	O.CCC(=O)OCC(=O)[C@@]1(OC(=O)CC)[C@@H](C)C[C@H]2[C@@H]3CCC4=CC(=O)C=C[C@]4(C)[C@@]3(Cl)[C@@H](O)C[C@]12C	DTXSID00227831	YES	YES	NO	NO	High (Class III)	Genotoxic	6.22e-05	0.0025	NA	NA	0.0401929260450161	NA	NA
Etisazole	7716-60-1	CCNc1nsc2ccccc12	DTXSID00227917	YES	YES	NO	NO	High (Class III)	Genotoxic	0.000190365	0.0025	NA	NA	0.0131326661938907	NA	NA
5-Nitro-2-furamidoxime	772-43-0	N\C(=N/O)c1ccc(o1)[N+]([O-])=O	DTXSID0020945	YES	YES	NO	NO	High (Class III)	Genotoxic	0.000182998	0.0025	NA	NA	0.0136613514901802	NA	NA
Sodium 3-hydroxybenzoate	7720-19-6	[Na+].Oc1cccc(c1)C([O-])=O	DTXSID00227952	NO	NO	NO	NO	High (Class III)	Cramer Class III	0.00015897	1.5	NA	NA	9.43574259294206	NA	NA
N-propylformic hydrazide	77337-54-3	CCCN(N)C=O	DTXSID0021200	YES	YES	NO	NO	High (Class III)	Genotoxic	0.000284046	0.0025	NA	NA	0.00880139132394049	NA	NA
Benzenamine, 3-bromo-4-methyl- (9CI)	7745-91-7	Cc1ccc(N)cc1Br	DTXSID00228161	YES	YES	NO	NO	High (Class III)	Genotoxic	0.00015079	0.0025	NA	NA	0.0165793487631806	NA	NA
Amiflamine	77518-07-1	C[C@H](N)Cc1ccc(cc1C)N(C)C	DTXSID00228222	YES	YES	NO	NO	High (Class III)	Genotoxic	0.000114551	0.0025	NA	NA	0.0218243402501942	NA	NA
Azaspirium	775517-13-0	COc1c2ccoc2c(OC)c2oc3C(=C)C[N+]4(CCCCC4)Cc3c(=O)c12	DTXSID00228242	YES	YES	NO	NO	High (Class III)	Genotoxic	4.57e-05	0.0025	NA	NA	0.0547045951859956	NA	NA
Dibenzo(b,e)thiepin-3-acetic acid, 6,11-dihydro-11-oxo-, sodium salt	77625-78-6	[Na+].[O-]C(=O)Cc1ccc2c(SCc3ccccc3C2=O)c1	DTXSID00228287	NO	NO	NO	NO	High (Class III)	Cramer Class III	3.4e-05	1.5	NA	NA	44.1176470588235	NA	NA
4-(p-Tolyl)-2-butanone	7774-79-0	CC(=O)CCc1ccc(C)cc1	DTXSID00228363	NO	NO	NO	NO	Low (Class I)	Cramer Class I	0.000313955	30	NA	NA	95.5550954754662	NA	NA
1-Ethynylcyclohexanol	78-27-3	OC1(CCCCC1)C#C	DTXSID0021757	NO	NO	NO	NO	High (Class III)	Cramer Class III	34.6503152	1.5	NA	30	4.3289649497907e-05	NA	0.86579298995814
Tris(2-ethylhexyl) phosphate	78-42-2	CCCCC(CC)COP(=O)(OCC(CC)CCCC)OCC(CC)CCCC	DTXSID0021414	NO	NO	NO	YES	High (Class III)	Anti-cholinesterase	15.64033316	0.3	NA	1.55	1.91811770843378e-05	NA	0.0991027482690784
2-Methyl-1-propanol	78-83-1	CC(C)CO	DTXSID0021759	NO	NO	NO	NO	Low (Class I)	Cramer Class I	0.031447945	30	NA	200	0.953957404847916	NA	6359.71603231944
1,2-Dichloropropane	78-87-5	CC(Cl)CCl	DTXSID0020448	YES	YES	NO	NO	High (Class III)	Genotoxic	0.459710334	0.0025	NA	20	5.43820709499213e-06	NA	43.505656759937
1-Chloropropan-2-one	78-95-5	CC(=O)CCl	DTXSID0021547	YES	YES	NO	NO	High (Class III)	Genotoxic	1.520914151	0.0025	NA	NA	1.64374826702497e-06	NA	NA
Methyl glyoxal	78-98-8	CC(=O)C=O	DTXSID0021628	YES	YES	NO	NO	Low (Class I)	Genotoxic	0.000290679	0.0025	NA	NA	0.00860055249949257	NA	NA
Tabilautide	78088-46-7	CCCCCCCCCCCC(=O)N[C@@H](C)C(=O)N[C@H](CCC(=O)N[C@@H](CCC[C@H](N)C(N)=O)C(O)=O)C(O)=O	DTXSID00228722	NO	NO	NO	NO	High (Class III)	Cramer Class III	6.83e-05	1.5	NA	NA	21.9619326500732	NA	NA
Ristianol	78092-65-6	OCCSCc1ccncc1	DTXSID00228727	NO	NO	NO	NO	High (Class III)	Cramer Class III	2.02e-05	1.5	NA	NA	74.2574257425743	NA	NA
Aztreonam	78110-38-0	C[C@H]1[C@H](NC(=O)C(=NOC(C)(C)C(O)=O)c2csc(N)n2)C(=O)N1S(O)(=O)=O	DTXSID0022640	YES	YES	NO	NO	High (Class III)	Genotoxic	5.29e-05	0.0025	NA	NA	0.0472589792060492	NA	NA
Methanesulfonic acid--benzyl carbamimidothioate (1/1)	78135-08-7	CS(O)(=O)=O.NC(=N)SCc1ccccc1	DTXSID00308336	NO	NO	NO	NO	Low (Class I)	Cramer Class I	0.000170608	30	NA	NA	175.841695582857	NA	NA
Diazolidinyl urea	78491-02-8	OCNC(=O)N(CO)C1N(CO)C(=O)N(CO)C1=O	DTXSID0029559	YES	YES	NO	NO	High (Class III)	Genotoxic	0.008049162	0.0025	NA	100	0.000310591338576612	NA	12423.6535430645
6,7,8,14-Tetradehydro-4,5alpha-epoxy-3,6-dimethoxy-17-methylmorphinan acetate	78619-37-1	CC(O)=O.COC1=CC=C2[C@H]3Cc4ccc(OC)c5O[C@@H]1[C@]2(CCN3C)c45	DTXSID00229219	YES	YES	NO	NO	High (Class III)	Genotoxic	3.72e-05	0.0025	NA	NA	0.0672043010752688	NA	NA
Alifedrine	78756-61-3	C[C@H](NCCC(=O)C1CCCCC1)[C@H](O)c1ccccc1	DTXSID00229274	NO	NO	NO	NO	High (Class III)	Cramer Class III	3.46e-05	1.5	NA	NA	43.3526011560694	NA	NA
Trichloroethylene	79-01-6	ClC=C(Cl)Cl	DTXSID0021383	NO	NO	NO	NO	High (Class III)	Cramer Class III	0.003401469	1.5	0.000405128802442691	0.005	0.440985938722358	0.11910407016577	1.46995312907453
Glycolic acid	79-14-1	OCC(O)=O	DTXSID0025363	NO	NO	NO	NO	Low (Class I)	Cramer Class I	0.010815405	30	NA	150	2.77382122999555	NA	13869.1061499777
Methyl chlorocarbonate	79-22-1	COC(Cl)=O	DTXSID0024185	YES	YES	NO	NO	High (Class III)	Genotoxic	0.5099228	0.0025	NA	NA	4.90270291895165e-06	NA	NA
3-(3,4-Dichlorophenoxy)benzaldehyde	79124-76-8	Clc1ccc(Oc2cccc(C=O)c2)cc1Cl	DTXSID0022303	YES	YES	NO	NO	High (Class III)	Genotoxic	0.000122887	0.0025	NA	NA	0.0203438931701482	NA	NA
Fluazifop-P-butyl	79241-46-6	CCCCOC(=O)[C@@H](C)Oc1ccc(Oc2ccc(cn2)C(F)(F)F)cc1	DTXSID0034855	NO	NO	NO	NO	High (Class III)	Cramer Class III	3.16e-05	1.5	1.11846779287442	0.5	47.4683544303797	35394.5504074184	15822.7848101266
Sopromidine	79313-75-0	C[C@H](Cc1cnc[nH]1)N\C(N)=N\CCSCc1nc[nH]c1C	DTXSID00229613	NO	NO	NO	NO	High (Class III)	Cramer Class III	3.84e-05	1.5	NA	NA	39.0625	NA	NA
9H-Purine-9-ethanol, 6-amino-beta-hexyl-alpha-methyl-, (S-(R*,R*))-	79854-84-5	CCCCCC[C@@H]([C@H](C)O)n1cnc2c(N)ncnc12	DTXSID00229931	YES	YES	NO	NO	High (Class III)	Genotoxic	3.31e-05	0.0025	NA	NA	0.0755287009063444	NA	NA
Simvastatin	79902-63-9	CCC(C)(C)C(=O)O[C@H]1C[C@@H](C)C=C2C=C[C@H](C)[C@H](CC[C@@H]3C[C@@H](O)CC(=O)O3)[C@@H]12	DTXSID0023581	NO	NO	NO	NO	High (Class III)	Cramer Class III	0.002916862	1.5	0.0265218411522166	NA	0.51425127414324	9.09259373676802	NA
Methylene, phenyl-	8/4/3101	[CH]c1ccccc1	DTXSID00184990	NO	NO	NO	NO	High (Class III)	Cramer Class III	0.000474832	1.5	NA	NA	3.15901202951781	NA	NA
Acediasulfone	80-03-5	Nc1ccc(cc1)S(=O)(=O)c1ccc(NCC(O)=O)cc1	DTXSID00229991	YES	YES	NO	NO	High (Class III)	Genotoxic	3.66e-05	0.0025	NA	NA	0.0683060109289618	NA	NA
Ethanol, mixt. with methanol	8013-52-3	CO.CCO	DTXSID00230087	NO	NO	NO	NO	Low (Class I)	Cramer Class I	0.000454667	30	NA	NA	65.9823563179206	NA	NA
Quinoline, 2-phenyl-4-(2-(4-piperidinyl)ethyl)-, monohydrochloride	80221-58-5	Cl.C(Cc1cc(nc2ccccc12)-c1ccccc1)C1CCNCC1	DTXSID00230168	NO	NO	NO	NO	High (Class III)	Cramer Class III	3.78e-05	1.5	NA	NA	39.6825396825397	NA	NA
Methanesulfonamide, N-(4-(9-acridinylamino)-3-methoxyphenyl)-, mono(2-hydroxyethanesulfonate)	80277-14-1	OCCS(O)(=O)=O.COc1cc(NS(C)(=O)=O)ccc1Nc1c2ccccc2nc2ccccc12	DTXSID00230209	YES	YES	NO	NO	High (Class III)	Genotoxic	4.7e-05	0.0025	NA	NA	0.0531914893617021	NA	NA
Cypripedin	8031-72-9	COC1=CC(=O)c2c(ccc3c(OC)c(O)ccc23)C1=O	DTXSID00230249	YES	YES	NO	NO	High (Class III)	Genotoxic	0.000128762	0.0025	NA	NA	0.019415666112673	NA	NA
Fursultiamine	804-30-8	CC(N(Cc1cnc(C)nc1N)C=O)=C(CCO)SSCC1CCCO1	DTXSID0023084	YES	YES	NO	NO	High (Class III)	Genotoxic	5.37e-05	0.0025	NA	NA	0.0465549348230913	NA	NA
Fezolamine	80410-36-2	CN(C)CCCn1cc(c(n1)-c1ccccc1)-c1ccccc1	DTXSID00230305	NO	NO	NO	NO	High (Class III)	Cramer Class III	3.65e-05	1.5	NA	NA	41.0958904109589	NA	NA
Acetic acid mixture with peracetic acid	8065-77-8	CC(O)=O.CC(=O)OO	DTXSID00230466	NO	YES	NO	NO	High (Class III)	Genotoxic	0.00039475	0.0025	NA	NA	0.00633312222925903	NA	NA
Mycoceton	8074-13-3	OC(=O)CCCCCCCCC=C.Oc1c(Cl)cc(Cl)c(Cl)c1Cc1c(O)c(Cl)cc(Cl)c1Cl	DTXSID00230582	NO	NO	NO	NO	High (Class III)	Cramer Class III	6.63e-05	1.5	NA	NA	22.6244343891403	NA	NA
Enviradene	80883-55-2	C\C=C(/c1ccccc1)c1ccc2nc(N)n(c2c1)S(=O)(=O)C(C)C	DTXSID00230769	YES	YES	NO	NO	High (Class III)	Genotoxic	4.25e-05	0.0025	NA	NA	0.0588235294117647	NA	NA
1,8-Dihydroxy-4,5-dinitroanthraquinone	81-55-0	Oc1ccc(c2C(=O)c3c(ccc(O)c3C(=O)c12)[N+]([O-])=O)[N+]([O-])=O	DTXSID0025076	YES	YES	NO	NO	High (Class III)	Genotoxic	0.001231437	0.0025	NA	NA	0.00203014851754495	NA	NA
Egmol	81-92-5	OCc1ccccc1C(c1ccc(O)cc1)c1ccc(O)cc1	DTXSID00230845	NO	NO	NO	NO	High (Class III)	Cramer Class III	3.66e-05	1.5	NA	NA	40.9836065573771	NA	NA
2,2-Dimethylhexanoic acid	813-72-9	CCCCC(C)(C)C(O)=O	DTXSID00276526	NO	NO	NO	NO	Low (Class I)	Cramer Class I	0.000219868	30	NA	NA	136.445503665836	NA	NA
Imazaquin sodium salt	81335-46-8	[Na+].CC(C)C1(C)N=C(NC1=O)c1nc2ccccc2cc1C([O-])=O	DTXSID0034275	NO	NO	NO	NO	High (Class III)	Cramer Class III	4.85e-05	1.5	NA	25	30.9278350515464	NA	515463.917525773
Caracemide	81424-67-1	CNC(=O)ON(C(C)=O)C(=O)NC	DTXSID00231099	NO	NO	NO	NO	High (Class III)	Cramer Class III	0.000110112	1.5	NA	NA	13.6224934612031	NA	NA
2-Butanone, 1-bromo-	816-40-0	CCC(=O)CBr	DTXSID00231216	YES	YES	NO	NO	High (Class III)	Genotoxic	0.000148766	0.0025	NA	NA	0.0168049151015689	NA	NA
N-Propyl-N-nitrosourea	816-57-9	CCCN(N=O)C(N)=O	DTXSID0021204	YES	YES	NO	NO	High (Class III)	Genotoxic	0.00023367	0.0025	NA	NA	0.0106988488038687	NA	NA
Behentrimonium methosulfate	81646-13-1	COS([O-])(=O)=O.CCCCCCCCCCCCCCCCCCCCCC[N+](C)(C)C	DTXSID00231231	YES	YES	NO	NO	High (Class III)	Genotoxic	0.000274793	0.0025	NA	10	0.00909775722088991	NA	36391.0288835596
Carbamic acid, acetyl((4-aminophenyl)sulfonyl)-, methyl ester	81865-28-3	COC(=O)N(C(C)=O)S(=O)(=O)c1ccc(N)cc1	DTXSID00231433	YES	YES	YES	NO	High (Class III)	Genotoxic	7.37e-05	0.0025	NA	NA	0.033921302578019	NA	NA
3,4,6-Trichloro-2-nitrophenol	82-62-2	Oc1c(Cl)cc(Cl)c(Cl)c1[N+]([O-])=O	DTXSID0026206	YES	YES	NO	NO	High (Class III)	Genotoxic	0.000127798	0.0025	NA	NA	0.0195621214729495	NA	NA
Phenindamine	82-88-2	CN1CCC2=C(C1)C(c1ccccc21)c1ccccc1	DTXSID0023452	YES	YES	NO	NO	High (Class III)	Genotoxic	3.12e-05	0.0025	NA	NA	0.0801282051282051	NA	NA
Buclizine	82-95-1	CC(C)(C)c1ccc(CN2CCN(CC2)C(c2ccccc2)c2ccc(Cl)cc2)cc1	DTXSID0022694	NO	NO	NO	NO	High (Class III)	Cramer Class III	5.17e-05	1.5	NA	NA	29.0135396518375	NA	NA
Thiphenamil	82-99-5	CCN(CC)CCSC(=O)C(c1ccccc1)c1ccccc1	DTXSID0023660	NO	NO	NO	NO	High (Class III)	Cramer Class III	2.77e-05	1.5	NA	NA	54.1516245487365	NA	NA
Cupric triethanolamine	82027-59-6	[Cu++].OCCN(CC[O-])CC[O-]	DTXSID0034483	NO	NO	NO	NO	High (Class III)	Cramer Class III	0.000170598	1.5	NA	100	8.79260014771568	NA	586173.343181045
Dextofisopam	82059-50-5	CC[C@@H]1c2cc(OC)c(OC)cc2C(=NN=C1C)c1ccc(OC)c(OC)c1	DTXSID00231554	NO	NO	NO	NO	High (Class III)	Cramer Class III	4.57e-05	1.5	NA	NA	32.8227571115974	NA	NA
Triasulfuron	82097-50-5	COc1nc(C)nc(NC(=O)NS(=O)(=O)c2ccccc2OCCCl)n1	DTXSID0024345	YES	YES	NO	NO	High (Class III)	Genotoxic	0.000156764	0.0025	0.025952788239052	1.2	0.0159475389757853	165.553240789033	7654.81870837692
Methoxyhydroquinone	824-46-4	COc1cc(O)ccc1O	DTXSID00231716	NO	NO	NO	NO	Low (Class I)	Cramer Class I	0.000548583	30	NA	NA	54.6863464598794	NA	NA
2-(6-aminopurin-9-yl)-5-(hydroxymethyl)oxolane-3,4-diol; phosphoric acid	82530-89-0	OP(O)(O)=O.Nc1ncnc2n(cnc12)C1OC(CO)C(O)C1O	DTXSID00308659	YES	YES	NO	NO	High (Class III)	Genotoxic	9.33e-05	0.0025	NA	NA	0.0267952840300107	NA	NA
Myoscorpine	82535-76-0	C\C=C(/C)C(=O)O[C@@H]1CCN2CC=C(COC(=O)[C@](O)(C(C)C)[C@@H](C)O)[C@H]12	DTXSID00231837	YES	YES	NO	NO	High (Class III)	Genotoxic	4.56e-05	0.0025	NA	NA	0.0548245614035088	NA	NA
Chlorpromazine ascorbate	82678-20-4	OC[C@H](O)[C@H]1OC(=O)C(O)=C1O.CN(C)CCCN1c2ccccc2Sc2ccc(Cl)cc12	DTXSID00231958	NO	NO	NO	NO	High (Class III)	Cramer Class III	3.8e-05	1.5	NA	NA	39.4736842105263	NA	NA
Propilizon	83-59-0	CCCOC(=O)C1C(C)Cc2cc3OCOc3cc2C1C(=O)OCCC	DTXSID0021202	NO	NO	NO	NO	High (Class III)	Cramer Class III	4.33e-05	1.5	NA	NA	34.6420323325635	NA	NA
Albutoin	830-89-7	CC(C)CC1NC(=S)N(CC=C)C1=O	DTXSID0022565	NO	NO	NO	NO	High (Class III)	Cramer Class III	0.000464105	1.5	NA	NA	3.23202723521617	NA	NA
Mifentidine	83184-43-4	CC(C)\N=C\Nc1ccc(cc1)-c1cnc[nH]1	DTXSID00232208	NO	NO	NO	NO	High (Class III)	Cramer Class III	8.89e-05	1.5	NA	NA	16.8728908886389	NA	NA
Phenformin hydrochloride	834-28-6	Cl.NC(=N)NC(=N)NCCc1ccccc1	DTXSID0021121	NO	NO	NO	NO	High (Class III)	Cramer Class III	2.31e-05	1.5	NA	NA	64.9350649350649	NA	NA
1,3,4,6-Tetrachlorodibenzofuran	83704-27-2	Clc1cc(Cl)c2c(oc3c(Cl)cccc23)c1Cl	DTXSID00232541	YES	YES	NO	NO	High (Class III)	Genotoxic	6.55e-05	0.0025	NA	NA	0.0381679389312977	NA	NA
2-((3-Methylbutyl)thio)ethyl formate	83803-47-8	CC(C)CCSCCOC=O	DTXSID00232667	NO	NO	NO	NO	Low (Class I)	Cramer Class I	0.000341283	30	NA	NA	87.9035873453996	NA	NA
Choline dihydrogen phosphate	83846-92-8	OP(O)([O-])=O.C[N+](C)(C)CCO	DTXSID00232748	NO	NO	NO	NO	High (Class III)	Cramer Class III	0.000131699	1.5	NA	NA	11.3896081215499	NA	NA
1,2,3-Propanetricarboxylic acid,2-hydroxy-,2-(1-methylethyl)ester	83966-24-9	CC(C)OC(=O)C(O)(CC(O)=O)CC(O)=O	DTXSID00274148	NO	NO	NO	NO	High (Class III)	Cramer Class III	0.001336287	1.5	NA	NA	1.12251335229633	NA	NA
(4-((2-Chlorophenyl)(1-methyl-2-phenyl-1H-indol-3-yl)methylene)-2,5-cyclohexadien-1-ylidene)diethylammonium acetate	83968-92-7	CC([O-])=O.CC[N+]1(CC)C=CC(C=C1)=C(c1c(-c2ccccc2)n(C)c2ccccc12)c1ccccc1Cl	DTXSID00232864	NO	NO	NO	NO	High (Class III)	Cramer Class III	5.56e-05	1.5	NA	NA	26.978417266187	NA	NA
8,13-dihydro-Indolo(2',3':3,4)pyrido(2,1-b)quinazolin-5(7H)-one	84-26-4	O=c1n2CCc3c([nH]c4ccccc34)-c2nc2ccccc12	DTXSID00232884	YES	YES	NO	NO	High (Class III)	Genotoxic	3.43e-05	0.0025	NA	NA	0.0728862973760933	NA	NA
2-((4-(Ethyl(2-hydroxyethyl)amino)phenyl)azo)-6-methoxy-3-methylbenzothiazolium acetate	84051-87-6	CC([O-])=O.CCN(CCO)c1ccc(cc1)\N=N\c1sc2cc(OC)ccc2[n+]1C	DTXSID00232945	YES	YES	NO	NO	High (Class III)	Genotoxic	8.1e-05	0.0025	NA	20	0.0308641975308642	NA	246913.580246914
Diflunisal sodium	84145-00-6	[Na+].Oc1ccc(cc1C([O-])=O)-c1ccc(F)cc1F	DTXSID00233033	NO	NO	NO	NO	High (Class III)	Cramer Class III	2.99e-05	1.5	NA	NA	50.1672240802676	NA	NA
Almoxatone	84145-89-1	CNC[C@@H]1CN(C(=O)O1)c1ccc(OCc2cccc(Cl)c2)cc1	DTXSID00233078	NO	NO	YES	NO	High (Class III)	Anti-cholinesterase	4.27e-05	0.3	NA	NA	7.02576112412178	NA	NA
beta-D-Glucopyranose, 6-(dihydrogen phosphate), monosodium salt	84332-92-3	[Na+].O[C@@H]1[C@@H](O)[C@H]([O-])O[C@H](COP(O)(O)=O)[C@H]1O	DTXSID00233295	NO	NO	NO	YES	High (Class III)	Anti-cholinesterase	0.000354403	0.3	NA	NA	0.84649396308722	NA	NA
2-Aminoethanol, compound with 1H-benzotriazole	84434-04-8	NCCO.c1ccc2n[nH]nc2c1	DTXSID00233396	NO	NO	NO	NO	High (Class III)	Cramer Class III	0.000239124	1.5	NA	NA	6.2728960706579	NA	NA
Lithium ethanethioate	84434-88-8	[Li+].CC([O-])=S	DTXSID00233412	NO	NO	NO	NO	High (Class III)	Cramer Class III	0.000231141	1.5	NA	NA	6.48954534245331	NA	NA
Dipotassium dihydrogen (((2-hydroxyethyl)imino)bis(methylene))bisphosphonate	84696-99-1	[K+].[K+].OCCN(CP(O)(O)=O)CP([O-])([O-])=O	DTXSID00233699	NO	NO	NO	NO	High (Class III)	Cramer Class III	0.000102202	1.5	NA	NA	14.6768165006556	NA	NA
Altruronic acid	84710-57-6	O[C@H](C=O)[C@H](O)[C@H](O)[C@H](O)C(O)=O	DTXSID00233715	YES	YES	NO	NO	Low (Class I)	Genotoxic	0.000172117	0.0025	NA	NA	0.0145250033407508	NA	NA
Ammonium copper(2+) 2-hydroxypropane-1,2,3-tricarboxylate	84713-02-0	[NH4+].[Cu++].OC(CC([O-])=O)(CC([O-])=O)C([O-])=O	DTXSID00233730	NO	NO	NO	NO	High (Class III)	Cramer Class III	0.000144423	1.5	NA	NA	10.3861573295112	NA	NA
Hexanedioic acid, ester with 2-ethyl-2-(hydroxymethyl)-1,3-propanediol heptanoate	84836-70-4	OC(=O)CCCCC(O)=O.CCCCCCC(=O)OCC(CC)(CO)CO	DTXSID00233896	NO	NO	NO	NO	Low (Class I)	Cramer Class I	0.000302402	30	NA	NA	99.2056930840404	NA	NA
(-)-Gusperimus trihydrochloride	84937-45-1	Cl.Cl.Cl.NCCCNCCCCNC(=O)[C@H](O)NC(=O)CCCCCCN=C(N)N	DTXSID00233977	NO	NO	NO	NO	High (Class III)	Cramer Class III	4.63e-05	1.5	NA	NA	32.3974082073434	NA	NA
Diprotrizoic acid	85-16-5	CCC(=O)Nc1c(I)c(NC(=O)CC)c(I)c(C(O)=O)c1I	DTXSID00234045	NO	NO	NO	NO	High (Class III)	Cramer Class III	7.67e-05	1.5	NA	NA	19.5567144719687	NA	NA
Sodium (S)-2,3-dimercaptopropanesulphonate	85187-11-7	[Na+].[O-]S(=O)(=O)C[C@@H](S)CS	DTXSID00234363	NO	NO	NO	NO	High (Class III)	Cramer Class III	0.000102472	1.5	NA	NA	14.6381450542587	NA	NA
Kebuzone	853-34-9	CC(=O)CCC1C(=O)N(N(C1=O)c1ccccc1)c1ccccc1	DTXSID00234500	NO	NO	NO	NO	High (Class III)	Cramer Class III	3.85e-05	1.5	NA	NA	38.961038961039	NA	NA
Phosphoric acid, hexyl ester, compd. with 2,2'-iminobis(ethanol)	85409-77-4	OCCNCCO.CCCCCCOP(O)(O)=O	DTXSID00234626	NO	NO	NO	YES	High (Class III)	Anti-cholinesterase	0.000128686	0.3	NA	NA	2.33125592527548	NA	NA
Clostebol acetate	855-19-6	CC(=O)O[C@H]1CC[C@H]2[C@@H]3CCC4=C(Cl)C(=O)CC[C@]4(C)[C@H]3CC[C@]12C	DTXSID00234702	YES	YES	NO	NO	High (Class III)	Genotoxic	4.35e-05	0.0025	NA	NA	0.0574712643678161	NA	NA
(3-(((Heptadecafluorooctyl)sulphonyl)amino)propyl)trimethylammonium hydroxide	85665-67-4	[OH-].C[N+](C)(C)CCCNS(=O)(=O)C(F)(F)C(F)(F)C(F)(F)C(F)(F)C(F)(F)C(F)(F)C(F)(F)C(F)(F)F	DTXSID00234929	NO	NO	NO	NO	High (Class III)	Cramer Class III	5.79e-05	1.5	NA	NA	25.9067357512953	NA	NA
3H-Pyrazol-3-one, 1,2-dihydro-1,5-diphenyl-2-(3-(4-(2-pyridinyl)-1-piperazinyl)propyl)-, trihydrochloride	85673-88-7	Cl.Cl.Cl.O=c1cc(-c2ccccc2)n(-c2ccccc2)n1CCCN1CCN(CC1)c1ccccn1	DTXSID00234944	NO	NO	NO	NO	High (Class III)	Cramer Class III	5.25e-05	1.5	NA	NA	28.5714285714286	NA	NA
Zuclopenthixol acetate	85721-05-7	CC(=O)OCCN1CCN(CC\C=C2\c3ccccc3Sc3ccc(Cl)cc23)CC1	DTXSID00235032	NO	NO	NO	NO	High (Class III)	Cramer Class III	5.29e-05	1.5	NA	NA	28.3553875236295	NA	NA
Carbamazepine dihydrate	85756-57-6	O.O.NC(=O)N1c2ccccc2C=Cc2ccccc12	DTXSID00235052	NO	NO	NO	NO	High (Class III)	Cramer Class III	9.32e-06	1.5	NA	NA	160.944206008584	NA	NA
Pheniramine	86-21-5	CN(C)CCC(c1ccccc1)c1ccccn1	DTXSID0023454	NO	NO	NO	NO	High (Class III)	Cramer Class III	0.000541723	1.5	NA	NA	2.76894279917965	NA	NA
Ciprofloxacin hydrochloride hydrate (1:1:1)	86393-32-0	O.Cl.OC(=O)c1cn(C2CC2)c2cc(N3CCNCC3)c(F)cc2c1=O	DTXSID00273974	YES	YES	NO	NO	High (Class III)	Genotoxic	3.96e-05	0.0025	NA	NA	0.0631313131313131	NA	NA
N-Nitrosomethyl-2,3-dihydroxypropylamine	86451-37-8	CN(CC(O)CO)N=O	DTXSID0021044	YES	YES	NO	NO	High (Class III)	Genotoxic	0.000318377	0.0025	NA	NA	0.00785232601601246	NA	NA
1H-Purine-2,6-dione, 3,7-dihydro-7-(2-hydroxypropyl)-1,3-dimethyl-, (S)-	86540-95-6	C[C@H](O)Cn1cnc2n(C)c(=O)n(C)c(=O)c12	DTXSID00235653	NO	NO	NO	NO	High (Class III)	Cramer Class III	2.85e-05	1.5	NA	NA	52.6315789473684	NA	NA
Acetaldehyde, dibutyl acetal	871-22-7	CCCCOC(C)OCCCC	DTXSID00236125	NO	NO	NO	NO	Low (Class I)	Cramer Class I	0.00031026	30	NA	NA	96.6930961129375	NA	NA
2,6-Dichloro-4-methylnicotinonitrile	875-35-4	Cc1cc(Cl)nc(Cl)c1C#N	DTXSID00236362	NO	NO	NO	NO	High (Class III)	Cramer Class III	8.86e-05	1.5	NA	NA	16.9300225733634	NA	NA
1,2-Dimethylindole	875-79-6	Cc1cc2ccccc2n1C	DTXSID00236367	NO	NO	NO	NO	High (Class III)	Cramer Class III	0.000430638	1.5	NA	NA	3.48320399035849	NA	NA
Salnacedin	87573-01-1	CC(=O)N[C@@H](CSC(=O)c1ccccc1O)C(O)=O	DTXSID00236468	NO	NO	NO	NO	High (Class III)	Cramer Class III	3.38e-05	1.5	NA	NA	44.3786982248521	NA	NA
Phenol, 2,4-dimethyl-, acetate	877-53-2	CC(=O)Oc1ccc(C)cc1C	DTXSID00236569	NO	NO	NO	NO	Low (Class I)	Cramer Class I	0.000552367	30	NA	NA	54.3117166666365	NA	NA
Crizotinib acetate	877399-53-6	CC(O)=O.C[C@@H](Oc1cc(cnc1N)-c1cnn(c1)C1CCNCC1)c1c(Cl)ccc(F)c1Cl	DTXSID00236600	YES	YES	NO	NO	High (Class III)	Genotoxic	5.37e-05	0.0025	NA	NA	0.0465549348230913	NA	NA
Pentanoic-5,5,5-d3 acid, 2-(propyl-3,3,3-d3)-	87745-18-4	[2H]C([2H])([2H])CCC(CCC([2H])([2H])[2H])C(O)=O	DTXSID00236605	NO	NO	NO	NO	Low (Class I)	Cramer Class I	0.000663375	30	NA	NA	45.2232899943471	NA	NA
Cycloundecanone	878-13-7	O=C1CCCCCCCCCC1	DTXSID00236645	NO	NO	NO	NO	Intermediate (Class II)	Cramer Class II	0.000218185	9	NA	NA	41.2493984462727	NA	NA
4-Chloro-3,5-dimethylphenol	88-04-0	Cc1cc(O)cc(C)c1Cl	DTXSID0032316	NO	NO	NO	NO	High (Class III)	Cramer Class III	55.44337882	1.5	NA	1000	2.7054628197712e-05	NA	18.0364187984747
6-Amino-4-chloro-1-phenol-2-sulfonic acid	88-23-3	Nc1cc(Cl)cc(c1O)S(O)(=O)=O	DTXSID0024474	NO	NO	NO	NO	High (Class III)	Cramer Class III	0.015113795	1.5	NA	NA	0.0992470785795361	NA	NA
1-Chloro-2-nitrobenzene	88-73-3	[O-][N+](=O)c1ccccc1Cl	DTXSID0020280	YES	YES	NO	NO	High (Class III)	Genotoxic	0.016254969	0.0025	NA	3.5	0.00015379912444004	NA	215.318774216057
Benzoic acid, 4-hydroxy-3,5-dimethoxy-, methyl ester	884-35-5	COC(=O)c1cc(OC)c(O)c(OC)c1	DTXSID00237016	NO	NO	NO	NO	Low (Class I)	Cramer Class I	0.000196558	30	NA	NA	152.626705603435	NA	NA
2,2,4-Trichloro-1,3-cyclopentenedione	88552-47-0	ClC1=CC(=O)C(Cl)(Cl)C1=O	DTXSID0021676	YES	YES	NO	NO	High (Class III)	Genotoxic	0.000162147	0.0025	NA	NA	0.015418108259789	NA	NA
6,7-Epidrospirenone	889652-31-7	C[C@]12CC[C@H]3[C@@H]([C@@H]4C[C@@H]4C4=CC(=O)CC[C@]34C)[C@@H]1[C@@H]1C[C@@H]1[C@@]21CCC(=O)O1	DTXSID00237450	YES	YES	NO	NO	High (Class III)	Genotoxic	4.38e-05	0.0025	NA	NA	0.0570776255707763	NA	NA
2,4-Dihydroxybenzoic acid	89-86-1	OC(=O)c1ccc(O)cc1O	DTXSID0025074	NO	NO	NO	NO	Low (Class I)	Cramer Class I	0.554522117	30	NA	NA	0.0541006374322848	NA	NA
2-Methoxy-1-[(1-methoxypropan-2-yl)oxy]propane	89399-28-0	COCC(C)OCC(C)OC	DTXSID00274229	NO	NO	NO	NO	High (Class III)	Cramer Class III	5.65e-06	1.5	NA	NA	265.486725663717	NA	NA
5-Quinolinesulfonic acid, 8-hydroxy-, dihydrate	89614-03-9	O.O.Oc1ccc(c2cccnc12)S(O)(=O)=O	DTXSID00273979	NO	NO	NO	NO	Intermediate (Class II)	Cramer Class II	4.36e-05	9	NA	NA	206.422018348624	NA	NA
Biflorin	89701-85-9	Cc1cc(=O)c2c(O)c([C@@H]3O[C@H](CO)[C@@H](O)[C@H](O)[C@H]3O)c(O)cc2o1	DTXSID00331689	YES	YES	NO	NO	High (Class III)	Genotoxic	4.23e-05	0.0025	NA	NA	0.0591016548463357	NA	NA
2-Methoxyphenol	90-05-1	COc1ccccc1O	DTXSID0023113	NO	NO	NO	NO	Low (Class I)	Cramer Class I	2.182838193	30	65.2047880511937	42.12	0.0137435748083413	29.8715627481206	19.2959790309112
6-Amino-4-hydroxynaphthalene-2-sulfonic acid	90-51-7	Nc1ccc2cc(cc(O)c2c1)S(O)(=O)=O	DTXSID0026547	NO	NO	NO	NO	Low (Class I)	Cramer Class I	1.37e-05	30	NA	NA	2189.78102189781	NA	NA
Gluconolactone	90-80-2	OC[C@H]1OC(=O)[C@H](O)[C@@H](O)[C@@H]1O	DTXSID0026549	NO	NO	NO	NO	High (Class III)	Cramer Class III	42.14559961	1.5	NA	560	3.55909042433956e-05	NA	13.2872709175344
Pseudoephedrine	90-82-4	CN[C@@H](C)[C@@H](O)c1ccccc1	DTXSID0023537	NO	NO	NO	NO	High (Class III)	Cramer Class III	9.83e-05	1.5	NA	NA	15.2594099694812	NA	NA
Amiridin	90043-86-0	Cl.Nc1c2CCCc2nc2CCCCc12	DTXSID00238003	NO	NO	NO	NO	High (Class III)	Cramer Class III	2.25e-05	1.5	NA	NA	66.6666666666667	NA	NA
Cilazaprilat	90139-06-3	OC(=O)[C@H](CCc1ccccc1)N[C@H]1CCCN2CCC[C@H](N2C1=O)C(O)=O	DTXSID00238043	NO	NO	NO	NO	High (Class III)	Cramer Class III	4.65e-05	1.5	NA	NA	32.258064516129	NA	NA
Sizofiran	9050-67-3	OC[C@H]1O[C@@H](O)[C@H](O)[C@@H](O[C@@H]2O[C@H](CO[C@@H]3O[C@H](CO)[C@@H](O)[C@H](O)[C@H]3O)[C@@H](O)[C@H](O[C@@H]3O[C@H](CO)[C@@H](O)[C@H](O)[C@H]3O)[C@H]2O)[C@@H]1O	DTXSID00238184	NO	NO	NO	NO	Low (Class I)	Cramer Class I	7.96e-05	30	NA	NA	376.884422110553	NA	NA
Luxabendazole	90509-02-7	COC(=O)Nc1nc2ccc(OS(=O)(=O)c3ccc(F)cc3)cc2[nH]1	DTXSID00238189	NO	NO	YES	NO	High (Class III)	Anti-cholinesterase	4.87e-05	0.3	NA	NA	6.16016427104723	NA	NA
Chlorimuron-ethyl	90982-32-4	CCOC(=O)c1ccccc1S(=O)(=O)NC(=O)Nc1nc(Cl)cc(OC)n1	DTXSID0023955	NO	NO	NO	NO	High (Class III)	Cramer Class III	4.54e-05	1.5	NA	9	33.0396475770925	NA	198237.885462555
Benzhydrylamine	91-00-9	NC(c1ccccc1)c1ccccc1	DTXSID00238346	NO	NO	NO	NO	High (Class III)	Cramer Class III	0.000165177	1.5	NA	NA	9.08116747489057	NA	NA
Thenyldiamine	91-79-2	CN(C)CCN(Cc1ccsc1)c1ccccn1	DTXSID0021335	NO	NO	NO	NO	High (Class III)	Cramer Class III	3.12e-05	1.5	NA	NA	48.0769230769231	NA	NA
Propionic acid, 2-(cyclohexyloxy)-2-methyl-	91007-35-1	CC(C)(OC1CCCCC1)C(O)=O	DTXSID00238366	NO	NO	NO	NO	High (Class III)	Cramer Class III	0.0002505	1.5	NA	NA	5.98802395209581	NA	NA
Lonapalene	91431-42-4	COc1c(OC)c(OC(C)=O)c2cc(Cl)ccc2c1OC(C)=O	DTXSID00238563	NO	NO	NO	NO	High (Class III)	Cramer Class III	9.07e-05	1.5	NA	NA	16.5380374862183	NA	NA
(2H9)-tert-Butyl chloride	918-20-7	[2H]C([2H])([2H])C(Cl)(C([2H])([2H])[2H])C([2H])([2H])[2H]	DTXSID00238700	NO	NO	NO	NO	High (Class III)	Cramer Class III	0.000261492	1.5	NA	NA	5.73631315680786	NA	NA
2-Chloro-4-phenylphenol	92-04-6	Oc1ccc(c(Cl)c1)-c1ccccc1	DTXSID0022353	NO	NO	NO	NO	High (Class III)	Cramer Class III	0.002047777	1.5	0.00934035529664799	NA	0.732501634699481	4.56121701564574	NA
N-Ethyl-N-phenyl benzylamine	92-59-1	CCN(Cc1ccccc1)c1ccccc1	DTXSID0025315	NO	NO	NO	NO	High (Class III)	Cramer Class III	0.00843576	1.5	NA	NA	0.177814447068195	NA	NA
Cilazapril monohydrate	92077-78-6	O.CCOC(=O)[C@H](CCc1ccccc1)N[C@H]1CCCN2CCC[C@H](N2C1=O)C(O)=O	DTXSID00238846	NO	NO	NO	NO	High (Class III)	Cramer Class III	4.99e-05	1.5	NA	NA	30.060120240481	NA	NA
Nitroso-2,3-dihydroxypropyl-2-oxopropylamine	92177-50-9	CC(=O)CN(CC(O)CO)N=O	DTXSID0020991	YES	YES	NO	NO	High (Class III)	Genotoxic	2.1e-05	0.0025	NA	NA	0.119047619047619	NA	NA
Penta-1,4-dien-3-ol	922-65-6	OC(C=C)C=C	DTXSID00238922	NO	NO	NO	NO	High (Class III)	Cramer Class III	0.00033452	1.5	NA	NA	4.48403682888916	NA	NA
Nilotinib hydrochloride monohydrate	923288-90-8	O.Cl.Cc1cn(cn1)-c1cc(NC(=O)c2ccc(C)c(Nc3nccc(n3)-c3cccnc3)c2)cc(c1)C(F)(F)F	DTXSID00238967	NO	NO	NO	NO	High (Class III)	Cramer Class III	6.33e-05	1.5	NA	NA	23.696682464455	NA	NA
Ipsapirone hydrochloride	92589-98-5	Cl.O=C1N(CCCCN2CCN(CC2)c2ncccn2)S(=O)(=O)c2ccccc12	DTXSID00239055	NO	NO	NO	NO	High (Class III)	Cramer Class III	4.8e-05	1.5	NA	NA	31.25	NA	NA
Methoxyphenamine	93-30-1	CNC(C)Cc1ccccc1OC	DTXSID0023292	NO	NO	NO	NO	High (Class III)	Cramer Class III	0.002737964	1.5	NA	NA	0.547852345757651	NA	NA
2-(2,4,5-Trichlorophenoxy)propionic acid	93-72-1	CC(Oc1cc(Cl)c(Cl)cc1Cl)C(O)=O	DTXSID0021387	NO	NO	NO	NO	High (Class III)	Cramer Class III	0.000215645	1.5	NA	NA	6.95587655637738	NA	NA
N-Nitrosohexamethyleneimine	932-83-2	O=NN1CCCCCC1	DTXSID0021040	YES	YES	NO	NO	High (Class III)	Genotoxic	0.011401372	0.0025	NA	NA	0.000219271856053815	NA	NA
Ropidoxuridine	93265-81-7	OC[C@H]1O[C@H](C[C@@H]1O)n1cc(I)cnc1=O	DTXSID00239353	NO	NO	NO	NO	High (Class III)	Cramer Class III	4.04e-05	1.5	NA	NA	37.1287128712871	NA	NA
2,3,5-Trichlorophenol	933-78-8	Oc1cc(Cl)cc(Cl)c1Cl	DTXSID0026208	NO	NO	NO	NO	High (Class III)	Cramer Class III	0.003419643	1.5	NA	NA	0.438642279325649	NA	NA
3-Hydroxypicolinamide	933-90-4	NC(=O)c1ncccc1O	DTXSID00239378	NO	NO	NO	NO	High (Class III)	Cramer Class III	0.000109041	1.5	NA	NA	13.7562935042782	NA	NA
Potassium benzenesulphonate	934-55-4	[K+].[O-]S(=O)(=O)c1ccccc1	DTXSID00239414	NO	NO	NO	NO	High (Class III)	Cramer Class III	7.28e-05	1.5	NA	NA	20.6043956043956	NA	NA
4-Chloro-6-methoxyindole	93490-31-4	COc1cc(Cl)c2cc[nH]c2c1	DTXSID00239439	NO	NO	NO	NO	High (Class III)	Cramer Class III	0.000280023	1.5	NA	NA	5.35670284226653	NA	NA
5-Chloro-2-(2-(4-((2-cyanoethyl)methylamino)phenyl)vinyl)-1,3,3-trimethyl-3H-indolium acetate	93686-61-4	CC([O-])=O.CN(CCC#N)c1ccc(C=CC2=[N+](C)c3ccc(Cl)cc3C2(C)C)cc1	DTXSID00239535	NO	NO	NO	NO	High (Class III)	Cramer Class III	4.52e-05	1.5	NA	NA	33.1858407079646	NA	NA
Methyl 8-quinolyl ether	938-33-0	COc1cccc2cccnc12	DTXSID00239656	NO	NO	NO	NO	High (Class III)	Cramer Class III	0.000173679	1.5	NA	NA	8.63662273504569	NA	NA
N-(2-Aminoethyl)-N-dodecylethylenediamine hydrochloride	93839-32-8	Cl.CCCCCCCCCCCCN(CCN)CCN	DTXSID00239732	NO	NO	NO	NO	High (Class III)	Cramer Class III	0.000336357	1.5	NA	NA	4.45954744512527	NA	NA
5-Oxo-L-proline, compound with 5,7-dibromoquinolin-8-ol (1:1)	93857-29-5	OC(=O)[C@@H]1CCC(=O)N1.Oc1c(Br)cc(Br)c2cccnc12	DTXSID00239792	NO	NO	NO	NO	High (Class III)	Cramer Class III	7.97e-05	1.5	NA	NA	18.8205771643664	NA	NA
Sodium hydroxydinonylbenzenesulphonate	93904-97-3	[Na+].CCCCCCCCCc1c(O)ccc(c1CCCCCCCCC)S([O-])(=O)=O	DTXSID00239878	NO	NO	NO	NO	High (Class III)	Cramer Class III	8.66e-05	1.5	NA	NA	17.3210161662818	NA	NA
Orthoboric acid, compound with 2-amino-2-methylpropan-1-ol	93964-50-2	OB(O)O.CC(C)(N)CO	DTXSID00239994	NO	NO	NO	NO	High (Class III)	Cramer Class III	0.000134647	1.5	NA	NA	11.1402407777373	NA	NA
Pentaammonium trihydrogen (ethane-1,2-diylbis(nitrilobis(methylene)))tetrakisphosphonate	93983-11-0	[H+].[H+].[H+].[NH4+].[NH4+].[NH4+].[NH4+].[NH4+].[O-]P([O-])(=O)CN(CCN(CP([O-])([O-])=O)CP([O-])([O-])=O)CP([O-])([O-])=O	DTXSID00240166	NO	NO	NO	NO	High (Class III)	Cramer Class III	9.07e-05	1.5	NA	NA	16.5380374862183	NA	NA
p-Synephrine	94-07-5	CNCC(O)c1ccc(O)cc1	DTXSID0030588	NO	NO	NO	NO	High (Class III)	Cramer Class III	0.000360693	1.5	NA	NA	4.15866124377241	NA	NA
Safrole	94-59-7	C=CCc1ccc2OCOc2c1	DTXSID0021254	YES	YES	NO	NO	High (Class III)	Genotoxic	0.060800166	0.0025	0.00208677595988707	NA	4.1118308788828e-05	0.0343218793166957	NA
2,4-Dichlorophenoxyacetic acid	94-75-7	OC(=O)COc1ccc(Cl)cc1Cl	DTXSID0020442	NO	NO	NO	NO	High (Class III)	Cramer Class III	0.000143292	1.5	0.000329735664128771	1	10.4681349970689	2.3011449636321	6978.75666471262
4-(4-Chloro-2-methylphenoxy)butyric acid, compound with 2,2'-iminodiethanol (1:1)	94005-99-9	OCCNCCO.Cc1cc(Cl)ccc1OCCCC(O)=O	DTXSID00240202	NO	NO	NO	NO	High (Class III)	Cramer Class III	0.000189029	1.5	NA	NA	7.93529035227399	NA	NA
Heptapotassium hydrogen (hexane-1,6-diylbis(nitrilobis(methylene)))tetrakisphosphonate	94023-21-9	[H+].[K+].[K+].[K+].[K+].[K+].[K+].[K+].[O-]P([O-])(=O)CN(CCCCCCN(CP([O-])([O-])=O)CP([O-])([O-])=O)CP([O-])([O-])=O	DTXSID00240303	NO	NO	NO	NO	High (Class III)	Cramer Class III	0.000467677	1.5	NA	NA	3.20734181924704	NA	NA
Triammonium hydrogen (((2-hydroxyethyl)imino)bis(methylene))bisphosphonate	94107-64-9	[NH4+].[NH4+].[NH4+].OCCN(CP(O)([O-])=O)CP([O-])([O-])=O	DTXSID00240540	NO	NO	NO	NO	High (Class III)	Cramer Class III	0.000116675	1.5	NA	NA	12.8562245553889	NA	NA
(2-(Acryloyloxy)ethyl)diethylammonium hydrogen sulphate	94109-16-7	OS([O-])(=O)=O.CC[NH+](CC)CCOC(=O)C=C	DTXSID00240606	NO	NO	NO	NO	High (Class III)	Cramer Class III	0.000191406	1.5	NA	NA	7.83674492962603	NA	NA
Icosyl hydrogen sulphate, compound with diethylamine (1:1)	94110-16-4	CCNCC.CCCCCCCCCCCCCCCCCCCCOS(O)(=O)=O	DTXSID00240641	NO	NO	NO	NO	High (Class III)	Cramer Class III	0.000232583	1.5	NA	NA	6.44931056870021	NA	NA
Trimethyl(3-((2-methyl-1-oxoallyl)amino)propyl)ammonium hydrogen sulphate	94133-83-2	OS([O-])(=O)=O.CC(=C)C(=O)NCCC[N+](C)(C)C	DTXSID00240686	YES	YES	NO	NO	High (Class III)	Genotoxic	0.000341074	0.0025	NA	NA	0.00732978767071076	NA	NA
Lithium naphthalenesulphonate	94158-12-0	[Li+].[O-]S(=O)(=O)c1cccc2ccccc12	DTXSID00240823	NO	NO	NO	NO	High (Class III)	Cramer Class III	5.19e-05	1.5	NA	NA	28.9017341040462	NA	NA
(Acetato-O)hydroxycalcium	94158-23-3	[OH-].[Ca++].CC([O-])=O	DTXSID00240828	NO	NO	NO	NO	High (Class III)	Cramer Class III	0.000282225	1.5	NA	NA	5.31490831783152	NA	NA
2-(4-Methyl-5-thiazolyl)ethyl hexanoate	94159-32-7	CCCCCC(=O)OCCc1scnc1C	DTXSID00240863	NO	NO	NO	NO	High (Class III)	Cramer Class III	0.000478622	1.5	NA	NA	3.1339971835812	NA	NA
1,2,3,4-Tetrahydrocarbazole	942-01-8	C1CCc2c(C1)[nH]c1ccccc21	DTXSID00240969	NO	NO	NO	NO	High (Class III)	Cramer Class III	0.000257719	1.5	NA	NA	5.82029264431416	NA	NA
Docosanoic acid, 1,1'-(2-hydroxy-1,3-propanediyl) ester	94201-62-4	CCCCCCCCCCCCCCCCCCCCCC(=O)OCC(O)COC(=O)CCCCCCCCCCCCCCCCCCCCC	DTXSID00241017	NO	NO	NO	NO	Low (Class I)	Cramer Class I	0.000152166	30	NA	NA	197.153109104531	NA	NA
Tributylethylammonium hydrogen carbonate	94277-46-0	OC([O-])=O.CCCC[N+](CC)(CCCC)CCCC	DTXSID00241370	NO	NO	NO	NO	High (Class III)	Cramer Class III	0.000130322	1.5	NA	NA	11.5099522720646	NA	NA
Cyproconazole	94361-06-5	CC(C1CC1)C(O)(Cn1cncn1)c1ccc(Cl)cc1	DTXSID0032601	NO	NO	NO	NO	High (Class III)	Cramer Class III	0.000266149	1.5	0.00120615540823772	1	5.6359407700198	4.53188029351123	3757.29384667987
2,2'-(1,3,4-Thiadiazole-2,5-diylbis(dithio))bis(4-dodecylphenol)	94386-59-1	CCCCCCCCCCCCc1ccc(O)c(SSc2nnc(SSc3cc(CCCCCCCCCCCC)ccc3O)s2)c1	DTXSID00241456	NO	NO	NO	NO	High (Class III)	Cramer Class III	0.000211166	1.5	NA	NA	7.10341626966462	NA	NA
Phenyl sulfoxide	945-51-7	O=S(c1ccccc1)c1ccccc1	DTXSID0022141	NO	NO	NO	NO	High (Class III)	Cramer Class III	0.000195283	1.5	NA	NA	7.68116016243093	NA	NA
alpha-Isomethylionyl acetate, (2R)-(+)-	945760-12-3	C[C@@H](OC(C)=O)C(\C)=C\[C@H]1C(C)=CCCC1(C)C	DTXSID00241532	NO	NO	NO	NO	Low (Class I)	Cramer Class I	0.000422084	30	NA	NA	71.0758995839691	NA	NA
Diethylene triamine penta(methylene phosphonic acid), sodium salt	94987-76-5	[Na+].OP(O)(=O)CN(CCN(CP(O)(O)=O)CP(O)(O)=O)CCN(CP(O)(O)=O)CP(O)([O-])=O	DTXSID0029840	NO	NO	NO	NO	High (Class III)	Cramer Class III	0.000103192	1.5	NA	NA	14.536010543453	NA	NA
3-Chloro-4-methylaniline	95-74-9	Cc1ccc(N)cc1Cl	DTXSID0020286	YES	YES	NO	NO	High (Class III)	Genotoxic	0.021546144	0.0025	0.329261360104693	50000	0.000116030042312908	15.2816838179812	2320600.84625815
Diethylene triamine penta(methylene phosphonic acid), trisodium salt	95015-06-8	[Na+].[Na+].[Na+].OP(O)(=O)CN(CCN(CP(O)(O)=O)CP(O)([O-])=O)CCN(CP(O)([O-])=O)CP(O)([O-])=O	DTXSID0029842	NO	NO	NO	NO	High (Class III)	Cramer Class III	5.73e-05	1.5	NA	NA	26.1780104712042	NA	NA
Prideperone	95374-52-0	COc1ccc(cc1C(=O)NCCN1CCC(CC1)C(=O)c1ccc(F)cc1)C#N	DTXSID00241815	NO	NO	NO	NO	High (Class III)	Cramer Class III	4.89e-05	1.5	NA	NA	30.6748466257669	NA	NA
Carboxylic acids, C6-8-neo-	95823-36-2	CC(C)(C)CCC(O)=O	DTXSID0029844	NO	NO	NO	NO	Low (Class I)	Cramer Class I	0.253915396	30	NA	250	0.118149590267461	NA	984.579918895505
Sebacil	96-01-5	O=C1CCCCCCCCC1=O	DTXSID00242064	NO	NO	NO	NO	High (Class III)	Cramer Class III	0.000305588	1.5	NA	NA	4.90856970823462	NA	NA
Dihydroxyacetone	96-26-4	CC(=O)C(O)O	DTXSID0025072	NO	NO	NO	NO	Low (Class I)	Cramer Class I	0.000192654	30	NA	NA	155.719580180012	NA	NA
Methyl acrylate	96-33-3	COC(=O)C=C	DTXSID0024183	NO	NO	NO	NO	High (Class III)	Cramer Class III	0.003810581	1.5	NA	20	0.393640759768655	NA	5248.54346358206
Bisfentidine	96153-56-9	CC(C)\N=C\Nc1ccc(cc1)-c1cnc(C)[nH]1	DTXSID00242145	NO	NO	NO	NO	High (Class III)	Cramer Class III	6.75e-05	1.5	NA	NA	22.2222222222222	NA	NA
Brequinar	96187-53-0	Cc1c(nc2ccc(F)cc2c1C(O)=O)-c1ccc(cc1)-c1ccccc1F	DTXSID00242165	NO	NO	NO	NO	High (Class III)	Cramer Class III	4.48e-05	1.5	NA	NA	33.4821428571429	NA	NA
2,2'-Dimethylbenzidine hydrochloride	96196-27-9	Cl.Cc1cc(N)ccc1-c1ccc(N)cc1C	DTXSID0025107	YES	YES	NO	NO	High (Class III)	Genotoxic	7.83e-05	0.0025	NA	NA	0.0319284802043423	NA	NA
7,9-Dimethyl benz(c)acridine	963-89-3	Cc1ccc2nc3c(ccc4ccccc34)c(C)c2c1	DTXSID0025105	YES	YES	NO	NO	High (Class III)	Genotoxic	0.000125862	0.0025	NA	NA	0.0198630245824792	NA	NA
D-Galacturonic acid, compound with L-lysine (1:1)	96507-77-6	NCCCC[C@H](N)C(O)=O.O[C@@H](C=O)[C@@H](O)[C@@H](O)[C@H](O)C(O)=O	DTXSID00242286	YES	YES	NO	NO	High (Class III)	Genotoxic	0.000185974	0.0025	NA	NA	0.0134427393076452	NA	NA
Ocinaplon	96604-21-6	O=C(c1cnn2c(ccnc12)-c1ccncc1)c1ccccn1	DTXSID00242362	NO	NO	NO	NO	High (Class III)	Cramer Class III	3.6e-05	1.5	NA	NA	41.6666666666667	NA	NA
Timodine	96728-14-2	C[C@]12CC(O)[C@H]3[C@@H](CCC4=CC(=O)CC[C@]34C)[C@@H]1CC[C@]2(O)C(=O)CO	DTXSID00242468	YES	YES	NO	NO	High (Class III)	Genotoxic	4.33e-05	0.0025	NA	NA	0.0577367205542725	NA	NA
Tetramethylthiuram monosulfide	97-74-5	CN(C)C(=S)SC(=S)N(C)C	DTXSID0021333	NO	NO	NO	NO	High (Class III)	Cramer Class III	0.001480346	1.5	0.370032040995993	1.2	1.0132766258699	249.963211976114	810.621300695918
N,N,N',N'-Tetramethyl-1,3-butanediamine	97-84-7	CC(CCN(C)C)N(C)C	DTXSID0026121	NO	NO	NO	NO	High (Class III)	Cramer Class III	0.000146768	1.5	NA	NA	10.2202114902431	NA	NA
(4-((2-Chlorophenyl)(4-(dimethylamino)phenyl)methylene)cyclohexa-2,5-dien-1-ylidene)dimethylammonium hydrogen sulphate	97338-16-4	OS([O-])(=O)=O.CN(C)c1ccc(cc1)C(=C1C=CC(C=C1)=[N+](C)C)c1ccccc1Cl	DTXSID00242887	YES	YES	NO	NO	High (Class III)	Genotoxic	4.34e-05	0.0025	NA	NA	0.0576036866359447	NA	NA
1-((3-Aminopropyl)amino)anthraquinone, monohydrochloride	97404-14-3	Cl.NCCCNc1cccc2C(=O)c3ccccc3C(=O)c12	DTXSID00242948	YES	YES	NO	NO	High (Class III)	Genotoxic	0.00013606	0.0025	NA	NA	0.0183742466558871	NA	NA
Aluminoxamine	97633-18-6	[Al+3].CC(=O)N([O-])CCCCCNC(=O)CCC(=O)N([O-])CCCCCNC(=O)CCC(=O)N([O-])CCCCCN	DTXSID00243076	NO	NO	NO	NO	High (Class III)	Cramer Class III	6.7e-05	1.5	NA	NA	22.3880597014925	NA	NA
5-Oxo-L-proline, compound with triethylamine (1:1)	97635-55-7	CCN(CC)CC.OC(=O)[C@@H]1CCC(=O)N1	DTXSID00243096	NO	NO	NO	NO	High (Class III)	Cramer Class III	1.54e-05	1.5	NA	NA	97.4025974025974	NA	NA
Libexin	982-43-4	Cl.C(Cc1nc(CC(c2ccccc2)c2ccccc2)no1)N1CCCCC1	DTXSID00243511	NO	NO	NO	NO	High (Class III)	Cramer Class III	4.32e-05	1.5	NA	NA	34.7222222222222	NA	NA
Lonazolac sodium	98647-62-2	[Na+].[O-]C(=O)Cc1cn(nc1-c1ccc(Cl)cc1)-c1ccccc1	DTXSID00243758	NO	NO	NO	NO	High (Class III)	Cramer Class III	3.73e-05	1.5	NA	NA	40.2144772117963	NA	NA
Fosthiazate	98886-44-3	CCOP(=O)(SC(C)CC)N1CCSC1=O	DTXSID0034930	NO	NO	NO	NO	High (Class III)	Cramer Class III	0.000323004	1.5	0.1727723392262	0.039	4.64390533863358	534.892259000509	120.741538804473
3-Aminoacetophenone	99-03-6	CC(=O)c1cccc(N)c1	DTXSID0021830	YES	YES	NO	NO	High (Class III)	Genotoxic	0.000410371	0.0025	NA	NA	0.00609204841472716	NA	NA
3-Dimethylaminophenol	99-07-0	CN(C)c1cccc(O)c1	DTXSID0025101	YES	YES	NO	NO	High (Class III)	Genotoxic	0.003107732	0.0025	0.122416024384587	NA	0.000804445170947817	39.3907918651245	NA
5-Nitro-o-anisidine	99-59-2	COc1ccc(cc1N)[N+]([O-])=O	DTXSID0020943	YES	YES	NO	NO	High (Class III)	Genotoxic	0.001739812	0.0025	1.73967371962693	200	0.00143693686444282	999.920519933723	114954.949155426
4-Hydroxyacetophenone	99-93-4	CC(=O)c1ccc(O)cc1	DTXSID0029133	NO	NO	NO	NO	Low (Class I)	Cramer Class I	0.975697283	30	NA	45	0.030747241508922	NA	46.120862263383
N,N,4-Trimethylaniline	99-97-8	CN(C)c1ccc(C)cc1	DTXSID0021832	YES	YES	NO	NO	High (Class III)	Genotoxic	0.001130136	0.0025	0.430483372437597	6	0.00221212314270141	380.912892286943	5309.09554248338
Ethanol, 2-(diisobutylamino)-, hydrochloride	99868-61-8	Cl.CC(C)CN(CCO)CC(C)C	DTXSID00244280	NO	NO	NO	NO	High (Class III)	Cramer Class III	0.00023196	1.5	NA	NA	6.46663217796172	NA	NA
2-Hydroxypropyl acrylate	999-61-1	CC(O)COC(=O)C=C	DTXSID0022143	NO	NO	NO	NO	High (Class III)	Cramer Class III	0.000463268	1.5	NA	NA	3.23786663443191	NA	NA
5,5,5-Trichloro-4-oxopentanoic acid	NOCAS_21678	OC(=O)CCC(=O)C(Cl)(Cl)Cl	DTXSID0021678	NO	NO	NO	NO	High (Class III)	Cramer Class III	0.000200601	1.5	NA	NA	7.47753002228304	NA	NA
o-Iophendylate	NOCAS_23161	CCOC(=O)CCCCCCCCC(C)c1ccccc1I	DTXSID0023161	NO	NO	NO	NO	High (Class III)	Cramer Class III	0.000258912	1.5	NA	NA	5.79347423062662	NA	NA
7-Butylnaphthalene-1-sulfonic acid, sodium salt	NOCAS_274204	[Na+].CCCCc1ccc2cccc(c2c1)S([O-])(=O)=O	DTXSID00274204	NO	NO	NO	NO	High (Class III)	Cramer Class III	5.38e-05	1.5	NA	NA	27.8810408921933	NA	NA
3-Hydroxynonyl acetate	NOCAS_274209	CCCCCCC(O)CCOC(C)=O	DTXSID00274209	NO	NO	NO	NO	Intermediate (Class II)	Cramer Class II	0.000382849	9	NA	NA	23.5079626693553	NA	NA
Methyl triclosan	1/1/4640	COc1cc(Cl)ccc1Oc1ccc(Cl)cc1Cl	DTXSID0047874	NO	NO	NO	NO	High (Class III)	Cramer Class III	5.17e-05	1.5	NA	NA	29.0135396518375	NA	NA
Ethanone, 1-(3,4-dimethylphenyl)-	1/2/3637	CC(=O)c1ccc(C)c(C)c1	DTXSID0063109	NO	NO	NO	NO	Low (Class I)	Cramer Class I	0.319479171	30	NA	NA	0.0939028353745165	NA	NA
Isopentyl isobutyrate	1/3/2050	CC(C)CCOC(=O)C(C)C	DTXSID0062131	NO	NO	NO	NO	Low (Class I)	Cramer Class I	0.000206489	30	NA	NA	145.286189579106	NA	NA
Potassium cyanide-15N	1/8/5297	[K+].[C-]#[15N]	DTXSID00453693	NO	NO	NO	NO	High (Class III)	Cramer Class III	0.000338464	1.5	NA	NA	4.43178595064763	NA	NA
Ambam	10/7/3566	N.N.SC(S)=NCCN=C(S)S	DTXSID0058067	NO	NO	NO	NO	High (Class III)	Cramer Class III	5.38e-07	1.5	NA	NA	2788.10408921933	NA	NA
4-Vinylpyridine	100-43-6	C=Cc1ccncc1	DTXSID0051499	NO	NO	NO	NO	High (Class III)	Cramer Class III	1.023676623	1.5	NA	60	0.00146530649064163	NA	58.612259625665
Silanamine, N,N'-methanetetraylbis[1,1,1-trimethyl-	1000-70-0	C[Si](C)(C)N=C=N[Si](C)(C)C	DTXSID0061379	NO	NO	NO	NO	High (Class III)	Cramer Class III	0.000196788	1.5	NA	NA	7.62241600097567	NA	NA
1-Dodecanaminium, N-ethyl-N,N-dimethyl-, chloride	1001-66-7	[Cl-].CCCCCCCCCCCC[N+](C)(C)CC	DTXSID00461359	NO	NO	NO	NO	High (Class III)	Cramer Class III	0.000201694	1.5	NA	NA	7.4370085376858	NA	NA
1,3-Benzenedicarboxylic acid, disodium salt	10027-33-5	[Na+].[Na+].[O-]C(=O)c1cccc(c1)C([O-])=O	DTXSID0064911	NO	NO	NO	NO	High (Class III)	Cramer Class III	0.000176661	1.5	NA	NA	8.49083838538217	NA	NA
Propanoic acid, 2-methyl-, 1,1-dimethyl-3-phenylpropyl ester	10031-71-7	CC(C)C(=O)OC(C)(C)CCc1ccccc1	DTXSID0064915	NO	NO	NO	NO	Low (Class I)	Cramer Class I	0.000344008	30	NA	NA	87.2072742494361	NA	NA
Ethyl 2-furanpropionate	10031-90-0	CCOC(=O)CCc1ccco1	DTXSID0064917	NO	NO	NO	NO	High (Class III)	Cramer Class III	0.00055498	1.5	NA	NA	2.70280010090454	NA	NA
Heptane, 1,1-dimethoxy-	10032-05-0	CCCCCCC(OC)OC	DTXSID0064919	NO	NO	NO	NO	Low (Class I)	Cramer Class I	0.000308866	30	NA	NA	97.1294995240655	NA	NA
N,N-Diethyl-N-methylethanaminium chloride	10052-47-8	[Cl-].CC[N+](C)(CC)CC	DTXSID0044498	NO	NO	NO	NO	High (Class III)	Cramer Class III	0.000415622	1.5	NA	NA	3.60904860666663	NA	NA
2,4,6-Pyrimidinetriamine, 5-nitroso-	1006-23-1	Nc1nc(N)c(N=O)c(N)n1	DTXSID0061400	YES	YES	NO	NO	High (Class III)	Genotoxic	6.08e-06	0.0025	NA	NA	0.411184210526316	NA	NA
Benzothiazole, 5-chloro-2-methyl-	1006-99-1	Cc1nc2cc(Cl)ccc2s1	DTXSID0061402	NO	NO	NO	NO	High (Class III)	Cramer Class III	0.000123425	1.5	NA	NA	12.1531294308284	NA	NA
Cifenline succinate	100678-32-8	OC(=O)CCC(O)=O.C1C(C2=NCCN2)C1(c1ccccc1)c1ccccc1	DTXSID0047820	NO	NO	NO	NO	High (Class III)	Cramer Class III	0.000905429	1.5	NA	NA	1.6566732455002	NA	NA
Deisopropylatrazine	1007-28-9	CCNc1nc(N)nc(Cl)n1	DTXSID0037495	YES	YES	NO	NO	High (Class III)	Genotoxic	0.001271373	0.0025	0.00743492773204274	3.8	0.0019663780810195	5.84795157050114	2988.89468314963
3-Phenylpyridine	1008-88-4	c1ccc(cc1)-c1cccnc1	DTXSID0061404	NO	NO	NO	NO	High (Class III)	Cramer Class III	0.000233809	1.5	NA	NA	6.41549298786616	NA	NA
1-Pentanone, 1-phenyl-	1009-14-9	CCCCC(=O)c1ccccc1	DTXSID0061406	NO	NO	NO	NO	Low (Class I)	Cramer Class I	0.000300637	30	NA	NA	99.7881165658252	NA	NA
Benzenepropanal, .alpha.,.alpha.-dimethyl-	1009-62-7	CC(C)(Cc1ccccc1)C=O	DTXSID0061408	YES	YES	NO	NO	Low (Class I)	Genotoxic	0.00030038	0.0025	NA	NA	0.00832279113123377	NA	NA
Levofloxacin	100986-85-4	C[C@H]1COc2c(N3CCN(C)CC3)c(F)cc3c2n1cc(C(O)=O)c3=O	DTXSID0041060	YES	YES	NO	NO	High (Class III)	Genotoxic	1.42e-05	0.0025	NA	NA	0.176056338028169	NA	NA
Butanamide, N-(4-hydroxyphenyl)-	101-91-7	CCCC(=O)Nc1ccc(O)cc1	DTXSID0059241	NO	NO	NO	NO	High (Class III)	Cramer Class III	2.14e-05	1.5	NA	NA	70.0934579439252	NA	NA
Carbamic acid, phenyl-, ethyl ester	101-99-5	CCOC(=O)Nc1ccccc1	DTXSID0059243	NO	NO	YES	NO	High (Class III)	Anti-cholinesterase	0.000416006	0.3	NA	NA	0.721143445046466	NA	NA
1-Phenanthrenecarboxylic acid, 1,2,3,4,4a,4b,5,6,10,10a-decahydro-1,4a-dimethyl-7-(1-methylethyl)-, 2-(2-hydroxyethoxy)ethyl ester, (1R,4aR,4bR,10aR)-	10107-99-0	CC(C)C1=CC2=CC[C@@H]3[C@](C)(CCC[C@@]3(C)C(=O)OCCOCCO)[C@H]2CC1	DTXSID0041278	NO	NO	NO	NO	High (Class III)	Cramer Class III	0.000347111	1.5	NA	NA	4.32138422579521	NA	NA
1-Naphthalenesulfonic acid, 6-[(3-chloro-2-hydroxy-5-nitrophenyl)azo]-5-hydroxy-, monosodium salt	10132-98-6	[Na+].Oc1c(Cl)cc(cc1N=Nc1ccc2c(cccc2c1O)S([O-])(=O)=O)[N+]([O-])=O	DTXSID0064963	YES	YES	NO	NO	High (Class III)	Genotoxic	7.2e-05	0.0025	NA	NA	0.0347222222222222	NA	NA
Sematilide	101526-83-4	CCN(CC)CCNC(=O)c1ccc(NS(C)(=O)=O)cc1	DTXSID0058720	NO	NO	NO	NO	High (Class III)	Cramer Class III	3.74e-05	1.5	NA	NA	40.1069518716578	NA	NA
Benzothiazole, sulfate (1:1)	101555-44-6	OS(O)(=O)=O.c1nc2ccccc2s1	DTXSID00480348	NO	NO	NO	NO	High (Class III)	Cramer Class III	0.000279897	1.5	NA	NA	5.35911424559749	NA	NA
2-Phenylethyl phenylacetate	102-20-5	O=C(Cc1ccccc1)OCCc1ccccc1	DTXSID0044494	NO	NO	NO	NO	Low (Class I)	Cramer Class I	14.54240551	30	NA	50	0.00206293243434662	NA	3.43822072391103
PUBCHEM_44134488	102029-52-7	[Na+].[Na+].[Na+].CC(=O)CC(=O)SCCNC(=O)CCNC(=O)C(O)C(C)(C)COP([O-])(=O)OP([O-])(=O)OCC1OC(C(O)C1OP(O)([O-])=O)n1cnc2c(N)ncnc12	DTXSID00657518	YES	YES	NO	YES	High (Class III)	Genotoxic	0.000101748	0.0025	NA	NA	0.0245705075284035	NA	NA
2-(3,4,5-Trimethoxyphenyl)(2,2-~2~H_2_)ethan-1-amine	1020518-89-1	[2H]C([2H])(CN)c1cc(OC)c(OC)c(OC)c1	DTXSID00660360	NO	NO	NO	NO	High (Class III)	Cramer Class III	2.52e-05	1.5	NA	NA	59.5238095238095	NA	NA
Glybenclamide	10238-21-8	COc1ccc(Cl)cc1C(=O)NCCc1ccc(cc1)S(=O)(=O)NC(=O)NC1CCCCC1	DTXSID0037237	NO	NO	NO	NO	High (Class III)	Cramer Class III	0.000136925	1.5	0.0179401775844808	NA	10.9549023187877	131.021928679794	NA
AF-DX 116	102394-31-0	CCN(CC)CC1CCCCN1CC(=O)N1c2ccccc2C(=O)Nc2cccnc12	DTXSID0045674	NO	NO	NO	NO	High (Class III)	Cramer Class III	5.04e-05	1.5	NA	NA	29.7619047619048	NA	NA
D-Fructofuranose	10247-46-8	OC[C@H]1OC(O)(CO)[C@@H](O)[C@@H]1O	DTXSID0058722	NO	NO	NO	NO	High (Class III)	Cramer Class III	0.000602948	1.5	NA	NA	2.48777672369757	NA	NA
2-Methoxyethyl cyanoacetate	10258-54-5	COCCOC(=O)CC#N	DTXSID0038831	NO	NO	NO	NO	High (Class III)	Cramer Class III	0.002796792	1.5	NA	NA	0.536328765242464	NA	NA
2,6-Dimethyl-d6-pyridine	10259-14-0	[2H]C([2H])([2H])c1cccc(n1)C([2H])([2H])[2H]	DTXSID00445598	NO	NO	NO	NO	High (Class III)	Cramer Class III	0.000312433	1.5	NA	NA	4.80102934069064	NA	NA
R-Citronellene	10281-56-8	C[C@H](CCC=C(C)C)C=C	DTXSID0058726	NO	NO	NO	NO	Low (Class I)	Cramer Class I	0.00020291	30	NA	NA	147.848799960574	NA	NA
p-Tolyl isobutyrate	103-93-5	CC(C)C(=O)Cc1ccc(C)cc1	DTXSID0051522	NO	NO	NO	NO	Low (Class I)	Cramer Class I	0.000405763	30	NA	NA	73.9347845910051	NA	NA
(2-Butyl-4-chloro-1-{[2'-(2H-tetrazol-5-yl)(2,3,5,6-~2~H_4_)[1,1'-biphenyl]-4-yl]methyl}-1H-imidazol-5-yl)methanol	1030937-27-9	[2H]c1c([2H])c(c([2H])c([2H])c1Cn1c(CCCC)nc(Cl)c1CO)-c1ccccc1-c1nn[nH]n1	DTXSID00649418	NO	NO	NO	NO	High (Class III)	Cramer Class III	5.05e-05	1.5	NA	NA	29.7029702970297	NA	NA
Dialifor	10311-84-9	CCOP(=S)(OCC)SC(CCl)N1C(=O)c2ccccc2C1=O	DTXSID0037522	YES	YES	NO	NO	High (Class III)	Genotoxic	0.000187071	0.0025	NA	NA	0.0133639099593203	NA	NA
D-Lactic acid	10326-41-7	C[C@@H](O)C(O)=O	DTXSID0047030	NO	NO	NO	NO	Low (Class I)	Cramer Class I	0.000570287	30	NA	NA	52.6050918221878	NA	NA
Taltirelin	103300-74-9	CN1C(=O)C[C@H](NC1=O)C(=O)N[C@@H](Cc1c[nH]cn1)C(=O)N1CCC[C@H]1C(N)=O	DTXSID0043763	NO	NO	NO	NO	High (Class III)	Cramer Class III	3.96e-05	1.5	NA	NA	37.8787878787879	NA	NA
2,2-Dimethyl-3-(3-methylphenyl)propanol	103694-68-4	Cc1cccc(CC(C)(C)CO)c1	DTXSID0051520	NO	NO	NO	NO	Low (Class I)	Cramer Class I	0.000119386	30	NA	NA	251.285745397283	NA	NA
Potassium thioacetate	10387-40-3	[K+].CC([S-])=O	DTXSID0065060	NO	NO	NO	NO	High (Class III)	Cramer Class III	0.000184823	1.5	NA	NA	8.11587302446124	NA	NA
Benzenesulfonic acid, 4-methyl-, 2-(aminocarbonyl)hydrazide	10396-10-8	Cc1ccc(cc1)S(=O)(=O)NNC(N)=O	DTXSID0065062	YES	YES	NO	NO	High (Class III)	Genotoxic	4e-05	0.0025	NA	NA	0.0625	NA	NA
4-Methylbenzeneacetaldehyde	104-09-6	Cc1ccc(CC=O)cc1	DTXSID0051524	YES	YES	NO	NO	Low (Class I)	Genotoxic	0.000451176	0.0025	NA	NA	0.0055410748798695	NA	NA
Chlorphenesin	104-29-0	OCC(O)COc1ccc(Cl)cc1	DTXSID0049028	NO	NO	NO	NO	High (Class III)	Cramer Class III	0.001162783	1.5	NA	100	1.29000853985653	NA	86000.5693237689
Benzene, 1,4-dibutoxy-	104-36-9	CCCCOc1ccc(OCCCC)cc1	DTXSID0059295	NO	NO	NO	NO	Intermediate (Class II)	Cramer Class II	0.000415712	9	NA	NA	21.6496035717035	NA	NA
4-Propylanisole	104-45-0	CCCc1ccc(OC)cc1	DTXSID0042325	NO	NO	NO	NO	High (Class III)	Cramer Class III	0.042409333	1.5	NA	NA	0.0353695730135628	NA	NA
4-Methoxyphenylacetonitrile	104-47-2	COc1ccc(CC#N)cc1	DTXSID0051526	NO	NO	NO	NO	High (Class III)	Cramer Class III	0.000229273	1.5	NA	NA	6.54241886310207	NA	NA
3-Phenylpropanal	104-53-0	O=CCCc1ccccc1	DTXSID0047610	YES	YES	NO	NO	Low (Class I)	Genotoxic	0.059279328	0.0025	NA	NA	4.21732176181215e-05	NA	NA
Diethylene glycol monophenyl ether	104-68-7	OCCOCCOc1ccccc1	DTXSID0051528	NO	NO	NO	NO	Intermediate (Class II)	Cramer Class II	0.920106305	9	NA	200	0.00978147845644857	NA	217.366187921079
Eugenyl phenylacetate	10402-33-2	COc1cc(CC=C)ccc1OC(=O)Cc1ccccc1	DTXSID0047406	YES	YES	NO	NO	Low (Class I)	Genotoxic	0.030536618	0.0025	NA	NA	8.18689220921583e-05	NA	NA
Acetamide, N,N-bis(trimethylsilyl)-	10416-58-7	CC(=O)N([Si](C)(C)C)[Si](C)(C)C	DTXSID0065068	NO	NO	NO	NO	High (Class III)	Cramer Class III	0.000246295	1.5	NA	NA	6.09025761789724	NA	NA
Dimethyl acetylsuccinate	10420-33-4	COC(=O)CC(C(C)=O)C(=O)OC	DTXSID0041692	NO	NO	NO	NO	Low (Class I)	Cramer Class I	0.025247183	30	NA	NA	1.1882513783815	NA	NA
D-Homoserine Lactone hydrochloride	104347-13-9	Cl.N[C@@H]1CCOC1=O	DTXSID00474646	NO	NO	NO	NO	High (Class III)	Cramer Class III	0.000198674	1.5	NA	NA	7.55005687709514	NA	NA
2-Methyl-4-(2,2,3-trimethylcyclopent-3-en-1-yl)pent-4-en-1-ol	104864-90-6	CC(CO)CC(=C)C1CC=C(C)C1(C)C	DTXSID0051310	NO	NO	NO	NO	Low (Class I)	Cramer Class I	0.000323862	30	NA	NA	92.6320469829742	NA	NA
Arbekacin sulfate	104931-87-5	OS(O)(=O)=O.NCC[C@H](O)C(=O)N[C@@H]1C[C@H](N)[C@@H](O[C@H]2O[C@H](CN)CC[C@H]2N)[C@H](O)[C@H]1O[C@H]1O[C@H](CO)[C@@H](O)[C@H](N)[C@H]1O	DTXSID0046694	NO	NO	NO	NO	High (Class III)	Cramer Class III	9.85e-05	1.5	NA	NA	15.2284263959391	NA	NA
2-Heptadecyl-2-imidazoline	105-28-2	CCCCCCCCCCCCCCCCCC1=NCCN1	DTXSID0043769	NO	NO	NO	NO	High (Class III)	Cramer Class III	0.000351267	1.5	NA	NA	4.27025595914219	NA	NA
Butan-2-yl acetate	105-46-4	CCC(C)OC(C)=O	DTXSID0047612	NO	NO	NO	NO	Low (Class I)	Cramer Class I	0.000442348	30	NA	NA	67.8199064989556	NA	NA
Dibutyl thioperoxydicarbonate	105-77-1	CCCCOC(=S)SSC(=S)OCCCC	DTXSID0059320	NO	NO	NO	NO	High (Class III)	Cramer Class III	2.28e-05	1.5	NA	NA	65.7894736842105	NA	NA
Hexanoic acid, 2-methylpropyl ester	105-79-3	CCCCCC(=O)OCC(C)C	DTXSID0059322	NO	NO	NO	NO	Low (Class I)	Cramer Class I	0.00046502	30	NA	NA	64.5133542643327	NA	NA
1-Allyl-3-(2-hydroxyethyl)thiourea	105-81-7	OCCNC(S)=NCC=C	DTXSID0059324	NO	NO	NO	NO	High (Class III)	Cramer Class III	0.000154381	1.5	NA	NA	9.7162215557614	NA	NA
Geranyl formate	105-86-2	CC(C)=CCC\C(C)=C\COC=O	DTXSID0047614	NO	NO	NO	NO	Low (Class I)	Cramer Class I	0.106794755	30	NA	NA	0.280912672162598	NA	NA
Didecyl adipate	105-97-5	CCCCCCCCCCOC(=O)CCCCC(=O)OCCCCCCCCCC	DTXSID0059328	NO	NO	NO	NO	Low (Class I)	Cramer Class I	9.77e-06	30	NA	NA	3070.62436028659	NA	NA
Oxalic acid--N-methylmethanamine (1/1)	10532-45-3	CNC.OC(=O)C(O)=O	DTXSID00619176	NO	NO	NO	NO	High (Class III)	Cramer Class III	0.000372859	1.5	NA	NA	4.02296846797315	NA	NA
Otilonium	105360-89-2	CCCCCCCCOc1ccccc1C(=O)Nc1ccc(cc1)C(=O)OCC[N+](C)(CC)CC	DTXSID0048391	NO	NO	NO	NO	High (Class III)	Cramer Class III	5.78e-05	1.5	NA	NA	25.9515570934256	NA	NA
N,N-Dimethyl-N-(2-phenoxyethyl)dodecan-1-aminium chloride	10561-60-1	[Cl-].CCCCCCCCCCCC[N+](C)(C)CCOc1ccccc1	DTXSID00602866	NO	NO	NO	NO	High (Class III)	Cramer Class III	0.00012667	1.5	NA	NA	11.8417936370096	NA	NA
(2S)-2-{[4-(2-Methoxyethyl)phenoxy]methyl}oxirane	105780-38-9	COCCc1ccc(OC[C@@H]2CO2)cc1	DTXSID00450460	YES	YES	NO	NO	High (Class III)	Genotoxic	0.000242478	0.0025	NA	NA	0.0103102137101098	NA	NA
1,2,6-Hexanetriol	106-69-4	OCCCCC(O)CO	DTXSID0041224	NO	NO	NO	NO	Low (Class I)	Cramer Class I	0.000525211	30	NA	NA	57.1199003828937	NA	NA
Methyl hexanoate	106-70-7	CCCCCC(=O)OC	DTXSID0047616	NO	NO	NO	NO	Low (Class I)	Cramer Class I	0.745870637	30	NA	120	0.040221451967414	NA	160.885807869656
Rufloxacin hydrochloride	106017-08-7	Cl.CN1CCN(CC1)c1c(F)cc2c3c1SCCn3cc(C(O)=O)c2=O	DTXSID0045709	YES	YES	NO	NO	High (Class III)	Genotoxic	5.27e-05	0.0025	NA	NA	0.047438330170778	NA	NA
Fropenem	106560-14-9	C[C@@H](O)[C@@H]1[C@H]2SC([C@H]3CCCO3)=C(N2C1=O)C(O)=O	DTXSID0046430	NO	NO	NO	NO	High (Class III)	Cramer Class III	3.04e-05	1.5	NA	NA	49.3421052631579	NA	NA
Sarin	107-44-8	CC(C)OP(C)(F)=O	DTXSID0042371	NO	NO	NO	NO	High (Class III)	Cramer Class III	0.00014356	1.5	NA	NA	10.4485929228197	NA	NA
Butanoic acid, 3,3-dimethyl-	1070-83-3	CC(C)(C)CC(O)=O	DTXSID0061450	NO	NO	NO	NO	Low (Class I)	Cramer Class I	0.000257678	30	NA	NA	116.424374607068	NA	NA
3-(Trichlorosilyl)propanenitrile	1071-22-3	Cl[Si](Cl)(Cl)CCC#N	DTXSID0042329	NO	NO	NO	NO	High (Class III)	Cramer Class III	0.000901032	1.5	NA	1000	1.66475774445303	NA	1109838.49630202
2,2-Dimethylheptane	1071-26-7	CCCCCC(C)(C)C	DTXSID0061454	NO	NO	NO	NO	Low (Class I)	Cramer Class I	0.000271291	30	NA	NA	110.582363587439	NA	NA
Hexanedihydrazide	1071-93-8	NNC(=O)CCCCC(=O)NN	DTXSID0044361	YES	YES	NO	NO	High (Class III)	Genotoxic	0.000823945	0.0025	3.13991883756879	100	0.00303418310688213	3810.83547757289	121367.324275285
1H-Imidazole, 1-ethenyl-	1072-63-5	C=Cn1ccnc1	DTXSID0061458	NO	NO	NO	NO	High (Class III)	Cramer Class III	1.175015837	1.5	NA	5	0.00127657853857505	NA	4.25526179525017
2-Acetylpyrrole	1072-83-9	CC(=O)c1ccc[nH]1	DTXSID0047084	NO	NO	NO	NO	High (Class III)	Cramer Class III	0.007600272	1.5	NA	48	0.197361357593518	NA	6315.56344299257
Lithium 3-fluorobenzen-1-ide	107337-71-3	[Li+].Fc1ccc[c-]c1	DTXSID00544358	NO	NO	NO	NO	High (Class III)	Cramer Class III	0.000233028	1.5	NA	NA	6.43699469591637	NA	NA
L-erythro-Ritalinic Acid	1076192-92-1	OC(=O)[C@@H]([C@@H]1CCCCN1)c1ccccc1	DTXSID00453052	NO	NO	NO	NO	High (Class III)	Cramer Class III	2.62e-05	1.5	NA	NA	57.2519083969466	NA	NA
Ioxilan	107793-72-6	CC(=O)N(CC(O)CO)c1c(I)c(C(=O)NCCO)c(I)c(C(=O)NCC(O)CO)c1I	DTXSID0048717	NO	NO	NO	NO	High (Class III)	Cramer Class III	0.000109922	1.5	NA	NA	13.6460399192154	NA	NA
Mobam	1079-33-0	CNC(=O)Oc1cccc2sccc12	DTXSID0042161	NO	NO	YES	NO	High (Class III)	Anti-cholinesterase	0.000207938	0.3	NA	NA	1.44273773913378	NA	NA
4-Pentanolide	108-29-2	CC1CCC(=O)O1	DTXSID0047618	NO	NO	NO	NO	Intermediate (Class II)	Cramer Class II	0.008837193	9	NA	49	1.01842293135388	NA	5544.74707070446
Methylcyclohexane	108-87-2	CC1CCCCC1	DTXSID0047749	NO	NO	NO	NO	Low (Class I)	Cramer Class I	6.18e-05	30	NA	100	485.436893203883	NA	1618122.97734628
N,N,N-Trimethyloctadecan-1-aminium benzoate	108313-50-4	[O-]C(=O)c1ccccc1.CCCCCCCCCCCCCCCCCC[N+](C)(C)C	DTXSID00604663	NO	NO	NO	NO	High (Class III)	Cramer Class III	0.000302797	1.5	NA	NA	4.95381394135345	NA	NA
3-Fluoro-4-(2-hydroxyethanesulfonyl)benzene-1-sulfonamide	108966-76-3	NS(=O)(=O)c1ccc(c(F)c1)S(=O)(=O)CCO	DTXSID00553344	NO	NO	NO	NO	High (Class III)	Cramer Class III	3.38e-05	1.5	NA	NA	44.3786982248521	NA	NA
9-Octadecenoic acid (9Z)-, 2-butoxyethyl ester	109-39-7	CCCCCCCCC=CCCCCCCCC(=O)OCCOCCCC	DTXSID0059370	NO	NO	NO	NO	Low (Class I)	Cramer Class I	0.000206767	30	NA	NA	145.090851054569	NA	NA
5-Hexen-2-one	109-49-9	CC(=O)CCC=C	DTXSID0059372	NO	NO	NO	NO	Low (Class I)	Cramer Class I	0.000381886	30	NA	NA	78.5574752674882	NA	NA
(2-Aminoethyl)carbamic acid	109-58-0	NCCNC(O)=O	DTXSID0059374	NO	NO	NO	NO	High (Class III)	Cramer Class III	4.79e-05	1.5	NA	NA	31.3152400835073	NA	NA
1,3-Propanedithiol	109-80-8	SCCCS	DTXSID0059376	NO	NO	NO	NO	High (Class III)	Cramer Class III	0.000327786	1.5	NA	NA	4.57615639472095	NA	NA
2-(Methyleneamino)acetonitrile	109-82-0	C=NCC#N	DTXSID0059378	NO	NO	NO	NO	High (Class III)	Cramer Class III	0.000140226	1.5	NA	NA	10.6970176714732	NA	NA
Magnesium monoperoxyphthalate	109536-69-8	[Mg++].[O-]OC(=O)c1ccccc1C([O-])=O	DTXSID00436002	NO	NO	NO	NO	High (Class III)	Cramer Class III	5.61e-05	1.5	NA	NA	26.7379679144385	NA	NA
(R)-(+)-1,2-Epoxydodecane	109856-85-1	CCCCCCCCCC[C@@H]1CO1	DTXSID00453799	YES	YES	NO	NO	High (Class III)	Genotoxic	0.000206489	0.0025	NA	NA	0.0121071824649255	NA	NA
Lithium butan-1-olate	11/5/2698	[Li+].CCCC[O-]	DTXSID00635518	NO	NO	NO	NO	High (Class III)	Cramer Class III	0.000409029	1.5	NA	NA	3.66722163954145	NA	NA
Phenylacetylene-d	11/7/3240	[2H]C#Cc1ccccc1	DTXSID00480101	NO	NO	NO	NO	Low (Class I)	Cramer Class I	0.000455968	30	NA	NA	65.7940908133904	NA	NA
1H-Isoindole-1,3(2H)-diimine	11/9/3468	N=C1NC(=N)c2ccccc12	DTXSID0044658	NO	NO	NO	NO	High (Class III)	Cramer Class III	0.00048007	1.5	NA	NA	3.12454433728415	NA	NA
Ethyl decanoate	110-38-3	CCCCCCCCCC(=O)OCC	DTXSID0044363	NO	NO	NO	NO	Low (Class I)	Cramer Class I	0.084274337	30	NA	NA	0.355980255294088	NA	NA
2-Chloroethyl vinyl ether	110-75-8	ClCCOC=C	DTXSID0051570	YES	YES	NO	NO	High (Class III)	Genotoxic	0.000275311	0.0025	NA	NA	0.0090806397129065	NA	NA
Squalane	111-01-3	CC(C)CCCC(C)CCCC(C)CCCCC(C)CCCC(C)CCCC(C)C	DTXSID0046513	NO	NO	NO	NO	Low (Class I)	Cramer Class I	2.937028835	30	NA	1000	0.0102144043131262	NA	340.480143770873
Triethylene glycol dinitrate	111-22-8	[O-][N+](=O)OCCOCCOCCO[N+]([O-])=O	DTXSID0051572	NO	NO	NO	NO	High (Class III)	Cramer Class III	0.000190458	1.5	NA	NA	7.87575213432883	NA	NA
1-Hexanethiol	111-31-9	CCCCCCS	DTXSID0051574	NO	NO	NO	NO	Low (Class I)	Cramer Class I	0.000404387	30	NA	NA	74.1863610848024	NA	NA
2-Allyloxyethanol	111-45-5	OCCOCC=C	DTXSID0059401	NO	NO	NO	NO	High (Class III)	Cramer Class III	0.000345245	1.5	NA	NA	4.34474069139307	NA	NA
N,N,N',N'-Tetramethyltetramethylenediamine	111-51-3	CN(C)CCCCN(C)C	DTXSID0059403	NO	NO	NO	NO	High (Class III)	Cramer Class III	0.000166359	1.5	NA	NA	9.0166447261645	NA	NA
N,N'-Diethylethylenediamine	111-74-0	CCNCCNCC	DTXSID0059409	NO	NO	NO	NO	High (Class III)	Cramer Class III	0.000143102	1.5	NA	NA	10.482033794077	NA	NA
Dimethoxydimethylsilane	1112-39-6	CO[Si](C)(C)OC	DTXSID0042379	NO	NO	NO	NO	High (Class III)	Cramer Class III	0.046813692	1.5	NA	250	0.0320419077392999	NA	5340.31795654998
Glycocide-13C2	111389-68-5	O[13CH2][13C](O)=O	DTXSID00440240	NO	NO	NO	NO	Low (Class I)	Cramer Class I	0.000404633	30	NA	NA	74.1412588691481	NA	NA
Azadirachtin	11141-17-6	COC(=O)[C@@]1(O)OC[C@@]23[C@H]4[C@@H](OC[C@@]4([C@@H](C[C@@H]2OC(=O)C(\C)=C\C)OC(C)=O)C(=O)OC)[C@@H](O)[C@](C)([C@H]13)[C@]12O[C@@]1(C)[C@H]1C[C@@H]2O[C@@H]2OC=C[C@]12O	DTXSID0037497	YES	YES	NO	NO	High (Class III)	Genotoxic	0.000252029	0.0025	NA	32	0.0099194933916335	NA	126969.515412909
1,1-dichloro-1,2,3,3,3-pentafluoropropane	111512-56-2	FC(C(F)(F)F)C(F)(Cl)Cl	DTXSID0042032	NO	NO	NO	NO	High (Class III)	Cramer Class III	8.46e-05	1.5	NA	NA	17.7304964539007	NA	NA
(1,1-Dimethylethyl)urea	1118-12-3	CC(C)(C)NC(N)=O	DTXSID0044365	NO	NO	NO	NO	High (Class III)	Cramer Class III	0.000242978	1.5	NA	NA	6.17339841467129	NA	NA
Tetradonium bromide	1119-97-7	[Br-].CCCCCCCCCCCCCC[N+](C)(C)C	DTXSID0044367	NO	NO	NO	NO	High (Class III)	Cramer Class III	0.007572173	1.5	NA	10	0.198093730822051	NA	1320.624872147
Sodium hexyldecyl sulfate	1120-01-0	[Na+].CCCCCCCCCCCCCCCCOS([O-])(=O)=O	DTXSID0042400	NO	NO	NO	NO	High (Class III)	Cramer Class III	0.004388653	1.5	NA	NA	0.341790522057679	NA	NA
Methyl (Z)-docos-13-enoate	1120-34-9	CCCCCCCC\C=C/CCCCCCCCCCCC(=O)OC	DTXSID0051578	NO	NO	NO	NO	Low (Class I)	Cramer Class I	0.000510716	30	NA	NA	58.7410615684647	NA	NA
4-Chloropyridine 1-oxide	1121-76-2	[O-][n+]1ccc(Cl)cc1	DTXSID0041513	YES	YES	NO	NO	High (Class III)	Genotoxic	0.007862416	0.0025	NA	NA	0.000317968420902684	NA	NA
N,N-dimethylpyridin-4-amine	1122-58-3	CN(C)c1ccncc1	DTXSID0044369	YES	YES	NO	NO	High (Class III)	Genotoxic	0.555614803	0.0025	NA	NA	4.49952014687413e-06	NA	NA
4-Propylpyridine	1122-81-2	CCCc1ccncc1	DTXSID0061531	NO	NO	NO	NO	High (Class III)	Cramer Class III	0.000286287	1.5	NA	NA	5.23949742740676	NA	NA
Benzenamine, N-sulfinyl-	1122-83-4	O=S=Nc1ccccc1	DTXSID0061533	NO	NO	NO	NO	High (Class III)	Cramer Class III	0.00035408	1.5	NA	NA	4.23633077270673	NA	NA
Phenol, 4-methoxy-, potassium salt	1122-93-6	[K+].COc1ccc([O-])cc1	DTXSID0061535	NO	NO	NO	NO	High (Class III)	Cramer Class III	0.000395882	1.5	NA	NA	3.7890078356682	NA	NA
1H-1,2,3-Triazolo[4,5-d]pyrimidin-7-amine	1123-54-2	Nc1ncnc2nn[nH]c12	DTXSID0061537	YES	YES	NO	NO	High (Class III)	Genotoxic	1.63e-05	0.0025	NA	NA	0.153374233128834	NA	NA
Danofloxacin	112398-08-0	CN1C[C@@H]2C[C@H]1CN2c1cc2n(cc(C(O)=O)c(=O)c2cc1F)C1CC1	DTXSID0046432	YES	YES	NO	NO	High (Class III)	Genotoxic	3.77e-05	0.0025	NA	NA	0.0663129973474801	NA	NA
3-Cyclohexylpropan-1-ol	1124-63-6	OCCCC1CCCCC1	DTXSID0047244	NO	NO	NO	NO	Low (Class I)	Cramer Class I	0.027606978	30	NA	NA	1.08668178023687	NA	NA
3-aminobenzenesulphonate	1126-34-7	[Na+].Nc1cccc(c1)S([O-])(=O)=O	DTXSID0061539	NO	NO	NO	NO	High (Class III)	Cramer Class III	9.09e-05	1.5	NA	NA	16.5016501650165	NA	NA
1-(1-(2-Benzo(b)thienyl)cyclohexyl)piperidine	112726-66-6	C1CCN(CC1)C1(CCCCC1)c1cc2ccccc2s1	DTXSID0042581	NO	NO	NO	NO	High (Class III)	Cramer Class III	0.00019004	1.5	NA	NA	7.89307514207535	NA	NA
Zenarestat	112733-06-9	OC(=O)Cn1c2cc(Cl)ccc2c(=O)n(Cc2ccc(Br)cc2F)c1=O	DTXSID0047296	NO	NO	NO	NO	High (Class III)	Cramer Class III	5.1e-05	1.5	NA	NA	29.4117647058824	NA	NA
Raltitrexed	112887-68-0	CN(Cc1ccc2nc(C)[nH]c(=O)c2c1)c1ccc(s1)C(=O)N[C@@H](CCC(O)=O)C(O)=O	DTXSID0046482	NO	NO	NO	NO	High (Class III)	Cramer Class III	4.25e-05	1.5	NA	NA	35.2941176470588	NA	NA
Ulifloxacin	112984-60-8	CC1Sc2c(C(O)=O)c(=O)c3cc(F)c(cc3n12)N1CCNCC1	DTXSID0057621	YES	YES	NO	NO	High (Class III)	Genotoxic	4.17e-05	0.0025	NA	NA	0.0599520383693046	NA	NA
Lithium 3,3-dimethylpentan-1-ide	113339-22-3	[Li+].CCC(C)(C)C[CH2-]	DTXSID00611933	NO	NO	NO	NO	High (Class III)	Cramer Class III	0.000198674	1.5	NA	NA	7.55005687709514	NA	NA
2,3,4,5-Tetrachloro-6-(trichloromethyl)pyridine	1134-04-9	Clc1nc(c(Cl)c(Cl)c1Cl)C(Cl)(Cl)Cl	DTXSID0044781	NO	NO	NO	NO	High (Class III)	Cramer Class III	0.000110784	1.5	NA	NA	13.5398613518198	NA	NA
Fenoxaprop-(2S)-ethyl	113776-20-8	CCOC(=O)[C@H](C)Oc1ccc(Oc2nc3ccc(Cl)cc3o2)cc1	DTXSID0040755	NO	NO	NO	NO	High (Class III)	Cramer Class III	7.75e-05	1.5	1.17019746585737	NA	19.3548387096774	15099.3221400951	NA
Clorindione	1146-99-2	Clc1ccc(cc1)C1C(=O)c2ccccc2C1=O	DTXSID0046228	NO	NO	NO	NO	High (Class III)	Cramer Class III	0.001100322	1.5	NA	NA	1.36323730689744	NA	NA
Tetrabutylphosphanium dihydrogen phosphate	114609-46-0	OP(O)([O-])=O.CCCC[P+](CCCC)(CCCC)CCCC	DTXSID00591665	NO	NO	NO	NO	High (Class III)	Cramer Class III	0.000148988	1.5	NA	NA	10.0679249335517	NA	NA
4'-Methylbiphenyl-2-carbonitrile	114772-53-1	Cc1ccc(cc1)-c1ccccc1C#N	DTXSID0057623	NO	NO	NO	NO	High (Class III)	Cramer Class III	0.025812636	1.5	NA	NA	0.0581110739716781	NA	NA
Docetaxel	114977-28-5	CC(=O)O[C@@]12CO[C@@H]1C[C@H](O)[C@]1(C)[C@@H]2[C@H](OC(=O)c2ccccc2)[C@]2(O)C[C@H](OC(=O)[C@H](O)[C@@H](NC(=O)OC(C)(C)C)c3ccccc3)C(C)=C([C@@H](O)C1=O)C2(C)C	DTXSID0040464	YES	YES	YES	NO	High (Class III)	Genotoxic	0.000119483	0.0025	NA	NA	0.0209234786538671	NA	NA
Chlorphonium chloride	115-78-6	[Cl-].CCCC[P+](CCCC)(CCCC)Cc1ccc(Cl)cc1Cl	DTXSID0041779	NO	NO	NO	NO	High (Class III)	Cramer Class III	0.000180212	1.5	NA	NA	8.32353006459059	NA	NA
Siguazodan	115344-47-3	CN\C(NC#N)=N/c1ccc(cc1)C1=NNC(=O)CC1C	DTXSID0045202	NO	NO	NO	NO	High (Class III)	Cramer Class III	2.92e-05	1.5	NA	NA	51.3698630136986	NA	NA
Aldicarb	116-06-3	CNC(=O)ON=CC(C)(C)SC	DTXSID0039223	NO	NO	NO	NO	High (Class III)	Cramer Class III	0.002393169	1.5	0.00412265235274495	0.01	0.626783983914216	1.72267497729786	4.17855989276144
Dichloralurea	116-52-9	OC(NC(=O)NC(O)C(Cl)(Cl)Cl)C(Cl)(Cl)Cl	DTXSID0041852	NO	NO	NO	NO	High (Class III)	Cramer Class III	0.000119821	1.5	NA	NA	12.5186736882516	NA	NA
Bicyclo[2.2.1]hept-5-ene-2-carboxylic acid, 3-(1-methylethyl)-, ethyl ester, (2-exo,3-endo)-	116126-82-0	CCOC(=O)[C@@H]1[C@@H]2C[C@@H](C=C2)[C@H]1C(C)C	DTXSID0051316	NO	NO	NO	NO	High (Class III)	Cramer Class III	0.000264533	1.5	NA	NA	5.67037004834935	NA	NA
Dimefline	1165-48-6	COc1ccc2c(oc(-c3ccccc3)c(C)c2=O)c1CN(C)C	DTXSID0048268	NO	NO	NO	NO	High (Class III)	Cramer Class III	4e-05	1.5	NA	NA	37.5	NA	NA
Lauryl gallate	1166-52-5	CCCCCCCCCCCCOC(=O)c1cc(O)c(O)c(O)c1	DTXSID0048189	NO	NO	NO	NO	Low (Class I)	Cramer Class I	0.015850704	30	0.000735670093730267	NA	1.89266041432608	0.0464124554802277	NA
N-Methyl-3-[(naphthalen-1-yl)oxy]-3-(thiophen-2-yl)propan-1-amine--hydrogen chloride (1/1)	116817-11-9	Cl.CNCCC(Oc1cccc2ccccc12)c1cccs1	DTXSID00657730	NO	NO	NO	NO	High (Class III)	Cramer Class III	3.55e-05	1.5	NA	NA	42.2535211267606	NA	NA
Benzeneacetic acid, .alpha.-phenyl-	117-34-0	OC(=O)C(c1ccccc1)c1ccccc1	DTXSID0059453	NO	NO	NO	NO	High (Class III)	Cramer Class III	2.54e-05	1.5	NA	NA	59.0551181102362	NA	NA
2,7-Naphthalenedisulfonic acid, 4-(benzoylamino)-5-hydroxy-	117-46-4	Oc1cc(cc2cc(cc(NC(=O)c3ccccc3)c12)S(O)(=O)=O)S(O)(=O)=O	DTXSID0059457	NO	NO	NO	NO	Low (Class I)	Cramer Class I	5.06e-05	30	NA	NA	592.885375494071	NA	NA
1-Naphthalenesulfonic acid, 5-hydroxy-	117-59-9	Oc1cccc2c(cccc12)S(O)(=O)=O	DTXSID0059459	NO	NO	NO	NO	Low (Class I)	Cramer Class I	5.89e-05	30	NA	NA	509.337860780985	NA	NA
2-Aminonaphthalene-1,5-disulphonic acid	117-62-4	Nc1ccc2c(cccc2c1S(O)(=O)=O)S(O)(=O)=O	DTXSID0045040	NO	NO	NO	NO	Low (Class I)	Cramer Class I	4.08e-05	30	NA	NA	735.294117647059	NA	NA
Diatrizoic acid	117-96-4	CC(=O)Nc1c(I)c(NC(C)=O)c(I)c(C(O)=O)c1I	DTXSID0044521	NO	NO	NO	NO	High (Class III)	Cramer Class III	7.33e-05	1.5	NA	NA	20.4638472032742	NA	NA
1-(7-Ethyl-1-benzofuran-2-yl)-2-{[2-(~2~H_3_)methyl(~2~H_6_)propan-2-yl]amino}ethan-1-ol	1173148-05-4	[2H]C([2H])([2H])C(NCC(O)c1cc2cccc(CC)c2o1)(C([2H])([2H])[2H])C([2H])([2H])[2H]	DTXSID00661832	NO	NO	NO	NO	High (Class III)	Cramer Class III	3.12e-05	1.5	NA	NA	48.0769230769231	NA	NA
Metoserpate	1178-28-5	CO[C@H]1C[C@@H]2CN3CCc4c([nH]c5cc(OC)ccc45)[C@H]3C[C@@H]2[C@@H]([C@H]1OC)C(=O)OC	DTXSID0048266	NO	NO	NO	NO	High (Class III)	Cramer Class III	5.12e-05	1.5	NA	NA	29.296875	NA	NA
5-Amino-2-methylbenzenesulfonic acid	118-88-7	Cc1ccc(N)cc1S(O)(=O)=O	DTXSID0044523	NO	NO	NO	NO	Low (Class I)	Cramer Class I	4.58e-05	30	NA	NA	655.021834061135	NA	NA
Zoledronate	118072-93-8	OC(Cn1ccnc1)(P(O)(O)=O)P(O)(O)=O	DTXSID0042668	NO	NO	NO	NO	High (Class III)	Cramer Class III	0.006615226	1.5	NA	NA	0.226749622764211	NA	NA
Lafutidine	118288-08-7	O=C(CS(=O)Cc1ccco1)NC\C=C/COc1cc(CN2CCCCC2)ccn1	DTXSID0046434	NO	NO	NO	NO	High (Class III)	Cramer Class III	3.69e-05	1.5	NA	NA	40.650406504065	NA	NA
3-(5H-Dibenzo[a,d][7]annulen-5-ylidene)-N-methyl-N-(~2~H_3_)methylpropan-1-amine--hydrogen chloride (1/1)	1184983-42-3	Cl.[2H]C([2H])([2H])N(C)CCC=C1c2ccccc2C=Cc2ccccc12	DTXSID00661877	NO	NO	NO	NO	High (Class III)	Cramer Class III	3.29e-05	1.5	NA	NA	45.5927051671732	NA	NA
Tetraethylammonium acetate	1185-59-7	CC([O-])=O.CC[N+](CC)(CC)CC	DTXSID0061581	NO	NO	NO	NO	High (Class III)	Cramer Class III	0.000125851	1.5	NA	NA	11.9188564254555	NA	NA
Propanamide, N-methyl-	1187-58-2	CCC(=O)NC	DTXSID0061583	NO	NO	NO	NO	High (Class III)	Cramer Class III	0.000346613	1.5	NA	NA	4.327593021612	NA	NA
Sulfuryl chloride isocyanate	1189-71-5	ClS(=O)(=O)N=C=O	DTXSID0061585	YES	YES	NO	NO	High (Class III)	Genotoxic	0.000365737	0.0025	NA	NA	0.00683551295056284	NA	NA
2-[(~2~H_5_)Ethyloxy]-1-{[2'-(2H-tetrazol-5-yl)[1,1'-biphenyl]-4-yl]methyl}-1H-benzimidazole-7-carboxylic acid	1189650-58-5	[2H]C([2H])([2H])C([2H])([2H])Oc1nc2cccc(C(O)=O)c2n1Cc1ccc(cc1)-c1ccccc1-c1nn[nH]n1	DTXSID00661852	NO	NO	NO	NO	High (Class III)	Cramer Class III	5.26e-05	1.5	NA	NA	28.5171102661597	NA	NA
3-(3-Methyl-5-oxo-4,5-dihydro-1H-pyrazol-1-yl)benzenesulfonic acid	119-17-5	CC1=NN(C(=O)C1)c1cccc(c1)S(O)(=O)=O	DTXSID0044785	NO	NO	NO	NO	Low (Class I)	Cramer Class I	0.000186569	30	NA	NA	160.798417743569	NA	NA
4-Hydroxy-7-(phenylamino)naphthalene-2-sulfonic acid	119-40-4	Oc1cc(cc2cc(Nc3ccccc3)ccc12)S(O)(=O)=O	DTXSID0044787	NO	NO	NO	NO	Low (Class I)	Cramer Class I	0.321533517	30	NA	NA	0.0933028701950223	NA	NA
4,4'-Bis(dimethylamino)benzhydrol	119-58-4	CN(C)c1ccc(cc1)C(O)c1ccc(cc1)N(C)C	DTXSID0051603	YES	YES	NO	NO	High (Class III)	Genotoxic	3.23e-05	0.0025	NA	NA	0.0773993808049536	NA	NA
1,4-Butanedithiol	1191-08-8	SCCCCS	DTXSID0061589	NO	NO	NO	NO	High (Class III)	Cramer Class III	0.000248666	1.5	NA	NA	6.03218775385457	NA	NA
2-Acetylfuran	1192-62-7	CC(=O)c1ccco1	DTXSID0051601	NO	NO	NO	NO	High (Class III)	Cramer Class III	0.000339893	1.5	NA	NA	4.41315355126466	NA	NA
Vardenafil citrate	1193386-64-9	OC(=O)CC(O)(CC(O)=O)C(O)=O.CCCc1nc(C)c2n1[nH]c(nc2=O)-c1cc(ccc1OCC)S(=O)(=O)N1CCN(CC)CC1	DTXSID0046696	NO	NO	NO	NO	High (Class III)	Cramer Class III	0.000141829	1.5	NA	NA	10.5761163090764	NA	NA
Dapoxetine	119356-77-3	CN(C)[C@@H](CCOc1cccc2ccccc12)c1ccccc1	DTXSID0057627	NO	NO	NO	NO	High (Class III)	Cramer Class III	3.65e-05	1.5	NA	NA	41.0958904109589	NA	NA
Citiolone	1195-16-0	CC(=O)NC1CCSC1=O	DTXSID0045888	NO	NO	NO	NO	High (Class III)	Cramer Class III	0.000115145	1.5	NA	NA	13.027052846411	NA	NA
Quinoline, 2,4-dimethyl-	1198-37-4	Cc1cc(C)c2ccccc2n1	DTXSID0061610	NO	NO	NO	NO	High (Class III)	Cramer Class III	0.000207846	1.5	NA	NA	7.21688172974221	NA	NA
2,2'-[(4-Methylphenyl)imino]diethanol	12/1/3077	Cc1ccc(cc1)N(CCO)CCO	DTXSID0044650	NO	NO	NO	NO	High (Class III)	Cramer Class III	0.00095685	1.5	NA	NA	1.56764383132152	NA	NA
4-(1-Oxo-2-propenyl)-morpholine	12/4/5117	C=CC(=O)N1CCOCC1	DTXSID0044947	YES	YES	NO	NO	High (Class III)	Genotoxic	1.664236498	0.0025	NA	NA	1.50219034554547e-06	NA	NA
Triethylene glycol monotridecyl ether	12/7/4403	CCCCCCCCCCCCCOCCOCCOCCO	DTXSID0063442	NO	NO	NO	NO	Low (Class I)	Cramer Class I	0.000172777	30	NA	NA	173.634222147624	NA	NA
1-Benzyloxy-2-methoxy-4-(1-propenyl)benzene	120-11-6	COc1cc(\C=C/C)ccc1OCc1ccccc1	DTXSID0051605	NO	NO	NO	NO	High (Class III)	Cramer Class III	0.000741133	1.5	NA	NA	2.02392822880644	NA	NA
3-Amino-4-methoxybenzanilide	120-35-4	COc1ccc(cc1N)C(=O)Nc1ccccc1	DTXSID0051607	YES	YES	NO	NO	High (Class III)	Genotoxic	2.89e-05	0.0025	NA	NA	0.0865051903114187	NA	NA
Bis(piperidinothiocarbonyl) tetrasulphide	120-54-7	S=C(SSSSC(=S)N1CCCCC1)N1CCCCC1	DTXSID0044789	NO	NO	NO	NO	High (Class III)	Cramer Class III	4.78e-05	1.5	NA	NA	31.3807531380753	NA	NA
Donepezil hydrochloride	120011-70-3	Cl.COc1cc2CC(CC3CCN(Cc4ccccc4)CC3)C(=O)c2cc1OC	DTXSID0046698	NO	NO	NO	NO	High (Class III)	Cramer Class III	0.002366939	1.5	NA	NA	0.633729893334809	NA	NA
Goralatide	120081-14-3	CC(=O)N[C@@H](CO)C(=O)N[C@@H](CC(O)=O)C(=O)N[C@@H](CCCCN)C(=O)N1CCC[C@H]1C(O)=O	DTXSID0057629	NO	NO	NO	NO	High (Class III)	Cramer Class III	5.82e-05	1.5	NA	NA	25.7731958762887	NA	NA
(3-Methoxy-2-methylpropyl)benzene	120811-92-9	COCC(C)Cc1ccccc1	DTXSID0051318	NO	NO	NO	NO	Low (Class I)	Cramer Class I	0.000315993	30	NA	NA	94.9388119357074	NA	NA
Trimethyl borate	121-43-7	COB(OC)OC	DTXSID0037738	NO	NO	NO	NO	High (Class III)	Cramer Class III	0.025570182	1.5	NA	1.9	0.0586620775714463	NA	74.3052982571653
Nitromide	121-81-3	NC(=O)c1cc(cc(c1)[N+]([O-])=O)[N+]([O-])=O	DTXSID0045836	YES	YES	NO	NO	High (Class III)	Genotoxic	0.000140366	0.0025	NA	NA	0.017810580909907	NA	NA
Ethanol, 2,2'-[(1-methylethyl)imino]bis-	121-93-7	CC(C)N(CCO)CCO	DTXSID0059534	NO	NO	NO	NO	Low (Class I)	Cramer Class I	0.326771703	30	NA	NA	0.091807215020696	NA	NA
1-Propanone, 1-(4-methoxyphenyl)-	121-97-1	CCC(=O)c1ccc(OC)cc1	DTXSID0059536	NO	NO	NO	NO	Low (Class I)	Cramer Class I	0.00038243	30	NA	NA	78.4457286300761	NA	NA
N-Methyl-N,N-dioctyloctan-1-aminium trifluoroacetate	121107-16-2	[O-]C(=O)C(F)(F)F.CCCCCCCC[N+](C)(CCCCCCCC)CCCCCCCC	DTXSID00563807	NO	NO	NO	NO	High (Class III)	Cramer Class III	0.000168663	1.5	NA	NA	8.89347396880169	NA	NA
Bicisate	121251-02-3	CCOC(=O)[C@H](CS)NCCN[C@@H](CS)C(=O)OCC	DTXSID0058728	NO	NO	NO	NO	High (Class III)	Cramer Class III	3.87e-05	1.5	NA	NA	38.7596899224806	NA	NA
N,N-Dimethyl-2-{3-[(1S)-1-(pyridin-2-yl)ethyl]-1H-inden-2-yl}ethan-1-aminium	121367-05-3	C[C@@H](C1=C(CC[NH+](C)C)Cc2ccccc12)c1ccccn1	DTXSID00653176	NO	NO	NO	NO	High (Class III)	Cramer Class III	3.49e-05	1.5	NA	NA	42.9799426934097	NA	NA
rac Ibuprofen-d3	121662-14-4	[2H]C([2H])([2H])C(C(O)=O)c1ccc(CC(C)C)cc1	DTXSID00481299	NO	NO	NO	NO	Low (Class I)	Cramer Class I	0.000244491	30	NA	NA	122.703903211161	NA	NA
Falnidamol dihydrochloride	1216920-18-1	Cl.Cl.CN1CCC(CC1)Nc1ncc2ncnc(Nc3ccc(F)c(Cl)c3)c2n1	DTXSID0046307	NO	NO	NO	NO	High (Class III)	Cramer Class III	3.39e-05	1.5	NA	NA	44.2477876106195	NA	NA
({[(2R)-1-(6-Amino-9H-purin-9-yl)(~2~H_6_)propan-2-yl]oxy}methyl)phosphonic acid	1217720-14-3	[2H]C([2H])([2H])[C@@]([2H])(OCP(O)(O)=O)C([2H])([2H])n1cnc2c(N)ncnc12	DTXSID00648805	YES	YES	NO	NO	High (Class III)	Genotoxic	3.43e-05	0.0025	NA	NA	0.0728862973760933	NA	NA
Oxazolidine, 3-(dichloroacetyl)-5-(2-furanyl)-2,2-dimethyl-, (5R)-	121776-57-6	CC1(C)O[C@H](CN1C(=O)C(Cl)Cl)c1ccco1	DTXSID0042246	YES	YES	NO	NO	High (Class III)	Genotoxic	1.5633076	0.0025	NA	NA	1.59917344481662e-06	NA	NA
Lithium 1-fluoroethen-1-ide	121777-28-4	[Li+].F[C-]=C	DTXSID00609936	NO	NO	NO	NO	High (Class III)	Cramer Class III	0.000197542	1.5	NA	NA	7.5933219264764	NA	NA
Pidotimod	121808-62-6	OC(=O)[C@@H]1CSCN1C(=O)[C@@H]1CCC(=O)N1	DTXSID0046199	NO	NO	NO	NO	High (Class III)	Cramer Class III	3.73e-05	1.5	NA	NA	40.2144772117963	NA	NA
Octylparaben	1219-38-1	CCCCCCCCOC(=O)c1ccc(O)cc1	DTXSID0047957	NO	NO	NO	NO	Low (Class I)	Cramer Class I	0.007926978	30	NA	NA	3.78454437491816	NA	NA
3-Carboxy-2-hydroxy-N,N,N-tris[(~2~H_3_)methyl]propan-1-aminium chloride	1219386-75-0	[Cl-].[2H]C([2H])([2H])[N+](CC(O)CC(O)=O)(C([2H])([2H])[2H])C([2H])([2H])[2H]	DTXSID00661857	NO	NO	NO	NO	High (Class III)	Cramer Class III	0.000281648	1.5	NA	NA	5.32579673919218	NA	NA
Benzeneacetic acid, 3-methylphenyl ester	122-27-0	Cc1cccc(OC(=O)Cc2ccccc2)c1	DTXSID0059538	NO	NO	NO	NO	Low (Class I)	Cramer Class I	0.000526448	30	NA	NA	56.9856851958788	NA	NA
C.I. Basic Red 14 chloride	12217-48-0	[Cl-].CN(CCC#N)c1ccc(\C=C\C2=[N+](C)c3ccccc3C2(C)C)cc1	DTXSID0041723	NO	NO	NO	NO	High (Class III)	Cramer Class III	0.000100411	1.5	NA	NA	14.9386023443647	NA	NA
9,10-Anthracenedione, 1,5-diaminochloro-4,8-dihydroxy-	12217-79-7	Nc1ccc(O)c2C(=O)c3c(N)c(Cl)cc(O)c3C(=O)c12	DTXSID0065270	YES	YES	NO	NO	High (Class III)	Genotoxic	0.000104318	0.0025	NA	NA	0.0239651833815832	NA	NA
C.I. Acid Orange 67	12220-06-3	[Na+].Cc1ccc(cc1)S(=O)(=O)Oc1ccc(N=Nc2cccc(Nc3ccc(cc3[N+]([O-])=O)S([O-])(=O)=O)c2)c(C)c1	DTXSID0065272	YES	YES	NO	NO	High (Class III)	Genotoxic	7.34e-05	0.0025	NA	1000	0.0340599455040872	NA	13623978.2016349
2-((4-((2-Cyano-3-nitrophenyl)azo)phenyl)(2-cyanoethyl)amino)ethylacetate	12223-39-1	CC(=O)OCCN(CCC#N)c1ccc(cc1)N=Nc1ccc(cc1C#N)[N+]([O-])=O	DTXSID0065274	YES	YES	NO	NO	High (Class III)	Genotoxic	7.05e-05	0.0025	NA	NA	0.0354609929078014	NA	NA
C.I. Pigment Violet 32	12225-08-0	CNS(=O)(=O)c1cc(OC)c(cc1OC)N=Nc1c(O)c(cc2ccccc12)C(=O)Nc1ccc2[nH]c(=O)[nH]c2c1	DTXSID0065278	YES	YES	NO	NO	High (Class III)	Genotoxic	0.000385148	0.0025	NA	500	0.00649101124762429	NA	1298202.24952486
4,4-Difluorocyclohexanecarboxylic acid	122665-97-8	OC(=O)C1CCC(F)(F)CC1	DTXSID00381285	NO	NO	NO	NO	High (Class III)	Cramer Class III	0.000415037	1.5	NA	NA	3.61413560718683	NA	NA
Acrylamide-d3	122775-19-3	[2H]C([2H])=C([2H])C(N)=O	DTXSID00480565	YES	YES	NO	NO	High (Class III)	Genotoxic	0.000245602	0.0025	NA	NA	0.0101790702030114	NA	NA
Ethane-1,2-diyl bis(sulfanylacetate)	123-81-9	SCC(=O)OCCOC(=O)CS	DTXSID0044527	NO	NO	NO	NO	High (Class III)	Cramer Class III	0.006618973	1.5	NA	20	0.226621259823843	NA	3021.61679765124
Sodium pentachlorophenolate hydrate	123333-54-0	O.[Na+].[O-]c1c(Cl)c(Cl)c(Cl)c(Cl)c1Cl	DTXSID00635457	NO	NO	NO	NO	High (Class III)	Cramer Class III	0.000107205	1.5	NA	NA	13.99188470687	NA	NA
Etocarlide	1234-30-6	CCOc1ccc(NC(=S)Nc2ccc(OCC)cc2)cc1	DTXSID0046197	NO	NO	NO	NO	High (Class III)	Cramer Class III	3.3e-05	1.5	NA	NA	45.4545454545455	NA	NA
Prulifloxacin	123447-62-1	CC1Sc2c(C(O)=O)c(=O)c3cc(F)c(cc3n12)N1CCN(Cc2oc(=O)oc2C)CC1	DTXSID0046480	YES	YES	NO	NO	High (Class III)	Genotoxic	4.4e-05	0.0025	NA	NA	0.0568181818181818	NA	NA
Butanedioic acid--N,N-diethylethanamine (1/1)	123655-40-3	CCN(CC)CC.OC(=O)CCC(O)=O	DTXSID00431577	NO	NO	NO	NO	Low (Class I)	Cramer Class I	0.000302758	30	NA	NA	99.0890414126134	NA	NA
Ferrate(2-), [rel-[N(R)]-N-[2-[bis[(carboxy-.kappa.O)methyl]amino-.kappa.N]ethyl]-N-[2-[(S)-[(carboxy-.kappa.O)methyl](carboxymethyl)amino-.kappa.N]ethyl]glycinato(5-)-.kappa.N,.kappa.O]-, sodium hydrogen (1:1:1), (PB-7-13-12564)-	12389-75-2	[Na+].[Fe+3].OC(=O)CN(CCN(CCN(CC([O-])=O)CC([O-])=O)CC([O-])=O)CC([O-])=O	DTXSID0065305	NO	NO	NO	NO	High (Class III)	Cramer Class III	2.230555511	1.5	NA	500	0.000672478220157597	NA	224.159406719199
1,2-Dibromotetrafluoroethane	124-73-2	FC(F)(Br)C(F)(F)Br	DTXSID0041226	NO	NO	NO	NO	High (Class III)	Cramer Class III	0.004195613	1.5	NA	NA	0.35751629142154	NA	NA
(+)-Pentazocine succinate	124819-26-7	OC(=O)CCC(O)=O.C[C@@H]1[C@@H]2Cc3ccc(O)cc3[C@@]1(C)CCN2CC=C(C)C	DTXSID0048923	NO	NO	NO	NO	High (Class III)	Cramer Class III	0.001939316	1.5	NA	NA	0.77346858376871	NA	NA
Trimethylsulfanium acetate	124883-32-5	C[S+](C)C.CC([O-])=O	DTXSID00597783	NO	NO	NO	NO	High (Class III)	Cramer Class III	0.000234775	1.5	NA	NA	6.38909594292408	NA	NA
Usnic acid	125-46-2	CC(=O)C1C(=O)C=C2Oc3c(c(O)c(C)c(O)c3C(C)=O)C2(C)C1=O	DTXSID0040123	YES	YES	NO	NO	High (Class III)	Genotoxic	4.11e-05	0.0025	NA	NA	0.0608272506082725	NA	NA
Fenpiverinium bromide	125-60-0	[Br-].C[N+]1(CCC(C(N)=O)(c2ccccc2)c2ccccc2)CCCCC1	DTXSID0046484	NO	NO	NO	NO	High (Class III)	Cramer Class III	4.27e-05	1.5	NA	NA	35.1288056206089	NA	NA
Bispyribac	125401-75-4	COc1cc(OC)nc(Oc2cccc(Oc3nc(OC)cc(OC)n3)c2C(O)=O)n1	DTXSID0043977	NO	NO	NO	NO	High (Class III)	Cramer Class III	7.47e-05	1.5	NA	NA	20.0803212851406	NA	NA
Fluprednidene acetate	1255-35-2	CC(=O)OCC(=O)[C@@]1(O)C(=C)CC2C3CCC4=CC(=O)C=C[C@]4(C)[C@@]3(F)[C@@H](O)C[C@]12C	DTXSID0048719	YES	YES	NO	NO	High (Class III)	Genotoxic	3.6e-05	0.0025	NA	NA	0.0694444444444444	NA	NA
2-Chlorobenzoic acid-(phenyl-13C6)	125970-63-0	OC(=O)[13c]1[13cH][13cH][13cH][13cH][13c]1Cl	DTXSID00480606	NO	NO	NO	NO	High (Class III)	Cramer Class III	0.00016349	1.5	NA	NA	9.17487308092238	NA	NA
Mupirocin	12650-69-0	C[C@H](O)[C@H](C)[C@@H]1O[C@H]1C[C@H]1CO[C@@H](C\C(C)=C\C(=O)OCCCCCCCCC(O)=O)[C@H](O)[C@@H]1O	DTXSID0046438	YES	YES	NO	NO	High (Class III)	Genotoxic	4.5e-05	0.0025	NA	NA	0.0555555555555556	NA	NA
1,3-Dioxolane-2-methanol, 4-(2,6-diamino-9H-purin-9-yl)-	126652-37-7	Nc1nc(N)c2ncn(C3COC(CO)O3)c2n1	DTXSID00431870	YES	YES	NO	NO	High (Class III)	Genotoxic	3.01e-05	0.0025	NA	NA	0.0830564784053156	NA	NA
1H-Naphth[2,3-f]isoindole-1,3,5,10(2H)-tetrone, 4,11-diamino-	128-81-4	Nc1c2c(c(N)c3c1c(=O)c1ccccc1c3=O)c(=O)[nH]c2=O	DTXSID0059580	YES	YES	NO	NO	High (Class III)	Genotoxic	0.000137597	0.0025	NA	NA	0.0181690007776332	NA	NA
C.I. Acid Blue 45 free acid	128-86-9	Nc1cc(c(O)c2C(=O)c3c(N)cc(c(O)c3C(=O)c12)S(O)(=O)=O)S(O)(=O)=O	DTXSID0059584	YES	YES	NO	NO	Low (Class I)	Genotoxic	9.32e-05	0.0025	NA	NA	0.0268240343347639	NA	NA
Oxalic acid--N,N-dimethyl-1-phenylmethanamine (1/1)	128457-91-0	OC(=O)C(O)=O.CN(C)Cc1ccccc1	DTXSID00615557	NO	NO	NO	NO	High (Class III)	Cramer Class III	0.000217819	1.5	NA	NA	6.88645159513174	NA	NA
Acetonitrile--water (1/1)	128870-13-3	O.CC#N	DTXSID00593220	NO	NO	NO	NO	High (Class III)	Cramer Class III	0.000207846	1.5	NA	NA	7.21688172974221	NA	NA
o-(Chloroacetylcarbamoyl)fumagillol	129298-91-5	CO[C@@H]1[C@@H](CC[C@]2(CO2)[C@H]1[C@@]1(C)O[C@@H]1CC=C(C)C)OC(=O)NC(=O)CCl	DTXSID0041141	YES	YES	YES	NO	High (Class III)	Genotoxic	0.000440556	0.0025	NA	NA	0.00567464749089787	NA	NA
4-Amino-1-naphthalenesulfonic acid sodium salt	130-13-2	[Na+].Nc1ccc(c2ccccc12)S([O-])(=O)=O	DTXSID0059611	NO	NO	NO	NO	High (Class III)	Cramer Class III	1.95e-05	1.5	NA	NA	76.9230769230769	NA	NA
Menadione sodium bisulfite	130-37-0	[Na+].CC1(CC(=O)c2ccccc2C1=O)S([O-])(=O)=O	DTXSID0040547	NO	NO	NO	NO	High (Class III)	Cramer Class III	0.001757395	1.5	NA	NA	0.853536057630755	NA	NA
Quinine	130-95-0	COc1ccc2nccc([C@@H](O)[C@@H]3C[C@@H]4CC[N@]3C[C@@H]4C=C)c2c1	DTXSID0044280	NO	NO	NO	NO	High (Class III)	Cramer Class III	4.01e-05	1.5	NA	NA	37.4064837905237	NA	NA
Nitric acid--1H-1,2,4-triazol-5-amine (1/1)	13040-74-9	O[N+]([O-])=O.Nc1ncn[nH]1	DTXSID00629417	YES	YES	NO	NO	High (Class III)	Genotoxic	0.00016053	0.0025	NA	NA	0.0155734130692082	NA	NA
Bis(1-methylheptyl) phthalate	131-15-7	CCCCCCC(C)OC(=O)c1ccccc1C(=O)OC(C)CCCCCC	DTXSID0051655	NO	NO	NO	NO	Low (Class I)	Cramer Class I	0.000496027	30	NA	NA	60.4805786781768	NA	NA
Aceneuramic acid	131-48-6	CC(=O)N[C@H]([C@@H](O)CC(=O)C(O)=O)[C@@H](O)[C@H](O)[C@H](O)CO	DTXSID0050425	NO	NO	NO	NO	High (Class III)	Cramer Class III	3.45e-05	1.5	NA	NA	43.4782608695652	NA	NA
Octadecyl 3-((3-(dodecyloxy)-3-oxopropyl)thio)propionate	13103-52-1	CCCCCCCCCCCCCCCCCCOC(=O)CCSCCC(=O)OCCCCCCCCCCCC	DTXSID0065353	NO	NO	NO	NO	Low (Class I)	Cramer Class I	0.000186667	30	NA	NA	160.713998725002	NA	NA
[3-(Trifluoromethyl)phenyl]urea	13114-87-9	NC(=O)Nc1cccc(c1)C(F)(F)F	DTXSID0065355	NO	NO	NO	NO	High (Class III)	Cramer Class III	0.000135072	1.5	NA	NA	11.1051883439943	NA	NA
Cyclohexanecarboxylic acid--silver (1/1)	13126-82-4	[Ag].OC(=O)C1CCCCC1	DTXSID00637673	NO	NO	NO	NO	High (Class III)	Cramer Class III	0.000188394	1.5	NA	NA	7.96203700754801	NA	NA
Silver(1+) fluoroacetate	13126-91-5	[Ag+].[O-]C(=O)CF	DTXSID00602144	NO	NO	NO	NO	High (Class III)	Cramer Class III	0.000176391	1.5	NA	NA	8.50383522968859	NA	NA
Cyclohexanone, 2-methyl-5-(1-methylethyl)-, (2R,5S)-	13163-74-1	CC(C)[C@H]1CC[C@@H](C)C(=O)C1	DTXSID00486724	NO	NO	NO	NO	Intermediate (Class II)	Cramer Class II	0.000314265	9	NA	NA	28.6382511574627	NA	NA
Benztropine methylsulfonate	132-17-2	CS(O)(=O)=O.CN1[C@H]2CC[C@@H]1C[C@@H](C2)OC(c1ccccc1)c1ccccc1	DTXSID0045096	NO	NO	NO	NO	High (Class III)	Cramer Class III	0.000419539	1.5	NA	NA	3.57535294692508	NA	NA
Cinchophen	132-60-5	OC(=O)c1cc(nc2ccccc12)-c1ccccc1	DTXSID0040705	NO	NO	NO	NO	High (Class III)	Cramer Class III	2.06e-05	1.5	NA	NA	72.8155339805825	NA	NA
Dibenzothiophene	132-65-0	c1ccc2c(c1)sc1ccccc21	DTXSID0047741	YES	YES	NO	NO	High (Class III)	Genotoxic	0.005320895	0.0025	NA	3.1	0.000469845768428056	NA	582.608752850789
Ramosetron	132036-88-5	Cn1cc(C(=O)[C@@H]2CCc3[nH]cnc3C2)c2ccccc12	DTXSID0043842	NO	NO	NO	NO	High (Class III)	Cramer Class III	3.34e-05	1.5	NA	NA	44.9101796407186	NA	NA
Methscopolamine	13265-10-6	C[N+]1(C)[C@H]2C[C@@H](C[C@@H]1[C@H]1O[C@@H]21)OC(=O)[C@H](CO)c1ccccc1	DTXSID0046931	YES	YES	NO	NO	High (Class III)	Genotoxic	3.8e-05	0.0025	NA	NA	0.0657894736842105	NA	NA
Sodium 4-aminosalicylate	133-10-8	[Na+].Nc1ccc(C([O-])=O)c(O)c1	DTXSID0046066	YES	YES	NO	NO	High (Class III)	Genotoxic	2.55e-05	0.0025	NA	NA	0.0980392156862745	NA	NA
2,4-Dichloro-3,5-dimethylphenol	133-53-9	Cc1cc(O)c(Cl)c(C)c1Cl	DTXSID0041359	NO	NO	NO	NO	High (Class III)	Cramer Class III	0.019816473	1.5	NA	NA	0.0756946001440317	NA	NA
4-Methoxy-2-methylaniline--hydrogen chloride (1/1)	133985-88-3	Cl.COc1ccc(N)c(C)c1	DTXSID00625550	YES	YES	NO	NO	High (Class III)	Genotoxic	0.00017443	0.0025	NA	NA	0.0143323969500659	NA	NA
Oxpoconazole	134074-64-9	CC1(C)COC(C)(CCCc2ccc(Cl)cc2)N1C(=O)n1ccnc1	DTXSID0057960	NO	NO	NO	NO	High (Class III)	Cramer Class III	4.33e-05	1.5	NA	NA	34.6420323325635	NA	NA
Ponasterone A	13408-56-5	CC(C)CC[C@@H](O)[C@](C)(O)[C@H]1CC[C@@]2(O)C3=CC(=O)[C@@H]4C[C@@H](O)[C@@H](O)C[C@]4(C)[C@H]3CC[C@]12C	DTXSID0040595	YES	YES	NO	NO	High (Class III)	Genotoxic	5.55e-05	0.0025	NA	NA	0.045045045045045	NA	NA
Phenol, 4,4'-(1,1-dimethyl-3-methylene-1,3-propanediyl)bis-	13464-24-9	CC(C)(CC(=C)c1ccc(O)cc1)c1ccc(O)cc1	DTXSID0065482	NO	NO	NO	NO	High (Class III)	Cramer Class III	0.000200752	1.5	NA	NA	7.4719056348131	NA	NA
2,2,4,6,6-Pentamethylheptane	13475-82-6	CC(CC(C)(C)C)CC(C)(C)C	DTXSID0042034	NO	NO	NO	NO	Low (Class I)	Cramer Class I	0.104600056	30	NA	500	0.286806729816665	NA	4780.11216361108
Cyclohexanesulfonic acid, 1-hydroxy-, monosodium salt	13489-81-1	[Na+].OC1(CCCCC1)S([O-])(=O)=O	DTXSID0065511	NO	NO	NO	NO	High (Class III)	Cramer Class III	0.000130008	1.5	NA	NA	11.5377515229832	NA	NA
3,5-Dimethyl-1,2-cyclopentanedione	13494-07-0	CC1CC(C)C(=O)C1=O	DTXSID0047660	NO	NO	NO	NO	High (Class III)	Cramer Class III	0.018881451	1.5	NA	NA	0.079443047041247	NA	NA
Mesulfen	135-58-0	Cc1ccc2Sc3cc(C)ccc3Sc2c1	DTXSID0057962	NO	NO	NO	NO	High (Class III)	Cramer Class III	0.000202591	1.5	NA	NA	7.40408014176345	NA	NA
beta-Chloropivalic acid	13511-38-1	CC(C)(CCl)C(O)=O	DTXSID0065517	YES	YES	NO	NO	High (Class III)	Genotoxic	0.000184679	0.0025	NA	NA	0.0135370020413799	NA	NA
2,5-Dichlorophenylboronic acid	135145-90-3	OB(O)c1cc(Cl)ccc1Cl	DTXSID00378413	NO	NO	NO	NO	High (Class III)	Cramer Class III	8.32e-05	1.5	NA	NA	18.0288461538462	NA	NA
Methyl 3-(methylthio)propionate	13532-18-8	COC(=O)CCSC	DTXSID0047402	NO	NO	NO	NO	Low (Class I)	Cramer Class I	0.000347402	30	NA	NA	86.3552886857301	NA	NA
N-{[(9H-Fluoren-9-yl)methoxy]carbonyl}-1-(triphenylmethyl)-D-histidine	135610-90-1	OC(=O)[C@@H](Cc1cn(cn1)C(c1ccccc1)(c1ccccc1)c1ccccc1)NC(=O)OCC1c2ccccc2-c2ccccc12	DTXSID00660800	YES	YES	YES	NO	High (Class III)	Genotoxic	7.4e-05	0.0025	NA	NA	0.0337837837837838	NA	NA
Quinalphos-methyl	13593-08-3	COP(=S)(OC)Oc1cnc2ccccc2n1	DTXSID0057964	NO	NO	NO	NO	High (Class III)	Cramer Class III	0.000105879	1.5	NA	NA	14.1671152919842	NA	NA
Sesone	136-78-7	[Na+].[O-]S(=O)(=O)OCCOc1ccc(Cl)cc1Cl	DTXSID0042377	NO	NO	NO	NO	High (Class III)	Cramer Class III	0.00020847	1.5	NA	NA	7.19527989638797	NA	NA
1H-Imidazole-1-ethanol, 4,5-dihydro-2-undecyl-	136-99-2	CCCCCCCCCCCC1=NCCN1CCO	DTXSID0059667	NO	NO	NO	NO	High (Class III)	Cramer Class III	0.009468754	1.5	NA	NA	0.158415774662643	NA	NA
Alprenolol	13655-52-2	CC(C)NCC(O)COc1ccccc1CC=C	DTXSID0045127	YES	YES	NO	NO	High (Class III)	Genotoxic	0.000329059	0.0025	2.20345816518271	NA	0.00759742173895867	6696.24038601804	NA
5-Methyl-2-thiophenecarboxaldehyde	13679-70-4	Cc1ccc(C=O)s1	DTXSID0047169	YES	YES	NO	NO	High (Class III)	Genotoxic	0.058459524	0.0025	NA	10	4.27646314739066e-05	NA	171.058525895627
Cyclosulfamuron	136849-15-5	COc1cc(OC)nc(N=C(O)NS(=O)(=O)Nc2ccccc2C(=O)C2CC2)n1	DTXSID0057966	NO	NO	NO	NO	High (Class III)	Cramer Class III	0.000111216	1.5	NA	NA	13.4872680189901	NA	NA
2,5-Cyclohexadiene-1,4-dione, 2,5-dimethyl-	137-18-8	CC1=CC(=O)C(C)=CC1=O	DTXSID0059669	YES	YES	NO	NO	Intermediate (Class II)	Genotoxic	0.000333291	0.0025	NA	NA	0.00750095262098287	NA	NA
Amprolium hydrochloride	137-88-2	Cl.[Cl-].CCCc1ncc(C[n+]2ccccc2C)c(N)n1	DTXSID0045547	YES	YES	NO	NO	High (Class III)	Genotoxic	4.42e-05	0.0025	NA	NA	0.0565610859728507	NA	NA
DL-Aspartic acid-1-13C	137168-39-9	NC(CC(O)=O)[13C](O)=O	DTXSID00437812	NO	NO	NO	NO	Low (Class I)	Cramer Class I	0.000147941	30	NA	NA	202.783542087724	NA	NA
AGN-PC-0NI1U0	13815-64-0	Cl.CC(=O)N(N)c1ccccc1	DTXSID00480025	YES	YES	NO	NO	High (Class III)	Genotoxic	0.000366928	0.0025	NA	NA	0.00681332577508394	NA	NA
N-Decyl-N,N-dimethyldecan-1-aminium propanoate	138194-91-9	CCC([O-])=O.CCCCCCCCCC[N+](C)(C)CCCCCCCCCC	DTXSID00573204	NO	NO	NO	NO	High (Class III)	Cramer Class III	0.000251673	1.5	NA	NA	5.96011491101548	NA	NA
3-(Trimethoxysilyl)propan-1-amine	13822-56-5	CO[Si](CCCN)(OC)OC	DTXSID0038833	NO	NO	NO	NO	High (Class III)	Cramer Class III	0.00741712	1.5	NA	100	0.202234829691309	NA	13482.3219794206
3-Aminopiperidin-2-one--hydrogen chloride (1/1)	138377-80-7	Cl.NC1CCCNC1=O	DTXSID00600004	NO	NO	NO	NO	High (Class III)	Cramer Class III	1.36e-05	1.5	NA	NA	110.294117647059	NA	NA
Cocaine-d3 Muriate	138704-14-0	[2H]C([2H])([2H])N1[C@H]2CC[C@@H]1[C@H]([C@H](C2)OC(=O)c1ccccc1)C(=O)OC	DTXSID00442885	NO	NO	NO	NO	High (Class III)	Cramer Class III	3.62e-05	1.5	NA	NA	41.4364640883978	NA	NA
Darbufelone mesylate	139340-56-0	CS(O)(=O)=O.CC(C)(C)c1cc(\C=C2/SC(=N)NC2=O)cc(c1O)C(C)(C)C	DTXSID0047246	NO	NO	NO	NO	Low (Class I)	Cramer Class I	4.82e-05	30	0.00236708492832998	5	622.406639004149	49.1096458159747	103734.439834025
4-Tolyl acetate	140-39-6	CC(=O)Oc1ccc(C)cc1	DTXSID0046567	NO	NO	NO	NO	Low (Class I)	Cramer Class I	0.035568341	30	NA	250	0.843446704472384	NA	7028.72253726987
Methanol, (dimethylamino)-	14002-21-2	CN(C)CO	DTXSID0065692	YES	YES	NO	NO	Low (Class I)	Genotoxic	0.000237529	0.0025	NA	NA	0.0105250306278391	NA	NA
Trimethanolamine	14002-32-5	OCN(CO)CO	DTXSID0050508	YES	YES	NO	NO	Low (Class I)	Genotoxic	0.000288214	0.0025	NA	NA	0.00867411020977468	NA	NA
Olopatadine hydrochloride	140462-76-6	Cl.CN(C)CC\C=C1\c2ccccc2COc2ccc(CC(O)=O)cc12	DTXSID0046486	NO	NO	NO	NO	High (Class III)	Cramer Class III	0.002782803	1.5	NA	NA	0.539024860904635	NA	NA
Iprovalicarb	140923-17-7	CC(C)OC(=O)N[C@@H](C(C)C)C(=O)NC(C)c1ccc(C)cc1	DTXSID0047662	YES	YES	YES	NO	High (Class III)	Genotoxic	0.000683564	0.0025	NA	2.62	0.0036573020229269	NA	3832.85252002739
Alachlor ESA, sodium salt	140939-15-7	[Na+].CCc1cccc(CC)c1N(COC)C(=O)CS([O-])(=O)=O	DTXSID0052837	NO	NO	NO	NO	High (Class III)	Cramer Class III	5.92e-05	1.5	NA	NA	25.3378378378378	NA	NA
2,6-Diaminopyridine	141-86-6	Nc1cccc(N)n1	DTXSID0040127	YES	YES	NO	NO	High (Class III)	Genotoxic	0.000491418	0.0025	NA	NA	0.00508731873883334	NA	NA
4-Nitrophenyl 2,3,4,6-tetra-O-acetyl-alpha-D-glucopyranoside	14131-42-1	CC(=O)OC[C@H]1O[C@H](Oc2ccc(cc2)[N+]([O-])=O)[C@H](OC(C)=O)[C@@H](OC(C)=O)[C@@H]1OC(C)=O	DTXSID00535564	YES	YES	NO	NO	High (Class III)	Genotoxic	5.61e-05	0.0025	NA	NA	0.0445632798573975	NA	NA
Aloin A	1415-73-2	OC[C@H]1O[C@H]([C@H](O)[C@@H](O)[C@@H]1O)[C@H]1c2cccc(O)c2C(=O)c2c(O)cc(CO)cc12	DTXSID0045967	NO	YES	NO	NO	High (Class III)	Genotoxic	6.37e-05	0.0025	NA	NA	0.0392464678178964	NA	NA
Benzeneethanamine, N,N-dibutyl-, hydrochloride	14180-18-8	Cl.CCCCN(CCCC)CCc1ccccc1	DTXSID0065721	NO	NO	NO	NO	High (Class III)	Cramer Class III	0.000274308	1.5	NA	NA	5.46830570016186	NA	NA
N-Myristoylethanolamine	142-58-5	CCCCCCCCCCCCCC(=O)NCCO	DTXSID0042452	NO	NO	NO	NO	High (Class III)	Cramer Class III	1.426260922	1.5	NA	NA	0.00105170097340716	NA	NA
2-Naphthalenecarboxylic acid, 3-hydroxy-, monosodium salt	14206-62-3	[Na+].Oc1cc2ccccc2cc1C([O-])=O	DTXSID0065729	NO	NO	NO	NO	High (Class III)	Cramer Class III	0.000209667	1.5	NA	NA	7.15420166263647	NA	NA
C.I. Acid Orange 10 (Parent)	14245-98-8	Oc1ccc2cc(cc(c2c1\N=N\c1ccccc1)S(O)(=O)=O)S(O)(=O)=O	DTXSID0046985	YES	YES	NO	NO	High (Class III)	Genotoxic	0.000106427	0.0025	NA	NA	0.0234902797222509	NA	NA
Parbendazole	14255-87-9	CCCCc1ccc2[nH]c(NC(=O)OC)nc2c1	DTXSID0045410	NO	NO	YES	NO	High (Class III)	Anti-cholinesterase	0.001021972	0.3	NA	NA	0.293550116832947	NA	NA
Lithium 2,3,5,6-tetramethylbenzen-1-ide	142633-71-4	[Li+].Cc1cc(C)c(C)[c-]c1C	DTXSID00517466	NO	NO	NO	NO	High (Class III)	Cramer Class III	0.000305535	1.5	NA	NA	4.90942117924297	NA	NA
2,3-Bis(4-hydroxyphenyl)-propionitrile	1428-67-7	Oc1ccc(CC(C#N)c2ccc(O)cc2)cc1	DTXSID0040387	NO	NO	NO	NO	High (Class III)	Cramer Class III	2.86e-05	1.5	NA	NA	52.4475524475524	NA	NA
Ilomastat	142880-36-2	CNC(=O)[C@H](Cc1c[nH]c2ccccc12)NC(=O)[C@H](CC(C)C)CC(=O)NO	DTXSID0046353	NO	YES	NO	NO	High (Class III)	Genotoxic	3.81e-05	0.0025	NA	NA	0.0656167979002625	NA	NA
Pinokalant hydrochloride	143482-60-4	Cl.COc1ccc(CCN(CCc2ccc(OC)c(OC)c2OC)C(=O)C(C2=NCCc3cc(OC)c(OC)cc23)c2ccccc2)c(OC)c1OC	DTXSID0046305	NO	NO	NO	NO	High (Class III)	Cramer Class III	8.13e-05	1.5	NA	NA	18.450184501845	NA	NA
Emtricitabine	143491-57-0	Nc1nc(=O)n(cc1F)[C@@H]1CS[C@H](CO)O1	DTXSID0040129	NO	NO	NO	NO	High (Class III)	Cramer Class III	2.6e-05	1.5	NA	NA	57.6923076923077	NA	NA
{2-[2-(Triphenylmethyl)-2H-tetrazol-5-yl]phenyl}boronic acid	143722-25-2	OB(O)c1ccccc1-c1nnn(n1)C(c1ccccc1)(c1ccccc1)c1ccccc1	DTXSID00433293	NO	NO	NO	NO	High (Class III)	Cramer Class III	6.27e-05	1.5	NA	NA	23.9234449760766	NA	NA
Fluoroacetic acid	144-49-0	OC(=O)CF	DTXSID0041981	NO	NO	NO	NO	High (Class III)	Cramer Class III	0.001495201	1.5	NA	NA	1.00320960191974	NA	NA
Propane, 1,2,2-tribromo-	14476-30-3	CC(Br)(Br)CBr	DTXSID0065775	YES	YES	NO	NO	High (Class III)	Genotoxic	0.000112578	0.0025	NA	NA	0.0222068254898826	NA	NA
Formamide-15N	1449-77-0	[15NH2]C=O	DTXSID00452404	NO	NO	NO	NO	High (Class III)	Cramer Class III	0.000376473	1.5	NA	NA	3.98434947526117	NA	NA
Flucarbazone	145026-88-6	COc1nn(C(=O)NS(=O)(=O)c2ccccc2OC(F)(F)F)c(=O)n1C	DTXSID0043979	NO	NO	NO	NO	High (Class III)	Cramer Class III	8.11e-05	1.5	NA	NA	18.4956843403206	NA	NA
Chloropyrazine	14508-49-7	Clc1cnccn1	DTXSID0065779	NO	NO	NO	NO	High (Class III)	Cramer Class III	0.000200907	1.5	NA	NA	7.46614105033672	NA	NA
Trifloxysulfuron	145099-21-4	COc1cc(OC)nc(NC(=O)NS(=O)(=O)c2ncccc2OCC(F)(F)F)n1	DTXSID0043971	NO	NO	NO	NO	High (Class III)	Cramer Class III	5.16e-05	1.5	NA	NA	29.0697674418605	NA	NA
Sodium (3alpha,5beta,12alpha)-3,12-dihydroxycholan-24-oate--water (1/1/1)	145224-92-6	O.[Na+].C[C@H](CCC([O-])=O)[C@H]1CC[C@H]2[C@@H]3CC[C@@H]4C[C@H](O)CC[C@]4(C)[C@H]3C[C@H](O)[C@]12C	DTXSID00635553	NO	NO	NO	NO	High (Class III)	Cramer Class III	4.69e-05	1.5	NA	NA	31.9829424307036	NA	NA
Clobenpropit dihydrobromide	145231-35-2	Br.Br.Clc1ccc(CNC(=N)SCCCc2cnc[nH]2)cc1	DTXSID0042610	NO	NO	NO	NO	High (Class III)	Cramer Class III	3.68e-05	1.5	NA	NA	40.7608695652174	NA	NA
5-(2-Methylpropyl)-5-[(~2~H_5_)prop-2-en-1-yl]pyrimidine-2,4,6(1H,3H,5H)-trione	145243-96-5	[2H]C([2H])=C([2H])C([2H])([2H])C1(CC(C)C)C(=O)NC(=O)NC1=O	DTXSID00661837	NO	NO	NO	NO	High (Class III)	Cramer Class III	2.68e-05	1.5	NA	NA	55.9701492537313	NA	NA
(4Z)-Cyclopentadec-4-en-1-one	14595-54-1	O=C1CCCCCCCCCC\C=C/CC1	DTXSID0051730	NO	NO	NO	NO	Intermediate (Class II)	Cramer Class II	0.000230005	9	NA	NA	39.1295841394752	NA	NA
(1R,2S)-cyclobutane-1,2-dicarboxylic acid	1461-94-5	OC(=O)[C@H]1CC[C@H]1C(O)=O	DTXSID00424909	NO	NO	NO	NO	Intermediate (Class II)	Cramer Class II	7.43e-05	9	NA	NA	121.130551816958	NA	NA
Ethene--water (1/1)	146329-71-7	O.C=C	DTXSID00622266	NO	NO	NO	NO	High (Class III)	Cramer Class III	0.000443945	1.5	NA	NA	3.37879692304227	NA	NA
2,2'-Bioxirane	1464-53-5	C1OC1C1CO1	DTXSID0041307	YES	YES	NO	NO	High (Class III)	Genotoxic	0.000219868	0.0025	NA	NA	0.0113704586388197	NA	NA
Benzoic acid, 2-chloro-5-nitro-, sodium salt	14667-59-5	[Na+].[O-]C(=O)c1cc(ccc1Cl)[N+]([O-])=O	DTXSID0065806	YES	YES	NO	NO	High (Class III)	Genotoxic	9.01e-05	0.0025	NA	NA	0.0277469478357381	NA	NA
Todralazine	14679-73-3	CCOC(=O)NNc1nncc2ccccc12	DTXSID0045048	YES	YES	YES	NO	High (Class III)	Genotoxic	2.77e-05	0.0025	NA	NA	0.0902527075812274	NA	NA
C.I. Direct Red 28 parent	14684-01-6	Nc1c(cc(c2ccccc12)S(O)(=O)=O)\N=N\c1ccc(cc1)-c1ccc(cc1)\N=N\c1cc(c2ccccc2c1N)S(O)(=O)=O	DTXSID0048428	YES	YES	NO	NO	High (Class III)	Genotoxic	4.95e-05	0.0025	NA	NA	0.0505050505050505	NA	NA
cis-1,2,3,6-Tetrahydrophthalimide	1469-48-3	O=C1NC(=O)[C@@H]2CC=CC[C@H]12	DTXSID0041220	NO	NO	NO	NO	High (Class III)	Cramer Class III	0.00035848	1.5	NA	NA	4.18433385405044	NA	NA
Indan-5-ol	1470-94-6	Oc1ccc2CCCc2c1	DTXSID0051732	NO	NO	NO	NO	Low (Class I)	Cramer Class I	0.000336141	30	NA	NA	89.2482618900997	NA	NA
Trovafloxacin	147059-72-1	N[C@H]1[C@@H]2CN(C[C@H]12)c1nc2n(cc(C(O)=O)c(=O)c2cc1F)-c1ccc(F)cc1F	DTXSID0041145	YES	YES	NO	NO	High (Class III)	Genotoxic	4.97e-05	0.0025	NA	NA	0.0503018108651912	NA	NA
Trovafloxacin mesylate	147059-75-4	CS(O)(=O)=O.N[C@H]1[C@@H]2CN(C[C@H]12)c1nc2n(cc(C(O)=O)c(=O)c2cc1F)-c1ccc(F)cc1F	DTXSID0045701	YES	YES	NO	NO	High (Class III)	Genotoxic	3.61e-05	0.0025	NA	NA	0.0692520775623269	NA	NA
picrate	14798-26-6	[O-]c1c(cc(cc1[N+]([O-])=O)[N+]([O-])=O)[N+]([O-])=O	DTXSID00403239	YES	YES	NO	NO	High (Class III)	Genotoxic	8.14e-05	0.0025	NA	NA	0.0307125307125307	NA	NA
N/A	148483-89-0	[Li+].Oc1ccccc1	DTXSID00596079	NO	NO	NO	NO	High (Class III)	Cramer Class III	0.000930151	1.5	NA	NA	1.61264138833372	NA	NA
Ethoxydimethylsilane	14857-34-2	CCO[SiH](C)C	DTXSID0051734	NO	NO	NO	NO	High (Class III)	Cramer Class III	0.000184998	1.5	NA	NA	8.10819576427853	NA	NA
GR 127935 hydrochloride	148642-42-6	Cl.COc1ccc(NC(=O)c2ccc(cc2)-c2ccc(cc2C)-c2noc(C)n2)cc1N1CCN(C)CC1	DTXSID0042587	NO	NO	NO	NO	High (Class III)	Cramer Class III	5.94e-05	1.5	NA	NA	25.2525252525253	NA	NA
Cyclopropanecarboxaldehyde	1489-69-6	O=CC1CC1	DTXSID0051736	YES	YES	NO	NO	Intermediate (Class II)	Genotoxic	0.000260956	0.0025	NA	NA	0.00958015910728245	NA	NA
(S)-(+)-4-Methyl-2-pentanol	14898-80-7	CC(C)C[C@H](C)O	DTXSID00426387	NO	NO	NO	NO	Low (Class I)	Cramer Class I	0.000585726	30	NA	NA	51.2184878253654	NA	NA
Benserazide hydrochloride	14919-77-8	Cl.NC(CO)C(=O)NNCc1ccc(O)c(O)c1O	DTXSID0045412	YES	YES	NO	NO	High (Class III)	Genotoxic	0.045627734	0.0025	NA	NA	5.4791237276872e-05	NA	NA
4-Methyl-3-heptanol	14979-39-6	CCCC(C)C(O)CC	DTXSID0041519	NO	NO	NO	NO	Intermediate (Class II)	Cramer Class II	0.035807826	9	NA	NA	0.251341703905733	NA	NA
Alverine	150-59-4	CCN(CCCc1ccccc1)CCCc1ccccc1	DTXSID0048557	NO	NO	NO	NO	High (Class III)	Cramer Class III	0.000110135	1.5	NA	NA	13.6196486130658	NA	NA
N,N,N',N'-Tetraethylethylenediamine List Acronyms	150-77-6	CCN(CC)CCN(CC)CC	DTXSID0059740	NO	NO	NO	NO	High (Class III)	Cramer Class III	0.000178889	1.5	NA	NA	8.3850879595727	NA	NA
Lauryl sulfate	151-41-7	CCCCCCCCCCCCOS(O)(=O)=O	DTXSID0042088	NO	NO	NO	NO	High (Class III)	Cramer Class III	0.000269893	1.5	NA	NA	5.55775807449619	NA	NA
(Pentafluorophenyl)hydrazine--hydrogen chloride (1/1)	1514-49-4	Cl.NNc1c(F)c(F)c(F)c(F)c1F	DTXSID00660168	YES	YES	NO	NO	High (Class III)	Genotoxic	0.000278148	0.0025	NA	NA	0.00898802076592318	NA	NA
Benzenediazonium, 4-nitro-, hexafluorophosphate(1-)	1514-52-9	F[P-](F)(F)(F)(F)F.[O-][N+](=O)c1ccc(cc1)[N+]#N	DTXSID0061741	YES	YES	NO	NO	High (Class III)	Genotoxic	0.000111289	0.0025	NA	NA	0.0224640350798372	NA	NA
2,4-D tetrahydrofurfuryl ester	15146-99-3	Clc1ccc(OCC(=O)OCC2CCCO2)c(Cl)c1	DTXSID0041353	NO	NO	NO	NO	High (Class III)	Cramer Class III	0.000303527	1.5	NA	NA	4.94189973214903	NA	NA
p-(Methoxymethyl)anisole	1515-81-7	COCc1ccc(OC)cc1	DTXSID0061743	NO	NO	NO	NO	Low (Class I)	Cramer Class I	0.000357297	30	NA	NA	83.9637612406485	NA	NA
Sodium o-dodecylbenzenesulfonate	15163-46-9	[Na+].CCCCCCCCCCCCc1ccccc1S([O-])(=O)=O	DTXSID0041642	NO	NO	NO	NO	High (Class III)	Cramer Class III	0.000196597	1.5	NA	NA	7.6298214113135	NA	NA
Diethylammonium diethyldithiocarbamate	1518-58-7	CCNCC.CCN(CC)C(S)=S	DTXSID0061749	NO	NO	NO	NO	High (Class III)	Cramer Class III	0.000198602	1.5	NA	NA	7.5527940302716	NA	NA
Octamethylpyrophosphoramide	152-16-9	CN(C)P(=O)(OP(=O)(N(C)C)N(C)C)N(C)C	DTXSID0042373	NO	NO	NO	NO	High (Class III)	Cramer Class III	0.000115445	1.5	NA	0.02	12.9932002252155	NA	173.24266966954
Testosterone isocaproate	15262-86-9	CC(C)CCC(=O)O[C@H]1CC[C@H]2[C@@H]3CCC4=CC(=O)CC[C@]4(C)[C@H]3CC[C@]12C	DTXSID0046806	YES	YES	NO	NO	High (Class III)	Genotoxic	4.97e-05	0.0025	NA	NA	0.0503018108651912	NA	NA
Isoquinolin-5-amine--hydrogen chloride (1/1)	152814-23-8	Cl.Nc1cccc2cnccc12	DTXSID00639975	YES	YES	NO	NO	High (Class III)	Genotoxic	5.59e-05	0.0025	NA	NA	0.0447227191413238	NA	NA
D-Tryptophan	153-94-6	N[C@H](Cc1c[nH]c2ccccc12)C(O)=O	DTXSID0046989	NO	NO	NO	NO	Low (Class I)	Cramer Class I	0.000479628	30	NA	NA	62.5484750681778	NA	NA
[Phthalocyaninato(2-)]tin	15304-57-1	[Sn++].c1ccc2c3nc(nc4nc(nc5[n-]c(nc6[n-]c(n3)c3ccccc63)c3ccccc53)c3ccccc43)c2c1	DTXSID00424848	YES	YES	NO	NO	High (Class III)	Genotoxic	3.96e-05	0.0025	NA	NA	0.0631313131313131	NA	NA
Trapidil	15421-84-8	CCN(CC)c1cc(C)nc2ncnn12	DTXSID0045416	YES	YES	NO	NO	High (Class III)	Genotoxic	1.9e-05	0.0025	NA	NA	0.131578947368421	NA	NA
Bis(2,4-dicumylphenoxy)pentaerythritol diphosphite	154862-43-8	CC(C)(c1ccccc1)c1ccc(OP2OCC3(CO2)COP(Oc2ccc(cc2C(C)(C)c2ccccc2)C(C)(C)c2ccccc2)OC3)c(c1)C(C)(C)c1ccccc1	DTXSID0047119	NO	NO	NO	NO	High (Class III)	Cramer Class III	0.001402669	1.5	NA	200	1.069389856053	NA	142585.314140399
Ibufenac	1553-60-2	CC(C)Cc1ccc(CC(O)=O)cc1	DTXSID0044107	NO	NO	NO	NO	Low (Class I)	Cramer Class I	0.002680896	30	NA	NA	11.1902886199241	NA	NA
Benzeneethanamine, hydrochloride	156-28-5	Cl.NCCc1ccccc1	DTXSID0059744	NO	NO	NO	NO	High (Class III)	Cramer Class III	0.000224978	1.5	NA	NA	6.66731858226138	NA	NA
3-Aminopropanol	156-87-6	NCCCO	DTXSID0059746	NO	NO	NO	NO	Low (Class I)	Cramer Class I	0.149843848	30	NA	NA	0.200208419634285	NA	NA
Sodium phenoxide--water (1/1/3)	156150-40-2	O.O.O.[Na+].[O-]c1ccccc1	DTXSID00635573	NO	NO	NO	NO	High (Class III)	Cramer Class III	0.000605756	1.5	NA	NA	2.47624456051612	NA	NA
L-741,742	156337-32-5	Cc1c(noc1-c1ccc(Cl)cc1)C1CCN(CCc2ccccc2)CC1	DTXSID0043894	NO	NO	NO	NO	High (Class III)	Cramer Class III	4.54e-05	1.5	NA	NA	33.0396475770925	NA	NA
Carbonotrithioate	15644-49-2	[S-]C([S-])=S	DTXSID00581081	NO	NO	NO	NO	High (Class III)	Cramer Class III	0.000211968	1.5	NA	NA	7.07653985507246	NA	NA
3-Furancarboxylic acid,propyl ester	156741-78-5	CCCOC(=O)c1ccoc1	DTXSID00396475	NO	NO	NO	NO	High (Class III)	Cramer Class III	0.000493336	1.5	NA	NA	3.04052410527511	NA	NA
2-Isopropyl-4-methylthiazole	15679-13-7	CC(C)c1nc(C)cs1	DTXSID0047664	NO	NO	NO	NO	High (Class III)	Cramer Class III	0.000396003	1.5	NA	NA	3.78785009204476	NA	NA
Fenproporex	15686-61-0	CC(Cc1ccccc1)NCCC#N	DTXSID0043921	NO	NO	NO	NO	High (Class III)	Cramer Class III	0.000190052	1.5	NA	NA	7.89257676846337	NA	NA
Potassium (oxo-lambda~5~-azanylidyne)methanide	15736-99-9	[K+].[O-][N+]#[C-]	DTXSID00580534	NO	NO	NO	NO	High (Class III)	Cramer Class III	0.000432917	1.5	NA	NA	3.46486739952462	NA	NA
2-Naphthalenecarboxylic acid, 4-[(4-chloro-3-sulfophenyl)azo]-3-hydroxy-, strontium salt (1:1)	15782-03-3	[Sr++].Oc1c(cc2ccccc2c1N=Nc1ccc(Cl)c(c1)S([O-])(=O)=O)C([O-])=O	DTXSID0065939	YES	YES	NO	NO	High (Class III)	Genotoxic	0.000393792	0.0025	NA	NA	0.00634852917276126	NA	NA
Tetrabutylphosphonium	15853-37-9	CCCC[P+](CCCC)(CCCC)CCCC	DTXSID0045042	NO	NO	NO	NO	High (Class III)	Cramer Class III	0.000112032	1.5	NA	NA	13.3890317052271	NA	NA
2,2',6,6'-Tetrachlorobiphenyl	15968-05-5	Clc1cccc(Cl)c1-c1c(Cl)cccc1Cl	DTXSID0065983	NO	NO	NO	NO	High (Class III)	Cramer Class III	1.66e-08	1.5	NA	NA	90361.4457831325	NA	NA
1,4-Oxathiane	15980-15-1	C1CSCCO1	DTXSID0065985	NO	NO	NO	NO	High (Class III)	Cramer Class III	0.000347779	1.5	NA	NA	4.31308388373076	NA	NA
Pyrazine, 2-butyl-3-methyl-	15987-00-5	CCCCc1nccnc1C	DTXSID0065987	NO	NO	NO	NO	High (Class III)	Cramer Class III	0.000364877	1.5	NA	NA	4.11097438314829	NA	NA
Pyridinium, 3-carboxy-1-(phenylmethyl)-, inner salt	15990-43-9	[O-]C(=O)c1ccc[n+](Cc2ccccc2)c1	DTXSID0065989	NO	NO	NO	NO	High (Class III)	Cramer Class III	1.25e-05	1.5	NA	NA	120	NA	NA
SCH 50911	160415-07-6	CC1(C)CO[C@@H](CC(O)=O)CN1	DTXSID0045670	NO	NO	NO	NO	High (Class III)	Cramer Class III	2.07e-05	1.5	NA	NA	72.463768115942	NA	NA
Atraton	1610-17-9	CCNc1nc(NC(C)C)nc(OC)n1	DTXSID0037493	YES	YES	NO	NO	High (Class III)	Genotoxic	0.00085181	0.0025	NA	NA	0.00293492680292554	NA	NA
RS 39604	161362-65-8	COc1cc(COc2cc(N)c(Cl)cc2C(=O)CCC2CCN(CCNS(C)(=O)=O)CC2)cc(OC)c1	DTXSID0043898	YES	YES	NO	NO	High (Class III)	Genotoxic	6.61e-05	0.0025	NA	NA	0.037821482602118	NA	NA
Methane, bis(methylthio)-	1618-26-4	CSCSC	DTXSID0061822	NO	NO	NO	NO	High (Class III)	Cramer Class III	0.000298335	1.5	NA	NA	5.02790487203982	NA	NA
Grepafloxacin hydrochloride	161967-81-3	Cl.CC1CN(CCN1)c1cc2n(cc(C(O)=O)c(=O)c2c(C)c1F)C1CC1	DTXSID0046692	YES	YES	NO	NO	High (Class III)	Genotoxic	4.31e-05	0.0025	NA	NA	0.0580046403712297	NA	NA
(5S)-5-Methylhept-1-ene	16197-40-3	CC[C@H](C)CCC=C	DTXSID00502817	NO	NO	NO	NO	Low (Class I)	Cramer Class I	0.000232632	30	NA	NA	128.959042608068	NA	NA
Perfluoropropyl trifluorovinyl ether	1623-05-8	FC(F)=C(F)OC(F)(F)C(F)(F)C(F)(F)F	DTXSID0061826	NO	NO	NO	NO	High (Class III)	Cramer Class III	0.001420777	1.5	NA	NA	1.05576033395811	NA	NA
Phosphinic acid, phenyl-, potassium salt	16263-37-9	[K+].[O-]P(=O)c1ccccc1	DTXSID0066030	NO	NO	NO	NO	High (Class III)	Cramer Class III	6.91e-05	1.5	NA	NA	21.7076700434153	NA	NA
14H-Anthra[2,1,9-mna]thioxanthen-14-one	16294-75-0	O=c1c2ccccc2c2ccc3sc4ccccc4c4ccc1c2c34	DTXSID0066032	NO	NO	NO	NO	High (Class III)	Cramer Class III	0.000108096	1.5	NA	50000	13.8765541740675	NA	462551805.80225
Phosphoric acid, dibutyl ester, sodium salt	16298-74-1	[Na+].CCCCOP([O-])(=O)OCCCC	DTXSID0066034	YES	YES	NO	YES	High (Class III)	Genotoxic	0.000315223	0.0025	NA	NA	0.0079308933675525	NA	NA
(S)-5-Hexanolide	16320-13-1	C[C@H]1CCCC(=O)O1	DTXSID00428482	NO	NO	NO	NO	Intermediate (Class II)	Cramer Class II	0.00021409	9	NA	NA	42.038395067495	NA	NA
Fluoromethane--water (1/1)	163227-89-2	O.CF	DTXSID00624144	NO	NO	NO	NO	High (Class III)	Cramer Class III	0.000293004	1.5	NA	NA	5.11938403571282	NA	NA
Ethanol, 2-(propylamino)-	16369-21-4	CCCNCCO	DTXSID0066038	NO	NO	NO	NO	High (Class III)	Cramer Class III	0.000236056	1.5	NA	NA	6.35442437387738	NA	NA
3-Methyl-D-histidine	163750-76-3	Cn1cncc1C[C@@H](N)C(O)=O	DTXSID00426928	NO	NO	NO	NO	High (Class III)	Cramer Class III	8.72e-05	1.5	NA	NA	17.2018348623853	NA	NA
Diphenylammonium Trifluoromethanesulfonate	164411-06-7	[O-]S(=O)(=O)C(F)(F)F.[NH2+](c1ccccc1)c1ccccc1	DTXSID00458885	NO	NO	NO	NO	High (Class III)	Cramer Class III	0.000451905	1.5	NA	NA	3.31928170743851	NA	NA
Potassium 4-methylbenzoate	16518-25-5	[K+].Cc1ccc(cc1)C([O-])=O	DTXSID00598199	NO	NO	NO	NO	High (Class III)	Cramer Class III	0.000203928	1.5	NA	NA	7.35553724844063	NA	NA
Acetaldehyde methylformylhydrazone	16568-02-8	C\C=N\N(C)C=O	DTXSID0039225	YES	YES	NO	NO	High (Class III)	Genotoxic	0.000224559	0.0025	NA	NA	0.0111329316571591	NA	NA
C.I. Disperse Red 179	16586-42-8	CCN(CCC#N)c1ccc(N=Nc2nc3ccc(cc3s2)[N+]([O-])=O)c(C)c1	DTXSID0066084	YES	YES	NO	NO	High (Class III)	Genotoxic	4.71e-05	0.0025	NA	NA	0.0530785562632696	NA	NA
4-Hexadecylbenzenesulfonic acid	16722-32-0	CCCCCCCCCCCCCCCCc1ccc(cc1)S(O)(=O)=O	DTXSID0066111	NO	NO	NO	NO	Intermediate (Class II)	Cramer Class II	0.000146493	9	NA	NA	61.436382625791	NA	NA
3-(Decyloxy)propionitrile	16728-51-1	CCCCCCCCCCOCCC#N	DTXSID0066113	NO	NO	NO	NO	High (Class III)	Cramer Class III	0.229644851	1.5	NA	NA	0.00653182509195471	NA	NA
Dodecanophenone	1674-38-0	CCCCCCCCCCCC(=O)c1ccccc1	DTXSID0061872	NO	NO	NO	NO	Intermediate (Class II)	Cramer Class II	0.000368615	9	NA	NA	24.415718296868	NA	NA
Acetamide, N,N'-(dithiodi-4,1-phenylene)bis-	16766-09-9	CC(=O)Nc1ccc(SSc2ccc(NC(C)=O)cc2)cc1	DTXSID0066117	YES	YES	NO	NO	High (Class III)	Genotoxic	3.97e-05	0.0025	NA	NA	0.0629722921914358	NA	NA
l-Oxyfedrine hydrochloride	16777-42-7	Cl.COc1cccc(c1)C(=O)CCN[C@@H](C)[C@H](O)c1ccccc1	DTXSID0048632	NO	NO	NO	NO	High (Class III)	Cramer Class III	5.06e-05	1.5	NA	NA	29.6442687747036	NA	NA
Butylcyclohexane	1678-93-9	CCCCC1CCCCC1	DTXSID0061876	NO	NO	NO	NO	Low (Class I)	Cramer Class I	0.000206489	30	NA	NA	145.286189579106	NA	NA
Cyclohex-3-en-1-ylmethanol	1679-51-2	OCC1CCC=CC1	DTXSID0044600	NO	NO	NO	NO	Low (Class I)	Cramer Class I	0.039292246	30	NA	NA	0.763509421171801	NA	NA
Drofenine	1679-76-1	CCN(CC)CCOC(=O)C(C1CCCCC1)c1ccccc1	DTXSID0048472	NO	NO	NO	NO	High (Class III)	Cramer Class III	3.79e-05	1.5	NA	NA	39.5778364116095	NA	NA
Triethylene glycol diacrylate	1680-21-3	C=CC(=O)OCCOCCOCCOC(=O)C=C	DTXSID0051780	NO	NO	NO	NO	High (Class III)	Cramer Class III	3.24e-05	1.5	NA	NA	46.2962962962963	NA	NA
Benzoclidine	16852-81-6	O=C(OC1CN2CCC1CC2)c1ccccc1	DTXSID0046191	NO	NO	NO	NO	High (Class III)	Cramer Class III	0.002919275	1.5	NA	NA	0.513826206849303	NA	NA
Nifursol	16915-70-1	Oc1c(cc(cc1[N+]([O-])=O)[N+]([O-])=O)C(=O)N\N=C\c1ccc(o1)[N+]([O-])=O	DTXSID0046226	YES	YES	NO	NO	High (Class III)	Genotoxic	3.97e-05	0.0025	NA	NA	0.0629722921914358	NA	NA
1,6-Diisocyanato-2,2,4-trimethylhexane	16938-22-0	CC(CCN=C=O)CC(C)(C)CN=C=O	DTXSID0044602	YES	YES	NO	NO	High (Class III)	Genotoxic	0.089832709	0.0025	NA	NA	2.7829506956091e-05	NA	NA
N,N-Diethylbenzamide	1696-17-9	CCN(CC)C(=O)c1ccccc1	DTXSID0051784	NO	NO	NO	NO	High (Class III)	Cramer Class III	0.000251413	1.5	NA	NA	5.96627859339016	NA	NA
Phenmetrazine hydrochloride	1707-14-8	Cl.CC1NCCOC1c1ccccc1	DTXSID0047822	NO	NO	NO	NO	High (Class III)	Cramer Class III	0.000345634	1.5	NA	NA	4.33985082486098	NA	NA
2-Hexyl-1,3-dioxolane	1708-34-5	CCCCCCC1OCCO1	DTXSID0051786	NO	NO	NO	NO	High (Class III)	Cramer Class III	0.000331826	1.5	NA	NA	4.52044143617438	NA	NA
Benzaldehyde, 3-amino-	1709-44-0	Nc1cccc(C=O)c1	DTXSID0061901	YES	YES	NO	NO	High (Class III)	Genotoxic	0.000472432	0.0025	NA	NA	0.0052917668574525	NA	NA
Ferrate(1-), [[N,N'-1,2-ethanediylbis[N-[(carboxy-.kappa.O)methyl]glycinato-.kappa.N,.kappa.O]](4-)]-, hydrogen (1:1), (OC-6-21)-	17099-81-9	[Fe+3].OC(=O)CN(CCN(CC([O-])=O)CC([O-])=O)CC([O-])=O	DTXSID0066163	NO	NO	NO	NO	High (Class III)	Cramer Class III	0.00042436	1.5	NA	NA	3.53473465925158	NA	NA
NSC-747269	171058-19-8	[Cl-].CCCCCCCCCCCCCCCCCCn1cc[n+](C)c1	DTXSID00370174	NO	NO	NO	NO	High (Class III)	Cramer Class III	0.000347463	1.5	NA	NA	4.31700641507153	NA	NA
Benzoyl chloride, 3-methyl-	1711-06-4	Cc1cccc(c1)C(Cl)=O	DTXSID0061905	YES	YES	NO	NO	High (Class III)	Genotoxic	0.000155399	0.0025	NA	NA	0.0160876196114518	NA	NA
MCPA-isobutyl	1713-11-7	CC(C)COC(=O)COc1ccc(Cl)cc1C	DTXSID0042113	NO	NO	NO	NO	High (Class III)	Cramer Class III	0.000357836	1.5	NA	NA	4.1918644295152	NA	NA
2-Chloroanthracene	17135-78-3	Clc1ccc2cc3ccccc3cc2c1	DTXSID0049230	YES	YES	NO	NO	High (Class III)	Genotoxic	0.000374416	0.0025	NA	NA	0.00667706508268878	NA	NA
Iron(III) citrate trihydrate	17217-76-4	O.O.O.[Fe+3].OC(CC([O-])=O)(CC([O-])=O)C([O-])=O	DTXSID0051788	NO	NO	NO	NO	High (Class III)	Cramer Class III	0.000128762	1.5	NA	NA	11.6493996676038	NA	NA
Glycine--hydrogen bromide (1/1)	17219-65-7	Br.NCC(O)=O	DTXSID00600867	NO	NO	NO	NO	High (Class III)	Cramer Class III	0.000345632	1.5	NA	NA	4.3398759374132	NA	NA
Lithium 9,10-dihydroanthracen-9-ide	17228-13-6	[Li+].C1c2ccccc2[CH-]c2ccccc12	DTXSID00513408	NO	NO	NO	NO	High (Class III)	Cramer Class III	0.00014439	1.5	NA	NA	10.3885310617079	NA	NA
1,4-Bis[(ethenyloxy)methyl]cyclohexane	17351-75-6	C=COCC1CCC(COC=C)CC1	DTXSID0044604	YES	YES	NO	NO	High (Class III)	Genotoxic	0.008070367	0.0025	NA	40	0.000309775255573879	NA	4956.40408918207
N,N-Dimethyltridecylamine	17373-29-4	CCCCCCCCCCCCCN(C)C	DTXSID0058510	NO	NO	NO	NO	Low (Class I)	Cramer Class I	0.000333291	30	NA	NA	90.0114314517944	NA	NA
Dicarbine	17411-19-7	CN1CCC2Nc3ccc(C)cc3C2C1	DTXSID0046193	NO	NO	NO	NO	High (Class III)	Cramer Class III	2.16e-05	1.5	NA	NA	69.4444444444444	NA	NA
2-Amino-5-nitrobenzonitrile	17420-30-3	Nc1ccc(cc1C#N)[N+]([O-])=O	DTXSID0038839	YES	YES	NO	NO	High (Class III)	Genotoxic	8.43e-05	0.0025	NA	NA	0.029655990510083	NA	NA
Monolinuron	1746-81-2	CON(C)C(=O)Nc1ccc(Cl)cc1	DTXSID0037576	NO	NO	NO	NO	High (Class III)	Cramer Class III	0.000673967	1.5	0.177296341381769	NA	2.22562825776336	263.063831584884	NA
1-Butyl-3-methylimidazolium trifluoromethanesulfonate	174899-66-2	[O-]S(=O)(=O)C(F)(F)F.CCCCn1cc[n+](C)c1	DTXSID0049232	NO	NO	NO	NO	High (Class III)	Cramer Class III	0.137069223	1.5	NA	NA	0.0109433756693871	NA	NA
3,6-dimethyl-N-(pentan-3-yl)-2-(2,4,6-trimethylphenoxy)pyridin-4-amine	175140-00-8	CCC(CC)Nc1cc(C)nc(Oc2c(C)cc(C)cc2C)c1C	DTXSID0047298	NO	NO	NO	NO	High (Class III)	Cramer Class III	3.9e-05	1.5	NA	1	38.4615384615385	NA	25641.0256410256
3,3'-(4-Methylbenzene-1,3-diyl)bis(1,1-dimethylurea)	17526-94-2	CN(C)C(=O)Nc1ccc(C)c(NC(=O)N(C)C)c1	DTXSID0044606	NO	NO	NO	NO	High (Class III)	Cramer Class III	1.19e-05	1.5	NA	1000	126.050420168067	NA	84033613.4453782
N~2~-Acetyl-N-benzyl-O-methyl-L-serinamide	175481-37-5	COC[C@H](NC(C)=O)C(=O)NCc1ccccc1	DTXSID00442825	NO	NO	NO	NO	High (Class III)	Cramer Class III	2.99e-05	1.5	NA	NA	50.1672240802676	NA	NA
2-Ethyl-p-xylene	1758-88-9	CCc1cc(C)ccc1C	DTXSID0061951	NO	NO	NO	NO	Low (Class I)	Cramer Class I	0.000253869	30	NA	NA	118.171182775368	NA	NA
Dropropizine	17692-31-8	OCC(O)CN1CCN(CC1)c1ccccc1	DTXSID0045624	NO	NO	NO	NO	High (Class III)	Cramer Class III	2.05e-05	1.5	NA	NA	73.1707317073171	NA	NA
Fomocaine	17692-39-6	C(CN1CCOCC1)Cc1ccc(COc2ccccc2)cc1	DTXSID0046222	NO	NO	NO	NO	High (Class III)	Cramer Class III	3.6e-05	1.5	NA	NA	41.6666666666667	NA	NA
Picodralazine	17692-43-2	NNc1nnc(Cc2ccncc2)c2ccccc12	DTXSID0048715	YES	YES	NO	NO	High (Class III)	Genotoxic	3.8e-05	0.0025	NA	NA	0.0657894736842105	NA	NA
CHEMBL1615209	177795-60-7	COCCCOc1ccnc(C[S@@](=O)c2nc3ccccc3[nH]2)c1C	DTXSID00432680	NO	NO	NO	NO	High (Class III)	Cramer Class III	4.29e-05	1.5	NA	NA	34.965034965035	NA	NA
1-Hexyl-3-methylimidazolium iodide	178631-05-5	[I-].CCCCCCn1cc[n+](C)c1	DTXSID0047951	NO	NO	NO	NO	High (Class III)	Cramer Class III	0.609485786	1.5	NA	NA	0.00246109102862655	NA	NA
Propylsilanetriyl triacetate	17865-07-5	CCC[Si](OC(C)=O)(OC(C)=O)OC(C)=O	DTXSID0044608	NO	NO	NO	NO	High (Class III)	Cramer Class III	0.000191978	1.5	NA	0.01	7.81339528487639	NA	52.0893018991759
1-Methyl-1-propylpiperidinium iodide	17874-63-4	[I-].CCC[N+]1(C)CCCCC1	DTXSID0049236	NO	NO	NO	NO	High (Class III)	Cramer Class III	0.000482444	1.5	NA	NA	3.10916914709272	NA	NA
P1958_SIGMA	179795-24-5	CC(=O)O[C@@H]1C2=C(C)[C@H](C[C@@](O)([C@@H](OC(=O)[14c]3[14cH][14cH][14cH][14cH][14cH]3)[C@@H]3[C@@]4(CO[C@@H]4C[C@H](O)[C@@]3(C)C1=O)OC(C)=O)C2(C)C)OC(=O)[C@H](O)[C@@H](NC(=O)c1ccccc1)c1ccccc1	DTXSID00419799	NO	NO	NO	NO	High (Class III)	Cramer Class III	0.000102011	1.5	NA	NA	14.7042965954652	NA	NA
(1'-ethyl-6,7-dihydro-5H-spiro[furo[2,3-f]indole-3,4'-piperidin]-5-yl)[2'-methyl-4'-(5-methyl-1,3,4-oxadiazol-2-yl)biphenyl-4-yl]methanone	180083-49-2	CCN1CCC2(COc3cc4CCN(C(=O)c5ccc(cc5)-c5ccc(cc5C)-c5nnc(C)o5)c4cc23)CC1	DTXSID0047321	NO	NO	NO	NO	High (Class III)	Cramer Class III	6.39e-05	1.5	NA	NA	23.4741784037559	NA	NA
Tilmacoxib	180200-68-4	Cc1nc(C2CCCCC2)c(o1)-c1ccc(c(F)c1)S(N)(=O)=O	DTXSID0057671	NO	NO	NO	NO	High (Class III)	Cramer Class III	0.000106418	1.5	NA	NA	14.0953598075514	NA	NA
N,N,N-Tripropylpropan-1-aminium thiocyanate	18070-45-6	[S-]C#N.CCC[N+](CCC)(CCC)CCC	DTXSID00600887	NO	NO	NO	NO	High (Class III)	Cramer Class III	9.85e-05	1.5	NA	NA	15.2284263959391	NA	NA
Butamirate citrate	18109-81-4	OC(=O)CC(O)(CC(O)=O)C(O)=O.CCC(C(=O)OCCOCCN(CC)CC)c1ccccc1	DTXSID0046270	NO	NO	NO	NO	Low (Class I)	Cramer Class I	6.9e-05	30	NA	NA	434.782608695652	NA	NA
N-Acetylgalactosamine	1811-31-0	CC(=O)N[C@@H](C=O)[C@H](O)[C@H](O)[C@@H](O)CO	DTXSID0048711	YES	YES	NO	NO	High (Class III)	Genotoxic	2.54e-05	0.0025	NA	NA	0.0984251968503937	NA	NA
cis-1-Ethoxy-4-(2-methylbutan-2-yl)cyclohexane	181258-87-7	CCO[C@H]1CC[C@H](CC1)C(C)(C)CC	DTXSID0051811	NO	NO	NO	NO	High (Class III)	Cramer Class III	0.000137005	1.5	NA	NA	10.9485055289953	NA	NA
3-Chloro-2-biphenylol potassium salt	18128-17-1	[K+].[O-]c1c(Cl)cccc1-c1ccccc1	DTXSID0041480	NO	NO	NO	NO	High (Class III)	Cramer Class III	0.000104917	1.5	NA	NA	14.2970157362487	NA	NA
2-(Trimethylsilyl)ethan-1-amine--hydrogen chloride (1/1)	18135-30-3	Cl.C[Si](C)(C)CCN	DTXSID00600221	NO	NO	NO	NO	High (Class III)	Cramer Class III	0.000205417	1.5	NA	NA	7.30221938787929	NA	NA
2,6-Bis(1-phenylethyl)-p-cresol	1817-68-1	CC(c1ccccc1)c1cc(C)cc(C(C)c2ccccc2)c1O	DTXSID0051813	NO	NO	NO	NO	High (Class III)	Cramer Class III	3.79e-05	1.5	NA	NA	39.5778364116095	NA	NA
Phenylalanine--hydrogen chloride (1/1)	182287-50-9	Cl.NC(Cc1ccccc1)C(O)=O	DTXSID00514738	NO	NO	NO	NO	High (Class III)	Cramer Class III	0.000147225	1.5	NA	NA	10.1884870096791	NA	NA
N-(4-Aminobutyl)acetamide--hydrogen chloride (1/1)	18233-70-0	Cl.CC(=O)NCCCCN	DTXSID00499571	NO	NO	NO	NO	High (Class III)	Cramer Class III	0.000185701	1.5	NA	NA	8.07750092891261	NA	NA
6-Methylpyridin-2-amine	1824-81-3	Cc1cccc(N)n1	DTXSID0044860	YES	YES	NO	NO	High (Class III)	Genotoxic	0.002760507	0.0025	NA	NA	0.000905630741019675	NA	NA
2-Bromohexadecanoic acid	18263-25-7	CCCCCCCCCCCCCCC(Br)C(O)=O	DTXSID0037734	YES	YES	NO	NO	High (Class III)	Genotoxic	0.000431785	0.0025	NA	NA	0.00578991859374457	NA	NA
AC1OFCM0	18314-34-6	C[C@H](C[N+](C)(C)C)OC(C)=O	DTXSID00427576	NO	NO	NO	NO	High (Class III)	Cramer Class III	0.000323348	1.5	NA	NA	4.6389648304613	NA	NA
Androstenone	18339-16-7	C[C@]12CC[C@H]3[C@@H](CC[C@H]4CC(=O)CC[C@]34C)[C@@H]1CC=C2	DTXSID0040965	NO	NO	NO	NO	High (Class III)	Cramer Class III	0.000270597	1.5	NA	NA	5.54329870619408	NA	NA
Chlornitrofen	1836-77-7	[O-][N+](=O)c1ccc(Oc2c(Cl)cc(Cl)cc2Cl)cc1	DTXSID0041775	YES	YES	NO	NO	High (Class III)	Genotoxic	4.19e-07	0.0025	NA	NA	5.96658711217184	NA	NA
2-Methylpent-2-en-1-yl acetate	1838-88-6	CCC=C(C)COC(C)=O	DTXSID0051817	NO	NO	NO	NO	Low (Class I)	Cramer Class I	0.000654544	30	NA	NA	45.8334351854115	NA	NA
Sitaxentan	184036-34-8	Cc1noc(NS(=O)(=O)c2ccsc2C(=O)Cc2cc3OCOc3cc2C)c1Cl	DTXSID0057673	NO	NO	NO	NO	High (Class III)	Cramer Class III	0.000115442	1.5	NA	NA	12.9935378804941	NA	NA
Phenol, 4,4',4''-(1-methyl-1-propanyl-3-ylidene)tris 2-(1,1-dimethylethyl)-5-methyl-	1843-03-4	CC(CC(c1cc(c(O)cc1C)C(C)(C)C)c1cc(c(O)cc1C)C(C)(C)C)c1cc(c(O)cc1C)C(C)(C)C	DTXSID0038883	NO	NO	NO	NO	High (Class III)	Cramer Class III	9.58e-05	1.5	NA	1000	15.6576200417537	NA	10438413.3611691
cis-Verbenol	1845-30-3	CC1=C[C@@H](O)[C@@H]2C[C@H]1C2(C)C	DTXSID0058273	NO	NO	NO	NO	Low (Class I)	Cramer Class I	0.000409499	30	NA	NA	73.2602521617879	NA	NA
Diprogulic acid	18467-77-1	CC1(C)O[C@H]2[C@@H]3OC(C)(C)OC[C@@H]3O[C@]2(O1)C(O)=O	DTXSID0047454	NO	NO	NO	NO	High (Class III)	Cramer Class III	0.001075869	1.5	NA	NA	1.39422178722502	NA	NA
2,6-Dimethyloctan-2-ol	18479-57-7	CCC(C)CCCC(C)(C)O	DTXSID0044810	NO	NO	NO	NO	High (Class III)	Cramer Class III	0.00120882	1.5	NA	868.7	1.2408795354147	NA	718634.701609834
Hydroxy(4-hydroxyphenyl)acetic acid--water (1/1)	184901-84-6	O.OC(C(O)=O)c1ccc(O)cc1	DTXSID00506557	NO	NO	NO	NO	High (Class III)	Cramer Class III	0.000213728	1.5	NA	NA	7.0182662075161	NA	NA
Undecanedioic acid	1852-04-6	OC(=O)CCCCCCCCCC(O)=O	DTXSID0044862	NO	NO	NO	NO	Low (Class I)	Cramer Class I	13.61046255	30	NA	1000	0.00220418666079795	NA	73.4728886932649
1,1'-Ethylenebisurea	1852-14-8	NC(=O)NCCNC(N)=O	DTXSID0051819	NO	NO	NO	NO	High (Class III)	Cramer Class III	0.000103361	1.5	NA	NA	14.5122434960962	NA	NA
C.I. Acid Orange 8, parent	18524-46-4	Cc1cc(ccc1\N=N\c1c(O)ccc2ccccc12)S(O)(=O)=O	DTXSID0048002	YES	YES	NO	NO	High (Class III)	Genotoxic	8.37e-05	0.0025	NA	NA	0.029868578255675	NA	NA
Methabenzthiazuron	18691-97-9	CNC(=O)N(C)c1nc2ccccc2s1	DTXSID0037570	NO	NO	NO	NO	High (Class III)	Cramer Class III	0.001015978	1.5	NA	NA	1.4764099222621	NA	NA
Benzene, methoxy-, monohydrate	187404-56-4	O.COc1ccccc1	DTXSID00478907	NO	NO	NO	NO	High (Class III)	Cramer Class III	0.0003252	1.5	NA	NA	4.61254612546125	NA	NA
(E)-2-Nonenal	18829-56-6	CCCCCC\C=C\C=O	DTXSID0047086	NO	NO	NO	NO	Low (Class I)	Cramer Class I	0.029175773	30	NA	NA	1.02825039117215	NA	NA
Isoxathion	18854-01-8	CCOP(=S)(OCC)Oc1cc(on1)-c1ccccc1	DTXSID0042080	NO	NO	NO	NO	High (Class III)	Cramer Class III	0.000395405	1.5	NA	NA	3.79357873572666	NA	NA
2,6-Diaminopurine	1904-98-9	Nc1nc(N)c2[nH]cnc2n1	DTXSID0062052	YES	YES	NO	NO	High (Class III)	Genotoxic	1.79e-05	0.0025	NA	NA	0.139664804469274	NA	NA
1-Ethylpyridinium bromide	1906-79-2	[Br-].CC[n+]1ccccc1	DTXSID0049238	NO	NO	NO	NO	High (Class III)	Cramer Class III	0.11972785	1.5	NA	NA	0.0125284133975512	NA	NA
2-Thiazolidinethione, 3-methyl-	1908-87-8	CN1CCSC1=S	DTXSID0062054	YES	YES	NO	NO	High (Class III)	Genotoxic	0.000318826	0.0025	NA	15	0.00784126765069348	NA	47047.6059041609
Copper, 1-pentynyl-	19093-51-7	[Cu+].CCCC#[C-]	DTXSID00447537	NO	NO	NO	NO	High (Class III)	Cramer Class III	0.000305588	1.5	NA	NA	4.90856970823462	NA	NA
Benzoic acid, 3,4,5-trimethoxy-, methyl ester	1916-07-0	COC(=O)c1cc(OC)c(OC)c(OC)c1	DTXSID0062058	NO	NO	NO	NO	Low (Class I)	Cramer Class I	0.000319338	30	NA	NA	93.9443473686188	NA	NA
2,4-D-pentyl	1917-92-6	CCCCCOC(=O)COc1ccc(Cl)cc1Cl	DTXSID0041351	NO	NO	NO	NO	High (Class III)	Cramer Class III	0.000631828	1.5	NA	NA	2.37406382749736	NA	NA
1-Propanol, 2-nitro-, (S)-	192045-61-7	C[C@@H](CO)[N+]([O-])=O	DTXSID00426408	NO	NO	NO	NO	High (Class III)	Cramer Class III	0.000273479	1.5	NA	NA	5.48488183736228	NA	NA
2,4-D 3-butoxypropyl ester	1928-45-6	CCCCOCCCOC(=O)COc1ccc(Cl)cc1Cl	DTXSID0038910	NO	NO	NO	NO	High (Class III)	Cramer Class III	0.000352981	1.5	NA	NA	4.24952051243551	NA	NA
Bisammonium decanedioate	19402-63-2	[NH4+].[NH4+].[O-]C(=O)CCCCCCCCC([O-])=O	DTXSID00648441	NO	NO	NO	NO	High (Class III)	Cramer Class III	0.000134962	1.5	NA	NA	11.1142395637291	NA	NA
2-Amino-4-(trifluoromethyl)benzenethiol	19406-49-6	Nc1cc(ccc1S)C(F)(F)F	DTXSID0057675	YES	YES	NO	NO	High (Class III)	Genotoxic	0.000118224	0.0025	NA	NA	0.0211462985519015	NA	NA
Lithium 4-(diphenylamino)benzen-1-ide	194292-05-2	[Li+].c1ccc(cc1)N(c1ccccc1)c1cc[c-]cc1	DTXSID00634041	NO	NO	NO	NO	High (Class III)	Cramer Class III	0.000173807	1.5	NA	NA	8.63026230243891	NA	NA
Benzothiazole-d4	194423-51-3	[2H]c1c([2H])c([2H])c2scnc2c1[2H]	DTXSID00445275	NO	NO	NO	NO	High (Class III)	Cramer Class III	0.000301134	1.5	NA	NA	4.98117117296619	NA	NA
MCPA-butotyl	19480-43-4	CCCCOCCOC(=O)COc1ccc(Cl)cc1C	DTXSID0042111	NO	NO	NO	NO	High (Class III)	Cramer Class III	0.000306316	1.5	NA	NA	4.89690385092519	NA	NA
3-Phenylpiperidine--hydrogen chloride (1/1)	19509-09-2	Cl.C1CNCC(C1)c1ccccc1	DTXSID00589603	NO	NO	NO	NO	High (Class III)	Cramer Class III	0.000177376	1.5	NA	NA	8.45661194299116	NA	NA
Benzenesulfonic acid, 3-dodecyl-, sodium salt	19589-59-4	[Na+].CCCCCCCCCCCCc1cccc(c1)S([O-])(=O)=O	DTXSID0041644	NO	NO	NO	NO	High (Class III)	Cramer Class III	0.000121225	1.5	NA	NA	12.3736852959373	NA	NA
Falnidamol	196612-93-8	CN1CCC(CC1)Nc1ncc2ncnc(Nc3ccc(F)c(Cl)c3)c2n1	DTXSID0048399	NO	NO	NO	NO	High (Class III)	Cramer Class III	4.63e-05	1.5	NA	NA	32.3974082073434	NA	NA
L-Homoserine--hydrogen chloride (1/1)	196950-52-4	Cl.N[C@@H](CCO)C(O)=O	DTXSID00659274	NO	NO	NO	NO	High (Class III)	Cramer Class III	0.000134727	1.5	NA	NA	11.1336257765704	NA	NA
Sodium 2-ethylhexanoate	19766-89-3	[Na+].CCCCC(CC)C([O-])=O	DTXSID0044866	NO	NO	NO	NO	High (Class III)	Cramer Class III	0.44994455	1.5	NA	100	0.0033337441246927	NA	222.249608312847
(2R)-Propane-1,2-diamine--hydrogen chloride (1/2)	19777-67-4	Cl.Cl.C[C@@H](N)CN	DTXSID00480929	NO	NO	NO	NO	High (Class III)	Cramer Class III	0.000324169	1.5	NA	NA	4.62721605088704	NA	NA
Bicyclo[3.1.1]heptan-3-one, 6,6-dimethyl-2-methylene-, (1S,5S)-	19890-00-7	CC1(C)[C@H]2C[C@@H]1C(=C)C(=O)C2	DTXSID00487438	YES	YES	NO	NO	High (Class III)	Genotoxic	0.000384114	0.0025	NA	NA	0.0065084844603425	NA	NA
2-(Digeranylamino)ethanol	19902-04-6	CC(C)=CCC\C(C)=C\CN(CCO)C\C=C(/C)CCC=C(C)C	DTXSID0040333	NO	NO	NO	NO	Low (Class I)	Cramer Class I	0.000262544	30	NA	NA	114.266561033579	NA	NA
(2,2-~2~H_2_)Octadecanoic acid	19905-58-9	[2H]C([2H])(CCCCCCCCCCCCCCCC)C(O)=O	DTXSID00492800	NO	NO	NO	NO	Low (Class I)	Cramer Class I	0.000496365	30	NA	NA	60.4393943972681	NA	NA
1-Octadecanaminium, N,N-dimethyl-N-[3-(trihydroxysilyl)propyl] chloride	199111-50-7	[Cl-].CCCCCCCCCCCCCCCCCC[N+](C)(C)CCC[Si](O)(O)O	DTXSID0048052	NO	NO	NO	NO	High (Class III)	Cramer Class III	0.000238814	1.5	NA	NA	6.28103880007035	NA	NA
1-Methoxy-4-tert-pentylcyclohexane	199584-38-8	CCC(C)(C)C1CCC(CC1)OC	DTXSID0048187	NO	NO	NO	NO	High (Class III)	Cramer Class III	0.001508232	1.5	NA	NA	0.994541953757777	NA	NA
Praxadine hydrochloride	2/3/4023	Cl.NC(=N)n1cccn1	DTXSID0046517	NO	NO	NO	NO	High (Class III)	Cramer Class III	0.000427267	1.5	NA	NA	3.5106853559952	NA	NA
Benzoic acid, 2-hydroxy-5-methoxy-	2/4/2612	COc1ccc(O)c(c1)C(O)=O	DTXSID0062551	NO	NO	NO	NO	Low (Class I)	Cramer Class I	0.000142234	30	NA	NA	210.920033184752	NA	NA
3'-Chloro-3-nitrosalicylanilide	2/7/6491	Oc1c(cccc1[N+]([O-])=O)C(=O)Nc1cccc(Cl)c1	DTXSID0044157	YES	YES	NO	NO	High (Class III)	Genotoxic	8.55e-05	0.0025	NA	NA	0.0292397660818713	NA	NA
2-Butyloctan-1-ol	2/8/3913	CCCCCCC(CO)CCCC	DTXSID0044818	NO	NO	NO	NO	Low (Class I)	Cramer Class I	0.010032431	30	NA	NA	2.99030215109379	NA	NA
5-methyl-N-{6-[(2-methylpyridin-3-yl)oxy]pyridin-3-yl}-6-(trifluoromethyl)-2,3-dihydro-1H-indole-1-carboxamide	200940-22-3	Cc1cc2CCN(C(=O)Nc3ccc(Oc4cccnc4C)nc3)c2cc1C(F)(F)F	DTXSID0047323	NO	NO	NO	NO	High (Class III)	Cramer Class III	6.68e-05	1.5	NA	NA	22.4550898203593	NA	NA
Bistrifluron	201593-84-2	Fc1cccc(F)c1C(=O)NC(=O)Nc1cc(cc(c1Cl)C(F)(F)F)C(F)(F)F	DTXSID0058013	NO	NO	NO	NO	High (Class III)	Cramer Class III	0.000192359	1.5	NA	NA	7.79791951507338	NA	NA
Potassium (1-~13~C)hexadecanoate	201612-58-0	[K+].CCCCCCCCCCCCCCC[13C]([O-])=O	DTXSID00635679	NO	NO	NO	NO	High (Class III)	Cramer Class III	0.000784584	1.5	NA	NA	1.91184117952953	NA	NA
Sivelestat sodium tetrahydrate	201677-61-4	O.O.O.O.[Na+].CC(C)(C)C(=O)Oc1ccc(cc1)S(=O)(=O)Nc1ccccc1C(=O)NCC([O-])=O	DTXSID0046727	NO	NO	NO	NO	High (Class III)	Cramer Class III	6.37e-05	1.5	NA	NA	23.5478806907378	NA	NA
1,7-Dimethyl-3-(~13~C)methyl-3,7-dihydro-1H-purine-2,6-dione	202282-98-2	Cn1cnc2n([13CH3])c(=O)n(C)c(=O)c12	DTXSID00639874	NO	NO	NO	NO	High (Class III)	Cramer Class III	0.000525443	1.5	NA	NA	2.85473400540116	NA	NA
1-Dodecanamine, nitrate	20256-00-2	O[N+]([O-])=O.CCCCCCCCCCCCN	DTXSID00483450	NO	NO	NO	NO	High (Class III)	Cramer Class III	0.000269888	1.5	NA	NA	5.55786103865307	NA	NA
Didecyldimethylammonium	20256-56-8	CCCCCCCCCC[N+](C)(C)CCCCCCCCCC	DTXSID0048004	NO	NO	NO	NO	High (Class III)	Cramer Class III	0.000517937	1.5	NA	NA	2.89610512475456	NA	NA
4-Bromo-3-methylaniline--hydrogen chloride (1/1)	202925-03-9	Cl.Cc1cc(N)ccc1Br	DTXSID00639955	YES	YES	NO	NO	High (Class III)	Genotoxic	0.000183514	0.0025	NA	NA	0.0136229388493521	NA	NA
trans-perhydroindole	2030-29-7	C1C[C@H]2CCCC[C@@H]2N1	DTXSID00454887	NO	NO	NO	NO	High (Class III)	Cramer Class III	0.0002673	1.5	NA	NA	5.61167227833895	NA	NA
Pyridinium, 1-butyl-, nitrate	203389-24-6	[O-][N+]([O-])=O.CCCC[n+]1ccccc1	DTXSID00436885	NO	NO	NO	NO	High (Class III)	Cramer Class III	0.00044631	1.5	NA	NA	3.36089265308866	NA	NA
Oseltamivir phosphate	204255-11-8	OP(O)(O)=O.CCOC(=O)C1=C[C@@H](OC(CC)CC)[C@H](NC(C)=O)[C@@H](N)C1	DTXSID0044230	NO	NO	NO	NO	High (Class III)	Cramer Class III	1.23e-05	1.5	NA	NA	121.951219512195	NA	NA
3,5-Diethyltoluene	2050-24-0	CCc1cc(C)cc(CC)c1	DTXSID0062133	NO	NO	NO	NO	Low (Class I)	Cramer Class I	0.000260476	30	NA	NA	115.173758810793	NA	NA
N-(2,4-Dimethylphenyl)acetamide	2050-43-3	CC(=O)Nc1ccc(C)cc1C	DTXSID0044868	YES	YES	NO	NO	High (Class III)	Genotoxic	0.000552704	0.0025	NA	NA	0.00452321676702177	NA	NA
1,8-Dichloronaphthalene	2050-74-0	Clc1cccc2cccc(Cl)c12	DTXSID0062139	NO	NO	NO	NO	High (Class III)	Cramer Class III	7.68e-05	1.5	NA	NA	19.53125	NA	NA
Allyl butyrate	2051-78-7	CCCC(=O)OCC=C	DTXSID0047666	NO	NO	NO	NO	High (Class III)	Cramer Class III	0.000261997	1.5	NA	50	5.7252563960656	NA	190841.879868853
Naphthalene-1-13C	20526-83-4	c1ccc2[13cH]cccc2c1	DTXSID00480141	NO	NO	NO	NO	High (Class III)	Cramer Class III	0.000457797	1.5	NA	NA	3.27656144535678	NA	NA
1-Butanamine, N-ethyl-, acetate	205490-75-1	CC(O)=O.CCCCNCC	DTXSID00431436	NO	NO	NO	NO	High (Class III)	Cramer Class III	0.000241479	1.5	NA	NA	6.21172027381263	NA	NA
Fipronil desulfinyl	205650-65-3	Nc1c(c(nn1-c1c(Cl)cc(cc1Cl)C(F)(F)F)C#N)C(F)(F)F	DTXSID0043719	YES	YES	NO	NO	High (Class III)	Genotoxic	0.000142744	0.0025	NA	0.032	0.0175138709858208	NA	224.177548618506
Darunavir	206361-99-1	CC(C)CN(C[C@@H](O)[C@H](Cc1ccccc1)NC(=O)O[C@H]1CO[C@H]2OCC[C@@H]12)S(=O)(=O)c1ccc(N)cc1	DTXSID0046779	YES	YES	YES	NO	High (Class III)	Genotoxic	6.87e-05	0.0025	NA	NA	0.0363901018922853	NA	NA
Benzimidazolone	20662-53-7	O=c1[nH]c2ccccc2n1C1CCNCC1	DTXSID0057679	NO	NO	NO	NO	High (Class III)	Cramer Class III	2.6e-05	1.5	NA	NA	57.6923076923077	NA	NA
(3-Aminophenyl)boronic acid--water (1/1)	206658-89-1	O.Nc1cccc(c1)B(O)O	DTXSID00559725	YES	YES	NO	NO	High (Class III)	Genotoxic	0.000145671	0.0025	NA	NA	0.0171619608569997	NA	NA
3-(Dodecanoylamino)-N,N,N-trimethylpropan-1-aminium iodide	206988-59-2	[I-].CCCCCCCCCCCC(=O)NCCC[N+](C)(C)C	DTXSID00594156	NO	NO	NO	NO	High (Class III)	Cramer Class III	0.000173825	1.5	NA	NA	8.62936861786279	NA	NA
Iodomethane-13C,d3	20710-47-8	[2H][13C]([2H])([2H])I	DTXSID00464643	YES	YES	NO	NO	High (Class III)	Genotoxic	0.000136075	0.0025	NA	NA	0.0183722212015433	NA	NA
2-[[5'-[[bis(carboxymethyl)amino]methyl]-3',6'-dihydroxy-3-oxospiro[2-benzofuran-1,9'-xanthene]-4'-yl]methyl-(carboxymethyl)amino]acetic acid	207124-64-9	OC(=O)CN(CC(O)=O)Cc1c(O)ccc2c1Oc1c(CN(CC(O)=O)CC(O)=O)c(O)ccc1C21OC(=O)c2ccccc12	DTXSID00401917	YES	YES	NO	NO	High (Class III)	Genotoxic	7.44e-05	0.0025	NA	NA	0.0336021505376344	NA	NA
Sodium 2-sulfanylidene-2,3-dihydro-1H-benzimidazole-5-sulfonate--water (1/1/2)	207511-11-3	O.O.[Na+].[O-]S(=O)(=O)c1ccc2[nH]c(=S)[nH]c2c1	DTXSID00635513	NO	NO	NO	NO	High (Class III)	Cramer Class III	4.65e-05	1.5	NA	NA	32.258064516129	NA	NA
1,5-Naphthalenedisulfonic acid, disodium salt hydrate	207569-02-6	O.[Na+].[Na+].[O-]S(=O)(=O)c1cccc2c(cccc12)S([O-])(=O)=O	DTXSID0044315	NO	NO	NO	NO	High (Class III)	Cramer Class III	0.000162923	1.5	NA	NA	9.20680321378811	NA	NA
2-Amino-5-chloro-3-methylbenzoic acid	20776-67-4	Cc1cc(Cl)cc(C(O)=O)c1N	DTXSID00469911	NO	NO	NO	NO	High (Class III)	Cramer Class III	0.000103348	1.5	NA	NA	14.5140689708557	NA	NA
Blasticidin-S	2079-00-7	CN(CC[C@H](N)CC(O)=N[C@H]1C=C[C@@H](O[C@@H]1C(O)=O)n1ccc(=N)nc1O)C(N)=N	DTXSID0058015	NO	NO	NO	NO	High (Class III)	Cramer Class III	0.00016748	1.5	NA	NA	8.9562932887509	NA	NA
MS-275	209783-80-2	Nc1ccccc1NC(=O)c1ccc(CNC(=O)OCc2cccnc2)cc1	DTXSID0041068	YES	YES	YES	NO	High (Class III)	Genotoxic	4.5e-05	0.0025	NA	NA	0.0555555555555556	NA	NA
Pyridine, 2-(2-phenylethyl)-	2116-62-3	C(Cc1ccccn1)c1ccccc1	DTXSID0062187	NO	NO	NO	NO	High (Class III)	Cramer Class III	0.000188063	1.5	NA	NA	7.9760505787954	NA	NA
(2R)-Pentane-2-thiol	212195-83-0	CCC[C@@H](C)S	DTXSID00654481	NO	NO	NO	NO	Low (Class I)	Cramer Class I	0.000629283	30	NA	NA	47.6733043797465	NA	NA
Ipfencarbazone	212201-70-2	CC(C)N(C(=O)n1cnn(-c2ccc(Cl)cc2Cl)c1=O)c1ccc(F)cc1F	DTXSID0058019	NO	NO	NO	NO	High (Class III)	Cramer Class III	8.55e-05	1.5	NA	NA	17.5438596491228	NA	NA
Lithium butyrate	21303-03-7	[Li+].CCCC([O-])=O	DTXSID00408860	NO	NO	NO	NO	High (Class III)	Cramer Class III	0.000274176	1.5	NA	NA	5.47093837535014	NA	NA
L-Azetidine-2-carboxylic acid	2133-34-8	OC(=O)[C@@H]1CCN1	DTXSID0044020	NO	NO	NO	NO	High (Class III)	Cramer Class III	0.000117508	1.5	NA	NA	12.7650883344113	NA	NA
trans-1(7),8-p-Menthadien-2-ol	21391-84-4	CC(=C)[C@@H]1CCC(=C)[C@@H](O)C1	DTXSID00423831	NO	NO	NO	NO	Low (Class I)	Cramer Class I	0.00068322	30	NA	NA	43.909721612365	NA	NA
3-Ethoxypropanenitrile	2141-62-0	CCOCCC#N	DTXSID0051861	NO	NO	NO	NO	High (Class III)	Cramer Class III	0.000110273	1.5	NA	NA	13.6026044453311	NA	NA
2,5-Cyclohexadien-1-one, 4-[[4-(dimethylamino)phenyl]imino]-	2150-58-5	CN(C)c1ccc(cc1)N=C1C=CC(=O)C=C1	DTXSID0062210	YES	YES	NO	NO	High (Class III)	Genotoxic	0.000172606	0.0025	NA	NA	0.0144838534002294	NA	NA
Silicic acid (H6Si2O7), hexaethyl ester	2157-42-8	CCO[Si](OCC)(OCC)O[Si](OCC)(OCC)OCC	DTXSID0062218	NO	NO	NO	NO	High (Class III)	Cramer Class III	0.000161999	1.5	NA	NA	9.25931641553343	NA	NA
Uridine 5'-diphosphate sodium	21931-53-3	[Na+].[Na+].[Na+].OC1C(O)C(OC1COP([O-])(=O)OP([O-])([O-])=O)n1ccc(=O)[nH]c1=O	DTXSID00634485	YES	YES	NO	YES	High (Class III)	Genotoxic	0.000100955	0.0025	NA	NA	0.0247635084938834	NA	NA
[truncated: 43,039 more rows]
