# Supplementary material for: Estimating provisional margins of exposure for data-poor chemicals using high-throughput computational methods
Source: Front Pharmacol. 2022 Oct 7;13:980747. doi: 10.3389/fphar.2022.980747 (PMC9586287; doi:10.3389/fphar.2022.980747)
Supplement: Supplementary file 1 [file DataSheet1.ZIP › Supplemental_Files_full_submitted/Exposure_Case_Study/Risk_Prioritization/HTTK_Output_genotox.csv]

PREFERRED_NAME	CAS	QSAR_READY_SMILES	DTXSID	Structural Alert for genotoxic carcinogenicity	Structural Alert for S. typhimurium mutagenicity	FG52_2	FG81_2	Cramer rules, with extensions	TTC_Class	Exposure.Total.Upper95	TTC_ug.kg.d	oed.AC50p5	NOAEL	TTC_MoE	OED_MoE	NOAEL_MoE
Tris(2,3-dibromopropyl) phosphate	126-72-7	BrCC(Br)COP(=O)(OCC(Br)CBr)OCC(Br)CBr	DTXSID5021413	YES	YES	NO	YES	High (Class III)	Genotoxic	0.00357501	0.0025	0.319053977412878	NA	0.000699298743220299	89.2456181697053	NA
1-Benzylquinolinium chloride	15619-48-4	C(C1=CC=CC=C1)[N+]1=C2C=CC=CC2=CC=C1	DTXSID8044593	NO	YES	NO	NO	High (Class III)	Genotoxic	3.163102133	0.0025	7.03634653468218	NA	7.90363350559569e-07	2.22450816913985	NA
1,2-Diphenoxyethane	104-66-5	C(COC1=CC=CC=C1)OC1=CC=CC=C1	DTXSID5026706	NO	NO	NO	NO	High (Class III)	Cramer Class III	0.002276418	1.5	0.103824091457157	1000	0.658929950474825	45.608535627972	439286.633649883
N-Benzyladenine	1214-39-7	C(NC1=C2N=CN=C2N=CN1)C1=CC=CC=C1	DTXSID7032630	NO	NO	NO	NO	High (Class III)	Cramer Class III	0.000845009	1.5	0.478342066378004	NA	1.77512902229444	566.079256407925	NA
Fluoranthene	206-44-0	C1=CC2=C(C=C1)C1=C3C2=CC=CC3=CC=C1	DTXSID3024104	YES	YES	NO	NO	High (Class III)	Genotoxic	0.000929534	0.0025	0.0762805191839659	120	0.00268951969481482	82.0631834703904	129096.945351111
Benz(a)anthracene	56-55-3	C1=CC2=C(C=C1)C=C1C(C=CC3=C1C=CC=C3)=C2	DTXSID5023902	YES	YES	NO	NO	High (Class III)	Genotoxic	0.00126467	0.0025	0.0910925775188184	NA	0.00197680027200772	72.0287328068337	NA
Quinoline	91-22-5	C1=CC2=C(C=C1)N=CC=C2	DTXSID1021798	NO	YES	NO	NO	High (Class III)	Genotoxic	2.439061412	0.0025	12.0275000761006	NA	1.02498444184316e-06	4.93120018090819	NA
Pyrene	129-00-0	C1=CC2=C3C(C=CC4=CC=CC(C=C2)=C34)=C1	DTXSID3024289	YES	YES	NO	NO	High (Class III)	Genotoxic	2.32e-05	0.0025	0.0163144727181113	75	0.107758620689655	703.210030953075	3232758.62068966
Acenaphthylene	208-96-8	C1=CC2=C3C1=CC=CC3=CC=C2	DTXSID3023845	NO	NO	NO	NO	High (Class III)	Cramer Class III	0.004213881	1.5	0.0688083014823251	NA	0.355966388229758	16.328961705925	NA
Anthracene	120-12-7	C1=CC2=CC3=C(C=CC=C3)C=C2C=C1	DTXSID0023878	YES	YES	NO	NO	High (Class III)	Genotoxic	0.001441197	0.0025	0.0117770311484189	1000	0.00173466916736574	8.17170112650724	693867.666946295
Benzo(a)pyrene	50-32-8	C1=CC2=CC3=CC=C4C=CC=C5C=CC(=C2C=C1)C3=C45	DTXSID2020139	YES	YES	NO	NO	High (Class III)	Genotoxic	0.013180502	0.0025	0.105049965548965	0.15	0.000189674111046757	7.97010353239692	11.3804466628054
Naphthalene	91-20-3	C1=CC2=CC=CC=C2C=C1	DTXSID8020913	NO	NO	NO	NO	High (Class III)	Cramer Class III	0.235106299	1.5	0.0237730896883839	53	0.00638009277667205	0.101116345200023	225.429944775746
Biphenyl	92-52-4	C1=CC=C(C=C1)C1=CC=CC=C1	DTXSID4020161	NO	NO	NO	NO	High (Class III)	Cramer Class III	0.000452837	1.5	0.0201825237687944	50	3.31245017522861	44.5690695963324	110415.005840954
Benzo(b)fluoranthene	205-99-2	C1=CC=C2C(=C1)C1=CC=CC3=C4C=CC=CC4=CC2=C13	DTXSID0023907	YES	YES	NO	NO	High (Class III)	Genotoxic	0.000480979	0.0025	0.0363871314436451	NA	0.00519773212551899	75.6522248240465	NA
Benzene	71-43-2	C1=CC=CC=C1	DTXSID3039242	NO	NO	NO	NO	High (Class III)	Cramer Class III	0.057298485	1.5	2.18730450822449	4	0.0261787026306193	38.1738628556146	69.8098736816514
Fluorene	86-73-7	C1C2=C(C=CC=C2)C2=C1C=CC=C2	DTXSID8024105	YES	YES	NO	NO	High (Class III)	Genotoxic	9.4e-07	0.0025	0.120466870346779	120	2.65957446808511	128156.245049765	127659574.468085
Acenaphthene	83-32-9	C1CC2=C3C1=CC=CC3=CC=C2	DTXSID3021774	NO	NO	NO	NO	High (Class III)	Cramer Class III	0.005625563	1.5	0.00174061213175736	175	0.266639978967438	0.309411188134834	31107.9975462012
1,5,9-Cyclododecatriene	4904-61-4	C1CC=CCCC=CCCC=C1	DTXSID8027581	NO	NO	NO	NO	Low (Class I)	Cramer Class I	0.033987528	30	0.801734048432572	30	0.88267672776908	23.5890662137173	882.67672776908
Tetrahydrofuran	109-99-9	C1CCOC1	DTXSID1021328	NO	NO	NO	NO	High (Class III)	Cramer Class III	0.005405494	1.5	0.278608113873677	NA	0.277495451849544	51.5416562988835	NA
1,4-Dioxane	123-91-1	C1COCCO1	DTXSID4020533	NO	NO	NO	NO	High (Class III)	Cramer Class III	0.004742103	1.5	13.349352556401	0.23	0.316315356288128	2815.07014006255	48.5016879641796
Methenamine	100-97-0	C1N2CN3CN1CN(C2)C3	DTXSID6020692	NO	NO	NO	NO	High (Class III)	Cramer Class III	1.365817757	1.5	0.0170664922285899	31	0.0010982431530944	0.0124954388249251	22.6970251639509
Acrylonitrile	107-13-1	C=CC#N	DTXSID5020029	NO	NO	NO	NO	High (Class III)	Cramer Class III	5.36044319	1.5	5.89353829607254	0.25	0.000279827608806353	1.0994498191991	0.0466379348010589
N,N'-Methylenebisacrylamide	110-26-9	C=CC(=O)NCNC(=O)C=C	DTXSID8025595	YES	YES	NO	NO	High (Class III)	Genotoxic	0.200795497	0.0025	0.269946372370156	0.5	1.24504784088858e-05	1.34438459230067	2.49009568177717
Styrene	100-42-5	C=CC1=CC=CC=C1	DTXSID2021284	NO	NO	NO	NO	Low (Class I)	Cramer Class I	0.370548071	30	10	12	0.0809611555095641	26.9870518365214	32.3844622038256
Safrole	94-59-7	C=CCC1=CC=C2OCOC2=C1	DTXSID0021254	YES	YES	NO	NO	High (Class III)	Genotoxic	0.060800166	0.0025	0.00208677595988707	NA	4.1118308788828e-05	0.0343218793166957	NA
Diallyl phthalate	131-17-9	C=CCOC(=O)C1=C(C=CC=C1)C(=O)OCC=C	DTXSID7020392	NO	NO	NO	NO	Intermediate (Class II)	Cramer Class II	0.107351446	9	1.01199530123356e-05	25	0.0838367840895222	9.42693684101437e-05	232.879955804228
Vinylpyrrolidone	88-12-0	C=CN1CCCC1=O	DTXSID2021440	NO	NO	NO	NO	High (Class III)	Cramer Class III	0.064405754	1.5	0.00328480434783284	1	0.0232898445688564	0.051001721800087	15.5265630459043
Mepanipyrim	110235-47-7	CC#CC1=CC(C)=NC(NC2=CC=CC=C2)=N1	DTXSID4042121	NO	NO	NO	NO	High (Class III)	Cramer Class III	0.000521709	1.5	0.00328058542920076	7.3	2.87516604083886	6.28815188007253	13992.4747320824
3,3,4,4,5,5,6,6,7,7,8,8,8-Tridecafluorooctyl methacrylate	2144-53-8	CC(=C)C(=O)OCCC(F)(F)C(F)(F)C(F)(F)C(F)(F)C(F)(F)C(F)(F)F	DTXSID3047558	NO	NO	NO	NO	High (Class III)	Cramer Class III	2.24e-05	1.5	0.592532901594806	5	66.9642857142857	26452.3616783396	223214.285714286
alpha-Isomethylionone	127-51-5	CC(=O)C(C)=CC1C(C)=CCCC1(C)C	DTXSID7027047	YES	YES	NO	NO	Low (Class I)	Genotoxic	0.010192948	0.0025	0.0338909536093424	3.55	0.000245267610508756	3.3249412838506	348.280006922433
Acetophenone	98-86-2	CC(=O)C1=CC=CC=C1	DTXSID6021828	NO	NO	NO	NO	Low (Class I)	Cramer Class I	0.262705493	30	0.575708487439481	125	0.114196317927772	2.19145964884518	475.817991365715
Warfarin	81-81-2	CC(=O)CC(C1C(=O)OC2=CC=CC=C2C1=O)C1=CC=CC=C1	DTXSID5023742	NO	NO	NO	NO	High (Class III)	Cramer Class III	0.000226433	1.5	0.00352182650359764	NA	6.62447611434729	15.5535037013052	NA
Ketoconazole	65277-42-1	CC(=O)N1CCN(CC1)C1=CC=C(OCC2COC(CN3C=CN=C3)(O2)C2=CC=C(Cl)C=C2Cl)C=C1	DTXSID7029879	NO	NO	NO	NO	High (Class III)	Cramer Class III	5.75e-05	1.5	0.188955955672782	100	26.0869565217391	3286.1905334397	1739130.43478261
Acetaminophen	103-90-2	CC(=O)NC1=CC=C(O)C=C1	DTXSID2020006	YES	YES	NO	NO	Low (Class I)	Genotoxic	0.0001408	0.0025	0.0225283495054416	30	0.0177556818181818	160.002482282966	213068.181818182
Melengestrol acetate	2919-66-6	CC(=O)OC1(C(C)=O)C(=C)CC2C3C=C(C)C4=CC(=O)CCC4(C)C3CCC12C	DTXSID5048184	YES	YES	NO	NO	High (Class III)	Genotoxic	0.002001063	0.0025	0.000170828186835812	NA	0.00124933597792773	0.0853687199432561	NA
Cyproterone acetate	427-51-0	CC(=O)OC1(CCC2C3C=C(Cl)C4=CC(=O)C5CC5C4(C)C3CCC12C)C(C)=O	DTXSID5020366	YES	YES	NO	NO	High (Class III)	Genotoxic	0.000875443	0.0025	0.00298595385791932	120	0.0028556970585178	3.41079185957203	137073.458808854
Aspirin	50-78-2	CC(=O)OC1=C(C=CC=C1)C(O)=O	DTXSID5020108	NO	NO	NO	NO	Low (Class I)	Cramer Class I	4.070225749	30	0.0415104854160211	50	0.00737059854907817	0.0101985707859618	12.2843309151303
Triethylene glycol diacetate	111-21-7	CC(=O)OCCOCCOCCOC(C)=O	DTXSID3026223	NO	NO	NO	NO	Low (Class I)	Cramer Class I	0.016596523	30	97.153108105235	1195	1.80760753321645	5853.82300288048	72003.0334064551
Ketoprofen	22071-15-4	CC(C(O)=O)C1=CC(=CC=C1)C(=O)C1=CC=CC=C1	DTXSID6020771	NO	NO	NO	NO	High (Class III)	Cramer Class III	0.000942318	1.5	0.0812948566411967	NA	1.59181932213966	86.2711490613537	NA
Triadimefon	43121-43-3	CC(C)(C)C(=O)C(OC1=CC=C(Cl)C=C1)N1C=NC=N1	DTXSID3023897	NO	NO	NO	NO	High (Class III)	Cramer Class III	3.35e-05	1.5	0.0753871308904198	2.5	44.7761194029851	2250.36211613194	74626.8656716418
Tebuconazole	107534-96-3	CC(C)(C)C(O)(CCC1=CC=C(Cl)C=C1)CN1C=NC=N1	DTXSID9032113	NO	NO	NO	NO	High (Class III)	Cramer Class III	3.02e-05	1.5	0.0143119687101454	2.96	49.6688741721854	473.906248680312	98013.2450331126
Diniconazole	83657-24-3	CC(C)(C)C(O)C(=CC1=C(Cl)C=C(Cl)C=C1)N1C=NC=N1	DTXSID2040363	NO	NO	NO	NO	High (Class III)	Cramer Class III	6.55e-05	1.5	0.000222164909433136	0.71	22.9007633587786	3.39183067836849	10839.6946564885
Paclobutrazol	76738-62-0	CC(C)(C)C(O)C(CC1=CC=C(Cl)C=C1)N1C=NC=N1	DTXSID2024242	NO	NO	NO	NO	High (Class III)	Cramer Class III	6.42e-05	1.5	0.0390251354399002	2.5	23.3644859813084	607.868153269473	38940.8099688474
Triadimenol	55219-65-3	CC(C)(C)C(O)C(OC1=CC=C(Cl)C=C1)N1C=NC=N1	DTXSID0032493	NO	NO	NO	NO	High (Class III)	Cramer Class III	0.00063018	1.5	0.00380767833538426	2	2.38027230315148	6.04220752068339	3173.69640420197
2-tert-Butylphenol	88-18-6	CC(C)(C)C1=C(O)C=CC=C1	DTXSID2026525	NO	NO	NO	NO	Low (Class I)	Cramer Class I	0.011065408	30	0.0561980525738296	89.51	2.71115172617223	5.07871490810186	8089.17303365588
2,4-Di-tert-butylphenol	96-76-4	CC(C)(C)C1=CC(=C(O)C=C1)C(C)(C)C	DTXSID2026602	NO	NO	NO	NO	Low (Class I)	Cramer Class I	0.003071934	30	0.0214171467023796	50	9.76583481285731	6.97187722860569	16276.3913547622
2,5-Di-tert-butylbenzene-1,4-diol	88-58-4	CC(C)(C)C1=CC(O)=C(C=C1O)C(C)(C)C	DTXSID8041248	NO	NO	NO	NO	Low (Class I)	Cramer Class I	5.636505575	30	0.210304946365532	NA	0.00532244661179103	0.0373112283075373	NA
4-tert-Butylaniline	769-92-6	CC(C)(C)C1=CC=C(N)C=C1	DTXSID0048181	YES	YES	NO	NO	Low (Class I)	Genotoxic	0.004045857	0.0025	0.00655654452617451	NA	0.000617916055856646	1.62055765346489	NA
4-(1,1-Dimethylethyl)phenol	98-54-4	CC(C)(C)C1=CC=C(O)C=C1	DTXSID1020221	NO	NO	NO	NO	Low (Class I)	Cramer Class I	0.000718781	30	0.130867630519192	15	41.7373302855807	182.068850622362	20868.6651427904
Propargite	2312-35-8	CC(C)(C)C1=CC=C(OC2CCCCC2OS(=O)OCC#C)C=C1	DTXSID4024276	NO	NO	NO	NO	High (Class III)	Cramer Class III	4.64e-05	1.5	0.0521376433785193	2	32.3275862068965	1123.65610729567	43103.4482758621
2,6-Di-tert-butylphenol	128-39-2	CC(C)(C)C1=CC=CC(=C1O)C(C)(C)C	DTXSID6027052	NO	NO	NO	NO	Intermediate (Class II)	Cramer Class II	0.022410733	9	0.00339594692065636	15	0.401593290143611	0.151532166335495	669.322150239352
3-tert-Butylphenol	585-34-2	CC(C)(C)C1=CC=CC(O)=C1	DTXSID9044825	NO	NO	NO	NO	Low (Class I)	Cramer Class I	0.567024219	30	0.86034080791497	NA	0.0529077929914666	1.51729111224254	NA
Octrizole	3147-75-9	CC(C)(C)CC(C)(C)C1=CC(N2N=C3C=CC=CC3=N2)=C(O)C=C1	DTXSID9027522	NO	NO	NO	NO	High (Class III)	Cramer Class III	2.23e-06	1.5	0.0868809730668983	142	672.645739910314	38960.0776084746	63677130.0448431
4-(1,1,3,3-Tetramethylbutyl)phenol	140-66-9	CC(C)(C)CC(C)(C)C1=CC=C(O)C=C1	DTXSID9022360	NO	NO	NO	NO	Low (Class I)	Cramer Class I	7.3e-05	30	0.0659551657222714	1	410.958904109589	903.495420853034	13698.6301369863
Pyridaben	96489-71-3	CC(C)(C)N1N=CC(SCC2=CC=C(C=C2)C(C)(C)C)=C(Cl)C1=O	DTXSID5032573	NO	NO	NO	NO	High (Class III)	Cramer Class III	0.000141136	1.5	0.0249592874891312	0.5	10.6280467067226	176.845648800669	3542.6822355742
Albuterol	18559-94-9	CC(C)(C)NCC(O)C1=CC=C(O)C(CO)=C1	DTXSID5021255	NO	NO	NO	NO	Low (Class I)	Cramer Class I	0.002951643	30	0.00148228502193082	NA	10.1638307884795	0.502189804773417	NA
3,3',5,5'-Tetrabromobisphenol A	79-94-7	CC(C)(C1=CC(Br)=C(O)C(Br)=C1)C1=CC(Br)=C(O)C(Br)=C1	DTXSID1026081	NO	NO	NO	NO	High (Class III)	Cramer Class III	0.075497499	1.5	1.48805785504753	100	0.0198682078197054	19.7100284745529	1324.54718798036
2,2',6,6'-Tetrachlorobisphenol A	79-95-8	CC(C)(C1=CC(Cl)=C(O)C(Cl)=C1)C1=CC(Cl)=C(O)C(Cl)=C1	DTXSID3021770	NO	NO	NO	NO	High (Class III)	Cramer Class III	0.000376627	1.5	0.25718577687886	NA	3.98272030417363	682.866010346737	NA
Bisphenol A	80-05-7	CC(C)(C1=CC=C(O)C=C1)C1=CC=C(O)C=C1	DTXSID7020182	NO	NO	NO	NO	High (Class III)	Cramer Class III	0.020435666	1.5	0.0283532767050942	0.025	0.0734010822059824	1.38744079615972	1.22335137009971
4,4'-(Isopropylidenebis(4,1-phenyleneoxy))dianiline	13080-86-9	CC(C)(C1=CC=C(OC2=CC=C(N)C=C2)C=C1)C1=CC=C(OC2=CC=C(N)C=C2)C=C1	DTXSID5051650	YES	YES	NO	NO	High (Class III)	Genotoxic	0.00013377	0.0025	6.87554626081071e-05	NA	0.0186887941989983	0.513982676295934	NA
4-(2-Phenylpropan-2-yl)-N-[4-(2-phenylpropan-2-yl)phenyl]aniline	10081-67-1	CC(C)(C1=CC=CC=C1)C1=CC=C(NC2=CC=C(C=C2)C(C)(C)C2=CC=CC=C2)C=C1	DTXSID0027721	NO	NO	NO	NO	High (Class III)	Cramer Class III	8.81e-06	1.5	0.000776304538143835	40	170.261066969353	88.1162926383468	4540295.11918275
4-Cumylphenol	599-64-4	CC(C)(C1=CC=CC=C1)C1=CC=C(O)C=C1	DTXSID3022536	NO	NO	NO	NO	High (Class III)	Cramer Class III	0.741840756	1.5	0.0476143118072412	50	0.00202199729236769	0.0641840063681284	67.3999097455897
Propyzamide	23950-58-5	CC(C)(NC(=O)C1=CC(Cl)=CC(Cl)=C1)C#C	DTXSID2020420	NO	NO	NO	NO	High (Class III)	Cramer Class III	0.000428129	1.5	0.0039945803183609	4.5	3.50361690051363	9.33031940924559	10510.8507015409
Hydroxyflutamide	52806-53-8	CC(C)(O)C(=O)NC1=CC(=C(C=C1)[N+]([O-])=O)C(F)(F)F	DTXSID8033562	YES	YES	NO	NO	High (Class III)	Genotoxic	0.001106477	0.0025	0.000928379452145398	NA	0.00225942337707878	0.839040894790762	NA
S-Bioallethrin	28434-00-6	CC(C)=CC1C(C(=O)OC2CC(=O)C(CC=C)=C2C)C1(C)C	DTXSID2039336	YES	YES	NO	NO	Intermediate (Class II)	Genotoxic	0.000108765	0.0025	0.291589641060811	2.7	0.0229853353560428	2680.91427445236	24824.1621845263
Allethrin	28434-00-6	CC(C)=CC1C(C(=O)OC2CC(=O)C(CC=C)=C2C)C1(C)C	DTXSID8035180	YES	YES	NO	NO	Intermediate (Class II)	Genotoxic	1.35e-05	0.0025	0.000686045815472695	5.9	0.185185185185185	50.818208553533	437037.037037037
Resmethrin	10453-86-8	CC(C)=CC1C(C(=O)OCC2=COC(CC3=CC=CC=C3)=C2)C1(C)C	DTXSID7022253	NO	NO	NO	NO	High (Class III)	Cramer Class III	0.001071347	1.5	0.000971450944750155	25	1.40010659478208	0.906756582834651	23335.1099130347
Tetramethrin	7696-12-0	CC(C)=CC1C(C(=O)OCN2C(=O)C3=C(CCCC3)C2=O)C1(C)C	DTXSID6032649	YES	YES	NO	NO	High (Class III)	Genotoxic	3.42e-05	0.0025	0.241532470617887	0.6	0.0730994152046784	7062.35294204349	17543.8596491228
(Z)-Nerol	106-25-2	CC(C)=CCCC(C)=CCO	DTXSID3026728	NO	NO	NO	NO	Low (Class I)	Cramer Class I	0.002823586	30	0.00351843797279507	100	10.6247870615593	1.2460884750084	35415.9568718644
Geranyl acetate	105-87-3	CC(C)=CCCC(C)=CCOC(C)=O	DTXSID0020654	NO	NO	NO	NO	Low (Class I)	Cramer Class I	0.138817472	30	11.6622934169594	100	0.216111124686091	84.0117115586099	720.370415620305
Flutamide	13311-84-7	CC(C)C(=O)NC1=CC(=C(C=C1)[N+]([O-])=O)C(F)(F)F	DTXSID7032004	YES	YES	NO	NO	High (Class III)	Genotoxic	0.000541602	0.0025	0.204757245330021	10	0.00461593568709126	378.058510363737	18463.742748365
Esfenvalerate	66230-04-4	CC(C)C(C(=O)OC(C#N)C1=CC=CC(OC2=CC=CC=C2)=C1)C1=CC=C(Cl)C=C1	DTXSID4032667	NO	NO	NO	NO	High (Class III)	Cramer Class III	0.000624642	1.5	0.000377157697014549	1.75	2.40137550789092	0.603798170815522	2801.60475920607
2,2,4-Trimethyl-1,3-pentanediol diisobutyrate	6846-50-0	CC(C)C(OC(=O)C(C)C)C(C)(C)COC(=O)C(C)C	DTXSID1027635	NO	NO	NO	NO	Low (Class I)	Cramer Class I	2.888981271	30	0.0482489117083108	150	0.0103842833116103	0.0167010122885323	51.9214165580515
Imazaquin	81335-37-7	CC(C)C1(C)N=C(NC1=O)C1=NC2=C(C=CC=C2)C=C1C(O)=O	DTXSID3024152	NO	NO	NO	NO	High (Class III)	Cramer Class III	0.000147545	1.5	0.00125630180804117	25	10.1663899149412	8.51470268759479	169439.831915687
Imazapyr	81334-34-1	CC(C)C1(C)N=C(NC1=O)C1=NC=CC=C1C(O)=O	DTXSID8034665	NO	NO	NO	NO	High (Class III)	Cramer Class III	0.000168437	1.5	0.000957638000191153	250	8.90540676929653	5.68543728629193	1484234.46154942
Imazapic	104098-48-8	CC(C)C1(C)NC(=NC1=O)C1=NC=C(C)C=C1C(O)=O	DTXSID5034270	NO	NO	NO	NO	High (Class III)	Cramer Class III	0.000507446	1.5	0.254619756668749	137	2.95597955250411	501.767196250929	269979.465795375
Cinmethylin	87818-31-3	CC(C)C12CCC(C)(O1)C(C2)OCC1=C(C)C=CC=C1	DTXSID3034456	NO	NO	NO	NO	High (Class III)	Cramer Class III	0.000832655	1.5	0.117998018466453	5	1.80146639364443	141.712976522633	6004.88797881476
1,3-Diisopropylbenzene	99-62-7	CC(C)C1=CC(=CC=C1)C(C)C	DTXSID8026640	NO	NO	NO	NO	Low (Class I)	Cramer Class I	0.110217714	30	0.0407195522127653	150	0.272188552195884	0.369446532095243	1360.94276097942
Isoproturon	34123-59-6	CC(C)C1=CC=C(NC(=O)N(C)C)C=C1	DTXSID1042077	NO	NO	NO	NO	Low (Class I)	Cramer Class I	0.00032461	30	1.26959264987687	3.2	92.4185946212378	3911.13228143578	9857.98342626536
Propofol	2078-54-8	CC(C)C1=CC=CC(C(C)C)=C1O	DTXSID6023523	NO	NO	NO	NO	Low (Class I)	Cramer Class I	2.128963833	30	0.162332940355448	NA	0.0140913619738321	0.0762497407608369	NA
3-Isopropylphenol	618-45-1	CC(C)C1=CC=CC(O)=C1	DTXSID0044571	NO	NO	NO	NO	Low (Class I)	Cramer Class I	51.94904752	30	1.89464274651546	NA	0.000577488932563205	0.0364711739091277	NA
Ipconazole	125225-28-7	CC(C)C1CCC(CC2=CC=C(Cl)C=C2)C1(O)CN1C=NC=N1	DTXSID7034674	NO	NO	NO	NO	High (Class III)	Cramer Class III	0.000162987	1.5	0.196075095934387	1.5	9.20318798431777	1203.0106446182	9203.18798431777
Ibuprofen	15687-27-1	CC(C)CC1=CC=C(C=C1)C(C)C(O)=O	DTXSID5020732	NO	NO	NO	NO	Low (Class I)	Cramer Class I	0.000822645	30	0.00473118281717002	25.5	36.4677351713072	5.75118406745318	30997.5748956111
Bromocriptine mesylate	22260-51-1	CC(C)CC1N2C(=O)C(NC(=O)C3CN(C)C4CC5=C(Br)NC6=CC=CC(=C56)C4=C3)(OC2(O)C2CCCN2C1=O)C(C)C	DTXSID6020197	NO	NO	NO	NO	High (Class III)	Cramer Class III	0.004660524	1.5	0.35756857584268	NA	0.321852220909065	76.7228268415053	NA
Bromocriptine	22260-51-1	CC(C)CC1N2C(=O)C(NC(=O)C3CN(C)C4CC5=C(Br)NC6=CC=CC(=C56)C4=C3)(OC2(O)C2CCCN2C1=O)C(C)C	DTXSID1022687	NO	NO	NO	NO	High (Class III)	Cramer Class III	0.001562271	1.5	54.9230235041161	NA	0.960140718223663	35155.8874895048	NA
Diisobutyl phthalate	84-69-5	CC(C)COC(=O)C1=C(C=CC=C1)C(=O)OCC(C)C	DTXSID9022522	NO	NO	NO	NO	Low (Class I)	Cramer Class I	0.012901612	30	1.71340339156666	177	2.32529082412337	132.805372814394	13719.2158623279
Propachlor	1918-16-7	CC(C)N(C(=O)CCl)C1=CC=CC=C1	DTXSID4024274	YES	YES	NO	NO	High (Class III)	Genotoxic	0.004981033	0.0025	5.23529338941424	5	0.000501903922339001	1051.04571469698	1003.807844678
Flufenacet	142459-58-3	CC(C)N(C(=O)COC1=NN=C(S1)C(F)(F)F)C1=CC=C(F)C=C1	DTXSID2032552	NO	NO	NO	NO	High (Class III)	Cramer Class III	0.00011935	1.5	1.10578211080205	1.14	12.5680770842061	9265.03653793088	9551.73858399665
Tri-allate	2303-17-5	CC(C)N(C(C)C)C(=O)SCC(Cl)=C(Cl)Cl	DTXSID5024344	YES	YES	NO	NO	High (Class III)	Genotoxic	0.00208446	0.0025	0.00227973747448903	1.275	0.00119935139076787	1.09368252424562	611.669209291615
Butam	35256-85-0	CC(C)N(CC1=CC=CC=C1)C(=O)C(C)(C)C	DTXSID5041691	NO	NO	NO	NO	Low (Class I)	Cramer Class I	0.002495223	30	0.0842911288947581	NA	12.0229734977595	33.7810002932636	NA
Bentazone	25057-89-0	CC(C)N1C(=O)C2=C(NS1(=O)=O)C=CC=C2	DTXSID0023901	NO	NO	NO	NO	High (Class III)	Cramer Class III	0.002426649	1.5	0.00107722134631325	3.2	0.618136368300484	0.443913127243885	1318.69091904103
Buprofezin	69327-76-0	CC(C)N1C(SCN(C1=O)C1=CC=CC=C1)=NC(C)(C)C	DTXSID8034401	NO	NO	NO	NO	High (Class III)	Cramer Class III	0.000354473	1.5	0.0538130227530302	0.9	4.23163400315398	151.811344596148	2538.98040189239
3-(3,5-Dichlorophenyl)-N-(1-methylethyl)-2,4-dioxo-1-imidazolidinecarboxamide	36734-19-7	CC(C)NC(=O)N1CC(=O)N(C1=O)C1=CC(Cl)=CC(Cl)=C1	DTXSID3024154	NO	NO	NO	NO	High (Class III)	Cramer Class III	0.000110677	1.5	0.0133238668018194	1	13.5529513810457	120.385145981726	9035.30092069716
1,4-Bis(N-isopropylamino)anthraquinone	14233-37-5	CC(C)NC1=CC=C(NC(C)C)C2=C1C(=O)C1=CC=CC=C1C2=O	DTXSID2041250	YES	YES	NO	NO	High (Class III)	Genotoxic	0.004034878	0.0025	0.000198769047646663	NA	0.000619597420293749	0.049262715662447	NA
Deethylatrazine	6190-65-4	CC(C)NC1=NC(Cl)=NC(N)=N1	DTXSID5037494	YES	YES	NO	NO	High (Class III)	Genotoxic	0.001876762	0.0025	0.788386300478241	3.2	0.00133208153191508	420.077932352766	1705.0643608513
2,4-Bis(isopropylamino)-6-chloro-1,3,5-triazine	139-40-2	CC(C)NC1=NC(NC(C)C)=NC(Cl)=N1	DTXSID3021196	NO	NO	NO	NO	High (Class III)	Cramer Class III	0.00156294	1.5	0.0179596488570515	1.8	0.959729740105186	11.4909394199723	1151.67568812622
Isoproterenol hydrochloride	51-30-9	CC(C)NCC(O)C1=CC=C(O)C(O)=C1	DTXSID6025486	NO	NO	NO	NO	Low (Class I)	Cramer Class I	0.000154786	30	0.000608620381769866	NA	193.815978189242	3.93201182128788	NA
Alprenolol	13655-52-2	CC(C)NCC(O)COC1=C(CC=C)C=CC=C1	DTXSID0045127	YES	YES	NO	NO	Low (Class I)	Genotoxic	0.000329059	0.0025	2.20345816518271	NA	0.00759742173895867	6696.24038601804	NA
Atenolol	29122-68-7	CC(C)NCC(O)COC1=CC=C(CC(N)=O)C=C1	DTXSID2022628	NO	NO	NO	NO	Low (Class I)	Cramer Class I	0.001219503	30	40.7388787659036	NA	24.6001854853986	33406.1324702798	NA
Isopropanol	67-63-0	CC(C)O	DTXSID7020762	NO	NO	NO	NO	Low (Class I)	Cramer Class I	0.436678286	30	3.20405402695852	6.4	0.0687004620147291	7.33733306574011	14.6560985631422
Fenofibrate	49562-28-9	CC(C)OC(=O)C(C)(C)OC1=CC=C(C=C1)C(=O)C1=CC=C(Cl)C=C1	DTXSID2029874	NO	NO	NO	NO	High (Class III)	Cramer Class III	0.000188679	1.5	3.51591237208821	585.5	7.95001033501344	18634.3597967352	3103154.03410024
Chlorpropham	101-21-3	CC(C)OC(=O)NC1=CC=CC(Cl)=C1	DTXSID7020764	NO	NO	YES	NO	High (Class III)	Anti-cholinesterase	0.000690755	0.3	0.80159543976002	5	0.43430738829252	1160.4627396979	7238.45647154201
Oxadiazon	19666-30-9	CC(C)OC1=CC(N2N=C(OC2=O)C(C)(C)C)=C(Cl)C=C1Cl	DTXSID3024239	NO	NO	NO	NO	High (Class III)	Cramer Class III	0.00027045	1.5	0.000296935130610461	0.5	5.54631170271769	1.09792985990187	1848.77056757256
Flutolanil	66332-96-5	CC(C)OC1=CC(NC(=O)C2=C(C=CC=C2)C(F)(F)F)=CC=C1	DTXSID8024109	NO	NO	NO	NO	High (Class III)	Cramer Class III	0.000412734	1.5	0.0364347131962412	44	3.63430199595866	88.276500594187	106606.191881454
Bensulide	741-58-2	CC(C)OP(=S)(OC(C)C)SCCNS(=O)(=O)C1=CC=CC=C1	DTXSID9032329	NO	NO	NO	NO	High (Class III)	Cramer Class III	0.001034178	1.5	0.0419977140576384	0.5	1.45042729588137	40.6097538892129	483.475765293789
Bis(1-methylethyl) methylphosphonate	1445-75-6	CC(C)OP(C)(=O)OC(C)C	DTXSID5024051	YES	YES	NO	NO	High (Class III)	Genotoxic	0.019904605	0.0025	0.209310114738369	60	0.000125599076193675	10.5156628196525	3014.37782864819
4,4',4''-Ethane-1,1,1-triyltriphenol	27955-94-8	CC(C1=CC=C(O)C=C1)(C1=CC=C(O)C=C1)C1=CC=C(O)C=C1	DTXSID2037712	NO	NO	NO	NO	High (Class III)	Cramer Class III	0.000363907	1.5	0.033266021216405	100	4.12193225192151	91.4135238300031	274795.483461434
Cyproconazole	94361-06-5	CC(C1CC1)C(O)(CN1C=NC=N1)C1=CC=C(Cl)C=C1	DTXSID0032601	NO	NO	NO	NO	High (Class III)	Cramer Class III	0.000266149	1.5	0.00120615540823772	1	5.6359407700198	4.53188029351123	3757.29384667987
all-trans-Retinoic acid	302-79-4	CC(C=CC1=C(C)CCCC1(C)C)=CC=CC(C)=CC(O)=O	DTXSID7021239	NO	NO	NO	NO	Low (Class I)	Cramer Class I	8.66e-05	30	0.0185680678761014	NA	346.420323325635	214.411869239046	NA
4,4-Bis(4-hydroxyphenyl)valeric acid	126-00-1	CC(CCC(O)=O)(C1=CC=C(O)C=C1)C1=CC=C(O)C=C1	DTXSID0022436	NO	NO	NO	NO	High (Class III)	Cramer Class III	0.000955982	1.5	0.0364574902785243	NA	1.56906720001004	38.136168127145	NA
Pyriproxyfen	95737-68-1	CC(COC1=CC=C(OC2=CC=CC=C2)C=C1)OC1=NC=CC=C1	DTXSID1032640	NO	NO	NO	NO	High (Class III)	Cramer Class III	2.45e-05	1.5	0.050244415221495	10	61.2244897959184	2050.7924580202	408163.265306122
1,1,1-Trichloroethane	71-55-6	CC(Cl)(Cl)Cl	DTXSID0021381	NO	NO	NO	NO	High (Class III)	Cramer Class III	9.83e-05	1.5	1.11912577968368	50	15.2594099694812	11384.7993864057	508646.998982706
Bicalutamide	90357-06-5	CC(O)(CS(=O)(=O)C1=CC=C(F)C=C1)C(=O)NC1=CC(=C(C=C1)C#N)C(F)(F)F	DTXSID2022678	NO	NO	NO	NO	High (Class III)	Cramer Class III	0.000445932	1.5	0.00202050854601855	NA	3.36374155700869	4.53097904168921	NA
Sodium dehydroacetate	4418-26-2	CC(O)=C1C(=O)OC(C)=CC1=O	DTXSID7026029	YES	YES	NO	NO	High (Class III)	Genotoxic	0.0001638	0.0025	1.92847062815039e-05	50	0.0152625152625153	0.117733249581831	305250.305250305
Dichlorprop	120-36-5	CC(OC1=C(Cl)C=C(Cl)C=C1)C(O)=O	DTXSID0020440	NO	NO	NO	NO	High (Class III)	Cramer Class III	4.75e-05	1.5	0.00673010292711293	NA	31.5789473684211	141.686377412904	NA
2-(m-Chlorophenoxy)propionic acid	101-10-0	CC(OC1=CC(Cl)=CC=C1)C(O)=O	DTXSID9034232	NO	NO	NO	NO	High (Class III)	Cramer Class III	0.000371961	1.5	0.00245775864187345	98	4.03268084557252	6.60757079874893	263468.481910738
CP-671305	445295-04-5	CC(OC1=CC(F)=C(CNC(=O)C2=C(OC3=CC=C4OCOC4=C3)N=CC=C2)C=C1)C(O)=O	DTXSID6047282	NO	NO	NO	NO	High (Class III)	Cramer Class III	0.000103038	1.5	0.00663713840625974	1	14.5577359809003	64.4144723913483	9705.15732060017
Clodinafop-propargyl	105512-06-9	CC(OC1=CC=C(OC2=NC=C(Cl)C=C2F)C=C1)C(=O)OCC#C	DTXSID6032354	NO	NO	NO	NO	High (Class III)	Cramer Class III	0.002919155	1.5	0.220948951136725	0.031	0.513847329107225	75.6893522737659	10.619511468216
Fenpropathrin	39515-41-8	CC1(C)C(C(=O)OC(C#N)C2=CC=CC(OC3=CC=CC=C3)=C2)C1(C)C	DTXSID0024002	NO	NO	NO	NO	High (Class III)	Cramer Class III	0.00355946	1.5	0.327709475334954	2.5	0.421412236687587	92.0671886564124	702.353727812646
Cyfluthrin	68359-37-5	CC1(C)C(C=C(Cl)Cl)C1C(=O)OC(C#N)C1=CC=C(F)C(OC2=CC=CC=C2)=C1	DTXSID5035957	NO	NO	NO	NO	High (Class III)	Cramer Class III	9.78e-06	1.5	0.261001552141415	2.36	153.374233128834	26687.2752700833	241308.793456033
Permethrin	52645-53-1	CC1(C)C(C=C(Cl)Cl)C1C(=O)OCC1=CC(OC2=CC=CC=C2)=CC=C1	DTXSID8022292	NO	NO	NO	NO	High (Class III)	Cramer Class III	1.16e-05	1.5	9.60896307869957	5	129.310344827586	828358.886094791	431034.482758621
4-Hydroxy-2,2,6,6-tetramethylpiperidin-1-yl)oxidanyl	2226-96-2	CC1(C)CC(O)CC(C)(C)N1O	DTXSID4041280	NO	NO	NO	NO	High (Class III)	Cramer Class III	0.000767568	1.5	0.231857656828037	40	1.95422425114127	302.067903857426	52112.6466971004
2,3-Dihydro-2,2-dimethyl-7-benzofuranol	1563-38-8	CC1(C)CC2=C(O1)C(O)=CC=C2	DTXSID2027414	NO	NO	NO	NO	High (Class III)	Cramer Class III	0.000490125	1.5	0.0753872688318307	NA	3.06044376434583	153.812331204959	NA
Triticonazole	131983-72-7	CC1(C)CCC(=CC2=CC=C(Cl)C=C2)C1(O)CN1C=NC=N1	DTXSID0032655	NO	NO	NO	NO	High (Class III)	Cramer Class III	0.000191401	1.5	0.00705370492227073	2	7.83694965021081	36.8530202155199	10449.2662002811
Hydramethylnon	67485-29-4	CC1(C)CNC(NC1)=NN=C(C=CC1=CC=C(C=C1)C(F)(F)F)C=CC1=CC=C(C=C1)C(F)(F)F	DTXSID6023868	YES	YES	NO	NO	High (Class III)	Genotoxic	0.000272065	0.0025	0.00883747128092266	1	0.00918898057449507	32.4829407712225	3675.59222979803
Clomazone	81777-89-1	CC1(C)CON(CC2=C(Cl)C=CC=C2)C1=O	DTXSID1032355	NO	NO	NO	NO	High (Class III)	Cramer Class III	0.0020222	1.5	0.136431419299944	13.3	0.741766393037286	67.466827860718	6576.99535159727
5,5-Dimethyl-3-(alpha,alpha,alpha-trifluoro-4-nitro-m-tolyl)hydantoin	63612-50-0	CC1(C)NC(=O)N(C1=O)C1=CC(=C(C=C1)[N+]([O-])=O)C(F)(F)F	DTXSID3034165	YES	YES	NO	NO	High (Class III)	Genotoxic	0.000171791	0.0025	0.0118662782095943	NA	0.014552566781729	69.0739224382785	NA
Fenhexamid	126833-17-8	CC1(CCCCC1)C(=O)NC1=C(Cl)C(Cl)=C(O)C=C1	DTXSID3032549	NO	NO	NO	NO	High (Class III)	Cramer Class III	0.0009529	1.5	0.286198749158113	17	1.57414209255956	300.344998591787	17840.2770490083
17-Methyltestosterone	58-18-4	CC1(O)CCC2C3CCC4=CC(=O)CCC4(C)C3CCC12C	DTXSID1033664	YES	YES	NO	NO	High (Class III)	Genotoxic	0.000161088	0.0025	7.98521109990387e-05	NA	0.0155194676201828	0.495704900421128	NA
Vinclozolin	50471-44-8	CC1(OC(=O)N(C1=O)C1=CC(Cl)=CC(Cl)=C1)C=C	DTXSID4022361	NO	NO	YES	NO	High (Class III)	Anti-cholinesterase	0.001366192	0.3	0.174756661479155	2.2	0.219588461943856	127.915155028835	1610.31538758827
Famoxadone	131807-57-3	CC1(OC(=O)N(NC2=CC=CC=C2)C1=O)C1=CC=C(OC2=CC=CC=C2)C=C1	DTXSID8034588	YES	YES	YES	NO	High (Class III)	Genotoxic	0.000137769	0.0025	0.0293940718898049	1.2	0.0181463173863496	213.357663115831	8710.23234544782
Gibberellic acid	77-06-5	CC12C3C(C(O)=O)C45CC(=C)C(O)(C4)CCC5C3(OC1=O)C=CC2O	DTXSID0020656	NO	NO	NO	NO	High (Class III)	Cramer Class III	0.005266765	1.5	2.7560709462029	NA	0.284804809024135	523.29483966019	NA
Procymidone	32809-16-8	CC12CC1(C)C(=O)N(C2=O)C1=CC(Cl)=CC(Cl)=C1	DTXSID9033923	NO	NO	NO	NO	High (Class III)	Cramer Class III	0.001895103	1.5	0.0238320079447683	NA	0.791513706642858	12.5755739634037	NA
(-)-Ambroxide	6790-58-5	CC12CCC3C(C)(C)CCCC3(C)C1CCO2	DTXSID0047113	NO	NO	NO	NO	High (Class III)	Cramer Class III	0.000276233	1.5	0.155106376951508	800	5.43019841945025	561.505601979157	2896105.8237068
Estrone	53-16-7	CC12CCC3C(CCC4=C3C=CC(O)=C4)C1CCC2=O	DTXSID4022367	NO	NO	NO	NO	Low (Class I)	Cramer Class I	0.001964983	30	1.29152028764685e-06	NA	15.2673076560968	0.000657267919186503	NA
2,4-Dinitrotoluene	121-14-2	CC1=C(C=C(C=C1)[N+]([O-])=O)[N+]([O-])=O	DTXSID0020529	YES	YES	NO	NO	High (Class III)	Genotoxic	0.003077645	0.0025	0.0122007959091931	0.1	0.000812309411904232	3.96432853990408	32.4923764761693
2,6-Dinitrotoluene	606-20-2	CC1=C(C=CC=C1[N+]([O-])=O)[N+]([O-])=O	DTXSID5020528	YES	YES	NO	NO	High (Class III)	Genotoxic	0.010191364	0.0025	5.29331340346858	4	0.000245305731401606	519.392046390314	392.48917024257
Bifenthrin	82657-04-3	CC1=C(COC(=O)C2C(C=C(Cl)C(F)(F)F)C2(C)C)C=CC=C1C1=CC=CC=C1	DTXSID9020160	YES	YES	NO	NO	High (Class III)	Genotoxic	2.97e-05	0.0025	0.000199927506733654	1	0.0841750841750842	6.73156588328802	33670.0336700337
3-Chloro-4-methylaniline	95-74-9	CC1=C(Cl)C=C(N)C=C1	DTXSID0020286	YES	YES	NO	NO	High (Class III)	Genotoxic	0.021546144	0.0025	0.329261360104693	50000	0.000116030042312908	15.2816838179812	2320600.84625815
4-Chloro-3-methylphenol	59-50-7	CC1=C(Cl)C=CC(O)=C1	DTXSID4021717	NO	NO	NO	NO	High (Class III)	Cramer Class III	0.066866264	1.5	0.0455830266587206	30	0.0224328369833852	0.681704404162921	448.656739667705
Tefluthrin	79538-32-2	CC1=C(F)C(F)=C(COC(=O)C2C(C=C(Cl)C(F)(F)F)C2(C)C)C(F)=C1F	DTXSID5032577	YES	YES	NO	NO	High (Class III)	Genotoxic	0.000168366	0.0025	0.844254863865727	0.5	0.0148486036373139	5014.40233696665	2969.72072746279
4,4'-Methylenebis(o-toluidine)	838-88-0	CC1=C(N)C=CC(CC2=CC(C)=C(N)C=C2)=C1	DTXSID5020867	YES	YES	NO	NO	High (Class III)	Genotoxic	0.002733614	0.0025	0.458943675059808	NA	0.000914540238673053	167.888983250674	NA
2-Methylaniline	95-53-4	CC1=C(N)C=CC=C1	DTXSID1026164	YES	YES	NO	NO	Low (Class I)	Genotoxic	0.023217918	0.0025	0.297293781508949	225	0.000107675459961569	12.8044978670761	9690.79139654124
2-Methyl-4,6-dinitrophenol	534-52-1	CC1=C(O)C(=CC(=C1)[N+]([O-])=O)[N+]([O-])=O	DTXSID1022053	YES	YES	NO	NO	High (Class III)	Genotoxic	0.002129161	0.0025	0.000723109347933651	0.4	0.00117417142245232	0.339621732660729	187.867427592371
5-Amino-2-methylphenol	2835-95-2	CC1=C(O)C=C(N)C=C1	DTXSID9024489	YES	YES	NO	NO	Low (Class I)	Genotoxic	3.76e-05	0.0025	1.57456555485152	180	0.0664893617021277	41876.7434800935	4787234.04255319
o-Cresol	95-48-7	CC1=C(O)C=CC=C1	DTXSID8021808	NO	NO	NO	NO	Low (Class I)	Cramer Class I	0.10530054	30	0.161978621304295	30	0.284898823880675	1.5382506234469	284.898823880675
MCPA	94-74-6	CC1=C(OCC(O)=O)C=CC(Cl)=C1	DTXSID4024195	NO	NO	NO	NO	High (Class III)	Cramer Class III	0.001940684	1.5	0.00115531314005316	0.21	0.772923361041777	0.595312343510412	108.209270545849
Carboxin	5234-68-4	CC1=C(SCCO1)C(=O)NC1=CC=CC=C1	DTXSID0023951	YES	YES	NO	NO	High (Class III)	Genotoxic	0.000552284	0.0025	2.25719361974219	0.8	0.00452665657524028	4087.01613615856	1448.53010407689
7,12-Dimethylbenz(a)anthracene	57-97-6	CC1=C2C=CC=CC2=C(C)C2=C3C=CC=CC3=CC=C12	DTXSID1020510	YES	YES	NO	NO	High (Class III)	Genotoxic	0.000942043	0.0025	0.0737336237926537	NA	0.00265380667336841	78.2699131490322	NA
4-Methyl-2-tert-butylphenol	2409-55-4	CC1=CC(=C(O)C=C1)C(C)(C)C	DTXSID2020212	NO	NO	NO	NO	Low (Class I)	Cramer Class I	1.583708814	30	0.46658971582991	2400	0.0189428761997153	0.294618374100878	1515.43009597723
3-Nitrotoluene	99-08-1	CC1=CC(=CC=C1)[N+]([O-])=O	DTXSID5021831	YES	YES	NO	NO	High (Class III)	Genotoxic	0.000494475	0.0025	0.000561811766333818	172	0.00505586733404116	1.13617830291485	347843.672582031
3,3'-Dimethylbenzidine	119-93-7	CC1=CC(=CC=C1N)C1=CC=C(N)C(C)=C1	DTXSID5024059	YES	YES	NO	NO	High (Class III)	Genotoxic	0.001214465	0.0025	0.0209711728721363	NA	0.00205851959504803	17.2678281153728	NA
3,3'-Dimethylbenzidine dihydrochloride	119-93-7	CC1=CC(=CC=C1N)C1=CC=C(N)C(C)=C1	DTXSID6020511	YES	YES	NO	NO	High (Class III)	Genotoxic	0.000159699	0.0025	0.979984916943422	NA	0.0156544499339382	6136.44992732216	NA
1,2,4-Trimethylbenzene	95-63-6	CC1=CC(C)=C(C)C=C1	DTXSID6021402	NO	NO	NO	NO	Low (Class I)	Cramer Class I	0.175559304	30	0.130021994800657	600	0.170882427285084	0.740615802399494	3417.64854570169
2,4,6-Trimethylphenol	527-60-6	CC1=CC(C)=C(O)C(C)=C1	DTXSID7022049	NO	NO	NO	NO	Low (Class I)	Cramer Class I	1.981850136	30	0.16591054339085	10	0.0151373706089349	0.0837149794412356	5.04579020297829
Oxasulfuron	144651-06-9	CC1=CC(C)=NC(NC(=O)NS(=O)(=O)C2=C(C=CC=C2)C(=O)OC2COC2)=N1	DTXSID4034364	NO	NO	NO	NO	High (Class III)	Cramer Class III	0.00015923	1.5	0.117381774524739	1.3	9.42033536393896	737.183787758204	8164.2906487471
Pyrimethanil	53112-28-0	CC1=CC(C)=NC(NC2=CC=CC=C2)=N1	DTXSID8034877	NO	NO	NO	NO	High (Class III)	Cramer Class III	0.00017277	1.5	0.0286221143445203	17	8.68206285813509	165.665997247904	98396.7123921977
2,2'-Methylenebis(4-methyl-6-tert-butylphenol)	119-47-1	CC1=CC(CC2=CC(C)=CC(=C2O)C(C)(C)C)=C(O)C(=C1)C(C)(C)C	DTXSID4020870	NO	NO	NO	NO	High (Class III)	Cramer Class III	0.00046219	1.5	5.4543648827822	12.5	3.24541855081244	11801.1313156542	27045.1545901036
3-Methylaniline	108-44-1	CC1=CC(N)=CC=C1	DTXSID1026792	YES	YES	NO	NO	Low (Class I)	Genotoxic	0.001235315	0.0025	0.0826771301318186	30	0.00202377531236972	66.9279739433412	24285.3037484366
2-Tert-Butyl-5-methylphenol	88-60-8	CC1=CC(O)=C(C=C1)C(C)(C)C	DTXSID2026529	NO	NO	NO	NO	Low (Class I)	Cramer Class I	0.932971677	30	1.17313212660744	12.5	0.0321553169721786	1.25741451271027	13.3980487384077
Gemfibrozil	25812-30-0	CC1=CC(OCCCC(C)(C)C(O)=O)=C(C)C=C1	DTXSID0020652	NO	NO	NO	NO	Low (Class I)	Cramer Class I	0.000435001	30	0.527707761675229	NA	68.9653587003248	1213.11850242926	NA
6-Methylquinoline	91-62-3	CC1=CC2=CC=CN=C2C=C1	DTXSID3020887	NO	NO	NO	NO	High (Class III)	Cramer Class III	0.232176002	1.5	2.33643818829286	2.2	0.00646061602869706	10.0632200062299	9.47557017542235
2,3,6-Trimethylphenol	2416-94-6	CC1=CC=C(C)C(O)=C1C	DTXSID6022187	NO	NO	NO	NO	Low (Class I)	Cramer Class I	0.004304341	30	2.05502677705968	55	6.96970802266828	477.431220495699	12777.7980415585
4-Methylbenzophenone	134-84-9	CC1=CC=C(C=C1)C(=O)C1=CC=CC=C1	DTXSID9037741	NO	NO	NO	NO	High (Class III)	Cramer Class III	0.064157916	1.5	0.114678897937609	NA	0.0233798117756817	1.78744736561594	NA
4-Nitrotoluene	99-99-0	CC1=CC=C(C=C1)[N+]([O-])=O	DTXSID5023792	YES	YES	NO	NO	High (Class III)	Genotoxic	0.000604845	0.0025	0.262387365200755	25	0.00413329034711372	433.809265515554	41332.9034711372
C.I. Solvent Orange 7	3118-97-6	CC1=CC=C(N=NC2=C(O)C=CC3=CC=CC=C23)C(C)=C1	DTXSID5040706	YES	YES	NO	NO	High (Class III)	Genotoxic	0.000121018	0.0025	0.000226232964996602	30	0.0206580839214001	1.86941583067479	247897.007056801
p-Cresol	106-44-5	CC1=CC=C(O)C=C1	DTXSID7021869	NO	NO	NO	NO	Low (Class I)	Cramer Class I	1.521745209	30	2.77306120931648	5	0.0197142069661676	1.82229008701054	3.28570116102794
1,2-Dimethyl-3-nitrobenzene	83-41-0	CC1=CC=CC(=C1C)[N+]([O-])=O	DTXSID7025132	YES	YES	NO	NO	High (Class III)	Genotoxic	0.408799874	0.0025	0.000300548939532589	NA	6.11546176748577e-06	0.000735198219587976	NA
2,6-Dimethylaniline	87-62-7	CC1=CC=CC(C)=C1N	DTXSID8026307	NO	NO	NO	NO	Low (Class I)	Cramer Class I	0.00574886	30	0.00138144289506952	15	5.2184259140073	0.240298580078402	2609.21295700365
2,6-Dimethylphenol	576-26-1	CC1=CC=CC(C)=C1O	DTXSID9024063	NO	NO	NO	NO	Low (Class I)	Cramer Class I	1.034646933	30	1.90714421591974	0.06	0.0289953983751866	1.84328020998419	0.0579907967503732
o-Aminoazotoluene	97-56-3	CC1=CC=CC=C1N=NC1=CC(C)=C(N)C=C1	DTXSID1020069	YES	YES	NO	NO	High (Class III)	Genotoxic	0.001524461	0.0025	0.00652482473671839	NA	0.00163992388129313	4.28008636279865	NA
3'-Azido-3'-deoxythymidine	30516-87-1	CC1=CN(C2CC(N=[N+]=[N-])C(CO)O2)C(=O)N=C1O	DTXSID8020127	YES	YES	NO	NO	High (Class III)	Genotoxic	0.00128056	0.0025	0.805156193700431	60	0.00195227088148935	628.75319680486	46854.5011557444
Terbacil	5902-51-2	CC1=NC(=O)N(C(=O)C1Cl)C(C)(C)C	DTXSID8024317	NO	NO	NO	NO	High (Class III)	Cramer Class III	0.000749145	1.5	0.124662295003216	1.25	2.00228260216647	166.406096287389	1668.56883513872
Cyprodinil	121552-61-2	CC1=NC(NC2=CC=CC=C2)=NC(=C1)C1CC1	DTXSID1032359	NO	NO	NO	NO	High (Class III)	Cramer Class III	0.001342698	1.5	0.0589142689775502	2.7	1.11715367119039	43.8775279158457	2010.87660814271
Flumetsulam	98967-40-9	CC1=NC2=NC(=NN2C=C1)S(=O)(=O)NC1=C(F)C=CC=C1F	DTXSID4032615	NO	NO	NO	NO	High (Class III)	Cramer Class III	0.000128706	1.5	0.00824803856933165	100	11.6544683231551	64.0843361562915	776964.554877007
Sulfentrazone	122836-35-5	CC1=NN(C(=O)N1C(F)F)C1=CC(NS(C)(=O)=O)=C(Cl)C=C1Cl	DTXSID6032645	NO	NO	NO	NO	High (Class III)	Cramer Class III	2.7e-05	1.5	0.38708469006735	10	55.5555555555556	14336.4700024944	370370.37037037
Metamitron	41394-05-2	CC1=NN=C(C(=O)N1N)C1=CC=CC=C1	DTXSID7047568	YES	YES	NO	NO	High (Class III)	Genotoxic	0.000913017	0.0025	5.03632251381193	3	0.00273817464515995	5516.13224486721	3285.80957419194
Triazolam	28911-01-5	CC1=NN=C2CN=C(C3=C(Cl)C=CC=C3)C3=C(C=CC(Cl)=C3)N12	DTXSID6046763	NO	NO	NO	NO	High (Class III)	Cramer Class III	0.001007964	1.5	1.4855579873347	NA	1.48814838625189	1473.82048102382	NA
Alprazolam	28981-97-7	CC1=NN=C2CN=C(C3=CC=CC=C3)C3=CC(Cl)=CC=C3N12	DTXSID4022577	NO	NO	NO	NO	High (Class III)	Cramer Class III	0.0007943	1.5	0.718071837916987	NA	1.88845524361073	904.03101840235	NA
Hexythiazox	78587-05-0	CC1C(SC(=O)N1C(=O)NC1CCCCC1)C1=CC=C(Cl)C=C1	DTXSID7024299	NO	NO	NO	NO	High (Class III)	Cramer Class III	8.96e-05	1.5	0.121122115369663	2.5	16.7410714285714	1351.80932332213	27901.7857142857
Nootkatone	4674-50-4	CC1CC(=O)C=C2CCC(CC12C)C(C)=C	DTXSID8047050	YES	YES	NO	NO	High (Class III)	Genotoxic	0.021502215	0.0025	0.758210985784178	NA	0.000116267091553126	35.261994440302	NA
Dexamethasone	50-02-2	CC1CC2C3CCC4=CC(=O)C=CC4(C)C3(F)C(O)CC2(C)C1(O)C(=O)CO	DTXSID3020384	YES	YES	NO	NO	High (Class III)	Genotoxic	0.000213014	0.0025	0.000507082069147006	NA	0.0117363178007079	2.38051052581993	NA
Dexamethasone sodium phosphate	2392-39-4	CC1CC2C3CCC4=CC(=O)C=CC4(C)C3(F)C(O)CC2(C)C1(O)C(=O)COP(O)(O)=O	DTXSID3047429	YES	YES	NO	YES	High (Class III)	Genotoxic	0.000421452	0.0025	0.000911927175452924	NA	0.00593187361787345	2.16377470139642	NA
Pymetrozine	123312-89-0	CC1CN(N=CC2=CC=CN=C2)C(=O)N=N1	DTXSID2032637	YES	YES	NO	NO	High (Class III)	Genotoxic	0.000157985	0.0025	1.06395666749291	0.377	0.0158242871158654	6734.54231409884	2386.30249707251
Difenoconazole	119446-68-3	CC1COC(CN2C=NC=N2)(O1)C1=C(Cl)C=C(OC2=CC=C(Cl)C=C2)C=C1	DTXSID4032372	NO	NO	NO	NO	High (Class III)	Cramer Class III	4.6e-06	1.5	0.0240742680131255	0.96	326.086956521739	5233.53652459249	208695.652173913
Tamoxifen	10540-29-1	CCC(=C(C1=CC=CC=C1)C1=CC=C(OCCN(C)C)C=C1)C1=CC=CC=C1	DTXSID1034187	NO	NO	NO	NO	High (Class III)	Cramer Class III	0.000415672	1.5	4.78535546299184e-05	NA	3.60861448449739	0.115123353581474	NA
Tamoxifen citrate	10540-29-1	CCC(=C(C1=CC=CC=C1)C1=CC=C(OCCN(C)C)C=C1)C1=CC=CC=C1	DTXSID8021301	NO	NO	NO	NO	High (Class III)	Cramer Class III	0.020311844	1.5	0.000893129711133743	0.01	0.0738485388131181	0.0439708827585395	0.492323592087454
Tepraloxydim	149979-41-9	CCC(=NOCC=CCl)C1C(=O)CC(CC1=O)C1CCOCC1	DTXSID7034252	YES	YES	NO	NO	High (Class III)	Genotoxic	0.000223937	0.0025	0.000814629826276573	5	0.0111638541196854	3.63776341683854	22327.7082393709
N-(3,4-Dichlorophenyl)propanamide	709-98-8	CCC(=O)NC1=CC=C(Cl)C(Cl)=C1	DTXSID8022111	NO	NO	NO	NO	High (Class III)	Cramer Class III	0.000736708	1.5	0.260836576394409	5	2.03608485315756	354.056934897421	6786.9495105252
meso-Hexestrol	84-16-2	CCC(C(CC)C1=CC=C(O)C=C1)C1=CC=C(O)C=C1	DTXSID2022381	NO	NO	NO	NO	High (Class III)	Cramer Class III	0.001206083	1.5	2.1488730987844e-06	NA	1.24369550022677	0.00178169586901101	NA
Simvastatin	79902-63-9	CCC(C)(C)C(=O)OC1CC(C)C=C2C=CC(C)C(CCC3CC(O)CC(=O)O3)C12	DTXSID0023581	NO	NO	NO	NO	High (Class III)	Cramer Class III	0.002916862	1.5	0.0265218411522166	NA	0.51425127414324	9.09259373676802	NA
2,5-Bis(2-methylbutan-2-yl)benzene-1,4-diol	79-74-3	CCC(C)(C)C1=CC(O)=C(C=C1O)C(C)(C)CC	DTXSID5044992	NO	NO	NO	NO	Low (Class I)	Cramer Class I	0.002629759	30	0.0771696943236702	15	11.4078894681984	29.3447781046363	5703.94473409921
4-(2-Methylbutan-2-yl)phenol	80-46-6	CCC(C)(C)C1=CC=C(O)C=C1	DTXSID8021771	NO	NO	NO	NO	Low (Class I)	Cramer Class I	0.037573185	30	0.013065604785335	50	0.798441761059117	0.347737483136842	1330.73626843186
tert-Amyl methyl ether	994-05-8	CCC(C)(C)OC	DTXSID8024521	NO	NO	NO	NO	High (Class III)	Cramer Class III	0.032115087	1.5	6.27828776154944	125	0.046707019663375	195.493406620678	3892.25163861459
Bisphenol B	77-40-7	CCC(C)(C1=CC=C(O)C=C1)C1=CC=C(O)C=C1	DTXSID4022442	NO	NO	NO	NO	High (Class III)	Cramer Class III	0.005419182	1.5	0.00183454672428905	NA	0.276794542054502	0.33852834695145	NA
Isoxaben	82558-50-7	CCC(C)(CC)C1=NOC(NC(=O)C2=C(OC)C=CC=C2OC)=C1	DTXSID8024159	NO	NO	NO	NO	High (Class III)	Cramer Class III	2.04e-05	1.5	0.03266935676949	0.25	73.5294117647059	1601.43905732794	12254.9019607843
Zoxamide	156052-68-5	CCC(C)(NC(=O)C1=CC(Cl)=C(C)C(Cl)=C1)C(=O)CCl	DTXSID9032581	YES	YES	NO	NO	High (Class III)	Genotoxic	0.000217917	0.0025	0.00123199233684163	50	0.0114722577862214	5.65349347155855	229445.155724427
Methyl ethyl ketone	78-93-3	CCC(C)=O	DTXSID3021516	NO	NO	NO	NO	Low (Class I)	Cramer Class I	0.00339287	30	0.0861800114975892	497	8.84207175635966	25.4003281875195	146483.655430358
Dinoseb	88-85-7	CCC(C)C1=CC(=CC(=C1O)[N+]([O-])=O)[N+]([O-])=O	DTXSID3020207	YES	YES	NO	NO	High (Class III)	Genotoxic	0.061469977	0.0025	0.000215331790357391	1	4.06702608657231e-05	0.00350304003460731	16.2681043462892
4-(Butan-2-yl)phenol	99-71-8	CCC(C)C1=CC=C(O)C=C1	DTXSID7022332	NO	NO	NO	NO	Low (Class I)	Cramer Class I	0.51428007	30	0.0779440598143513	NA	0.058333973548693	0.151559557449604	NA
1-(2-Chlorophenyl)-N-methyl-N-(1-methylpropyl)-3-isoquinolinecarboxamide	85532-75-8	CCC(C)N(C)C(=O)C1=CC2=C(C=CC=C2)C(=N1)C1=CC=CC=C1Cl	DTXSID7041097	NO	NO	NO	NO	High (Class III)	Cramer Class III	0.000101991	1.5	0.146585411773198	NA	14.7071800452981	1437.23869530839	NA
Bromacil	314-40-9	CCC(C)N1C(=O)N=C(C)C(Br)C1=O	DTXSID4022020	NO	NO	NO	NO	High (Class III)	Cramer Class III	0.000306029	1.5	0.029505673869039	1.96	4.90149626342602	96.4146334793077	6404.62178420999
Butralin	33629-47-9	CCC(C)NC1=C(C=C(C=C1[N+]([O-])=O)C(C)(C)C)[N+]([O-])=O	DTXSID3032337	YES	YES	NO	NO	High (Class III)	Genotoxic	0.000944555	0.0025	0.0891002733355264	10	0.0026467489982055	94.3304236762564	10586.995992822
Icaridin	119515-38-7	CCC(C)OC(=O)N1CCCCC1CCO	DTXSID0034227	YES	YES	YES	NO	High (Class III)	Genotoxic	3.42e-05	0.0025	0.645180244096254	301	0.0730994152046784	18864.9194180191	8801169.59064328
Pendimethalin	40487-42-1	CCC(CC)NC1=C(C=C(C)C(C)=C1[N+]([O-])=O)[N+]([O-])=O	DTXSID7024245	YES	YES	NO	NO	High (Class III)	Genotoxic	0.000196231	0.0025	0.0522969871549442	10	0.0127400869383533	266.507265187173	50960.3477534131
Amobarbital	57-43-2	CCC1(CCC(C)C)C(=O)NC(=O)NC1=O	DTXSID9020081	NO	NO	NO	NO	High (Class III)	Cramer Class III	0.000159788	1.5	3.59066427289048	NA	9.38743835582146	22471.4263454733	NA
Metolachlor	51218-45-2	CCC1=C(N(C(C)COC)C(=O)CCl)C(C)=CC=C1	DTXSID4022448	YES	YES	NO	NO	High (Class III)	Genotoxic	1.58e-06	0.0025	0.0641456831285306	8.77	1.58227848101266	40598.5336256523	5550632.9113924
2-tert-Butyl-4-ethylphenol	96-70-8	CCC1=CC(=C(O)C=C1)C(C)(C)C	DTXSID4044581	NO	NO	NO	NO	Low (Class I)	Cramer Class I	0.001276194	30	3.73867510157895	NA	23.5073977780808	2929.5507591941	NA
2,2'-Methylenebis(ethyl-6-tert-butylphenol)	88-24-4	CCC1=CC(CC2=C(O)C(=CC(CC)=C2)C(C)(C)C)=C(O)C(=C1)C(C)(C)C	DTXSID7038864	NO	NO	NO	NO	High (Class III)	Cramer Class III	1.754792334	1.5	0.00193782593684651	30	0.000854802001887478	0.00110430499341725	17.0960400377496
4,4'-Methylenebis(2,6-diethylaniline)	13680-35-8	CCC1=CC(CC2=CC(CC)=C(N)C(CC)=C2)=CC(CC)=C1N	DTXSID4048191	NO	NO	NO	NO	High (Class III)	Cramer Class III	0.002976707	1.5	0.0471242407467324	10	0.503912544969995	15.8309973896431	3359.41696646664
Tebufenozide	112410-23-8	CCC1=CC=C(C=C1)C(=O)NN(C(=O)C1=CC(C)=CC(C)=C1)C(C)(C)C	DTXSID4034948	YES	YES	NO	NO	High (Class III)	Genotoxic	8.48e-05	0.0025	0.0314585008340063	0.8	0.0294811320754717	370.97288719347	9433.96226415094
2,6-Diethylaniline	579-66-8	CCC1=CC=CC(CC)=C1N	DTXSID6027218	NO	NO	NO	NO	Low (Class I)	Cramer Class I	2.753181927	30	0.284642999902522	NA	0.0108964829769493	0.103386920098187	NA
Alachlor	15972-60-8	CCC1=CC=CC(CC)=C1N(COC)C(=O)CCl	DTXSID1022265	YES	YES	NO	NO	High (Class III)	Genotoxic	1.37e-06	0.0025	0.0964398787212103	0.5	1.82481751824818	70394.0720592776	364963.503649635
Ethylbenzene	100-41-4	CCC1=CC=CC=C1	DTXSID3020596	NO	NO	NO	NO	Low (Class I)	Cramer Class I	0.72210641	30	0.884237065461554	12	0.0415451235227229	1.22452460359901	16.6180494090892
Imazethapyr	81335-77-5	CCC1=CN=C(C2=NC(C)(C(C)C)C(=O)N2)C(=C1)C(O)=O	DTXSID3024287	NO	NO	NO	NO	High (Class III)	Cramer Class III	0.000240921	1.5	0.060863607619034	25	6.22610731318565	252.628901669153	103768.455219761
Pioglitazone hydrochloride	112529-15-4	CCC1=CN=C(CCOC2=CC=C(CC3SC(=O)NC3=O)C=C2)C=C1	DTXSID3044203	NO	NO	NO	NO	High (Class III)	Cramer Class III	0.002311071	1.5	0.0216860975973024	NA	0.64904972629573	9.38357047330107	NA
Pyrimethamine	58-14-0	CCC1=NC(N)=NC(N)=C1C1=CC=C(Cl)C=C1	DTXSID9021217	YES	YES	NO	NO	High (Class III)	Genotoxic	0.00021316	0.0025	0.0567650651874329	2.7	0.0117282792268718	266.302613939918	12666.5415650216
Tebufenpyrad	119168-77-3	CCC1=NN(C)C(C(=O)NCC2=CC=C(C=C2)C(C)(C)C)=C1Cl	DTXSID0034223	NO	NO	NO	NO	High (Class III)	Cramer Class III	0.000726339	1.5	0.00214891041650993	0.7	2.06515139624886	2.95855023137946	963.737318249467
Cyclosporin A	59865-13-3	CCC1NC(=O)C(C(O)C(C)CC=CC)N(C)C(=O)C(C(C)C)N(C)C(=O)C(CC(C)C)N(C)C(=O)C(CC(C)C)N(C)C(=O)C(C)NC(=O)C(C)NC(=O)C(CC(C)C)N(C)C(=O)C(NC(=O)C(CC(C)C)N(C)C(=O)CN(C)C1=O)C(C)C	DTXSID0020365	NO	NO	NO	NO	High (Class III)	Cramer Class III	0.000624177	1.5	0.0445475608242319	NA	2.40316448699648	71.3700774367398	NA
Sethoxydim	74051-80-2	CCCC(=NOCC)C1C(=O)CC(CC(C)SCC)CC1=O	DTXSID9024304	NO	NO	NO	NO	High (Class III)	Cramer Class III	0.000507405	1.5	0.0132069455215845	12	2.95621840541579	26.0284102868212	23649.7472433263
Valproic acid	99-66-1	CCCC(CCC)C(O)=O	DTXSID6023733	NO	NO	NO	NO	Low (Class I)	Cramer Class I	0.01144034	30	0.00614856724209219	90	2.62229968689742	0.537446198460202	7866.89906069225
2-Methoxy-4-propylphenol	2785-87-7	CCCC1=CC(OC)=C(O)C=C1	DTXSID2047199	NO	NO	NO	NO	Low (Class I)	Cramer Class I	0.038482546	30	2.78393887368246	67	0.779574199690426	72.3428973146024	1741.04904597528
4-Propylaniline	2696-84-6	CCCC1=CC=C(N)C=C1	DTXSID5048180	YES	YES	NO	NO	Low (Class I)	Genotoxic	0.004471272	0.0025	0.00789343282971591	NA	0.00055912500961695	1.76536628273026	NA
6-Propyl-2-thiouracil	51-52-5	CCCC1=NC(=S)NC(=O)C1	DTXSID5021209	NO	NO	NO	NO	High (Class III)	Cramer Class III	0.000333471	1.5	0.227260428746524	1.35	4.49814226724363	681.499826811099	4048.32804051927
Propiconazole	60207-90-1	CCCC1COC(CN2C=NC=N2)(O1)C1=C(Cl)C=C(Cl)C=C1	DTXSID8024280	NO	NO	NO	NO	High (Class III)	Cramer Class III	0.000101439	1.5	0.103289674113767	1.575	14.7872120190459	1018.24420699896	15526.5726199982
Triethylene glycol bis(2-ethylhexanoate)	94-28-0	CCCCC(CC)C(=O)OCCOCCOCCOC(=O)C(CC)CCCC	DTXSID3026564	NO	NO	NO	NO	Low (Class I)	Cramer Class I	0.185820268	30	0.167748114560723	120	0.16144632834132	0.902743906066928	645.785313365278
2-Ethylhexanoic acid	149-57-5	CCCCC(CC)C(O)=O	DTXSID9025293	NO	NO	NO	NO	Low (Class I)	Cramer Class I	0.003828277	30	0.00932135189987645	25	7.83642353988491	2.43486871505809	6530.3529499041
Octylbicycloheptenedicarboximide	113-48-4	CCCCC(CC)CN1C(=O)C2C3CC(C=C3)C2C1=O	DTXSID6032562	NO	NO	NO	NO	High (Class III)	Cramer Class III	0.000107272	1.5	0.00101366849626193	7.5	13.9831456484451	9.44951614831396	69915.7282422254
Di(2-ethylhexyl) phthalate	117-81-7	CCCCC(CC)COC(=O)C1=C(C=CC=C1)C(=O)OCC(CC)CCCC	DTXSID5020607	NO	NO	NO	NO	Low (Class I)	Cramer Class I	0.454648243	30	0.000861898599455045	1.1	0.0659850784906695	0.00189574822453464	2.41945287799122
Bis(2-ethylhexyl)hexanedioate	103-23-1	CCCCC(CC)COC(=O)CCCCC(=O)OCC(CC)CCCC	DTXSID0020606	NO	NO	NO	NO	Low (Class I)	Cramer Class I	7.453277515	30	2.40718863586716	160	0.00402507486667763	0.322970482586031	21.467065955614
Bis(2-ethylhexyl) nonanedioate	103-24-2	CCCCC(CC)COC(=O)CCCCCCCC(=O)OCC(CC)CCCC	DTXSID3026697	NO	NO	NO	NO	Low (Class I)	Cramer Class I	140.7432571	30	880.468379966383	300	0.00021315408367084	6.25584769109612	2.1315408367084
Myclobutanil	88671-89-0	CCCCC(CN1C=NC=N1)(C#N)C1=CC=C(Cl)C=C1	DTXSID8024315	NO	NO	NO	NO	High (Class III)	Cramer Class III	4.23e-05	1.5	0.131949498514038	0.25	35.4609929078014	3119.3734873295	5910.16548463357
Hexaconazole	79983-71-4	CCCCC(O)(CN1C=NC=N1)C1=CC=C(Cl)C=C1Cl	DTXSID4034653	NO	NO	NO	NO	High (Class III)	Cramer Class III	0.000103253	1.5	0.0179431713073448	0.47	14.5274229320213	173.778692215672	4551.92585203336
4-Butylaniline	104-13-2	CCCCC1=CC=C(N)C=C1	DTXSID8021856	YES	YES	NO	NO	Low (Class I)	Genotoxic	0.009092059	0.0025	0.62551981782122	NA	0.000274965219649367	68.7984776408974	NA
4-Butylphenol	1638-22-8	CCCCC1=CC=C(O)C=C1	DTXSID3047425	NO	NO	NO	NO	Low (Class I)	Cramer Class I	0.077371395	30	0.290329576594046	NA	0.387740197782397	3.75241491502184	NA
4-Pentylaniline	33228-44-3	CCCCCC1=CC=C(N)C=C1	DTXSID0040707	YES	YES	NO	NO	Low (Class I)	Genotoxic	0.004942773	0.0025	0.0394932589771045	NA	0.000505788956927619	7.99010170548082	NA
Fluroxypyr-meptyl	81406-37-3	CCCCCCC(C)OC(=O)COC1=NC(F)=C(Cl)C(N)=C1Cl	DTXSID5034303	NO	NO	NO	NO	High (Class III)	Cramer Class III	0.000392007	1.5	0.00240155463489992	100	3.82646228256128	6.12630548663651	255097.485504085
2-(Phenylmethylene)octanal	101-86-0	CCCCCCC(C=O)=CC1=CC=CC=C1	DTXSID4026684	NO	NO	NO	NO	Low (Class I)	Cramer Class I	0.349534502	30	0.0771072988092968	NA	0.0858284370451075	0.220599964719067	NA
4-Hexylaniline	33228-45-4	CCCCCCC1=CC=C(N)C=C1	DTXSID5040708	YES	YES	NO	NO	Low (Class I)	Genotoxic	0.001967567	0.0025	0.197613785036085	NA	0.001270604762125	100.435606531358	NA
Octane	111-65-9	CCCCCCCC	DTXSID0026882	NO	NO	NO	NO	Low (Class I)	Cramer Class I	0.521060181	30	5.75279297358344e-06	NA	0.0575749233849055	1.1040553823443e-05	NA
Octanoic acid	124-07-2	CCCCCCCC(O)=O	DTXSID3021645	NO	NO	NO	NO	Low (Class I)	Cramer Class I	0.105940012	30	0.000147273085962642	200	0.2831791259378	0.00139015545856878	1887.86083958533
4-Heptylphenol	1987-50-4	CCCCCCCC1=CC=C(O)C=C1	DTXSID2037714	NO	NO	NO	NO	Low (Class I)	Cramer Class I	0.002608481	30	0.0211874195218425	NA	11.500946336201	8.12251249744297	NA
5-Heptyldihydro-2(3H)-furanone	104-67-6	CCCCCCCC1CCC(=O)O1	DTXSID4034287	NO	NO	NO	NO	Intermediate (Class II)	Cramer Class II	0.00217115	9	0.41691388527354	3	4.14526863643691	192.024450302162	1381.75621214564
Nonane	111-84-2	CCCCCCCCC	DTXSID9025796	NO	NO	NO	NO	Low (Class I)	Cramer Class I	2.82e-05	30	0.0536677309570297	100	1063.82978723404	1903.11102684502	3546099.29078014
4-Octylphenol	1806-26-4	CCCCCCCCC1=CC=C(O)C=C1	DTXSID9022312	NO	NO	NO	NO	Low (Class I)	Cramer Class I	0.002029953	30	0.0614048384630224	NA	14.7786672893412	30.2493892533583	NA
Oleyl sarcosine	110-25-8	CCCCCCCCC=CCCCCCCCC(=O)N(C)CC(O)=O	DTXSID5042243	NO	NO	NO	NO	High (Class III)	Cramer Class III	7.777485512	1.5	5.31095478565774	1000	0.000192864390127841	0.682862703821612	128.576260085227
Decane	124-18-5	CCCCCCCCCC	DTXSID6024913	NO	NO	NO	NO	Low (Class I)	Cramer Class I	0.073167279	30	0.000260129164587807	750	0.410019347582954	0.00355526634505306	10250.4836895739
N-Dodecanoyl-N-methylglycine	97-78-9	CCCCCCCCCCCC(=O)N(C)CC(O)=O	DTXSID7042011	NO	NO	NO	NO	High (Class III)	Cramer Class III	0.001346531	1.5	0.150603816451862	250	1.11397361070781	111.845784799505	185662.268451302
Methyl dodecanoate	111-82-0	CCCCCCCCCCCC(=O)OC	DTXSID5026889	NO	NO	NO	NO	Low (Class I)	Cramer Class I	2.102331861	30	2.16703454688034	1000	0.0142698688806106	1.03077662812453	475.662296020352
Tridemorph	24602-86-6	CCCCCCCCCCCCCN1CC(C)OC(C)C1	DTXSID3041376	NO	NO	NO	NO	High (Class III)	Cramer Class III	0.003384512	1.5	0.0278105393457774	31.3	0.443195355785413	8.2170012532907	9248.00975738895
N,N-Dimethyldodecan-1-amine	112-18-5	CCCCCCCCCCCCN(C)C	DTXSID1026906	NO	NO	NO	NO	Low (Class I)	Cramer Class I	0.087621858	30	0.116091889497937	50	0.342380322498982	1.32491928552733	570.633870831637
1-Dodecyl-2-pyrrolidinone	2687-96-9	CCCCCCCCCCCCN1CCCC1=O	DTXSID4042206	NO	NO	NO	NO	High (Class III)	Cramer Class III	2.196129579	1.5	0.179396262494543	30	0.000683019806455601	0.0816874669919207	13.660396129112
Laurocapram	59227-89-3	CCCCCCCCCCCCN1CCCCCC1=O	DTXSID0042086	NO	NO	NO	NO	High (Class III)	Cramer Class III	0.005010265	1.5	1.32636186084614	NA	0.299385361852118	264.728883770846	NA
Lauryl gallate	1166-52-5	CCCCCCCCCCCCOC(=O)C1=CC(O)=C(O)C(O)=C1	DTXSID0048189	NO	NO	NO	NO	Low (Class I)	Cramer Class I	0.015850704	30	0.000735670093730267	NA	1.89266041432608	0.0464124554802277	NA
Dodecyltrimethylammonium chloride	112-00-5	CCCCCCCCCCCC[N+](C)(C)C	DTXSID1026900	NO	NO	NO	NO	High (Class III)	Cramer Class III	0.106412132	1.5	0.193712300473489	NA	0.0140961370833168	1.82039676146597	NA
Didecyldimethylammonium chloride	7173-51-5	CCCCCCCCCC[N+](C)(C)CCCCCCCCCC	DTXSID9032537	NO	NO	NO	NO	High (Class III)	Cramer Class III	0.00209066	1.5	0.000701276230994351	1	0.717476777668296	0.335432940312797	478.317851778864
N,N-Dimethyloctylamine	7378-99-6	CCCCCCCCN(C)C	DTXSID2036299	NO	NO	NO	NO	Low (Class I)	Cramer Class I	0.166321123	30	0.103009654390899	150	0.180373962482204	0.619341984546957	901.869812411019
Octhilinone	26530-20-1	CCCCCCCCN1SC=CC1=O	DTXSID1025805	NO	NO	NO	NO	High (Class III)	Cramer Class III	0.002559195	1.5	0.0142653286924701	NA	0.586121807834104	5.57414682838554	NA
Di-n-octyl phthalate	117-84-0	CCCCCCCCOC(=O)C1=C(C=CC=C1)C(=O)OCCCCCCCC	DTXSID1021956	NO	NO	NO	NO	Low (Class I)	Cramer Class I	0.000249979	30	0.000590930709834385	36.8	120.010080846791	2.36392140873587	147212.36583873
Octabenzone	1843-05-6	CCCCCCCCOC1=CC(O)=C(C=C1)C(=O)C1=CC=CC=C1	DTXSID9027441	NO	NO	NO	NO	High (Class III)	Cramer Class III	0.190074824	1.5	144.388971067409	523.9	0.00789162903552129	759.642797656407	2756.2829678064
Triethoxyoctylsilane	2943-75-1	CCCCCCCC[Si](OCC)(OCC)OCC	DTXSID2029246	NO	NO	NO	NO	High (Class III)	Cramer Class III	0.000406123	1.5	0.116343344633911	150	3.69346232545313	286.473173481707	369346.232545313
Hexyl salicylate	6259-76-3	CCCCCCOC(=O)C1=C(O)C=CC=C1	DTXSID4038924	NO	NO	NO	NO	Low (Class I)	Cramer Class I	0.06514938	30	0.840394286283904	46.9	0.460480207179255	12.8994978353425	719.884057223568
4-Hexyloxyaniline	39905-57-2	CCCCCCOC1=CC=C(N)C=C1	DTXSID4022288	YES	YES	NO	NO	Low (Class I)	Genotoxic	0.001416918	0.0025	1.52198063148142	NA	0.00176439285830232	1074.1487026641	NA
4-(Hexyloxy)phenol	18979-55-0	CCCCCCOC1=CC=C(O)C=C1	DTXSID4048195	NO	NO	NO	NO	Low (Class I)	Cramer Class I	0.003886893	30	0.0225198294993611	NA	7.71824693913622	5.7937868367771	NA
Dipentyl phthalate	131-18-0	CCCCCOC(=O)C1=C(C=CC=C1)C(=O)OCCCCC	DTXSID5031131	NO	NO	NO	NO	Low (Class I)	Cramer Class I	0.009088952	30	9.41337073937161	4.79	3.30071057697301	1035.6937454804	527.013455456691
Pebulate	1114-71-2	CCCCN(CC)C(=O)SCCC	DTXSID8021199	YES	YES	NO	NO	High (Class III)	Genotoxic	0.049559655	0.0025	0.170455337596056	NA	5.04442575316555e-05	3.4393971789363	NA
Benfluralin	1861-40-1	CCCCN(CC)C1=C(C=C(C=C1[N+]([O-])=O)C(F)(F)F)[N+]([O-])=O	DTXSID3023899	YES	YES	NO	NO	High (Class III)	Genotoxic	0.000668279	0.0025	0.241892690500415	5	0.00374095250636336	361.963626719402	7481.90501272672
N-Nitrosodibutylamine	924-16-3	CCCCN(CCCC)N=O	DTXSID2021026	YES	YES	NO	NO	High (Class III)	Genotoxic	0.045572482	0.0025	0.743967464511331	NA	5.48576660801578e-05	16.3249274970657	NA
Carbosulfan	55285-14-8	CCCCN(CCCC)SN(C)C(=O)OC1=C2OC(C)(C)CC2=CC=C1	DTXSID5023950	NO	NO	YES	NO	High (Class III)	Anti-cholinesterase	2.44e-07	0.3	0.312130481218749	2	1229.50819672131	1279223.2836834	8196721.31147541
3-Iodo-2-propynyl-N-butylcarbamate	55406-53-6	CCCCNC(=O)OCC#CI	DTXSID0028038	YES	YES	YES	NO	High (Class III)	Genotoxic	0.005654435	0.0025	26.566312427113	10	0.000442130822973471	4698.31423070793	1768.52329189389
Fluazifop-butyl	69806-50-4	CCCCOC(=O)C(C)OC1=CC=C(OC2=CC=C(C=N2)C(F)(F)F)C=C1	DTXSID3034612	NO	NO	NO	NO	High (Class III)	Cramer Class III	0.000347343	1.5	0.165347213485646	0.605	4.31849785370657	476.034391036082	1741.79413432832
Fluazifop-P-butyl	69806-50-4	CCCCOC(=O)C(C)OC1=CC=C(OC2=CC=C(C=N2)C(F)(F)F)C=C1	DTXSID0034855	NO	NO	NO	NO	High (Class III)	Cramer Class III	3.16e-05	1.5	1.11846779287442	0.5	47.4683544303797	35394.5504074184	15822.7848101266
Monobutyl phthalate	131-70-4	CCCCOC(=O)C1=C(C=CC=C1)C(O)=O	DTXSID4040002	NO	NO	NO	NO	Low (Class I)	Cramer Class I	0.001967293	30	0.0810756429636535	NA	15.2493807480635	41.2117782982268	NA
4-Hydroxybenzoic acid butyl ester	94-26-8	CCCCOC(=O)C1=CC=C(O)C=C1	DTXSID3020209	NO	NO	NO	NO	Low (Class I)	Cramer Class I	0.001622567	30	0.236990845126291	50	18.4892210922569	146.059204412693	30815.3684870948
Butyl benzoate	136-60-7	CCCCOC(=O)C1=CC=CC=C1	DTXSID8040694	NO	NO	NO	NO	Low (Class I)	Cramer Class I	0.159016401	30	1.67831119026753	1000	0.188659784848231	10.5543276021417	6288.65949494103
1,2-Benzenedicarboxylic acid, dibutyl ester	84-74-2	CCCCOC(=O)C1=CC=CC=C1C(=O)OCCCC	DTXSID2021781	NO	NO	NO	NO	Low (Class I)	Cramer Class I	0.000171172	30	0.257774122994547	0.11	175.262309256187	1505.93626875042	642.628467272685
Acetyl tributyl citrate	77-90-7	CCCCOC(=O)CC(CC(=O)OCCCC)(OC(C)=O)C(=O)OCCCC	DTXSID2026446	NO	NO	NO	NO	Low (Class I)	Cramer Class I	0.000409661	30	1.05942472953832	100	73.2312814741945	2586.10101898476	244104.271580648
Dibutyl adipate	105-99-7	CCCCOC(=O)CCCCC(=O)OCCCC	DTXSID2021866	NO	NO	NO	NO	Low (Class I)	Cramer Class I	36.05792649	30	0.00831509573306656	300	0.000831994596481302	0.000230603823971204	8.31994596481302
Dibutyl decanedioate	109-43-3	CCCCOC(=O)CCCCCCCCC(=O)OCCCC	DTXSID1041847	NO	NO	NO	NO	Low (Class I)	Cramer Class I	0.004509096	30	2.42824752092276	200	6.65321829475354	538.522027679775	44354.7886316903
4-Butyloxyaniline	4344-55-2	CCCCOC1=CC=C(N)C=C1	DTXSID4048199	YES	YES	NO	NO	Low (Class I)	Genotoxic	0.001694297	0.0025	1.56946964065223	NA	0.00147553823208092	926.324983549063	NA
2-Butoxyethanol	111-76-2	CCCCOCCO	DTXSID1024097	NO	NO	NO	NO	Low (Class I)	Cramer Class I	1.492710622	30	0.965041509517712	36	0.0200976663245048	0.646502741586113	24.1171995894058
Piperonyl butoxide	51-03-6	CCCCOCCOCCOCC1=CC2=C(OCO2)C=C1CCC	DTXSID1021166	NO	NO	NO	NO	High (Class III)	Cramer Class III	0.001142811	1.5	0.144834748224718	15.5	1.31255299432715	126.735521643315	13563.0476080472
Butachlor	23184-66-9	CCCCOCN(C(=O)CCl)C1=C(CC)C=CC=C1CC	DTXSID3034402	YES	YES	NO	NO	High (Class III)	Genotoxic	0.000316727	0.0025	0.132623841474466	3.65	0.00789323297350715	418.732351439775	11524.1201413204
Tributyl phosphate	126-73-8	CCCCOP(=O)(OCCCC)OCCCC	DTXSID3021986	YES	YES	NO	YES	High (Class III)	Genotoxic	0.023803326	0.0025	0.00060011866653789	8	0.000105027339456679	0.0252115467619059	336.087486261374
Tribufos	78-48-8	CCCCSP(=O)(SCCCC)SCCCC	DTXSID1024174	NO	NO	NO	NO	High (Class III)	Cramer Class III	0.000456054	1.5	1.80946728547466	0.1	3.28908418739886	3967.66015751349	219.272279159924
Tetrabutylammonium bromide	1643-19-2	CCCC[N+](CCCC)(CCCC)CCCC	DTXSID4044400	NO	NO	NO	NO	High (Class III)	Cramer Class III	0.005461745	1.5	0.0761578967176208	180	0.274637501384631	13.9438763101574	32956.5001661557
Spiroxamine	118134-30-8	CCCN(CC)CC1COC2(CCC(CC2)C(C)(C)C)O1	DTXSID1034212	NO	NO	NO	NO	High (Class III)	Cramer Class III	0.000372699	1.5	0.000684805865099751	0.66	4.02469553178302	1.83742340360385	1770.86603398453
EPTC	759-94-4	CCCN(CCC)C(=O)SCC	DTXSID1024091	YES	YES	NO	NO	High (Class III)	Genotoxic	0.019389095	0.0025	0.002457671640187	2.5	0.000128938457416398	0.126755356048697	128.938457416398
Prodiamine	29091-21-2	CCCN(CCC)C1=C(C(N)=C(C=C1[N+]([O-])=O)C(F)(F)F)[N+]([O-])=O	DTXSID1034210	YES	YES	NO	NO	High (Class III)	Genotoxic	2.29e-05	0.0025	0.0261364800035726	NA	0.109170305676856	1141.33100452282	NA
Isopropalin	33820-53-0	CCCN(CCC)C1=C(C=C(C=C1[N+]([O-])=O)C(C)C)[N+]([O-])=O	DTXSID8024157	YES	YES	NO	NO	High (Class III)	Genotoxic	0.001155077	0.0025	0.00365417836175219	NA	0.00216435787397723	3.16357988407023	NA
Trifluralin	1582-09-8	CCCN(CCC)C1=C(C=C(C=C1[N+]([O-])=O)C(F)(F)F)[N+]([O-])=O	DTXSID4021395	YES	YES	NO	NO	High (Class III)	Genotoxic	6.72e-06	0.0025	0.76033684411922	0.8	0.37202380952381	113145.363708217	119047.619047619
Oryzalin	19044-88-3	CCCN(CCC)C1=C(C=C(C=C1[N+]([O-])=O)S(N)(=O)=O)[N+]([O-])=O	DTXSID8024238	YES	YES	NO	NO	High (Class III)	Genotoxic	0.003023053	0.0025	0.0240946271082426	4.56	0.000826978554461334	7.97029595850374	1508.40888333747
Prochloraz	67747-09-5	CCCN(CCOC1=C(Cl)C=C(Cl)C=C1Cl)C(=O)N1C=CN=C1	DTXSID4024270	NO	NO	NO	NO	High (Class III)	Cramer Class III	2.77e-05	1.5	0.00192435528831543	0.9	54.1516245487365	69.4713100474884	32490.9747292419
Propyl gallate	121-79-9	CCCOC(=O)C1=CC(O)=C(O)C(O)=C1	DTXSID5021201	NO	NO	NO	NO	Low (Class I)	Cramer Class I	0.002006654	30	0.119974209477008	135	14.9502604833718	59.788189432263	67276.1721751732
Dipropyl 2,5-pyridinedicarboxylate	136-45-8	CCCOC(=O)C1=CC=C(N=C1)C(=O)OCCC	DTXSID8032544	NO	NO	NO	NO	High (Class III)	Cramer Class III	0.000171003	1.5	4.01156307834129	NA	8.77177593375555	23459.021644891	NA
Propylparaben	94-13-3	CCCOC(=O)C1=CC=C(O)C=C1	DTXSID4022527	NO	NO	NO	NO	Low (Class I)	Cramer Class I	0.03733012	30	0.29856136995086	12.4	0.803640599065848	7.99786794017432	332.171447613884
Propamocarb hydrochloride	25606-41-1	CCCOC(=O)NCCCN(C)C	DTXSID6034849	YES	YES	YES	NO	High (Class III)	Genotoxic	0.00020663	0.0025	3.47508192249055	12	0.0120989207762668	16817.8963485	58074.8197260804
Propoxycarbazone-sodium	181274-15-7	CCCOC1=NN(C(=O)NS(=O)(=O)C2=C(C=CC=C2)C(=O)OC)C(=O)N1C	DTXSID9034864	NO	NO	NO	NO	High (Class III)	Cramer Class III	0.000113124	1.5	0.00121322275975461	43	13.2597857218627	10.724715884822	380113.857360065
Triflumizole	68694-11-1	CCCOCC(=NC1=CC=C(Cl)C=C1C(F)(F)F)N1C=CN=C1	DTXSID2032500	NO	NO	NO	NO	High (Class III)	Cramer Class III	0.001354569	1.5	0.0141096005736329	3	1.10736330153724	10.4163025830599	2214.72660307448
Vernolate	1929-77-7	CCCSC(=O)N(CCC)CCC	DTXSID7024376	YES	YES	NO	NO	High (Class III)	Genotoxic	0.017812883	0.0025	0.29127613498898	NA	0.00014034785946778	16.3519928239005	NA
Ethoprop	13194-48-4	CCCSP(=O)(OCC)SCCC	DTXSID4032611	NO	NO	NO	NO	High (Class III)	Cramer Class III	0.008742863	1.5	0.0909065592025086	0.01	0.171568512511291	10.3978020932626	1.1437900834086
Ethalfluralin	55283-68-6	CCN(CC(C)=C)C1=C(C=C(C=C1[N+]([O-])=O)C(F)(F)F)[N+]([O-])=O	DTXSID8032386	YES	YES	NO	NO	High (Class III)	Genotoxic	0.001401041	0.0025	0.000983324982929585	4	0.00178438746617694	0.70185310988728	2855.0199458831
Napropamide	15299-99-7	CCN(CC)C(=O)C(C)OC1=C2C=CC=CC2=CC=C1	DTXSID5024211	NO	NO	NO	NO	High (Class III)	Cramer Class III	0.000853932	1.5	0.00615006150061501	12	1.75658014923905	7.20205063238643	14052.6411939124
DEET	134-62-3	CCN(CC)C(=O)C1=CC=CC(C)=C1	DTXSID2021995	NO	NO	NO	NO	Low (Class I)	Cramer Class I	0.000110664	30	0.297597297987564	25	271.09086965951	2689.19701065896	225909.058049592
Thiobencarb	28249-77-6	CCN(CC)C(=O)SCC1=CC=C(Cl)C=C1	DTXSID6024337	YES	YES	NO	NO	High (Class III)	Genotoxic	0.000654629	0.0025	0.462068832817159	2	0.00381895699701663	705.848400876158	3055.1655976133
Tetraethylthiuram disulfide	97-77-8	CCN(CC)C(=S)SSC(=S)N(CC)CC	DTXSID1021322	NO	NO	NO	NO	High (Class III)	Cramer Class III	0.000139044	1.5	0.00839092455315493	3	10.7879520151894	60.3472609616735	21575.9040303789
2-[4-(Diethylamino)-2-hydroxybenzoyl]benzoic acid	5809-23-4	CCN(CC)C1=CC(O)=C(C=C1)C(=O)C1=C(C=CC=C1)C(O)=O	DTXSID4027604	YES	YES	NO	NO	High (Class III)	Genotoxic	0.028709282	0.0025	0.00292994200389358	NA	8.70798510391169e-05	0.102055565300922	NA
N,N-Diethylaniline	91-66-7	CCN(CC)C1=CC=CC=C1	DTXSID8021800	YES	YES	NO	NO	Low (Class I)	Genotoxic	0.003274797	0.0025	0.0685323843137358	10	0.000763406098148985	20.9272160423183	3053.62439259594
Pirimiphos-methyl	29232-93-7	CCN(CC)C1=NC(OP(=S)(OC)OC)=CC(C)=N1	DTXSID0024266	YES	YES	NO	NO	High (Class III)	Genotoxic	7.68e-07	0.0025	0.0483480014380552	2	3.25520833333333	62953.1268724677	2604166.66666667
Lidocaine	137-58-6	CCN(CC)CC(=O)NC1=C(C)C=CC=C1C	DTXSID1045166	NO	NO	NO	NO	Low (Class I)	Cramer Class I	0.000298825	30	0.00755002850242714	NA	100.393206726345	25.2657190744654	NA
Flumetralin	62924-70-3	CCN(CC1=C(Cl)C=CC=C1F)C1=C(C=C(C=C1[N+]([O-])=O)C(F)(F)F)[N+]([O-])=O	DTXSID7032553	YES	YES	NO	NO	High (Class III)	Genotoxic	9.63e-05	0.0025	0.000237530381027433	14.5	0.0259605399792316	2.46656678117791	150571.131879543
FD&C Green No. 3	2353-45-9	CCN(CC1=CC(=CC=C1)S(O)(=O)=O)C1=CC=C(C=C1)C(=C1C=CC(C=C1)=[N+](CC)CC1=CC(=CC=C1)S(O)(=O)=O)C1=C(C=C(O)C=C1)S(O)(=O)=O	DTXSID3020673	NO	NO	NO	NO	Low (Class I)	Cramer Class I	0.000140181	30	0.0353423710087073	500	214.009031181116	252.119552640567	3566817.18635193
Cymoxanil	57966-95-7	CCNC(=O)NC(=O)C(=NOC)C#N	DTXSID6032358	NO	NO	NO	NO	High (Class III)	Cramer Class III	0.000256909	1.5	0.151890807271232	1.3	5.83864325500469	591.224158247597	5060.15748767073
N-Ethyl-3-methylaniline	102-27-2	CCNC1=CC(C)=CC=C1	DTXSID4021848	YES	YES	NO	NO	Low (Class I)	Genotoxic	0.000448668	0.0025	0.240725070822305	NA	0.00557204882006294	536.532738733997	NA
Basic Blue 7	2390-60-5	CCNC1=CC=C(C(C2=CC=C(C=C2)N(CC)CC)=C2C=CC(C=C2)=[N+](CC)CC)C2=C1C=CC=C2	DTXSID5038888	YES	YES	NO	NO	High (Class III)	Genotoxic	3.39e-05	0.0025	0.000250195742354183	NA	0.0737463126843658	7.38040537917943	NA
N-Ethylaniline	103-69-5	CCNC1=CC=CC=C1	DTXSID1025271	YES	YES	NO	NO	Low (Class I)	Genotoxic	0.001821377	0.0025	3.52254950205038	NA	0.00137258788268436	1934.00350506808	NA
Deisopropylatrazine	1007-28-9	CCNC1=NC(N)=NC(Cl)=N1	DTXSID0037495	YES	YES	NO	NO	High (Class III)	Genotoxic	0.001271373	0.0025	0.00743492773204274	3.8	0.0019663780810195	5.84795157050114	2988.89468314963
Cyanazine	21725-46-2	CCNC1=NC(NC(C)(C)C#N)=NC(Cl)=N1	DTXSID1023990	YES	YES	NO	NO	High (Class III)	Genotoxic	0.000188679	0.0025	0.0123542215135009	NA	0.0132500172250224	65.4774591422518	NA
Atrazine	1912-24-9	CCNC1=NC(NC(C)C)=NC(Cl)=N1	DTXSID9020112	YES	YES	NO	NO	High (Class III)	Genotoxic	4.1e-05	0.0025	0.00983025580018461	1	0.0609756097560976	239.762336589869	24390.243902439
Simazine	122-34-9	CCNC1=NC(NCC)=NC(Cl)=N1	DTXSID4021268	YES	YES	NO	NO	High (Class III)	Genotoxic	6.5e-05	0.0025	0.0974819242563651	0.41	0.0384615384615385	1499.72191163639	6307.69230769231
Secbumeton	26259-45-0	CCNC1=NC(OC)=NC(NC(C)CC)=N1	DTXSID8037594	YES	YES	NO	NO	High (Class III)	Genotoxic	0.000967888	0.0025	0.497361089681883	NA	0.00258294348106393	513.862233731468	NA
Ametryn	834-12-8	CCNC1=NC(SC)=NC(NC(C)C)=N1	DTXSID1023869	YES	YES	NO	NO	High (Class III)	Genotoxic	0.001432496	0.0025	0.00983648903756291	5	0.00174520557125465	6.86667818797603	3490.4111425093
Propetamphos	31218-83-4	CCNP(=S)(OC)OC(C)=CC(=O)OC(C)C	DTXSID7032470	NO	NO	NO	NO	High (Class III)	Cramer Class III	0.005501963	1.5	0.00645059237989083	0.05	0.27262996861302	1.17241653204335	9.08766562043402
N-Ethylperfluorooctanesulfonamide	4151-50-2	CCNS(=O)(=O)C(F)(F)C(F)(F)C(F)(F)C(F)(F)C(F)(F)C(F)(F)C(F)(F)C(F)(F)F	DTXSID1032646	NO	NO	NO	NO	High (Class III)	Cramer Class III	4.4e-07	1.5	1.76287088491791	NA	3409.09090909091	4006524.7384498	NA
Ethyl 2-cyano-3,3-diphenylacrylate	5232-99-5	CCOC(=O)C(C#N)=C(C1=CC=CC=C1)C1=CC=CC=C1	DTXSID9044821	NO	NO	NO	NO	High (Class III)	Cramer Class III	0.000494653	1.5	0.266823431870722	300	3.03242879351788	539.415371726689	606485.758703576
Clofibrate	637-07-0	CCOC(=O)C(C)(C)OC1=CC=C(Cl)C=C1	DTXSID3020336	NO	NO	NO	NO	High (Class III)	Cramer Class III	0.002455136	1.5	0.0404035213310143	250	0.61096411767006	16.4567345071777	101827.35294501
Lactofen	77501-63-4	CCOC(=O)C(C)OC(=O)C1=C(C=CC(OC2=C(Cl)C=C(C=C2)C(F)(F)F)=C1)[N+]([O-])=O	DTXSID7024160	YES	YES	NO	NO	High (Class III)	Genotoxic	0.004544014	0.0025	0.000856816894745447	0.79	0.00055017436125857	0.188559475112851	173.855098157708
Fenoxaprop-(2S)-ethyl	113776-20-8	CCOC(=O)C(C)OC1=CC=C(OC2=NC3=C(O2)C=C(Cl)C=C3)C=C1	DTXSID0040755	NO	NO	NO	NO	High (Class III)	Cramer Class III	7.75e-05	1.5	1.17019746585737	NA	19.3548387096774	15099.3221400951	NA
Fenoxaprop-ethyl	113776-20-8	CCOC(=O)C(C)OC1=CC=C(OC2=NC3=C(O2)C=C(Cl)C=C3)C=C1	DTXSID2032392	NO	NO	NO	NO	High (Class III)	Cramer Class III	6.31e-05	1.5	0.00126417422871475	NA	23.7717908082409	20.0344568734508	NA
Fenoxaprop-P-ethyl	113776-20-8	CCOC(=O)C(C)OC1=CC=C(OC2=NC3=C(O2)C=C(Cl)C=C3)C=C1	DTXSID2034598	NO	NO	NO	NO	High (Class III)	Cramer Class III	6.8e-05	1.5	2.8586366325769	100	22.0588235294118	42038.7740084839	1470588.23529412
Flumazenil	78755-81-4	CCOC(=O)C1=C2CN(C)C(=O)C3=CC(F)=CC=C3N2C=N1	DTXSID2023064	NO	NO	NO	NO	High (Class III)	Cramer Class III	0.003940223	1.5	30.2566793542319	NA	0.380689113281152	7678.92562279645	NA
Benzocaine	94-09-7	CCOC(=O)C1=CC=C(N)C=C1	DTXSID8021804	YES	YES	NO	NO	Low (Class I)	Genotoxic	0.000748686	0.0025	36.2853991616553	NA	0.0033391835829707	48465.4436728552	NA
Ethylparaben	120-47-8	CCOC(=O)C1=CC=C(O)C=C1	DTXSID9022528	NO	NO	NO	NO	Low (Class I)	Cramer Class I	0.000657787	30	0.27806909641821	460	45.6074686790709	422.734253517035	699314.519745754
Diethyl phthalate	84-66-2	CCOC(=O)C1=CC=CC=C1C(=O)OCC	DTXSID7021780	NO	NO	NO	NO	Low (Class I)	Cramer Class I	0.036046777	30	0.0684408751823463	6.25	0.832251937531059	1.8986683658943	173.385820318971
Trinexapac-ethyl	95266-40-3	CCOC(=O)C1CC(=O)C(C(=O)C2CC2)C(=O)C1	DTXSID9032535	NO	NO	NO	NO	Intermediate (Class II)	Cramer Class II	0.00125419	9	8.61502071922968	32	7.17594622824293	6868.99171515454	25514.4754781971
Malaoxon	1634-78-2	CCOC(=O)CC(SP(=O)(OC)OC)C(=O)OCC	DTXSID9020790	NO	NO	NO	NO	High (Class III)	Cramer Class III	0.001218801	1.5	4.32901363815669	1	1.23071772996576	3551.86255849535	820.478486643841
Malathion	121-75-5	CCOC(=O)CC(SP(=S)(OC)OC)C(=O)OCC	DTXSID4020791	NO	NO	NO	NO	High (Class III)	Cramer Class III	1.01e-05	1.5	5.71256556489371	0.2	148.514851485149	565600.550979575	19801.9801980198
Pyraflufen-ethyl	129630-19-9	CCOC(=O)COC1=C(Cl)C=C(F)C(=C1)C1=NN(C)C(OC(F)F)=C1Cl	DTXSID8034871	NO	NO	NO	NO	High (Class III)	Cramer Class III	8.08e-05	1.5	0.668741176688529	17.2	18.5643564356436	8276.4997114917	212871.287128713
Flufenpyr-ethyl	188489-07-8	CCOC(=O)COC1=CC(N2N=CC(=C(C)C2=O)C(F)(F)F)=C(F)C=C1Cl	DTXSID3034618	NO	NO	NO	NO	High (Class III)	Cramer Class III	4.66e-05	1.5	0.0231896068737833	6.4	32.1888412017167	497.631048793632	137339.055793991
Loratadine	79794-75-5	CCOC(=O)N1CCC(CC1)=C1C2=C(CCC3=C1N=CC=C3)C=C(Cl)C=C2	DTXSID2023224	YES	YES	YES	NO	High (Class III)	Genotoxic	0.003246471	0.0025	0.620249640943727	NA	0.000770066943459529	191.053498073363	NA
Fenoxycarb	72490-01-8	CCOC(=O)NCCOC1=CC=C(OC2=CC=CC=C2)C=C1	DTXSID7032393	YES	YES	YES	NO	High (Class III)	Genotoxic	0.000513694	0.0025	0.145838254946597	NA	0.00486671053195093	283.901028523979	NA
Ethyl t-butyl ether	637-92-3	CCOC(C)(C)C	DTXSID0025604	NO	NO	NO	NO	Low (Class I)	Cramer Class I	0.082412654	30	7.64185477705911	100	0.364021767822208	92.7267161795216	1213.40589274069
Etoxazole	153233-91-1	CCOC1=C(C=CC(=C1)C(C)(C)C)C1COC(=N1)C1=C(F)C=CC=C1F	DTXSID8034586	NO	NO	NO	NO	High (Class III)	Cramer Class III	1.26e-05	1.5	0.0126576772802211	1.83	119.047619047619	1004.57756192231	145238.095238095
2-Ethoxybenzamide	938-73-8	CCOC1=C(C=CC=C1)C(N)=O	DTXSID4020581	NO	NO	NO	NO	Low (Class I)	Cramer Class I	0.000632666	30	0.0312361920480575	NA	47.418385056254	49.3723260741963	NA
Oxyfluorfen	42874-03-3	CCOC1=CC(OC2=CC=C(C=C2Cl)C(F)(F)F)=CC=C1[N+]([O-])=O	DTXSID7024241	YES	YES	NO	NO	High (Class III)	Genotoxic	5.56e-07	0.0025	0.00142074906519029	2.17	4.49640287769784	2555.30407408326	3902877.69784173
Ethoxyquin	91-53-2	CCOC1=CC2=C(NC(C)(C)C=C2C)C=C1	DTXSID9020582	NO	NO	NO	NO	High (Class III)	Cramer Class III	0.001383881	1.5	0.0090100973803445	2	1.08390822621309	6.51074577969096	1445.21096828412
4-Ethoxyaniline	156-43-4	CCOC1=CC=C(N)C=C1	DTXSID0025864	YES	YES	NO	NO	Low (Class I)	Genotoxic	0.003036355	0.0025	9.86778834775997	NA	0.000823355635292975	3249.87965760261	NA
Phenacetin	62-44-2	CCOC1=CC=C(NC(C)=O)C=C1	DTXSID1021116	YES	YES	NO	NO	Low (Class I)	Genotoxic	0.000413845	0.0025	0.0204160463835096	NA	0.00604090903599174	49.3325916309479	NA
Etridiazole	2593-15-9	CCOC1=NC(=NS1)C(Cl)(Cl)Cl	DTXSID3032547	NO	NO	NO	NO	High (Class III)	Cramer Class III	0.002771227	1.5	0.0192165429858448	2.5	0.541276481500794	6.93430851599121	902.12746916799
Diclosulam	145701-21-9	CCOC1=NC(F)=CC2=NC(=NN12)S(=O)(=O)NC1=C(Cl)C=CC=C1Cl	DTXSID4034528	NO	NO	NO	NO	High (Class III)	Cramer Class III	4.91e-05	1.5	0.00557675163005326	5.1	30.5498981670061	113.579462933875	103869.653767821
Ethametsulfuron-methyl	97780-06-8	CCOC1=NC(NC)=NC(NC(=O)NS(=O)(=O)C2=C(C=CC=C2)C(=O)OC)=N1	DTXSID9034573	YES	YES	NO	NO	High (Class III)	Genotoxic	0.001880639	0.0025	0.00611155866567251	87.3	0.00132933540142473	3.24972451686502	46420.3922177515
Ethofumesate	26225-79-6	CCOC1OC2=C(C=C(OS(C)(=O)=O)C=C2)C1(C)C	DTXSID8034580	NO	NO	NO	NO	Low (Class I)	Cramer Class I	0.002523689	30	0.618755008857154	30	11.8873601303489	245.17878742474	11887.3601303489
2-[2-(2-Ethoxyethoxy)ethoxy]ethanol	112-50-5	CCOCCOCCOCCO	DTXSID3024368	NO	NO	NO	NO	Low (Class I)	Cramer Class I	0.005150497	30	1.41839708717919	250	5.82468060849273	275.39033362784	48539.0050707728
Acetochlor	34256-82-1	CCOCN(C(=O)CCl)C1=C(CC)C=CC=C1C	DTXSID8023848	YES	YES	NO	NO	High (Class III)	Genotoxic	2.79e-07	0.0025	0.647476282256136	2	8.96057347670251	2320703.52063131	7168458.78136201
Tralkoxydim	87820-88-0	CCON=C(CC)C1C(=O)CC(CC1=O)C1=C(C)C=C(C)C=C1C	DTXSID1034973	NO	NO	NO	NO	Low (Class I)	Cramer Class I	0.00011226	30	0.00110844222409375	0.5	267.236771779797	9.8738840557077	4453.94619632995
Fenamiphos	22224-92-6	CCOP(=O)(NC(C)C)OC1=CC=C(SC)C(C)=C1	DTXSID3024102	NO	NO	NO	YES	High (Class III)	Anti-cholinesterase	0.001209764	0.3	0.382185245386641	0.01	0.247982251083682	315.917191606496	8.26607503612275
Paraoxon	311-45-5	CCOP(=O)(OCC)OC1=CC=C(C=C1)[N+]([O-])=O	DTXSID6024046	YES	YES	NO	YES	High (Class III)	Genotoxic	0.001103162	0.0025	0.196063952175852	NA	0.00226621294061978	177.729066243989	NA
Diazoxon	962-58-3	CCOP(=O)(OCC)OC1=NC(=NC(C)=C1)C(C)C	DTXSID5037523	YES	YES	NO	YES	High (Class III)	Genotoxic	0.000729074	0.0025	3.85358128779553	NA	0.00342900720640155	5285.58320252201	NA
Fosthiazate	98886-44-3	CCOP(=O)(SC(C)CC)N1CCSC1=O	DTXSID0034930	NO	NO	NO	NO	High (Class III)	Cramer Class III	0.000323004	1.5	0.1727723392262	0.039	4.64390533863358	534.892259000509	120.741538804473
Isofenphos	25311-71-1	CCOP(=S)(NC(C)C)OC1=CC=CC=C1C(=O)OC(C)C	DTXSID8032417	NO	NO	NO	NO	High (Class III)	Cramer Class III	0.001128816	1.5	0.957435648127703	0.09	1.32882595569163	848.176893424352	79.7295573414976
Tebupirimfos	96182-53-5	CCOP(=S)(OC(C)C)OC1=CN=C(N=C1)C(C)(C)C	DTXSID1032482	NO	NO	NO	NO	High (Class III)	Cramer Class III	0.000466755	1.5	0.0111924548293278	0.02	3.21367741106148	23.9792928395577	42.8490321474864
EPN	2104-64-5	CCOP(=S)(OC1=CC=C(C=C1)[N+]([O-])=O)C1=CC=CC=C1	DTXSID7022174	YES	YES	NO	NO	High (Class III)	Genotoxic	2.81e-07	0.0025	0.00900488978505692	NA	8.89679715302491	32045.871121199	NA
Chlorethoxyfos	54593-83-8	CCOP(=S)(OCC)OC(Cl)C(Cl)(Cl)Cl	DTXSID2032344	YES	YES	NO	NO	High (Class III)	Genotoxic	1.82e-06	0.0025	3.08603954069344	0.01375	1.37362637362637	1695626.12126013	7554.94505494505
Coumaphos	56-72-4	CCOP(=S)(OCC)OC1=CC2=C(C=C1)C(C)=C(Cl)C(=O)O2	DTXSID2020347	YES	YES	NO	NO	High (Class III)	Genotoxic	5.5e-07	0.0025	0.0116011136045703	0.024	4.54545454545455	21092.9338264914	43636.3636363636
Parathion	56-38-2	CCOP(=S)(OCC)OC1=CC=C(C=C1)[N+]([O-])=O	DTXSID7021100	YES	YES	NO	NO	High (Class III)	Genotoxic	3.53e-07	0.0025	0.00315406083401058	0.0024	7.08215297450425	8935.01652694215	6798.86685552408
Diazinon	333-41-5	CCOP(=S)(OCC)OC1=NC(=NC(C)=C1)C(C)C	DTXSID9020407	NO	NO	NO	NO	High (Class III)	Cramer Class III	2.88e-05	1.5	0.0280931033036623	0.004	52.0833333333333	975.454975821607	138.888888888889
Chlorpyrifos	2921-88-2	CCOP(=S)(OCC)OC1=NC(Cl)=C(Cl)C=C1Cl	DTXSID4020458	NO	NO	NO	NO	High (Class III)	Cramer Class III	1.03e-05	1.5	0.070323488045007	0.01	145.631067961165	6827.52311116573	970.873786407767
Isazofos	42509-80-8	CCOP(=S)(OCC)OC1=NN(C(C)C)C(Cl)=N1	DTXSID7034676	NO	NO	NO	NO	High (Class III)	Cramer Class III	0.000313946	1.5	0.00460086082604757	0.05	4.77789173934371	14.6549432897619	159.263057978124
Triazophos	24017-47-8	CCOP(=S)(OCC)OC1=NN(C=N1)C1=CC=CC=C1	DTXSID9037612	NO	NO	NO	NO	High (Class III)	Cramer Class III	0.000232234	1.5	1.84014457575401	NA	6.45900255776501	7923.66568096837	NA
Sulfotepp	3689-24-5	CCOP(=S)(OCC)OP(=S)(OCC)OCC	DTXSID7024328	NO	NO	NO	NO	High (Class III)	Cramer Class III	2.42e-07	1.5	0.202168507846886	NA	6198.34710743802	835407.057218538	NA
Phosalone	2310-17-0	CCOP(=S)(OCC)SCN1C(=O)OC2=CC(Cl)=CC=C12	DTXSID1024259	NO	NO	NO	NO	High (Class III)	Cramer Class III	0.000118552	1.5	0.025761331607764	0.17	12.6526756191376	217.299848233383	1433.96990350226
Terbufos	13071-79-9	CCOP(=S)(OCC)SCSC(C)(C)C	DTXSID2022254	NO	NO	NO	NO	High (Class III)	Cramer Class III	5.27e-07	1.5	0.131559775472406	0.0025	2846.29981024668	249639.042642137	4743.8330170778
Phorate	298-02-2	CCOP(=S)(OCC)SCSCC	DTXSID4032459	NO	NO	NO	NO	High (Class III)	Cramer Class III	5.15e-07	1.5	0.0013298829272852	0.01	2912.6213592233	2582.29694618485	19417.4757281553
Ethion	563-12-2	CCOP(=S)(OCC)SCSP(=S)(OCC)OCC	DTXSID2024086	NO	NO	NO	NO	High (Class III)	Cramer Class III	2.08e-07	1.5	0.00302428641150384	0.026	7211.53846153846	14539.8385168454	125000
Rimsulfuron	122931-48-0	CCS(=O)(=O)C1=CC=CN=C1S(=O)(=O)NC(=O)NC1=NC(OC)=CC(OC)=N1	DTXSID1032642	NO	NO	NO	NO	High (Class III)	Cramer Class III	8.48e-06	1.5	0.0646883637689613	1.6	176.88679245283	7628.34478407563	188679.245283019
Butylate	2008-41-5	CCSC(=O)N(CC(C)C)CC(C)C	DTXSID7023936	YES	YES	NO	NO	High (Class III)	Genotoxic	0.017341692	0.0025	0.0334072198305759	5	0.000144161250240173	1.92641063112965	288.322500480345
Cycloate	1134-23-2	CCSC(=O)N(CC)C1CCCCC1	DTXSID6032356	YES	YES	NO	NO	High (Class III)	Genotoxic	0.011262207	0.0025	0.0638939245037107	0.5	0.000221981357650414	5.67330404277871	44.3962715300829
Molinate	2212-67-1	CCSC(=O)N1CCCCCC1	DTXSID6024206	YES	YES	NO	NO	High (Class III)	Genotoxic	0.019138642	0.0025	0.00307681739699912	0.4	0.000130625777941821	0.160764666427175	20.9001244706913
Denatonium saccharide	90823-38-4	CC[N+](CC)(CC(=O)NC1=C(C)C=CC=C1C)CC1=CC=CC=C1	DTXSID9034361	NO	NO	NO	NO	High (Class III)	Cramer Class III	0.000838955	1.5	0.0119283415575025	NA	1.78793856643086	14.2180946028124	NA
Diphenamid	957-51-7	CN(C)C(=O)C(C1=CC=CC=C1)C1=CC=CC=C1	DTXSID8024072	NO	NO	NO	NO	High (Class III)	Cramer Class III	0.001452454	1.5	0.00180650803824313	NA	1.03273494375726	1.2437626515147	NA
Diuron	330-54-1	CN(C)C(=O)NC1=CC(Cl)=C(Cl)C=C1	DTXSID0020446	NO	NO	NO	NO	High (Class III)	Cramer Class III	0.001660586	1.5	0.44526486686971	0.66	0.903295583607233	268.137191852581	397.450056787182
Monuron	150-68-5	CN(C)C(=O)NC1=CC=C(Cl)C=C1	DTXSID0020311	NO	NO	NO	NO	High (Class III)	Cramer Class III	0.000618226	1.5	2.88235361324499	37.5	2.42629717934865	4662.29762780115	60657.4294837163
Fluometuron	2164-17-2	CN(C)C(=O)NC1=CC=CC(=C1)C(F)(F)F	DTXSID8020628	NO	NO	NO	NO	High (Class III)	Cramer Class III	0.000260851	1.5	0.495171736811747	0.55	5.7504092374574	1898.29341966006	2108.48338706771
Fenuron	101-42-8	CN(C)C(=O)NC1=CC=CC=C1	DTXSID7037551	NO	NO	NO	NO	Low (Class I)	Cramer Class I	0.753581926	30	7.21076938306872	NA	0.0398098719793341	9.56866020041558	NA
Pirimicarb	23103-98-2	CN(C)C(=O)OC1=C(C)C(C)=NC(=N1)N(C)C	DTXSID1032569	YES	YES	YES	NO	High (Class III)	Genotoxic	0.000296591	0.0025	0.921959879678992	NA	0.00842911619030921	3108.52277944709	NA
Tetramethylthiuram monosulfide	97-74-5	CN(C)C(=S)SC(=S)N(C)C	DTXSID0021333	NO	NO	NO	NO	High (Class III)	Cramer Class III	0.001480346	1.5	0.370032040995993	1.2	1.0132766258699	249.963211976114	810.621300695918
Bis(dimethylaminothiocarbonyl) disulfide	137-26-8	CN(C)C(=S)SSC(=S)N(C)C	DTXSID5021332	NO	NO	NO	NO	High (Class III)	Cramer Class III	0.000637148	1.5	0.0130565721808805	1.5	2.35424108684325	20.4922124543756	2354.24108684325
Methylene blue	61-73-4	CN(C)C1=CC2=[S+]C3=C(C=CC(=C3)N(C)C)N=C2C=C1	DTXSID0023296	YES	YES	NO	NO	High (Class III)	Genotoxic	0.00093107	0.0025	0.641068647221158	NA	0.00268508275425049	688.528947577688	NA
N,N,4-Trimethylaniline	99-97-8	CN(C)C1=CC=C(C)C=C1	DTXSID0021832	YES	YES	NO	NO	Low (Class I)	Genotoxic	0.001130136	0.0025	0.430483372437597	6	0.00221212314270141	380.912892286943	5309.09554248338
3-Dimethylaminophenol	99-07-0	CN(C)C1=CC=CC(O)=C1	DTXSID0025101	YES	YES	NO	NO	Low (Class I)	Genotoxic	0.003107732	0.0025	0.122416024384587	NA	0.000804445170947817	39.3907918651245	NA
Hexazinone	51235-04-2	CN(C)C1=NC(=O)N(C2CCCCC2)C(=O)N1C	DTXSID4024145	YES	YES	NO	NO	High (Class III)	Genotoxic	0.000512783	0.0025	0.0331539143368329	4.97	0.00487535663233766	64.6548624600131	9692.20898508726
Oxytetracycline hydrochloride	2058-46-0	CN(C)C1C2C(O)C3C(C(=O)C4=C(C=CC=C4O)C3(C)O)C(=O)C2(O)C(=O)C(C(N)=O)C1=O	DTXSID5021097	NO	NO	NO	NO	Intermediate (Class II)	Cramer Class II	0.043862458	9	0.219325702757078	NA	0.205186859341079	5.00030579127777	NA
Oxytetracycline dihydrate	2058-46-0	CN(C)C1C2C(O)C3C(C(=O)C4=C(C=CC=C4O)C3(C)O)C(=O)C2(O)C(=O)C(C(N)=O)C1=O	DTXSID4023412	NO	NO	NO	NO	Intermediate (Class II)	Cramer Class II	0.035502026	9	0.221862979582834	NA	0.253506659028417	6.24930474623714	NA
2,6-Di-tert-butyl-4-[(dimethylamino)methyl]phenol	88-27-7	CN(C)CC1=CC(=C(O)C(=C1)C(C)(C)C)C(C)(C)C	DTXSID0044997	NO	NO	NO	NO	Intermediate (Class II)	Cramer Class II	0.562839428	9	0.000223455154515696	25	0.0159903509815947	0.00039701403881694	44.4176416155408
2,6,10-Trimethyl-2,6,10-triazaundecane	3855-32-1	CN(C)CCCN(C)CCCN(C)C	DTXSID1044564	NO	NO	NO	NO	High (Class III)	Cramer Class III	0.046883462	1.5	0.0193494427337494	25	0.0319942243173083	0.412713607492327	533.237071955139
Clomipramine hydrochloride	17321-77-6	CN(C)CCCN1C2=CC=CC=C2CCC2=CC=C(Cl)C=C12	DTXSID3042633	NO	NO	NO	NO	High (Class III)	Cramer Class III	0.001099169	1.5	0.0510777728029474	NA	1.36466730775704	46.4694444648161	NA
Diphenhydramine hydrochloride	147-24-0	CN(C)CCOC(C1=CC=CC=C1)C1=CC=CC=C1	DTXSID4020537	NO	NO	NO	NO	High (Class III)	Cramer Class III	9.17e-05	1.5	0.0739182498366863	15	16.3576881134133	806.087784478585	163576.881134133
Diphenhydramine	147-24-0	CN(C)CCOC(C1=CC=CC=C1)C1=CC=CC=C1	DTXSID4022949	NO	NO	NO	NO	High (Class III)	Cramer Class III	0.000599814	1.5	0.948016672567377	NA	2.5007752403245	1580.51774811421	NA
Daminozide	1596-84-5	CN(C)NC(=O)CCC(O)=O	DTXSID9020370	YES	YES	NO	NO	High (Class III)	Genotoxic	0.000241768	0.0025	5.00270657733512	0.8	0.0103404917110618	20692.1783583234	3308.95734753979
Cyazofamid	120116-88-3	CN(C)S(=O)(=O)N1C(=NC(Cl)=C1C1=CC=C(C)C=C1)C#N	DTXSID9034492	NO	NO	NO	NO	High (Class III)	Cramer Class III	3.3070032	1.5	0.302954266606454	29.5	0.000453582869227342	0.0916099103280137	8.92046309480438
Amitraz	33089-61-1	CN(C=NC1=CC=C(C)C=C1C)C=NC1=CC=C(C)C=C1C	DTXSID5023871	NO	NO	NO	NO	High (Class III)	Cramer Class III	0.000977199	1.5	0.47644669929166	0.25	1.53499952415015	487.563637797071	255.833254025025
Acetamiprid	135410-20-7	CN(CC1=CN=C(Cl)C=C1)C(C)=NC#N	DTXSID0034300	NO	NO	NO	NO	High (Class III)	Cramer Class III	0.00023877	1.5	0.34215419742994	4.8	6.28219625581103	1432.98654533626	20103.0280185953
4-(N-Methyl-N-nitrosamino)-1-(3-pyridyl)-1-butanone	64091-91-4	CN(CCCC(=O)C1=CC=CN=C1)N=O	DTXSID3020881	YES	YES	NO	NO	High (Class III)	Genotoxic	0.002051777	0.0025	0.307920874468293	NA	0.00121845600179747	150.075215029846	NA
Difenzoquat metilsulfate	43222-48-6	CN1C(=CC(C2=CC=CC=C2)=[N+]1C)C1=CC=CC=C1	DTXSID6024048	NO	NO	NO	NO	High (Class III)	Cramer Class III	0.102277017	1.5	0.181391619793576	20	0.014666051513802	1.77353256004305	195.54735351736
Hexobarbital	56-29-1	CN1C(O)=NC(=O)C(C)(C2=CCCCC2)C1=O	DTXSID9023122	NO	NO	NO	NO	High (Class III)	Cramer Class III	0.000253829	1.5	0.191064935523242	NA	5.90949024737126	752.730915392812	NA
Theophylline	58-55-9	CN1C2=C(NC=N2)C(=O)N(C)C1=O	DTXSID5021336	NO	NO	NO	NO	High (Class III)	Cramer Class III	0.004313122	1.5	0.0204455010701008	30	0.347775926579401	4.74030205268962	6955.51853158802
1-Methyl-3-phenyl-5-(3-(trifluoromethyl)phenyl)-4-pyridone	59756-60-4	CN1C=C(C(=O)C(=C1)C1=CC(=CC=C1)C(F)(F)F)C1=CC=CC=C1	DTXSID8024107	NO	NO	NO	NO	High (Class III)	Cramer Class III	0.000168986	1.5	0.131339420193945	50	8.87647497425822	777.220717656759	295882.499141941
Caffeine	58-08-2	CN1C=NC2=C1C(=O)N(C)C(=O)N2C	DTXSID0020232	NO	NO	NO	NO	High (Class III)	Cramer Class III	0.000367546	1.5	0.345214693546983	10.1	4.08112181876554	939.242145328701	27479.553579688
Theobromine	83-67-0	CN1C=NC2=C1C(=O)NC(=O)N2C	DTXSID9026132	NO	NO	NO	NO	High (Class III)	Cramer Class III	0.017259985	1.5	37.4442501107711	7	0.086906216894163	2169.42541437731	405.562345506094
N-Methyl-2-pyrrolidone	872-50-4	CN1CCCC1=O	DTXSID6020856	NO	NO	NO	NO	High (Class III)	Cramer Class III	0.205962486	1.5	0.517277531119928	100	0.00728287965993963	2.51151333995807	485.525310662642
Nicotine	54-11-5	CN1CCCC1C1=CN=CC=C1	DTXSID1020930	NO	NO	NO	NO	High (Class III)	Cramer Class III	0.000129586	1.5	0.32789369731141	4.4	11.57532449493	2530.31729748129	33954.285185128
Thiamethoxam	153719-23-4	CN1COCN(CC2=CN=C(Cl)S2)C1=N[N+]([O-])=O	DTXSID2034962	NO	NO	NO	NO	High (Class III)	Cramer Class III	0.000122332	1.5	0.768356529736757	1.41	12.2617140241311	6280.91202413724	11526.0111826832
Dazomet	533-74-4	CN1CSC(=S)N(C)C1	DTXSID7024902	YES	YES	NO	NO	High (Class III)	Genotoxic	0.009977857	0.0025	0.722443020688686	NA	0.000250554803501393	72.4046276358426	NA
Phenazone	60-80-0	CN1N(C(=O)C=C1C)C1=CC=CC=C1	DTXSID6021117	NO	NO	NO	NO	High (Class III)	Cramer Class III	0.001250683	1.5	3.80496761483375	NA	1.1993446780679	3042.31177271439	NA
Fenpyroximate (Z,E)	111812-58-9	CN1N=C(C)C(C=NOCC2=CC=C(C=C2)C(=O)OC(C)(C)C)=C1OC1=CC=CC=C1	DTXSID2032550	NO	NO	NO	NO	High (Class III)	Cramer Class III	0.000355266	1.5	0.000258716681757307	NA	4.22218844471466	0.728233722780417	NA
Norflurazon	27314-13-2	CN=C1C=NN(C2=CC=CC(=C2)C(F)(F)F)C(=O)C1Cl	DTXSID8024234	NO	NO	NO	NO	High (Class III)	Cramer Class III	0.003702769	1.5	0.822847210149476	1.58	0.405102235651211	222.22482962061	426.707688219276
Dimethoate	60-51-5	CNC(=O)CSP(=S)(OC)OC	DTXSID7020479	NO	NO	NO	NO	High (Class III)	Cramer Class III	4.68e-07	1.5	2.05297800596034	0.05	3205.12820512821	4386705.1409409	106837.606837607
Tebuthiuron	34014-18-1	CNC(=O)N(C)C1=NN=C(S1)C(C)(C)C	DTXSID3024316	NO	NO	NO	NO	High (Class III)	Cramer Class III	0.000786075	1.5	4.33108512269544	25	1.9082148649938	5509.76067512062	31803.58108323
Carbaryl	63-25-2	CNC(=O)OC1=C2C=CC=CC2=CC=C1	DTXSID9020247	NO	NO	YES	NO	High (Class III)	Anti-cholinesterase	3.71e-05	0.3	2.11199324824331	1	8.08625336927224	56927.0417316255	26954.1778975741
Formetanate hydrochloride	23422-53-9	CNC(=O)OC1=CC=CC(=C1)N=CN(C)C	DTXSID4032405	NO	NO	YES	NO	Low (Class I)	Anti-cholinesterase	0.00023727	0.3	9.62463907603465	0.37	1.2643823492224	40564.0792179148	1559.4048973743
Carbofuran	1563-66-2	CNC(=O)OC1=CC=CC2=C1OC(C)(C)C2	DTXSID9020249	NO	NO	YES	NO	High (Class III)	Anti-cholinesterase	1.09e-06	0.3	0.0139401056447265	0.1	275.229357798165	12789.0877474555	91743.1192660551
Bendiocarb	22781-23-3	CNC(=O)OC1=CC=CC2=C1OC(C)(C)O2	DTXSID9032327	NO	NO	YES	NO	High (Class III)	Anti-cholinesterase	0.000562461	0.3	1.19059699250492	0.125	0.533370313675081	2116.76363784319	222.237630697951
Propoxur	114-26-1	CNC(=O)OC1=CC=CC=C1OC(C)C	DTXSID7021948	NO	NO	YES	NO	Low (Class I)	Anti-cholinesterase	5.6e-06	0.3	0.152440441336683	1.75	53.5714285714286	27221.5073815506	312500
Methomyl	16752-77-5	CNC(=O)ON=C(C)SC	DTXSID1022267	NO	NO	NO	NO	High (Class III)	Cramer Class III	0.000231408	1.5	0.0373010912454213	0.25	6.48205766438498	161.191882931538	1080.34294406416
Oxamyl	23135-22-0	CNC(=O)ON=C(SC)C(=O)N(C)C	DTXSID6021086	NO	NO	NO	NO	High (Class III)	Cramer Class III	0.000725665	1.5	0.0497906447553756	0.1	2.06706951554781	68.6138159555382	137.804634369854
Aldoxycarb	1646-88-4	CNC(=O)ON=CC(C)(C)S(C)(=O)=O	DTXSID6023862	NO	NO	NO	NO	High (Class III)	Cramer Class III	0.000289921	1.5	0.291276030541998	0.11	5.17382321391	1004.67379231583	379.4137023534
Aldicarb	116-06-3	CNC(=O)ON=CC(C)(C)SC	DTXSID0039223	NO	NO	NO	NO	High (Class III)	Cramer Class III	0.002393169	1.5	0.00412265235274495	0.01	0.626783983914216	1.72267497729786	4.17855989276144
Fluoxetine	54910-89-3	CNCCC(OC1=CC=C(C=C1)C(F)(F)F)C1=CC=CC=C1	DTXSID7023067	NO	NO	NO	NO	High (Class III)	Cramer Class III	0.000163393	1.5	0.00841633329595988	NA	9.18031984234331	51.5097543711167	NA
Maprotiline	10262-69-8	CNCCCC12CCC(C3=CC=CC=C13)C1=CC=CC=C21	DTXSID7045029	NO	NO	NO	NO	High (Class III)	Cramer Class III	0.000180566	1.5	0.0118849624127301	NA	8.30721176744238	65.8205997404281	NA
(E)-1-(2-Chloro-1,3-thiazol-5-yl methyl)-3-methyl-2-nitroguanidine	210880-92-5	CN\C(NCC1=CN=C(Cl)S1)=N/[N+]([O-])=O	DTXSID2034465	NO	NO	NO	NO	High (Class III)	Cramer Class III	0.000307308	1.5	0.127740902125322	9.8	4.8810964895154	415.677112620961	31889.8303981673
Methanol	67-56-1	CO	DTXSID2021731	NO	NO	NO	NO	Low (Class I)	Cramer Class I	47.02156249	30	0.0306225938564511	22.9	0.000638005170635919	0.000651245773956652	0.487010613585418
(+-)-Diclofop-methyl	51338-27-3	COC(=O)C(C)OC1=CC=C(OC2=CC=C(Cl)C=C2Cl)C=C1	DTXSID0032605	NO	NO	NO	NO	High (Class III)	Cramer Class III	0.000505059	1.5	0.00180605889819506	0.1	2.96995004544024	3.57593647117477	197.996669696016
Haloxyfop-methyl	69806-40-2	COC(=O)C(C)OC1=CC=C(OC2=NC=C(C=C2Cl)C(F)(F)F)C=C1	DTXSID6024123	NO	NO	NO	NO	High (Class III)	Cramer Class III	0.000207888	1.5	3.74489994301836	NA	7.21542368967906	18014.0265095549	NA
Triflusulfuron-methyl	126535-15-7	COC(=O)C1=C(C(C)=CC=C1)S(=O)(=O)NC(=O)NC1=NC(=NC(OCC(F)(F)F)=N1)N(C)C	DTXSID2032502	YES	YES	NO	NO	High (Class III)	Genotoxic	4.62e-05	0.0025	0.0471496517737614	2.44	0.0541125541125541	1020.5552331983	52813.8528138528
Mesosulfuron-methyl	208465-21-8	COC(=O)C1=C(C=C(CNS(C)(=O)=O)C=C1)S(=O)(=O)NC(=O)NC1=NC(OC)=CC(OC)=N1	DTXSID6034712	NO	NO	NO	NO	High (Class III)	Cramer Class III	0.001384776	1.5	0.0284584778404725	155	1.08320768124231	20.5509611955092	111931.460395039
Iodosulfuron methyl ester sodium salt	144550-36-7	COC(=O)C1=C(C=C(I)C=C1)S(=O)(=O)NC(=O)NC1=NC(OC)=NC(C)=N1	DTXSID2034673	NO	NO	NO	NO	High (Class III)	Cramer Class III	0.000366491	1.5	0.00213728984794011	7	4.09286994769312	5.83176625876246	19100.0597559012
Dimethyl phthalate	131-11-3	COC(=O)C1=C(C=CC=C1)C(=O)OC	DTXSID3022455	NO	NO	NO	NO	Low (Class I)	Cramer Class I	0.000241257	30	0.0115376609214764	750	124.348723560353	47.8231136152584	3108718.08900882
Monomethyl phthalate	4376-18-5	COC(=O)C1=C(C=CC=C1)C(O)=O	DTXSID9040001	NO	NO	NO	NO	Low (Class I)	Cramer Class I	0.008726872	30	0.0918170023198962	NA	3.43765784578942	10.5211812800619	NA
Metsulfuron-methyl	74223-64-6	COC(=O)C1=C(C=CC=C1)S(=O)(=O)NC(=O)NC1=NC(OC)=NC(C)=N1	DTXSID6023864	NO	NO	NO	NO	High (Class III)	Cramer Class III	4.54e-07	1.5	0.131774444016256	25	3303.96475770925	290252.079330961	55066079.2951542
Thiazopyr	117718-60-2	COC(=O)C1=C(CC(C)C)C(C2=NCCS2)=C(N=C1C(F)F)C(F)(F)F	DTXSID1032488	NO	NO	NO	NO	High (Class III)	Cramer Class III	0.004840373	1.5	0.0105767754138494	0.8	0.309893473085649	2.18511577802978	165.276518979013
Bensulfuron-methyl	83055-99-6	COC(=O)C1=C(CS(=O)(=O)NC(=O)NC2=NC(OC)=CC(OC)=N2)C=CC=C1	DTXSID7024164	NO	NO	NO	NO	High (Class III)	Cramer Class III	0.000202651	1.5	0.000608607747324906	19.9	7.4018879748928	3.00323091090054	98198.3804669111
Chlorthal-dimethyl	1861-32-1	COC(=O)C1=C(Cl)C(Cl)=C(C(=O)OC)C(Cl)=C1Cl	DTXSID0024000	NO	NO	NO	NO	High (Class III)	Cramer Class III	0.006499127	1.5	0.149285526629646	1	0.230800229015374	22.9700891565353	153.866819343583
Halosulfuron-methyl	100784-20-1	COC(=O)C1=C(N(C)N=C1Cl)S(=O)(=O)NC(=O)NC1=NC(OC)=CC(OC)=N1	DTXSID9034650	NO	NO	NO	NO	High (Class III)	Cramer Class III	8.34e-05	1.5	0.000304642596664709	1	17.9856115107914	3.65278892883344	11990.4076738609
Methyl 2-aminobenzoate	134-20-3	COC(=O)C1=C(N)C=CC=C1	DTXSID6025567	YES	YES	NO	NO	Low (Class I)	Genotoxic	0.000262657	0.0025	13.9026530624216	80.4	0.00951811678348569	52930.8301793655	306102.6357569
Methyl 3-methylorsellinate	4707-47-5	COC(=O)C1=C(O)C(C)=C(O)C=C1C	DTXSID9041653	NO	NO	NO	NO	Low (Class I)	Cramer Class I	6.322791223	30	6.55432807646181	717	0.00474473993240058	1.03661940514809	113.399284384374
Methyl salicylate	119-36-8	COC(=O)C1=C(O)C=CC=C1	DTXSID5025659	NO	NO	NO	NO	Low (Class I)	Cramer Class I	0.183849724	30	2.18779307903849	50	0.163176747548449	11.8998986315502	271.961245914081
Methylparaben	99-76-3	COC(=O)C1=CC=C(O)C=C1	DTXSID4022529	NO	NO	NO	NO	Low (Class I)	Cramer Class I	0.020256716	30	0.0410288755652777	250	1.4809903046476	2.02544556409231	12341.5858720634
Mevinphos	7786-34-7	COC(=O)C=C(C)OP(=O)(OC)OC	DTXSID2032683	YES	YES	NO	YES	High (Class III)	Genotoxic	8.03e-05	0.0025	0.363995867244515	0.011	0.0311332503113325	4532.94977888561	136.986301369863
Dimethyl succinate	106-65-0	COC(=O)CCC(=O)OC	DTXSID5025152	NO	NO	NO	NO	Low (Class I)	Cramer Class I	0.029224182	30	5.91770012109435	NA	1.02654712456965	202.493268112495	NA
Dimethyl glutarate	1119-40-0	COC(=O)CCCC(=O)OC	DTXSID3025122	NO	NO	NO	NO	Low (Class I)	Cramer Class I	1.064604024	30	8.1077743251811	20	0.0281794914575675	7.6157652445442	18.7863276383783
Indoxacarb	173584-44-6	COC(=O)N(C(=O)N1COC2(CC3=C(C=CC(Cl)=C3)C2=N1)C(=O)OC)C1=CC=C(OC(F)(F)F)C=C1	DTXSID1032690	NO	NO	YES	NO	High (Class III)	Anti-cholinesterase	2.72e-05	0.3	0.0503765379534653	0.76	11.0294117647059	1852.07860123034	27941.1764705882
Thiophanate-methyl	23564-05-8	COC(=O)NC(=S)NC1=C(NC(=S)NC(=O)OC)C=CC=C1	DTXSID1024338	NO	NO	YES	NO	Low (Class I)	Anti-cholinesterase	1.49e-05	0.3	1.12446229965074	2	20.1342281879195	75467.2684329354	134228.187919463
Carbendazim	10605-21-7	COC(=O)NC1=NC2=CC=CC=C2N1	DTXSID4024729	NO	NO	YES	NO	High (Class III)	Anti-cholinesterase	0.000608885	0.3	2.53998324015696	2.5	0.492703876758337	4171.5319644218	4105.86563965281
Asulam	3337-71-1	COC(=O)NS(=O)(=O)C1=CC=C(N)C=C1	DTXSID8023890	YES	YES	YES	NO	High (Class III)	Genotoxic	0.00032592	0.0025	0.80767998158299	30	0.0076705940108002	2478.15409174948	92047.1281296024
Methyl tert-butyl ether	1634-04-4	COC(C)(C)C	DTXSID3020833	NO	NO	NO	NO	High (Class III)	Cramer Class III	0.038536445	1.5	2.46569439029428	40	0.0389241924105869	63.9834419156795	1037.97846428232
Sulisobenzone	4065-45-6	COC1=C(C=C(C(=O)C2=CC=CC=C2)C(O)=C1)S(O)(=O)=O	DTXSID2042436	NO	NO	NO	NO	Low (Class I)	Cramer Class I	0.626450785	30	0.0038563612748785	5	0.0478888377480443	0.00615588864634993	7.98147295800739
Allura Red C.I.16035	25956-17-6	COC1=C(C=C(C)C(=C1)S(O)(=O)=O)N=NC1=C(O)C=CC2=CC(=CC=C12)S(O)(=O)=O	DTXSID4024436	NO	NO	NO	NO	Low (Class I)	Cramer Class I	6.766995608	30	0.0139331264310013	200	0.0044332820261526	0.00205898263248899	29.555213507684
Glybenclamide	10238-21-8	COC1=C(C=C(Cl)C=C1)C(=O)NCCC1=CC=C(C=C1)S(=O)(=O)NC(=O)NC1CCCCC1	DTXSID0037237	NO	NO	NO	NO	High (Class III)	Cramer Class III	0.000136925	1.5	0.0179401775844808	NA	10.9549023187877	131.021928679794	NA
Dicamba	1918-00-9	COC1=C(Cl)C=CC(Cl)=C1C(O)=O	DTXSID4024018	NO	NO	NO	NO	High (Class III)	Cramer Class III	7.21e-05	1.5	0.00017038800775351	3	20.8044382801664	2.36321786065895	41608.8765603329
5-Nitro-o-anisidine	99-59-2	COC1=C(N)C=C(C=C1)[N+]([O-])=O	DTXSID0020943	YES	YES	NO	NO	High (Class III)	Genotoxic	0.001739812	0.0025	1.73967371962693	200	0.00143693686444282	999.920519933723	114954.949155426
Bifenazate	149877-41-8	COC1=C(NNC(=O)OC(C)C)C=C(C=C1)C1=CC=CC=C1	DTXSID5032525	YES	YES	YES	NO	High (Class III)	Genotoxic	0.000229391	0.0025	0.0762363664812526	0.9	0.0108984223443814	332.342447965494	3923.43204397731
4-Hydroxy-3-methoxybenzaldehyde	121-33-5	COC1=C(O)C=CC(C=O)=C1	DTXSID0021969	YES	YES	NO	NO	Low (Class I)	Genotoxic	0.002597371	0.0025	25.8110377602394	20	0.00096251170895494	9937.3704258034	7700.09367163952
Eugenol	97-53-0	COC1=C(O)C=CC(CC=C)=C1	DTXSID9020617	YES	YES	NO	NO	Low (Class I)	Genotoxic	0.353259032	0.0025	0.111512942173827	67	7.07695988930865e-06	0.315669047561188	189.662525033472
2-Methoxyphenol	90-05-1	COC1=C(O)C=CC=C1	DTXSID0023113	NO	NO	NO	NO	Low (Class I)	Cramer Class I	2.182838193	30	65.2047880511937	42.12	0.0137435748083413	29.8715627481206	19.2959790309112
Colchicine	64-86-8	COC1=C(OC)C(OC)=C2C(CCC(NC(C)=O)C3=CC(=O)C(OC)=CC=C23)=C1	DTXSID5024845	NO	NO	NO	NO	Low (Class I)	Cramer Class I	0.000530531	30	0.000479080385343761	NA	56.5471197724544	0.903020531022242	NA
Dimethomorph	110488-70-5	COC1=C(OC)C=C(C=C1)C(=CC(=O)N1CCOCC1)C1=CC=C(Cl)C=C1	DTXSID7034545	NO	NO	NO	NO	High (Class III)	Cramer Class III	9.06e-05	1.5	0.195963158926122	4.9	16.5562913907285	2162.94877401901	54083.885209713
C.I. Disperse Black 6	119-90-4	COC1=CC(=CC=C1N)C1=CC(OC)=C(N)C=C1	DTXSID3025091	YES	YES	NO	NO	High (Class III)	Genotoxic	0.000907663	0.0025	0.0978522611597499	NA	0.00275432622019406	107.80681944703	NA
C.I. Disperse Black 6 dihydrochloride	119-90-4	COC1=CC(=CC=C1N)C1=CC(OC)=C(N)C=C1	DTXSID1020485	YES	YES	NO	NO	High (Class III)	Genotoxic	0.046378231	0.0025	0.859464248524471	6	5.39046001991753e-05	18.5316306808785	129.371040478021
Isoeugenol	97-54-1	COC1=CC(C=CC)=CC=C1O	DTXSID7022413	NO	NO	NO	NO	Low (Class I)	Cramer Class I	1.01e-05	30	0.0946991110892836	37.5	2970.29702970297	9376.14961280035	3712871.28712871
Chloroneb	2675-77-6	COC1=CC(Cl)=C(OC)C=C1Cl	DTXSID2024793	NO	NO	NO	NO	High (Class III)	Cramer Class III	0.047598042	1.5	0.0177758281866407	12.5	0.0315139013491353	0.373457130581982	262.615844576128
Foramsulfuron	173159-57-4	COC1=CC(OC)=NC(NC(=O)NS(=O)(=O)C2=C(C=CC(NC=O)=C2)C(=O)N(C)C)=N1	DTXSID7034753	YES	YES	NO	NO	High (Class III)	Genotoxic	0.00021235	0.0025	0.0157770452964906	500	0.0117730162467624	74.2973642405963	2354603.24935248
Trifloxysulfuron-sodium	199119-58-9	COC1=CC(OC)=NC(NC(=O)NS(=O)(=O)C2=NC=CC=C2OCC(F)(F)F)=N1	DTXSID8040222	NO	NO	NO	NO	High (Class III)	Cramer Class III	1.92e-05	1.5	7.67972673552618e-05	15	78.125	3.99985767475322	781250
Bispyribac-sodium	125401-92-5	COC1=CC(OC)=NC(OC2=CC=CC(OC3=NC(OC)=CC(OC)=N3)=C2C(O)=O)=N1	DTXSID7034383	NO	NO	NO	NO	High (Class III)	Cramer Class III	0.001626567	1.5	0.000117509677254453	1.5	0.92218765043186	0.0722439821135268	922.18765043186
Pyrithiobac sodium	123343-16-8	COC1=CC(OC)=NC(SC2=C(C(O)=O)C(Cl)=CC=C2)=N1	DTXSID8032673	NO	NO	NO	NO	High (Class III)	Cramer Class III	0.000150516	1.5	0.0835089502891789	1.43	9.9657179303197	554.817762159365	9500.65109357145
Rotenone	83-79-4	COC1=CC2=C(C=C1OC)C1C(CO2)OC2=C3CC(OC3=CC=C2C1=O)C(C)=C	DTXSID6021248	NO	NO	NO	NO	High (Class III)	Cramer Class III	0.00014341	1.5	0.000297428899503145	0.375	10.4595216512098	2.07397600936577	2614.88041280245
Melatonin	73-31-4	COC1=CC2=C(NC=C2CCNC(C)=O)C=C1	DTXSID1022421	NO	NO	NO	NO	High (Class III)	Cramer Class III	0.000395287	1.5	0.588644247075342	NA	3.79471118453174	1489.15660539138	NA
Naproxen	22204-53-1	COC1=CC2=CC=C(C=C2C=C1)C(C)C(O)=O	DTXSID4040686	NO	NO	NO	NO	High (Class III)	Cramer Class III	0.001868639	1.5	0.189947196788808	NA	0.802723265435432	101.650022711079	NA
Prazosin	19216-56-9	COC1=CC2=NC(=NC(N)=C2C=C1OC)N1CCN(CC1)C(=O)C1=CC=CO1	DTXSID4049082	YES	YES	NO	NO	High (Class III)	Genotoxic	0.001131464	0.0025	0.297050878044555	NA	0.002209526772394	262.536747121035	NA
2-Hydroxy-4-methoxybenzophenone	131-57-7	COC1=CC=C(C(=O)C2=CC=CC=C2)C(O)=C1	DTXSID3022405	NO	NO	NO	NO	High (Class III)	Cramer Class III	0.010470003	1.5	0.0656033583743477	200	0.143266434594145	6.26583950112982	19102.1912792193
2-Methoxy-5-methylaniline	120-71-8	COC1=CC=C(C)C=C1N	DTXSID1020350	YES	YES	NO	NO	Low (Class I)	Genotoxic	1.26192983	0.0025	0.812654089293202	250	1.98109272050412e-06	0.643977240234667	198.109272050412
Methoxychlor	72-43-5	COC1=CC=C(C=C1)C(C1=CC=C(OC)C=C1)C(Cl)(Cl)Cl	DTXSID9020827	NO	NO	NO	NO	High (Class III)	Cramer Class III	3.86e-05	1.5	0.0615843923593202	1.1	38.860103626943	1595.450579257	28497.4093264249
Chlorotrianisene	569-57-3	COC1=CC=C(C=C1)C(Cl)=C(C1=CC=C(OC)C=C1)C1=CC=C(OC)C=C1	DTXSID1021299	NO	NO	NO	NO	High (Class III)	Cramer Class III	5.07e-05	1.5	0.000419898029053048	NA	29.585798816568	8.28201240735795	NA
Biochanin A	491-80-5	COC1=CC=C(C=C1)C1=COC2=C(C(O)=CC(O)=C2)C1=O	DTXSID1022394	NO	NO	NO	NO	High (Class III)	Cramer Class III	0.000287964	1.5	0.128213014235999	NA	5.20898445639038	445.239732174853	NA
Methyleugenol	93-15-2	COC1=CC=C(CC=C)C=C1OC	DTXSID5025607	YES	YES	NO	NO	Low (Class I)	Genotoxic	0.394754885	0.0025	0.00814727288440279	37	6.33304385834263e-06	0.0206388146011234	93.7290491034709
2-tert-Butyl-4-methoxyphenol	121-00-6	COC1=CC=C(O)C(=C1)C(C)(C)C	DTXSID7040788	NO	NO	NO	NO	Low (Class I)	Cramer Class I	0.007913236	30	0.0818796490269641	NA	3.79111655459284	10.3471764303458	NA
Methoxyfenozide	161050-58-4	COC1=CC=CC(C(=O)NN(C(=O)C2=CC(C)=CC(C)=C2)C(C)(C)C)=C1C	DTXSID3032628	YES	YES	NO	NO	High (Class III)	Genotoxic	0.00011256	0.0025	0.00856651806089032	9.8	0.0222103766879886	76.1062372147328	87064.6766169154
2-Anisidine	90-04-0	COC1=CC=CC=C1N	DTXSID5023877	YES	YES	NO	NO	Low (Class I)	Genotoxic	0.003445849	0.0025	0.135600506989709	7	0.000725510607110178	39.3518424602208	2031.4296999085
Penoxsulam	219714-96-2	COC1=CN=C(OC)N2N=C(NS(=O)(=O)C3=C(C=CC=C3OCC(F)F)C(F)(F)F)N=C12	DTXSID0034803	NO	NO	NO	NO	High (Class III)	Cramer Class III	3.94e-06	1.5	9.48450498922951e-05	14.7	380.710659898477	24.0723476883998	3730964.46700508
Prosulfuron	94125-34-5	COC1=NC(C)=NC(NC(=O)NS(=O)(=O)C2=C(CCC(F)(F)F)C=CC=C2)=N1	DTXSID9034868	NO	NO	NO	NO	High (Class III)	Cramer Class III	5.13e-07	1.5	0.00344184879245815	1.95	2923.97660818713	6709.25690537651	3801169.59064327
Triasulfuron	82097-50-5	COC1=NC(C)=NC(NC(=O)NS(=O)(=O)C2=C(OCCCl)C=CC=C2)=N1	DTXSID0024345	YES	YES	NO	NO	High (Class III)	Genotoxic	0.000156764	0.0025	0.025952788239052	1.2	0.0159475389757853	165.553240789033	7654.81870837692
Prometon	1610-18-0	COC1=NC(NC(C)C)=NC(NC(C)C)=N1	DTXSID6022341	NO	NO	NO	NO	High (Class III)	Cramer Class III	0.000106297	1.5	0.0387363518143989	0.89	14.1114048373896	364.416228251022	8372.76687018448
Methidathion	950-37-8	COC1=NN(CSP(=S)(OC)OC)C(=O)S1	DTXSID5020819	NO	NO	NO	NO	High (Class III)	Cramer Class III	3.05e-07	1.5	0.101800405552687	0.1	4918.03278688525	333771.821484219	327868.852459016
Rifabutin	72559-06-9	COC1C=COC2(C)OC3=C(C2=O)C2=C(C(=O)C(NC(=O)C(C)=CC=CC(C)C(O)C(C)C(O)C(C)C(OC(C)=O)C1C)C1=NC4(CCN(CC(C)C)CC4)N=C21)C(O)=C3C	DTXSID0033960	YES	YES	NO	NO	High (Class III)	Genotoxic	0.0020974	0.0025	0.012841842099238	NA	0.00119195194049776	6.122743443901	NA
Rifampicin	13292-46-1	COC1C=COC2(C)OC3=C(C2=O)C2=C(O)C(C=NN4CCN(C)CC4)=C(NC(=O)C(C)=CC=CC(C)C(O)C(C)C(O)C(C)C(OC(C)=O)C1C)C(O)=C2C(O)=C3C	DTXSID6021244	YES	YES	NO	NO	High (Class III)	Genotoxic	0.001646586	0.0025	0.00181071946044021	100	0.00151829300139804	1.09968107371265	60731.7200559218
Azoxystrobin	131860-33-8	COC=C(C(=O)OC)C1=CC=CC=C1OC1=CC(OC2=CC=CC=C2C#N)=NC=N1	DTXSID0032520	NO	NO	NO	NO	High (Class III)	Cramer Class III	0.000204664	1.5	0.165006161194815	18	7.32908572098659	806.229533258485	87949.0286518391
Metalaxyl	57837-19-1	COCC(=O)N(C(C)C(=O)OC)C1=C(C)C=CC=C1C	DTXSID6024175	NO	NO	NO	NO	Low (Class I)	Cramer Class I	8.93e-05	30	0.0515148992640282	7.8	335.946248600224	576.874571825623	87346.0246360582
Dimethenamid	87674-68-8	COCC(C)N(C(=O)CCl)C1=C(C)SC=C1C	DTXSID4032376	YES	YES	NO	NO	High (Class III)	Genotoxic	0.000510328	0.0025	1.41712718140717	4.72	0.00489881017698421	2776.89482334337	9248.9536141462
Imazamox	114311-32-9	COCC1=CN=C(C2=NC(C)(C(C)C)C(=O)N2)C(=C1)C(O)=O	DTXSID3034664	NO	NO	NO	NO	High (Class III)	Cramer Class III	0.000372954	1.5	0.204278892827415	900	4.0219437249634	547.732140766463	2413166.23497804
Triethylene glycol dimethyl ether	112-49-2	COCCOCCOCCOC	DTXSID8026224	NO	NO	NO	NO	High (Class III)	Cramer Class III	0.029798446	1.5	1.32998878861955	175	0.0503381954884493	44.632823759318	5872.78947365242
Pyraclostrobin	175013-18-0	CON(C(=O)OC)C1=C(COC2=NN(C=C2)C2=CC=C(Cl)C=C2)C=CC=C1	DTXSID7032638	NO	NO	YES	NO	High (Class III)	Anti-cholinesterase	9.12e-05	0.3	0.00440317796980116	3.4	3.28947368421053	48.2804601951882	37280.701754386
Linuron	330-55-2	CON(C)C(=O)NC1=CC=C(Cl)C(Cl)=C1	DTXSID2024163	NO	NO	NO	NO	High (Class III)	Cramer Class III	0.001710101	1.5	0.171717006919158	0.736	0.877141174702547	100.41337144365	430.383936387383
Monolinuron	1746-81-2	CON(C)C(=O)NC1=CC=C(Cl)C=C1	DTXSID0037576	NO	NO	NO	NO	High (Class III)	Cramer Class III	0.000673967	1.5	0.177296341381769	NA	2.22562825776336	263.063831584884	NA
Fluoxastrobin	361377-29-9	CON=C(C1=NOCCO1)C1=C(OC2=C(F)C(OC3=C(Cl)C=CC=C3)=NC=N2)C=CC=C1	DTXSID2034625	NO	NO	NO	NO	High (Class III)	Cramer Class III	0.000240816	1.5	0.00919182554534301	1.5	6.22882200518238	38.1694968164201	6228.82200518238
Acephate	30560-19-1	COP(=O)(NC(C)=O)SC	DTXSID8023846	NO	NO	NO	NO	High (Class III)	Cramer Class III	1.11e-05	1.5	0.0956122133425825	0.12	135.135135135135	8613.71291374617	10810.8108108108
Trichlorfon	52-68-6	COP(=O)(OC)C(O)C(Cl)(Cl)Cl	DTXSID0021389	YES	YES	NO	NO	High (Class III)	Genotoxic	9.47e-06	0.0025	0.34927854886714	0.2	0.263991552270327	36882.6345160655	21119.3241816262
Dicrotophos	141-66-2	COP(=O)(OC)OC(C)=CC(=O)N(C)C	DTXSID9023914	YES	YES	NO	YES	High (Class III)	Genotoxic	1.72e-06	0.0025	0.290914076669908	0.02	1.45348837209302	169136.091087156	11627.9069767442
Dichlorvos	62-73-7	COP(=O)(OC)OC=C(Cl)Cl	DTXSID5020449	YES	YES	NO	YES	High (Class III)	Genotoxic	2.07e-05	0.0025	0.0747332755497169	0.05	0.120772946859903	3610.30316665299	2415.45893719807
Azamethiphos	35575-96-3	COP(=O)(OC)SCN1C(=O)OC2=CC(Cl)=CN=C12	DTXSID9034818	NO	NO	NO	NO	High (Class III)	Cramer Class III	0.000700004	1.5	129.348115765869	0.8	2.14284489802915	184781.966625717	1142.85061228222
Fenthion	55-38-9	COP(=S)(OC)OC1=CC(C)=C(SC)C=C1	DTXSID8020620	NO	NO	NO	NO	High (Class III)	Cramer Class III	2.18e-06	1.5	0.043682156204574	0.03	688.073394495413	20037.6863323734	13761.4678899083
Fenitrothion	122-14-5	COP(=S)(OC)OC1=CC=C(C(C)=C1)[N+]([O-])=O	DTXSID4032613	YES	YES	NO	NO	High (Class III)	Genotoxic	7.16e-07	0.0025	0.00338164192285569	0.125	3.49162011173184	4722.96357940739	174581.005586592
Methyl parathion	298-00-0	COP(=S)(OC)OC1=CC=C(C=C1)[N+]([O-])=O	DTXSID1020855	YES	YES	NO	NO	High (Class III)	Genotoxic	4.46e-07	0.0025	0.0486381124734815	0.025	5.60538116591928	109054.063841887	56053.8116591928
Chlorpyrifos-methyl	5598-13-0	COP(=S)(OC)OC1=NC(Cl)=C(Cl)C=C1Cl	DTXSID6032352	NO	NO	NO	NO	High (Class III)	Cramer Class III	3.12e-07	1.5	0.104978056885699	0.1	4807.69230769231	336468.131043906	320512.820512821
Phosmet	732-11-6	COP(=S)(OC)SCN1C(=O)C2=C(C=CC=C2)C1=O	DTXSID5024261	NO	NO	NO	NO	High (Class III)	Cramer Class III	2.49e-07	1.5	0.227260124700137	1	6024.09638554217	912691.263855973	4016064.25702811
Azinphos-methyl	86-50-0	COP(=S)(OC)SCN1N=NC2=C(C=CC=C2)C1=O	DTXSID3020122	NO	NO	NO	NO	High (Class III)	Cramer Class III	5.57e-07	1.5	0.401868037864922	0.125	2692.99820466786	721486.602989089	224416.517055655
Isoxaflutole	141112-29-0	CS(=O)(=O)C1=C(C=CC(=C1)C(F)(F)F)C(=O)C1=C(ON=C1)C1CC1	DTXSID5034723	NO	NO	NO	NO	High (Class III)	Cramer Class III	0.002489193	1.5	0.124027820810399	1.76	0.602604940637387	49.8265183978898	707.056463681201
Tembotrione	335104-84-2	CS(=O)(=O)C1=C(COCC(F)(F)F)C(Cl)=C(C=C1)C(=O)C1C(=O)CCCC1=O	DTXSID5047037	NO	NO	NO	NO	High (Class III)	Cramer Class III	0.001136742	1.5	0.625500410560578	0.04	1.31956063908961	550.25714767342	35.1882837090562
Mesotrione	104206-82-8	CS(=O)(=O)C1=CC(=C(C=C1)C(=O)C1C(=O)CCCC1=O)[N+]([O-])=O	DTXSID7032424	YES	YES	NO	NO	High (Class III)	Genotoxic	0.002965271	0.0025	0.846637172936627	0.09	0.000843093261964927	285.517638332762	30.3513574307374
Piragliatin	625114-41-2	CS(=O)(=O)C1=CC=C(C=C1Cl)C(CC1CCC(=O)C1)C(=O)NC1=NC=CN=C1	DTXSID3048520	NO	NO	NO	NO	High (Class III)	Cramer Class III	0.00016887	1.5	0.519426945127612	NA	8.882572392965	3075.89829530178	NA
Fomesafen	72178-02-0	CS(=O)(=O)NC(=O)C1=CC(OC2=CC=C(C=C2Cl)C(F)(F)F)=CC=C1[N+]([O-])=O	DTXSID7024112	YES	YES	NO	NO	High (Class III)	Genotoxic	0.000480416	0.0025	0.00105443201709995	NA	0.00520382335309399	2.19483118193388	NA
Busulfan	55-98-1	CS(=O)(=O)OCCCCOS(C)(=O)=O	DTXSID3020910	NO	NO	NO	NO	Low (Class I)	Cramer Class I	0.017716842	30	0.0357158379374764	1.5	1.69330403240036	2.01592574666955	84.6652016200178
Dithiopyr	97886-45-8	CSC(=O)C1=C(N=C(C(C(=O)SC)=C1CC(C)C)C(F)(F)F)C(F)F	DTXSID9032379	NO	NO	NO	NO	High (Class III)	Cramer Class III	1.36e-05	1.5	0.0184658739303718	0.31	110.294117647059	1357.78484782145	22794.1176470588
Acibenzolar-S-methyl	135158-54-2	CSC(=O)C1=CC=CC2=C1SN=N2	DTXSID1032519	NO	NO	NO	NO	High (Class III)	Cramer Class III	0.013288429	1.5	1.99493346470812	8.2	0.112880160626964	150.125606624238	617.0782114274
Thioridazine	50-52-2	CSC1=CC2=C(SC3=CC=CC=C3N2CCC2CCCCN2C)C=C1	DTXSID6023656	NO	NO	NO	NO	High (Class III)	Cramer Class III	0.001064126	1.5	0.0955839326768168	NA	1.40960750888523	89.8238861533472	NA
(S)-1-Anilino-4-methyl-2-methylthio-4-phenylimidazolin-5-one	161326-34-7	CSC1=NC(C)(C(=O)N1NC1=CC=CC=C1)C1=CC=CC=C1	DTXSID2034590	YES	YES	NO	NO	High (Class III)	Genotoxic	0.000670273	0.0025	0.0598629462652186	2.83	0.00372982351967034	89.3112899747098	4222.16022426683
Prometryn	7287-19-6	CSC1=NC(NC(C)C)=NC(NC(C)C)=N1	DTXSID4024272	NO	NO	NO	NO	High (Class III)	Cramer Class III	0.001313296	1.5	0.0152644298416131	0.6	1.14216444731424	11.622992715742	456.865778925695
Metribuzin	21087-64-9	CSC1=NN=C(C(=O)N1N)C(C)(C)C	DTXSID6024204	YES	YES	NO	NO	High (Class III)	Genotoxic	0.001789523	0.0025	0.19844126779884	1.25	0.00139702032329286	110.890593637992	698.510161646428
Glycidyl trimethylammonium chloride	3033-77-0	C[N+](C)(C)CC1CO1	DTXSID1044643	YES	YES	NO	NO	High (Class III)	Genotoxic	1.361435424	0.0025	0.495445884823635	10	1.83629715807953e-06	0.363914348113536	7.34518863231812
Flusilazole	85509-19-9	C[Si](CN1C=NC=N1)(C1=CC=C(F)C=C1)C1=CC=C(F)C=C1	DTXSID3024235	NO	NO	NO	NO	High (Class III)	Cramer Class III	0.000300347	1.5	0.00509921802014834	0.35	4.9942233483271	16.9777557962901	1165.31878127632
Carbon tetrachloride	56-23-5	ClC(Cl)(Cl)Cl	DTXSID8020250	NO	NO	NO	NO	High (Class III)	Cramer Class III	8.59e-05	1.5	4.34216239687364	1	17.4621653084983	50549.0383803684	11641.4435389988
1,1-Dichloroethylene	75-35-4	ClC(Cl)=C	DTXSID8021438	NO	NO	NO	NO	High (Class III)	Cramer Class III	0.024404381	1.5	68.6970283824659	2.6	0.061464373958102	2814.94656154016	106.538248194044
Tetrachloroethylene	127-18-4	ClC(Cl)=C(Cl)Cl	DTXSID2021319	NO	NO	NO	NO	High (Class III)	Cramer Class III	0.28831125	1.5	0.0674069324878341	0.21	0.00520271061222897	0.233799175328171	0.728379485712056
p,p'-DDD	72-54-8	ClC(Cl)C(C1=CC=C(Cl)C=C1)C1=CC=C(Cl)C=C1	DTXSID4020373	YES	YES	NO	NO	High (Class III)	Genotoxic	8.28e-06	0.0025	0.00157210987121901	0.01	0.301932367149758	189.868341934663	1207.72946859903
Chloroform	67-66-3	ClC(Cl)Cl	DTXSID1020306	YES	YES	NO	NO	High (Class III)	Genotoxic	0.151806305	0.0025	25.8822902048307	6.9	1.64683541964874e-05	170.495489003772	45.4526575823053
Mirex	2385-85-5	ClC12C3(Cl)C4(Cl)C5(Cl)C(Cl)(C1(Cl)C4(Cl)Cl)C2(Cl)C(Cl)(Cl)C35Cl	DTXSID7020895	NO	NO	NO	NO	High (Class III)	Cramer Class III	4.19e-13	1.5	0.000315911544707595	0.07	3579952267.3031	753965500.495452	167064439140.811
Clotrimazole	23593-75-1	ClC1=C(C=CC=C1)C(N1C=CN=C1)(C1=CC=CC=C1)C1=CC=CC=C1	DTXSID7029871	NO	NO	NO	NO	High (Class III)	Cramer Class III	4.65e-06	1.5	0.14531664435205	NA	322.58064516129	31250.8912585055	NA
Chlorothalonil	1897-45-6	ClC1=C(Cl)C(C#N)=C(Cl)C(C#N)=C1Cl	DTXSID0020319	NO	NO	NO	NO	High (Class III)	Cramer Class III	3.16e-05	1.5	0.00685524207549893	1.5	47.4683544303797	216.93804036389	47468.3544303797
Hexachlorocyclopentadiene	77-47-4	ClC1=C(Cl)C(Cl)(Cl)C(Cl)=C1Cl	DTXSID2020688	NO	NO	NO	NO	High (Class III)	Cramer Class III	5.41e-05	1.5	0.000699468822185003	7.1	27.7264325323475	12.9291834045287	131238.447319778
Dieldrin	60-57-1	ClC1=C(Cl)C2(Cl)C3C4CC(C5OC45)C3C1(Cl)C2(Cl)Cl	DTXSID9020453	YES	YES	NO	NO	High (Class III)	Genotoxic	1.41e-09	0.0025	1.27360676669705e-05	0.005	1773.04964539007	9032.67210423439	3546099.29078014
Endrin	60-57-1	ClC1=C(Cl)C2(Cl)C3C4CC(C5OC45)C3C1(Cl)C2(Cl)Cl	DTXSID6020561	YES	YES	NO	NO	High (Class III)	Genotoxic	1.01e-09	0.0025	0.000571836053229872	0.01	2475.24752475248	566174.310128586	9900990.0990099
Aldrin	309-00-2	ClC1=C(Cl)C2(Cl)C3C4CC(C=C4)C3C1(Cl)C2(Cl)Cl	DTXSID8020040	NO	NO	NO	NO	High (Class III)	Cramer Class III	4.77e-10	1.5	0.00154359571259725	0.04	3144654.08805031	3236049.71194391	83857442.3480084
Endosulfan	115-29-7	ClC1=C(Cl)C2(Cl)C3COS(=O)OCC3C1(Cl)C2(Cl)Cl	DTXSID1020560	NO	NO	NO	NO	High (Class III)	Cramer Class III	3.79e-07	1.5	0.00156020800673376	0.08	3957.78364116095	4116.64381723948	211081.794195251
Imazalil	35554-44-0	ClC1=CC(Cl)=C(C=C1)C(CN1C=CN=C1)OCC=C	DTXSID8024151	NO	NO	NO	NO	High (Class III)	Cramer Class III	0.000491004	1.5	0.000107494990588945	2.5	3.05496492900262	0.218928950861795	5091.60821500436
2,2',4,4',5,5'-Hexachlorobiphenyl	35065-27-1	ClC1=CC(Cl)=C(C=C1Cl)C1=CC(Cl)=C(Cl)C=C1Cl	DTXSID2032180	NO	NO	NO	NO	High (Class III)	Cramer Class III	1.11e-12	1.5	0.00551141265479978	NA	1351351351.35135	4965236625.94574	NA
1,2,4,5-Tetrachlorobenzene	95-94-3	ClC1=CC(Cl)=C(Cl)C=C1Cl	DTXSID7024320	NO	NO	NO	NO	High (Class III)	Cramer Class III	0.000186702	1.5	0.00269248190786711	0.34	8.0341935276537	14.4212804783404	1821.08386626817
Domperidone	57808-66-9	ClC1=CC2=C(C=C1)N(C1CCN(CCCN3C(=O)NC4=C3C=CC=C4)CC1)C(=O)N2	DTXSID1045116	NO	NO	NO	NO	High (Class III)	Cramer Class III	0.00015009	1.5	0.115337212599331	NA	9.9940035978413	768.453678455131	NA
Chlorophacinone	3691-35-8	ClC1=CC=C(C=C1)C(C(=O)C1C(=O)C2=C(C=CC=C2)C1=O)C1=CC=CC=C1	DTXSID2032348	NO	NO	NO	NO	High (Class III)	Cramer Class III	3.43e-06	1.5	0.00089280131201677	0.01	437.31778425656	260.291927701682	2915.45189504373
DDT	50-29-3	ClC1=CC=C(C=C1)C(C1=CC=C(Cl)C=C1)C(Cl)(Cl)Cl	DTXSID4020375	NO	NO	NO	NO	High (Class III)	Cramer Class III	1.1e-09	1.5	4.94051487577985	0.003	1363636.36363636	4491377159.79987	2727272.72727273
o,p'-DDT	789-02-6	ClC1=CC=C(C=C1)C(C1=CC=CC=C1Cl)C(Cl)(Cl)Cl	DTXSID6022345	NO	NO	NO	NO	High (Class III)	Cramer Class III	2.66e-06	1.5	1.24132109349128	10	563.90977443609	466662.065222286	3759398.4962406
Boscalid	188425-85-6	ClC1=CC=C(C=C1)C1=C(NC(=O)C2=C(Cl)N=CC=C2)C=CC=C1	DTXSID6034392	NO	NO	NO	NO	High (Class III)	Cramer Class III	0.000125992	1.5	0.0274716140653532	7.6	11.9055178106546	218.042527028329	60321.2902406502
Fenbuconazole	114369-43-6	ClC1=CC=C(CCC(CN2C=NC=N2)(C#N)C2=CC=CC=C2)C=C1	DTXSID8032548	NO	NO	NO	NO	High (Class III)	Cramer Class III	0.000249884	1.5	0.0258227943668379	0.38	6.00278529237566	103.339126822197	1520.70560740183
Thiacloprid	111988-49-9	ClC1=CC=C(CN2CCSC2=NC#N)C=N1	DTXSID7034961	NO	NO	NO	NO	High (Class III)	Cramer Class III	0.001111578	1.5	0.897055055454372	1.2	1.34943296826673	807.010444120316	1079.54637461339
Econazole nitrate	24169-02-6	ClC1=CC=C(COC(CN2C=CN=C2)C2=C(Cl)C=C(Cl)C=C2)C=C1	DTXSID6025226	NO	NO	NO	NO	High (Class III)	Cramer Class III	6.85e-05	1.5	0.0217696876216725	NA	21.8978102189781	317.805658710547	NA
1,4-Dichlorobenzene	106-46-7	ClC1=CC=C(Cl)C=C1	DTXSID1020431	NO	NO	NO	NO	High (Class III)	Cramer Class III	0.012212014	1.5	0.0127089047537364	10	0.122829862461671	1.04068868195994	818.865749744473
Nitrapyrin	1929-82-4	ClC1=CC=CC(=N1)C(Cl)(Cl)Cl	DTXSID0024216	NO	NO	NO	NO	High (Class III)	Cramer Class III	88.7841221	1.5	0.0937890844843594	3	1.68949127898174e-05	0.00105637226866671	0.0337898255796348
Dichlobenil	1194-65-6	ClC1=CC=CC(Cl)=C1C#N	DTXSID5032365	NO	NO	NO	NO	High (Class III)	Cramer Class III	0.004130519	1.5	0.00215928961534568	1	0.363150490289477	0.522764721659841	242.100326859651
1,2,3-Trichlorobenzene	87-61-6	ClC1=CC=CC(Cl)=C1Cl	DTXSID8026193	NO	NO	NO	NO	High (Class III)	Cramer Class III	0.000266426	1.5	0.00345864431203476	7.7	5.63008114823628	12.9816320930944	28901.0832276129
Chlorobenzene	108-90-7	ClC1=CC=CC=C1	DTXSID4020298	NO	NO	NO	NO	High (Class III)	Cramer Class III	0.001297482	1.5	236.027510361916	7	1.15608540234084	181911.972853509	5395.06521092393
Clofentezine	74115-24-5	ClC1=CC=CC=C1C1=NN=C(N=N1)C1=C(Cl)C=CC=C1	DTXSID9023881	NO	NO	NO	NO	High (Class III)	Cramer Class III	8.86e-05	1.5	0.00102549426585518	1.25	16.9300225733634	11.5744273798553	14108.3521444695
Anilazine	101-05-3	ClC1=CC=CC=C1NC1=NC(Cl)=NC(Cl)=N1	DTXSID9020089	NO	NO	NO	NO	High (Class III)	Cramer Class III	7.35e-05	1.5	0.0195626968912186	15	20.4081632653061	266.159141377124	204081.632653061
Pentachloropyridine	2176-62-7	ClC1=NC(Cl)=C(Cl)C(Cl)=C1Cl	DTXSID2022179	NO	NO	NO	NO	High (Class III)	Cramer Class III	1.861742783	1.5	0.198375094964477	NA	0.000805696691130936	0.106553438410443	NA
Forchlorfenuron	68157-60-8	ClC1=NC=CC(NC(=O)NC2=CC=CC=C2)=C1	DTXSID1034634	NO	NO	NO	NO	High (Class III)	Cramer Class III	0.00029797	1.5	0.171644471920992	7	5.03406383192939	576.046152032059	23492.2978823371
Chloridazon	1698-60-8	ClC1C(=N)C=NN(C1=O)C1=CC=CC=C1	DTXSID3034872	NO	NO	NO	NO	High (Class III)	Cramer Class III	0.00152383	1.5	0.189680204389852	18	0.98436177263868	124.475961485108	11812.3412716642
Lindane	58-89-9	ClC1C(Cl)C(Cl)C(Cl)C(Cl)C1Cl	DTXSID2020686	NO	NO	NO	NO	High (Class III)	Cramer Class III	1.87e-09	1.5	0.000787901168451718	0.087	802139.037433155	421337.523236213	46524064.171123
1,2,3,4,5,6-Hexachlorocyclohexane	58-89-9	ClC1C(Cl)C(Cl)C(Cl)C(Cl)C1Cl	DTXSID7020687	NO	NO	NO	NO	High (Class III)	Cramer Class III	2.45e-09	1.5	0.00305840026125775	0.01	612244.897959184	1248326.63724806	4081632.65306122
Heptachlor epoxide B	1024-57-3	ClC1C2OC2C2C1C1(Cl)C(Cl)=C(Cl)C2(Cl)C1(Cl)Cl	DTXSID1024126	YES	YES	NO	NO	High (Class III)	Genotoxic	3.14e-05	0.0025	0.00120239910003917	0.002	0.0796178343949045	38.2929649694002	63.6942675159236
Heptachlor	76-44-8	ClC1C=CC2C1C1(Cl)C(Cl)=C(Cl)C2(Cl)C1(Cl)Cl	DTXSID3020679	NO	NO	NO	NO	High (Class III)	Cramer Class III	5.45e-07	1.5	0.30829931541147	0.03	2752.29357798165	565686.817268752	55045.871559633
Trichloroethylene	79-01-6	ClC=C(Cl)Cl	DTXSID0021383	NO	NO	NO	NO	High (Class III)	Cramer Class III	0.003401469	1.5	0.000405128802442691	0.005	0.440985938722358	0.11910407016577	1.46995312907453
2-Chloro-N-phenylacetamide	587-65-5	ClCC(=O)NC1=CC=CC=C1	DTXSID3041409	YES	YES	NO	NO	High (Class III)	Genotoxic	0.000718783	0.0025	7.81713904447479	NA	0.00347810117935455	10875.5202119065	NA
Tris(1,3-dichloro-2-propyl) phosphate	13674-87-8	ClCC(CCl)OP(=O)(OC(CCl)CCl)OC(CCl)CCl	DTXSID9026261	YES	YES	NO	YES	High (Class III)	Genotoxic	0.003011515	0.0025	0.00829675767314053	2	0.000830146952613552	2.75501123957228	664.117562090841
1,2-Dichloroethane	107-06-2	ClCCCl	DTXSID6020438	YES	YES	NO	NO	High (Class III)	Genotoxic	3.096567171	0.0025	12.2659744108614	17.2	8.07345638555179e-07	3.96115237729534	5.55453799325963
Tris(2-chloroethyl) phosphate	115-96-8	ClCCOP(=O)(OCCCl)OCCCl	DTXSID5021411	YES	YES	NO	YES	High (Class III)	Genotoxic	0.000216912	0.0025	2.91995995485784	20	0.0115254112266726	13461.4956980611	92203.2898133805
Dichloromethane	75-09-2	ClCCl	DTXSID0020868	YES	YES	NO	NO	High (Class III)	Genotoxic	0.320956276	0.0025	0.0118831331201544	1.6	7.78922297814797e-06	0.0370241494207592	4.9851027060147
1,1,2-Trichloro-1,2,2-trifluoroethane	76-13-1	FC(F)(Cl)C(F)(Cl)Cl	DTXSID6021377	NO	NO	NO	NO	High (Class III)	Cramer Class III	5.88e-05	1.5	0.215552889498972	273	25.5102040816327	3665.86546766959	4642857.14285714
Tetraconazole	112281-77-3	FC(F)C(F)(F)OCC(CN1C=NC=N1)C1=C(Cl)C=C(Cl)C=C1	DTXSID8034956	NO	NO	NO	NO	High (Class III)	Cramer Class III	0.000489325	1.5	0.00102303121165392	0.4	3.06544729985184	2.0906988436191	817.452613293823
Novaluron	116714-46-6	FC(OC(F)(F)F)C(F)(F)OC1=C(Cl)C=C(NC(=O)NC(=O)C2=C(F)C=CC=C2F)C=C1	DTXSID5034773	NO	NO	NO	NO	High (Class III)	Cramer Class III	0.00051662	1.5	0.0128927930675435	1.1	2.90348805698579	24.9560471285345	2129.22457512291
Fludioxonil	131341-86-1	FC1(F)OC2=CC=CC(=C2O1)C1=CNC=C1C#N	DTXSID2032398	NO	NO	NO	NO	High (Class III)	Cramer Class III	8.78e-05	1.5	0.0256122723703768	3.3	17.0842824601367	291.711530414314	37585.4214123007
Flumioxazin	103361-09-7	FC1=CC2=C(C=C1N1C(=O)C3=C(CCCC3)C1=O)N(CC#C)C(=O)CO2	DTXSID7032555	YES	YES	NO	NO	High (Class III)	Genotoxic	0.003171461	0.0025	0.00959937747305453	1.8	0.000788280227945417	3.02679978503741	567.5617641207
Quinoxyfen	124495-18-7	FC1=CC=C(OC2=CC=NC3=CC(Cl)=CC(Cl)=C23)C=C1	DTXSID2034881	NO	NO	NO	NO	High (Class III)	Cramer Class III	7.85e-05	1.5	0.00125821744048956	10	19.1082802547771	16.0282476495486	127388.535031847
Diflubenzuron	35367-38-5	FC1=CC=CC(F)=C1C(=O)NC(=O)NC1=CC=C(Cl)C=C1	DTXSID1024049	NO	NO	NO	NO	High (Class III)	Cramer Class III	5.93e-05	1.5	6.32750139918192e-06	10	25.2951096121417	0.106703227642191	168634.064080944
Benodanil	15310-01-7	IC1=C(C=CC=C1)C(=O)NC1=CC=CC=C1	DTXSID7041623	NO	NO	NO	NO	High (Class III)	Cramer Class III	0.000396238	1.5	0.228924658780762	NA	3.78560360187564	577.745341892404	NA
2-(Thiocyanomethylthio)benzothiazole	21564-17-0	N#CSCSC1=NC2=CC=CC=C2S1	DTXSID6032647	NO	NO	NO	NO	High (Class III)	Cramer Class III	0.001072257	1.5	0.0521920668058455	9.6	1.39891835632689	48.6749602062244	8953.07748049208
N-Phenyl-1-naphthylamine	90-30-2	N(C1=CC=CC=C1)C1=C2C=CC=CC2=CC=C1	DTXSID2025892	NO	NO	NO	NO	High (Class III)	Cramer Class III	9.61e-05	1.5	0.2960458144587	5	15.6087408949011	3080.60160727056	52029.1363163371
Diphenylamine	122-39-4	N(C1=CC=CC=C1)C1=CC=CC=C1	DTXSID4021975	NO	NO	NO	NO	High (Class III)	Cramer Class III	0.066583415	1.5	0.0697813359218136	2	0.0225281325687485	1.04802879098066	30.0375100916647
Thiabendazole	148-79-8	N1C2=C(C=CC=C2)N=C1C1=CSC=N1	DTXSID0021337	NO	NO	NO	NO	High (Class III)	Cramer Class III	9.45e-05	1.5	0.0112345933962421	9.4	15.8730158730159	118.88458620362	99470.8994708995
Phenothiazine	92-84-2	N1C2=CC=CC=C2SC2=C1C=CC=C2	DTXSID5021126	NO	NO	NO	NO	High (Class III)	Cramer Class III	0.001254942	1.5	0.000858694043162613	1.59	1.19527436327735	0.684249983794162	1266.99082507399
1,2,3-Benzotriazole	95-14-7	N1N=NC2=C1C=CC=C2	DTXSID6020147	NO	NO	NO	NO	High (Class III)	Cramer Class III	0.108077568	1.5	0.291162450012899	150	0.0138789207395933	2.69401371071654	1387.89207395933
1,3-Diphenylguanidine	102-06-7	N=C(NC1=CC=CC=C1)NC1=CC=CC=C1	DTXSID3025178	NO	NO	NO	NO	High (Class III)	Cramer Class III	0.003884875	1.5	0.0358532724659431	5	0.386112809292448	9.22893850276859	1287.04269764149
Fipronil	120068-37-3	NC1=C(C(=NN1C1=C(Cl)C=C(C=C1Cl)C(F)(F)F)C#N)S(=O)C(F)(F)F	DTXSID4034609	YES	YES	NO	NO	High (Class III)	Genotoxic	8.12e-05	0.0025	0.00143514589177703	0.019	0.0307881773399015	17.6742104898649	233.990147783251
Naphthalen-2-yl 2-aminobenzoate	63449-68-3	NC1=C(C=CC=C1)C(=O)OC1=CC2=C(C=CC=C2)C=C1	DTXSID7047697	YES	YES	NO	NO	High (Class III)	Genotoxic	0.001161816	0.0025	2.96249550054073	NA	0.00215180372795692	2549.88354484766	NA
Fluroxypyr	69377-81-7	NC1=C(Cl)C(F)=NC(OCC(O)=O)=C1Cl	DTXSID2034627	NO	NO	NO	NO	High (Class III)	Cramer Class III	0.000275792	1.5	0.00706574523771742	14	5.43888147589488	25.6198339245425	50762.8937750188
Dicloran	99-30-9	NC1=C(Cl)C=C(C=C1Cl)[N+]([O-])=O	DTXSID2020426	YES	YES	NO	NO	High (Class III)	Genotoxic	0.00137018	0.0025	0.000708759382732463	2.5	0.00182457779269877	0.517274652040216	1824.57779269877
4-Chloro-1,2-diaminobenzene	95-83-0	NC1=C(N)C=C(Cl)C=C1	DTXSID5020283	YES	YES	NO	NO	High (Class III)	Genotoxic	0.001054653	0.0025	2.30809363758571	50	0.00237044791035535	2188.48629604781	47408.958207107
3,5-Dichloroaniline	626-43-7	NC1=CC(Cl)=CC(Cl)=C1	DTXSID7030307	YES	YES	NO	NO	High (Class III)	Genotoxic	0.0031854	0.0025	0.763846969897221	1	0.000784830790481572	239.796248476556	313.932316192629
2-Naphthylamine	91-59-8	NC1=CC2=C(C=CC=C2)C=C1	DTXSID2020921	YES	YES	NO	NO	High (Class III)	Genotoxic	0.006080824	0.0025	0.24281625233215	18.4	0.000411128491796507	39.9314718419987	3025.90569962229
C.I. Basic Red 9 monohydrochloride	569-61-9	NC1=CC=C(C=C1)C(C1=CC=C(N)C=C1)=C1C=CC(=N)C=C1	DTXSID1021247	YES	YES	NO	NO	High (Class III)	Genotoxic	0.000981086	0.0025	0.290039756339069	NA	0.00254819659030911	295.63132726292	NA
4-Aminobenzoic acid	150-13-0	NC1=CC=C(C=C1)C(O)=O	DTXSID6024466	YES	YES	NO	NO	Low (Class I)	Genotoxic	0.000656237	0.0025	0.000241667383568495	NA	0.00380959927587137	0.368262355777707	NA
C.I. Azoic Diazo Component 112	92-87-5	NC1=CC=C(C=C1)C1=CC=C(N)C=C1	DTXSID2020137	YES	YES	NO	NO	High (Class III)	Genotoxic	0.000786899	0.0025	0.347920474519568	NA	0.00317702780153489	442.141208108751	NA
C.I. Solvent Yellow 1	60-09-3	NC1=CC=C(C=C1)N=NC1=CC=CC=C1	DTXSID6024460	YES	YES	NO	NO	High (Class III)	Genotoxic	0.000831295	0.0025	0.0357546897757886	27	0.00300735599275829	43.0108322265726	32479.4447217895
Dapsone	80-08-0	NC1=CC=C(C=C1)S(=O)(=O)C1=CC=C(N)C=C1	DTXSID4020371	YES	YES	NO	NO	High (Class III)	Genotoxic	0.000686829	0.0025	0.0505794136565785	0.5	0.00363991619456954	73.6419307521646	727.983238913907
4,4'-Diaminobiphenyl methane	101-77-9	NC1=CC=C(CC2=CC=C(N)C=C2)C=C1	DTXSID6022422	YES	YES	NO	NO	High (Class III)	Genotoxic	0.005674374	0.0025	0.102828205966675	3.2	0.000440577233717763	18.1215066131833	563.938859158737
4-Chloroaniline	106-47-8	NC1=CC=C(Cl)C=C1	DTXSID9020295	YES	YES	NO	NO	High (Class III)	Genotoxic	0.003876861	0.0025	0.0218805843303156	12.5	0.000644851595143597	5.6438918832312	3224.25797571798
N-Phenyl-1,4-benzenediamine	101-54-2	NC1=CC=C(NC2=CC=CC=C2)C=C1	DTXSID7025895	YES	YES	NO	NO	High (Class III)	Genotoxic	0.005347685	0.0025	0.384760140652354	50	0.000467492008224119	71.9489163352654	9349.84016448239
4,4'-Oxydianiline	101-80-4	NC1=CC=C(OC2=CC=C(N)C=C2)C=C1	DTXSID0021094	YES	YES	NO	NO	High (Class III)	Genotoxic	0.002037023	0.0025	0.0234280979408831	10	0.0012272811843558	11.5011455152363	4909.12473742319
2-Aminoanthraquinone	117-79-3	NC1=CC=C2C(=O)C3=C(C=CC=C3)C(=O)C2=C1	DTXSID6020068	YES	YES	NO	NO	High (Class III)	Genotoxic	0.001326182	0.0025	0.0342956864736268	345	0.00188511079173145	25.8604674725089	260145.28925894
1,5-Naphthalenediamine	2243-62-1	NC1=CC=CC2=C(N)C=CC=C12	DTXSID3020916	YES	YES	NO	NO	High (Class III)	Genotoxic	0.001267552	0.0025	0.0719791016525242	2	0.00197230567266668	56.7859162010902	1577.84453813335
6-Phenyl-1,3,5-triazine-2,4-diamine	91-76-9	NC1=NC(=NC(N)=N1)C1=CC=CC=C1	DTXSID1020142	YES	YES	NO	NO	High (Class III)	Genotoxic	0.001285642	0.0025	0.227489893441443	4	0.00194455377157871	176.946532115039	3111.28603452594
Cyromazine	66215-27-8	NC1=NC(NC2CC2)=NC(N)=N1	DTXSID6023999	YES	YES	NO	NO	High (Class III)	Genotoxic	0.000615403	0.0025	7.60671216645451e-05	1.5	0.00406237863643824	0.123605379994158	2437.42718186294
Diethylenetriamine	111-40-0	NCCNCCN	DTXSID2025050	NO	NO	NO	NO	High (Class III)	Cramer Class III	0.072531235	1.5	0.561352154086991	30	0.0206807453368194	7.73945396196536	413.614906736387
Hexanedihydrazide	1071-93-8	NNC(=O)CCCCC(=O)NN	DTXSID0044361	YES	YES	NO	NO	High (Class III)	Genotoxic	0.000823945	0.0025	3.13991883756879	100	0.00303418310688213	3810.83547757289	121367.324275285
Perfluorooctanesulfonamide	754-91-6	NS(=O)(=O)C(F)(F)C(F)(F)C(F)(F)C(F)(F)C(F)(F)C(F)(F)C(F)(F)C(F)(F)F	DTXSID3038939	NO	NO	NO	NO	High (Class III)	Cramer Class III	3.45e-05	1.5	0.125081127857833	5	43.4782608695652	3625.5399379082	144927.536231884
Dibenzofuran	132-64-9	O1C2=CC=CC=C2C2=C1C=CC=C2	DTXSID2021993	YES	YES	NO	NO	High (Class III)	Genotoxic	0.005924078	0.0025	0.00106444493011161	NA	0.000422006597482342	0.179681113265493	NA
Benzophenone	119-61-9	O=C(C1=CC=CC=C1)C1=CC=CC=C1	DTXSID0021961	NO	NO	NO	NO	High (Class III)	Cramer Class III	0.235930288	1.5	0.00431964251818679	5	0.00635781023587781	0.0183089782783073	21.1927007862594
Thidiazuron	51707-55-2	O=C(NC1=CN=NS1)NC1=CC=CC=C1	DTXSID0032651	NO	NO	NO	NO	High (Class III)	Cramer Class III	0.000213479	1.5	0.0064116991057448	3.93	7.02645225057266	30.0343317410368	18409.3048965004
Buspirone	36505-84-7	O=C1CC2(CCCC2)CC(=O)N1CCCCN1CCN(CC1)C1=NC=CC=N1	DTXSID2022707	NO	NO	NO	NO	High (Class III)	Cramer Class III	0.000192769	1.5	0.239388789833029	NA	7.78133413567534	1241.84277468384	NA
Caprolactam	105-60-2	O=C1CCCCCN1	DTXSID4020240	NO	NO	NO	NO	High (Class III)	Cramer Class III	14.83621438	1.5	0.0100265419145068	50	0.000101103958299637	0.000675815383742572	3.37013194332125
Tris(2,3-epoxypropyl)isocyanurate	2451-62-9	O=C1N(CC2CO2)C(=O)N(CC2CO2)C(=O)N1CC1CO1	DTXSID4026262	YES	YES	NO	NO	High (Class III)	Genotoxic	0.211880599	0.0025	3.47017222354079	1.3	1.17990982270161e-05	16.3779611720882	6.13553107804835
5,5-Diphenylhydantoin	57-41-0	O=C1NC(=O)C(N1)(C1=CC=CC=C1)C1=CC=CC=C1	DTXSID8020541	NO	NO	NO	NO	High (Class III)	Cramer Class III	0.002083869	1.5	0.119799902067045	12	0.719814921187464	57.4891713764374	5758.51936949971
Saccharin	81-07-2	O=C1NS(=O)(=O)C2=C1C=CC=C2	DTXSID5021251	NO	NO	NO	NO	High (Class III)	Cramer Class III	1.239379629	1.5	1.10873226676268e-06	25	0.00121028292292514	8.94586485705973e-07	20.1713820487524
1,2-Benzisothiazolin-3-one	2634-33-5	O=C1NSC2=C1C=CC=C2	DTXSID5032523	NO	NO	NO	NO	High (Class III)	Cramer Class III	0.004019661	1.5	0.00483558994197292	5	0.373165796817194	1.20298451585169	1243.88598939065
Coumarin	91-64-5	O=C1OC2=C(C=CC=C2)C=C1	DTXSID7020348	YES	YES	NO	NO	High (Class III)	Genotoxic	0.239665658	0.0025	6.34017852437619e-06	25	1.04311982820668e-05	2.64542637325878e-05	104.311982820668
4-Morpholinecarboxaldehyde	4394-85-8	O=CN1CCOCC1	DTXSID7044427	NO	NO	NO	NO	High (Class III)	Cramer Class III	0.88825339	1.5	0.217056138504343	120	0.00168870731807733	0.244362859683927	135.096585446187
4-Nitrosodiphenylamine	156-10-5	O=NC1=CC=C(NC2=CC=CC=C2)C=C1	DTXSID1021031	YES	YES	NO	NO	High (Class III)	Genotoxic	0.000748699	0.0025	21.2784951802691	125	0.00333912560321304	28420.6272217128	166956.280160652
N-Nitrosodiphenylamine	86-30-6	O=NN(C1=CC=CC=C1)C1=CC=CC=C1	DTXSID6021030	YES	YES	NO	NO	High (Class III)	Genotoxic	0.011820388	0.0025	0.0095739144872652	15	0.000211498979559723	0.809949257779457	1268.99387735834
Triphenylphosphine oxide	791-28-6	O=P(C1=CC=CC=C1)(C1=CC=CC=C1)C1=CC=CC=C1	DTXSID2022121	NO	NO	NO	NO	High (Class III)	Cramer Class III	0.399747488	1.5	0.00259639183296344	10	0.00375236879537314	0.00649507979638246	25.0157919691543
Triphenyl phosphate	115-86-6	O=P(OC1=CC=CC=C1)(OC1=CC=CC=C1)OC1=CC=CC=C1	DTXSID1021952	NO	NO	NO	YES	High (Class III)	Anti-cholinesterase	0.000264631	0.3	0.0400194636183338	23	1.13365403146268	151.227420892994	86913.475745472
Perfluoroundecanoic acid	2058-94-8	OC(=O)C(F)(F)C(F)(F)C(F)(F)C(F)(F)C(F)(F)C(F)(F)C(F)(F)C(F)(F)C(F)(F)C(F)(F)F	DTXSID8047553	NO	NO	NO	NO	High (Class III)	Cramer Class III	4.02e-06	1.5	0.00306278719745208	NA	373.134328358209	761.887362550269	NA
Perfluorodecanoic acid	335-76-2	OC(=O)C(F)(F)C(F)(F)C(F)(F)C(F)(F)C(F)(F)C(F)(F)C(F)(F)C(F)(F)C(F)(F)F	DTXSID3031860	NO	NO	NO	NO	High (Class III)	Cramer Class III	1.91e-06	1.5	0.0056657223796034	0.3	785.340314136126	2966.34679560387	157068.062827225
Perfluorononanoic acid	375-95-1	OC(=O)C(F)(F)C(F)(F)C(F)(F)C(F)(F)C(F)(F)C(F)(F)C(F)(F)C(F)(F)F	DTXSID8031863	NO	NO	NO	NO	High (Class III)	Cramer Class III	1.3e-05	1.5	0.00247269132193383	9e-04	115.384615384615	190.207024764141	69.2307692307692
Perfluorooctanoic acid	335-67-1	OC(=O)C(F)(F)C(F)(F)C(F)(F)C(F)(F)C(F)(F)C(F)(F)C(F)(F)F	DTXSID8031865	NO	NO	NO	NO	High (Class III)	Cramer Class III	1.71e-05	1.5	0.00118651432896673	1	87.719298245614	69.3868028635516	58479.5321637427
Ammonium perfluorooctanoate	335-67-1	OC(=O)C(F)(F)C(F)(F)C(F)(F)C(F)(F)C(F)(F)C(F)(F)C(F)(F)F	DTXSID8037708	NO	NO	NO	NO	High (Class III)	Cramer Class III	0.068754333	1.5	0.00244553762397682	0.3	0.0218168068040163	0.0355692145828369	4.36336136080325
Perfluoroheptanoic acid	375-85-9	OC(=O)C(F)(F)C(F)(F)C(F)(F)C(F)(F)C(F)(F)C(F)(F)F	DTXSID1037303	NO	NO	NO	NO	High (Class III)	Cramer Class III	0.000154235	1.5	0.0016627430776008	NA	9.72541900346873	10.78058208319	NA
Perfluorohexanoic acid	307-24-4	OC(=O)C(F)(F)C(F)(F)C(F)(F)C(F)(F)C(F)(F)F	DTXSID3031862	NO	NO	NO	NO	High (Class III)	Cramer Class III	0.000203234	1.5	1.30649262542372e-06	NA	7.38065481169489	0.00642851405485165	NA
Cyclanilide	113136-77-9	OC(=O)C1(CC1)C(=O)NC1=CC=C(Cl)C=C1Cl	DTXSID5032600	NO	NO	NO	NO	High (Class III)	Cramer Class III	0.001210663	1.5	0.443535532541907	2	1.23899053659028	366.357551640636	1651.98738212038
Acifluorfen	50594-66-6	OC(=O)C1=C(C=CC(OC2=CC=C(C=C2Cl)C(F)(F)F)=C1)[N+]([O-])=O	DTXSID0020022	NO	NO	NO	NO	High (Class III)	Cramer Class III	3.1e-05	1.5	0.0107060577648072	NA	48.3870967741935	345.356702090554	NA
Phenolphthalin	81-90-3	OC(=O)C1=C(C=CC=C1)C(C1=CC=C(O)C=C1)C1=CC=C(O)C=C1	DTXSID5022439	NO	NO	NO	NO	High (Class III)	Cramer Class III	0.003015455	1.5	0.00250091968988736	NA	0.497437368489996	0.829367272894924	NA
Clopyralid	1702-17-6	OC(=O)C1=C(Cl)C=CC(Cl)=N1	DTXSID9029221	NO	NO	NO	NO	High (Class III)	Cramer Class III	0.000227569	1.5	0.000296262673551956	15	6.59140744125957	1.30185866067855	65914.0744125957
Clopyralid-olamine	1702-17-6	OC(=O)C1=C(Cl)C=CC(Cl)=N1	DTXSID6034265	NO	NO	NO	NO	High (Class III)	Cramer Class III	0.000372616	1.5	0.642709174074989	NA	4.02559203040127	1724.85661934804	NA
Quinclorac	84087-01-4	OC(=O)C1=C(Cl)C=CC2=CC(Cl)=CN=C12	DTXSID6032641	NO	NO	NO	NO	High (Class III)	Cramer Class III	7.73e-05	1.5	2.9535237859671e-05	37.5	19.4049159120311	0.382085871405834	485122.897800776
3-Phenoxybenzoic acid	3739-38-6	OC(=O)C1=CC(OC2=CC=CC=C2)=CC=C1	DTXSID1038321	NO	NO	NO	NO	High (Class III)	Cramer Class III	0.00174676	1.5	0.00013205082968961	NA	0.858732739471937	0.0755975804859339	NA
Nicotinic acid	59-67-6	OC(=O)C1=CC=CN=C1	DTXSID1020932	NO	NO	NO	NO	Intermediate (Class II)	Cramer Class II	17.5709871	9	0.00972802241390171	0.14	0.000512207990864668	0.000553641201745672	0.00796767985789484
Endothal	145-73-3	OC(=O)C1C2CCC(O2)C1C(O)=O	DTXSID7024081	NO	NO	NO	NO	High (Class III)	Cramer Class III	0.000503181	1.5	1.11321384838027	25	2.98103465750893	2212.35270882699	49683.9109584821
2,4-Dichlorophenoxybutyric acid	94-82-6	OC(=O)CCCOC1=CC=C(Cl)C=C1Cl	DTXSID7024035	NO	NO	NO	NO	High (Class III)	Cramer Class III	0.000129297	1.5	0.0052605520472848	3	11.6011972435555	40.6858012736939	23202.3944871111
2,4,5-Trichlorophenoxyacetic acid	93-76-5	OC(=O)COC1=C(Cl)C=C(Cl)C(Cl)=C1	DTXSID5021388	NO	NO	NO	NO	High (Class III)	Cramer Class III	5.74e-07	1.5	0.0019704433694267	3	2613.24041811847	3432.82816973293	5226480.83623693
Triclopyr	55335-06-3	OC(=O)COC1=C(Cl)C=C(Cl)C(Cl)=N1	DTXSID0032497	NO	NO	NO	NO	High (Class III)	Cramer Class III	0.00030525	1.5	0.00617043843986474	0.5	4.91400491400491	20.2143765433734	1638.00163800164
2,4-Dichlorophenoxyacetic acid	94-75-7	OC(=O)COC1=C(Cl)C=C(Cl)C=C1	DTXSID0020442	NO	NO	NO	NO	High (Class III)	Cramer Class III	0.000143292	1.5	0.000329735664128771	1	10.4681349970689	2.3011449636321	6978.75666471262
Dicofol	115-32-2	OC(C1=CC=C(Cl)C=C1)(C1=CC=C(Cl)C=C1)C(Cl)(Cl)Cl	DTXSID4020450	NO	NO	NO	NO	High (Class III)	Cramer Class III	2.93e-05	1.5	0.41617986920087	0.07	51.1945392491468	14204.0910990058	2389.07849829352
Fenarimol	60168-88-9	OC(C1=CC=C(Cl)C=C1)(C1=CN=CN=C1)C1=CC=CC=C1Cl	DTXSID2032390	NO	NO	NO	NO	High (Class III)	Cramer Class III	0.000181534	1.5	0.00695643100040788	0.6	8.26291493604504	38.320265076558	3305.16597441802
Fluconazole	86386-73-4	OC(CN1C=NC=N1)(CN1C=NC=N1)C1=C(F)C=C(F)C=C1	DTXSID3020627	NO	NO	NO	NO	High (Class III)	Cramer Class III	0.001845579	1.5	1.21594768522118	NA	0.812753070987479	658.843476882418	NA
Eosin	15086-94-9	OC1=C(Br)C2=C(C=C1Br)C1(OC(=O)C3=CC=CC=C13)C1=CC(Br)=C(O)C(Br)=C1O2	DTXSID0025234	YES	YES	NO	NO	High (Class III)	Genotoxic	3.25e-06	0.0025	0.0865595579120849	1000	0.769230769230769	26633.7101267953	307692307.692308
Bromoxynil	1689-84-5	OC1=C(Br)C=C(C=C1Br)C#N	DTXSID3022162	NO	NO	NO	NO	High (Class III)	Cramer Class III	0.000494206	1.5	1.05319626737111	0.3	3.03517156813151	2131.08757759134	607.034313626302
2,4-Dinitrophenol	51-28-5	OC1=C(C=C(C=C1)[N+]([O-])=O)[N+]([O-])=O	DTXSID0020523	YES	YES	NO	NO	High (Class III)	Genotoxic	0.003644393	0.0025	0.00390270153316383	10	0.000685985293024106	1.07087834192521	2743.94117209642
5-Chloro-N-(2-chloro-4-nitrophenyl)-2-hydroxybenzamide	50-65-7	OC1=C(C=C(Cl)C=C1)C(=O)NC1=CC=C(C=C1Cl)[N+]([O-])=O	DTXSID7040362	YES	YES	NO	NO	High (Class III)	Genotoxic	0.000296859	0.0025	0.000694849166369769	NA	0.00842150650645593	2.34067071023539	NA
3,5-Dichlorosalicyl-3,4-dichloroanilide	1154-59-2	OC1=C(C=C(Cl)C=C1Cl)C(=O)NC1=CC=C(Cl)C(Cl)=C1	DTXSID4040767	NO	NO	NO	NO	High (Class III)	Cramer Class III	0.000175272	1.5	0.000130782648265623	NA	8.55812679720663	0.746169657821121	NA
Benzyl salicylate	118-58-1	OC1=C(C=CC=C1)C(=O)OCC1=CC=CC=C1	DTXSID1024598	NO	NO	NO	NO	Low (Class I)	Cramer Class I	0.222418765	30	3.1002248740539	180	0.134880705771386	13.9386839687465	809.284234628315
2-Phenylphenol	90-43-7	OC1=C(C=CC=C1)C1=CC=CC=C1	DTXSID2021151	NO	NO	NO	NO	High (Class III)	Cramer Class III	0.000903766	1.5	0.010310436010882	39	1.65972165361388	11.4083026036407	43152.7629939608
Hexachlorophene	70-30-4	OC1=C(CC2=C(Cl)C(Cl)=CC(Cl)=C2O)C(Cl)=C(Cl)C=C1Cl	DTXSID6020690	NO	NO	NO	NO	High (Class III)	Cramer Class III	0.000105617	1.5	0.000197115595761946	NA	14.2022591060151	1.86632450989847	NA
Pentachlorophenol	87-86-5	OC1=C(Cl)C(Cl)=C(Cl)C(Cl)=C1Cl	DTXSID7021106	NO	NO	NO	NO	High (Class III)	Cramer Class III	6.8e-08	1.5	0.0443481511490408	0.11	22058.8235294118	652178.693368247	1617647.05882353
2,4,5-Trichlorophenol	95-95-4	OC1=C(Cl)C=C(Cl)C(Cl)=C1	DTXSID4024359	NO	NO	NO	NO	High (Class III)	Cramer Class III	0.002711805	1.5	0.0772686725984387	100	0.553137117159973	28.4934472052521	36875.8078106649
2,4,6-Trichlorophenol	88-06-2	OC1=C(Cl)C=C(Cl)C=C1Cl	DTXSID5021386	NO	NO	NO	NO	High (Class III)	Cramer Class III	0.002329194	1.5	0.0799729746286872	3	0.643999598144251	34.3350423488499	1287.9991962885
FD&C Yellow 6	2783-94-0	OC1=C(N=NC2=CC=C(C=C2)S(O)(=O)=O)C2=C(C=C1)C=C(C=C2)S(O)(=O)=O	DTXSID6021456	NO	NO	NO	NO	Low (Class I)	Cramer Class I	12.07612522	30	0.0979302328856319	100	0.00248424055344468	0.0081094085314256	8.28080184481558
1,​2-​Benzenediol	120-80-9	OC1=C(O)C=CC=C1	DTXSID3020257	NO	NO	NO	NO	Low (Class I)	Cramer Class I	0.064770294	30	0.17182130927287	400	0.463175294526222	2.65277951761143	6175.67059368296
Triclosan	3380-34-5	OC1=C(OC2=CC=C(Cl)C=C2Cl)C=CC(Cl)=C1	DTXSID5032498	NO	NO	NO	NO	High (Class III)	Cramer Class III	0.000335743	1.5	0.133569655425389	15	4.46770297519233	397.833031292951	44677.0297519233
2-Chloro-4-phenylphenol	92-04-6	OC1=CC(Cl)=C(C=C1)C1=CC=CC=C1	DTXSID0022353	NO	NO	NO	NO	High (Class III)	Cramer Class III	0.002047777	1.5	0.00934035529664799	NA	0.732501634699481	4.56121701564574	NA
2,2',4,4'-Tetrahydroxybenzophenone	131-55-5	OC1=CC(O)=C(C=C1)C(=O)C1=CC=C(O)C=C1O	DTXSID5041306	NO	NO	NO	NO	High (Class III)	Cramer Class III	0.000333484	1.5	0.0369709056031008	NA	4.49796691895263	110.862606910979	NA
Resorcinol	108-46-3	OC1=CC(O)=CC=C1	DTXSID2021238	NO	NO	NO	NO	Low (Class I)	Cramer Class I	0.058553993	30	0.0125123317158049	32	0.512347637845979	0.213688786617932	546.504147035711
Chrysin	480-40-0	OC1=CC2=C(C(O)=C1)C(=O)C=C(O2)C1=CC=CC=C1	DTXSID1022396	NO	NO	NO	NO	High (Class III)	Cramer Class III	0.0016323	1.5	0.103357449480585	NA	0.918948722661276	63.3201307851409	NA
9-Phenanthrol	484-17-3	OC1=CC2=C(C=CC=C2)C2=CC=CC=C12	DTXSID9047592	YES	YES	NO	NO	High (Class III)	Genotoxic	0.009739253	0.0025	0.011250241538462	NA	0.000256693198133368	1.15514419211227	NA
3-Hydroxyfluorene	6344-67-8	OC1=CC2=C(CC3=CC=CC=C23)C=C1	DTXSID9047540	YES	YES	NO	NO	High (Class III)	Genotoxic	0.004548122	0.0025	0.0703827462656384	NA	0.000549677427298564	15.4751227574015	NA
Exifone	52479-85-3	OC1=CC=C(C(=O)C2=CC(O)=C(O)C(O)=C2)C(O)=C1O	DTXSID9044950	NO	NO	NO	NO	High (Class III)	Cramer Class III	0.001480952	1.5	0.129263989626871	NA	1.01286199687768	87.2843884385658	NA
2,4-Dihydroxybenzophenone	131-56-6	OC1=CC=C(C(=O)C2=CC=CC=C2)C(O)=C1	DTXSID8022406	NO	NO	NO	NO	High (Class III)	Cramer Class III	0.000152042	1.5	0.0253962218013999	236	9.86569500532748	167.03425238684	1552202.68083819
2,3,4-Trihydroxbenzophenone	1143-72-2	OC1=CC=C(C(=O)C2=CC=CC=C2)C(O)=C1O	DTXSID6037728	NO	NO	NO	NO	High (Class III)	Cramer Class III	0.017082981	1.5	0.00176445857725053	NA	0.0878066890082006	0.103287510373659	NA
2,4,4'-Trihydroxybenzophenone	1470-79-7	OC1=CC=C(C=C1)C(=O)C1=CC=C(O)C=C1O	DTXSID8044836	NO	NO	NO	NO	High (Class III)	Cramer Class III	0.012489524	1.5	0.023192135918011	NA	0.120100653956068	1.85692712692741	NA
Phenylparaben	17696-62-7	OC1=CC=C(C=C1)C(=O)OC1=CC=CC=C1	DTXSID4047882	NO	NO	NO	NO	Low (Class I)	Cramer Class I	0.002336426	30	8.78093742945593	NA	12.8401241896812	3758.27756986779	NA
Benzyl 4-hydroxybenzoate	94-18-8	OC1=CC=C(C=C1)C(=O)OCC1=CC=CC=C1	DTXSID9022526	NO	NO	NO	NO	Low (Class I)	Cramer Class I	0.001051011	30	0.980896109829534	3000	28.5439448302634	933.288148106474	2854394.48302634
Bisphenol AF	1478-61-1	OC1=CC=C(C=C1)C(C1=CC=C(O)C=C1)(C(F)(F)F)C(F)(F)F	DTXSID7037717	NO	NO	NO	NO	High (Class III)	Cramer Class III	0.007426801	1.5	0.0100606306232913	8	0.201971212100607	1.35463850765509	1077.1797978699
2,2-Bis(4-hydroxyphenyl)-1,1,1-trichloroethane	2971-36-0	OC1=CC=C(C=C1)C(C1=CC=C(O)C=C1)C(Cl)(Cl)Cl	DTXSID8022325	NO	NO	NO	NO	High (Class III)	Cramer Class III	0.000454265	1.5	0.0210690814254443	NA	3.3020373570493	46.3805959636872	NA
4,4'-(9H-Fluorene-9,9-diyl)diphenol	3236-71-3	OC1=CC=C(C=C1)C1(C2=C(C=CC=C2)C2=C1C=CC=C2)C1=CC=C(O)C=C1	DTXSID5037731	YES	YES	NO	NO	High (Class III)	Genotoxic	0.00314371	0.0025	0.00702319767585682	NA	0.000795238746576497	2.23404756668294	NA
Apigenin	520-36-5	OC1=CC=C(C=C1)C1=CC(=O)C2=C(O1)C=C(O)C=C2O	DTXSID6022391	NO	NO	NO	NO	High (Class III)	Cramer Class III	0.00047183	1.5	0.0575743270063458	NA	3.1791111205307	122.023455495297	NA
Genistein	446-72-0	OC1=CC=C(C=C1)C1=COC2=C(C(O)=CC(O)=C2)C1=O	DTXSID5022308	NO	NO	NO	NO	High (Class III)	Cramer Class III	0.000490914	1.5	0.00157539963022731	NA	3.05552500030555	3.20911530375444	NA
7,4'-Dihydroxyisoflavone	486-66-8	OC1=CC=C(C=C1)C1=COC2=C(C=CC(O)=C2)C1=O	DTXSID9022310	NO	NO	NO	NO	High (Class III)	Cramer Class III	0.000758576	1.5	0.0351396903296178	200	1.97738921347367	46.3232297483941	263651.895129822
4,4'-Sulfonyldiphenol	80-09-1	OC1=CC=C(C=C1)S(=O)(=O)C1=CC=C(O)C=C1	DTXSID3022409	NO	NO	NO	NO	High (Class III)	Cramer Class III	0.002195925	1.5	0.00842655390225345	10	0.68308343864203	3.83735961030247	4553.88959094687
4-Nitrophenol	100-02-7	OC1=CC=C(C=C1)[N+]([O-])=O	DTXSID0021834	YES	YES	NO	NO	High (Class III)	Genotoxic	0.010912306	0.0025	0.00459239219014703	13.8	0.00022909914732963	0.420845253986373	1264.62729325956
Sodium 4-nitrophenolate	100-02-7	OC1=CC=C(C=C1)[N+]([O-])=O	DTXSID3027320	YES	YES	NO	NO	High (Class III)	Genotoxic	0.007170262	0.0025	25.005818150379	600	0.000348662294348519	3487.43437134919	83678.9506436445
Resveratrol	501-36-0	OC1=CC=C(C=CC2=CC(O)=CC(O)=C2)C=C1	DTXSID4031980	NO	NO	NO	NO	High (Class III)	Cramer Class III	0.00161943	1.5	0.0374266983928408	NA	0.926251829347363	23.1110319018672	NA
2-[(4-Hydroxyphenyl)methyl]phenol	2467-03-0	OC1=CC=C(CC2=C(O)C=CC=C2)C=C1	DTXSID2044890	NO	NO	NO	NO	High (Class III)	Cramer Class III	0.014081835	1.5	0.725888105131731	NA	0.106520208481352	51.5478348618437	NA
Dichlorophen	97-23-4	OC1=CC=C(Cl)C=C1CC1=CC(Cl)=CC=C1O	DTXSID6021824	NO	NO	NO	NO	High (Class III)	Cramer Class III	0.000388417	1.5	0.0294760379275839	NA	3.86182891068105	75.8876102940497	NA
4-Anilinophenol	122-37-2	OC1=CC=C(NC2=CC=CC=C2)C=C1	DTXSID5037739	NO	NO	NO	NO	High (Class III)	Cramer Class III	0.002931487	1.5	1.21839043942238	NA	0.511685707628927	415.621982776106	NA
C.I. Solvent Yellow 14	842-07-9	OC1=CC=C2C=CC=CC2=C1N=NC1=CC=CC=C1	DTXSID4021135	YES	YES	NO	NO	High (Class III)	Genotoxic	0.000781858	0.0025	0.000275785990071704	12.5	0.00319751156859686	0.352731557484485	15987.5578429843
1-Naphthol	90-15-3	OC1=CC=CC2=CC=CC=C12	DTXSID6021793	NO	NO	NO	NO	High (Class III)	Cramer Class III	0.001081185	1.5	0.0074414099508412	20	1.38736663938179	6.88264261050717	18498.2218584239
8-Hydroxyquinoline	148-24-3	OC1=CC=CC2=CC=CN=C12	DTXSID5020730	NO	NO	NO	NO	High (Class III)	Cramer Class III	0.002253922	1.5	0.210328519541811	97.7	0.665506614692079	93.3166806756449	43346.6641702774
Phenol	108-95-2	OC1=CC=CC=C1	DTXSID5021124	NO	NO	NO	NO	Low (Class I)	Cramer Class I	1.352047747	30	0.565367873326416	60	0.0221885655048542	0.418156736388109	44.3771310097083
Lorazepam	846-49-1	OC1N=C(C2=CC=CC=C2Cl)C2=CC(Cl)=CC=C2NC1=O	DTXSID7023225	NO	NO	NO	NO	High (Class III)	Cramer Class III	0.000302503	1.5	0.656756133314679	NA	4.95862850946933	2171.07312428201	NA
2-Phenoxyethanol	122-99-6	OCCOC1=CC=CC=C1	DTXSID9021976	NO	NO	NO	NO	Low (Class I)	Cramer Class I	1.941364744	30	0.00246831392388683	300	0.0154530466738506	0.00127143234238462	154.530466738506
CP-544439	230954-09-3	ONC(=O)C1(CCOCC1)NS(=O)(=O)C1=CC=C(OC2=CC=C(F)C=C2)C=C1	DTXSID8047266	NO	YES	NO	NO	High (Class III)	Genotoxic	0.000139957	0.0025	0.278725570009657	400	0.0178626292361225	1991.50860628376	2858020.6777796
Perfluorooctanesulfonic acid	1763-23-1	OS(=O)(=O)C(F)(F)C(F)(F)C(F)(F)C(F)(F)C(F)(F)C(F)(F)C(F)(F)C(F)(F)F	DTXSID3031864	NO	NO	NO	NO	High (Class III)	Cramer Class III	0.000138353	1.5	0.00297574459253776	6e-04	10.8418321250714	21.5083488795889	4.33673285002855
Potassium perfluorohexanesulfonate	355-46-4	OS(=O)(=O)C(F)(F)C(F)(F)C(F)(F)C(F)(F)C(F)(F)C(F)(F)F	DTXSID3037709	NO	NO	NO	NO	High (Class III)	Cramer Class III	2.8e-05	1.5	0.00100061781507518	NA	53.5714285714286	35.7363505383992	NA
Potassium perfluorobutanesulfonate	29420-49-3	OS(=O)(=O)C(F)(F)C(F)(F)C(F)(F)C(F)(F)F	DTXSID3037707	NO	NO	NO	NO	High (Class III)	Cramer Class III	1.11e-05	1.5	0.0141354476951268	200	135.135135135135	1273.46375631773	18018018.018018
2-Mercaptobenzimidazole	583-39-1	S=C1NC2=CC=CC=C2N1	DTXSID9025536	NO	NO	NO	NO	High (Class III)	Cramer Class III	9.368022258	1.5	0.0357449039655755	3.3	0.000160119175498227	0.00381562970082084	0.3522621860961
2-Mercaptobenzothiazole	149-30-4	SC1=NC2=C(S1)C=CC=C2	DTXSID1020807	NO	NO	NO	NO	High (Class III)	Cramer Class III	0.005780336	1.5	0.224843817476956	150	0.259500485784909	38.898053240669	25950.0485784909
Sodium 2-mercaptobenzothiolate	149-30-4	SC1=NC2=C(S1)C=CC=C2	DTXSID1026035	NO	NO	NO	NO	High (Class III)	Cramer Class III	1.640755325	1.5	4.96758124564758e-05	NA	0.000914213092680348	3.02761854248291e-05	NA
Monocrotophos	6923-22-4	[H]C(C(=O)NC)=C(C)OP(=O)(OC)OC	DTXSID9034816	YES	YES	NO	YES	High (Class III)	Genotoxic	0.00034093	0.0025	0.135684608244314	1	0.00733288358314023	397.983774511818	2933.15343325609
Strychnine	57-24-9	[H]C12CC3([H])C4C5N6C7=C(C=CC=C7)C15CCN2CC3=CCOC4CC6=O	DTXSID6023600	NO	NO	NO	NO	High (Class III)	Cramer Class III	0.000983106	1.5	1.36480171203789	NA	1.52577646764438	1388.25489015211	NA
1,2-Dinitrobenzene	528-29-0	[O-][N+](=O)C1=C(C=CC=C1)[N+]([O-])=O	DTXSID4024066	YES	YES	NO	NO	High (Class III)	Genotoxic	0.01452151	0.0025	0.171316847509741	0.4	0.000172158405014355	11.7974540877458	27.5453448022967
Pentachloronitrobenzene	82-68-8	[O-][N+](=O)C1=C(Cl)C(Cl)=C(Cl)C(Cl)=C1Cl	DTXSID2021105	NO	NO	NO	NO	High (Class III)	Cramer Class III	1.8e-06	1.5	3.18434146465207	1	833.333333333333	1769078.59147337	555555.555555556
Fluazinam	79622-59-6	[O-][N+](=O)C1=CC(=C(Cl)C(=C1NC1=C(Cl)C=C(C=N1)C(F)(F)F)[N+]([O-])=O)C(F)(F)F	DTXSID7032551	YES	YES	NO	NO	High (Class III)	Genotoxic	9.36e-05	0.0025	0.0127638647324095	1	0.0267094017094017	136.366076200956	10683.7606837607
1,3-Dinitrobenzene	99-65-0	[O-][N+](=O)C1=CC(=CC=C1)[N+]([O-])=O	DTXSID9024065	YES	YES	NO	NO	High (Class III)	Genotoxic	0.021441703	0.0025	0.0556068474718766	0.4	0.000116595216340792	2.59339696440514	18.6552346145267
3,4-Dichloronitrobenzene	99-54-7	[O-][N+](=O)C1=CC=C(Cl)C(Cl)=C1	DTXSID8024999	YES	YES	NO	NO	High (Class III)	Genotoxic	0.004584066	0.0025	0.32619029077005	4	0.000545367366002147	71.1574158770946	872.587785603436
Nitrobenzene	98-95-3	[O-][N+](=O)C1=CC=CC=C1	DTXSID3020964	YES	YES	NO	NO	High (Class III)	Genotoxic	9.37e-05	0.0025	2.96910487080327	NA	0.0266808964781217	31687.3518762355	NA
Imidacloprid	138261-41-3	[O-][N+](=O)\N=C1/NCCN1CC1=CN=C(Cl)C=C1	DTXSID5032442	NO	NO	NO	NO	High (Class III)	Cramer Class III	1.64e-05	1.5	1.64394065878289	5.7	91.4634146341463	100240.284072128	347560.975609756
