# Supplementary material for: Estimating provisional margins of exposure for data-poor chemicals using high-throughput computational methods
Source: Front Pharmacol. 2022 Oct 7;13:980747. doi: 10.3389/fphar.2022.980747 (PMC9586287; doi:10.3389/fphar.2022.980747)
Supplement: Supplementary file 1 [file DataSheet1.ZIP › Supplemental_Files_full_submitted/Exposure_Case_Study/seem3db_cerapp.csv]

dsstox_substance_id	CAS	Substance_Name	Pred.SHEDS.Direct	Pred.SHEDS.Indirect	Pred.FINE	Pred.Food.Contact	Pred.REDS	Pred.RAIDAR	Pred.RAIDAR.ICE	Pred.USETox.Pest	Pred.USETox.Indust	Pred.USETox.Res	Pred.USETox.Diet	Pred.Production.Volume	Pred.Stockholm	delta.Diet.pred	delta.Res.pred	delta.Pest.pred	delta.Indust.pred	Pred.SHEDS.Direct.log.scale	Pred.SHEDS.Indirect.log.scale	Pred.FINE.log.scale	Pred.Food.Contact.log.scale	Pred.REDS.log.scale	Pred.RAIDAR.log.scale	Pred.RAIDAR.ICE.log.scale	Pred.USETox.Pest.log.scale	Pred.USETox.Indust.log.scale	Pred.USETox.Res.log.scale	Pred.USETox.Diet.log.scale	Pred.Production.Volume.log.scale	Pred.Stockholm.log.scale	seem3	seem3.l95	seem3.u95	Pathway	AD	Rank
DTXSID00110017	64023-93-4	(+)-Phenazocine	NA	NA	NA	NA	NA	NA	NA	NA	NA	NA	NA	31.05547626	0	0.1658	0.2936	0.108	0.0616	0	0	0	0	0	0	0	0	0	0	0	-0.304019446	0	1.28e-07	3.82e-09	NA	Unknown	0	NA
DTXSID00110037	57754-86-6	Nisoxetine hydrochloride	NA	NA	NA	NA	NA	NA	NA	NA	NA	NA	NA	31.05547626	0	0.129	0.348	0.3482	0.1052	0	0	0	0	0	0	0	0	0	0	0	-0.304019446	0	1.75e-07	5.13e-09	NA	Unknown	0	NA
DTXSID00110057	632-68-8	C.I.Acid Red 94	NA	NA	NA	NA	NA	NA	NA	NA	NA	NA	NA	31.05547626	0	0.2184	0.3584	0.3738	0.6316	0	0	0	0	0	0	0	0	0	0	0	-0.304019446	0	1.52e-07	5.19e-09	8.36e-05	Industrial	1	TRUE
DTXSID00142939	1001-55-4	(Acetyloxy)acetonitrile	NA	NA	NA	NA	NA	NA	NA	NA	NA	NA	NA	3928.241552	0	0.4872	0.6314	0.259	0.9364	0	0	0	0	0	0	0	0	0	0	0	1.128797694	0	4.97e-06	4.92e-09	0.010549332	Cons., Ind.	1	TRUE
DTXSID00143007	1002-57-9	omega-Aminocaprylic acid	NA	NA	NA	NA	NA	NA	NA	NA	NA	NA	NA	31.05547626	0	0.4556	0.5056	0.4198	0.4834	0	0	0	0	0	0	0	0	0	0	0	-0.304019446	0	1.15e-06	9.37e-09	0.000284004	Consumer	1	TRUE
DTXSID00143406	10059-13-9	2-Methylundecane-2-thiol	NA	NA	NA	NA	NA	NA	NA	NA	NA	NA	NA	31.05547626	0	0.8412	0.67	0.2376	0.9226	0	0	0	0	0	0	0	0	0	0	0	-0.304019446	0	4.36e-06	1.37e-08	0.0002457	Diet., Cons., Ind.	1	TRUE
DTXSID00143582	100927-14-8	Befiperide	NA	NA	NA	NA	NA	NA	NA	NA	NA	NA	NA	31.05547626	0	0.1026	0.248	0.1174	0.2294	0	0	0	0	0	0	0	0	0	0	0	-0.304019446	0	9.56e-08	3.49e-09	NA	Unknown	0	NA
DTXSID00143587	10094-36-7	Ethyl cyclohexane propionate	NA	NA	NA	NA	NA	NA	NA	NA	NA	NA	NA	31.05547626	0	0.7202	0.9216	0.2434	0.9108	0	0	0	0	0	0	0	0	0	0	0	-0.304019446	0	9.28e-06	6.06e-08	0.000353693	Diet., Cons., Ind.	1	TRUE
DTXSID00143688	10103-15-8	Sulfanilamide sodium	NA	NA	NA	NA	NA	NA	NA	NA	NA	NA	NA	31.05547626	0	0.2132	0.3364	0.7142	0.3118	0	0	0	0	0	0	0	0	0	0	0	-0.304019446	0	1.65e-07	8.25e-09	9.8e-05	Pesticide	1	TRUE
DTXSID00143769	101197-99-3	Acitemate	NA	NA	NA	NA	NA	NA	NA	NA	NA	NA	NA	31.05547626	0	0.1496	0.2554	0.3798	0.172	0	0	0	0	0	0	0	0	0	0	0	-0.304019446	0	1.31e-07	3.65e-09	NA	Unknown	0	NA
DTXSID00143805	101238-54-4	Levemopamil hydrochloride	NA	NA	NA	NA	NA	NA	NA	NA	NA	NA	NA	31.05547626	0	0.2086	0.3902	0.2786	0.2018	0	0	0	0	0	0	0	0	0	0	0	-0.304019446	0	2.09e-07	5.62e-09	NA	Unknown	0	NA
DTXSID00143921	101418-33-1	"Ethylamine, 2,2'-dithiobis-, calcium salt"	NA	NA	NA	NA	NA	NA	NA	NA	NA	NA	NA	31.05547626	0	0.3932	0.3704	0.3712	0.643	0	0	0	0	0	0	0	0	0	0	0	-0.304019446	0	3.04e-07	5.77e-09	0.000130276	Industrial	1	TRUE
DTXSID00144074	101626-68-0	Nedocromil calcium	NA	NA	NA	NA	NA	NA	NA	NA	NA	NA	NA	31.05547626	0	0.0618	0.3404	0.2034	0.1326	0	0	0	0	0	0	0	0	0	0	0	-0.304019446	0	1.59e-07	4.62e-09	NA	Unknown	0	NA
DTXSID00144675	102129-19-1	"3,5-Pyrazolidinedione, 4-butyl-1,2-diphenyl-, potassium salt"	NA	NA	NA	NA	NA	NA	NA	NA	NA	NA	NA	31.05547626	0	0.1436	0.2274	0.4576	0.0484	0	0	0	0	0	0	0	0	0	0	0	-0.304019446	0	1.36e-07	4.2e-09	NA	Unknown	0	NA
DTXSID00146058	10379-14-3	Tetrazepam [INN:BAN:DCF]	NA	NA	NA	NA	NA	NA	NA	NA	NA	NA	NA	31.05547626	0	0.2028	0.3534	0.349	0.1464	0	0	0	0	0	0	0	0	0	0	0	-0.304019446	0	1.79e-07	4.42e-09	NA	Unknown	0	NA
DTXSID00146134	10390-18-8	Levonordefrin hydrochloride	NA	NA	NA	NA	NA	NA	NA	NA	NA	NA	NA	31.05547626	0	0.5662	0.4804	0.2202	0.1686	0	0	0	0	0	0	0	0	0	0	0	-0.304019446	0	7.81e-07	7.33e-09	0.000325237	Dietary	1	TRUE
DTXSID00146356	10423-37-7	Citenamide	NA	NA	NA	NA	NA	NA	NA	NA	NA	NA	NA	31.05547626	0	0.196	0.3136	0.35	0.3616	0	0	0	0	0	0	0	0	0	0	0	-0.304019446	0	1.7e-07	4.88e-09	NA	Unknown	0	NA
DTXSID00146553	10456-04-9	Carbon monoxide C 11 [USAN:USP]	NA	NA	NA	NA	NA	NA	NA	NA	NA	NA	NA	31.05547626	0	0.9598	0.4452	0.6604	0.542	0	0	0	0	0	0	0	0	0	0	0	-0.304019446	0	1.78e-06	1.56e-08	0.000456304	Diet., Pest., Ind.	1	TRUE
DTXSID00146912	10500-82-0	Famotine hydrochloride	NA	NA	NA	NA	NA	NA	NA	NA	NA	NA	NA	31.05547626	0	0.2114	0.2746	0.5994	0.1994	0	0	0	0	0	0	0	0	0	0	0	-0.304019446	0	1.53e-07	5.74e-09	6.45e-05	Pesticide	1	TRUE
DTXSID00146952	105102-21-4	Torbafylline	NA	NA	NA	NA	NA	NA	NA	NA	NA	NA	NA	31.05547626	0	0.1436	0.3154	0.4074	0.2338	0	0	0	0	0	0	0	0	0	0	0	-0.304019446	0	1.47e-07	4.38e-09	NA	Unknown	0	NA
DTXSID00147065	105306-35-2	"2-Oxazolidinone, 3-(3-(hexahydro-1H-azepin-1-yl)propyl)-4-(2-methylpropyl)-5-phenyl-, (4R-cis)-"	NA	NA	NA	NA	NA	NA	NA	NA	NA	NA	NA	31.05547626	0	0.1974	0.332	0.214	0.2012	0	0	0	0	0	0	0	0	0	0	0	-0.304019446	0	1.72e-07	4.22e-09	NA	Unknown	0	NA
DTXSID00147308	10574-37-5	"2-Pentene, 2,3-dimethyl-"	NA	NA	NA	NA	NA	NA	NA	NA	NA	NA	NA	31.05547626	0	0.6918	0.7664	0.1688	0.9442	0	0	0	0	0	0	0	0	0	0	0	-0.304019446	0	5.63e-06	1.22e-08	0.000228365	Diet., Cons., Ind.	1	TRUE
DTXSID00147343	105784-83-6	"Uridine, 2',3'-dideoxy-5-iodo-"	NA	NA	NA	NA	NA	NA	NA	NA	NA	NA	NA	31.05547626	0	0.224	0.3424	0.3002	0.1128	0	0	0	0	0	0	0	0	0	0	0	-0.304019446	0	1.93e-07	4.23e-09	NA	Unknown	0	NA
DTXSID00147500	106073-01-2	Taniplon	NA	NA	NA	NA	NA	NA	NA	NA	NA	NA	NA	31.05547626	0	0.1384	0.3076	0.5552	0.282	0	0	0	0	0	0	0	0	0	0	0	-0.304019446	0	1.69e-07	5.31e-09	8.49e-05	Pesticide	1	TRUE
DTXSID00147661	1066-97-3	"Ammonium O,O-dimethyl dithiophosphate"	NA	NA	NA	NA	NA	NA	NA	NA	NA	NA	NA	31.05547626	0	0.499	0.5026	0.5506	0.6094	0	0	0	0	0	0	0	0	0	0	0	-0.304019446	0	8.62e-07	8.02e-09	0.000207846	Cons., Pest., Ind.	1	TRUE
DTXSID00147868	1070-74-2	Acetylene-d2	NA	NA	NA	NA	NA	NA	NA	NA	NA	NA	NA	31.05547626	0	0.794	0.6918	0.3382	0.8498	0	0	0	0	0	0	0	0	0	0	0	-0.304019446	0	6.55e-06	1.69e-08	0.000432628	Diet., Cons., Ind.	1	TRUE
DTXSID00147888	1070409-31-2	Palifosfamide tromethamine	NA	NA	NA	NA	NA	NA	NA	NA	NA	NA	NA	31.05547626	0	0.3276	0.2996	0.437	0.5076	0	0	0	0	0	0	0	0	0	0	0	-0.304019446	0	1.71e-07	6.49e-09	0.000100556	Industrial	1	TRUE
DTXSID00147949	1072-84-0	1H-Imidazole-4-carboxylic acid	NA	NA	NA	NA	NA	NA	NA	NA	NA	NA	NA	31.05547626	0	0.4632	0.3014	0.4974	0.505	0	0	0	0	0	0	0	0	0	0	0	-0.304019446	0	2.49e-07	6.84e-09	0.000114081	Industrial	1	TRUE
DTXSID00147989	107266-06-8	Gevotroline	NA	NA	NA	NA	NA	NA	NA	NA	NA	NA	NA	31.05547626	0	0.1448	0.3286	0.1568	0.1074	0	0	0	0	0	0	0	0	0	0	0	-0.304019446	0	1.4e-07	3.75e-09	NA	Unknown	0	NA
DTXSID00148471	1082713-52-7	Prothipendyl dihydrochloride	NA	NA	NA	NA	NA	NA	NA	NA	NA	NA	NA	31.05547626	0	0.092	0.3372	0.135	0.0868	0	0	0	0	0	0	0	0	0	0	0	-0.304019446	0	1.23e-07	3.55e-09	NA	Unknown	0	NA
DTXSID00149084	1099738-80-3	Sanguinarium chloride hydrate	NA	NA	NA	NA	NA	NA	NA	NA	NA	NA	NA	31.05547626	0	0.2266	0.3232	0.3022	0.4328	0	0	0	0	0	0	0	0	0	0	0	-0.304019446	0	1.68e-07	4.52e-09	NA	Unknown	0	NA
DTXSID00149089	110-04-3	"1,2-Ethanedisulfonic acid"	NA	NA	NA	NA	NA	NA	NA	NA	NA	NA	NA	31.05547626	0	0.7084	0.1596	0.3572	0.8044	0	0	0	0	0	0	0	0	0	0	0	-0.304019446	0	1.78e-07	6.14e-09	7.75e-05	Diet., Ind.	1	TRUE
DTXSID00149201	110299-05-3	Selodenoson	NA	NA	NA	NA	NA	NA	NA	NA	NA	NA	NA	31.05547626	0	0.1298	0.3062	0.4152	0.3102	0	0	0	0	0	0	0	0	0	0	0	-0.304019446	0	1.45e-07	5.13e-09	NA	Unknown	0	NA
DTXSID00149342	110629-25-9	"1-Piperazineethanamine, N-(2,6-dimethyl-3-nitro-4-pyridinyl)-4-(diphenylmethyl)-, trihydrochloride"	NA	NA	NA	NA	NA	NA	NA	NA	NA	NA	NA	31.05547626	0	0.0768	0.316	0.1406	0.1942	0	0	0	0	0	0	0	0	0	0	0	-0.304019446	0	1.44e-07	2.9e-09	NA	Unknown	0	NA
DTXSID00149589	1113-74-2	"2,4-Dimethylpentan-3-one oxime"	NA	NA	NA	NA	NA	NA	NA	NA	NA	NA	NA	31.05547626	0	0.6628	0.8062	0.346	0.8358	0	0	0	0	0	0	0	0	0	0	0	-0.304019446	0	7.58e-06	2.04e-08	0.000336599	Diet., Cons., Ind.	1	TRUE
DTXSID00149721	111753-73-2	Satigrel	NA	NA	NA	NA	NA	NA	NA	NA	NA	NA	NA	31.05547626	0	0.2998	0.2922	0.4254	0.1932	0	0	0	0	0	0	0	0	0	0	0	-0.304019446	0	1.67e-07	4.97e-09	NA	Unknown	0	NA
DTXSID00149908	1121-30-8	Pyrithione	NA	NA	NA	NA	NA	NA	NA	NA	NA	NA	NA	31.05547626	0	0.5984	0.2584	0.3952	0.6582	0	0	0	0	0	0	0	0	0	0	0	-0.304019446	0	2.09e-07	5.49e-09	0.00011859	Diet., Ind.	1	TRUE
DTXSID00150357	1133-80-8	2-Bromo-9H-fluorene	NA	NA	NA	NA	NA	NA	NA	NA	NA	NA	NA	31.05547626	0	0.1384	0.375	0.3646	0.6348	0	0	0	0	0	0	0	0	0	0	0	-0.304019446	0	1.81e-07	4.56e-09	8.99e-05	Industrial	1	TRUE
DTXSID00150574	113826-06-5	"Oxiranemethanol, 4-methylbenzenesulfonate, (R)-"	NA	NA	NA	NA	NA	NA	NA	NA	NA	NA	NA	31.05547626	0	0.5548	0.5646	0.4054	0.6728	0	0	0	0	0	0	0	0	0	0	0	-0.304019446	0	1.74e-06	7.11e-09	0.000232632	Diet., Cons., Ind.	1	TRUE
DTXSID00150791	1146-21-0	5-Furfuryl-5-isopropylbarbituric acid	NA	NA	NA	NA	NA	NA	NA	NA	NA	NA	NA	31.05547626	0	0.124	0.3078	0.4968	0.0784	0	0	0	0	0	0	0	0	0	0	0	-0.304019446	0	1.44e-07	4.39e-09	NA	Unknown	0	NA
DTXSID00150918	115-08-2	Thioformamide	NA	NA	NA	NA	NA	NA	NA	NA	NA	NA	NA	31.05547626	0	0.606	0.3758	0.5154	0.7276	0	0	0	0	0	0	0	0	0	0	0	-0.304019446	0	3.45e-07	8.72e-09	0.000208495	Diet., Pest., Ind.	1	TRUE
DTXSID00151122	1155-49-3	Propipocaine hydrochloride	NA	NA	NA	NA	NA	NA	NA	NA	NA	NA	NA	31.05547626	0	0.0586	0.4902	0.1232	0.1514	0	0	0	0	0	0	0	0	0	0	0	-0.304019446	0	3.82e-07	4.23e-09	NA	Unknown	0	NA
DTXSID00151400	1165-22-6	Thiofentanyl	NA	NA	NA	NA	NA	NA	NA	NA	NA	NA	NA	31.05547626	0	0.2652	0.3256	0.1244	0.1136	0	0	0	0	0	0	0	0	0	0	0	-0.304019446	0	1.34e-07	3.82e-09	NA	Unknown	0	NA
DTXSID00151829	117591-79-4	Remoxipride hydrochloride	NA	NA	NA	NA	NA	NA	NA	NA	NA	NA	NA	31.05547626	0	0.098	0.2588	0.257	0.1248	0	0	0	0	0	0	0	0	0	0	0	-0.304019446	0	1.05e-07	5.06e-09	NA	Unknown	0	NA
DTXSID00151925	117827-81-3	Delfaprazine	NA	NA	NA	NA	NA	NA	NA	NA	NA	NA	NA	31.05547626	0	0.1788	0.402	0.1874	0.269	0	0	0	0	0	0	0	0	0	0	0	-0.304019446	0	2.05e-07	4.65e-09	NA	Unknown	0	NA
DTXSID00152139	1185-33-7	"2,2-Dimethylbutanol"	NA	NA	NA	NA	NA	NA	NA	NA	NA	NA	NA	31.05547626	0	0.7732	0.7544	0.5116	0.7392	0	0	0	0	0	0	0	0	0	0	0	-0.304019446	0	9.84e-06	1.93e-08	0.000449221	All Four	1	TRUE
DTXSID00152472	1195-45-5	4-Fluorophenyl isocyanate	NA	NA	NA	NA	NA	NA	NA	NA	NA	NA	NA	31.05547626	0	0.3744	0.7284	0.371	0.8494	0	0	0	0	0	0	0	0	0	0	0	-0.304019446	0	3.51e-06	1.23e-08	0.000260033	Cons., Ind.	1	TRUE
DTXSID00152533	119625-78-4	Terlakiren	NA	NA	NA	NA	NA	NA	NA	NA	NA	NA	NA	31.05547626	0	0.2268	0.301	0.2232	0.128	0	0	0	0	0	0	0	0	0	0	0	-0.304019446	0	1.54e-07	3.8e-09	NA	Unknown	0	NA
DTXSID00152558	1197186-61-0	Zinc Cysteinate	NA	NA	NA	NA	NA	NA	NA	NA	NA	NA	NA	31.05547626	0	0.5894	0.7384	0.3572	0.8146	0	0	0	0	0	0	0	0	0	0	0	-0.304019446	0	4.29e-06	2.01e-08	0.000325346	Diet., Cons., Ind.	1	TRUE
DTXSID00152593	1198-40-9	7-Chloro-4-aminoquinoline	NA	NA	NA	NA	NA	NA	NA	NA	NA	NA	NA	31.05547626	0	0.1096	0.3532	0.5946	0.3424	0	0	0	0	0	0	0	0	0	0	0	-0.304019446	0	1.79e-07	8.06e-09	9.44e-05	Pesticide	1	TRUE
DTXSID00152659	12002-22-1	"Sucrose, monoallyl ether"	NA	NA	NA	NA	NA	NA	NA	NA	NA	NA	NA	31.05547626	0	0.5	0.484	0.4304	0.4388	0	0	0	0	0	0	0	0	0	0	0	-0.304019446	0	6.57e-07	6.37e-09	NA	Unknown	0	NA
DTXSID00152735	120202-67-7	Clopidogrel hydrobromide	NA	NA	NA	NA	NA	NA	NA	NA	NA	NA	NA	31.05547626	0	0.085	0.3064	0.1818	0.0168	0	0	0	0	0	0	0	0	0	0	0	-0.304019446	0	1.39e-07	3.91e-09	NA	Unknown	0	NA
DTXSID00153106	1210-83-9	N-Acetylserotonin	NA	NA	NA	NA	NA	NA	NA	NA	NA	NA	NA	31.05547626	0	0.0872	0.363	0.4316	0.2158	0	0	0	0	0	0	0	0	0	0	0	-0.304019446	0	1.92e-07	5.31e-09	NA	Unknown	0	NA
DTXSID00153489	122045-46-9	"2-Isobutyl-4-methyl-1,3-dioxolane, (2S,4R)-"	NA	NA	NA	NA	NA	NA	NA	NA	NA	NA	NA	31.05547626	0	0.6708	0.8728	0.2102	0.8662	0	0	0	0	0	0	0	0	0	0	0	-0.304019446	0	7.61e-06	1.56e-08	0.000252538	Diet., Cons., Ind.	1	TRUE
DTXSID00153500	12211-52-8	Ammonium cyanide	NA	NA	NA	NA	NA	NA	NA	NA	NA	NA	NA	31.05547626	0	0.395	0.4844	0.7148	0.5682	0	0	0	0	0	0	0	0	0	0	0	-0.304019446	0	1.33e-06	1.17e-08	0.000291442	Pest., Ind.	1	TRUE
DTXSID00153762	122883-93-6	Ziprasidone hydrochloride	NA	NA	NA	NA	NA	NA	NA	NA	NA	NA	NA	31.05547626	0	0.0808	0.2608	0.101	0.0474	0	0	0	0	0	0	0	0	0	0	0	-0.304019446	0	9.79e-08	3.85e-09	NA	Unknown	0	NA
DTXSID00153803	122946-42-3	Spiriprostil	NA	NA	NA	NA	NA	NA	NA	NA	NA	NA	NA	31.05547626	0	0.3826	0.3422	0.4344	0.437	0	0	0	0	0	0	0	0	0	0	0	-0.304019446	0	2.27e-07	6.03e-09	NA	Unknown	0	NA
DTXSID00154739	125328-80-5	"Acetamide, N-(4-bromo-3-chloro-2-methylphenyl)-"	NA	NA	NA	NA	NA	NA	NA	NA	NA	NA	NA	31.05547626	0	0.2264	0.2462	0.8684	0.1374	0	0	0	0	0	0	0	0	0	0	0	-0.304019446	0	1.66e-07	1.6e-08	9.87e-05	Pesticide	1	TRUE
DTXSID00155206	12653-75-7	Nekal	NA	NA	NA	NA	NA	NA	NA	NA	NA	NA	NA	31.05547626	0	0.4384	0.1592	0.4598	0.6722	0	0	0	0	0	0	0	0	0	0	0	-0.304019446	0	1.22e-07	4.5e-09	3.36e-05	Industrial	1	TRUE
DTXSID00155408	12712-28-6	"1,3-Propanediol, 2,2-bis(chloromethyl)-, sulfate"	NA	NA	NA	NA	NA	NA	NA	NA	NA	NA	NA	31.05547626	0	0.466	0.387	0.3584	0.7492	0	0	0	0	0	0	0	0	0	0	0	-0.304019446	0	4.1e-07	4.34e-09	0.00015614	Industrial	1	TRUE
DTXSID00155448	127170-73-4	Mivazerol hydrochloride	NA	NA	NA	NA	NA	NA	NA	NA	NA	NA	NA	31.05547626	0	0.1822	0.3958	0.3768	0.2582	0	0	0	0	0	0	0	0	0	0	0	-0.304019446	0	2.17e-07	6.15e-09	NA	Unknown	0	NA
DTXSID00155549	127396-36-5	Iomazenil ((sup 123)I)	NA	NA	NA	NA	NA	NA	NA	NA	NA	NA	NA	31.05547626	0	0.2674	0.2722	0.3144	0.1504	0	0	0	0	0	0	0	0	0	0	0	-0.304019446	0	1.52e-07	3.62e-09	NA	Unknown	0	NA
DTXSID00155625	127685-30-7	Seproxetine hydrochloride	NA	NA	NA	NA	NA	NA	NA	NA	NA	NA	NA	31.05547626	0	0.2578	0.3064	0.5772	0.0904	0	0	0	0	0	0	0	0	0	0	0	-0.304019446	0	1.97e-07	3.82e-09	0.000172932	Pesticide	1	TRUE
DTXSID00155766	128-21-2	Epipregnanolone	NA	NA	NA	NA	NA	NA	NA	NA	NA	NA	NA	31.05547626	0	0.1084	0.4116	0.2948	0.2032	0	0	0	0	0	0	0	0	0	0	0	-0.304019446	0	2.05e-07	4.71e-09	NA	Unknown	0	NA
DTXSID00155802	128075-79-6	Lufironil	NA	NA	NA	NA	NA	NA	NA	NA	NA	NA	NA	31.05547626	0	0.1036	0.2836	0.4078	0.1912	0	0	0	0	0	0	0	0	0	0	0	-0.304019446	0	1.33e-07	5.41e-09	NA	Unknown	0	NA
DTXSID00155807	128111-65-9	"L-Prolinamide, N-((hexahydro-1-methyl-2,6-dioxo-4-pyrimidinyl)carbonyl)-D-histidyl-, (S)-, hydrate (4:3)"	NA	NA	NA	NA	NA	NA	NA	NA	NA	NA	NA	31.05547626	0	0.1494	0.3378	0.3382	0.1218	0	0	0	0	0	0	0	0	0	0	0	-0.304019446	0	1.83e-07	5.61e-09	NA	Unknown	0	NA
DTXSID00155908	128470-16-6	Arbutamine	NA	NA	NA	NA	NA	NA	NA	NA	NA	NA	NA	31.05547626	0	0.146	0.3664	0.2554	0.0488	0	0	0	0	0	0	0	0	0	0	0	-0.304019446	0	1.84e-07	4.97e-09	NA	Unknown	0	NA
DTXSID00156031	129009-83-2	Versetamide	NA	NA	NA	NA	NA	NA	NA	NA	NA	NA	NA	31.05547626	0	0.1844	0.3986	0.3166	0.1412	0	0	0	0	0	0	0	0	0	0	0	-0.304019446	0	1.76e-07	4.83e-09	NA	Unknown	0	NA
DTXSID00156213	129655-21-6	Bizelesin	NA	NA	NA	NA	NA	NA	NA	NA	NA	NA	NA	31.05547626	0	0.2452	0.2938	0.2952	0.419	0	0	0	0	0	0	0	0	0	0	0	-0.304019446	0	1.31e-07	5.31e-09	NA	Unknown	0	NA
DTXSID00156293	13001-46-2	Potassium isobutylxanthate	NA	NA	NA	NA	NA	NA	NA	NA	NA	NA	NA	31.05547626	0	0.5806	0.7514	0.5294	0.6514	0	0	0	0	0	0	0	0	0	0	0	-0.304019446	0	7.43e-06	1.72e-08	0.000389592	All Four	1	TRUE
DTXSID00156334	13009-99-9	Mafenide acetate	NA	NA	NA	NA	NA	NA	NA	NA	NA	NA	NA	31.05547626	0	0.4476	0.4122	0.6214	0.0912	0	0	0	0	0	0	0	0	0	0	0	-0.304019446	0	5.94e-07	1.11e-08	0.000319101	Pesticide	1	TRUE
DTXSID00156455	130333-77-6	2-(C-11)Thymidine	NA	NA	NA	NA	NA	NA	NA	NA	NA	NA	NA	31.05547626	0	0.1926	0.3654	0.1762	0.0618	0	0	0	0	0	0	0	0	0	0	0	-0.304019446	0	1.99e-07	5.05e-09	NA	Unknown	0	NA
DTXSID00156854	13103-34-9	Boldenone undecylenate	NA	NA	NA	NA	NA	NA	NA	NA	NA	NA	NA	31.05547626	0	0.707	0.4524	0.4788	0.2376	0	0	0	0	0	0	0	0	0	0	0	-0.304019446	0	1.37e-06	8.51e-09	0.000433853	Dietary	1	TRUE
DTXSID00156915	13115-21-4	Hydroxyguanidine	NA	NA	NA	NA	NA	NA	NA	NA	NA	NA	NA	31.05547626	0	0.4978	0.4028	0.417	0.6828	0	0	0	0	0	0	0	0	0	0	0	-0.304019446	0	3.51e-07	5.07e-09	0.000169352	Industrial	1	TRUE
DTXSID00157588	132449-89-9	Lesopitron dihydrochloride	NA	NA	NA	NA	NA	NA	NA	NA	NA	NA	NA	31.05547626	0	0.1148	0.348	0.2022	0.0806	0	0	0	0	0	0	0	0	0	0	0	-0.304019446	0	1.3e-07	4.39e-09	NA	Unknown	0	NA
DTXSID00157644	13257-34-6	Sodium arachidate	NA	NA	NA	NA	NA	NA	NA	NA	NA	NA	NA	31.05547626	0	0.8624	0.7506	0.3442	0.8996	0	0	0	0	0	0	0	0	0	0	0	-0.304019446	0	6.27e-06	1.31e-08	0.000335892	Diet., Cons., Ind.	1	TRUE
DTXSID00157826	132875-61-7	Remifentanil	NA	NA	NA	NA	NA	NA	NA	NA	NA	NA	NA	31.05547626	0	0.1124	0.3614	0.106	0.1066	0	0	0	0	0	0	0	0	0	0	0	-0.304019446	0	1.63e-07	4.07e-09	NA	Unknown	0	NA
DTXSID00157902	133-89-1	Uridine diphosphate glucose	NA	NA	NA	NA	NA	NA	NA	NA	NA	NA	NA	31.05547626	0	0.1922	0.4472	0.5794	0.2204	0	0	0	0	0	0	0	0	0	0	0	-0.304019446	0	4.05e-07	7.65e-09	0.000114188	Pesticide	1	TRUE
DTXSID00158035	133267-27-3	Fedotozine tartrate	NA	NA	NA	NA	NA	NA	NA	NA	NA	NA	NA	31.05547626	0	0.1504	0.4052	0.181	0.254	0	0	0	0	0	0	0	0	0	0	0	-0.304019446	0	1.87e-07	4.27e-09	NA	Unknown	0	NA
DTXSID00158459	13401-80-4	Vinyl hydrogen sulphate	NA	NA	NA	NA	NA	NA	NA	NA	NA	NA	NA	31.05547626	0	0.7634	0.41	0.4206	0.7324	0	0	0	0	0	0	0	0	0	0	0	-0.304019446	0	7.95e-07	9.3e-09	0.000239275	Diet., Ind.	1	TRUE
DTXSID00158595	134208-18-7	Mazapertine succinate	NA	NA	NA	NA	NA	NA	NA	NA	NA	NA	NA	31.05547626	0	0.1178	0.2682	0.0866	0.1382	0	0	0	0	0	0	0	0	0	0	0	-0.304019446	0	1.22e-07	3.65e-09	NA	Unknown	0	NA
DTXSID00158934	13475-81-5	"2,2,3,3-Tetramethylhexane"	NA	NA	NA	NA	NA	NA	NA	NA	NA	NA	NA	31.05547626	0	0.33	0.7978	0.2804	0.8724	0	0	0	0	0	0	0	0	0	0	0	-0.304019446	0	4.23e-06	8.91e-09	0.000156834	Cons., Ind.	1	TRUE
DTXSID00159002	134865-37-5	Meluadrine tartrate	NA	NA	NA	NA	NA	NA	NA	NA	NA	NA	NA	31.05547626	0	0.2592	0.4384	0.4564	0.139	0	0	0	0	0	0	0	0	0	0	0	-0.304019446	0	3.35e-07	7.64e-09	NA	Unknown	0	NA
DTXSID00159507	135748-32-2	Alprazolam dihydrate	NA	NA	NA	NA	NA	NA	NA	NA	NA	NA	NA	31.05547626	0	0.6704	0.2392	0.3134	0.0418	0	0	0	0	0	0	0	0	0	0	0	-0.304019446	0	2.7e-07	7.62e-09	0.000217645	Dietary	1	TRUE
DTXSID00159845	136591-56-5	U 82208E	NA	NA	NA	NA	NA	NA	NA	NA	NA	NA	NA	31.05547626	0	0.2332	0.2956	0.2872	0.262	0	0	0	0	0	0	0	0	0	0	0	-0.304019446	0	1.36e-07	3.91e-09	NA	Unknown	0	NA
DTXSID00160138	137332-54-8	Tivirapine	NA	NA	NA	NA	NA	NA	NA	NA	NA	NA	NA	31.05547626	0	0.2268	0.3254	0.1864	0.1572	0	0	0	0	0	0	0	0	0	0	0	-0.304019446	0	1.76e-07	3.79e-09	NA	Unknown	0	NA
DTXSID00160254	13764-49-3	Etorphine hydrochloride	NA	NA	NA	NA	NA	NA	NA	NA	NA	NA	NA	31.05547626	0	0.1676	0.2914	0.1128	0.0922	0	0	0	0	0	0	0	0	0	0	0	-0.304019446	0	1.31e-07	3.82e-09	NA	Unknown	0	NA
DTXSID00160274	137720-38-8	"2-Butanone, 3-hydroxy-3-methyl-, lithium salt"	NA	NA	NA	NA	NA	NA	NA	NA	NA	NA	NA	31.05547626	0	0.7516	0.7834	0.2896	0.9008	0	0	0	0	0	0	0	0	0	0	0	-0.304019446	0	7.66e-06	2.19e-08	0.000348388	Diet., Cons., Ind.	1	TRUE
DTXSID00160496	138117-50-7	Leteprinim	NA	NA	NA	NA	NA	NA	NA	NA	NA	NA	NA	31.05547626	0	0.1686	0.242	0.387	0.204	0	0	0	0	0	0	0	0	0	0	0	-0.304019446	0	1.2e-07	3.45e-09	NA	Unknown	0	NA
DTXSID00160537	13822-06-5	"2-Buten-1-amine, 3-methyl-"	NA	NA	NA	NA	NA	NA	NA	NA	NA	NA	NA	31.05547626	0	0.6168	0.7204	0.2298	0.8864	0	0	0	0	0	0	0	0	0	0	0	-0.304019446	0	3.68e-06	1.02e-08	0.000190829	Diet., Cons., Ind.	1	TRUE
DTXSID00160734	138624-11-0	Alendronic acid monohydrate	NA	NA	NA	NA	NA	NA	NA	NA	NA	NA	NA	31.05547626	0	0.6272	0.33	0.2258	0.3792	0	0	0	0	0	0	0	0	0	0	0	-0.304019446	0	3.62e-07	8.03e-09	0.000178889	Dietary	1	TRUE
DTXSID00160799	138808-71-6	CP-74667 mesylate	NA	NA	NA	NA	NA	NA	NA	NA	NA	NA	NA	31.05547626	0	0.0828	0.3946	0.1012	0.044	0	0	0	0	0	0	0	0	0	0	0	-0.304019446	0	1.69e-07	4.19e-09	NA	Unknown	0	NA
DTXSID00160855	138982-67-9	Ziprasidone hydrochloride [USAN:USP]	NA	NA	NA	NA	NA	NA	NA	NA	NA	NA	NA	31.05547626	0	0.0834	0.261	0.1016	0.0484	0	0	0	0	0	0	0	0	0	0	0	-0.304019446	0	9.71e-08	3.8e-09	NA	Unknown	0	NA
DTXSID00160971	139225-22-2	Panamesine	NA	NA	NA	NA	NA	NA	NA	NA	NA	NA	NA	31.05547626	0	0.1146	0.2782	0.1478	0.2186	0	0	0	0	0	0	0	0	0	0	0	-0.304019446	0	1.01e-07	3.03e-09	NA	Unknown	0	NA
DTXSID00161044	13943-50-5	"Choline, salt with 2-propylvaleric acid (1:1)"	NA	NA	NA	NA	NA	NA	NA	NA	NA	NA	NA	31.05547626	0	0.6452	0.827	0.2384	0.6958	0	0	0	0	0	0	0	0	0	0	0	-0.304019446	0	7.47e-06	1.23e-08	0.000441359	Diet., Cons., Ind.	1	TRUE
DTXSID00161302	1403-43-6	Dextromycin	NA	NA	NA	NA	NA	NA	NA	NA	NA	NA	NA	31.05547626	0	0.194	0.5622	0.2884	0.0608	0	0	0	0	0	0	0	0	0	0	0	-0.304019446	0	1.32e-06	6.07e-09	0.000229849	Consumer	1	TRUE
DTXSID00161448	14062-78-3	"Benzamide, N,N,4-trimethyl-"	NA	NA	NA	NA	NA	NA	NA	NA	NA	NA	NA	31.05547626	0	0.5312	0.677	0.3802	0.6422	0	0	0	0	0	0	0	0	0	0	0	-0.304019446	0	4.44e-06	1.01e-08	0.000433178	Diet., Cons., Ind.	1	TRUE
DTXSID00161468	14072-86-7	"Cyclohexene, 4,4-dimethyl-"	NA	NA	NA	NA	NA	NA	NA	NA	NA	NA	NA	31.05547626	0	0.7402	0.7628	0.1836	0.934	0	0	0	0	0	0	0	0	0	0	0	-0.304019446	0	6.66e-06	1.26e-08	0.000212933	Diet., Cons., Ind.	1	TRUE
DTXSID00161706	141388-76-3	Besifloxacin	NA	NA	NA	NA	NA	NA	NA	NA	NA	NA	NA	31.05547626	0	0.0812	0.3644	0.1186	0.0164	0	0	0	0	0	0	0	0	0	0	0	-0.304019446	0	1.67e-07	3.7e-09	NA	Unknown	0	NA
DTXSID00161761	141553-01-7	"Menthyl propionate, (+/-)-"	NA	NA	NA	NA	NA	NA	NA	NA	NA	NA	NA	31.05547626	0	0.6424	0.8668	0.2582	0.903	0	0	0	0	0	0	0	0	0	0	0	-0.304019446	0	8.59e-06	2.76e-08	0.000252685	Diet., Cons., Ind.	1	TRUE
DTXSID00161766	14159-48-9	Propane-2-sulphonic acid	NA	NA	NA	NA	NA	NA	NA	NA	NA	NA	NA	31.05547626	0	0.6732	0.4448	0.3918	0.737	0	0	0	0	0	0	0	0	0	0	0	-0.304019446	0	8.48e-07	6.19e-09	0.000207364	Diet., Ind.	1	TRUE
DTXSID00161923	142001-63-6	Saredutant	NA	NA	NA	NA	NA	NA	NA	NA	NA	NA	NA	31.05547626	0	0.0744	0.2732	0.1996	0.1376	0	0	0	0	0	0	0	0	0	0	0	-0.304019446	0	1.3e-07	3.66e-09	NA	Unknown	0	NA
DTXSID00161968	14219-31-9	Copper(II)-iminodiacetate	NA	NA	NA	NA	NA	NA	NA	NA	NA	NA	NA	31.05547626	0	0.3478	0.4744	0.3978	0.7288	0	0	0	0	0	0	0	0	0	0	0	-0.304019446	0	4.58e-07	5.32e-09	0.000136715	Industrial	1	TRUE
DTXSID00162031	1424-27-7	Acetazolamide sodium	NA	NA	NA	NA	NA	NA	NA	NA	NA	NA	NA	31.05547626	0	0.1406	0.2758	0.3598	0.0498	0	0	0	0	0	0	0	0	0	0	0	-0.304019446	0	1.64e-07	4.36e-09	NA	Unknown	0	NA
DTXSID00162213	142896-11-5	2-Acetyl-4-isopropenylpyridine	NA	NA	NA	NA	NA	NA	NA	NA	NA	NA	NA	31.05547626	0	0.7632	0.6482	0.2724	0.7402	0	0	0	0	0	0	0	0	0	0	0	-0.304019446	0	3.78e-06	1.36e-08	0.000305588	Diet., Cons., Ind.	1	TRUE
DTXSID00162273	143-37-3	Acetamidine	NA	NA	NA	NA	NA	NA	NA	NA	NA	NA	NA	31.05547626	0	0.563	0.4656	0.5482	0.6482	0	0	0	0	0	0	0	0	0	0	0	-0.304019446	0	9.37e-07	1.03e-08	0.000332031	Diet., Pest., Ind.	1	TRUE
DTXSID00162293	14302-46-6	3-Aminopropan-1-ol hydrochloride	NA	NA	NA	NA	NA	NA	NA	NA	NA	NA	NA	31.05547626	0	0.4338	0.4728	0.3504	0.8628	0	0	0	0	0	0	0	0	0	0	0	-0.304019446	0	4.2e-07	4.66e-09	0.000134962	Industrial	1	TRUE
DTXSID00162379	1433-11-0	(2H4)Urea	NA	NA	NA	NA	NA	NA	NA	NA	NA	NA	NA	31.05547626	0	0.6188	0.3884	0.3642	0.7526	0	0	0	0	0	0	0	0	0	0	0	-0.304019446	0	4.08e-07	6.74e-09	0.000147222	Diet., Ind.	1	TRUE
DTXSID00162394	14334-40-8	Pramiverine	NA	NA	NA	NA	NA	NA	NA	NA	NA	NA	NA	31.05547626	0	0.3556	0.4876	0.3256	0.3316	0	0	0	0	0	0	0	0	0	0	0	-0.304019446	0	5.65e-07	7.69e-09	NA	Unknown	0	NA
DTXSID00162475	1436-43-7	Quinoline-2-carbonitrile	NA	NA	NA	NA	NA	NA	NA	NA	NA	NA	NA	31.05547626	0	0.3196	0.6152	0.4	0.6854	0	0	0	0	0	0	0	0	0	0	0	-0.304019446	0	2.06e-06	6.24e-09	0.000157396	Cons., Ind.	1	TRUE
DTXSID00162591	144-00-3	Hexethal sodium	NA	NA	NA	NA	NA	NA	NA	NA	NA	NA	NA	31.05547626	0	0.1686	0.3496	0.4258	0.3036	0	0	0	0	0	0	0	0	0	0	0	-0.304019446	0	1.57e-07	4.32e-09	NA	Unknown	0	NA
DTXSID00162733	1445-23-4	"3,4-Xylenol, 6-tert-butyl-"	NA	NA	NA	NA	NA	NA	NA	NA	NA	NA	NA	31.05547626	0	0.5972	0.7116	0.2376	0.8852	0	0	0	0	0	0	0	0	0	0	0	-0.304019446	0	3.94e-06	1.12e-08	0.000267673	Diet., Cons., Ind.	1	TRUE
DTXSID00162753	14455-47-1	Sodium peroxocarbonate	NA	NA	NA	NA	NA	NA	NA	NA	NA	NA	NA	31.05547626	0	0.6672	0.3548	0.526	0.6656	0	0	0	0	0	0	0	0	0	0	0	-0.304019446	0	4.94e-07	6.99e-09	0.000256631	Diet., Pest., Ind.	1	TRUE
DTXSID00162798	14476-37-0	Undecan-4-one	NA	NA	NA	NA	NA	NA	NA	NA	NA	NA	NA	31.05547626	0	0.8512	0.9502	0.2394	0.9354	0	0	0	0	0	0	0	0	0	0	0	-0.304019446	0	1.17e-05	6.31e-08	0.000461283	Diet., Cons., Ind.	1	TRUE
DTXSID00162990	145348-21-6	"Cyclopropanecarboxylic acid, 1-((4-methylphenyl)sulfonyl)-, 1-methylethyl ester"	NA	NA	NA	NA	NA	NA	NA	NA	NA	NA	NA	31.05547626	0	0.3988	0.4872	0.651	0.3452	0	0	0	0	0	0	0	0	0	0	0	-0.304019446	0	1.36e-06	1.05e-08	0.000206346	Pesticide	1	TRUE
DTXSID00162995	145348-26-1	"Cyclopropanecarboxylic acid, 1-((4-nitrophenyl)sulfonyl)-, methyl ester"	NA	NA	NA	NA	NA	NA	NA	NA	NA	NA	NA	31.05547626	0	0.1794	0.4032	0.6342	0.3436	0	0	0	0	0	0	0	0	0	0	0	-0.304019446	0	2.53e-07	5.34e-09	0.000131307	Pesticide	1	TRUE
DTXSID00163003	1454-80-4	"2,2'-Biphenyldiamine"	NA	NA	NA	NA	NA	NA	NA	NA	NA	NA	NA	31.05547626	0	0.2584	0.4204	0.289	0.8102	0	0	0	0	0	0	0	0	0	0	0	-0.304019446	0	2.59e-07	4.22e-09	9.73e-05	Industrial	1	TRUE
DTXSID00163008	145416-34-8	"2(1H)-Pyrimidinone, 4-amino-5-fluoro-1-(2-(hydroxymethyl)-1,3-oxathiolan-5-yl)-, (2S-trans)-"	NA	NA	NA	NA	NA	NA	NA	NA	NA	NA	NA	31.05547626	0	0.3548	0.3544	0.23	0.1048	0	0	0	0	0	0	0	0	0	0	0	-0.304019446	0	2.38e-07	4.82e-09	NA	Unknown	0	NA
DTXSID00163149	145739-56-6	Tetomilast	NA	NA	NA	NA	NA	NA	NA	NA	NA	NA	NA	31.05547626	0	0.1346	0.211	0.431	0.1182	0	0	0	0	0	0	0	0	0	0	0	-0.304019446	0	1.24e-07	5.12e-09	NA	Unknown	0	NA
DTXSID00163407	14656-80-5	"Uridine 5'-(trihydrogen diphosphate), mono-alpha-d-glucopyranosyl ester, sodium salt"	NA	NA	NA	NA	NA	NA	NA	NA	NA	NA	NA	31.05547626	0	0.1922	0.4472	0.5784	0.2198	0	0	0	0	0	0	0	0	0	0	0	-0.304019446	0	5.44e-07	6.9e-09	0.000177374	Pesticide	1	TRUE
DTXSID00163422	146623-69-0	Saprisartan	NA	NA	NA	NA	NA	NA	NA	NA	NA	NA	NA	31.05547626	0	0.2746	0.319	0.5046	0.1172	0	0	0	0	0	0	0	0	0	0	0	-0.304019446	0	2.04e-07	5.89e-09	0.000138731	Pesticide	1	TRUE
DTXSID00163705	1474-02-8	Benzylfentanyl	NA	NA	NA	NA	NA	NA	NA	NA	NA	NA	NA	31.05547626	0	0.3698	0.2744	0.1	0.092	0	0	0	0	0	0	0	0	0	0	0	-0.304019446	0	1.34e-07	3.77e-09	NA	Unknown	0	NA
DTXSID00163785	14770-30-0	Thiazole-5-d	NA	NA	NA	NA	NA	NA	NA	NA	NA	NA	NA	31.05547626	0	0.752	0.7056	0.3388	0.8004	0	0	0	0	0	0	0	0	0	0	0	-0.304019446	0	5.69e-06	1.67e-08	0.000261997	Diet., Cons., Ind.	1	TRUE
DTXSID00164338	14957-65-4	"4,4',6,6'-Tetrabromo-2,2'-biphenyldiol"	NA	NA	NA	NA	NA	NA	NA	NA	NA	NA	NA	31.05547626	0	0.176	0.2782	0.5282	0.4086	0	0	0	0	0	0	0	0	0	0	0	-0.304019446	0	1.46e-07	5.77e-09	3.63e-05	Pesticide	1	TRUE
DTXSID00164570	15054-86-1	"(1,1,2,2-2H4)Ethane-1,2-(2H2)diol"	NA	NA	NA	NA	NA	NA	NA	NA	NA	NA	NA	31.05547626	0	0.9102	0.6402	0.7504	0.4512	0	0	0	0	0	0	0	0	0	0	0	-0.304019446	0	8.76e-06	2.52e-08	0.000788114	Diet., Cons., Pest.	1	TRUE
DTXSID00164616	150812-13-8	Ezogabine dihydrochloride	NA	NA	NA	NA	NA	NA	NA	NA	NA	NA	NA	31.05547626	0	0.1188	0.283	0.2854	0.0958	0	0	0	0	0	0	0	0	0	0	0	-0.304019446	0	1.33e-07	4.51e-09	NA	Unknown	0	NA
DTXSID00164838	15165-69-2	"Dichlorprop, (-)-"	NA	NA	NA	NA	NA	NA	NA	NA	NA	NA	NA	31.05547626	0	0.1568	0.4616	0.9846	0.018	0	0	0	0	0	0	0	0	0	0	0	-0.304019446	0	3.77e-07	5.2e-08	0.0001863	Pesticide	1	TRUE
DTXSID00164853	1517-69-7	"Benzenemethanol, alpha-methyl-, (R)-"	NA	NA	NA	NA	NA	NA	NA	NA	NA	NA	NA	31.05547626	0	0.696	0.9532	0.2704	0.8892	0	0	0	0	0	0	0	0	0	0	0	-0.304019446	0	9.63e-06	7.31e-08	0.000523293	Diet., Cons., Ind.	1	TRUE
DTXSID00165143	152854-19-8	Xanomeline tartrate	NA	NA	NA	NA	NA	NA	NA	NA	NA	NA	NA	31.05547626	0	0.1184	0.377	0.206	0.2702	0	0	0	0	0	0	0	0	0	0	0	-0.304019446	0	1.43e-07	3.85e-09	NA	Unknown	0	NA
DTXSID00165183	153-43-5	Clorindanic acid [INN:DCF]	NA	NA	NA	NA	NA	NA	NA	NA	NA	NA	NA	31.05547626	0	0.3084	0.364	0.6686	0.2974	0	0	0	0	0	0	0	0	0	0	0	-0.304019446	0	2.59e-07	5.93e-09	0.000147836	Pesticide	1	TRUE
DTXSID00165284	1532-97-4	4-Bromoisoquinoline	NA	NA	NA	NA	NA	NA	NA	NA	NA	NA	NA	31.05547626	0	0.2432	0.4194	0.577	0.6138	0	0	0	0	0	0	0	0	0	0	0	-0.304019446	0	2.52e-07	5.03e-09	9.37e-05	Pest., Ind.	1	TRUE
DTXSID00165325	153420-96-3	Atibeprone	NA	NA	NA	NA	NA	NA	NA	NA	NA	NA	NA	31.05547626	0	0.2558	0.322	0.5504	0.253	0	0	0	0	0	0	0	0	0	0	0	-0.304019446	0	1.77e-07	5.95e-09	0.000113058	Pesticide	1	TRUE
DTXSID00165507	154-68-7	Antazoline phosphate [USP]	NA	NA	NA	NA	NA	NA	NA	NA	NA	NA	NA	31.05547626	0	0.1086	0.4216	0.199	0.1298	0	0	0	0	0	0	0	0	0	0	0	-0.304019446	0	2.91e-07	4.46e-09	NA	Unknown	0	NA
DTXSID00165582	15430-48-5	"Pyridine, 2-(2-(methylamino)ethyl)-, hydrochloride"	NA	NA	NA	NA	NA	NA	NA	NA	NA	NA	NA	31.05547626	0	0.2106	0.5358	0.2762	0.3576	0	0	0	0	0	0	0	0	0	0	0	-0.304019446	0	1.08e-06	5.8e-09	0.000148129	Consumer	1	TRUE
DTXSID00165805	15507-13-8	"Sulfuric acid, monobutyl ester"	NA	NA	NA	NA	NA	NA	NA	NA	NA	NA	NA	31.05547626	0	0.5996	0.527	0.433	0.7064	0	0	0	0	0	0	0	0	0	0	0	-0.304019446	0	1.02e-06	5.34e-09	0.000217908	Diet., Cons., Ind.	1	TRUE
DTXSID00165845	155174-22-4	3-Hydroxybenzyl	NA	NA	NA	NA	NA	NA	NA	NA	NA	NA	NA	31.05547626	0	0.9606	0.859	0.4648	0.7726	0	0	0	0	0	0	0	0	0	0	0	-0.304019446	0	1.32e-05	4.04e-08	0.000456982	Diet., Cons., Ind.	1	TRUE
DTXSID00165880	15534-92-6	Terbuficin	NA	NA	NA	NA	NA	NA	NA	NA	NA	NA	NA	31.05547626	0	0.7328	0.2364	0.289	0.696	0	0	0	0	0	0	0	0	0	0	0	-0.304019446	0	1.99e-07	6.03e-09	6.6e-05	Diet., Ind.	1	TRUE
DTXSID00166074	1563-87-7	"Acetamide, N-acetyl-N-phenyl-"	NA	NA	NA	NA	NA	NA	NA	NA	NA	NA	NA	31.05547626	0	0.4546	0.4802	0.428	0.6142	0	0	0	0	0	0	0	0	0	0	0	-0.304019446	0	1.02e-06	6.05e-09	0.000219203	Industrial	1	TRUE
DTXSID00166130	15679-19-3	2-Ethoxythiazole	NA	NA	NA	NA	NA	NA	NA	NA	NA	NA	NA	31.05547626	0	0.6492	0.802	0.3884	0.7084	0	0	0	0	0	0	0	0	0	0	0	-0.304019446	0	7.58e-06	1.86e-08	0.000371329	Diet., Cons., Ind.	1	TRUE
DTXSID00166175	157-07-3	Argininic acid	NA	NA	NA	NA	NA	NA	NA	NA	NA	NA	NA	31.05547626	0	0.4412	0.4208	0.4618	0.4568	0	0	0	0	0	0	0	0	0	0	0	-0.304019446	0	4.34e-07	5.69e-09	NA	Unknown	0	NA
DTXSID00166251	157341-41-8	DMP 777	NA	NA	NA	NA	NA	NA	NA	NA	NA	NA	NA	31.05547626	0	0.1662	0.2306	0.1062	0.1862	0	0	0	0	0	0	0	0	0	0	0	-0.304019446	0	9.12e-08	3.55e-09	NA	Unknown	0	NA
DTXSID00166397	1583-58-0	"2,4-Difluorobenzoic acid"	NA	NA	NA	NA	NA	NA	NA	NA	NA	NA	NA	31.05547626	0	0.3364	0.3454	0.6204	0.5514	0	0	0	0	0	0	0	0	0	0	0	-0.304019446	0	2.84e-07	7.17e-09	0.000178962	Pest., Ind.	1	TRUE
DTXSID00166534	158876-82-5	Rupatadine	NA	NA	NA	NA	NA	NA	NA	NA	NA	NA	NA	31.05547626	0	0.1542	0.2872	0.1818	0.1176	0	0	0	0	0	0	0	0	0	0	0	-0.304019446	0	1.28e-07	3.92e-09	NA	Unknown	0	NA
DTXSID00166630	159309-69-0	Lidocaine tosylate	NA	NA	NA	NA	NA	NA	NA	NA	NA	NA	NA	31.05547626	0	0.1328	0.315	0.6032	0.1196	0	0	0	0	0	0	0	0	0	0	0	-0.304019446	0	1.79e-07	7.27e-09	9.67e-05	Pesticide	1	TRUE
DTXSID00166771	15992-13-9	Intrazole	NA	NA	NA	NA	NA	NA	NA	NA	NA	NA	NA	31.05547626	0	0.1062	0.2412	0.3428	0.1276	0	0	0	0	0	0	0	0	0	0	0	-0.304019446	0	1.14e-07	3.68e-09	NA	Unknown	0	NA
DTXSID00166852	160282-36-0	"Methanone, diphenyl-, hydrazone, monohydrobromide"	NA	NA	NA	NA	NA	NA	NA	NA	NA	NA	NA	31.05547626	0	0.5908	0.4412	0.368	0.6122	0	0	0	0	0	0	0	0	0	0	0	-0.304019446	0	5.38e-07	7.69e-09	0.00017072	Diet., Ind.	1	TRUE
DTXSID00166993	160790-07-8	"Cyclopentanecarboxylic acid, 1-((4-bromophenyl)sulfonyl)-, methyl ester"	NA	NA	NA	NA	NA	NA	NA	NA	NA	NA	NA	31.05547626	0	0.3112	0.333	0.6958	0.184	0	0	0	0	0	0	0	0	0	0	0	-0.304019446	0	2.36e-07	6.23e-09	0.000247352	Pesticide	1	TRUE
DTXSID00167228	161715-24-8	Tebipenem pivoxil	NA	NA	NA	NA	NA	NA	NA	NA	NA	NA	NA	31.05547626	0	0.2446	0.3092	0.2168	0.176	0	0	0	0	0	0	0	0	0	0	0	-0.304019446	0	1.18e-07	4.19e-09	NA	Unknown	0	NA
DTXSID00167268	1619-56-3	Ethyl 2-cyano-2-ethylbutyrate	NA	NA	NA	NA	NA	NA	NA	NA	NA	NA	NA	31.05547626	0	0.4272	0.7862	0.2476	0.8882	0	0	0	0	0	0	0	0	0	0	0	-0.304019446	0	4.71e-06	1.28e-08	0.000175793	Cons., Ind.	1	TRUE
DTXSID00167364	162359-56-0	Fingolimod hydrochloride	NA	NA	NA	NA	NA	NA	NA	NA	NA	NA	NA	31.05547626	0	0.2496	0.354	0.3662	0.1508	0	0	0	0	0	0	0	0	0	0	0	-0.304019446	0	1.98e-07	4.89e-09	NA	Unknown	0	NA
DTXSID00167485	16289-95-5	Hydrindantin dihydrate	NA	NA	NA	NA	NA	NA	NA	NA	NA	NA	NA	31.05547626	0	0.3108	0.3964	0.3768	0.472	0	0	0	0	0	0	0	0	0	0	0	-0.304019446	0	2.74e-07	5.25e-09	NA	Unknown	0	NA
DTXSID00167501	16302-35-5	"3,6-Dihydro-4-methyl-2H-pyran"	NA	NA	NA	NA	NA	NA	NA	NA	NA	NA	NA	31.05547626	0	0.6488	0.7694	0.2058	0.8976	0	0	0	0	0	0	0	0	0	0	0	-0.304019446	0	5.73e-06	9.68e-09	0.000299164	Diet., Cons., Ind.	1	TRUE
DTXSID00167662	1638-26-2	"1,1-Dimethylcyclopentane"	NA	NA	NA	NA	NA	NA	NA	NA	NA	NA	NA	31.05547626	0	0.4748	0.7238	0.1924	0.929	0	0	0	0	0	0	0	0	0	0	0	-0.304019446	0	3.38e-06	8.94e-09	0.000191052	Cons., Ind.	1	TRUE
DTXSID00167788	164658-13-3	CGP-60474	NA	NA	NA	NA	NA	NA	NA	NA	NA	NA	NA	31.05547626	0	0.0744	0.315	0.4482	0.1676	0	0	0	0	0	0	0	0	0	0	0	-0.304019446	0	1.34e-07	5.21e-09	NA	Unknown	0	NA
DTXSID00167829	16498-21-8	Oxaflumazine [INN:DCF]	NA	NA	NA	NA	NA	NA	NA	NA	NA	NA	NA	31.05547626	0	0.1736	0.3358	0.2792	0.0962	0	0	0	0	0	0	0	0	0	0	0	-0.304019446	0	2.01e-07	5.49e-09	NA	Unknown	0	NA
DTXSID00167884	16530-71-5	Ammonium myristate	NA	NA	NA	NA	NA	NA	NA	NA	NA	NA	NA	31.05547626	0	0.877	0.4926	0.786	0.5204	0	0	0	0	0	0	0	0	0	0	0	-0.304019446	0	2.22e-06	1.56e-08	0.000620435	Diet., Pest., Ind.	1	TRUE
DTXSID00168018	16571-89-4	(S)-Propiram	NA	NA	NA	NA	NA	NA	NA	NA	NA	NA	NA	31.05547626	0	0.1186	0.3728	0.2008	0.1768	0	0	0	0	0	0	0	0	0	0	0	-0.304019446	0	1.76e-07	4.18e-09	NA	Unknown	0	NA
DTXSID00168098	1664-98-8	(2H)Formaldehyde	NA	NA	NA	NA	NA	NA	NA	NA	NA	NA	NA	31.05547626	0	0.9504	0.4468	0.6376	0.6156	0	0	0	0	0	0	0	0	0	0	0	-0.304019446	0	1.68e-06	1.67e-08	0.000630869	Diet., Pest., Ind.	1	TRUE
DTXSID00168134	1666-74-6	o-(Allyloxy)phenetole	NA	NA	NA	NA	NA	NA	NA	NA	NA	NA	NA	31.05547626	0	0.7468	0.8462	0.3664	0.8096	0	0	0	0	0	0	0	0	0	0	0	-0.304019446	0	7.85e-06	2.31e-08	0.000344954	Diet., Cons., Ind.	1	TRUE
DTXSID00168290	16747-32-3	"3-Ethyl-2,2-dimethylpentane"	NA	NA	NA	NA	NA	NA	NA	NA	NA	NA	NA	31.05547626	0	0.3022	0.785	0.2602	0.89	0	0	0	0	0	0	0	0	0	0	0	-0.304019446	0	2.74e-06	1.18e-08	0.000157439	Cons., Ind.	1	TRUE
DTXSID00168472	168079-32-1	Lixivaptan	NA	NA	NA	NA	NA	NA	NA	NA	NA	NA	NA	31.05547626	0	0.2492	0.2314	0.3432	0.1932	0	0	0	0	0	0	0	0	0	0	0	-0.304019446	0	1.14e-07	2.78e-09	NA	Unknown	0	NA
DTXSID00168538	168266-51-1	Vofopitant dihydrochloride	NA	NA	NA	NA	NA	NA	NA	NA	NA	NA	NA	31.05547626	0	0.2348	0.3206	0.3556	0.1286	0	0	0	0	0	0	0	0	0	0	0	-0.304019446	0	1.65e-07	4.88e-09	NA	Unknown	0	NA
DTXSID00168558	16839-13-7	"Phosphonic acid, (p-bromophenyl)-"	NA	NA	NA	NA	NA	NA	NA	NA	NA	NA	NA	31.05547626	0	0.3332	0.227	0.693	0.4128	0	0	0	0	0	0	0	0	0	0	0	-0.304019446	0	1.82e-07	8.05e-09	0.000101028	Pesticide	1	TRUE
DTXSID00168614	16887-79-9	Sodium isonicotinate	NA	NA	NA	NA	NA	NA	NA	NA	NA	NA	NA	31.05547626	0	0.3772	0.4732	0.3458	0.6794	0	0	0	0	0	0	0	0	0	0	0	-0.304019446	0	5.13e-07	5.8e-09	0.000136125	Industrial	1	TRUE
DTXSID00168775	169939-94-0	Ruboxistaurin	NA	NA	NA	NA	NA	NA	NA	NA	NA	NA	NA	31.05547626	0	0.1254	0.3466	0.146	0.1212	0	0	0	0	0	0	0	0	0	0	0	-0.304019446	0	2.35e-07	3.88e-09	NA	Unknown	0	NA
DTXSID00168836	1703-46-4	"Benzenemethanol, 4-(dimethylamino)-"	NA	NA	NA	NA	NA	NA	NA	NA	NA	NA	NA	31.05547626	0	0.3016	0.5318	0.2356	0.7406	0	0	0	0	0	0	0	0	0	0	0	-0.304019446	0	6.82e-07	5.53e-09	0.000106293	Cons., Ind.	1	TRUE
DTXSID00168957	170858-34-1	Sonepiprazole mesylate	NA	NA	NA	NA	NA	NA	NA	NA	NA	NA	NA	31.05547626	0	0.2054	0.2452	0.2382	0.209	0	0	0	0	0	0	0	0	0	0	0	-0.304019446	0	1.34e-07	3.91e-09	NA	Unknown	0	NA
DTXSID00168972	17091-40-6	"Ethanol, 2-(isobutyl)amino-"	NA	NA	NA	NA	NA	NA	NA	NA	NA	NA	NA	31.05547626	0	0.4108	0.5786	0.2534	0.8528	0	0	0	0	0	0	0	0	0	0	0	-0.304019446	0	1.28e-06	5.34e-09	9.31e-05	Cons., Ind.	1	TRUE
DTXSID00169020	171176-43-5	Tezacitabine monohydrate	NA	NA	NA	NA	NA	NA	NA	NA	NA	NA	NA	31.05547626	0	0.2768	0.3762	0.237	0.2034	0	0	0	0	0	0	0	0	0	0	0	-0.304019446	0	1.92e-07	4.46e-09	NA	Unknown	0	NA
DTXSID00169126	171507-42-9	"Benzenemethanamine, alpha-phenyl-, benzoate"	NA	NA	NA	NA	NA	NA	NA	NA	NA	NA	NA	31.05547626	0	0.3568	0.4438	0.3138	0.57	0	0	0	0	0	0	0	0	0	0	0	-0.304019446	0	3.16e-07	4.8e-09	0.000103624	Industrial	1	TRUE
DTXSID00169141	17162-20-8	Clemizole sulfate	NA	NA	NA	NA	NA	NA	NA	NA	NA	NA	NA	31.05547626	0	0.0788	0.3484	0.1706	0.0424	0	0	0	0	0	0	0	0	0	0	0	-0.304019446	0	1.4e-07	3.62e-09	NA	Unknown	0	NA
DTXSID00169202	17203-53-1	"Ethyl, 2-phenyl-"	NA	NA	NA	NA	NA	NA	NA	NA	NA	NA	NA	31.05547626	0	0.881	0.938	0.311	0.8502	0	0	0	0	0	0	0	0	0	0	0	-0.304019446	0	1.25e-05	1.31e-07	0.000667009	Diet., Cons., Ind.	1	TRUE
DTXSID00169207	1721-89-7	"2,3-Dimethylquinoline"	NA	NA	NA	NA	NA	NA	NA	NA	NA	NA	NA	31.05547626	0	0.4622	0.6214	0.3144	0.7906	0	0	0	0	0	0	0	0	0	0	0	-0.304019446	0	2e-06	9.84e-09	0.000173252	Cons., Ind.	1	TRUE
DTXSID00169247	17228-64-7	2-Chloro-6-methoxypyridine	NA	NA	NA	NA	NA	NA	NA	NA	NA	NA	NA	31.05547626	0	0.41	0.4934	0.4814	0.7014	0	0	0	0	0	0	0	0	0	0	0	-0.304019446	0	8.68e-07	7.26e-09	9.6e-05	Industrial	1	TRUE
DTXSID00169348	17257-15-7	"Nepetalactone, (+)-(4aS,7S,7aS)-"	NA	NA	NA	NA	NA	NA	NA	NA	NA	NA	NA	31.05547626	0	0.5038	0.7292	0.362	0.7482	0	0	0	0	0	0	0	0	0	0	0	-0.304019446	0	3.32e-06	1.06e-08	0.000301242	Diet., Cons., Ind.	1	TRUE
DTXSID00169363	17265-30-4	Sodium undecanoate	NA	NA	NA	NA	NA	NA	NA	NA	NA	NA	NA	31.05547626	0	0.7814	0.7796	0.686	0.5856	0	0	0	0	0	0	0	0	0	0	0	-0.304019446	0	1.17e-05	2.43e-08	0.000741688	All Four	1	TRUE
DTXSID00169424	1729-61-9	Renyfoline	NA	NA	NA	NA	NA	NA	NA	NA	NA	NA	NA	31.05547626	0	0.3246	0.267	0.3666	0.5302	0	0	0	0	0	0	0	0	0	0	0	-0.304019446	0	1.53e-07	4.89e-09	7.24e-05	Industrial	1	TRUE
DTXSID00169484	17299-00-2	Distigmine	NA	NA	NA	NA	NA	NA	NA	NA	NA	NA	NA	31.05547626	0	0.2444	0.2438	0.4622	0.1502	0	0	0	0	0	0	0	0	0	0	0	-0.304019446	0	1.37e-07	7.47e-09	NA	Unknown	0	NA
DTXSID00169565	173240-50-1	"Imiprothrin, (1R-cis)-"	NA	NA	NA	NA	NA	NA	NA	NA	NA	NA	NA	31.05547626	0	0.2432	0.3048	0.55	0.191	0	0	0	0	0	0	0	0	0	0	0	-0.304019446	0	1.74e-07	8.95e-09	0.000257064	Pesticide	1	TRUE
DTXSID00169742	1740-22-3	Pyrinoline	NA	NA	NA	NA	NA	NA	NA	NA	NA	NA	NA	31.05547626	0	0.2218	0.2506	0.3416	0.2568	0	0	0	0	0	0	0	0	0	0	0	-0.304019446	0	1.24e-07	4.08e-09	NA	Unknown	0	NA
DTXSID00169762	1741-83-9	"Pentane, 1-(methylthio)-"	NA	NA	NA	NA	NA	NA	NA	NA	NA	NA	NA	31.05547626	0	0.8508	0.789	0.1858	0.9316	0	0	0	0	0	0	0	0	0	0	0	-0.304019446	0	7.33e-06	1.93e-08	0.000243289	Diet., Cons., Ind.	1	TRUE
DTXSID00170035	175865-64-2	"Valganciclovir, (S)-"	NA	NA	NA	NA	NA	NA	NA	NA	NA	NA	NA	31.05547626	0	0.2276	0.3584	0.2558	0.068	0	0	0	0	0	0	0	0	0	0	0	-0.304019446	0	2.88e-07	6.79e-09	NA	Unknown	0	NA
DTXSID00170090	17616-23-8	"Ethan-1,1-d2-amine"	NA	NA	NA	NA	NA	NA	NA	NA	NA	NA	NA	31.05547626	0	0.6442	0.332	0.7714	0.3838	0	0	0	0	0	0	0	0	0	0	0	-0.304019446	0	6.68e-07	1.42e-08	0.000283557	Diet., Pest.	1	TRUE
DTXSID00170217	17692-24-9	Bisoxatin	NA	NA	NA	NA	NA	NA	NA	NA	NA	NA	NA	31.05547626	0	0.228	0.2042	0.2736	0.2966	0	0	0	0	0	0	0	0	0	0	0	-0.304019446	0	1.04e-07	3.51e-09	NA	Unknown	0	NA
DTXSID00170454	17829-05-9	"Methan-d3-amine, N-(methyl-d3)-N-nitroso-"	NA	NA	NA	NA	NA	NA	NA	NA	NA	NA	NA	31.05547626	0	0.4462	0.5416	0.708	0.4104	0	0	0	0	0	0	0	0	0	0	0	-0.304019446	0	2.09e-06	1.56e-08	0.00046697	Cons., Pest.	1	TRUE
DTXSID00170535	17874-59-8	"Piperidine, 1-methyl-, hydrochloride"	NA	NA	NA	NA	NA	NA	NA	NA	NA	NA	NA	31.05547626	0	0.467	0.6514	0.2676	0.8476	0	0	0	0	0	0	0	0	0	0	0	-0.304019446	0	2.72e-06	7.04e-09	0.000156733	Cons., Ind.	1	TRUE
DTXSID00171188	18179-68-5	Sulfapyrazole potassium	NA	NA	NA	NA	NA	NA	NA	NA	NA	NA	NA	31.05547626	0	0.1314	0.2816	0.3078	0.191	0	0	0	0	0	0	0	0	0	0	0	-0.304019446	0	1.09e-07	3.75e-09	NA	Unknown	0	NA
DTXSID00171224	18198-39-5	Tetraphenylphosphonium	NA	NA	NA	NA	NA	NA	NA	NA	NA	NA	NA	31.05547626	0	0.4568	0.3456	0.251	0.8222	0	0	0	0	0	0	0	0	0	0	0	-0.304019446	0	2.14e-07	4.36e-09	7.19e-05	Industrial	1	TRUE
DTXSID00171284	182323-12-2	Etanidazole monohydrate	NA	NA	NA	NA	NA	NA	NA	NA	NA	NA	NA	31.05547626	0	0.1686	0.4032	0.3698	0.2926	0	0	0	0	0	0	0	0	0	0	0	-0.304019446	0	2.14e-07	5.54e-09	NA	Unknown	0	NA
DTXSID00171406	183293-72-3	Fialuridine I-124	NA	NA	NA	NA	NA	NA	NA	NA	NA	NA	NA	31.05547626	0	0.304	0.3466	0.2594	0.0622	0	0	0	0	0	0	0	0	0	0	0	-0.304019446	0	2.09e-07	4.48e-09	NA	Unknown	0	NA
DTXSID00171481	1838-05-7	"Pentadecylamine, hydrochloride"	NA	NA	NA	NA	NA	NA	NA	NA	NA	NA	NA	31.05547626	0	0.5432	0.6744	0.4942	0.7918	0	0	0	0	0	0	0	0	0	0	0	-0.304019446	0	3.79e-06	1.02e-08	0.00039208	Diet., Cons., Ind.	1	TRUE
DTXSID00171648	1847-46-7	((2-Aminoethyl)amino)lithium	NA	NA	NA	NA	NA	NA	NA	NA	NA	NA	NA	31.05547626	0	0.7016	0.544	0.607	0.6206	0	0	0	0	0	0	0	0	0	0	0	-0.304019446	0	2.18e-06	1.38e-08	0.000511011	All Four	1	TRUE
DTXSID00171820	185951-07-9	Asimadoline hydrochloride	NA	NA	NA	NA	NA	NA	NA	NA	NA	NA	NA	31.05547626	0	0.0888	0.2732	0.107	0.1814	0	0	0	0	0	0	0	0	0	0	0	-0.304019446	0	1.16e-07	3.74e-09	NA	Unknown	0	NA
DTXSID00171825	1860-13-5	"1,3-Dioxolane, 2-ethyl-4-methyl-, trans-"	NA	NA	NA	NA	NA	NA	NA	NA	NA	NA	NA	31.05547626	0	0.7216	0.778	0.232	0.8788	0	0	0	0	0	0	0	0	0	0	0	-0.304019446	0	5.29e-06	1.48e-08	0.000257129	Diet., Cons., Ind.	1	TRUE
DTXSID00171941	18680-27-8	(+)-Pinanediol	NA	NA	NA	NA	NA	NA	NA	NA	NA	NA	NA	31.05547626	0	0.3384	0.6944	0.365	0.7572	0	0	0	0	0	0	0	0	0	0	0	-0.304019446	0	3.39e-06	8.48e-09	0.000211845	Cons., Ind.	1	TRUE
DTXSID00171986	18719-09-0	Spasman	NA	NA	NA	NA	NA	NA	NA	NA	NA	NA	NA	31.05547626	0	0.1998	0.6472	0.2434	0.4502	0	0	0	0	0	0	0	0	0	0	0	-0.304019446	0	1.75e-06	6.83e-09	0.000174141	Consumer	1	TRUE
DTXSID00172034	18725-37-6	Dacisteine	NA	NA	NA	NA	NA	NA	NA	NA	NA	NA	NA	31.05547626	0	0.226	0.3266	0.4524	0.3106	0	0	0	0	0	0	0	0	0	0	0	-0.304019446	0	1.76e-07	6.26e-09	NA	Unknown	0	NA
DTXSID00172054	1874-83-5	"Cyclohexane-1,3-dione, monosodium salt"	NA	NA	NA	NA	NA	NA	NA	NA	NA	NA	NA	31.05547626	0	0.5352	0.631	0.6636	0.4716	0	0	0	0	0	0	0	0	0	0	0	-0.304019446	0	3.59e-06	1.53e-08	0.000358776	Diet., Cons., Pest.	1	TRUE
DTXSID00172074	1877-72-1	3-Cyanobenzoic acid	NA	NA	NA	NA	NA	NA	NA	NA	NA	NA	NA	31.05547626	0	0.5614	0.3092	0.3864	0.7632	0	0	0	0	0	0	0	0	0	0	0	-0.304019446	0	2.8e-07	7.61e-09	0.000107433	Diet., Ind.	1	TRUE
DTXSID00172150	18808-83-8	Potassium p-xylenesulfonate	NA	NA	NA	NA	NA	NA	NA	NA	NA	NA	NA	31.05547626	0	0.4722	0.4528	0.7348	0.3886	0	0	0	0	0	0	0	0	0	0	0	-0.304019446	0	5.79e-07	1.09e-08	0.000160023	Pesticide	1	TRUE
DTXSID00172175	18829-79-3	"L-Cysteine, N-acetyl-, hydrochloride"	NA	NA	NA	NA	NA	NA	NA	NA	NA	NA	NA	31.05547626	0	0.5526	0.3528	0.4198	0.3406	0	0	0	0	0	0	0	0	0	0	0	-0.304019446	0	3.89e-07	7.71e-09	0.000168328	Dietary	1	TRUE
DTXSID00172473	19008-43-6	Benzyl p-aminobenzoate	NA	NA	NA	NA	NA	NA	NA	NA	NA	NA	NA	31.05547626	0	0.3828	0.4428	0.4206	0.4648	0	0	0	0	0	0	0	0	0	0	0	-0.304019446	0	5.27e-07	5.39e-09	NA	Unknown	0	NA
DTXSID00172478	19010-26-5	"(1,1'-Biphenyl)-3,3',4,4'-tetramine hydrochloride"	NA	NA	NA	NA	NA	NA	NA	NA	NA	NA	NA	31.05547626	0	0.1466	0.3288	0.2796	0.7656	0	0	0	0	0	0	0	0	0	0	0	-0.304019446	0	1.43e-07	4.08e-09	4.64e-05	Industrial	1	TRUE
DTXSID00172519	19037-72-0	"4,4-Dimethylcyclopentene"	NA	NA	NA	NA	NA	NA	NA	NA	NA	NA	NA	31.05547626	0	0.701	0.803	0.2148	0.9138	0	0	0	0	0	0	0	0	0	0	0	-0.304019446	0	6.33e-06	1.53e-08	0.000231515	Diet., Cons., Ind.	1	TRUE
DTXSID00172877	1928-44-5	"2,4-D-octyl [ISO]"	NA	NA	NA	NA	NA	NA	NA	NA	NA	NA	NA	31.05547626	0	0.4328	0.2822	0.9538	0.1272	0	0	0	0	0	0	0	0	0	0	0	-0.304019446	0	2.58e-07	2.2e-08	0.00039907	Pesticide	1	TRUE
DTXSID00173001	19388-87-5	Taurolidine	NA	NA	NA	NA	NA	NA	NA	NA	NA	NA	NA	31.05547626	0	0.2764	0.3994	0.46	0.4458	0	0	0	0	0	0	0	0	0	0	0	-0.304019446	0	2.09e-07	4.27e-09	NA	Unknown	0	NA
DTXSID00173006	19393-92-1	"1-Bromo-2,6-dichlorobenzene"	NA	NA	NA	NA	NA	NA	NA	NA	NA	NA	NA	31.05547626	0	0.1822	0.3694	0.4966	0.7184	0	0	0	0	0	0	0	0	0	0	0	-0.304019446	0	2.01e-07	4.46e-09	8.13e-05	Industrial	1	TRUE
DTXSID00173061	19435-97-3	delta-Cadinol	NA	NA	NA	NA	NA	NA	NA	NA	NA	NA	NA	31.05547626	0	0.3334	0.7438	0.3932	0.6204	0	0	0	0	0	0	0	0	0	0	0	-0.304019446	0	4.03e-06	8.06e-09	0.000280599	Cons., Ind.	1	TRUE
DTXSID00173127	1948-31-8	N-L-Alanyl-L-alanine	NA	NA	NA	NA	NA	NA	NA	NA	NA	NA	NA	31.05547626	0	0.292	0.4342	0.4764	0.4352	0	0	0	0	0	0	0	0	0	0	0	-0.304019446	0	5.09e-07	7.45e-09	NA	Unknown	0	NA
DTXSID00173187	1953-54-4	5-Hydroxyindole	NA	NA	NA	NA	NA	NA	NA	NA	NA	NA	NA	31.05547626	0	0.2304	0.5348	0.5204	0.545	0	0	0	0	0	0	0	0	0	0	0	-0.304019446	0	1.06e-06	5.1e-09	0.000119201	Cons., Pest., Ind.	1	TRUE
DTXSID00173223	1955-73-3	Disodium galactarate	NA	NA	NA	NA	NA	NA	NA	NA	NA	NA	NA	31.05547626	0	0.5566	0.2498	0.3854	0.6552	0	0	0	0	0	0	0	0	0	0	0	-0.304019446	0	1.84e-07	5.64e-09	0.000147735	Diet., Ind.	1	TRUE
DTXSID00173283	19617-34-6	"Ammonium, benzyltriethyl-, sulfate (2:1)"	NA	NA	NA	NA	NA	NA	NA	NA	NA	NA	NA	31.05547626	0	0.3752	0.6166	0.2884	0.7466	0	0	0	0	0	0	0	0	0	0	0	-0.304019446	0	1.64e-06	9.48e-09	0.000141925	Cons., Ind.	1	TRUE
DTXSID00173425	19740-18-2	1-Adamantyl radical	NA	NA	NA	NA	NA	NA	NA	NA	NA	NA	NA	31.05547626	0	0.4776	0.7874	0.2418	0.8172	0	0	0	0	0	0	0	0	0	0	0	-0.304019446	0	4.54e-06	7.37e-09	0.000272522	Cons., Ind.	1	TRUE
DTXSID00173440	4/1/1976	"2-Bromo-N,N-dimethylbenzylamine"	NA	NA	NA	NA	NA	NA	NA	NA	NA	NA	NA	31.05547626	0	0.217	0.5948	0.3274	0.6508	0	0	0	0	0	0	0	0	0	0	0	-0.304019446	0	1.82e-06	9.06e-09	0.000120208	Cons., Ind.	1	TRUE
DTXSID00173682	19902-08-0	"beta-Pinene, (+)-"	NA	NA	NA	NA	NA	NA	NA	NA	NA	NA	NA	31.05547626	0	0.7084	0.8026	0.0976	0.9826	0	0	0	0	0	0	0	0	0	0	0	-0.304019446	0	6.24e-06	1.19e-08	0.000190101	Diet., Cons., Ind.	1	TRUE
DTXSID00173869	20057-31-2	"Benzene, (3,3,3-trichloro-1-methylenepropyl)-"	NA	NA	NA	NA	NA	NA	NA	NA	NA	NA	NA	31.05547626	0	0.3118	0.587	0.433	0.6674	0	0	0	0	0	0	0	0	0	0	0	-0.304019446	0	1.61e-06	1.01e-08	0.000185593	Cons., Ind.	1	TRUE
DTXSID00174199	2031-90-5	Pentane-d12	NA	NA	NA	NA	NA	NA	NA	NA	NA	NA	NA	31.05547626	0	0.9116	0.6388	0.3586	0.844	0	0	0	0	0	0	0	0	0	0	0	-0.304019446	0	3.53e-06	1.48e-08	0.000413285	Diet., Cons., Ind.	1	TRUE
DTXSID00174351	2040-95-1	Butylcyclopentane	NA	NA	NA	NA	NA	NA	NA	NA	NA	NA	NA	31.05547626	0	0.4612	0.8326	0.2086	0.9158	0	0	0	0	0	0	0	0	0	0	0	-0.304019446	0	5.32e-06	1.19e-08	0.00023196	Cons., Ind.	1	TRUE
DTXSID00174412	2045-79-6	4-Methoxyphenethylamine	NA	NA	NA	NA	NA	NA	NA	NA	NA	NA	NA	31.05547626	0	0.2868	0.6452	0.3792	0.594	0	0	0	0	0	0	0	0	0	0	0	-0.304019446	0	2.47e-06	8.02e-09	0.000135187	Cons., Ind.	1	TRUE
DTXSID00174477	205-25-4	7H-Benzo(c)carbazole	NA	NA	NA	NA	NA	NA	NA	NA	NA	NA	NA	31.05547626	0	0.4506	0.4974	0.2864	0.72	0	0	0	0	0	0	0	0	0	0	0	-0.304019446	0	9.12e-07	6.22e-09	0.000169211	Industrial	1	TRUE
DTXSID00174598	20585-39-1	"Cyclohexylphenylglycolic acid, (-)-"	NA	NA	NA	NA	NA	NA	NA	NA	NA	NA	NA	31.05547626	0	0.412	0.4296	0.3814	0.3938	0	0	0	0	0	0	0	0	0	0	0	-0.304019446	0	2.96e-07	4.89e-09	NA	Unknown	0	NA
DTXSID00174674	20637-49-4	"Propane, 1,2,3-trimethoxy-"	NA	NA	NA	NA	NA	NA	NA	NA	NA	NA	NA	31.05547626	0	0.5718	0.7424	0.1968	0.9396	0	0	0	0	0	0	0	0	0	0	0	-0.304019446	0	4.09e-06	7.5e-09	0.000184679	Diet., Cons., Ind.	1	TRUE
DTXSID00174790	20722-48-9	"Phenanthrene-9,l0-d2"	NA	NA	NA	NA	NA	NA	NA	NA	NA	NA	NA	31.05547626	0	0.2722	0.4848	0.594	0.929	0	0	0	0	0	0	0	0	0	0	0	-0.304019446	0	7.16e-07	5.39e-09	0.000123134	Pest., Ind.	1	TRUE
DTXSID00174856	20777-52-0	"P-1(7)8-Menthadien-2-yl acetate, trans-"	NA	NA	NA	NA	NA	NA	NA	NA	NA	NA	NA	31.05547626	0	0.6342	0.9136	0.2798	0.8228	0	0	0	0	0	0	0	0	0	0	0	-0.304019446	0	9.3e-06	5.63e-08	0.000490234	Diet., Cons., Ind.	1	TRUE
DTXSID00174937	20820-82-0	"2,3,4,6-Tetramethylpyridine"	NA	NA	NA	NA	NA	NA	NA	NA	NA	NA	NA	31.05547626	0	0.6332	0.5502	0.2962	0.7928	0	0	0	0	0	0	0	0	0	0	0	-0.304019446	0	2.11e-06	6.61e-09	0.000284421	Diet., Cons., Ind.	1	TRUE
DTXSID00175181	209789-08-2	Gemcabene calcium	NA	NA	NA	NA	NA	NA	NA	NA	NA	NA	NA	31.05547626	0	0.5254	0.3622	0.4364	0.5636	0	0	0	0	0	0	0	0	0	0	0	-0.304019446	0	3.28e-07	9.32e-09	0.000196262	Diet., Ind.	1	TRUE
DTXSID00175363	2113-58-8	"1,1'-Biphenyl, 3-nitro- (9CI)"	NA	NA	NA	NA	NA	NA	NA	NA	NA	NA	NA	31.05547626	0	0.207	0.5874	0.509	0.696	0	0	0	0	0	0	0	0	0	0	0	-0.304019446	0	1.89e-06	5.91e-09	0.000185582	Cons., Pest., Ind.	1	TRUE
DTXSID00175424	21198-98-1	"Ethanamine, 2,2'-dithiobis-, dihydrobromide"	NA	NA	NA	NA	NA	NA	NA	NA	NA	NA	NA	31.05547626	0	0.3882	0.3108	0.4068	0.5722	0	0	0	0	0	0	0	0	0	0	0	-0.304019446	0	1.71e-07	5.29e-09	9.13e-05	Industrial	1	TRUE
DTXSID00175449	2122-61-4	"Benzoic acid, 4-amino-3,5-diiodo-"	NA	NA	NA	NA	NA	NA	NA	NA	NA	NA	NA	31.05547626	0	0.2288	0.2826	0.5488	0.2496	0	0	0	0	0	0	0	0	0	0	0	-0.304019446	0	1.71e-07	7.82e-09	6.31e-05	Pesticide	1	TRUE
DTXSID00175469	21228-28-4	Dorastine hydrochloride	NA	NA	NA	NA	NA	NA	NA	NA	NA	NA	NA	31.05547626	0	0.1474	0.3376	0.1926	0.1108	0	0	0	0	0	0	0	0	0	0	0	-0.304019446	0	1.54e-07	5.27e-09	NA	Unknown	0	NA
DTXSID00175702	2143-53-5	Cyclopentadienyl radical	NA	NA	NA	NA	NA	NA	NA	NA	NA	NA	NA	31.05547626	0	0.876	0.7878	0.1984	0.9142	0	0	0	0	0	0	0	0	0	0	0	-0.304019446	0	7.75e-06	2.5e-08	0.000311624	Diet., Cons., Ind.	1	TRUE
DTXSID00175722	214462-68-7	Tridolgosir hydrochloride	NA	NA	NA	NA	NA	NA	NA	NA	NA	NA	NA	31.05547626	0	0.2666	0.4232	0.31	0.4654	0	0	0	0	0	0	0	0	0	0	0	-0.304019446	0	3.11e-07	4.49e-09	NA	Unknown	0	NA
DTXSID00175727	2145-21-3	4-Fluorophenoxy	NA	NA	NA	NA	NA	NA	NA	NA	NA	NA	NA	31.05547626	0	0.4776	0.6282	0.5664	0.6594	0	0	0	0	0	0	0	0	0	0	0	-0.304019446	0	3.42e-06	1.18e-08	0.000379745	Cons., Pest., Ind.	1	TRUE
DTXSID00176092	21704-44-9	"Pseudourea, 2-ethyl-2-thio-, compd. with metaphosphoric acid (1:1)"	NA	NA	NA	NA	NA	NA	NA	NA	NA	NA	NA	31.05547626	0	0.3716	0.4792	0.5066	0.6508	0	0	0	0	0	0	0	0	0	0	0	-0.304019446	0	5.87e-07	7.39e-09	0.000157026	Pest., Ind.	1	TRUE
DTXSID00176173	2177-47-1	"1H-Indene, 2-methyl-"	NA	NA	NA	NA	NA	NA	NA	NA	NA	NA	NA	31.05547626	0	0.5862	0.8598	0.3204	0.8456	0	0	0	0	0	0	0	0	0	0	0	-0.304019446	0	6.66e-06	1.05e-08	0.000297386	Diet., Cons., Ind.	1	TRUE
DTXSID00176234	21820-51-9	Phosphotyrosine	NA	NA	NA	NA	NA	NA	NA	NA	NA	NA	NA	31.05547626	0	0.3474	0.359	0.3416	0.4084	0	0	0	0	0	0	0	0	0	0	0	-0.304019446	0	2.22e-07	4.5e-09	NA	Unknown	0	NA
DTXSID00176335	21919-05-1	Tretazicar	NA	NA	NA	NA	NA	NA	NA	NA	NA	NA	NA	31.05547626	0	0.1684	0.3046	0.3516	0.4014	0	0	0	0	0	0	0	0	0	0	0	-0.304019446	0	1.61e-07	4.55e-09	NA	Unknown	0	NA
DTXSID00176390	219773-47-4	Ecabet sodium pentahydrate	NA	NA	NA	NA	NA	NA	NA	NA	NA	NA	NA	31.05547626	0	0.3182	0.204	0.3948	0.343	0	0	0	0	0	0	0	0	0	0	0	-0.304019446	0	1.36e-07	5.86e-09	NA	Unknown	0	NA
DTXSID00176395	2198-66-5	2-Bromo-4-tert-butylphenol	NA	NA	NA	NA	NA	NA	NA	NA	NA	NA	NA	31.05547626	0	0.4036	0.487	0.7102	0.47	0	0	0	0	0	0	0	0	0	0	0	-0.304019446	0	1.23e-06	1.21e-08	0.000333525	Pesticide	1	TRUE
DTXSID00176552	220641-11-2	Naminidil	NA	NA	NA	NA	NA	NA	NA	NA	NA	NA	NA	31.05547626	0	0.2378	0.2752	0.4644	0.3414	0	0	0	0	0	0	0	0	0	0	0	-0.304019446	0	1.67e-07	5.71e-09	NA	Unknown	0	NA
DTXSID00176577	2208-41-5	6-Hydroxymelatonin	NA	NA	NA	NA	NA	NA	NA	NA	NA	NA	NA	31.05547626	0	0.1022	0.3366	0.4402	0.2082	0	0	0	0	0	0	0	0	0	0	0	-0.304019446	0	1.63e-07	5.53e-09	NA	Unknown	0	NA
DTXSID00176653	2213-32-3	"2,4-Dimethylpent-1-ene"	NA	NA	NA	NA	NA	NA	NA	NA	NA	NA	NA	31.05547626	0	0.7124	0.6792	0.1598	0.9536	0	0	0	0	0	0	0	0	0	0	0	-0.304019446	0	2.7e-06	1.07e-08	0.000232632	Diet., Cons., Ind.	1	TRUE
DTXSID00176693	2216-81-1	Heptyl propionate	NA	NA	NA	NA	NA	NA	NA	NA	NA	NA	NA	31.05547626	0	0.915	0.9782	0.3388	0.8712	0	0	0	0	0	0	0	0	0	0	0	-0.304019446	0	1.63e-05	6.2e-07	0.000494824	Diet., Cons., Ind.	1	TRUE
DTXSID00176734	22199-21-9	3-Aminomethylpyridine dihydrochloride	NA	NA	NA	NA	NA	NA	NA	NA	NA	NA	NA	31.05547626	0	0.2314	0.5358	0.319	0.5434	0	0	0	0	0	0	0	0	0	0	0	-0.304019446	0	9.65e-07	3.7e-09	0.000135813	Cons., Ind.	1	TRUE
DTXSID00176875	2234-20-0	"2,4-Dimethylstyrene"	NA	NA	NA	NA	NA	NA	NA	NA	NA	NA	NA	31.05547626	0	0.745	0.658	0.2274	0.9294	0	0	0	0	0	0	0	0	0	0	0	-0.304019446	0	3.94e-06	9.79e-09	0.000304381	Diet., Cons., Ind.	1	TRUE
DTXSID00176931	2240-21-3	Thiofuradene	NA	NA	NA	NA	NA	NA	NA	NA	NA	NA	NA	31.05547626	0	0.1076	0.3282	0.4826	0.298	0	0	0	0	0	0	0	0	0	0	0	-0.304019446	0	1.47e-07	5.8e-09	NA	Unknown	0	NA
DTXSID00176991	2245-90-1	Anhalamine hydrochloride	NA	NA	NA	NA	NA	NA	NA	NA	NA	NA	NA	31.05547626	0	0.194	0.3468	0.3226	0.3328	0	0	0	0	0	0	0	0	0	0	0	-0.304019446	0	1.77e-07	5.82e-09	NA	Unknown	0	NA
DTXSID00177084	2255-17-6	Fenitrooxone	NA	NA	NA	NA	NA	NA	NA	NA	NA	NA	NA	31.05547626	0	0.1466	0.374	0.8022	0.2192	0	0	0	0	0	0	0	0	0	0	0	-0.304019446	0	2.06e-07	1.24e-08	0.000148975	Pesticide	1	TRUE
DTXSID00177100	22574-47-6	3-(2-Thienyl)alanine	NA	NA	NA	NA	NA	NA	NA	NA	NA	NA	NA	31.05547626	0	0.2804	0.4156	0.3984	0.4064	0	0	0	0	0	0	0	0	0	0	0	-0.304019446	0	2.86e-07	9.35e-09	NA	Unknown	0	NA
DTXSID00177387	2284-20-0	4-Methoxyphenylisothiocyanate	NA	NA	NA	NA	NA	NA	NA	NA	NA	NA	NA	31.05547626	0	0.5886	0.7298	0.4016	0.8094	0	0	0	0	0	0	0	0	0	0	0	-0.304019446	0	4.61e-06	1.27e-08	0.000316254	Diet., Cons., Ind.	1	TRUE
DTXSID00177403	22862-75-5	2-p-Methoxyphenylmethyl-3-acetoxy-4-hydroxypyrrolidine	NA	NA	NA	NA	NA	NA	NA	NA	NA	NA	NA	31.05547626	0	0.1312	0.4344	0.2478	0.1936	0	0	0	0	0	0	0	0	0	0	0	-0.304019446	0	3.31e-07	4.24e-09	NA	Unknown	0	NA
DTXSID00177584	2303-80-2	"2,4,6(1H,3H,5H)-Pyrimidinetrione, 5-ethyl-1-methyl-5-phenyl-, (R)-"	NA	NA	NA	NA	NA	NA	NA	NA	NA	NA	NA	31.05547626	0	0.0864	0.2618	0.3742	0.0628	0	0	0	0	0	0	0	0	0	0	0	-0.304019446	0	1.39e-07	4.09e-09	NA	Unknown	0	NA
DTXSID00177620	23052-51-9	"O,O-Diethyl O-2-ethylthioethyl phosphate"	NA	NA	NA	NA	NA	NA	NA	NA	NA	NA	NA	31.05547626	0	0.561	0.4708	0.6028	0.5424	0	0	0	0	0	0	0	0	0	0	0	-0.304019446	0	9.41e-07	8.96e-09	0.000367125	Diet., Pest., Ind.	1	TRUE
DTXSID00177660	23092-70-8	"14-alpha-Morphinan-3,6-alpha-diol, 7,8-didehydro-4,5-alpha-epoxy-17-methyl-, hydrochloride"	NA	NA	NA	NA	NA	NA	NA	NA	NA	NA	NA	31.05547626	0	0.3938	0.2768	0.1396	0.147	0	0	0	0	0	0	0	0	0	0	0	-0.304019446	0	1.62e-07	5.13e-09	NA	Unknown	0	NA
DTXSID00177807	23233-88-7	Brotianide	NA	NA	NA	NA	NA	NA	NA	NA	NA	NA	NA	31.05547626	0	0.229	0.1982	0.7624	0.1752	0	0	0	0	0	0	0	0	0	0	0	-0.304019446	0	1.55e-07	7.86e-09	0.000104235	Pesticide	1	TRUE
DTXSID00178253	2360-45-4	2-(1-Oxopropyl)benzoic acid	NA	NA	NA	NA	NA	NA	NA	NA	NA	NA	NA	31.05547626	0	0.306	0.5872	0.435	0.5552	0	0	0	0	0	0	0	0	0	0	0	-0.304019446	0	1.91e-06	6.59e-09	0.000358872	Cons., Ind.	1	TRUE
DTXSID00178814	24085-08-3	"Ethanone, 2-((1,1-dimethylethyl)(phenymethyl)amino)-1-(4-hydroxy-3-(hydroxymethyl)phenyl)-, hydrochloride"	NA	NA	NA	NA	NA	NA	NA	NA	NA	NA	NA	31.05547626	0	0.2276	0.464	0.1936	0.316	0	0	0	0	0	0	0	0	0	0	0	-0.304019446	0	2.9e-07	4.28e-09	NA	Unknown	0	NA
DTXSID00179063	2432-42-0	S-Ethyl propanethioate	NA	NA	NA	NA	NA	NA	NA	NA	NA	NA	NA	31.05547626	0	0.8146	0.857	0.3732	0.844	0	0	0	0	0	0	0	0	0	0	0	-0.304019446	0	1.17e-05	3.64e-08	0.000498128	Diet., Cons., Ind.	1	TRUE
DTXSID00179104	24360-55-2	Milipertine	NA	NA	NA	NA	NA	NA	NA	NA	NA	NA	NA	31.05547626	0	0.0916	0.258	0.092	0.2138	0	0	0	0	0	0	0	0	0	0	0	-0.304019446	0	8.43e-08	3.46e-09	NA	Unknown	0	NA
DTXSID00179245	24477-37-0	Glisolamide	NA	NA	NA	NA	NA	NA	NA	NA	NA	NA	NA	31.05547626	0	0.2632	0.1988	0.4116	0.0852	0	0	0	0	0	0	0	0	0	0	0	-0.304019446	0	1.3e-07	5.43e-09	NA	Unknown	0	NA
DTXSID00179381	24632-48-2	Nifurpipone dihydrochloride	NA	NA	NA	NA	NA	NA	NA	NA	NA	NA	NA	31.05547626	0	0.099	0.384	0.2334	0.2456	0	0	0	0	0	0	0	0	0	0	0	-0.304019446	0	1.5e-07	3.8e-09	NA	Unknown	0	NA
DTXSID00179548	24840-59-3	Pretamazium iodide	NA	NA	NA	NA	NA	NA	NA	NA	NA	NA	NA	31.05547626	0	0.3934	0.4004	0.2588	0.4954	0	0	0	0	0	0	0	0	0	0	0	-0.304019446	0	3.14e-07	4.08e-09	NA	Unknown	0	NA
DTXSID00179588	2489-86-3	"Naphthalene, 1-allyl-"	NA	NA	NA	NA	NA	NA	NA	NA	NA	NA	NA	31.05547626	0	0.6318	0.8294	0.3686	0.7894	0	0	0	0	0	0	0	0	0	0	0	-0.304019446	0	7.24e-06	2.13e-08	0.000269632	Diet., Cons., Ind.	1	TRUE
DTXSID00179629	2492-36-6	1-Butyl radical	NA	NA	NA	NA	NA	NA	NA	NA	NA	NA	NA	31.05547626	0	0.9628	0.7096	0.7188	0.4036	0	0	0	0	0	0	0	0	0	0	0	-0.304019446	0	1.62e-05	2.44e-08	0.000987518	Diet., Cons., Pest.	1	TRUE
DTXSID00179801	25112-68-9	Sodium 2-thiophenecarboxylate	NA	NA	NA	NA	NA	NA	NA	NA	NA	NA	NA	31.05547626	0	0.6918	0.5732	0.3714	0.7254	0	0	0	0	0	0	0	0	0	0	0	-0.304019446	0	2.57e-06	1.12e-08	0.000336294	Diet., Cons., Ind.	1	TRUE
DTXSID00179806	25117-74-2	4-Ethoxybenzoic acid nitrile	NA	NA	NA	NA	NA	NA	NA	NA	NA	NA	NA	31.05547626	0	0.383	0.765	0.3212	0.856	0	0	0	0	0	0	0	0	0	0	0	-0.304019446	0	3.11e-06	7.77e-09	0.00032405	Cons., Ind.	1	TRUE
DTXSID00179821	25144-04-1	trans-2-Methylcyclopentan-1-ol	NA	NA	NA	NA	NA	NA	NA	NA	NA	NA	NA	31.05547626	0	0.7868	0.8468	0.4694	0.7374	0	0	0	0	0	0	0	0	0	0	0	-0.304019446	0	1.01e-05	3.02e-08	0.000498128	Diet., Cons., Ind.	1	TRUE
DTXSID00179826	25150-61-2	"Pyrrolidine, hydrochloride"	NA	NA	NA	NA	NA	NA	NA	NA	NA	NA	NA	31.05547626	0	0.6626	0.7004	0.3046	0.856	0	0	0	0	0	0	0	0	0	0	0	-0.304019446	0	4.68e-06	1.24e-08	0.00029678	Diet., Cons., Ind.	1	TRUE
DTXSID00179881	2522-81-8	Pibecarb	NA	NA	NA	NA	NA	NA	NA	NA	NA	NA	NA	31.05547626	0	0.5072	0.7734	0.3384	0.7704	0	0	0	0	0	0	0	0	0	0	0	-0.304019446	0	4.41e-06	1.29e-08	0.000267368	Diet., Cons., Ind.	1	TRUE
DTXSID00179962	2532-18-5	"Benzoic acid, m-iodo-, sodium salt"	NA	NA	NA	NA	NA	NA	NA	NA	NA	NA	NA	31.05547626	0	0.323	0.291	0.7396	0.3316	0	0	0	0	0	0	0	0	0	0	0	-0.304019446	0	2.11e-07	7.77e-09	0.000185974	Pesticide	1	TRUE
DTXSID00179982	25334-23-0	Niacinamide hydrochloride	NA	NA	NA	NA	NA	NA	NA	NA	NA	NA	NA	31.05547626	0	0.5214	0.38	0.6842	0.1824	0	0	0	0	0	0	0	0	0	0	0	-0.304019446	0	4.69e-07	1.14e-08	0.000374109	Diet., Pest.	1	TRUE
DTXSID00180053	254-79-5	"1,5-Naphthyridine"	NA	NA	NA	NA	NA	NA	NA	NA	NA	NA	NA	31.05547626	0	0.4802	0.5276	0.2568	0.7582	0	0	0	0	0	0	0	0	0	0	0	-0.304019446	0	1.52e-06	5.9e-09	0.000235963	Cons., Ind.	1	TRUE
DTXSID00180078	25414-22-6	2-Methoxyfuran	NA	NA	NA	NA	NA	NA	NA	NA	NA	NA	NA	31.05547626	0	0.8008	0.8392	0.2758	0.873	0	0	0	0	0	0	0	0	0	0	0	-0.304019446	0	9.18e-06	2.04e-08	0.000342042	Diet., Cons., Ind.	1	TRUE
DTXSID00180437	25769-03-3	Pyrrolidine dithiocarbamic acid	NA	NA	NA	NA	NA	NA	NA	NA	NA	NA	NA	31.05547626	0	0.5702	0.6034	0.5566	0.6362	0	0	0	0	0	0	0	0	0	0	0	-0.304019446	0	3.42e-06	1.24e-08	0.000324349	All Four	1	TRUE
DTXSID00180634	2597-49-1	"Cyclobutane, ethenyl-"	NA	NA	NA	NA	NA	NA	NA	NA	NA	NA	NA	31.05547626	0	0.864	0.729	0.1634	0.9302	0	0	0	0	0	0	0	0	0	0	0	-0.304019446	0	4.42e-06	1.31e-08	0.000232583	Diet., Cons., Ind.	1	TRUE
DTXSID00180679	260359-57-7	"Cyclopropanecarboxylic acid, 2,2-dimethyl-3-(2-methyl-1-propenyl)-, 2-methyl-4-oxo-3-(2-propenyl)-2-cyclopenten-1-yl ester, (1R,3R)-"	NA	NA	NA	NA	NA	NA	NA	NA	NA	NA	NA	31.05547626	0	0.3162	0.6238	0.9054	0.1496	0	0	0	0	0	0	0	0	0	0	0	-0.304019446	0	3.94e-06	2.56e-08	0.000390436	Cons., Pest.	1	TRUE
DTXSID00181020	26423-78-9	"17alpha-Pregn-4-ene-3,11,20-trione"	NA	NA	NA	NA	NA	NA	NA	NA	NA	NA	NA	31.05547626	0	0.1512	0.3978	0.2706	0.0522	0	0	0	0	0	0	0	0	0	0	0	-0.304019446	0	2.3e-07	4.07e-09	NA	Unknown	0	NA
DTXSID00181060	2646-97-1	"Benzenamine, 3-(trifluoromethyl)-, hydrochloride (9CI)"	NA	NA	NA	NA	NA	NA	NA	NA	NA	NA	NA	31.05547626	0	0.1306	0.5716	0.3748	0.8224	0	0	0	0	0	0	0	0	0	0	0	-0.304019446	0	8.85e-07	5.81e-09	7.08e-05	Cons., Ind.	1	TRUE
DTXSID00181429	26932-45-6	"D-Alanine, 3,3'-diselenobis- (9CI)"	NA	NA	NA	NA	NA	NA	NA	NA	NA	NA	NA	31.05547626	0	0.3214	0.3584	0.416	0.4584	0	0	0	0	0	0	0	0	0	0	0	-0.304019446	0	2e-07	5.3e-09	NA	Unknown	0	NA
DTXSID00181500	27018-14-0	"Quinazoline, 2,4-diamino-5-methyl- (7CI,8CI)"	NA	NA	NA	NA	NA	NA	NA	NA	NA	NA	NA	31.05547626	0	0.1586	0.345	0.4582	0.365	0	0	0	0	0	0	0	0	0	0	0	-0.304019446	0	1.59e-07	4.42e-09	NA	Unknown	0	NA
DTXSID00181661	27195-16-0	"alpha-D-Glucopyranoside, beta-D-fructofuranosyl, dioctadecanoate"	NA	NA	0	NA	NA	2.45e-05	NA	0.001782331	0.000126193	0.000581734	2.65e-05	31.05547626	0	0.4524	0.4136	0.5034	0.393	0	0	-5	0	0	-0.50351529	0	-2.543351312	-0.439158182	-2.803651885	-1.79580383	-0.304019446	0	7.42e-06	6.64e-09	0.035794066	Pesticide	1	TRUE
DTXSID00181707	27255-72-7	Phenylacetyl 7-aminodesacetoxycephalosporanic acid	NA	NA	NA	NA	NA	NA	NA	NA	NA	NA	NA	31.05547626	0	0.1736	0.199	0.1202	0.0412	0	0	0	0	0	0	0	0	0	0	0	-0.304019446	0	8.45e-08	3.72e-09	NA	Unknown	0	NA
DTXSID00181747	273-77-8	"Benzo-1,2,3-thiadiazole"	NA	NA	NA	NA	NA	NA	NA	NA	NA	NA	NA	31.05547626	0	0.489	0.778	0.3936	0.7914	0	0	0	0	0	0	0	0	0	0	0	-0.304019446	0	4.33e-06	1.63e-08	0.000263325	Cons., Ind.	1	TRUE
DTXSID00181762	27318-86-1	Floverine [INN:DCF]	NA	NA	NA	NA	NA	NA	NA	NA	NA	NA	NA	31.05547626	0	0.4964	0.4768	0.4614	0.7076	0	0	0	0	0	0	0	0	0	0	0	-0.304019446	0	8.56e-07	8.19e-09	0.000145873	Industrial	1	TRUE
DTXSID00182178	2788-74-1	N-Ethyl-3-nitro PABA	NA	NA	NA	NA	NA	NA	NA	NA	NA	NA	NA	31.05547626	0	0.0944	0.3602	0.3698	0.528	0	0	0	0	0	0	0	0	0	0	0	-0.304019446	0	1.53e-07	3.42e-09	8.27e-05	Industrial	1	TRUE
DTXSID00182370	28092-62-8	"(3AS,6aR)-1,3-dibenzyltetrahydro-1H-furo(3,4-d)imidazole-2,4-dione"	NA	NA	NA	NA	NA	NA	NA	NA	NA	NA	NA	31.05547626	0	0.1682	0.2658	0.4532	0.3026	0	0	0	0	0	0	0	0	0	0	0	-0.304019446	0	1.34e-07	5.25e-09	NA	Unknown	0	NA
DTXSID00182456	28177-48-2	"2,6-Difluorophenol"	NA	NA	NA	NA	NA	NA	NA	NA	NA	NA	NA	31.05547626	0	0.402	0.5962	0.5816	0.6708	0	0	0	0	0	0	0	0	0	0	0	-0.304019446	0	2.23e-06	1.22e-08	0.000296981	Cons., Pest., Ind.	1	TRUE
DTXSID00182496	28240-18-8	Pinolcaine	NA	NA	NA	NA	NA	NA	NA	NA	NA	NA	NA	31.05547626	0	0.0962	0.389	0.0792	0.0656	0	0	0	0	0	0	0	0	0	0	0	-0.304019446	0	1.58e-07	3.96e-09	NA	Unknown	0	NA
DTXSID00182557	28305-26-2	"Glyceric acid, l-"	NA	NA	NA	NA	NA	NA	NA	NA	NA	NA	NA	31.05547626	0	0.665	0.3644	0.479	0.6984	0	0	0	0	0	0	0	0	0	0	0	-0.304019446	0	4.05e-07	1.02e-08	0.000186112	Diet., Ind.	1	TRUE
DTXSID00182597	28351-20-4	Potassium diisopropylnaphthalenesulphonate	NA	NA	NA	NA	NA	NA	NA	NA	NA	NA	NA	31.05547626	0	0.427	0.1502	0.4702	0.6474	0	0	0	0	0	0	0	0	0	0	0	-0.304019446	0	1.46e-07	4.48e-09	3.22e-05	Industrial	1	TRUE
DTXSID00182638	2844-92-0	"Dipicrylamine, ammonium salt"	NA	NA	NA	NA	NA	NA	NA	NA	NA	NA	NA	31.05547626	0	0.1556	0.2412	0.3478	0.5484	0	0	0	0	0	0	0	0	0	0	0	-0.304019446	0	1.11e-07	3.89e-09	6.71e-05	Industrial	1	TRUE
DTXSID00182774	2856-74-8	Modaline	NA	NA	NA	NA	NA	NA	NA	NA	NA	NA	NA	31.05547626	0	0.2036	0.4826	0.3186	0.5774	0	0	0	0	0	0	0	0	0	0	0	-0.304019446	0	3.93e-07	4.65e-09	9.86e-05	Industrial	1	TRUE
DTXSID00182875	28715-26-6	"4,7-Dimethylbenzofuran"	NA	NA	NA	NA	NA	NA	NA	NA	NA	NA	NA	31.05547626	0	0.7366	0.9012	0.3116	0.8206	0	0	0	0	0	0	0	0	0	0	0	-0.304019446	0	8.63e-06	4.83e-08	0.000327937	Diet., Cons., Ind.	1	TRUE
DTXSID00182890	28733-43-9	"Nicotinamide, 5-bromo-"	NA	NA	NA	NA	NA	NA	NA	NA	NA	NA	NA	31.05547626	0	0.2152	0.2544	0.801	0.1608	0	0	0	0	0	0	0	0	0	0	0	-0.304019446	0	1.69e-07	7.91e-09	8.36e-05	Pesticide	1	TRUE
DTXSID00182931	2875-94-7	Propane-d8	NA	NA	NA	NA	NA	NA	NA	NA	NA	NA	NA	31.05547626	0	0.9216	0.6842	0.488	0.7446	0	0	0	0	0	0	0	0	0	0	0	-0.304019446	0	6.51e-06	2.56e-08	0.000525979	Diet., Cons., Ind.	1	TRUE
DTXSID00182996	28804-90-2	Methyl naphthoate	NA	NA	NA	NA	NA	NA	NA	NA	NA	NA	NA	31.05547626	0	0.593	0.6786	0.419	0.81	0	0	0	0	0	0	0	0	0	0	0	-0.304019446	0	3.28e-06	1.16e-08	0.000431033	Diet., Cons., Ind.	1	TRUE
DTXSID00183327	2908-75-0	Esculamine	NA	NA	NA	NA	NA	NA	NA	NA	NA	NA	NA	31.05547626	0	0.2326	0.362	0.233	0.339	0	0	0	0	0	0	0	0	0	0	0	-0.304019446	0	1.66e-07	4.4e-09	NA	Unknown	0	NA
DTXSID00183963	2983-38-2	Ethyl 2-ethylbutyrate	NA	NA	NA	NA	NA	NA	NA	NA	NA	NA	NA	31.05547626	0	0.9592	0.982	0.1214	0.9722	0	0	0	0	0	0	0	0	0	0	0	-0.304019446	0	1.29e-05	5.5e-07	0.000335242	Diet., Cons., Ind.	1	TRUE
DTXSID00183988	29871-24-7	1-(2-Phenylethyl)pyridinium chloride	NA	NA	NA	NA	NA	NA	NA	NA	NA	NA	NA	31.05547626	0	0.479	0.6924	0.4296	0.6764	0	0	0	0	0	0	0	0	0	0	0	-0.304019446	0	4.29e-06	8.92e-09	0.000275311	Cons., Ind.	1	TRUE
DTXSID00184051	29949-19-7	3-Nitrobenzylidene di(acetate)	NA	NA	NA	NA	NA	NA	NA	NA	NA	NA	NA	31.05547626	0	0.3814	0.5412	0.4142	0.6134	0	0	0	0	0	0	0	0	0	0	0	-0.304019446	0	1.27e-06	6.95e-09	0.000272522	Cons., Ind.	1	TRUE
DTXSID00184157	30076-98-3	"1,1-Dimethoxy-3-phenylpropane"	NA	NA	NA	NA	NA	NA	NA	NA	NA	NA	NA	31.05547626	0	0.6908	0.8832	0.2418	0.8732	0	0	0	0	0	0	0	0	0	0	0	-0.304019446	0	8.31e-06	2.07e-08	0.000317417	Diet., Cons., Ind.	1	TRUE
DTXSID00184293	302-41-0	Piritramide [INN:BAN:DCF]	NA	NA	NA	NA	NA	NA	NA	NA	NA	NA	NA	31.05547626	0	0.17	0.2818	0.112	0.1424	0	0	0	0	0	0	0	0	0	0	0	-0.304019446	0	1.37e-07	3.23e-09	NA	Unknown	0	NA
DTXSID00184334	30236-31-8	"Methanesulfonamide, N-(4-(1-hydroxy-2-((1-methylethyl)amino)ethyl)phenyl)-, (R)-"	NA	NA	NA	NA	NA	NA	NA	NA	NA	NA	NA	31.05547626	0	0.3994	0.3922	0.2286	0.0802	0	0	0	0	0	0	0	0	0	0	0	-0.304019446	0	4.07e-07	5.72e-09	NA	Unknown	0	NA
DTXSID00184394	3030-19-1	"Benzoic acid, 6-amino-3-bromo-2-chloro-"	NA	NA	NA	NA	NA	NA	NA	NA	NA	NA	NA	31.05547626	0	0.2406	0.2688	0.846	0.1678	0	0	0	0	0	0	0	0	0	0	0	-0.304019446	0	1.85e-07	1.07e-08	8.55e-05	Pesticide	1	TRUE
DTXSID00184531	30453-31-7	Ethyl propyl disulfide	NA	NA	NA	NA	NA	NA	NA	NA	NA	NA	NA	31.05547626	0	0.816	0.779	0.2246	0.9328	0	0	0	0	0	0	0	0	0	0	0	-0.304019446	0	8.1e-06	3.26e-08	0.000213777	Diet., Cons., Ind.	1	TRUE
DTXSID00184556	304853-42-7	Tanaproget	NA	NA	NA	NA	NA	NA	NA	NA	NA	NA	NA	31.05547626	0	0.1856	0.2616	0.3806	0.2634	0	0	0	0	0	0	0	0	0	0	0	-0.304019446	0	1.5e-07	3.84e-09	NA	Unknown	0	NA
DTXSID00184657	30578-37-1	Amezinium metilsulfate	NA	NA	NA	NA	NA	NA	NA	NA	NA	NA	NA	31.05547626	0	0.1126	0.2964	0.4224	0.3378	0	0	0	0	0	0	0	0	0	0	0	-0.304019446	0	1.34e-07	5.02e-09	NA	Unknown	0	NA
DTXSID00184713	30673-60-0	Propyl decanoate	NA	NA	NA	NA	NA	NA	NA	NA	NA	NA	NA	31.05547626	0	0.981	0.829	0.3906	0.8492	0	0	0	0	0	0	0	0	0	0	0	-0.304019446	0	1.24e-05	4.96e-08	0.000593541	Diet., Cons., Ind.	1	TRUE
DTXSID00184935	30954-98-4	Propyl anthranilate	NA	NA	NA	NA	NA	NA	NA	NA	NA	NA	NA	31.05547626	0	0.6612	0.7354	0.491	0.5458	0	0	0	0	0	0	0	0	0	0	0	-0.304019446	0	5.79e-06	1.94e-08	0.000399606	Diet., Cons., Ind.	1	TRUE
DTXSID00184990	8/4/3101	"Methylene, phenyl-"	NA	NA	NA	NA	NA	NA	NA	NA	NA	NA	NA	31.05547626	0	0.9114	0.957	0.3276	0.8226	0	0	0	0	0	0	0	0	0	0	0	-0.304019446	0	1.53e-05	1.81e-07	0.000474832	Diet., Cons., Ind.	1	TRUE
DTXSID00185068	31139-87-4	Asverin H	NA	NA	NA	NA	NA	NA	NA	NA	NA	NA	NA	31.05547626	0	0.2238	0.509	0.23	0.2976	0	0	0	0	0	0	0	0	0	0	0	-0.304019446	0	6.75e-07	4.31e-09	0.000121396	Consumer	1	TRUE
DTXSID00185129	312-73-2	"1H-Benzimidazole, 2-(trifluoromethyl)- (9CI)"	NA	NA	NA	NA	NA	NA	NA	NA	NA	NA	NA	31.05547626	0	0.3242	0.3862	0.6454	0.389	0	0	0	0	0	0	0	0	0	0	0	-0.304019446	0	3.37e-07	5.55e-09	0.000136001	Pesticide	1	TRUE
DTXSID00185462	31568-84-0	"8-Hydroxyquinoline-5,7-disulphonic acid"	NA	NA	NA	NA	NA	NA	NA	NA	NA	NA	NA	31.05547626	0	0.2116	0.2792	0.3016	0.5852	0	0	0	0	0	0	0	0	0	0	0	-0.304019446	0	1.35e-07	5.71e-09	6.46e-05	Industrial	1	TRUE
DTXSID00185583	31690-09-2	Levomefolinic acid	NA	NA	NA	NA	NA	NA	NA	NA	NA	NA	NA	31.05547626	0	0.2334	0.3086	0.1998	0.1686	0	0	0	0	0	0	0	0	0	0	0	-0.304019446	0	1.68e-07	4.51e-09	NA	Unknown	0	NA
DTXSID00185629	3174-49-0	2-Me-phenoxy	NA	NA	NA	NA	NA	NA	NA	NA	NA	NA	NA	31.05547626	0	0.946	0.876	0.4752	0.7542	0	0	0	0	0	0	0	0	0	0	0	-0.304019446	0	1.6e-05	7.33e-08	0.000667009	Diet., Cons., Ind.	1	TRUE
DTXSID00185644	3178-29-8	4-Propylheptane	NA	NA	NA	NA	NA	NA	NA	NA	NA	NA	NA	31.05547626	0	0.357	0.846	0.2798	0.8576	0	0	0	0	0	0	0	0	0	0	0	-0.304019446	0	4e-06	1.51e-08	0.000219054	Cons., Ind.	1	TRUE
DTXSID00185720	31855-75-1	Benzylpenicilloyl polylysine [USP]	NA	NA	NA	NA	NA	NA	NA	NA	NA	NA	NA	31.05547626	0	0.5148	0.1786	0.0742	0.005	0	0	0	0	0	0	0	0	0	0	0	-0.304019446	0	1.5e-07	5.48e-09	5.76e-05	Dietary	1	TRUE
DTXSID00185785	3195-24-2	Diethyl diallylmalonate	NA	NA	NA	NA	NA	NA	NA	NA	NA	NA	NA	31.05547626	0	0.7004	0.8	0.3542	0.7844	0	0	0	0	0	0	0	0	0	0	0	-0.304019446	0	7.23e-06	2.59e-08	0.000318519	Diet., Cons., Ind.	1	TRUE
DTXSID00186111	324-74-3	4-Fluorobiphenyl	NA	NA	NA	NA	NA	NA	NA	NA	NA	NA	NA	31.05547626	0	0.2514	0.587	0.4922	0.7332	0	0	0	0	0	0	0	0	0	0	0	-0.304019446	0	1.74e-06	6.09e-09	0.000187664	Cons., Ind.	1	TRUE
DTXSID00186212	32479-73-5	"1,3-Diethylbarbituric acid"	NA	NA	NA	NA	NA	NA	NA	NA	NA	NA	NA	31.05547626	0	0.4376	0.3694	0.4814	0.5104	0	0	0	0	0	0	0	0	0	0	0	-0.304019446	0	3.18e-07	6.55e-09	0.000147743	Industrial	1	TRUE
DTXSID00186217	3249-68-1	Ethyl 3-oxohexanoate	NA	NA	NA	NA	NA	NA	NA	NA	NA	NA	NA	31.05547626	0	0.958	0.9196	0.2534	0.9104	0	0	0	0	0	0	0	0	0	0	0	-0.304019446	0	1.44e-05	6.13e-08	0.000456982	Diet., Cons., Ind.	1	TRUE
DTXSID00186358	32692-19-6	"Indoline, 5-nitro-"	NA	NA	NA	NA	NA	NA	NA	NA	NA	NA	NA	31.05547626	0	0.1832	0.4912	0.5662	0.5754	0	0	0	0	0	0	0	0	0	0	0	-0.304019446	0	7.23e-07	7.34e-09	0.000148363	Pest., Ind.	1	TRUE
DTXSID00186499	12/3/3283	Dimethylphosphinic acid	NA	NA	NA	NA	NA	NA	NA	NA	NA	NA	NA	31.05547626	0	0.5644	0.4306	0.5696	0.646	0	0	0	0	0	0	0	0	0	0	0	-0.304019446	0	5.98e-07	8.74e-09	0.000316534	Diet., Pest., Ind.	1	TRUE
DTXSID00186510	32841-23-9	"Thiourea, dibutyl-"	NA	NA	NA	NA	NA	NA	NA	NA	NA	NA	NA	31.05547626	0	0.6158	0.536	0.5152	0.6458	0	0	0	0	0	0	0	0	0	0	0	-0.304019446	0	1.29e-06	8.4e-09	0.000219309	All Four	1	TRUE
DTXSID00186616	32976-87-7	"Benz(a)anthracene-d16, 7,12-dimethyl-"	NA	NA	NA	NA	NA	NA	NA	NA	NA	NA	NA	31.05547626	0	0.2482	0.5914	0.1962	0.8798	0	0	0	0	0	0	0	0	0	0	0	-0.304019446	0	1.25e-06	5.16e-09	7.05e-05	Cons., Ind.	1	TRUE
DTXSID00186757	33098-65-6	"Acetanilide, 2'-ethyl-"	NA	NA	NA	NA	NA	NA	NA	NA	NA	NA	NA	31.05547626	0	0.246	0.3862	0.6142	0.383	0	0	0	0	0	0	0	0	0	0	0	-0.304019446	0	2.46e-07	4.7e-09	0.000139513	Pesticide	1	TRUE
DTXSID00186797	33144-79-5	Broperamole	NA	NA	NA	NA	NA	NA	NA	NA	NA	NA	NA	31.05547626	0	0.099	0.2546	0.55	0.0956	0	0	0	0	0	0	0	0	0	0	0	-0.304019446	0	1.4e-07	6.81e-09	6.45e-05	Pesticide	1	TRUE
DTXSID00187047	33400-45-2	Flupirtine hydrochloride	NA	NA	NA	NA	NA	NA	NA	NA	NA	NA	NA	31.05547626	0	0.0756	0.282	0.2992	0.068	0	0	0	0	0	0	0	0	0	0	0	-0.304019446	0	1.37e-07	4.43e-09	NA	Unknown	0	NA
DTXSID00187168	33526-40-8	Epimethandienone	NA	NA	NA	NA	NA	NA	NA	NA	NA	NA	NA	31.05547626	0	0.0932	0.4092	0.2718	0.0208	0	0	0	0	0	0	0	0	0	0	0	-0.304019446	0	2.17e-07	6.08e-09	NA	Unknown	0	NA
DTXSID00187305	33611-56-2	Methacrylylcholine	NA	NA	NA	NA	NA	NA	NA	NA	NA	NA	NA	31.05547626	0	0.9348	0.4358	0.1106	0.8622	0	0	0	0	0	0	0	0	0	0	0	-0.304019446	0	5.66e-07	7.41e-09	0.000201758	Diet., Ind.	1	TRUE
DTXSID00187648	3404-77-1	"3,3-Dimethyl-1-hexene"	NA	NA	NA	NA	NA	NA	NA	NA	NA	NA	NA	31.05547626	0	0.6048	0.7542	0.1862	0.9366	0	0	0	0	0	0	0	0	0	0	0	-0.304019446	0	4.68e-06	1.14e-08	0.000201758	Diet., Cons., Ind.	1	TRUE
DTXSID00187845	34285-60-4	Dimethylazanide	NA	NA	NA	NA	NA	NA	NA	NA	NA	NA	NA	31.05547626	0	0.5796	0.2404	0.4938	0.748	0	0	0	0	0	0	0	0	0	0	0	-0.304019446	0	1.86e-07	6.48e-09	0.000117816	Diet., Ind.	1	TRUE
DTXSID00187961	3439-38-1	"Silane, ethyltrimethyl-"	NA	NA	NA	NA	NA	NA	NA	NA	NA	NA	NA	31.05547626	0	0.5758	0.6838	0.1484	0.9492	0	0	0	0	0	0	0	0	0	0	0	-0.304019446	0	3.85e-06	1.09e-08	0.000261997	Diet., Cons., Ind.	1	TRUE
DTXSID00188579	3508-78-9	"2,4-Pentanedione, 3-(2-propenyl)-"	NA	NA	NA	NA	NA	NA	NA	NA	NA	NA	NA	31.05547626	0	0.7926	0.8274	0.2534	0.8718	0	0	0	0	0	0	0	0	0	0	0	-0.304019446	0	8.48e-06	1.64e-08	0.000408015	Diet., Cons., Ind.	1	TRUE
DTXSID00188594	351-28-0	N-(3-Fluorophenyl)acetamide	NA	NA	NA	NA	NA	NA	NA	NA	NA	NA	NA	31.05547626	0	0.348	0.3212	0.6078	0.5498	0	0	0	0	0	0	0	0	0	0	0	-0.304019446	0	2.43e-07	5.13e-09	0.000113691	Pest., Ind.	1	TRUE
DTXSID00188630	35135-01-4	Benafentrine	NA	NA	NA	NA	NA	NA	NA	NA	NA	NA	NA	31.05547626	0	0.059	0.2038	0.0944	0.1196	0	0	0	0	0	0	0	0	0	0	0	-0.304019446	0	7.39e-08	3.51e-09	NA	Unknown	0	NA
DTXSID00188756	35265-50-0	Peraquinsin	NA	NA	NA	NA	NA	NA	NA	NA	NA	NA	NA	31.05547626	0	0.1364	0.2104	0.113	0.1864	0	0	0	0	0	0	0	0	0	0	0	-0.304019446	0	8.22e-08	2.68e-09	NA	Unknown	0	NA
DTXSID00188771	35282-33-8	Benfosformin anhydrous	NA	NA	NA	NA	NA	NA	NA	NA	NA	NA	NA	31.05547626	0	0.2746	0.2686	0.345	0.4812	0	0	0	0	0	0	0	0	0	0	0	-0.304019446	0	1.46e-07	3.77e-09	NA	Unknown	0	NA
DTXSID00188913	35430-17-2	"Methylene, 1-amino-"	NA	NA	NA	NA	NA	NA	NA	NA	NA	NA	NA	31.05547626	0	0.559	0.3296	0.7856	0.3294	0	0	0	0	0	0	0	0	0	0	0	-0.304019446	0	3.99e-07	1.09e-08	0.000140109	Diet., Pest.	1	TRUE
DTXSID00188998	355-63-5	Perfluorohept-1-ene	NA	NA	NA	NA	NA	NA	NA	NA	NA	NA	NA	31.05547626	0	0.4546	0.4084	0.01	0.9984	0	0	0	0	0	0	0	0	0	0	0	-0.304019446	0	2.83e-07	3.79e-09	6.35e-05	Industrial	1	TRUE
DTXSID00189026	3552-33-8	"2,5-Furandione, 3-ethyl-4-methyl-"	NA	NA	NA	NA	NA	NA	NA	NA	NA	NA	NA	31.05547626	0	0.739	0.6776	0.3452	0.7232	0	0	0	0	0	0	0	0	0	0	0	-0.304019446	0	4.67e-06	1.33e-08	0.000527559	Diet., Cons., Ind.	1	TRUE
DTXSID00189243	3572-44-9	Anot	NA	NA	NA	NA	NA	NA	NA	NA	NA	NA	NA	31.05547626	0	0.1472	0.3722	0.4372	0.3774	0	0	0	0	0	0	0	0	0	0	0	-0.304019446	0	1.85e-07	5.43e-09	NA	Unknown	0	NA
DTXSID00189304	3577-69-3	"Pregnane-3,20-dione, 5,6-dihydroxy-6,17-dimethyl-, (5alpha,6beta)-"	NA	NA	NA	NA	NA	NA	NA	NA	NA	NA	NA	31.05547626	0	0.1526	0.3636	0.2254	0.1424	0	0	0	0	0	0	0	0	0	0	0	-0.304019446	0	1.78e-07	3.95e-09	NA	Unknown	0	NA
DTXSID00189329	358-52-1	Hexapropymate [INN:BAN:DCF]	NA	NA	NA	NA	NA	NA	NA	NA	NA	NA	NA	31.05547626	0	0.2202	0.4018	0.6612	0.2214	0	0	0	0	0	0	0	0	0	0	0	-0.304019446	0	3.21e-07	8.59e-09	9.25e-05	Pesticide	1	TRUE
DTXSID00189349	3581-93-9	Magnesium acetate tetrahydrate	NA	NA	NA	NA	NA	NA	NA	NA	NA	NA	NA	31.05547626	0	0.6474	0.267	0.9256	0.2366	0	0	0	0	0	0	0	0	0	0	0	-0.304019446	0	5.66e-07	2.04e-08	0.000291096	Diet., Pest.	1	TRUE
DTXSID00189566	36002-19-4	Folescutol hydrochloride	NA	NA	NA	NA	NA	NA	NA	NA	NA	NA	NA	31.05547626	0	0.159	0.3454	0.2554	0.3412	0	0	0	0	0	0	0	0	0	0	0	-0.304019446	0	1.33e-07	3.45e-09	NA	Unknown	0	NA
DTXSID00190177	36711-58-7	"Glycine, N,N-bis(carboxymethyl)-, manganese(2+) salt"	NA	NA	NA	NA	NA	NA	NA	NA	NA	NA	NA	31.05547626	0	0.6262	0.548	0.9186	0.152	0	0	0	0	0	0	0	0	0	0	0	-0.304019446	0	3.63e-06	2.22e-08	0.000479874	Diet., Cons., Pest.	1	TRUE
DTXSID00190359	3688-65-1	Codeine N-oxide	NA	NA	NA	NA	NA	NA	NA	NA	NA	NA	NA	31.05547626	0	0.2298	0.2428	0.2618	0.1852	0	0	0	0	0	0	0	0	0	0	0	-0.304019446	0	1.12e-07	3.69e-09	NA	Unknown	0	NA
DTXSID00190470	3698-95-1	Methyl octyl sulfide	NA	NA	NA	NA	NA	NA	NA	NA	NA	NA	NA	31.05547626	0	0.8504	0.846	0.185	0.9398	0	0	0	0	0	0	0	0	0	0	0	-0.304019446	0	8.13e-06	3.59e-08	0.000247194	Diet., Cons., Ind.	1	TRUE
DTXSID00190551	3705-45-1	Uridine-5-t	NA	NA	NA	NA	NA	NA	NA	NA	NA	NA	NA	31.05547626	0	0.1022	0.3728	0.3262	0.199	0	0	0	0	0	0	0	0	0	0	0	-0.304019446	0	1.66e-07	5.54e-09	NA	Unknown	0	NA
DTXSID00190733	3728-56-1	1-Ethyl-4-methylcyclohexane	NA	NA	NA	NA	NA	NA	NA	NA	NA	NA	NA	31.05547626	0	0.3832	0.8462	0.1582	0.9514	0	0	0	0	0	0	0	0	0	0	0	-0.304019446	0	4.28e-06	1.12e-08	0.000170064	Cons., Ind.	1	TRUE
DTXSID00190793	1/1/3735	Aminoparathion	NA	NA	NA	NA	NA	NA	NA	NA	NA	NA	NA	31.05547626	0	0.1732	0.255	0.737	0.3096	0	0	0	0	0	0	0	0	0	0	0	-0.304019446	0	1.51e-07	8.84e-09	5.63e-05	Pesticide	1	TRUE
DTXSID00191144	37707-20-3	Potassium asparaginate	NA	NA	NA	NA	NA	NA	NA	NA	NA	NA	NA	31.05547626	0	0.2516	0.4638	0.4262	0.5242	0	0	0	0	0	0	0	0	0	0	0	-0.304019446	0	4.55e-07	8.24e-09	0.000164056	Industrial	1	TRUE
DTXSID00191260	37818-13-6	7-Deoxyadriamycinol aglycone	NA	NA	NA	NA	NA	NA	NA	NA	NA	NA	NA	31.05547626	0	0.2848	0.4344	0.3088	0.3422	0	0	0	0	0	0	0	0	0	0	0	-0.304019446	0	3.25e-07	4.82e-09	NA	Unknown	0	NA
DTXSID00191361	37933-68-9	Papaverine lauryl sulfate	NA	NA	NA	NA	NA	NA	NA	NA	NA	NA	NA	31.05547626	0	0.0642	0.2216	0.2492	0.0896	0	0	0	0	0	0	0	0	0	0	0	-0.304019446	0	1.23e-07	3.74e-09	NA	Unknown	0	NA
DTXSID00191503	38098-46-3	Mercaptopropanediol	NA	NA	NA	NA	NA	NA	NA	NA	NA	NA	NA	31.05547626	0	0.5452	0.3862	0.4586	0.677	0	0	0	0	0	0	0	0	0	0	0	-0.304019446	0	3.73e-07	5.85e-09	0.000167341	Diet., Ind.	1	TRUE
DTXSID00191720	38363-41-6	d-Penbutolol	NA	NA	NA	NA	NA	NA	NA	NA	NA	NA	NA	31.05547626	0	0.2166	0.4458	0.282	0.214	0	0	0	0	0	0	0	0	0	0	0	-0.304019446	0	5.03e-07	5.86e-09	NA	Unknown	0	NA
DTXSID00191866	38539-12-7	Gentamicin C1 sulfate	NA	NA	NA	NA	NA	NA	NA	NA	NA	NA	NA	31.05547626	0	0.1748	0.4022	0.381	0.1534	0	0	0	0	0	0	0	0	0	0	0	-0.304019446	0	2.03e-07	5.99e-09	NA	Unknown	0	NA
DTXSID00192035	3876-51-5	"2,4-Dimethyl-2-pentenoic acid, (2Z)-"	NA	NA	NA	NA	NA	NA	NA	NA	NA	NA	NA	31.05547626	0	0.8094	0.8356	0.2866	0.8548	0	0	0	0	0	0	0	0	0	0	0	-0.304019446	0	9.44e-06	3.53e-08	0.000423959	Diet., Cons., Ind.	1	TRUE
DTXSID00192277	3900-31-0	Fludiazepam	NA	NA	NA	NA	NA	NA	NA	NA	NA	NA	NA	31.05547626	0	0.1428	0.2508	0.2906	0.1104	0	0	0	0	0	0	0	0	0	0	0	-0.304019446	0	1.15e-07	3.81e-09	NA	Unknown	0	NA
DTXSID00192318	39073-07-9	"Dibenzo(b,e)(1,4)dioxin, 2,7-dibromo-"	NA	NA	NA	NA	NA	NA	NA	NA	NA	NA	NA	31.05547626	0	0.2104	0.1606	0.4848	0.5504	0	0	0	0	0	0	0	0	0	0	0	-0.304019446	0	1.24e-07	5.89e-09	4.14e-05	Industrial	1	TRUE
DTXSID00192550	393121-34-1	ALT 711	NA	NA	NA	NA	NA	NA	NA	NA	NA	NA	NA	31.05547626	0	0.403	0.6734	0.4846	0.3906	0	0	0	0	0	0	0	0	0	0	0	-0.304019446	0	3.99e-06	9.06e-09	0.000352314	Consumer	1	TRUE
DTXSID00192555	39325-01-4	Picibanil	NA	NA	NA	NA	NA	NA	NA	NA	NA	NA	NA	31.05547626	0	0.5894	0.1722	0.0848	0.0068	0	0	0	0	0	0	0	0	0	0	0	-0.304019446	0	1.6e-07	3.72e-09	0.000133447	Dietary	1	TRUE
DTXSID00192616	39478-78-9	5-Bromo-o-toluidine	NA	NA	NA	NA	NA	NA	NA	NA	NA	NA	NA	31.05547626	0	0.187	0.658	0.4948	0.5936	0	0	0	0	0	0	0	0	0	0	0	-0.304019446	0	2.55e-06	8.11e-09	0.000304856	Cons., Ind.	1	TRUE
DTXSID00192651	39512-51-1	1-(o-Tolyl)piperazine	NA	NA	NA	NA	NA	NA	NA	NA	NA	NA	NA	31.05547626	0	0.1838	0.5588	0.2918	0.5014	0	0	0	0	0	0	0	0	0	0	0	-0.304019446	0	1.55e-06	6.04e-09	0.000116151	Cons., Ind.	1	TRUE
DTXSID00192873	398-69-6	"2,5-Dichlorobenzenediazonium tetrafluoroborate"	NA	NA	NA	NA	NA	NA	NA	NA	NA	NA	NA	31.05547626	0	0.3058	0.4874	0.4866	0.7762	0	0	0	0	0	0	0	0	0	0	0	-0.304019446	0	5.98e-07	4.55e-09	0.00010887	Industrial	1	TRUE
DTXSID00192919	3/2/3988	"4,4'-Dibromobenzophenone"	NA	NA	NA	NA	NA	NA	NA	NA	NA	NA	NA	31.05547626	0	0.327	0.3364	0.5642	0.4078	0	0	0	0	0	0	0	0	0	0	0	-0.304019446	0	2.16e-07	6.19e-09	0.000218716	Pesticide	1	TRUE
DTXSID00193209	4021-34-5	"5-Methoxy-N,N-diisopropyltryptamine"	NA	NA	NA	NA	NA	NA	NA	NA	NA	NA	NA	31.05547626	0	0.0938	0.403	0.179	0.2526	0	0	0	0	0	0	0	0	0	0	0	-0.304019446	0	2e-07	4.03e-09	NA	Unknown	0	NA
DTXSID00193244	402595-29-3	Etriciguat	NA	NA	NA	NA	NA	NA	NA	NA	NA	NA	NA	31.05547626	0	0.0868	0.2744	0.554	0.1146	0	0	0	0	0	0	0	0	0	0	0	-0.304019446	0	1.38e-07	4.94e-09	5.68e-05	Pesticide	1	TRUE
DTXSID00193325	4032-92-2	"Heptane, 2,4,4-trimethyl-"	NA	NA	NA	NA	NA	NA	NA	NA	NA	NA	NA	31.05547626	0	0.3732	0.8246	0.262	0.876	0	0	0	0	0	0	0	0	0	0	0	-0.304019446	0	5.17e-06	1.02e-08	0.000289637	Cons., Ind.	1	TRUE
DTXSID00193502	4049-81-4	"2-Methylhexa-1,5-diene"	NA	NA	NA	NA	NA	NA	NA	NA	NA	NA	NA	31.05547626	0	0.8078	0.7322	0.1618	0.9498	0	0	0	0	0	0	0	0	0	0	0	-0.304019446	0	5e-06	1.49e-08	0.000213771	Diet., Cons., Ind.	1	TRUE
DTXSID00193522	40507-86-6	"N-(2,3-Dihydro-1H-inden-4-yl)-4,5-dihydro-1H-imidazol-2-amine mononitrate"	NA	NA	NA	NA	NA	NA	NA	NA	NA	NA	NA	31.05547626	0	0.2354	0.3962	0.517	0.234	0	0	0	0	0	0	0	0	0	0	0	-0.304019446	0	2.27e-07	1.06e-08	9.01e-05	Pesticide	1	TRUE
DTXSID00193668	40688-84-4	Ampicillin hydrochloride	NA	NA	NA	NA	NA	NA	NA	NA	NA	NA	NA	31.05547626	0	0.094	0.2574	0.087	0.0076	0	0	0	0	0	0	0	0	0	0	0	-0.304019446	0	1.26e-07	3.62e-09	NA	Unknown	0	NA
DTXSID00193901	409081-12-5	Otamixaban hydrochloride	NA	NA	NA	NA	NA	NA	NA	NA	NA	NA	NA	31.05547626	0	0.1464	0.248	0.3254	0.202	0	0	0	0	0	0	0	0	0	0	0	-0.304019446	0	1.28e-07	3.92e-09	NA	Unknown	0	NA
DTXSID00193946	4095-22-1	"Thiophene, 2-(1-methylethyl)-"	NA	NA	NA	NA	NA	NA	NA	NA	NA	NA	NA	31.05547626	0	0.8066	0.94	0.188	0.932	0	0	0	0	0	0	0	0	0	0	0	-0.304019446	0	1.02e-05	5.71e-08	0.000345632	Diet., Cons., Ind.	1	TRUE
DTXSID00194438	41610-51-9	Amphotericin B sodium	NA	NA	NA	NA	NA	NA	NA	NA	NA	NA	NA	31.05547626	0	0.7142	0.3608	0.372	0.0586	0	0	0	0	0	0	0	0	0	0	0	-0.304019446	0	6.69e-07	8.78e-09	0.000356783	Dietary	1	TRUE
DTXSID00194519	41720-62-1	"Linalool oxide pyranoid, trans-(-)-"	NA	NA	NA	NA	NA	NA	NA	NA	NA	NA	NA	31.05547626	0	0.624	0.702	0.3476	0.728	0	0	0	0	0	0	0	0	0	0	0	-0.304019446	0	4.03e-06	1.06e-08	0.000492406	Diet., Cons., Ind.	1	TRUE
DTXSID00194812	4200-48-0	Pros-methylimidazoleacetic acid	NA	NA	NA	NA	NA	NA	NA	NA	NA	NA	NA	31.05547626	0	0.3558	0.4266	0.4344	0.5934	0	0	0	0	0	0	0	0	0	0	0	-0.304019446	0	5.08e-07	7.26e-09	0.00020487	Industrial	1	TRUE
DTXSID00194817	4201-84-7	(+)-Isoeburnamine	NA	NA	NA	NA	NA	NA	NA	NA	NA	NA	NA	31.05547626	0	0.2814	0.3354	0.1244	0.1712	0	0	0	0	0	0	0	0	0	0	0	-0.304019446	0	1.94e-07	4.83e-09	NA	Unknown	0	NA
DTXSID00195001	4218-48-8	"Benzene, 1-ethyl-4-(1-methylethyl)-"	NA	NA	NA	NA	NA	NA	NA	NA	NA	NA	NA	31.05547626	0	0.6928	0.8974	0.1342	0.9616	0	0	0	0	0	0	0	0	0	0	0	-0.304019446	0	8.36e-06	1.83e-08	0.000219868	Diet., Cons., Ind.	1	TRUE
DTXSID00195026	422-03-7	"2,2,3,3,3-Pentafluoropropylamine"	NA	NA	NA	NA	NA	NA	NA	NA	NA	NA	NA	31.05547626	0	0.3534	0.5526	0.1018	0.9614	0	0	0	0	0	0	0	0	0	0	0	-0.304019446	0	1.11e-06	6.62e-09	6.96e-05	Cons., Ind.	1	TRUE
DTXSID00195066	42233-14-7	Arachidyl behenate	NA	NA	NA	NA	NA	NA	NA	NA	NA	NA	NA	31.05547626	0	0.8568	0.5682	0.0718	0.9934	0	0	0	0	0	0	0	0	0	0	0	-0.304019446	0	2.63e-06	1.01e-08	0.000154329	Diet., Cons., Ind.	1	TRUE
DTXSID00195122	4229-91-8	2-Propylfuran	NA	NA	NA	NA	NA	NA	NA	NA	NA	NA	NA	31.05547626	0	0.8156	0.9242	0.2562	0.8616	0	0	0	0	0	0	0	0	0	0	0	-0.304019446	0	1.15e-05	1.29e-07	0.000408939	Diet., Cons., Ind.	1	TRUE
DTXSID00195263	42477-94-1	"Limonene oxide, trans-(-)-"	NA	NA	NA	NA	NA	NA	NA	NA	NA	NA	NA	31.05547626	0	0.6688	0.865	0.2412	0.861	0	0	0	0	0	0	0	0	0	0	0	-0.304019446	0	7.6e-06	2.43e-08	0.000341074	Diet., Cons., Ind.	1	TRUE
DTXSID00195546	42877-18-9	Pelanserin hydrochloride	NA	NA	NA	NA	NA	NA	NA	NA	NA	NA	NA	31.05547626	0	0.0846	0.2374	0.1258	0.2394	0	0	0	0	0	0	0	0	0	0	0	-0.304019446	0	9.87e-08	4.24e-09	NA	Unknown	0	NA
DTXSID00195884	436-40-8	Inproquone	NA	NA	NA	NA	NA	NA	NA	NA	NA	NA	NA	31.05547626	0	0.1714	0.4216	0.3482	0.3934	0	0	0	0	0	0	0	0	0	0	0	-0.304019446	0	3.38e-07	4.37e-09	NA	Unknown	0	NA
DTXSID00195965	4386-76-9	Troxonium	NA	NA	NA	NA	NA	NA	NA	NA	NA	NA	NA	31.05547626	0	0.34	0.3758	0.5594	0.3234	0	0	0	0	0	0	0	0	0	0	0	-0.304019446	0	3.3e-07	6e-09	0.000187575	Pesticide	1	TRUE
DTXSID00196013	440-60-8	"2,3,4,5,6-Pentafluorobenzyl alcohol"	NA	NA	NA	NA	NA	NA	NA	NA	NA	NA	NA	31.05547626	0	0.34	0.5088	0.4876	0.6444	0	0	0	0	0	0	0	0	0	0	0	-0.304019446	0	1.11e-06	5.78e-09	0.000120552	Cons., Ind.	1	TRUE
DTXSID00196098	4427-76-3	Sym-homospermidine	NA	NA	NA	NA	NA	NA	NA	NA	NA	NA	NA	31.05547626	0	0.714	0.4814	0.2928	0.8104	0	0	0	0	0	0	0	0	0	0	0	-0.304019446	0	1.08e-06	9.19e-09	0.000307003	Diet., Ind.	1	TRUE
DTXSID00196119	4430-42-6	Berteroin	NA	NA	NA	NA	NA	NA	NA	NA	NA	NA	NA	31.05547626	0	0.923	0.7346	0.384	0.7878	0	0	0	0	0	0	0	0	0	0	0	-0.304019446	0	7.86e-06	1.83e-08	0.00048391	Diet., Cons., Ind.	1	TRUE
DTXSID00196134	443144-27-2	Pruvanserin hydrochloride	NA	NA	NA	NA	NA	NA	NA	NA	NA	NA	NA	31.05547626	0	0.1342	0.274	0.1254	0.1138	0	0	0	0	0	0	0	0	0	0	0	-0.304019446	0	1.18e-07	3.59e-09	NA	Unknown	0	NA
DTXSID00196139	11/8/4433	"3,4-Dimethylbiphenyl"	NA	NA	NA	NA	NA	NA	NA	NA	NA	NA	NA	31.05547626	0	0.5134	0.7932	0.263	0.863	0	0	0	0	0	0	0	0	0	0	0	-0.304019446	0	4.78e-06	1.61e-08	0.000223398	Diet., Cons., Ind.	1	TRUE
DTXSID00196275	4468-59-1	4-Hydroxy-3-methoxyphenylacetonitrile	NA	NA	NA	NA	NA	NA	NA	NA	NA	NA	NA	31.05547626	0	0.3764	0.58	0.4706	0.5896	0	0	0	0	0	0	0	0	0	0	0	-0.304019446	0	2.05e-06	6.17e-09	0.000174758	Cons., Ind.	1	TRUE
DTXSID00196290	44743-29-5	"Sulfonium, (2-carboxyethyl)dimethyl-"	NA	NA	NA	NA	NA	NA	NA	NA	NA	NA	NA	31.05547626	0	0.6166	0.6314	0.3608	0.809	0	0	0	0	0	0	0	0	0	0	0	-0.304019446	0	2.61e-06	8.84e-09	0.00021409	Diet., Cons., Ind.	1	TRUE
DTXSID00196452	45247-34-5	Pentadecyl sulfuric acid	NA	NA	NA	NA	NA	NA	NA	NA	NA	NA	NA	31.05547626	0	0.8352	0.3682	0.5896	0.693	0	0	0	0	0	0	0	0	0	0	0	-0.304019446	0	7.15e-07	1.31e-08	0.000319727	Diet., Pest., Ind.	1	TRUE
DTXSID00196553	4555-00-4	Butyrylthiocholine	NA	NA	NA	NA	NA	NA	NA	NA	NA	NA	NA	31.05547626	0	0.5716	0.7152	0.3594	0.7	0	0	0	0	0	0	0	0	0	0	0	-0.304019446	0	4.87e-06	1.39e-08	0.000316382	Diet., Cons., Ind.	1	TRUE
DTXSID00196679	460-13-9	1-Fluoropropane	NA	NA	NA	NA	NA	NA	NA	NA	NA	NA	NA	31.05547626	0	0.4706	0.6396	0.4328	0.749	0	0	0	0	0	0	0	0	0	0	0	-0.304019446	0	3.29e-06	1.05e-08	0.000279273	Cons., Ind.	1	TRUE
DTXSID00196912	467-22-1	Carbiphene hydrochloride	NA	NA	NA	NA	NA	NA	NA	NA	NA	NA	NA	31.05547626	0	0.1638	0.2638	0.2122	0.2522	0	0	0	0	0	0	0	0	0	0	0	-0.304019446	0	1.22e-07	3.7e-09	NA	Unknown	0	NA
DTXSID00196977	469-79-4	Ketobemidone	NA	NA	NA	NA	NA	NA	NA	NA	NA	NA	NA	31.05547626	0	0.0936	0.4776	0.155	0.0754	0	0	0	0	0	0	0	0	0	0	0	-0.304019446	0	2.7e-07	5.48e-09	NA	Unknown	0	NA
DTXSID00197080	4727-29-1	Lemax	NA	NA	NA	NA	NA	NA	NA	NA	NA	NA	NA	31.05547626	0	0.3484	0.233	0.4776	0.3142	0	0	0	0	0	0	0	0	0	0	0	-0.304019446	0	1.58e-07	5.31e-09	NA	Unknown	0	NA
DTXSID00197101	47312-91-4	P-laurylbenzyltrimethylammonium	NA	NA	NA	NA	NA	NA	NA	NA	NA	NA	NA	31.05547626	0	0.2278	0.3314	0.8234	0.2636	0	0	0	0	0	0	0	0	0	0	0	-0.304019446	0	1.91e-07	8.45e-09	0.00012457	Pesticide	1	TRUE
DTXSID00197161	475-38-7	Naphthazarin	NA	NA	NA	NA	NA	NA	NA	NA	NA	NA	NA	31.05547626	0	0.4244	0.5216	0.4736	0.4426	0	0	0	0	0	0	0	0	0	0	0	-0.304019446	0	1.12e-06	8.7e-09	0.000185891	Consumer	1	TRUE
DTXSID00197166	475-80-9	Aristolochic acid II	NA	NA	NA	NA	NA	NA	NA	NA	NA	NA	NA	31.05547626	0	0.1026	0.3048	0.4244	0.4658	0	0	0	0	0	0	0	0	0	0	0	-0.304019446	0	1.52e-07	4.41e-09	NA	Unknown	0	NA
DTXSID00197202	4757-58-8	"Acridan, 9,9-dimethyl-10-(3-(methylamino)propyl)-, monomethanesulfonate"	NA	NA	NA	NA	NA	NA	NA	NA	NA	NA	NA	31.05547626	0	0.1034	0.264	0.1524	0.1644	0	0	0	0	0	0	0	0	0	0	0	-0.304019446	0	1.05e-07	4.05e-09	NA	Unknown	0	NA
DTXSID00197383	480-44-4	Acacetin	NA	NA	NA	NA	NA	NA	NA	NA	NA	NA	NA	31.05547626	0	0.1728	0.316	0.3096	0.5316	0	0	0	0	0	0	0	0	0	0	0	-0.304019446	0	1.33e-07	4.17e-09	6.97e-05	Industrial	1	TRUE
DTXSID00197560	486-35-1	Daphnetin	NA	NA	NA	NA	NA	NA	NA	NA	NA	NA	NA	31.05547626	0	0.4186	0.2922	0.3922	0.5224	0	0	0	0	0	0	0	0	0	0	0	-0.304019446	0	1.99e-07	5.63e-09	0.00010752	Industrial	1	TRUE
DTXSID00197565	486-70-4	Lupinine	NA	NA	NA	NA	NA	NA	NA	NA	NA	NA	NA	31.05547626	0	0.262	0.4916	0.2556	0.6462	0	0	0	0	0	0	0	0	0	0	0	-0.304019446	0	5.17e-07	5.35e-09	0.000121544	Industrial	1	TRUE
DTXSID00197646	4897-25-0	1-Methyl-5-chloro-4-nitroimidazole	NA	NA	NA	NA	NA	NA	NA	NA	NA	NA	NA	31.05547626	0	0.1606	0.4498	0.5484	0.544	0	0	0	0	0	0	0	0	0	0	0	-0.304019446	0	2.27e-07	6.05e-09	0.000131952	Pest., Ind.	1	TRUE
DTXSID00197661	490-97-1	"Benzoic acid, 2-fluoro-, sodium salt"	NA	NA	NA	NA	NA	NA	NA	NA	NA	NA	NA	31.05547626	0	0.4588	0.4214	0.5368	0.6796	0	0	0	0	0	0	0	0	0	0	0	-0.304019446	0	5.01e-07	6.17e-09	0.000287976	Pest., Ind.	1	TRUE
DTXSID00197702	3/3/4919	4-Aminoimidazole	NA	NA	NA	NA	NA	NA	NA	NA	NA	NA	NA	31.05547626	0	0.4126	0.4194	0.4606	0.6094	0	0	0	0	0	0	0	0	0	0	0	-0.304019446	0	7.36e-07	7.38e-09	0.000180141	Industrial	1	TRUE
DTXSID00197782	494-08-6	Glucovanillin	NA	NA	NA	NA	NA	NA	NA	NA	NA	NA	NA	31.05547626	0	0.4808	0.4462	0.3384	0.4614	0	0	0	0	0	0	0	0	0	0	0	-0.304019446	0	5e-07	5.34e-09	NA	Unknown	0	NA
DTXSID00197808	495-60-3	Zingiberene	NA	NA	NA	NA	NA	NA	NA	NA	NA	NA	NA	31.05547626	0	0.6176	0.8068	0.3534	0.799	0	0	0	0	0	0	0	0	0	0	0	-0.304019446	0	6.76e-06	1.35e-08	0.000310252	Diet., Cons., Ind.	1	TRUE
DTXSID00197929	49602-90-6	"1,1'-Biphenyl, 2,3'-dibromo-"	NA	NA	NA	NA	NA	NA	NA	NA	NA	NA	NA	31.05547626	0	0.0626	0.3012	0.2664	0.7662	0	0	0	0	0	0	0	0	0	0	0	-0.304019446	0	9.67e-08	3.51e-09	7.12e-05	Industrial	1	TRUE
DTXSID00198012	4975-21-7	"Furazan, dimethyl-"	NA	NA	NA	NA	NA	NA	NA	NA	NA	NA	NA	31.05547626	0	0.6678	0.6808	0.3712	0.8606	0	0	0	0	0	0	0	0	0	0	0	-0.304019446	0	4.5e-06	1.34e-08	0.000409639	Diet., Cons., Ind.	1	TRUE
DTXSID00198138	4989-94-0	Triamcinolone furetonide	NA	NA	NA	NA	NA	NA	NA	NA	NA	NA	NA	31.05547626	0	0.3874	0.4088	0.373	0.0882	0	0	0	0	0	0	0	0	0	0	0	-0.304019446	0	3.9e-07	6.52e-09	NA	Unknown	0	NA
DTXSID00198239	502-73-8	Palmitone	NA	NA	NA	NA	NA	NA	NA	NA	NA	NA	NA	31.05547626	0	0.5904	0.5894	0.2184	0.891	0	0	0	0	0	0	0	0	0	0	0	-0.304019446	0	2.01e-06	6.45e-09	0.000139606	Diet., Cons., Ind.	1	TRUE
DTXSID00198416	50366-32-0	Flunamine	NA	NA	NA	NA	NA	NA	NA	NA	NA	NA	NA	31.05547626	0	0.1838	0.3546	0.522	0.1756	0	0	0	0	0	0	0	0	0	0	0	-0.304019446	0	1.79e-07	5.75e-09	0.000137284	Pesticide	1	TRUE
DTXSID00198517	505-34-0	Cheirolin	NA	NA	NA	NA	NA	NA	NA	NA	NA	NA	NA	31.05547626	0	0.5716	0.53	0.3804	0.7596	0	0	0	0	0	0	0	0	0	0	0	-0.304019446	0	1.37e-06	8.88e-09	0.000213056	Diet., Cons., Ind.	1	TRUE
DTXSID00198597	5058-19-5	2-Butylpyridine	NA	NA	NA	NA	NA	NA	NA	NA	NA	NA	NA	31.05547626	0	0.707	0.7006	0.2906	0.8212	0	0	0	0	0	0	0	0	0	0	0	-0.304019446	0	4.39e-06	1.19e-08	0.000346613	Diet., Cons., Ind.	1	TRUE
DTXSID00198774	50717-86-7	Sodium ferrous citrate	NA	NA	NA	NA	NA	NA	NA	NA	NA	NA	NA	31.05547626	0	0.828	0.1768	0.655	0.6558	0	0	0	0	0	0	0	0	0	0	0	-0.304019446	0	3.34e-07	1.13e-08	0.00013446	Diet., Pest., Ind.	1	TRUE
DTXSID00198830	508-96-3	Hydrocortisone tebutate	NA	NA	NA	NA	NA	NA	NA	NA	NA	NA	NA	31.05547626	0	0.2212	0.3976	0.201	0.0154	0	0	0	0	0	0	0	0	0	0	0	-0.304019446	0	2.2e-07	3.91e-09	NA	Unknown	0	NA
DTXSID00198890	50851-34-8	"Benzene, dimethylbis(phenylmethyl)-"	NA	NA	NA	NA	NA	NA	NA	NA	NA	NA	NA	31.05547626	0	0.4674	0.3996	0.3298	0.7552	0	0	0	0	0	0	0	0	0	0	0	-0.304019446	0	3.08e-07	5.69e-09	0.00018733	Industrial	1	TRUE
DTXSID00198895	50862-89-0	"Lauric acid, compound with 2-amino-2-methylpropan-1-ol (1:1)"	NA	NA	NA	NA	NA	NA	NA	NA	NA	NA	NA	31.05547626	0	0.6526	0.729	0.799	0.508	0	0	0	0	0	0	0	0	0	0	0	-0.304019446	0	8.34e-06	2.7e-08	0.000612231	All Four	1	TRUE
DTXSID00198931	5090-37-9	Metizoline hydrochloride	NA	NA	NA	NA	NA	NA	NA	NA	NA	NA	NA	31.05547626	0	0.2834	0.4022	0.557	0.2992	0	0	0	0	0	0	0	0	0	0	0	-0.304019446	0	2.72e-07	6.65e-09	0.000147681	Pesticide	1	TRUE
DTXSID00199004	51-73-0	Tremorine	NA	NA	NA	NA	NA	NA	NA	NA	NA	NA	NA	31.05547626	0	0.3468	0.6974	0.2496	0.6756	0	0	0	0	0	0	0	0	0	0	0	-0.304019446	0	3.13e-06	8.95e-09	0.00021129	Cons., Ind.	1	TRUE
DTXSID00199180	51154-54-2	"1-p-Tolylethanol, (-)-"	NA	NA	NA	NA	NA	NA	NA	NA	NA	NA	NA	31.05547626	0	0.7242	0.9164	0.2878	0.8418	0	0	0	0	0	0	0	0	0	0	0	-0.304019446	0	8.58e-06	4.2e-08	0.000344377	Diet., Cons., Ind.	1	TRUE
DTXSID00199201	5118-31-0	"Benzoic acid, 4-methyl-, ion(1-)"	NA	NA	NA	NA	NA	NA	NA	NA	NA	NA	NA	31.05547626	0	0.6378	0.5552	0.226	0.9322	0	0	0	0	0	0	0	0	0	0	0	-0.304019446	0	1.2e-06	7.18e-09	0.00013213	Diet., Cons., Ind.	1	TRUE
DTXSID00199226	51219-89-7	Tetra((2H3)methyl)urea	NA	NA	NA	NA	NA	NA	NA	NA	NA	NA	NA	31.05547626	0	0.6254	0.7422	0.2882	0.84	0	0	0	0	0	0	0	0	0	0	0	-0.304019446	0	6.28e-06	1.64e-08	0.000217916	Diet., Cons., Ind.	1	TRUE
DTXSID00199382	51372-87-3	"Sodium (6R-(6alpha,7beta(R*)))-3-(acetoxymethyl)-7-(hydroxyphenylacetamido)-8-oxo-5-thia-1-azabicyclo(4.2.0)oct-2-ene-2-carboxylate"	NA	NA	NA	NA	NA	NA	NA	NA	NA	NA	NA	31.05547626	0	0.1712	0.3148	0.0918	0.04	0	0	0	0	0	0	0	0	0	0	0	-0.304019446	0	1.43e-07	4.01e-09	NA	Unknown	0	NA
DTXSID00199483	515-96-8	Semioxamazide	NA	NA	NA	NA	NA	NA	NA	NA	NA	NA	NA	31.05547626	0	0.4646	0.3766	0.4586	0.6134	0	0	0	0	0	0	0	0	0	0	0	-0.304019446	0	4.01e-07	5.03e-09	0.000187346	Industrial	1	TRUE
DTXSID00199549	516-05-2	Methylmalonic acid	NA	NA	NA	NA	NA	NA	NA	NA	NA	NA	NA	31.05547626	0	0.732	0.2942	0.4534	0.721	0	0	0	0	0	0	0	0	0	0	0	-0.304019446	0	3.71e-07	6.88e-09	0.000250592	Diet., Ind.	1	TRUE
DTXSID00199680	51745-28-9	"Carnegine, (+)-"	NA	NA	NA	NA	NA	NA	NA	NA	NA	NA	NA	31.05547626	0	0.1484	0.4398	0.2522	0.4594	0	0	0	0	0	0	0	0	0	0	0	-0.304019446	0	2.67e-07	4.61e-09	NA	Unknown	0	NA
DTXSID00199847	51892-26-3	"2,4-Dichlorodiphenyl ether"	NA	NA	NA	NA	NA	NA	NA	NA	NA	NA	NA	31.05547626	0	0.194	0.312	0.5326	0.6276	0	0	0	0	0	0	0	0	0	0	0	-0.304019446	0	1.74e-07	4.46e-09	6.53e-05	Pest., Ind.	1	TRUE
DTXSID00200008	52042-01-0	Elfazepam	NA	NA	NA	NA	NA	NA	NA	NA	NA	NA	NA	31.05547626	0	0.2186	0.2172	0.3174	0.092	0	0	0	0	0	0	0	0	0	0	0	-0.304019446	0	1.27e-07	7.07e-09	NA	Unknown	0	NA
DTXSID00200104	521-80-2	N-Methylprotriptyline	NA	NA	NA	NA	NA	NA	NA	NA	NA	NA	NA	31.05547626	0	0.147	0.5316	0.1794	0.2144	0	0	0	0	0	0	0	0	0	0	0	-0.304019446	0	8.62e-07	5.89e-09	8e-05	Consumer	1	TRUE
DTXSID0020020	18699-02-0	4-Acetylaminophenylacetic acid	NA	NA	NA	NA	NA	1.79e-05	NA	0.065198021	6.16e-05	0.027788178	0.000168741	31.05547626	0	0.2438	0.326	0.4092	0.4094	0	0	0	0	0	-0.591203066	0	1.120254857	-0.838066826	0.792051507	-0.066658724	-0.304019446	0	7.42e-07	6.95e-09	NA	Unknown	0	NA
DTXSID0020022	50594-66-6	Acifluorfen	NA	NA	NA	NA	0.005	0.00691	NA	0.028840125	0.00086632	0.018766792	0.000396362	31.05547626	0	0.1906	0.2348	0.9778	0.0146	0	0	0	0	-0.809312262	1.072727059	0	0.290068271	0.632839513	0.42700673	0.731631903	-0.304019446	0	9.86e-08	4.97e-09	3.1e-05	Pesticide	1	TRUE
DTXSID0020024	3054-95-3	Acrolein diethylacetal	NA	NA	NA	NA	NA	1.66e-07	NA	0.007507753	2.12e-05	0.007114482	0.00027265	31.05547626	0	0.8222	0.8526	0.1138	0.956	0	0	0	0	0	-1.898831936	0	-1.079729478	-1.430827082	-0.475051715	0.381884433	-0.304019446	0	0.000268482	4.18e-07	0.080245496	Diet., Cons., Ind.	1	TRUE
DTXSID0020026	7008-42-6	Acronycine	NA	NA	NA	NA	NA	NA	NA	NA	NA	NA	NA	31.05547626	0	0.0848	0.2794	0.2192	0.423	0	0	0	0	0	0	0	0	0	0	0	-0.304019446	0	1.09e-07	3.72e-09	NA	Unknown	0	NA
DTXSID00200306	52279-58-0	Metogest	NA	NA	NA	NA	NA	NA	NA	NA	NA	NA	NA	31.05547626	0	0.028	0.3918	0.3864	0.0218	0	0	0	0	0	0	0	0	0	0	0	-0.304019446	0	1.69e-07	5.66e-09	NA	Unknown	0	NA
DTXSID00200442	52434-58-9	"Stearic acid, compound with diethylamine (1:1)"	NA	NA	NA	NA	NA	NA	NA	NA	NA	NA	NA	31.05547626	0	0.8338	0.8262	0.4484	0.8864	0	0	0	0	0	0	0	0	0	0	0	-0.304019446	0	1.05e-05	2.57e-08	0.00050956	Diet., Cons., Ind.	1	TRUE
DTXSID00200447	52447-11-7	"Benzenemethanol, 4-hydroxy-alpha-(1-((2-(4-hydroxyphenyl)ethyl)amino)ethyl)-, hydrochloride, (R*,S*)-(+-)-"	NA	NA	NA	NA	NA	NA	NA	NA	NA	NA	NA	31.05547626	0	0.1178	0.3854	0.2874	0.0358	0	0	0	0	0	0	0	0	0	0	0	-0.304019446	0	2.15e-07	4.8e-09	NA	Unknown	0	NA
DTXSID00200482	52488-28-5	3-Bromo-5-nitrotoluene	NA	NA	NA	NA	NA	NA	NA	NA	NA	NA	NA	31.05547626	0	0.1212	0.4762	0.532	0.682	0	0	0	0	0	0	0	0	0	0	0	-0.304019446	0	3.85e-07	6.4e-09	8.1e-05	Pest., Ind.	1	TRUE
DTXSID00200503	525-64-4	"9H-Fluorene-2,7-diamine"	NA	NA	NA	NA	NA	NA	NA	NA	NA	NA	NA	31.05547626	0	0.2274	0.3592	0.352	0.7128	0	0	0	0	0	0	0	0	0	0	0	-0.304019446	0	1.76e-07	5.28e-09	8.24e-05	Industrial	1	TRUE
DTXSID00200523	52532-33-9	Sodium 4-hydrazinobenzenesulphonate	NA	NA	NA	NA	NA	NA	NA	NA	NA	NA	NA	31.05547626	0	0.398	0.282	0.2232	0.8108	0	0	0	0	0	0	0	0	0	0	0	-0.304019446	0	1.32e-07	4.28e-09	0.00014596	Industrial	1	TRUE
DTXSID00200604	526214-72-2	"Lilac aldehyde, (2S,2'S,5'R)-"	NA	NA	NA	NA	NA	NA	NA	NA	NA	NA	NA	31.05547626	0	0.698	0.8954	0.3134	0.8208	0	0	0	0	0	0	0	0	0	0	0	-0.304019446	0	8.16e-06	7.51e-08	0.000335368	Diet., Cons., Ind.	1	TRUE
DTXSID00200624	52658-53-4	Benfosformin [INN:DCF]	NA	NA	NA	NA	NA	NA	NA	NA	NA	NA	NA	31.05547626	0	0.275	0.2686	0.3492	0.479	0	0	0	0	0	0	0	0	0	0	0	-0.304019446	0	1.55e-07	3.87e-09	NA	Unknown	0	NA
DTXSID00200644	5267-34-5	Benzhydrylammonium chloride	NA	NA	NA	NA	NA	NA	NA	NA	NA	NA	NA	31.05547626	0	0.3908	0.5076	0.3018	0.641	0	0	0	0	0	0	0	0	0	0	0	-0.304019446	0	5.63e-07	6.33e-09	0.000196616	Cons., Ind.	1	TRUE
DTXSID00200664	527-61-7	"2,6-Dimethyl-1,4-benzoquinone"	NA	NA	NA	NA	NA	NA	NA	NA	NA	NA	NA	31.05547626	0	0.5452	0.795	0.498	0.5534	0	0	0	0	0	0	0	0	0	0	0	-0.304019446	0	6.66e-06	1.81e-08	0.000350015	Diet., Cons., Ind.	1	TRUE
DTXSID0020070	60-32-2	6-Aminocaproic acid	NA	NA	NA	NA	NA	6.66e-08	NA	0.061738922	4.72e-05	0.009106583	0.000270822	31.05547626	0	0.436	0.4806	0.3906	0.5942	0	0	0	0	0	-2.153979482	0	1.064769518	-0.986555681	-0.245467405	0.375598045	-0.304019446	0	1.02e-05	1.25e-08	0.057846559	Industrial	1	TRUE
DTXSID0020072	2113-61-3	4-Biphenylamine hydrochloride	NA	NA	NA	NA	NA	1.24e-05	NA	0.063620121	3.15e-05	0.007583842	0.00015382	31.05547626	0	0.288	0.545	0.4736	0.6026	0	0	0	0	0	-0.693762431	0	1.095319248	-1.211029453	-0.415636431	-0.153202272	-0.304019446	0	1.16e-05	1.87e-08	0.003833135	Cons., Ind.	1	TRUE
DTXSID0020074	60142-96-3	Gabapentin	NA	NA	NA	NA	NA	0.00162	NA	0.069161895	6.58e-05	0.008968047	0.000195692	31.05547626	0	0.2732	0.3398	0.434	0.2016	0	0	0	0	0	0.667482982	0	1.180326838	-0.80192656	-0.259724004	0.071860901	-0.304019446	0	2.74e-07	6e-09	NA	Unknown	0	NA
DTXSID0020076	61-82-5	Amitrole	NA	NA	NA	NA	NA	0.00017	NA	0.113850506	0.00017588	0.071973811	0.000471108	31.05547626	0	0.3512	0.3684	0.7736	0.34	0	0	0	0	0	0.03766708	0	1.687639064	-0.254417717	1.677123626	0.893127297	-0.304019446	0	4.19e-07	4.5e-09	0.000225679	Pesticide	1	TRUE
DTXSID00200907	5287-45-6	Prenyl mercaptan	NA	NA	NA	NA	NA	NA	NA	NA	NA	NA	NA	31.05547626	0	0.8402	0.7726	0.2856	0.8772	0	0	0	0	0	0	0	0	0	0	0	-0.304019446	0	7.56e-06	2.34e-08	0.000297925	Diet., Cons., Ind.	1	TRUE
DTXSID00200927	52886-14-3	Lithium tetradecyl sulphate	NA	NA	NA	NA	NA	NA	NA	NA	NA	NA	NA	31.05547626	0	0.7922	0.2442	0.5912	0.7048	0	0	0	0	0	0	0	0	0	0	0	-0.304019446	0	3.02e-07	1.16e-08	0.000316255	Diet., Pest., Ind.	1	TRUE
DTXSID00201050	530-56-3	"4-Hydroxy-3,5-dimethoxybenzyl alcohol"	NA	NA	NA	NA	NA	NA	NA	NA	NA	NA	NA	31.05547626	0	0.4688	0.5656	0.4232	0.5204	0	0	0	0	0	0	0	0	0	0	0	-0.304019446	0	2.05e-06	5.55e-09	0.000418585	Cons., Ind.	1	TRUE
DTXSID0020107	22839-47-0	Aspartame	NA	NA	NA	NA	NA	0.00174	NA	0.03511901	6.37e-05	0.118908678	0.000100894	31.05547626	0	0.6642	0.3536	0.6714	0.0802	0	0	0	0	0	0.687446755	0	0.490550882	-0.819378726	2.144032783	-0.54741632	-0.304019446	0	2.24e-06	2.75e-08	0.00259745	Diet., Pest.	1	TRUE
DTXSID00201095	53053-51-3	Methyl 4-(methylthio)butyrate	NA	NA	NA	NA	NA	NA	NA	NA	NA	NA	NA	31.05547626	0	0.9322	0.9136	0.281	0.8262	0	0	0	0	0	0	0	0	0	0	0	-0.304019446	0	1.22e-05	1.03e-07	0.000465521	Diet., Cons., Ind.	1	TRUE
DTXSID00201212	53126-05-9	"Phosphoric acid, pentyl ester, potassium salt"	NA	NA	NA	NA	NA	NA	NA	NA	NA	NA	NA	31.05547626	0	0.4088	0.3456	0.4474	0.6698	0	0	0	0	0	0	0	0	0	0	0	-0.304019446	0	2.2e-07	5.73e-09	0.000157874	Industrial	1	TRUE
DTXSID00201257	532-55-8	Benzoyl isothiocyanate	NA	NA	NA	NA	NA	NA	NA	NA	NA	NA	NA	31.05547626	0	0.5882	0.6924	0.436	0.6572	0	0	0	0	0	0	0	0	0	0	0	-0.304019446	0	4.89e-06	1.29e-08	0.000541295	Diet., Cons., Ind.	1	TRUE
DTXSID00201459	5331-48-6	N-Propylacetamide	NA	NA	NA	NA	NA	NA	NA	NA	NA	NA	NA	31.05547626	0	0.6094	0.6104	0.4252	0.6662	0	0	0	0	0	0	0	0	0	0	0	-0.304019446	0	2.26e-06	9.53e-09	0.000315223	Diet., Cons., Ind.	1	TRUE
DTXSID0020151	140-11-4	Benzyl acetate	0	6.36e-05	1.17	NA	NA	6.33e-05	0.0395	0.007712292	4.06e-05	0.010839218	0.000229519	3928.241552	0	0.9536	0.9548	0.1856	0.8784	-4	0.521830859	0.944227271	0	0	-0.238330116	-0.099603838	-1.052371631	-1.070136881	-0.083486468	0.220909728	1.128797694	0	8.83e-06	5.45e-08	0.001196051	Diet., Cons., Ind.	1	TRUE
DTXSID0020153	100-44-7	Benzyl chloride	NA	NA	0	NA	NA	0.000755	NA	0.009338339	3.58e-05	0.011925868	0.000284645	87838.15143	0	0.2644	0.8496	0.2128	0.9488	0	0	-5	0	0	0.454191111	0	-0.857651734	-1.139527947	0.005364671	0.42213053	2.048640729	0	1.7e-06	1.2e-09	0.008573162	Cons., Ind.	1	TRUE
DTXSID00201535	5337-93-9	p-Methylpropiophenone	NA	NA	NA	NA	NA	NA	NA	NA	NA	NA	NA	31.05547626	0	0.669	0.874	0.2344	0.859	0	0	0	0	0	0	0	0	0	0	0	-0.304019446	0	7.66e-06	2.44e-08	0.000341139	Diet., Cons., Ind.	1	TRUE
DTXSID0020155	622-78-6	Benzyl isothiocyanate	NA	NA	NA	NA	NA	9.82e-07	NA	0.05099366	7.85e-05	0.07798272	0.000236381	31.05547626	0	0.6826	0.8054	0.3176	0.8382	0	0	0	0	0	-1.402215803	0	0.870151192	-0.703572049	1.751695534	0.248446148	-0.304019446	0	5.89e-05	4.28e-08	0.016214011	Diet., Cons., Ind.	1	TRUE
DTXSID0020157	20570-96-1	Benzylhydrazine dihydrochloride	NA	NA	NA	NA	NA	4.68e-05	NA	0.058068505	0.000278608	0.009968979	0.000219444	31.05547626	0	0.3878	0.6932	0.3674	0.651	0	0	0	0	0	-0.322701646	0	1.002386925	0.001557191	-0.161320557	0.178945965	-0.304019446	0	4.55e-06	2e-08	0.000306565	Cons., Ind.	1	TRUE
DTXSID00201570	53405-98-4	"1,1-Diethoxydodecane"	NA	NA	NA	NA	NA	NA	NA	NA	NA	NA	NA	31.05547626	0	0.59	0.6148	0.4982	0.7862	0	0	0	0	0	0	0	0	0	0	0	-0.304019446	0	3.39e-06	1.07e-08	0.000218177	Diet., Cons., Ind.	1	TRUE
DTXSID00201611	53447-48-6	"Lilac aldehyde, (2S,2'R,5'S)-"	NA	NA	NA	NA	NA	NA	NA	NA	NA	NA	NA	31.05547626	0	0.698	0.8954	0.3134	0.8208	0	0	0	0	0	0	0	0	0	0	0	-0.304019446	0	8.48e-06	2.36e-08	0.000384032	Diet., Cons., Ind.	1	TRUE
DTXSID00201616	5345-54-0	2-Chloro-4-anisidine	NA	NA	NA	NA	NA	NA	NA	NA	NA	NA	NA	31.05547626	0	0.241	0.5776	0.605	0.641	0	0	0	0	0	0	0	0	0	0	0	-0.304019446	0	2e-06	1.08e-08	0.000298692	Cons., Pest., Ind.	1	TRUE
DTXSID00201772	53555-63-8	"1,2,3,5-Tetrachloronaphthalene"	NA	NA	NA	NA	NA	NA	NA	NA	NA	NA	NA	31.05547626	0	0.0816	0.2456	0.2616	0.847	0	0	0	0	0	0	0	0	0	0	0	-0.304019446	0	7.96e-08	3.69e-09	4.41e-05	Industrial	1	TRUE
DTXSID00201818	536-45-8	Sodium anisate	NA	NA	NA	NA	NA	NA	NA	NA	NA	NA	NA	31.05547626	0	0.6924	0.4504	0.4234	0.7492	0	0	0	0	0	0	0	0	0	0	0	-0.304019446	0	9.09e-07	8.14e-09	0.000376316	Diet., Ind.	1	TRUE
DTXSID00201853	53607-04-8	Sulfamonometoxine N-methylglucamine salt	NA	NA	NA	NA	NA	NA	NA	NA	NA	NA	NA	31.05547626	0	0.0402	0.212	0.447	0.0954	0	0	0	0	0	0	0	0	0	0	0	-0.304019446	0	1.23e-07	3.65e-09	NA	Unknown	0	NA
DTXSID00201959	537-51-9	"N',N'''-Bis(p-(methylamidino)phenyl)terephthalamidine"	NA	NA	NA	NA	NA	NA	NA	NA	NA	NA	NA	31.05547626	0	0.2416	0.2388	0.3174	0.5932	0	0	0	0	0	0	0	0	0	0	0	-0.304019446	0	1.28e-07	4.61e-09	0.000111809	Industrial	1	TRUE
DTXSID00202062	53783-83-8	Tromantadine [INN:DCF]	NA	NA	NA	NA	NA	NA	NA	NA	NA	NA	NA	31.05547626	0	0.1852	0.3362	0.3204	0.3154	0	0	0	0	0	0	0	0	0	0	0	-0.304019446	0	2.04e-07	3.68e-09	NA	Unknown	0	NA
DTXSID00202168	539-66-2	Sodium isovalerate	NA	NA	NA	NA	NA	NA	NA	NA	NA	NA	NA	31.05547626	0	0.9214	0.8338	0.2246	0.9484	0	0	0	0	0	0	0	0	0	0	0	-0.304019446	0	9.99e-06	3.13e-08	0.000275186	Diet., Cons., Ind.	1	TRUE
DTXSID0020232	58-08-2	Caffeine	0	NA	0	NA	NA	0.00473	NA	0.062174177	5.17e-05	0.007296431	0.000167501	277.768624	0	0.5944	0.5314	0.8522	0.0746	-4	0	-5	0	0	0.966831914	0	1.071919816	-0.935227923	-0.45156656	-0.073553135	0.344577636	0	1.76e-06	9.61e-09	0.000367546	Diet., Cons., Pest.	1	TRUE
DTXSID0020238	59721-29-8	Camostat mesylate	NA	NA	NA	NA	NA	0.000758	NA	0.01262246	0.000383308	0.004193363	5.16e-05	31.05547626	0	0.2442	0.2822	0.3878	0.2192	0	0	0	0	0	0.455299007	0	-0.550936066	0.179088467	-0.966676538	-1.174413905	-0.304019446	0	1.77e-07	4.3e-09	NA	Unknown	0	NA
DTXSID00202406	540769-28-6	Palosuran	NA	NA	NA	NA	NA	NA	NA	NA	NA	NA	NA	31.05547626	0	0.1652	0.2868	0.1324	0.1968	0	0	0	0	0	0	0	0	0	0	0	-0.304019446	0	1.34e-07	3.61e-09	NA	Unknown	0	NA
DTXSID00202441	541-50-4	Acetoacetic acid	NA	NA	NA	NA	NA	NA	NA	NA	NA	NA	NA	31.05547626	0	0.6906	0.6644	0.2988	0.854	0	0	0	0	0	0	0	0	0	0	0	-0.304019446	0	3.5e-06	8.98e-09	0.00023035	Diet., Cons., Ind.	1	TRUE
DTXSID00202446	5410-97-9	3-Nitrodibenzofuran	NA	NA	NA	NA	NA	NA	NA	NA	NA	NA	NA	31.05547626	0	0.1986	0.492	0.4858	0.5674	0	0	0	0	0	0	0	0	0	0	0	-0.304019446	0	2.89e-07	4.45e-09	0.000140321	Industrial	1	TRUE
DTXSID00202461	54114-10-2	"Methylephedrine hydrochloride, (+)-"	NA	NA	NA	NA	NA	NA	NA	NA	NA	NA	NA	31.05547626	0	0.2326	0.6456	0.188	0.4526	0	0	0	0	0	0	0	0	0	0	0	-0.304019446	0	1.7e-06	4.37e-09	0.000176282	Consumer	1	TRUE
DTXSID00202542	5419-77-2	Sodium 5-hydroxynaphthalene-1-sulphonate	NA	NA	NA	NA	NA	NA	NA	NA	NA	NA	NA	31.05547626	0	0.2466	0.2338	0.2312	0.8516	0	0	0	0	0	0	0	0	0	0	0	-0.304019446	0	9.68e-08	2.7e-09	2.74e-05	Industrial	1	TRUE
DTXSID00202547	54196-62-2	"2',5-Dichloro-2-(3-hydroxymethyl-5-methyl-4H-1,2,4-triazol-4-yl)benzophenone"	NA	NA	NA	NA	NA	NA	NA	NA	NA	NA	NA	31.05547626	0	0.219	0.286	0.6044	0.1704	0	0	0	0	0	0	0	0	0	0	0	-0.304019446	0	1.75e-07	5.58e-09	9.84e-05	Pesticide	1	TRUE
DTXSID0020280	88-73-3	1-Chloro-2-nitrobenzene	NA	NA	NA	NA	NA	4.32e-07	NA	0.039194375	5.45e-05	0.009060464	0.000222912	31.05547626	0	0.1542	0.5754	0.4548	0.879	0	0	0	0	0	-1.631628121	0	0.602296657	-0.906360442	-0.250189291	0.193602522	-0.304019446	0	5.86e-05	1.94e-08	0.016254969	Cons., Ind.	1	TRUE
DTXSID0020282	5131-60-2	"4-Chloro-1,3-diaminobenzene"	NA	NA	NA	NA	NA	1.11e-05	NA	0.08557989	0.000162107	0.120190442	0.000247868	31.05547626	0	0.1888	0.419	0.527	0.662	0	0	0	0	0	-0.724703478	0	1.397120161	-0.299794574	2.15400396	0.292805878	-0.304019446	0	1.64e-06	1.45e-08	0.001238088	Pest., Ind.	1	TRUE
DTXSID0020284	61702-44-1	"2-Chloro-1,4-diaminobenzene sulfate"	NA	NA	NA	NA	NA	1.01e-05	NA	0.048755694	0.000162346	0.085299744	0.000126753	31.05547626	0	0.1498	0.354	0.541	0.57	0	0	0	0	0	-0.751079085	0	0.824472658	-0.298975527	1.83510173	-0.334125248	-0.304019446	0	9.02e-07	9.73e-09	0.00056858	Pest., Ind.	1	TRUE
DTXSID0020286	95-74-9	3-Chloro-4-methylaniline	NA	NA	NA	NA	NA	1.3e-05	NA	0.039050964	5.21e-05	0.008331012	0.000250593	3928.241552	0	0.2064	0.706	0.4378	0.8104	0	0	0	0	0	-0.680561205	0	0.598565721	-0.931404418	-0.328249017	0.303027652	1.128797694	0	1.87e-05	1.92e-08	0.021546144	Cons., Ind.	1	TRUE
DTXSID0020288	3165-93-3	4-Chloro-2-methylaniline hydrochloride	NA	NA	NA	NA	NA	1.2e-06	NA	0.033046753	4.94e-05	0.007853779	0.000189431	31.05547626	0	0.1522	0.6856	0.4834	0.7542	0	0	0	0	0	-1.346205367	0	0.428648562	-0.96100389	-0.38310983	0.041465328	-0.304019446	0	3.56e-05	3.69e-08	0.007234693	Cons., Ind.	1	TRUE
DTXSID00202906	545-93-7	Propallylonal	NA	NA	NA	NA	NA	NA	NA	NA	NA	NA	NA	31.05547626	0	0.1288	0.3336	0.656	0.0818	0	0	0	0	0	0	0	0	0	0	0	-0.304019446	0	1.68e-07	6.68e-09	0.000111007	Pesticide	1	TRUE
DTXSID00202926	5451-85-4	Octyl valerate	NA	NA	NA	NA	NA	NA	NA	NA	NA	NA	NA	31.05547626	0	0.9688	0.8492	0.3656	0.8602	0	0	0	0	0	0	0	0	0	0	0	-0.304019446	0	1.45e-05	3.81e-08	0.000413285	Diet., Cons., Ind.	1	TRUE
DTXSID00203039	2/9/5461	Undecyl butyrate	NA	NA	NA	NA	NA	NA	NA	NA	NA	NA	NA	31.05547626	0	0.9564	0.64	0.443	0.8082	0	0	0	0	0	0	0	0	0	0	0	-0.304019446	0	7.9e-06	1.6e-08	0.000409182	Diet., Cons., Ind.	1	TRUE
DTXSID00203059	54628-06-7	Sodium p-nonylphenolate	NA	NA	NA	NA	NA	NA	NA	NA	NA	NA	NA	31.05547626	0	0.8546	0.5684	0.3498	0.832	0	0	0	0	0	0	0	0	0	0	0	-0.304019446	0	3.41e-06	8.9e-09	0.000273479	Diet., Cons., Ind.	1	TRUE
DTXSID0020311	150-68-5	Monuron	NA	NA	NA	NA	NA	2.87e-05	NA	0.064522513	0.000125791	0.035407422	0.000178285	31.05547626	0	0.278	0.3126	0.9444	0.1146	0	0	0	0	0	-0.459311623	0	1.109654475	-0.440933614	1.017400247	-0.015222776	-0.304019446	0	6.4e-07	3.72e-08	0.000618226	Pesticide	1	TRUE
DTXSID0020313	10473-70-8	1-(4-Chlorophenyl)-1-phenyl-2-propynyl carbamate	NA	NA	NA	NA	NA	NA	NA	NA	NA	NA	NA	31.05547626	0	0.2186	0.226	0.7416	0.1266	0	0	0	0	0	0	0	0	0	0	0	-0.304019446	0	1.5e-07	9.17e-09	0.000101325	Pesticide	1	TRUE
DTXSID0020315	76-06-2	Chloropicrin	NA	NA	NA	NA	NA	6.22e-07	NA	0.00671254	0.000156428	0.007170216	0.000252024	31.05547626	0	0.2	0.6732	0.6176	0.5002	0	0	0	0	0	-1.529792261	0	-1.193682072	-0.319638496	-0.4677946	0.308347247	-0.304019446	0	1.1e-05	2.25e-08	0.003498658	Cons., Pest., Ind.	1	TRUE
DTXSID00203150	54699-14-8	"2-Butanone-1,1,1-d3, 3,3-dimethyl-"	NA	NA	NA	NA	NA	NA	NA	NA	NA	NA	NA	31.05547626	0	0.5638	0.9066	0.565	0.6272	0	0	0	0	0	0	0	0	0	0	0	-0.304019446	0	1.08e-05	2.88e-08	0.000440635	All Four	1	TRUE
DTXSID00203155	547-56-8	Cupric p-phenolsulfonate	NA	NA	NA	NA	NA	NA	NA	NA	NA	NA	NA	31.05547626	0	0.3388	0.2244	0.206	0.9096	0	0	0	0	0	0	0	0	0	0	0	-0.304019446	0	9.26e-08	3.89e-09	3.62e-05	Industrial	1	TRUE
DTXSID0020317	683-50-1	2-Chloropropanal	NA	NA	NA	NA	NA	NA	NA	NA	NA	NA	NA	31.05547626	0	0.432	0.6896	0.3036	0.8868	0	0	0	0	0	0	0	0	0	0	0	-0.304019446	0	2.77e-06	1.08e-08	0.000217819	Cons., Ind.	1	TRUE
DTXSID0020319	1897-45-6	Chlorothalonil	0	0.000163309	0.00676	NA	NA	4.6e-05	0.133	0.02288636	4.94e-05	0.007128565	0.00012449	31.05547626	0	0.2404	0.216	0.8964	0.1878	-4	0.925867113	-0.610704675	0	0	-0.327518557	0.296286104	0.054724081	-0.96127194	-0.473212583	-0.350970457	-0.304019446	0	2.38e-07	2.16e-08	3.16e-05	Pesticide	1	TRUE
DTXSID00203231	54767-74-7	"(R*,R*)-4-(Isopropylthio)-alpha-(1-(octylamino)ethyl)benzyl alcohol hydrochloride"	NA	NA	NA	NA	NA	NA	NA	NA	NA	NA	NA	31.05547626	0	0.347	0.3824	0.3988	0.2988	0	0	0	0	0	0	0	0	0	0	0	-0.304019446	0	2.25e-07	6.2e-09	NA	Unknown	0	NA
DTXSID00203256	54785-02-3	Adamexine	NA	NA	NA	NA	NA	NA	NA	NA	NA	NA	NA	31.05547626	0	0.1264	0.2386	0.2402	0.197	0	0	0	0	0	0	0	0	0	0	0	-0.304019446	0	9.24e-08	3.57e-09	NA	Unknown	0	NA
DTXSID00203377	5489-14-5	Silver(1+) propionate	NA	NA	NA	NA	NA	NA	NA	NA	NA	NA	NA	31.05547626	0	0.5998	0.6368	0.5486	0.6672	0	0	0	0	0	0	0	0	0	0	0	-0.304019446	0	3.92e-06	1.22e-08	0.000590385	All Four	1	TRUE
DTXSID00203392	549-34-8	FD&C Yellow No. 2	NA	NA	NA	NA	NA	NA	NA	NA	NA	NA	NA	31.05547626	0	0.5306	0.2408	0.3788	0.765	0	0	0	0	0	0	0	0	0	0	0	-0.304019446	0	1.94e-07	6.01e-09	7.38e-05	Diet., Ind.	1	TRUE
DTXSID00203397	549-66-6	Quinine valerate	NA	NA	NA	NA	NA	NA	NA	NA	NA	NA	NA	31.05547626	0	0.2292	0.363	0.1718	0.171	0	0	0	0	0	0	0	0	0	0	0	-0.304019446	0	2.18e-07	3.6e-09	NA	Unknown	0	NA
DTXSID0020361	4998-76-9	Cyclohexylamine hydrochloride	NA	NA	NA	NA	NA	1.21e-05	NA	0.007386756	3.94e-05	0.007486202	0.000259982	31.05547626	0	0.7128	0.762	0.2668	0.8832	0	0	0	0	0	-0.700604584	0	-1.096266413	-1.087463761	-0.427687598	0.33740995	-0.304019446	0	2.46e-05	3.83e-08	0.001726714	Diet., Cons., Ind.	1	TRUE
DTXSID0020363	1192-28-5	Cyclopentanone oxime	NA	NA	NA	NA	NA	4.18e-07	NA	0.010129731	4.31e-05	0.008919943	0.000385244	31.05547626	0	0.707	0.8096	0.409	0.8322	0	0	0	0	0	-1.64083186	0	-0.774856799	-1.03684757	-0.264725888	0.70503654	-0.304019446	0	5.95e-05	3.84e-08	0.01508463	Diet., Cons., Ind.	1	TRUE
DTXSID00203630	5511-98-8	alpha-Acetyldigoxin	NA	NA	NA	NA	NA	NA	NA	NA	NA	NA	NA	31.05547626	0	0.104	0.3396	0.2802	0.1312	0	0	0	0	0	0	0	0	0	0	0	-0.304019446	0	1.54e-07	5.03e-09	NA	Unknown	0	NA
DTXSID0020367	52-89-1	l-Cysteine hydrochloride	NA	NA	NA	NA	NA	NA	NA	0.07240507	0.00010715	0.013837259	0.000216714	878.3815143	0	0.188	0.423	0.3408	0.7264	0	0	0	0	0	0	0	1.226969159	-0.530190621	0.143613693	0.16724324	0.685390254	0	1.2e-06	4.89e-09	0.000884631	Industrial	1	TRUE
DTXSID0020369	3/4/4342	Dacarbazine	NA	NA	NA	NA	NA	0.000167	NA	0.067611761	0.000202015	0.075999475	0.000190572	31.05547626	0	0.19	0.3728	0.4126	0.182	0	0	0	0	0	0.032692932	0	1.157255047	-0.177326957	1.727737997	0.047075598	-0.304019446	0	2.95e-07	4.11e-09	NA	Unknown	0	NA
DTXSID00203812	55299-11-1	Iquindamine	NA	NA	NA	NA	NA	NA	NA	NA	NA	NA	NA	31.05547626	0	0.0682	0.3282	0.1642	0.184	0	0	0	0	0	0	0	0	0	0	0	-0.304019446	0	1.32e-07	3.91e-09	NA	Unknown	0	NA
DTXSID00203817	553-13-9	Zolamine	NA	NA	NA	NA	NA	NA	NA	NA	NA	NA	NA	138884.312	0	0.1186	0.3202	0.1536	0.4886	0	0	0	0	0	0	0	0	0	0	0	2.184263706	0	1.03e-07	4.37e-10	NA	Unknown	0	NA
DTXSID00203897	55330-60-4	"Hydrazine, methyl-, dihydrochloride"	NA	NA	NA	NA	NA	NA	NA	NA	NA	NA	NA	31.05547626	0	0.4696	0.5066	0.6542	0.466	0	0	0	0	0	0	0	0	0	0	0	-0.304019446	0	1.13e-06	1.2e-08	0.000189765	Cons., Pest.	1	TRUE
DTXSID00204061	55484-54-3	"1,1-Dimethylhydrazine dihydrochloride"	NA	NA	NA	NA	NA	NA	NA	NA	NA	NA	NA	31.05547626	0	0.4878	0.507	0.7082	0.3716	0	0	0	0	0	0	0	0	0	0	0	-0.304019446	0	2.24e-06	1.56e-08	0.00033288	Cons., Pest.	1	TRUE
DTXSID00204142	556-96-7	"Benzene, 1-bromo-3,5-dimethyl-"	NA	NA	NA	NA	NA	NA	NA	NA	NA	NA	NA	31.05547626	0	0.2188	0.666	0.3256	0.8286	0	0	0	0	0	0	0	0	0	0	0	-0.304019446	0	2.38e-06	5.56e-09	0.000150014	Cons., Ind.	1	TRUE
DTXSID00204147	5560-78-1	Teclozan	NA	NA	NA	NA	NA	NA	NA	NA	NA	NA	NA	31.05547626	0	0.2402	0.2172	0.5768	0.197	0	0	0	0	0	0	0	0	0	0	0	-0.304019446	0	1.41e-07	5.85e-09	6.44e-05	Pesticide	1	TRUE
DTXSID00204182	55656-86-5	Potassium tridecanoate	NA	NA	NA	NA	NA	NA	NA	NA	NA	NA	NA	31.05547626	0	0.7908	0.7048	0.7462	0.601	0	0	0	0	0	0	0	0	0	0	0	-0.304019446	0	9.69e-06	2.07e-08	0.000731684	All Four	1	TRUE
DTXSID00204263	55720-37-1	"1,3,7-Trichloronaphthalene"	NA	NA	NA	NA	NA	NA	NA	NA	NA	NA	NA	31.05547626	0	0.1288	0.3094	0.4588	0.7096	0	0	0	0	0	0	0	0	0	0	0	-0.304019446	0	1.29e-07	4.22e-09	7.96e-05	Industrial	1	TRUE
DTXSID00204329	55769-64-7	Butobendine hydrochloride	NA	NA	NA	NA	NA	NA	NA	NA	NA	NA	NA	138884.312	0	0.1386	0.369	0.1652	0.5724	0	0	0	0	0	0	0	0	0	0	0	2.184263706	0	1.05e-07	4.66e-10	0.004270679	Industrial	1	TRUE
DTXSID00204349	5/5/5579	Paxamate	NA	NA	NA	NA	NA	NA	NA	NA	NA	NA	NA	31.05547626	0	0.2522	0.3232	0.7414	0.2074	0	0	0	0	0	0	0	0	0	0	0	-0.304019446	0	1.64e-07	6.38e-09	0.000103912	Pesticide	1	TRUE
DTXSID0020440	120-36-5	Dichlorprop	0	NA	0.000242	NA	0.005	1.81e-05	NA	0.052143507	9.43e-05	0.007168419	0.00014178	31.05547626	0	0.1568	0.4616	0.9846	0.018	-4	0	-1.615349682	0	-0.809312262	-0.588098879	0	0.892846623	-0.601341701	-0.468027663	-0.229392329	-0.304019446	0	4.38e-07	4.18e-08	4.75e-05	Pesticide	1	TRUE
DTXSID0020442	94-75-7	"2,4-Dichlorophenoxyacetic acid"	0	NA	0.000211	NA	0.13	0.057	NA	0.02067267	0.000142454	0.007314388	0.000158454	138884.312	0	0	1	1	0	-4	0	-1.656707918	0	0.67816282	1.662228918	0	-0.048816072	-0.371710891	-0.449280532	-0.125454535	2.184263706	0	1.87e-06	1.46e-08	0.000143292	Cons., Pest.	1	TRUE
DTXSID00204445	5585-60-4	Paranyline hydrochloride	NA	NA	NA	NA	NA	NA	NA	NA	NA	NA	NA	31.05547626	0	0.3254	0.2578	0.3718	0.521	0	0	0	0	0	0	0	0	0	0	0	-0.304019446	0	1.61e-07	3.92e-09	5.94e-05	Industrial	1	TRUE
DTXSID0020446	330-54-1	Diuron	0	0	2.66e-05	NA	0.074	2.89e-05	0.000175	0.052641071	3.96e-05	0.007193715	0.000135521	277.768624	0	0.6596	0.2826	0.9416	0.0878	-4	-4	-2.281532596	0	0.420912423	-0.457371518	-1.866777514	0.902512717	-1.084142825	-0.464751643	-0.271599259	0.344577636	0	1.08e-05	1.61e-07	0.001660586	Diet., Pest.	1	TRUE
DTXSID00204465	5587-93-9	Ampyrimine	NA	NA	NA	NA	NA	NA	NA	NA	NA	NA	NA	31.05547626	0	0.1358	0.2946	0.2896	0.2516	0	0	0	0	0	0	0	0	0	0	0	-0.304019446	0	1.28e-07	3.57e-09	NA	Unknown	0	NA
DTXSID0020448	78-87-5	"1,2-Dichloropropane"	NA	NA	NA	NA	NA	0.00983	NA	0.009605033	3.85e-05	0.007130495	0.000326909	138884.312	0	0.57	0.7414	0.6266	0.5292	0	0	0	0	0	1.171197802	0	-0.828991512	-1.099400665	-0.472960864	0.551544032	2.184263706	0	5.48e-05	5.81e-09	0.459710334	All Four	1	TRUE
DTXSID00204586	56044-06-5	"6-(Piperidine-1-sulfonyl)-quinazoline-2,4-diamine"	NA	NA	NA	NA	NA	NA	NA	NA	NA	NA	NA	31.05547626	0	0.0852	0.2334	0.2806	0.1454	0	0	0	0	0	0	0	0	0	0	0	-0.304019446	0	1.17e-07	3.97e-09	NA	Unknown	0	NA
DTXSID00204662	56119-96-1	Furodazole	NA	NA	NA	NA	NA	NA	NA	NA	NA	NA	NA	31.05547626	0	0.249	0.3492	0.3704	0.4694	0	0	0	0	0	0	0	0	0	0	0	-0.304019446	0	1.8e-07	4.37e-09	NA	Unknown	0	NA
DTXSID00204768	56211-43-9	Tameticillin	NA	NA	NA	NA	NA	NA	NA	NA	NA	NA	NA	31.05547626	0	0.1578	0.2362	0.1288	0.1318	0	0	0	0	0	0	0	0	0	0	0	-0.304019446	0	1.34e-07	3.82e-09	NA	Unknown	0	NA
DTXSID00204869	5633-18-1	Melengestrol	NA	NA	NA	NA	NA	NA	NA	NA	NA	NA	NA	31.05547626	0	0.1412	0.3926	0.2594	0.0474	0	0	0	0	0	0	0	0	0	0	0	-0.304019446	0	1.64e-07	4.48e-09	NA	Unknown	0	NA
DTXSID0020490	13265-60-6	"O,O-Dimethyl S-2(acetylamino)ethyl dithiophosphate, technical grade"	NA	NA	NA	NA	NA	NA	NA	NA	NA	NA	NA	31.05547626	0	0.2676	0.145	0.9216	0.1064	0	0	0	0	0	0	0	0	0	0	0	-0.304019446	0	1.53e-07	1.33e-08	5.91e-05	Pesticide	1	TRUE
DTXSID0020492	3851-16-9	"N,N'-Dimethyl-N,N'-dinitrosophthalamide"	NA	NA	NA	NA	NA	NA	NA	NA	NA	NA	NA	31.05547626	0	0.3478	0.2986	0.4256	0.4916	0	0	0	0	0	0	0	0	0	0	0	-0.304019446	0	1.58e-07	4.64e-09	NA	Unknown	0	NA
DTXSID0020494	756-79-6	Dimethyl methylphosphonate	NA	NA	NA	NA	NA	2.31e-05	NA	0.006889216	6.31e-05	0.025247679	0.000298534	878.3815143	0	0.4094	0.511	0.4034	0.8244	0	0	0	0	0	-0.519953793	0	-1.167239487	-0.825213212	0.702886509	0.46666814	0.685390254	0	6.74e-06	1.78e-08	0.002297883	Cons., Ind.	1	TRUE
DTXSID0020496	59-35-8	"4,6-Dimethyl-2-(5-nitro-2-furyl) pyrimidine"	NA	NA	NA	NA	NA	NA	NA	NA	NA	NA	NA	31.05547626	0	0.2512	0.3814	0.5774	0.3836	0	0	0	0	0	0	0	0	0	0	0	-0.304019446	0	1.83e-07	6.23e-09	8.86e-05	Pesticide	1	TRUE
DTXSID0020498	120-61-6	Dimethyl terephthalate	NA	NA	NA	0.007358385	NA	0.1	NA	0.061246316	2.43e-05	0.007143402	0.000167964	1075793.255	0	0.9336	0.5832	0.1828	0.9418	0	0	0	-0.904010874	0	1.819270306	0	1.056615999	-1.356369762	-0.471279045	-0.07097206	2.79028009	0	4.01e-05	4.61e-09	0.635286248	Diet., Cons., Ind.	1	TRUE
DTXSID00205013	56463-68-4	Isoprazone	NA	NA	NA	NA	NA	NA	NA	NA	NA	NA	NA	31.05547626	0	0.2642	0.5492	0.3228	0.502	0	0	0	0	0	0	0	0	0	0	0	-0.304019446	0	1.11e-06	5.59e-09	0.00022982	Cons., Ind.	1	TRUE
DTXSID00205073	5652-32-4	Thiocysteine	NA	NA	NA	NA	NA	NA	NA	NA	NA	NA	NA	31.05547626	0	0.2646	0.3582	0.432	0.5144	0	0	0	0	0	0	0	0	0	0	0	-0.304019446	0	1.69e-07	5.49e-09	0.000104203	Industrial	1	TRUE
DTXSID00205179	5661-71-2	Perhydroazonine	NA	NA	NA	NA	NA	NA	NA	NA	NA	NA	NA	31.05547626	0	0.5624	0.8118	0.338	0.8172	0	0	0	0	0	0	0	0	0	0	0	-0.304019446	0	4.81e-06	1.42e-08	0.000467555	Diet., Cons., Ind.	1	TRUE
DTXSID0020523	51-28-5	"2,4-Dinitrophenol"	NA	NA	NA	NA	NA	1.61e-06	NA	0.069491209	0.000140083	0.048112669	0.000188506	31.05547626	0	0.1168	0.4386	0.7076	0.523	0	0	0	0	0	-1.264093834	0	1.185161623	-0.381052786	1.302560276	0.036886575	-0.304019446	0	3.93e-06	1.16e-08	0.003644393	Pest., Ind.	1	TRUE
DTXSID0020525	55557-00-1	Dinitrosohomopiperazine	NA	NA	NA	NA	NA	NA	NA	NA	NA	NA	NA	31.05547626	0	0.4328	0.4876	0.479	0.6018	0	0	0	0	0	0	0	0	0	0	0	-0.304019446	0	1e-06	7.78e-09	0.000376315	Industrial	1	TRUE
DTXSID0020527	140-79-4	Dinitrosopiperazine	NA	NA	NA	NA	NA	3.26e-07	NA	0.074584805	0.00014622	0.008001156	0.000261961	31.05547626	0	0.4322	0.5524	0.5526	0.5696	0	0	0	0	0	-1.710279771	0	1.257157834	-0.357193438	-0.365820021	0.344497603	-0.304019446	0	1.13e-05	4.25e-08	0.012950249	Cons., Pest., Ind.	1	TRUE
DTXSID0020529	121-14-2	"2,4-Dinitrotoluene"	NA	NA	0	NA	NA	2.12e-06	NA	0.070434684	0.00011671	0.041546412	0.000191245	62.11095252	0	0.1038	0.5946	0.2936	0.9218	0	0	-5	0	0	-1.187215175	0	1.198887325	-0.482630249	1.166097485	0.050370974	-0.098829804	0	7.47e-06	2.04e-08	0.003077645	Cons., Ind.	1	TRUE
DTXSID00205331	56776-50-2	"Benzamide, N-(2,3-dimethylphenyl)-2-methyl-"	NA	NA	NA	NA	NA	NA	NA	NA	NA	NA	NA	31.05547626	0	0.281	0.358	0.6856	0.2078	0	0	0	0	0	0	0	0	0	0	0	-0.304019446	0	2.34e-07	8.52e-09	0.000297638	Pesticide	1	TRUE
DTXSID00205472	56922-72-6	Pentyl 3-methyl-2-butenoate	NA	NA	NA	NA	NA	NA	NA	NA	NA	NA	NA	31.05547626	0	0.8242	0.9548	0.365	0.8442	0	0	0	0	0	0	0	0	0	0	0	-0.304019446	0	1.25e-05	2.09e-07	0.000432472	Diet., Cons., Ind.	1	TRUE
DTXSID00205533	56961-77-4	"1-Bromo-2,3-dichlorobenzene"	NA	NA	NA	NA	NA	NA	NA	NA	NA	NA	NA	31.05547626	0	0.1816	0.3526	0.4872	0.7238	0	0	0	0	0	0	0	0	0	0	0	-0.304019446	0	1.68e-07	4.3e-09	8.77e-05	Industrial	1	TRUE
DTXSID0020571	643-22-1	Erythromycin stearate	NA	NA	NA	NA	NA	NA	NA	NA	NA	NA	NA	31.05547626	0	0.4668	0.3572	0.128	0.1666	0	0	0	0	0	0	0	0	0	0	0	-0.304019446	0	2.11e-07	3.84e-09	NA	Unknown	0	NA
DTXSID00205710	57090-45-6	"alpha-Chlorohydrin, (-)-"	NA	NA	NA	NA	NA	NA	NA	NA	NA	NA	NA	31.05547626	0	0.3322	0.496	0.3322	0.8226	0	0	0	0	0	0	0	0	0	0	0	-0.304019446	0	6.66e-07	5.86e-09	0.000123134	Industrial	1	TRUE
DTXSID0020573	50-28-2	17beta-Estradiol	NA	NA	NA	NA	NA	2.52e-05	NA	0.043817081	0.000109694	0.00646438	0.000120266	31.05547626	0	0.1572	0.3464	0.2316	0.1706	0	0	0	0	0	-0.49564508	0	0.715772537	-0.517129026	-0.56416917	-0.383233522	-0.304019446	0	4.21e-07	4.39e-09	NA	Unknown	0	NA
DTXSID0020575	140-67-0	Estragole	NA	NA	NA	NA	NA	8.69e-05	NA	0.008172792	3.77e-05	0.007229938	0.0002358	138884.312	0	0.6764	0.9056	0.3938	0.781	0	0	0	0	0	-0.149804134	0	-0.993343731	-1.11165409	-0.460080511	0.246146228	2.184263706	0	0.000339556	3.97e-08	1.147383705	Diet., Cons., Ind.	1	TRUE
DTXSID00205755	57117-38-1	"2,4,6,7-Tetrachlorodibenzofuran"	NA	NA	NA	NA	NA	NA	NA	NA	NA	NA	NA	31.05547626	0	0.116	0.2064	0.4342	0.5652	0	0	0	0	0	0	0	0	0	0	0	-0.304019446	0	1.15e-07	3.88e-09	5.28e-05	Industrial	1	TRUE
DTXSID0020577	536-33-4	Ethionamide	NA	NA	NA	NA	NA	2.02e-05	NA	0.075260466	4.9e-05	0.007285677	0.000205892	31.05547626	0	0.2292	0.361	0.4324	0.199	0	0	0	0	0	-0.557431813	0	1.266336596	-0.965917133	-0.45293827	0.119355312	-0.304019446	0	6.23e-07	5.79e-09	NA	Unknown	0	NA
DTXSID0020579	67-21-0	dl-Ethionine	NA	NA	NA	NA	NA	NA	NA	NA	NA	NA	NA	31.05547626	0	0.2794	0.4216	0.427	0.4456	0	0	0	0	0	0	0	0	0	0	0	-0.304019446	0	3.63e-07	6.79e-09	NA	Unknown	0	NA
DTXSID00205891	57268-80-1	O-Formylcefamandole	NA	NA	NA	NA	NA	NA	NA	NA	NA	NA	NA	31.05547626	0	0.1244	0.2464	0.0686	0.0132	0	0	0	0	0	0	0	0	0	0	0	-0.304019446	0	1.15e-07	3.57e-09	NA	Unknown	0	NA
DTXSID00205896	5728-20-1	"3,4-Dichloro-1,2,5-thiadiazole"	NA	NA	NA	NA	NA	NA	NA	NA	NA	NA	NA	31.05547626	0	0.3908	0.6034	0.4816	0.7336	0	0	0	0	0	0	0	0	0	0	0	-0.304019446	0	1.69e-06	8.74e-09	0.000307724	Cons., Ind.	1	TRUE
DTXSID00205912	573-11-5	"2,3,4-Trimethoxybenzoic acid"	NA	NA	NA	NA	NA	NA	NA	NA	NA	NA	NA	31.05547626	0	0.4396	0.314	0.5548	0.5498	0	0	0	0	0	0	0	0	0	0	0	-0.304019446	0	2.82e-07	6e-09	0.000192068	Pest., Ind.	1	TRUE
DTXSID00205992	574-84-5	Fraxetin	NA	NA	NA	NA	NA	NA	NA	NA	NA	NA	NA	31.05547626	0	0.3402	0.3614	0.4194	0.4282	0	0	0	0	0	0	0	0	0	0	0	-0.304019446	0	2.15e-07	4.07e-09	NA	Unknown	0	NA
DTXSID0020600	75-21-8	Ethylene oxide	2.61e-05	0	0.055	0.069665314	NA	0.275	0.00373	0.012154178	3.27e-05	0.007138779	0.001049389	8783815.143	0	0.8894	0.4684	0.4932	0.7382	-1.211720948	-4	0.021772379	0.535628795	0	2.101885257	-0.869142874	-0.589414003	-1.191427719	-0.471881013	1.641790055	3.411891204	0	3.42e-05	7.77e-10	1.491983226	Diet., Ind.	1	TRUE
DTXSID0020602	120-93-4	Ethylene urea	NA	NA	NA	NA	NA	0.00444	NA	0.105074944	5.39e-05	0.007914376	0.000462839	277.768624	0	0.4528	0.5206	0.3772	0.7958	0	0	0	0	0	0.949155693	0	1.605998265	-0.912252608	-0.375961805	0.87657502	0.344577636	0	5.99e-07	3.84e-09	0.000267639	Cons., Ind.	1	TRUE
DTXSID0020604	106-87-6	4-Vinyl-1-cyclohexene dioxide	NA	NA	NA	NA	NA	1.76e-07	NA	0.057551559	2.44e-05	0.00712542	0.000247955	31.05547626	0	0.4612	0.64	0.298	0.8142	0	0	0	0	0	-1.882489619	0	0.993285486	-1.352424022	-0.473623071	0.293133183	-0.304019446	0	7.67e-05	9.7e-08	0.160246133	Cons., Ind.	1	TRUE
DTXSID0020606	103-23-1	Di(2-ethylhexyl) adipate	0	3.08e-06	0.499	0.894735967	NA	0.326	0.000526	0.027670098	0.000191777	0.002024554	7.44e-05	87838.15143	0	0.9092	0.717	0.307	0.876	-4	-0.775363525	0.687124505	2.170582205	0	2.149414111	-1.507909702	0.247915418	-0.206267123	-1.643858384	-0.831624352	2.048640729	0	0.000649257	3.26e-10	7.453277515	Diet., Cons., Ind.	1	TRUE
DTXSID00206065	57455-06-8	"Benzyl alcohol, m-iodo-"	NA	NA	NA	NA	NA	NA	NA	NA	NA	NA	NA	31.05547626	0	0.2404	0.5038	0.596	0.3684	0	0	0	0	0	0	0	0	0	0	0	-0.304019446	0	9.42e-07	5.5e-09	0.00015513	Cons., Pest.	1	TRUE
DTXSID0020608	18413-14-4	Ethylhydrazine hydrochloride	NA	NA	NA	NA	NA	NA	NA	NA	NA	NA	NA	31.05547626	0	0.4962	0.4656	0.652	0.4962	0	0	0	0	0	0	0	0	0	0	0	-0.304019446	0	9.31e-07	9.91e-09	0.00024865	Pesticide	1	TRUE
DTXSID00206202	57571-01-4	Chemosol	NA	NA	NA	NA	NA	NA	NA	NA	NA	NA	NA	31.05547626	0	0.8584	0.1952	0.6306	0.6842	0	0	0	0	0	0	0	0	0	0	0	-0.304019446	0	3.44e-07	7.16e-09	0.000264153	Diet., Pest., Ind.	1	TRUE
DTXSID0020650	149-91-7	Gallic acid	NA	NA	NA	NA	NA	0.000448	NA	0.072986778	0.000146396	0.215985467	0.00020043	31.05547626	0	0.7072	0.321	0.2434	0.7534	0	0	0	0	0	0.308378993	0	1.235113639	-0.356524261	2.699107561	0.094224375	-0.304019446	0	2.66e-07	5.24e-09	0.00029902	Diet., Ind.	1	TRUE
DTXSID0020652	25812-30-0	Gemfibrozil	NA	NA	NA	NA	NA	2.51e-05	NA	0.051207386	0.000354866	0.007879539	0.000141794	31.05547626	0	0.343	0.5304	0.4132	0.1344	0	0	0	0	0	-0.496755912	0	0.874408127	0.136186248	-0.38006441	-0.229302418	-0.304019446	0	1.46e-06	5.82e-09	0.000435001	Consumer	1	TRUE
DTXSID0020654	105-87-3	Geranyl acetate	0.002093045	1.42e-06	0.117	NA	NA	1e-04	0.0134	0.036822597	3.36e-05	0.00820647	0.000164643	878.3815143	0	0.7782	0.981	0.4012	0.7998	-0.134048495	-1.107096385	0.24951512	0	0	-0.110576635	-0.4521229	0.53876353	-1.175118671	-0.342256728	-0.089638438	0.685390254	0	0.000290066	8.01e-07	0.138817472	Diet., Cons., Ind.	1	TRUE
DTXSID0020656	77-06-5	Gibberellic acid	NA	NA	NA	NA	NA	0.000181	NA	0.026953524	0.000101896	0.212924325	9.18e-05	31.05547626	0	0.598	0.3396	0.3284	0.1322	0	0	0	0	0	0.055183435	0	0.221209911	-0.558167848	2.685832476	-0.636023162	-0.304019446	0	1.2e-06	7.91e-09	0.005266765	Dietary	1	TRUE
DTXSID0020658	67730-10-3	Glu-P-2	NA	NA	NA	NA	NA	NA	NA	NA	NA	NA	NA	31.05547626	0	0.1258	0.3562	0.4132	0.2992	0	0	0	0	0	0	0	0	0	0	0	-0.304019446	0	1.75e-07	4.71e-09	NA	Unknown	0	NA
DTXSID00206641	57938-82-6	Adinazolam mesylate	NA	NA	NA	NA	NA	NA	NA	NA	NA	NA	NA	31.05547626	0	0.3032	0.2878	0.2214	0.0924	0	0	0	0	0	0	0	0	0	0	0	-0.304019446	0	1.71e-07	5.5e-09	NA	Unknown	0	NA
DTXSID00206823	581-50-0	"2,3'-Bipyridine"	NA	NA	NA	NA	NA	NA	NA	NA	NA	NA	NA	31.05547626	0	0.3722	0.4878	0.355	0.688	0	0	0	0	0	0	0	0	0	0	0	-0.304019446	0	7.86e-07	5.99e-09	0.000207281	Industrial	1	TRUE
DTXSID00206848	5813-86-5	3-Methoxybenzamide	NA	NA	NA	NA	NA	NA	NA	NA	NA	NA	NA	31.05547626	0	0.35	0.4714	0.559	0.4436	0	0	0	0	0	0	0	0	0	0	0	-0.304019446	0	4.85e-07	5.88e-09	0.000174833	Pesticide	1	TRUE
DTXSID00206944	582-61-6	Benzoyl azide	NA	NA	NA	NA	NA	NA	NA	NA	NA	NA	NA	31.05547626	0	0.5622	0.6328	0.4164	0.6768	0	0	0	0	0	0	0	0	0	0	0	-0.304019446	0	3.32e-06	1.16e-08	0.000382132	Diet., Cons., Ind.	1	TRUE
DTXSID00207032	583057-48-1	Arasertaconazole	NA	NA	NA	NA	NA	NA	NA	NA	NA	NA	NA	31.05547626	0	0.0884	0.2718	0.435	0.033	0	0	0	0	0	0	0	0	0	0	0	-0.304019446	0	1.32e-07	5.31e-09	NA	Unknown	0	NA
DTXSID00207113	584-70-3	2'-Methylbenzanilide	NA	NA	NA	NA	NA	NA	NA	NA	NA	NA	NA	31.05547626	0	0.2254	0.361	0.6398	0.2842	0	0	0	0	0	0	0	0	0	0	0	-0.304019446	0	1.97e-07	6.07e-09	7.67e-05	Pesticide	1	TRUE
DTXSID00207274	5856-77-9	"2,2-Dimethylbutyryl chloride"	NA	NA	NA	NA	NA	NA	NA	NA	NA	NA	NA	31.05547626	0	0.4588	0.8386	0.239	0.9	0	0	0	0	0	0	0	0	0	0	0	-0.304019446	0	4.86e-06	1.78e-08	0.000307715	Cons., Ind.	1	TRUE
DTXSID0020731	5208-87-7	1'-Hydroxysafrole	NA	NA	NA	NA	NA	NA	NA	NA	NA	NA	NA	31.05547626	0	0.3602	0.5838	0.39	0.393	0	0	0	0	0	0	0	0	0	0	0	-0.304019446	0	1.18e-06	6.95e-09	0.000297925	Consumer	1	TRUE
DTXSID0020733	21416-67-1	ICRF-159	NA	NA	NA	NA	NA	1.06e-07	NA	0.039893552	0.000224074	0.129149704	0.000134083	31.05547626	0	0.1692	0.3986	0.2958	0.1622	0	0	0	0	0	-2.02414476	0	0.620292997	-0.119657815	2.220865974	-0.28157291	-0.304019446	0	1.11e-06	6.23e-09	NA	Unknown	0	NA
DTXSID0020735	3458-22-8	Improsulfan hydrochloride	NA	NA	NA	NA	NA	NA	NA	NA	NA	NA	NA	31.05547626	0	0.3134	0.4132	0.3222	0.6276	0	0	0	0	0	0	0	0	0	0	0	-0.304019446	0	2.87e-07	4.18e-09	0.000130913	Industrial	1	TRUE
DTXSID0020737	120-72-9	Indole	NA	NA	NA	NA	NA	8.29e-07	NA	0.077203676	7.37e-05	0.113865613	0.00031006	31.05547626	0	0.8026	0.7078	0.3858	0.8128	0	0	0	0	0	-1.449533692	0	1.292282659	-0.738395322	2.103729542	0.502079226	-0.304019446	0	2.96e-05	3.13e-08	0.016278286	Diet., Cons., Ind.	1	TRUE
DTXSID0020739	100643-96-7	Indolidan	NA	NA	NA	NA	NA	NA	NA	NA	NA	NA	NA	31.05547626	0	0.1686	0.339	0.4288	0.2094	0	0	0	0	0	0	0	0	0	0	0	-0.304019446	0	1.77e-07	5.31e-09	NA	Unknown	0	NA
DTXSID00207512	58783-12-3	Cupric sebacate	NA	NA	NA	NA	NA	NA	NA	NA	NA	NA	NA	31.05547626	0	0.7634	0.2846	0.3266	0.8296	0	0	0	0	0	0	0	0	0	0	0	-0.304019446	0	3.11e-07	9.01e-09	0.000164081	Diet., Ind.	1	TRUE
DTXSID00207552	5882-48-4	4-Dimethylaminophenol hydrochloride	NA	NA	NA	NA	NA	NA	NA	NA	NA	NA	NA	31.05547626	0	0.3264	0.529	0.3328	0.756	0	0	0	0	0	0	0	0	0	0	0	-0.304019446	0	1.17e-06	4.82e-09	0.000154814	Cons., Ind.	1	TRUE
DTXSID00207633	589-33-3	1-Butylpyrrole	NA	NA	NA	NA	NA	NA	NA	NA	NA	NA	NA	31.05547626	0	0.5942	0.7976	0.2838	0.7926	0	0	0	0	0	0	0	0	0	0	0	-0.304019446	0	5.67e-06	1.52e-08	0.000224978	Diet., Cons., Ind.	1	TRUE
DTXSID00207739	590-67-0	1-Methylcyclohexanol	NA	NA	NA	NA	NA	NA	NA	NA	NA	NA	NA	31.05547626	0	0.7104	0.8112	0.415	0.7926	0	0	0	0	0	0	0	0	0	0	0	-0.304019446	0	6.54e-06	1.8e-08	0.000522191	Diet., Cons., Ind.	1	TRUE
DTXSID00207794	59040-30-1	Nafazatrom	NA	NA	NA	NA	NA	NA	NA	NA	NA	NA	NA	31.05547626	0	0.2252	0.2614	0.6248	0.2476	0	0	0	0	0	0	0	0	0	0	0	-0.304019446	0	1.54e-07	5.62e-09	6.36e-05	Pesticide	1	TRUE
DTXSID0020781	21498-08-8	Lofexidine hydrochloride	NA	NA	NA	NA	NA	NA	NA	NA	NA	NA	NA	31.05547626	0	0.1588	0.2736	0.8842	0.0832	0	0	0	0	0	0	0	0	0	0	0	-0.304019446	0	1.66e-07	1.76e-08	0.000106737	Pesticide	1	TRUE
DTXSID00207815	59080-41-0	"2,3,5,6,2',3',5',6'-Octabromobiphenyl"	NA	NA	NA	NA	NA	NA	NA	NA	NA	NA	NA	31.05547626	0	0.0828	0.3426	0.138	0.9396	0	0	0	0	0	0	0	0	0	0	0	-0.304019446	0	9.38e-08	3.42e-09	4.35e-05	Industrial	1	TRUE
DTXSID00207835	59094-65-4	Ammonium thioacetate	NA	NA	NA	NA	NA	NA	NA	NA	NA	NA	NA	31.05547626	0	0.5218	0.4566	0.548	0.686	0	0	0	0	0	0	0	0	0	0	0	-0.304019446	0	6.78e-07	8.53e-09	0.000324796	Diet., Pest., Ind.	1	TRUE
DTXSID0020785	76956-02-0	Loxtidine	NA	NA	NA	NA	NA	NA	NA	NA	NA	NA	NA	31.05547626	0	0.0916	0.3288	0.1714	0.1996	0	0	0	0	0	0	0	0	0	0	0	-0.304019446	0	1.22e-07	3.14e-09	NA	Unknown	0	NA
DTXSID00207870	5913-70-2	Pyridoxal calcium phosphate	NA	NA	NA	NA	NA	NA	NA	NA	NA	NA	NA	31.05547626	0	0.2904	0.3236	0.3906	0.3374	0	0	0	0	0	0	0	0	0	0	0	-0.304019446	0	1.67e-07	3.55e-09	NA	Unknown	0	NA
DTXSID00208044	59302-11-3	"Aminophenazone 2,5-dihydroxybenzoate"	NA	NA	NA	NA	NA	NA	NA	NA	NA	NA	NA	31.05547626	0	0.1726	0.4134	0.3102	0.3856	0	0	0	0	0	0	0	0	0	0	0	-0.304019446	0	2.42e-07	4.85e-09	NA	Unknown	0	NA
DTXSID00208049	59312-69-5	Sodium 3-amino-4-chlorobenzenesulphonate	NA	NA	NA	NA	NA	NA	NA	NA	NA	NA	NA	31.05547626	0	0.3196	0.2164	0.3584	0.783	0	0	0	0	0	0	0	0	0	0	0	-0.304019446	0	1.14e-07	3.65e-09	6.13e-05	Industrial	1	TRUE
DTXSID00208064	5933-87-9	Pentyl decanoate	NA	NA	NA	NA	NA	NA	NA	NA	NA	NA	NA	31.05547626	0	0.9702	0.629	0.4602	0.7972	0	0	0	0	0	0	0	0	0	0	0	-0.304019446	0	4.95e-06	1.45e-08	0.000510716	Diet., Cons., Ind.	1	TRUE
DTXSID00208089	5934-29-2	L-Histidine hydrochloride hydrate	NA	NA	NA	NA	NA	NA	NA	NA	NA	NA	NA	31.05547626	0	0.21	0.4598	0.7746	0.1426	0	0	0	0	0	0	0	0	0	0	0	-0.304019446	0	3.65e-07	8.61e-09	0.00018021	Pesticide	1	TRUE
DTXSID0020810	50-44-2	6-Mercaptopurine	NA	NA	NA	NA	NA	8.24e-05	NA	0.080001947	0.000116085	0.12453724	0.00022944	31.05547626	0	0.145	0.3192	0.5676	0.3176	0	0	0	0	0	-0.164659173	0	1.328520578	-0.485618542	2.187044299	0.220585243	-0.304019446	0	4.47e-07	1.01e-08	0.000446092	Pesticide	1	TRUE
DTXSID00208120	594-09-2	Trimethyl phosphine	NA	NA	NA	NA	NA	NA	NA	NA	NA	NA	NA	31.05547626	0	0.7046	0.7386	0.2856	0.8854	0	0	0	0	0	0	0	0	0	0	0	-0.304019446	0	4.74e-06	1.36e-08	0.0002457	Diet., Cons., Ind.	1	TRUE
DTXSID00208125	594-58-1	2-Chloro-2-methylpropionic acid	NA	NA	NA	NA	NA	NA	NA	NA	NA	NA	NA	31.05547626	0	0.3948	0.6028	0.4718	0.7614	0	0	0	0	0	0	0	0	0	0	0	-0.304019446	0	2.24e-06	6.36e-09	0.000206381	Cons., Ind.	1	TRUE
DTXSID0020814	72-33-3	Mestranol	NA	NA	NA	NA	NA	0.000211	NA	0.035365504	5.61e-05	0.026445864	9.77e-05	31.05547626	0	0.2168	0.2834	0.2428	0.1098	0	0	0	0	0	0.098028533	0	0.49766972	-0.890203836	0.746006418	-0.577782677	-0.304019446	0	2.78e-07	4.02e-09	NA	Unknown	0	NA
DTXSID0020816	531-06-6	Methafurylene	NA	NA	NA	NA	NA	NA	NA	NA	NA	NA	NA	31.05547626	0	0.1596	0.382	0.2232	0.3318	0	0	0	0	0	0	0	0	0	0	0	-0.304019446	0	1.61e-07	4.36e-09	NA	Unknown	0	NA
DTXSID00208160	5944-41-2	2-(t-Butyl)-pyridine	NA	NA	NA	NA	NA	NA	NA	NA	NA	NA	NA	31.05547626	0	0.5282	0.6184	0.2662	0.8596	0	0	0	0	0	0	0	0	0	0	0	-0.304019446	0	1.9e-06	9.42e-09	0.000103473	Diet., Cons., Ind.	1	TRUE
DTXSID0020818	135-23-9	Methapyrilene hydrochloride	NA	NA	NA	NA	NA	3.42e-05	NA	0.036913368	0.000135608	0.032450562	0.000103849	31.05547626	0	0.0634	0.3716	0.1916	0.0892	0	0	0	0	0	-0.4103294	0	0.541269448	-0.399120556	0.936300907	-0.52043855	-0.304019446	0	2.65e-07	3.66e-09	NA	Unknown	0	NA
DTXSID00208180	5948-95-8	Cinchonidine hydrochloride dihydrate	NA	NA	NA	NA	NA	NA	NA	NA	NA	NA	NA	31.05547626	0	0.2822	0.3318	0.128	0.1102	0	0	0	0	0	0	0	0	0	0	0	-0.304019446	0	1.91e-07	5.61e-09	NA	Unknown	0	NA
DTXSID00208261	5959-58-0	1-Amino-2-naphthol-4-sodium sulfonate	NA	NA	NA	NA	NA	NA	NA	NA	NA	NA	NA	31.05547626	0	0.125	0.2418	0.2034	0.8148	0	0	0	0	0	0	0	0	0	0	0	-0.304019446	0	6.94e-08	3.63e-09	3.87e-05	Industrial	1	TRUE
DTXSID00208327	5965-49-1	Ketobemidone hydrochloride	NA	NA	NA	NA	NA	NA	NA	NA	NA	NA	NA	31.05547626	0	0.0956	0.4678	0.1558	0.0754	0	0	0	0	0	0	0	0	0	0	0	-0.304019446	0	6.41e-07	5.26e-09	NA	Unknown	0	NA
DTXSID00208362	5967-90-8	Thiomorpholine hydrochloride	NA	NA	NA	NA	NA	NA	NA	NA	NA	NA	NA	31.05547626	0	0.5766	0.642	0.4458	0.6944	0	0	0	0	0	0	0	0	0	0	0	-0.304019446	0	3.33e-06	8.93e-09	0.000413449	Diet., Cons., Ind.	1	TRUE
DTXSID00208403	597-04-6	"Ethyl 2,2-dimethylacetoacetate"	NA	NA	NA	NA	NA	NA	NA	NA	NA	NA	NA	31.05547626	0	0.7598	0.8934	0.2348	0.8994	0	0	0	0	0	0	0	0	0	0	0	-0.304019446	0	8.52e-06	2.96e-08	0.000426022	Diet., Cons., Ind.	1	TRUE
DTXSID00208448	59729-37-2	Fexinidazole	NA	NA	NA	NA	NA	NA	NA	NA	NA	NA	NA	31.05547626	0	0.1162	0.3476	0.4908	0.276	0	0	0	0	0	0	0	0	0	0	0	-0.304019446	0	1.92e-07	4.36e-09	NA	Unknown	0	NA
DTXSID00208529	598-25-4	"3-Methylbuta-1,2-diene"	NA	NA	NA	NA	NA	NA	NA	NA	NA	NA	NA	31.05547626	0	0.7646	0.6242	0.1776	0.921	0	0	0	0	0	0	0	0	0	0	0	-0.304019446	0	2.6e-06	8.84e-09	0.000254006	Diet., Cons., Ind.	1	TRUE
DTXSID00208549	59813-05-7	Piperazine dihydrobromide	NA	NA	NA	NA	NA	NA	NA	NA	NA	NA	NA	31.05547626	0	0.6132	0.5478	0.7684	0.284	0	0	0	0	0	0	0	0	0	0	0	-0.304019446	0	3.64e-06	1.58e-08	0.000533027	Diet., Cons., Pest.	1	TRUE
DTXSID00208564	5984-56-5	Isonipecotic acid hydrochloride	NA	NA	NA	NA	NA	NA	NA	NA	NA	NA	NA	31.05547626	0	0.267	0.4088	0.4152	0.537	0	0	0	0	0	0	0	0	0	0	0	-0.304019446	0	4.62e-07	5.84e-09	0.000123555	Industrial	1	TRUE
DTXSID0020860	57590-21-3	3-Methylbutanal methylformylhydrazone	NA	NA	NA	NA	NA	NA	NA	NA	NA	NA	NA	31.05547626	0	0.6384	0.7532	0.3144	0.7366	0	0	0	0	0	0	0	0	0	0	0	-0.304019446	0	5.16e-06	1.59e-08	0.000266923	Diet., Cons., Ind.	1	TRUE
DTXSID00208605	59889-36-0	Ciprefadol	NA	NA	NA	NA	NA	NA	NA	NA	NA	NA	NA	31.05547626	0	0.2268	0.3128	0.2036	0.1324	0	0	0	0	0	0	0	0	0	0	0	-0.304019446	0	1.67e-07	4.11e-09	NA	Unknown	0	NA
DTXSID0020862	56-49-5	3-Methylcholanthrene	NA	NA	NA	NA	NA	6.78e-05	NA	0.046733281	2.29e-05	0.008025954	0.000114167	31.05547626	0	0.2918	0.6322	0.2052	0.7464	0	0	0	0	0	-0.219143588	0	0.781352804	-1.389284652	-0.362942103	-0.431889406	-0.304019446	0	1.5e-05	2.08e-08	0.003708444	Cons., Ind.	1	TRUE
DTXSID0020864	75011-65-3	"N-Methyldopamine,O,O'-diisobutyroylester hydrochloride"	NA	NA	NA	NA	NA	NA	NA	NA	NA	NA	NA	31.05547626	0	0.1534	0.39	0.3086	0.1174	0	0	0	0	0	0	0	0	0	0	0	-0.304019446	0	2.7e-07	4.43e-09	NA	Unknown	0	NA
DTXSID0020866	64049-29-2	"4,4'-Methylene-bis(2-chloroaniline) dihydrochloride"	NA	NA	NA	NA	NA	NA	NA	NA	NA	NA	NA	31.05547626	0	0.1798	0.3982	0.4678	0.5742	0	0	0	0	0	0	0	0	0	0	0	-0.304019446	0	1.75e-07	4.76e-09	0.000102057	Industrial	1	TRUE
DTXSID0020868	75-09-2	Dichloromethane	0.015261581	0.000201414	12.3	NA	NA	0.014	NA	0.010902688	6.74e-05	0.007128389	0.000484565	439190.7571	0	0.6088	0.4654	0.5688	0.599	0.354276591	1.015719791	1.654028049	0	0	1.269989573	0	-0.700012696	-0.788126326	-0.473235612	0.919456236	2.525076325	0	2.05e-05	1.91e-09	0.320956276	Diet., Pest., Ind.	1	TRUE
DTXSID00208685	59969-87-8	"1-Amino-4-((4-chloro-3-sulphophenyl)amino)-9,10-dihydro-9,10-dioxoanthracene-2-sulphonic acid"	NA	NA	NA	NA	NA	NA	NA	NA	NA	NA	NA	31.05547626	0	0.2762	0.3042	0.3442	0.6154	0	0	0	0	0	0	0	0	0	0	0	-0.304019446	0	1.51e-07	5.39e-09	8.76e-05	Industrial	1	TRUE
DTXSID00208761	60030-72-0	"2H-1,3,2-Oxazaphosphorin-2-amine, N,N-bis(2-chloroethyl)tetrahydro-, 2-oxide, (R)-"	NA	NA	NA	NA	NA	NA	NA	NA	NA	NA	NA	31.05547626	0	0.1898	0.3806	0.415	0.1304	0	0	0	0	0	0	0	0	0	0	0	-0.304019446	0	2.06e-07	7.69e-09	NA	Unknown	0	NA
DTXSID00208827	60084-10-8	Tiazofurin	NA	NA	NA	NA	NA	NA	NA	NA	NA	NA	NA	31.05547626	0	0.2594	0.3614	0.3626	0.215	0	0	0	0	0	0	0	0	0	0	0	-0.304019446	0	1.53e-07	5.61e-09	NA	Unknown	0	NA
DTXSID00208842	601-75-2	Ethylmalonic acid	NA	NA	NA	NA	NA	NA	NA	NA	NA	NA	NA	31.05547626	0	0.5964	0.3358	0.3922	0.7258	0	0	0	0	0	0	0	0	0	0	0	-0.304019446	0	2.75e-07	5.86e-09	0.000182943	Diet., Ind.	1	TRUE
DTXSID00208847	601-88-7	"1,3-Dichloro-2-nitrobenzene"	NA	NA	NA	NA	NA	NA	NA	NA	NA	NA	NA	31.05547626	0	0.1092	0.4394	0.5674	0.7426	0	0	0	0	0	0	0	0	0	0	0	-0.304019446	0	2.35e-07	4.85e-09	0.000104318	Pest., Ind.	1	TRUE
DTXSID0020943	99-59-2	2-Methoxy-5-nitroaniline	NA	NA	NA	NA	NA	3.64e-06	NA	0.074544131	0.000115779	0.02570047	0.000209408	31.05547626	0	0.1022	0.3706	0.4798	0.7152	0	0	0	0	0	-1.036194666	0	1.256602625	-0.487089941	0.719417264	0.135186435	-0.304019446	0	1.69e-06	1.33e-08	0.001739812	Industrial	1	TRUE
DTXSID0020945	772-43-0	5-Nitro-2-furamidoxime	NA	NA	NA	NA	NA	NA	NA	NA	NA	NA	NA	31.05547626	0	0.2368	0.448	0.4096	0.5216	0	0	0	0	0	0	0	0	0	0	0	-0.304019446	0	3.61e-07	6.1e-09	0.000182998	Industrial	1	TRUE
DTXSID0020947	75198-31-1	"3-(5-Nitro-2-furyl)-imidazo(1,2-alpha) pyridine"	NA	NA	NA	NA	NA	NA	NA	NA	NA	NA	NA	31.05547626	0	0.1518	0.3718	0.5014	0.2614	0	0	0	0	0	0	0	0	0	0	0	-0.304019446	0	1.91e-07	5.52e-09	0.000108264	Pesticide	1	TRUE
DTXSID0020949	36133-88-7	"N-{[3-(5-Nitro-2-furyl)-1,2,4-oxadiazole-5-yl]-methyl}acetamide"	NA	NA	NA	NA	NA	NA	NA	NA	NA	NA	NA	31.05547626	0	0.1304	0.301	0.4222	0.2008	0	0	0	0	0	0	0	0	0	0	0	-0.304019446	0	1.35e-07	4.98e-09	NA	Unknown	0	NA
DTXSID00209511	607-32-9	5-Nitroisoquinoline	NA	NA	NA	NA	NA	NA	NA	NA	NA	NA	NA	31.05547626	0	0.1514	0.5386	0.401	0.628	0	0	0	0	0	0	0	0	0	0	0	-0.304019446	0	7.42e-07	5.51e-09	0.000144965	Cons., Ind.	1	TRUE
DTXSID00209652	608137-32-2	Lisdexamfetamine	NA	NA	NA	NA	NA	NA	NA	NA	NA	NA	NA	31.05547626	0	0.2114	0.3826	0.311	0.188	0	0	0	0	0	0	0	0	0	0	0	-0.304019446	0	1.73e-07	4.47e-09	NA	Unknown	0	NA
DTXSID00209692	6085-94-5	"1H-1,2,4-Triazole, 1-benzyl-"	NA	NA	NA	NA	NA	NA	NA	NA	NA	NA	NA	31.05547626	0	0.574	0.7062	0.3308	0.8088	0	0	0	0	0	0	0	0	0	0	0	-0.304019446	0	4.16e-06	1.03e-08	0.00033586	Diet., Cons., Ind.	1	TRUE
DTXSID00209718	6087-73-6	"6H-Dibenzo(b,d)pyran-1-ol, 6a-beta,7,8,10-a-beta-tetrahydro-3-pentyl-6,6,9-trimethyl-, (+-)-Z-"	NA	NA	NA	NA	NA	NA	NA	NA	NA	NA	NA	31.05547626	0	0.4102	0.314	0.3808	0.384	0	0	0	0	0	0	0	0	0	0	0	-0.304019446	0	2.23e-07	6.33e-09	NA	Unknown	0	NA
DTXSID00209738	609-89-2	"Phenol, 2,4-dichloro-6-nitro-"	NA	NA	NA	NA	NA	NA	NA	NA	NA	NA	NA	31.05547626	0	0.1994	0.356	0.834	0.3842	0	0	0	0	0	0	0	0	0	0	0	-0.304019446	0	2.3e-07	1.47e-08	0.000100506	Pesticide	1	TRUE
DTXSID00209778	60949-23-7	"Butanethioic acid, 3-methyl-, S-(2-methylbutyl) ester, (S)-"	NA	NA	NA	NA	NA	NA	NA	NA	NA	NA	NA	31.05547626	0	0.6806	0.8696	0.3594	0.8312	0	0	0	0	0	0	0	0	0	0	0	-0.304019446	0	7.2e-06	2.47e-08	0.000278285	Diet., Cons., Ind.	1	TRUE
DTXSID00209859	610-49-1	1-Aminoanthracene	NA	NA	NA	NA	NA	NA	NA	NA	NA	NA	NA	31.05547626	0	0.3808	0.449	0.3308	0.7468	0	0	0	0	0	0	0	0	0	0	0	-0.304019446	0	5.01e-07	6.28e-09	0.000170513	Industrial	1	TRUE
DTXSID0020991	92177-50-9	"Nitroso-2,3-dihydroxypropyl-2-oxopropylamine"	NA	NA	NA	NA	NA	NA	NA	NA	NA	NA	NA	31.05547626	0	0.4168	0.4804	0.3984	0.4918	0	0	0	0	0	0	0	0	0	0	0	-0.304019446	0	7.41e-07	7.24e-09	NA	Unknown	0	NA
DTXSID0020993	61034-40-0	"1-Nitroso-3,5-dimethyl-4-benzoylpiperazine"	NA	NA	NA	NA	NA	NA	NA	NA	NA	NA	NA	31.05547626	0	0.3024	0.2858	0.558	0.3418	0	0	0	0	0	0	0	0	0	0	0	-0.304019446	0	1.78e-07	6.11e-09	0.000125563	Pesticide	1	TRUE
DTXSID00209935	61055-25-2	"Benzoic acid, 3,5-dichloro-4-hydroxy-, disodium salt"	NA	NA	NA	NA	NA	NA	NA	NA	NA	NA	NA	31.05547626	0	0.3898	0.3222	0.637	0.4964	0	0	0	0	0	0	0	0	0	0	0	-0.304019446	0	2.01e-07	6.29e-09	0.000148164	Pesticide	1	TRUE
DTXSID0020995	67587-52-4	N-Nitroso-2-hydroxymorpholine	NA	NA	NA	NA	NA	NA	NA	NA	NA	NA	NA	31.05547626	0	0.4462	0.6072	0.4004	0.6568	0	0	0	0	0	0	0	0	0	0	0	-0.304019446	0	3.27e-06	1.41e-08	0.000287306	Cons., Ind.	1	TRUE
DTXSID0020997	75896-33-2	N-Nitroso-(2-hydroxypropyl)-(2-hydroxyethyl)amine	NA	NA	NA	NA	NA	NA	NA	NA	NA	NA	NA	31.05547626	0	0.526	0.4216	0.3956	0.6722	0	0	0	0	0	0	0	0	0	0	0	-0.304019446	0	4.61e-07	1.11e-08	0.000392677	Diet., Ind.	1	TRUE
DTXSID0020999	760-60-1	N-Nitroso-N-isobutylurea	NA	NA	NA	NA	NA	NA	NA	NA	NA	NA	NA	31.05547626	0	0.5042	0.5058	0.492	0.568	0	0	0	0	0	0	0	0	0	0	0	-0.304019446	0	1.01e-06	7.75e-09	0.000285862	Diet., Cons., Ind.	1	TRUE
DTXSID00209995	611-94-9	4-Methoxybenzophenone	NA	NA	NA	NA	NA	NA	NA	NA	NA	NA	NA	31.05547626	0	0.5622	0.705	0.4186	0.7014	0	0	0	0	0	0	0	0	0	0	0	-0.304019446	0	3.64e-06	1.24e-08	0.000293942	Diet., Cons., Ind.	1	TRUE
DTXSID00210203	613-73-0	o-Phenylenediacetonitrile	NA	NA	NA	NA	NA	NA	NA	NA	NA	NA	NA	31.05547626	0	0.404	0.6842	0.2852	0.8708	0	0	0	0	0	0	0	0	0	0	0	-0.304019446	0	2.78e-06	9.89e-09	0.000133203	Cons., Ind.	1	TRUE
DTXSID00210223	6132-17-8	"Phosphoric acid, diethyl p-(methylsulfonyl)phenyl ester"	NA	NA	NA	NA	NA	NA	NA	NA	NA	NA	NA	31.05547626	0	0.3446	0.3518	0.717	0.4058	0	0	0	0	0	0	0	0	0	0	0	-0.304019446	0	4.34e-07	1.17e-08	0.000261319	Pesticide	1	TRUE
DTXSID00210369	61430-12-4	1-D-Alanyl-L-proline	NA	NA	NA	NA	NA	NA	NA	NA	NA	NA	NA	31.05547626	0	0.2658	0.447	0.3884	0.3668	0	0	0	0	0	0	0	0	0	0	0	-0.304019446	0	5.05e-07	5.98e-09	NA	Unknown	0	NA
DTXSID0021040	932-83-2	N-Nitrosohexamethyleneimine	NA	NA	NA	NA	NA	2.75e-07	NA	0.007838891	6.56e-05	0.007744574	0.000280186	31.05547626	0	0.4176	0.6968	0.4046	0.6994	0	0	0	0	0	-1.757808624	0	-1.035799679	-0.803060615	-0.39613193	0.407371091	-0.304019446	0	2.78e-05	1.42e-08	0.011401372	Cons., Ind.	1	TRUE
DTXSID0021042	30310-80-6	Nitrosohydroxyproline	NA	NA	NA	NA	NA	NA	NA	NA	NA	NA	NA	31.05547626	0	0.4162	0.4134	0.4678	0.4376	0	0	0	0	0	0	0	0	0	0	0	-0.304019446	0	3.73e-07	5.11e-09	NA	Unknown	0	NA
DTXSID0021044	86451-37-8	"N-Nitrosomethyl-2,3-dihydroxypropylamine"	NA	NA	NA	NA	NA	NA	NA	NA	NA	NA	NA	31.05547626	0	0.5238	0.4814	0.429	0.667	0	0	0	0	0	0	0	0	0	0	0	-0.304019446	0	1.03e-06	6.09e-09	0.000318377	Diet., Ind.	1	TRUE
DTXSID0021046	70415-59-7	N-Nitrosomethyl-(3-hydroxypropyl) amine	NA	NA	NA	NA	NA	NA	NA	NA	NA	NA	NA	31.05547626	0	0.424	0.5712	0.4056	0.703	0	0	0	0	0	0	0	0	0	0	0	-0.304019446	0	1.82e-06	1.03e-08	0.000335242	Cons., Ind.	1	TRUE
DTXSID00210465	615-10-1	Propyl 2-furoate	NA	NA	NA	NA	NA	NA	NA	NA	NA	NA	NA	31.05547626	0	0.96	0.916	0.3624	0.8152	0	0	0	0	0	0	0	0	0	0	0	-0.304019446	0	1.47e-05	6.35e-08	0.000611436	Diet., Cons., Ind.	1	TRUE
DTXSID0021048	55984-51-5	N-Nitrosomethyl(2-oxopropyl)amine	NA	NA	NA	NA	NA	NA	NA	NA	NA	NA	NA	31.05547626	0	0.487	0.6044	0.4544	0.632	0	0	0	0	0	0	0	0	0	0	0	-0.304019446	0	2.87e-06	1.09e-08	0.000516996	Cons., Ind.	1	TRUE
DTXSID00210480	615-98-5	Dipropyl oxalate	NA	NA	NA	NA	NA	NA	NA	NA	NA	NA	NA	31.05547626	0	0.7098	0.7878	0.2474	0.9098	0	0	0	0	0	0	0	0	0	0	0	-0.304019446	0	6.04e-06	2.53e-08	0.000277813	Diet., Cons., Ind.	1	TRUE
DTXSID00210521	6153-19-1	Phenacaine hydrochloride [USP]	NA	NA	NA	NA	NA	NA	NA	NA	NA	NA	NA	31.05547626	0	0.2528	0.1372	0.5356	0.3582	0	0	0	0	0	0	0	0	0	0	0	-0.304019446	0	1.14e-07	4.61e-09	6.17e-05	Pesticide	1	TRUE
DTXSID00210607	616-75-1	2-Benzylmalonate	NA	NA	NA	NA	NA	NA	NA	NA	NA	NA	NA	31.05547626	0	0.3454	0.3998	0.368	0.5762	0	0	0	0	0	0	0	0	0	0	0	-0.304019446	0	3.47e-07	6.4e-09	0.000189583	Industrial	1	TRUE
DTXSID00210743	6174-95-4	Tetraethyl ethylenetetracarboxylate	NA	NA	NA	NA	NA	NA	NA	NA	NA	NA	NA	31.05547626	0	0.7016	0.5612	0.4916	0.6944	0	0	0	0	0	0	0	0	0	0	0	-0.304019446	0	2.15e-06	9.12e-09	0.000272349	Diet., Cons., Ind.	1	TRUE
DTXSID00210788	61791-77-3	"6-(Dimethylamino)-2-(2-(2,5-dimethyl-1-phenyl-1H-pyrrol-3-yl)vinyl)-1-methylquinolinium methyl sulphate"	NA	NA	NA	NA	NA	NA	NA	NA	NA	NA	NA	31.05547626	0	0.1602	0.3518	0.2364	0.3088	0	0	0	0	0	0	0	0	0	0	0	-0.304019446	0	2.11e-07	3.9e-09	NA	Unknown	0	NA
DTXSID0021090	110559-85-8	1-(2-Oxopropyl)nitroso-3-(2-chloroethyl)urea	NA	NA	NA	NA	NA	NA	NA	NA	NA	NA	NA	31.05547626	0	0.2952	0.3348	0.3776	0.5096	0	0	0	0	0	0	0	0	0	0	0	-0.304019446	0	1.76e-07	4.37e-09	6.59e-05	Industrial	1	TRUE
DTXSID0021092	30418-53-2	1'-Oxosafrole	NA	NA	NA	NA	NA	NA	NA	NA	NA	NA	NA	31.05547626	0	0.677	0.7866	0.4008	0.683	0	0	0	0	0	0	0	0	0	0	0	-0.304019446	0	5.82e-06	2.24e-08	0.000635829	Diet., Cons., Ind.	1	TRUE
DTXSID00210920	619-05-6	"3,4-Diaminobenzoic acid"	NA	NA	NA	NA	NA	NA	NA	NA	NA	NA	NA	31.05547626	0	0.2638	0.2968	0.34	0.561	0	0	0	0	0	0	0	0	0	0	0	-0.304019446	0	1.7e-07	4.29e-09	9.77e-05	Industrial	1	TRUE
DTXSID0021094	101-80-4	"4,4'-Oxydianiline"	NA	NA	NA	NA	NA	0.00271	NA	0.063138372	0.0001034	0.042846116	0.000176121	3928.241552	0	0.6356	0.2056	0.3324	0.803	0	0	0	0	0	0.811227166	0	1.087582802	-0.550012121	1.194745022	-0.026642059	1.128797694	0	1.95e-06	1.63e-09	0.002037023	Diet., Ind.	1	TRUE
DTXSID0021096	102-77-2	N-Oxydiethylenebenzothiazole-2-sulfenamide	NA	NA	NA	0.000975767	NA	0.00415	NA	0.047083594	6.89e-05	0.007552719	0.000131079	3928.241552	0	0.73	0.5126	0.4674	0.6808	0	0	0	-2.197954849	0	0.930285088	0	0.788953848	-0.775681813	-0.419460887	-0.302753542	1.128797694	0	1.46e-06	4.57e-09	0.00209614	Diet., Cons., Ind.	1	TRUE
DTXSID00211154	621-54-5	Dihydro-3-coumaric acid	NA	NA	NA	NA	NA	NA	NA	NA	NA	NA	NA	31.05547626	0	0.3878	0.4776	0.3482	0.6392	0	0	0	0	0	0	0	0	0	0	0	-0.304019446	0	5.68e-07	6.22e-09	0.000167506	Industrial	1	TRUE
DTXSID00211159	621-84-1	Benzyl carbamate	NA	NA	NA	NA	NA	NA	NA	NA	NA	NA	NA	31.05547626	0	0.3764	0.5132	0.4944	0.4992	0	0	0	0	0	0	0	0	0	0	0	-0.304019446	0	1.7e-06	5.61e-09	0.000188368	Consumer	1	TRUE
DTXSID0021121	834-28-6	Phenformin hydrochloride	NA	NA	NA	NA	NA	0.00269	NA	0.04890253	0.000159626	0.065176151	0.000137474	31.05547626	0	0.2114	0.39	0.362	0.2282	0	0	0	0	0	0.809157719	0	0.827533351	-0.308378749	1.58485965	-0.258222813	-0.304019446	0	2.25e-07	3.3e-09	NA	Unknown	0	NA
DTXSID0021123	57-30-7	Phenobarbital sodium	NA	NA	NA	NA	NA	0.00014	NA	0.046009593	0.000122535	0.067220176	0.000123242	31.05547626	0	0.0642	0.2514	0.3798	0.127	0	0	0	0	0	-0.016575054	0	0.765468239	-0.455528474	1.613577848	-0.360383694	-0.304019446	0	1.86e-07	4.75e-09	NA	Unknown	0	NA
DTXSID0021125	77-09-8	Phenolphthalein	0	0	0	NA	NA	2.5e-05	NA	0.034037563	0.000135879	0.0197038	0.000101821	31.05547626	0	0.3766	0.2482	0.245	0.251	-4	-4	-5	0	0	-0.497871179	0	0.458716009	-0.398006015	0.472318676	-0.538873005	-0.304019446	0	1.7e-07	2.94e-09	NA	Unknown	0	NA
DTXSID0021127	63-92-3	Phenoxybenzamine hydrochloride	NA	NA	NA	NA	NA	1.99e-05	NA	0.029796709	0.000147752	0.022250404	8.62e-05	31.05547626	0	0.0912	0.4376	0.2658	0.0738	0	0	0	0	0	-0.56161205	0	0.323279633	-0.351391235	0.585358776	-0.695005943	-0.304019446	0	4.25e-07	5.59e-09	NA	Unknown	0	NA
DTXSID0021129	103-72-0	Phenyl isothiocyanate	NA	NA	NA	NA	NA	6.86e-07	NA	0.025094729	8.61e-05	0.096841042	0.000259412	31.05547626	0	0.632	0.768	0.3842	0.8388	0	0	0	0	0	-1.502431064	0	0.148481208	-0.651680903	1.953118065	0.335358518	-0.304019446	0	2.91e-05	5.91e-08	0.008222928	Diet., Cons., Ind.	1	TRUE
DTXSID00211336	6227-40-3	Glycine hydriodide-iodine	NA	NA	NA	NA	NA	NA	NA	NA	NA	NA	NA	31.05547626	0	0.4454	0.5248	0.458	0.6284	0	0	0	0	0	0	0	0	0	0	0	-0.304019446	0	9.43e-07	6.37e-09	0.000176605	Cons., Ind.	1	TRUE
DTXSID00211513	62473-97-6	Potassium hydrogen 2-sulphonatobenzoate	NA	NA	NA	NA	NA	NA	NA	NA	NA	NA	NA	31.05547626	0	0.5604	0.1482	0.212	0.8854	0	0	0	0	0	0	0	0	0	0	0	-0.304019446	0	1.52e-07	4.22e-09	5.08e-05	Diet., Ind.	1	TRUE
DTXSID00211533	625-03-6	"1,1-Dimethyl-3-oxobutylammonium hydrogen oxalate"	NA	NA	NA	NA	NA	NA	NA	NA	NA	NA	NA	31.05547626	0	0.3954	0.5924	0.3206	0.7102	0	0	0	0	0	0	0	0	0	0	0	-0.304019446	0	1.07e-06	6.58e-09	0.000159015	Cons., Ind.	1	TRUE
DTXSID00211538	625-25-2	2-Methylheptan-2-ol	NA	NA	NA	NA	NA	NA	NA	NA	NA	NA	NA	31.05547626	0	0.809	0.8772	0.5678	0.65	0	0	0	0	0	0	0	0	0	0	0	-0.304019446	0	1.51e-05	3.71e-08	0.000657886	All Four	1	TRUE
DTXSID00211553	625-88-7	"2,5-Diiodothiophene"	NA	NA	NA	NA	NA	NA	NA	NA	NA	NA	NA	31.05547626	0	0.3302	0.5204	0.4668	0.7316	0	0	0	0	0	0	0	0	0	0	0	-0.304019446	0	1.01e-06	6.1e-09	0.000179015	Cons., Ind.	1	TRUE
DTXSID00211558	625095-61-6	Pradefovir Mesylate	NA	NA	NA	NA	NA	NA	NA	NA	NA	NA	NA	31.05547626	0	0.305	0.3054	0.3718	0.2082	0	0	0	0	0	0	0	0	0	0	0	-0.304019446	0	1.5e-07	4.53e-09	NA	Unknown	0	NA
DTXSID00211573	7/2/6253	Stilbazium	NA	NA	NA	NA	NA	NA	NA	NA	NA	NA	NA	31.05547626	0	0.2702	0.3226	0.2978	0.3214	0	0	0	0	0	0	0	0	0	0	0	-0.304019446	0	1.75e-07	5.38e-09	NA	Unknown	0	NA
DTXSID00211614	62574-16-7	"Disodium 3,3'-dithiobispropionate"	NA	NA	NA	NA	NA	NA	NA	NA	NA	NA	NA	31.05547626	0	0.4452	0.2618	0.4592	0.5806	0	0	0	0	0	0	0	0	0	0	0	-0.304019446	0	1.8e-07	4.27e-09	9.64e-05	Industrial	1	TRUE
DTXSID00211619	6258-66-8	p-Chlorotoluene-alpha-thiol	NA	NA	NA	NA	NA	NA	NA	NA	NA	NA	NA	31.05547626	0	0.3462	0.6092	0.4332	0.7506	0	0	0	0	0	0	0	0	0	0	0	-0.304019446	0	1.74e-06	8.15e-09	0.000148274	Cons., Ind.	1	TRUE
DTXSID00211654	626-91-5	"Butane, 1-methoxy-3-methyl-"	NA	NA	NA	NA	NA	NA	NA	NA	NA	NA	NA	31.05547626	0	0.721	0.8456	0.1876	0.9256	0	0	0	0	0	0	0	0	0	0	0	-0.304019446	0	5.58e-06	2.16e-08	0.000254262	Diet., Cons., Ind.	1	TRUE
DTXSID00211694	62637-93-8	Trimethylamine oxide dihydrate	NA	NA	NA	NA	NA	NA	NA	NA	NA	NA	NA	31.05547626	0	0.6204	0.5748	0.431	0.8104	0	0	0	0	0	0	0	0	0	0	0	-0.304019446	0	2.2e-06	8.18e-09	0.000407823	Diet., Cons., Ind.	1	TRUE
DTXSID0021171	1955-45-9	Pivalolactone	NA	NA	NA	NA	NA	NA	NA	NA	NA	NA	NA	31.05547626	0	0.5836	0.6658	0.5102	0.5618	0	0	0	0	0	0	0	0	0	0	0	-0.304019446	0	3.62e-06	1.12e-08	0.000339247	All Four	1	TRUE
DTXSID0021177	298-14-6	Potassium bicarbonate	0	NA	0	NA	NA	NA	NA	0.088288526	0.000176725	0.088321504	0.000379514	3928.241552	0	0.8614	0.4644	0.597	0.839	-4	0	-5	0	0	0	0	1.428834887	-0.251751301	1.867477001	0.691026005	1.128797694	0	4.18e-06	6.77e-09	0.001971431	Diet., Pest., Ind.	1	TRUE
DTXSID0021179	6673-35-4	Practolol	NA	NA	NA	NA	NA	9.59e-05	NA	0.042402192	0.000107604	0.096128138	0.000115523	31.05547626	0	0.116	0.383	0.1708	0.0472	0	0	0	0	0	-0.122272403	0	0.682364358	-0.527835395	1.946246465	-0.420851115	-0.304019446	0	2.11e-07	5.54e-09	NA	Unknown	0	NA
DTXSID00211876	628-03-5	Isoamyl isothiocyanate	NA	NA	NA	NA	NA	NA	NA	NA	NA	NA	NA	31.05547626	0	0.8292	0.7992	0.3322	0.8112	0	0	0	0	0	0	0	0	0	0	0	-0.304019446	0	8.39e-06	2.13e-08	0.000515446	Diet., Cons., Ind.	1	TRUE
DTXSID0021200	77337-54-3	N-propylformic hydrazide	NA	NA	NA	NA	NA	NA	NA	NA	NA	NA	NA	31.05547626	0	0.5844	0.5732	0.3798	0.6524	0	0	0	0	0	0	0	0	0	0	0	-0.304019446	0	2.1e-06	9.66e-09	0.000284046	Diet., Cons., Ind.	1	TRUE
DTXSID0021202	83-59-0	Propyl isome	NA	NA	NA	NA	NA	NA	NA	NA	NA	NA	NA	31.05547626	0	0.4074	0.434	0.465	0.286	0	0	0	0	0	0	0	0	0	0	0	-0.304019446	0	4.95e-07	5.58e-09	NA	Unknown	0	NA
DTXSID0021204	816-57-9	N-Propyl-N-nitrosourea	NA	NA	NA	NA	NA	NA	NA	NA	NA	NA	NA	31.05547626	0	0.4704	0.4906	0.3876	0.6178	0	0	0	0	0	0	0	0	0	0	0	-0.304019446	0	1.18e-06	5.38e-09	0.00023367	Industrial	1	TRUE
DTXSID0021206	57-55-6	"1,2-Propylene glycol"	0.352467559	0.000743859	NA	0.027043338	NA	NA	NA	NA	NA	NA	NA	2777686.24	0	0.9376	0.6842	0.4298	0.8354	1.125978797	1.57547777	0	-0.070403099	0	0	0	0	0	0	0	3.071078586	0	0.005761293	1.54e-08	331.0259265	Diet., Cons., Ind.	1	TRUE
DTXSID0021208	56795-66-5	Propylhydrazine hydrochloride	NA	NA	NA	NA	NA	NA	NA	NA	NA	NA	NA	31.05547626	0	0.4956	0.5712	0.4868	0.6382	0	0	0	0	0	0	0	0	0	0	0	-0.304019446	0	1.92e-06	8.68e-09	0.00028432	Cons., Ind.	1	TRUE
DTXSID00212080	629-90-3	Heptadecanal	NA	NA	NA	NA	NA	NA	NA	NA	NA	NA	NA	31.05547626	0	0.8212	0.8148	0.4024	0.824	0	0	0	0	0	0	0	0	0	0	0	-0.304019446	0	9.47e-06	2.73e-08	0.000534157	Diet., Cons., Ind.	1	TRUE
DTXSID00212181	62973-77-7	Parconazole hydrochloride	NA	NA	NA	NA	NA	NA	NA	NA	NA	NA	NA	31.05547626	0	0.221	0.284	0.5932	0.1032	0	0	0	0	0	0	0	0	0	0	0	-0.304019446	0	1.36e-07	5.56e-09	9.12e-05	Pesticide	1	TRUE
DTXSID0021254	94-59-7	Safrole	NA	NA	0	NA	NA	1.51e-06	NA	0.072213509	5.25e-05	0.007251567	0.000213032	31.05547626	0	0.8508	0.8498	0.4452	0.6564	0	0	-5	0	0	-1.282008557	0	1.224272803	-0.926665866	-0.457302539	0.151224281	-0.304019446	0	7.8e-05	2.11e-07	0.060800166	Diet., Cons., Ind.	1	TRUE
DTXSID0021256	599-79-1	Sulfasalazine	NA	NA	NA	NA	NA	2.12e-05	NA	0.021639891	0.000252947	0.102230241	9.35e-05	31.05547626	0	0.1582	0.285	0.3656	0.1352	0	0	0	0	0	-0.543932861	0	-0.002275888	-0.052212278	2.003483678	-0.618676598	-0.304019446	0	2.32e-07	3.97e-09	NA	Unknown	0	NA
DTXSID0021258	6533-68-2	Scopolamine hydrobromide trihydrate	NA	NA	NA	NA	NA	5.96e-05	NA	0.01695651	0.000359277	0.026832693	6e-05	31.05547626	0	0.1058	0.4038	0.111	0.0622	0	0	0	0	0	-0.255156741	0	-0.250505557	0.143060798	0.759511163	-1.033956379	-0.304019446	0	2.69e-07	3.69e-09	NA	Unknown	0	NA
DTXSID00212646	6326-44-9	Diethyl formamidomalonate	NA	NA	NA	NA	NA	NA	NA	NA	NA	NA	NA	31.05547626	0	0.4074	0.415	0.4948	0.4912	0	0	0	0	0	0	0	0	0	0	0	-0.304019446	0	5.74e-07	8.59e-09	NA	Unknown	0	NA
DTXSID00212808	634-47-9	2-Chloro-4-methylquinoline	NA	NA	NA	NA	NA	NA	NA	NA	NA	NA	NA	31.05547626	0	0.231	0.4162	0.5856	0.6096	0	0	0	0	0	0	0	0	0	0	0	-0.304019446	0	3.84e-07	5.39e-09	0.000144719	Pest., Ind.	1	TRUE
DTXSID00212904	635-85-8	Homoveratrylamine hydrochloride	NA	NA	NA	NA	NA	NA	NA	NA	NA	NA	NA	31.05547626	0	0.2662	0.5088	0.348	0.5058	0	0	0	0	0	0	0	0	0	0	0	-0.304019446	0	7.63e-07	6.14e-09	0.000245181	Cons., Ind.	1	TRUE
DTXSID00213072	63680-12-6	"Pseudourea, 2-aminoethyl-2-thio-, dihydroiodide"	NA	NA	NA	NA	NA	NA	NA	NA	NA	NA	NA	31.05547626	0	0.3076	0.3818	0.3972	0.4852	0	0	0	0	0	0	0	0	0	0	0	-0.304019446	0	2.83e-07	5.82e-09	NA	Unknown	0	NA
DTXSID00213113	63701-56-4	(S)-Baclofen hydrochloride	NA	NA	NA	NA	NA	NA	NA	NA	NA	NA	NA	31.05547626	0	0.2132	0.3828	0.4524	0.1512	0	0	0	0	0	0	0	0	0	0	0	-0.304019446	0	2.92e-07	5.38e-09	NA	Unknown	0	NA
DTXSID00213239	638-18-6	"Pentanedioic acid, 3-hydroxy-"	NA	NA	NA	NA	NA	NA	NA	NA	NA	NA	NA	31.05547626	0	0.7022	0.326	0.3972	0.7296	0	0	0	0	0	0	0	0	0	0	0	-0.304019446	0	3.42e-07	1.08e-08	0.00013061	Diet., Ind.	1	TRUE
DTXSID00213294	6386-63-6	Cloxyfonac [ISO]	NA	NA	NA	NA	NA	NA	NA	NA	NA	NA	NA	31.05547626	0	0.2788	0.3964	0.7686	0.1832	0	0	0	0	0	0	0	0	0	0	0	-0.304019446	0	2.89e-07	7.24e-09	0.000195793	Pesticide	1	TRUE
DTXSID0021333	97-74-5	Tetramethylthiuram monosulfide	NA	NA	NA	0.001253831	NA	9.2e-06	NA	0.059569001	0.000131471	0.072797073	0.000162994	277.768624	0	0.839	0.3738	0.5892	0.6244	0	0	0	-2.037371945	0	-0.777153599	0	1.028353131	-0.416359229	1.687700903	-0.099048604	0.344577636	0	1.64e-06	2.11e-09	0.001480346	Diet., Pest., Ind.	1	TRUE
DTXSID0021335	91-79-2	Thenyldiamine	NA	NA	NA	NA	NA	9.41e-06	NA	0.045854376	0.000117677	0.046720882	0.000132598	31.05547626	0	0.0746	0.4092	0.2038	0.1088	0	0	0	0	0	-0.770848277	0	0.762028784	-0.478037691	1.275260807	-0.29198446	-0.304019446	0	3.02e-07	4.51e-09	NA	Unknown	0	NA
DTXSID0021337	148-79-8	Thiabendazole	0	0.000161801	0	NA	0.01	2.32e-05	0.216	0.063835351	3.14e-05	0.007359368	0.000160937	31.05547626	0	0.1396	0.4108	0.823	0.1308	-4	0.921892465	-5	0	-0.492857808	-0.518746992	0.454417044	1.098756729	-1.213963644	-0.443578985	-0.110923735	-0.304019446	0	3.38e-07	6.73e-09	9.45e-05	Pesticide	1	TRUE
DTXSID0021339	52-24-4	Thiotepa	NA	NA	NA	NA	NA	4.52e-07	NA	0.061009858	6.11e-05	0.025724908	0.0001731	31.05547626	0	0.4188	0.4964	0.4364	0.3048	0	0	0	0	0	-1.618984608	0	1.052678872	-0.84291424	0.720301158	-0.042812346	-0.304019446	0	5.89e-06	1.69e-08	NA	Unknown	0	NA
DTXSID00213395	6388-47-2	2-Amino-3-chlorobenzoic acid	NA	NA	NA	NA	NA	NA	NA	NA	NA	NA	NA	31.05547626	0	0.474	0.2274	0.7406	0.4072	0	0	0	0	0	0	0	0	0	0	0	-0.304019446	0	2.49e-07	6.31e-09	0.000203442	Pesticide	1	TRUE
DTXSID00213517	639-48-5	Nicomorphine [INN:BAN:DCF]	NA	NA	NA	NA	NA	NA	NA	NA	NA	NA	NA	31.05547626	0	0.145	0.2726	0.1466	0.1532	0	0	0	0	0	0	0	0	0	0	0	-0.304019446	0	1.03e-07	3e-09	NA	Unknown	0	NA
DTXSID00213557	63905-92-0	"Pyridine, 1,2,3,6-tetrahydro-1,2,2,6,6-pentamethyl-, hydrochloride"	NA	NA	NA	NA	NA	NA	NA	NA	NA	NA	NA	31.05547626	0	0.3852	0.6606	0.2462	0.8124	0	0	0	0	0	0	0	0	0	0	0	-0.304019446	0	2.22e-06	7.04e-09	0.000190554	Cons., Ind.	1	TRUE
DTXSID0021381	71-55-6	"1,1,1-Trichloroethane"	0	4e-08	NA	0.00846908	NA	0.0309	NA	0.008786242	0.000116513	0.007156453	0.000319414	138884.312	0	0.5376	0.7424	0.2392	0.9012	-4	-2.636442895	0	-0.813975738	0	1.491169616	0	-0.919678261	-0.483570879	-0.469581417	0.529863772	2.184263706	0	2.43e-08	6.08e-12	9.83e-05	Diet., Cons., Ind.	1	TRUE
DTXSID0021383	79-01-6	Trichloroethylene	0	0	0.754	NA	NA	0.00924	NA	0.008653578	3.11e-05	0.00711339	0.000275365	196412.0776	0	0.47	0.7488	0.3028	0.848	-4	-4	0.811666108	0	0	1.153905378	0	-0.9351635	-1.218469778	-0.475194454	0.391147298	2.286858527	0	3.4e-07	7.82e-12	0.003401469	Cons., Ind.	1	TRUE
DTXSID0021385	133-07-3	Folpet	0	0	3.53e-05	NA	NA	3.8e-05	0.041	0.019992632	3.48e-05	0.007111414	0.000102358	31.05547626	0	0.7646	0.5338	0.8938	0.136	-4	-4	-2.196157288	0	0	-0.380894415	-0.087449982	-0.082860443	-1.156792375	-0.475452882	-0.53395663	-0.304019446	0	1.45e-06	1.08e-08	0.000140678	Diet., Cons., Pest.	1	TRUE
DTXSID0021387	93-72-1	"2-(2,4,5-Trichlorophenoxy)propionic acid"	NA	NA	NA	NA	NA	1.74e-05	NA	0.020225286	0.000534012	0.007284071	0.000182574	31.05547626	0	0.2712	0.2508	0.8382	0.3502	0	0	0	0	0	-0.599117872	0	-0.071084596	0.363601467	-0.453143264	0.006995331	-0.304019446	0	2.75e-07	1.1e-08	0.000215645	Pesticide	1	TRUE
DTXSID0021389	52-68-6	Trichlorfon	0	0	0.00946	NA	NA	0.000247	0.00147	0.016380761	0.000133219	0.010727655	0.000123239	31.05547626	0	0	1	1	0	-4	-4	-0.509315298	0	0	0.14203837	-1.172780894	-0.285665003	-0.409007749	-0.093108129	-0.360408328	-0.304019446	0	1.61e-07	4.1e-09	9.47e-06	Cons., Pest.	1	TRUE
DTXSID00214084	64039-88-9	Nicafenine	NA	NA	NA	NA	NA	NA	NA	NA	NA	NA	NA	31.05547626	0	0.1238	0.2462	0.3466	0.1668	0	0	0	0	0	0	0	0	0	0	0	-0.304019446	0	1.36e-07	3.97e-09	NA	Unknown	0	NA
DTXSID0021410	6138-79-0	Triprolidine hydrochloride monohydrate	NA	NA	NA	NA	NA	6.01e-05	NA	0.032479989	3.22e-05	0.00722033	8.74e-05	31.05547626	0	0.1314	0.4566	0.1538	0.0664	0	0	0	0	0	-0.252822776	0	0.41104136	-1.198717377	-0.461317344	-0.681520294	-0.304019446	0	4.47e-07	5.17e-09	NA	Unknown	0	NA
DTXSID0021412	38571-73-2	"Tris-1,2,3-(chloromethoxy)propane"	NA	NA	NA	NA	NA	NA	NA	NA	NA	NA	NA	31.05547626	0	0.3968	0.6414	0.4684	0.7118	0	0	0	0	0	0	0	0	0	0	0	-0.304019446	0	2.6e-06	8.6e-09	0.000224905	Cons., Ind.	1	TRUE
DTXSID00214120	64047-34-3	"Acetic acid, bis(p-chlorophenyl)-, sodium salt"	NA	NA	NA	NA	NA	NA	NA	NA	NA	NA	NA	31.05547626	0	0.2558	0.2972	0.6176	0.2708	0	0	0	0	0	0	0	0	0	0	0	-0.304019446	0	1.62e-07	7.28e-09	6.47e-05	Pesticide	1	TRUE
DTXSID0021414	78-42-2	Tris(2-ethylhexyl) phosphate	NA	NA	0	NA	NA	0.000313	NA	0.020550439	0.000251222	0.001381805	1.44e-05	3928.241552	0	0.3962	0.7324	0.3586	0.8132	0	0	-5	0	0	0.208198273	0	-0.054851879	-0.056019634	-1.999079485	-2.364623224	1.128797694	0	1.03e-05	3.2e-09	15.64033316	Cons., Ind.	1	TRUE
DTXSID0021416	75104-43-7	Trp-P-1 acetate	NA	NA	NA	NA	NA	NA	NA	NA	NA	NA	NA	31.05547626	0	0.0846	0.3144	0.3132	0.3966	0	0	0	0	0	0	0	0	0	0	0	-0.304019446	0	1.51e-07	4.18e-09	NA	Unknown	0	NA
DTXSID0021418	54-12-6	dl-Tryptophan	NA	NA	NA	NA	NA	0.0024	NA	0.058708196	8.27e-05	0.077465717	0.000157629	31.05547626	0	0.6516	0.4066	0.2758	0.1594	0	0	0	0	0	0.777288846	0	1.013537947	-0.674470602	1.745509387	-0.130337009	-0.304019446	0	8.7e-07	9.04e-09	0.000652532	Dietary	1	TRUE
DTXSID0021468	55380-34-2	"1,4-Dinitroso-2,6-dimethylpiperazine"	NA	NA	NA	NA	NA	NA	NA	NA	NA	NA	NA	31.05547626	0	0.4492	0.5212	0.484	0.6002	0	0	0	0	0	0	0	0	0	0	0	-0.304019446	0	9.02e-07	5.69e-09	0.00030083	Cons., Ind.	1	TRUE
DTXSID00214746	645-12-5	5-Nitro-2-furoic acid	NA	NA	NA	NA	NA	NA	NA	NA	NA	NA	NA	31.05547626	0	0.38	0.4068	0.409	0.6382	0	0	0	0	0	0	0	0	0	0	0	-0.304019446	0	2.65e-07	4.37e-09	0.000102614	Industrial	1	TRUE
DTXSID00214781	12/3/6451	"(2,2'-Bianthra(2,1-d)thiazole)-6,6',11,11'-tetraone"	NA	NA	NA	NA	NA	NA	NA	NA	NA	NA	NA	31.05547626	0	0.4216	0.305	0.2448	0.7592	0	0	0	0	0	0	0	0	0	0	0	-0.304019446	0	1.26e-07	3.57e-09	7.47e-05	Industrial	1	TRUE
DTXSID00214802	64532-95-2	"Phenol, 2-(1-methylethyl)-, phosphate (3:1)"	NA	NA	NA	NA	NA	NA	NA	NA	NA	NA	NA	31.05547626	0	0.5278	0.457	0.3236	0.71	0	0	0	0	0	0	0	0	0	0	0	-0.304019446	0	9.93e-07	4.11e-09	0.000213596	Diet., Ind.	1	TRUE
DTXSID00214847	646-05-9	1-Penten-3-yne	NA	NA	NA	NA	NA	NA	NA	NA	NA	NA	NA	31.05547626	0	0.8098	0.676	0.1916	0.928	0	0	0	0	0	0	0	0	0	0	0	-0.304019446	0	4.81e-06	1.3e-08	0.000309272	Diet., Cons., Ind.	1	TRUE
DTXSID0021541	74-87-3	Chloromethane	0	0	0.000311	NA	NA	0.291	9.34e-06	0.01312014	9.6e-05	0.007143513	0.000893219	2777686.24	0	0.5744	0.6166	0.3816	0.8342	-4	-4	-1.53966425	0	0	2.117684461	-2.822379771	-0.511576716	-0.591109541	-0.471264483	1.491163887	3.071078586	0	1.54e-07	4.27e-12	0.001780931	Diet., Cons., Ind.	1	TRUE
DTXSID0021543	111-85-3	1-Chlorooctane	NA	NA	0	NA	NA	8.49e-07	NA	0.009755396	7.34e-05	0.007390122	0.000240172	878.3815143	0	0.1978	0.8376	0.1658	0.9548	0	0	-5	0	0	-1.442873688	0	-0.813181501	-0.740941719	-0.439700804	0.263319205	0.685390254	0	2.41e-05	4.34e-08	0.014773149	Cons., Ind.	1	TRUE
DTXSID0021545	598-78-7	2-Chloropropanoic acid	NA	NA	NA	NA	NA	2.79e-07	NA	0.008459316	6.47e-05	0.013820026	0.000341038	31.05547626	0	0.4306	0.485	0.5916	0.7014	0	0	0	0	0	-1.753774273	0	-0.958272269	-0.810802034	0.142454762	0.59109882	-0.304019446	0	7.05e-06	1.28e-08	0.00606379	Pest., Ind.	1	TRUE
DTXSID00215455	65138-76-3	Ammonium dodecyl hydrogen phosphate	NA	NA	NA	NA	NA	NA	NA	NA	NA	NA	NA	31.05547626	0	0.5864	0.4798	0.4888	0.7668	0	0	0	0	0	0	0	0	0	0	0	-0.304019446	0	1.32e-06	5.64e-09	0.000199821	Diet., Ind.	1	TRUE
DTXSID0021547	78-95-5	1-Chloropropan-2-one	NA	NA	NA	NA	NA	2.36e-06	NA	0.009668643	3.84e-05	0.007363211	0.000417297	138884.312	0	0.3356	0.6472	0.4042	0.8312	0	0	0	0	0	-1.157253566	0	-0.822273166	-1.101878683	-0.443093518	0.779746538	2.184263706	0	6.84e-05	7.77e-09	1.520914151	Cons., Ind.	1	TRUE
DTXSID0021549	4471-47-0	Cyanoformaldehyde	NA	NA	NA	NA	NA	NA	NA	NA	NA	NA	NA	31.05547626	0	0.4502	0.4192	0.518	0.7392	0	0	0	0	0	0	0	0	0	0	0	-0.304019446	0	1.09e-06	8.94e-09	0.000237375	Pest., Ind.	1	TRUE
DTXSID00215536	65235-31-6	4-((2-Hydroxyethyl)amino)-3-nitrophenol	NA	NA	NA	NA	NA	NA	NA	NA	NA	NA	NA	31.05547626	0	0.1012	0.4632	0.4368	0.4134	0	0	0	0	0	0	0	0	0	0	0	-0.304019446	0	3.74e-07	4.32e-09	NA	Unknown	0	NA
DTXSID00215596	65272-39-1	Hydrocortisone mixture with urea	NA	NA	NA	NA	NA	NA	NA	NA	NA	NA	NA	31.05547626	0	0.075	0.397	0.1762	0.0086	0	0	0	0	0	0	0	0	0	0	0	-0.304019446	0	2.27e-07	4.1e-09	NA	Unknown	0	NA
DTXSID00215612	65277-68-1	"Alanine, 3-phenyl-N-(phenylacetyl)-, potassium salt, L-"	NA	NA	NA	NA	NA	NA	NA	NA	NA	NA	NA	31.05547626	0	0.1582	0.2824	0.3162	0.253	0	0	0	0	0	0	0	0	0	0	0	-0.304019446	0	1.42e-07	3.44e-09	NA	Unknown	0	NA
DTXSID0021595	2363-71-5	Heneicosanoic acid	NA	NA	NA	NA	NA	NA	NA	NA	NA	NA	NA	31.05547626	0	0.7866	0.7582	0.3952	0.8648	0	0	0	0	0	0	0	0	0	0	0	-0.304019446	0	8.67e-06	1.78e-08	0.000292757	Diet., Cons., Ind.	1	TRUE
DTXSID0021597	111-71-7	Heptanal	NA	NA	0	NA	NA	0.000425	NA	0.009331915	2.21e-05	0.007225328	0.000320839	87838.15143	0	0.9428	0.9522	0.197	0.9424	0	0	-5	0	0	0.29365485	0	-0.858352156	-1.409438755	-0.460673729	0.534025164	2.048640729	0	0.000129235	1.88e-07	0.095415521	Diet., Cons., Ind.	1	TRUE
DTXSID0021599	629-08-3	Heptanenitrile	NA	NA	NA	NA	NA	2.64e-07	NA	0.009346715	3.3e-05	0.007507576	0.000332477	31.05547626	0	0.417	0.8528	0.3038	0.8556	0	0	0	0	0	-1.769213226	0	-0.856739251	-1.186038655	-0.425036226	0.567331813	-0.304019446	0	9.35e-05	1.36e-07	0.017159583	Cons., Ind.	1	TRUE
DTXSID00216028	65845-61-6	"Cyclohexylamine, N-methyl-, hydrochloride"	NA	NA	NA	NA	NA	NA	NA	NA	NA	NA	NA	31.05547626	0	0.4936	0.7958	0.3516	0.7876	0	0	0	0	0	0	0	0	0	0	0	-0.304019446	0	5.75e-06	2.15e-08	0.000268258	Cons., Ind.	1	TRUE
DTXSID0021620	625-28-5	Isovaleronitrile	NA	NA	NA	NA	NA	3.09e-07	NA	0.010710207	3.79e-05	0.007558214	0.00047746	31.05547626	0	0.402	0.8102	0.363	0.8358	0	0	0	0	0	-1.725241952	0	-0.718142052	-1.108743024	-0.418784502	0.905647194	-0.304019446	0	6.04e-05	4.18e-08	0.023387095	Cons., Ind.	1	TRUE
DTXSID00216205	66-97-7	Psoralen	NA	NA	NA	NA	NA	NA	NA	NA	NA	NA	NA	31.05547626	0	0.3192	0.4912	0.3926	0.4774	0	0	0	0	0	0	0	0	0	0	0	-0.304019446	0	5.11e-07	7.62e-09	NA	Unknown	0	NA
DTXSID0021622	4505-54-8	"3-Methyl-1,2,4-cyclopentanetrione"	NA	NA	NA	NA	NA	NA	NA	NA	NA	NA	NA	31.05547626	0	0.5262	0.6074	0.3928	0.7532	0	0	0	0	0	0	0	0	0	0	0	-0.304019446	0	2.03e-06	5.94e-09	0.000219868	Diet., Cons., Ind.	1	TRUE
DTXSID0021626	536-60-7	4-Isopropylbenzyl alcohol	NA	NA	NA	NA	NA	1.95e-06	NA	0.064329031	6.21e-05	0.078903626	0.000230358	31.05547626	0	0.807	0.7756	0.3442	0.7522	0	0	0	0	0	-1.210567126	0	1.10659782	-0.833674057	1.762613644	0.224320482	-0.304019446	0	4.07e-05	8.67e-08	0.022681742	Diet., Cons., Ind.	1	TRUE
DTXSID0021628	78-98-8	Methyl glyoxal	NA	NA	NA	NA	NA	NA	NA	NA	NA	NA	NA	31.05547626	0	0.6732	0.529	0.3864	0.8276	0	0	0	0	0	0	0	0	0	0	0	-0.304019446	0	1.47e-06	8.92e-09	0.000290679	Diet., Cons., Ind.	1	TRUE
DTXSID00216381	66203-00-7	Carocainide	NA	NA	NA	NA	NA	NA	NA	NA	NA	NA	NA	31.05547626	0	0.0852	0.2978	0.2056	0.2112	0	0	0	0	0	0	0	0	0	0	0	-0.304019446	0	1.1e-07	3.38e-09	NA	Unknown	0	NA
DTXSID0021672	545-06-2	Trichloroacetonitrile	NA	NA	NA	NA	NA	5.98e-07	NA	0.007838279	6.28e-05	0.008144204	0.000254502	62.11095252	0	0.1738	0.6408	0.4368	0.8008	0	0	0	0	0	-1.540785441	0	-1.035879121	-0.827199254	-0.34933997	0.31749725	-0.098829804	0	2.46e-05	2.99e-08	0.007881647	Cons., Ind.	1	TRUE
DTXSID0021676	88552-47-0	"2,2,4-Trichloro-1,3-cyclopentenedione"	NA	NA	NA	NA	NA	NA	NA	NA	NA	NA	NA	31.05547626	0	0.3718	0.4476	0.5444	0.5502	0	0	0	0	0	0	0	0	0	0	0	-0.304019446	0	4.36e-07	5.64e-09	0.000162147	Pest., Ind.	1	TRUE
DTXSID0021678	NOCAS_21678	"5,5,5-Trichloro-4-oxopentanoic acid"	NA	NA	NA	NA	NA	NA	NA	NA	NA	NA	NA	31.05547626	0	0.332	0.4314	0.5906	0.474	0	0	0	0	0	0	0	0	0	0	0	-0.304019446	0	5.1e-07	7.16e-09	0.000200601	Pesticide	1	TRUE
DTXSID00216826	66652-06-0	Sulfamonomethoxine monohydrate	NA	NA	NA	NA	NA	NA	NA	NA	NA	NA	NA	31.05547626	0	0.0232	0.2042	0.4308	0.0814	0	0	0	0	0	0	0	0	0	0	0	-0.304019446	0	1.15e-07	3.92e-09	NA	Unknown	0	NA
DTXSID00216907	66788-41-8	Tinofedrine	NA	NA	NA	NA	NA	NA	NA	NA	NA	NA	NA	31.05547626	0	0.2802	0.38	0.2832	0.355	0	0	0	0	0	0	0	0	0	0	0	-0.304019446	0	2.01e-07	4.46e-09	NA	Unknown	0	NA
DTXSID0021701	56348-39-1	"4,9-Dithiadodecane"	NA	NA	NA	NA	NA	NA	NA	NA	NA	NA	NA	31.05547626	0	0.8418	0.7128	0.3188	0.878	0	0	0	0	0	0	0	0	0	0	0	-0.304019446	0	6.4e-06	1.86e-08	0.000390146	Diet., Cons., Ind.	1	TRUE
DTXSID0021703	31638-89-8	Tris(m-nitrophenyl)phosphine oxide	NA	NA	NA	NA	NA	NA	NA	NA	NA	NA	NA	31.05547626	0	0.1494	0.2688	0.2954	0.6374	0	0	0	0	0	0	0	0	0	0	0	-0.304019446	0	1.06e-07	3.97e-09	5.99e-05	Industrial	1	TRUE
DTXSID0021709	55-21-0	Benzamide	NA	NA	NA	NA	NA	9.93e-06	NA	0.035413184	6.68e-05	0.105664609	0.000299842	31.05547626	0	0.547	0.3954	0.4538	0.6302	0	0	0	0	0	-0.755821443	0	0.499041037	-0.792910897	2.034213147	0.47075414	-0.304019446	0	1.44e-06	1.12e-08	0.001112227	Diet., Ind.	1	TRUE
DTXSID00217196	67-95-8	Quingestrone	NA	NA	NA	NA	NA	NA	NA	NA	NA	NA	NA	31.05547626	0	0.2144	0.4636	0.3174	0.293	0	0	0	0	0	0	0	0	0	0	0	-0.304019446	0	3.44e-07	5.18e-09	NA	Unknown	0	NA
DTXSID00217419	6712-79-4	"Pinocarveol, cis-(+/-)-"	NA	NA	NA	NA	NA	NA	NA	NA	NA	NA	NA	31.05547626	0	0.454	0.9004	0.4356	0.7564	0	0	0	0	0	0	0	0	0	0	0	-0.304019446	0	6.76e-06	2.29e-08	0.000411169	Cons., Ind.	1	TRUE
DTXSID0021751	75-89-8	"2,2,2-Trifluoroethanol"	NA	NA	NA	NA	NA	1.76e-05	NA	0.008903288	5.76e-05	0.00734034	0.000385353	138884.312	0	0.3438	0.5488	0.3826	0.829	0	0	0	0	0	-0.595924992	0	-0.906209035	-0.875127764	-0.445986758	0.705300418	2.184263706	0	1.63e-05	3.56e-09	0.530154303	Cons., Ind.	1	TRUE
DTXSID0021755	77-74-7	3-Methyl-3-pentanol	NA	NA	NA	NA	NA	NA	NA	NA	NA	NA	NA	31.05547626	0	0.8774	0.7788	0.4168	0.801	0	0	0	0	0	0	0	0	0	0	0	-0.304019446	0	8.54e-06	1.59e-08	0.000574369	Diet., Cons., Ind.	1	TRUE
DTXSID0021757	78-27-3	1-Ethynylcyclohexanol	NA	NA	NA	0.041995486	NA	2.44e-07	NA	0.008561072	7.74e-05	0.011245737	0.000297232	138884.312	0	0.7962	0.475	0.3704	0.8424	0	0	0	0.211471978	0	-1.791222552	0	-0.946102288	-0.711515234	-0.049245509	0.462579797	2.184263706	0	0.000879717	2.06e-08	34.6503152	Diet., Ind.	1	TRUE
DTXSID0021759	78-83-1	2-Methyl-1-propanol	0	0	0.0341	0.045970283	NA	0.00334	0.013	0.011112741	3.82e-05	0.008045197	0.000549884	196412.0776	0	0.9444	0.7804	0.6124	0.5808	-4	-4	-0.122455637	0.269389667	0	0.869622517	-0.462005194	-0.68058998	-1.104146225	-0.360715013	1.037666946	2.286858527	0	1.79e-05	6.68e-09	0.031447945	All Four	1	TRUE
DTXSID00217656	67293-88-3	"Morphinan-3,6-alpha-diol, 7,8-didehydro-4,5-alpha-epoxy-17-trideuteriomethyl-"	NA	NA	NA	NA	NA	NA	NA	NA	NA	NA	NA	31.05547626	0	0.4314	0.2924	0.1406	0.1956	0	0	0	0	0	0	0	0	0	0	0	-0.304019446	0	1.86e-07	5.36e-09	NA	Unknown	0	NA
DTXSID00218087	6785-23-5	n-Undecylcyclopentane	NA	NA	NA	NA	NA	NA	NA	NA	NA	NA	NA	31.05547626	0	0.4814	0.8268	0.2478	0.8802	0	0	0	0	0	0	0	0	0	0	0	-0.304019446	0	5.29e-06	1.73e-08	0.000332031	Cons., Ind.	1	TRUE
DTXSID0021830	99-03-6	3-Aminoacetophenone	NA	NA	NA	NA	NA	NA	NA	NA	NA	NA	NA	31.05547626	0	0.6514	0.6792	0.363	0.7294	0	0	0	0	0	0	0	0	0	0	0	-0.304019446	0	3.65e-06	1.3e-08	0.000410371	Diet., Cons., Ind.	1	TRUE
DTXSID0021832	99-97-8	"N,N,4-Trimethylaniline"	0	NA	0	NA	NA	8.64e-05	1.13e-05	0.008423006	2.25e-05	0.007100603	0.000260208	277.768624	0	0.6318	0.8856	0.1844	0.8632	-4	0	-5	0	0	-0.151416222	-2.760260638	-0.962650483	-1.398316337	-0.476867755	0.338223154	0.344577636	0	2.5e-06	6.02e-09	0.001130136	Diet., Cons., Ind.	1	TRUE
DTXSID0021834	100-02-7	4-Nitrophenol	NA	NA	NA	NA	NA	5.45e-07	NA	0.086604311	0.000129402	0.088087886	0.000252873	31.05547626	0	0.2454	0.5002	0.401	0.8166	0	0	0	0	0	-1.56671273	0	1.409231334	-0.425188352	1.865013814	0.311492619	-0.304019446	0	1.12e-05	1.35e-08	0.010912306	Cons., Ind.	1	TRUE
DTXSID0021836	100-25-4	"1,4-Dinitrobenzene"	NA	NA	NA	NA	NA	NA	NA	NA	NA	NA	NA	31.05547626	0	0.1654	0.5166	0.6562	0.5148	0	0	0	0	0	0	0	0	0	0	0	-0.304019446	0	8.67e-07	9.86e-09	0.00018848	Cons., Pest., Ind.	1	TRUE
DTXSID00218461	68307-81-3	Trioxifene mesylate	NA	NA	NA	NA	NA	NA	NA	NA	NA	NA	NA	31.05547626	0	0.1518	0.3536	0.1676	0.263	0	0	0	0	0	0	0	0	0	0	0	-0.304019446	0	1.7e-07	5.49e-09	NA	Unknown	0	NA
DTXSID00218643	6851-93-0	Ethanethial	NA	NA	NA	NA	NA	NA	NA	NA	NA	NA	NA	31.05547626	0	0.6944	0.5824	0.3872	0.7918	0	0	0	0	0	0	0	0	0	0	0	-0.304019446	0	2.09e-06	9.66e-09	0.000249424	Diet., Cons., Ind.	1	TRUE
DTXSID00218668	68564-88-5	11-(Heptylamino)undecanoic acid	NA	NA	NA	0.029167637	NA	NA	NA	NA	NA	NA	NA	31.05547626	0	0.8322	0.6286	0.512	0.7198	0	0	0	-0.021972978	0	0	0	0	0	0	0	-0.304019446	0	4.65e-06	1.67e-08	0.000600738	All Four	1	TRUE
DTXSID0021886	107-45-9	"2,4,4-Trimethyl-2-pentanamine"	NA	NA	NA	NA	NA	0.00185	NA	0.008886238	7.07e-05	0.007800829	0.000282774	138884.312	0	0.5194	0.8078	0.2374	0.88	0	0	0	0	0	0.704572526	0	-0.908160045	-0.761680932	-0.389401042	0.415966	2.184263706	0	1.2e-05	2.18e-09	0.062162586	Diet., Cons., Ind.	1	TRUE
DTXSID0021888	107-87-9	2-Pentanone	0	0	NA	NA	NA	0.000489	NA	0.010269554	2.9e-05	0.007227505	0.000457756	27776.8624	0	0.802	0.9242	0.2648	0.9274	-4	-4	0	0	0	0.332843563	0	-0.760903837	-1.256592845	-0.46039364	0.866252096	1.707828111	0	6.43e-07	8.4e-10	0.000968838	Diet., Cons., Ind.	1	TRUE
DTXSID00219099	6903-65-7	"2,4'-Dichlorodiphenyl ether"	NA	NA	NA	NA	NA	NA	NA	NA	NA	NA	NA	31.05547626	0	0.215	0.3302	0.5528	0.6314	0	0	0	0	0	0	0	0	0	0	0	-0.304019446	0	1.55e-07	5.74e-09	0.000102202	Pest., Ind.	1	TRUE
DTXSID00219115	69049-74-7	Nedocromil sodium	NA	NA	NA	NA	NA	NA	NA	NA	NA	NA	NA	31.05547626	0	0.061	0.3412	0.1996	0.1264	0	0	0	0	0	0	0	0	0	0	0	-0.304019446	0	1.32e-07	3.79e-09	NA	Unknown	0	NA
DTXSID0021913	110-06-5	t-Butyl disulfide	NA	NA	NA	NA	NA	NA	NA	NA	NA	NA	NA	31.05547626	0	0.8178	0.7644	0.2106	0.9374	0	0	0	0	0	0	0	0	0	0	0	-0.304019446	0	6.46e-06	1.73e-08	0.000282642	Diet., Cons., Ind.	1	TRUE
DTXSID0021915	110-40-7	Diethyl decanedioate	NA	NA	NA	NA	NA	2.71e-06	NA	0.047748716	0.000169503	0.024482714	0.000118677	31.05547626	0	0.728	0.7602	0.366	0.8786	0	0	0	0	0	-1.118619775	0	0.803231195	-0.27497084	0.674273322	-0.395665979	-0.304019446	0	0.000104531	9.11e-08	0.049216563	Diet., Cons., Ind.	1	TRUE
DTXSID00219155	691-24-7	Di-tert-butylcarbodiimide	NA	NA	NA	NA	NA	NA	NA	NA	NA	NA	NA	31.05547626	0	0.5256	0.7452	0.2838	0.854	0	0	0	0	0	0	0	0	0	0	0	-0.304019446	0	3.89e-06	1.05e-08	0.000190829	Diet., Cons., Ind.	1	TRUE
DTXSID0021917	110-54-3	n-Hexane	0	4.52e-06	3.73	0.059953237	NA	0.0442	0.0963	0.013425806	4.04e-05	0.007103822	0.000468011	2777686.24	0	0.869	0.5424	0.335	0.8636	-4	-0.611019772	1.294030797	0.439473363	0	1.591176723	0.190997666	-0.488136388	-1.072320961	-0.476446215	0.886963233	3.071078586	0	5.52e-06	1.72e-10	1.111162965	Diet., Cons., Ind.	1	TRUE
DTXSID0021919	110-58-7	Pentan-1-amine	NA	NA	NA	NA	NA	NA	NA	NA	NA	NA	NA	138884.312	0	0.7536	0.7326	0.229	0.934	0	0	0	0	0	0	0	0	0	0	0	2.184263706	0	9.84e-05	2.01e-09	1.137484773	Diet., Cons., Ind.	1	TRUE
DTXSID00219231	692-29-5	Succinic semialdehyde	NA	NA	NA	NA	NA	NA	NA	NA	NA	NA	NA	31.05547626	0	0.6126	0.6954	0.3264	0.8482	0	0	0	0	0	0	0	0	0	0	0	-0.304019446	0	4.69e-06	1.55e-08	0.000393608	Diet., Cons., Ind.	1	TRUE
DTXSID00219453	69365-67-9	Fenoctimine sulfate anhydrous	NA	NA	NA	NA	NA	NA	NA	NA	NA	NA	NA	31.05547626	0	0.4276	0.3046	0.369	0.3664	0	0	0	0	0	0	0	0	0	0	0	-0.304019446	0	2.07e-07	6.14e-09	NA	Unknown	0	NA
DTXSID00219579	6942-99-0	"2,4-Dibromo-1,3,5-trimethylbenzene"	NA	NA	NA	NA	NA	NA	NA	NA	NA	NA	NA	31.05547626	0	0.2436	0.4314	0.472	0.71	0	0	0	0	0	0	0	0	0	0	0	-0.304019446	0	2.97e-07	7.46e-09	0.000123221	Industrial	1	TRUE
DTXSID0021961	119-61-9	Benzophenone	0.008636383	NA	0.354	0.018793672	NA	0.000447	2.05	0.072486847	2.43e-05	0.007696276	0.000178865	3928.241552	0	0.7726	0.8	0.6952	0.3902	0.214332161	0	0.58354481	-0.303475384	0	0.307754693	1.188224437	1.228118066	-1.356791304	-0.401950003	-0.012188724	1.128797694	0	0.000309124	1.26e-07	0.235930288	Diet., Cons., Pest.	1	TRUE
DTXSID0021963	120-21-8	4-(Diethylamino)benzaldehyde	NA	NA	NA	NA	NA	NA	NA	NA	NA	NA	NA	31.05547626	0	0.307	0.7272	0.2222	0.8388	0	0	0	0	0	0	0	0	0	0	0	-0.304019446	0	2.34e-06	9.47e-09	0.000142632	Cons., Ind.	1	TRUE
DTXSID0021965	120-82-1	"1,2,4-Trichlorobenzene"	NA	NA	NA	NA	NA	0.000375	NA	0.006656594	0.000216048	0.007142757	0.000179812	27776.8624	0	0	0	1	0	0	0	0	0	0	0.258687527	0	-1.202200554	-0.139953925	-0.47136298	-0.007252464	1.707828111	0	2.03e-06	2e-07	1.85e-05	Pesticide	1	TRUE
DTXSID0021969	121-33-5	4-Hydroxy-3-methoxybenzaldehyde	0	NA	0.00188	NA	NA	0.000983	0.0538	0.082090958	7.15e-05	0.062969434	0.000226368	3928.241552	0	0.8118	0.67	0.5288	0.695	-4	0	-0.99681794	0	0	0.527915488	0.001149325	1.354756512	-0.75522077	1.552826605	0.207984825	1.128797694	0	4.03e-06	3.18e-09	0.002597371	All Four	1	TRUE
DTXSID00219716	6949-73-1	2-Hydroxyfluoren-9-one	NA	NA	NA	NA	NA	NA	NA	NA	NA	NA	NA	31.05547626	0	0.3544	0.4736	0.406	0.519	0	0	0	0	0	0	0	0	0	0	0	-0.304019446	0	7.62e-07	8.08e-09	0.000233951	Industrial	1	TRUE
DTXSID00219771	6952-59-6	"Benzonitrile, m-bromo-"	NA	NA	NA	NA	NA	NA	NA	NA	NA	NA	NA	31.05547626	0	0.2206	0.4576	0.495	0.773	0	0	0	0	0	0	0	0	0	0	0	-0.304019446	0	4.51e-07	5.2e-09	0.000116045	Industrial	1	TRUE
DTXSID0022012	150-19-6	3-Methoxyphenol	NA	NA	NA	NA	NA	NA	NA	NA	NA	NA	NA	31.05547626	0	0.8682	0.8306	0.4034	0.8384	0	0	0	0	0	0	0	0	0	0	0	-0.304019446	0	8.88e-06	2.54e-08	0.000435634	Diet., Cons., Ind.	1	TRUE
DTXSID0022014	150-78-7	Hydroquinone dimethyl ether	NA	NA	NA	NA	NA	2.05e-06	NA	0.05702082	2.46e-05	0.007464299	0.000255218	31.05547626	0	0.914	0.7428	0.6694	0.5242	0	0	0	0	0	-1.196595517	0	0.98385573	-1.348914941	-0.430412614	0.320120178	-0.304019446	0	6.3e-05	6.61e-08	0.047335187	All Four	1	TRUE
DTXSID0022016	280-57-9	"1,4-Diazabicyclo[2.2.2]octane"	NA	NA	NA	0.06420457	NA	0.000269	NA	0.007836093	8.92e-05	0.007336986	0.00033801	3928.241552	0	0.7336	0.6606	0.4094	0.7716	0	0	0	0.483350174	0	0.165875406	0	-1.036163015	-0.63237248	-0.446411769	0.58276275	1.128797694	0	2.69e-05	2.9e-08	0.01239292	Diet., Cons., Ind.	1	TRUE
DTXSID0022018	298-04-4	Disulfoton	0	1.26e-05	NA	NA	0.023	3.78e-05	NA	0.043697384	0.000182892	0.015649652	0.000129972	31.05547626	0	0	0	1	0	-4	-0.171785015	0	0	-0.112595422	-0.382368688	0	0.712988346	-0.232664326	0.258081491	-0.310680765	-0.304019446	0	2.24e-07	7.86e-08	6.71e-07	Pesticide	1	TRUE
DTXSID00220261	700-38-9	6-Nitro-m-cresol	NA	NA	NA	NA	NA	NA	NA	NA	NA	NA	NA	31.05547626	0	0.2972	0.725	0.3968	0.798	0	0	0	0	0	0	0	0	0	0	0	-0.304019446	0	2.48e-06	9.95e-09	0.000210659	Cons., Ind.	1	TRUE
DTXSID0022060	552-89-6	2-Nitrobenzaldehyde	NA	NA	NA	NA	NA	1.77e-07	NA	0.07959173	9.71e-05	0.023226093	0.000237359	31.05547626	0	0.2578	0.6968	0.3308	0.8576	0	0	0	0	0	-1.880906759	0	1.32328826	-0.584891994	0.625270773	0.252308294	-0.304019446	0	5.5e-05	5.08e-08	0.017931218	Cons., Ind.	1	TRUE
DTXSID0022062	563-80-4	3-Methyl-2-butanone	NA	NA	NA	NA	NA	8.22e-05	NA	0.010331499	3.02e-05	0.007242752	0.000455303	138884.312	0	0.731	0.878	0.5642	0.6206	0	0	0	0	0	-0.165338089	0	-0.754782949	-1.234934726	-0.458433693	0.861227722	2.184263706	0	0.000390486	4.48e-08	0.977076909	All Four	1	TRUE
DTXSID0022064	583-53-9	"1,2-Dibromobenzene"	NA	NA	NA	NA	NA	NA	NA	NA	NA	NA	NA	31.05547626	0	0.2518	0.5426	0.4626	0.7834	0	0	0	0	0	0	0	0	0	0	0	-0.304019446	0	1.02e-06	6.86e-09	0.000150974	Cons., Ind.	1	TRUE
DTXSID0022066	589-16-2	4-Ethylaniline	NA	NA	NA	NA	NA	NA	NA	NA	NA	NA	NA	31.05547626	0	0.364	0.7942	0.3412	0.795	0	0	0	0	0	0	0	0	0	0	0	-0.304019446	0	4.09e-06	1.15e-08	0.000279062	Cons., Ind.	1	TRUE
DTXSID0022068	591-78-6	2-Hexanone	NA	NA	NA	NA	NA	NA	NA	NA	NA	NA	NA	31.05547626	0	0.9162	0.9542	0.2616	0.93	0	0	0	0	0	0	0	0	0	0	0	-0.304019446	0	1.35e-05	1.79e-07	0.000353441	Diet., Cons., Ind.	1	TRUE
DTXSID00220701	70439-96-2	"2,3,5,6-Tetrachloroanisidine"	NA	NA	NA	NA	NA	NA	NA	NA	NA	NA	NA	31.05547626	0	0.3122	0.2958	0.7752	0.3682	0	0	0	0	0	0	0	0	0	0	0	-0.304019446	0	2.11e-07	7.76e-09	0.000191774	Pesticide	1	TRUE
DTXSID00220963	70696-66-1	Napirimus	NA	NA	NA	NA	NA	NA	NA	NA	NA	NA	NA	31.05547626	0	0.2352	0.3658	0.239	0.2998	0	0	0	0	0	0	0	0	0	0	0	-0.304019446	0	1.75e-07	4.17e-09	NA	Unknown	0	NA
DTXSID00220983	70724-25-3	Carbazeran	NA	NA	NA	NA	NA	NA	NA	NA	NA	NA	NA	31.05547626	0	0.1186	0.2036	0.3058	0.2326	0	0	0	0	0	0	0	0	0	0	0	-0.304019446	0	1.11e-07	3.87e-09	NA	Unknown	0	NA
DTXSID00221091	7085-44-1	Chlorothiazide sodium [USAN:USP]	NA	NA	NA	NA	NA	NA	NA	NA	NA	NA	NA	31.05547626	0	0.1878	0.269	0.3854	0.1426	0	0	0	0	0	0	0	0	0	0	0	-0.304019446	0	1.47e-07	5.34e-09	NA	Unknown	0	NA
DTXSID00221137	70904-57-3	D-Kyotorphin	NA	NA	NA	NA	NA	NA	NA	NA	NA	NA	NA	31.05547626	0	0.2586	0.3376	0.2606	0.139	0	0	0	0	0	0	0	0	0	0	0	-0.304019446	0	1.85e-07	4.51e-09	NA	Unknown	0	NA
DTXSID00221233	71002-09-0	Pirazolac	NA	NA	NA	NA	NA	NA	NA	NA	NA	NA	NA	31.05547626	0	0.0926	0.2604	0.487	0.0242	0	0	0	0	0	0	0	0	0	0	0	-0.304019446	0	1.39e-07	5.43e-09	NA	Unknown	0	NA
DTXSID00221238	7101-46-4	Tetraammonium (1-hydroxyethylidene)bisphosphonate	NA	NA	NA	NA	NA	NA	NA	NA	NA	NA	NA	31.05547626	0	0.5408	0.2412	0.118	0.9572	0	0	0	0	0	0	0	0	0	0	0	-0.304019446	0	1.38e-07	4.04e-09	4.66e-05	Diet., Ind.	1	TRUE
DTXSID00221394	712-09-4	Methoxytryptophol	NA	NA	NA	NA	NA	NA	NA	NA	NA	NA	NA	31.05547626	0	0.2662	0.4612	0.485	0.4672	0	0	0	0	0	0	0	0	0	0	0	-0.304019446	0	4.5e-07	6.26e-09	NA	Unknown	0	NA
DTXSID00221399	712-74-3	"1,2,4,5-Tetracyanobenzene"	NA	NA	NA	NA	NA	NA	NA	NA	NA	NA	NA	31.05547626	0	0.4422	0.351	0.4166	0.721	0	0	0	0	0	0	0	0	0	0	0	-0.304019446	0	3.6e-07	6.4e-09	9.58e-05	Industrial	1	TRUE
DTXSID0022141	945-51-7	Phenyl sulfoxide	NA	NA	NA	NA	NA	NA	NA	NA	NA	NA	NA	31.05547626	0	0.5646	0.4084	0.4832	0.6668	0	0	0	0	0	0	0	0	0	0	0	-0.304019446	0	5.63e-07	5.89e-09	0.000195283	Diet., Ind.	1	TRUE
DTXSID0022143	999-61-1	2-Hydroxypropyl acrylate	NA	NA	NA	0.043181915	NA	NA	NA	NA	NA	NA	NA	31.05547626	0	0.9448	0.7342	0.2232	0.907	0	0	0	0.229314638	0	0	0	0	0	0	0	-0.304019446	0	1.23e-05	2.38e-08	0.000463268	Diet., Cons., Ind.	1	TRUE
DTXSID00221435	71261-44-4	Poly(2-fluoroadenylic acid)	NA	NA	NA	NA	NA	NA	NA	NA	NA	NA	NA	31.05547626	0	0.173	0.3792	0.3636	0.1406	0	0	0	0	0	0	0	0	0	0	0	-0.304019446	0	1.9e-07	5.41e-09	NA	Unknown	0	NA
DTXSID0022145	1080-32-6	Diethyl benzylphosphonate	NA	NA	NA	NA	NA	NA	NA	NA	NA	NA	NA	31.05547626	0	0.4948	0.4668	0.436	0.579	0	0	0	0	0	0	0	0	0	0	0	-0.304019446	0	8.76e-07	7.15e-09	0.000220162	Industrial	1	TRUE
DTXSID00221450	71283-65-3	"Propanoic acid, 2-(4-(2,4-dichlorophenoxy)phenoxy)-, methyl ester, (2R)-"	NA	NA	NA	NA	NA	NA	NA	NA	NA	NA	NA	31.05547626	0	0.6756	0.1414	0.9878	0.0286	0	0	0	0	0	0	0	0	0	0	0	-0.304019446	0	3.47e-07	2.4e-08	0.000148112	Diet., Pest.	1	TRUE
DTXSID0022147	1122-54-9	4-Acetylpyridine	NA	NA	NA	NA	NA	NA	NA	NA	NA	NA	NA	31.05547626	0	0.6212	0.6696	0.2194	0.807	0	0	0	0	0	0	0	0	0	0	0	-0.304019446	0	2.9e-06	7.46e-09	0.000260388	Diet., Cons., Ind.	1	TRUE
DTXSID0022149	1126-79-0	Butyl phenyl ether	NA	NA	NA	NA	NA	NA	NA	NA	NA	NA	NA	31.05547626	0	0.779	0.9152	0.3008	0.8578	0	0	0	0	0	0	0	0	0	0	0	-0.304019446	0	1.07e-05	4.62e-08	0.000389307	Diet., Cons., Ind.	1	TRUE
DTXSID00221571	71371-62-5	"2-tert-Butyl-4,6-dinitrophenol, compound with dimethylamine (1:1)"	NA	NA	NA	NA	NA	NA	NA	NA	NA	NA	NA	31.05547626	0	0.3526	0.473	0.849	0.2154	0	0	0	0	0	0	0	0	0	0	0	-0.304019446	0	1.51e-06	1.09e-08	0.000229106	Pesticide	1	TRUE
DTXSID00221758	7152-15-0	Ethyl isobutyrylacetate	NA	NA	NA	NA	NA	NA	NA	NA	NA	NA	NA	31.05547626	0	0.8788	0.9086	0.2412	0.9058	0	0	0	0	0	0	0	0	0	0	0	-0.304019446	0	1.18e-05	8.98e-08	0.000285405	Diet., Cons., Ind.	1	TRUE
DTXSID00221778	7154-75-8	"1-Pentyne, 4-methyl-"	NA	NA	NA	NA	NA	NA	NA	NA	NA	NA	NA	31.05547626	0	0.7558	0.743	0.1918	0.9034	0	0	0	0	0	0	0	0	0	0	0	-0.304019446	0	4.62e-06	1.27e-08	0.000275227	Diet., Cons., Ind.	1	TRUE
DTXSID00221899	71662-15-2	"alpha-D-Glucopyranose, 1,6-bis(dihydrogen phosphate), tetraammonium salt"	NA	NA	NA	NA	NA	NA	NA	NA	NA	NA	NA	31.05547626	0	0.4716	0.4566	0.4386	0.5024	0	0	0	0	0	0	0	0	0	0	0	-0.304019446	0	3.64e-07	5.68e-09	0.000223093	Industrial	1	TRUE
DTXSID0022191	2455-24-5	Tetrahydrofurfuryl methacrylate	0	1.22e-05	NA	NA	NA	1.23e-05	NA	0.021363975	2.99e-05	0.007156234	0.000195871	878.3815143	0	0.677	0.8062	0.2012	0.9288	-4	-0.185607002	0	0	0	-0.696024581	0	-0.015336733	-1.240928887	-0.46960985	0.072713827	0.685390254	0	1.01e-05	2.5e-08	0.002714406	Diet., Cons., Ind.	1	TRUE
DTXSID0022193	2495-37-6	Benzyl methacrylate	NA	NA	NA	0.033052389	NA	2.06e-06	NA	0.051637464	2.43e-05	0.007407523	0.000187411	138884.312	0	0.9372	0.9182	0.1656	0.9298	0	0	0	0.058104895	0	-1.195236031	0	0.882920741	-1.355917768	-0.437513536	0.031440981	2.184263706	0	0.00869582	7.37e-06	47.67365058	Diet., Cons., Ind.	1	TRUE
DTXSID0022195	2626-83-7	p-(tert-butyl)-Phenyl-N-methylcarbamate	NA	NA	NA	NA	NA	NA	NA	NA	NA	NA	NA	31.05547626	0	0.4184	0.4526	0.8026	0.1978	0	0	0	0	0	0	0	0	0	0	0	-0.304019446	0	6.08e-07	1.33e-08	0.000406133	Pesticide	1	TRUE
DTXSID00221955	71732-95-1	"Dodecanamide, N-(3-(dimethylamino)propyl)-, monohydrochloride"	NA	NA	NA	NA	NA	NA	NA	NA	NA	NA	NA	31.05547626	0	0.1874	0.4818	0.4042	0.7202	0	0	0	0	0	0	0	0	0	0	0	-0.304019446	0	4.3e-07	4.53e-09	8.59e-05	Industrial	1	TRUE
DTXSID0022197	2759-28-6	1-Benzylpiperazine	NA	NA	NA	NA	NA	NA	NA	NA	NA	NA	NA	31.05547626	0	0.1258	0.609	0.2636	0.5024	0	0	0	0	0	0	0	0	0	0	0	-0.304019446	0	1.11e-06	6.24e-09	0.000131472	Cons., Ind.	1	TRUE
DTXSID00221975	7175-74-8	"Methanethiol, C-d3"	NA	NA	NA	NA	NA	NA	NA	NA	NA	NA	NA	31.05547626	0	0.6608	0.6562	0.3466	0.8796	0	0	0	0	0	0	0	0	0	0	0	-0.304019446	0	3.94e-06	1.08e-08	0.000207261	Diet., Cons., Ind.	1	TRUE
DTXSID0022199	2869-34-3	Tridecylamine	NA	NA	NA	NA	NA	NA	NA	NA	NA	NA	NA	31.05547626	0	0.5114	0.6204	0.6006	0.6296	0	0	0	0	0	0	0	0	0	0	0	-0.304019446	0	3.67e-06	1.09e-08	0.000306294	All Four	1	TRUE
DTXSID00222149	71889-57-1	"Icosanoic acid, compound with 2,2',2''-nitrilotriethanol (1:1)"	NA	NA	NA	NA	NA	NA	NA	NA	NA	NA	NA	31.05547626	0	0.8184	0.7194	0.3408	0.8874	0	0	0	0	0	0	0	0	0	0	0	-0.304019446	0	5.7e-06	1.23e-08	0.000336748	Diet., Cons., Ind.	1	TRUE
DTXSID0022220	4901-51-3	"2,3,4,5-Tetrachlorophenol"	NA	NA	NA	NA	NA	3.12e-05	NA	0.053478647	7.49e-05	0.00719633	0.000157881	31.05547626	0	0.4924	0.2268	0.8706	0.3408	0	0	0	0	0	-0.435978038	0	0.918579646	-0.729372825	-0.46441368	-0.128842669	-0.304019446	0	1.74e-06	3.98e-08	0.000798774	Pesticide	1	TRUE
DTXSID0022222	5217-47-0	"1,3-Diethyl-2-thiobarbituric acid"	NA	NA	NA	NA	NA	NA	NA	NA	NA	NA	NA	31.05547626	0	0.2968	0.2624	0.5538	0.4324	0	0	0	0	0	0	0	0	0	0	0	-0.304019446	0	1.54e-07	5.24e-09	0.000235749	Pesticide	1	TRUE
DTXSID0022224	5331-91-9	5-Chloro-2-mercaptobenzothiazole	NA	NA	NA	NA	NA	NA	NA	NA	NA	NA	NA	31.05547626	0	0.43	0.3338	0.7578	0.2802	0	0	0	0	0	0	0	0	0	0	0	-0.304019446	0	4.61e-07	1.22e-08	0.000286427	Pesticide	1	TRUE
DTXSID0022226	5395-75-5	"3,6-Dithiaoctane"	NA	NA	NA	NA	NA	NA	NA	NA	NA	NA	NA	31.05547626	0	0.821	0.752	0.277	0.9142	0	0	0	0	0	0	0	0	0	0	0	-0.304019446	0	6.32e-06	1.52e-08	0.000305356	Diet., Cons., Ind.	1	TRUE
DTXSID0022228	5465-65-6	4'-Chloro-3'-nitroacetophenone	NA	NA	NA	NA	NA	NA	NA	NA	NA	NA	NA	31.05547626	0	0.1802	0.4924	0.55	0.6292	0	0	0	0	0	0	0	0	0	0	0	-0.304019446	0	4.22e-07	5.17e-09	8.7e-05	Pest., Ind.	1	TRUE
DTXSID00222386	7205-98-3	((Chloromethyl)sulphonyl)benzene	NA	NA	NA	NA	NA	NA	NA	NA	NA	NA	NA	31.05547626	0	0.41	0.5	0.4556	0.7642	0	0	0	0	0	0	0	0	0	0	0	-0.304019446	0	1.34e-06	8.42e-09	0.000226992	Industrial	1	TRUE
DTXSID00222528	722-56-5	"Iodonium, diphenyl-, nitrate"	NA	NA	NA	NA	NA	NA	NA	NA	NA	NA	NA	31.05547626	0	0.2902	0.4238	0.4682	0.7042	0	0	0	0	0	0	0	0	0	0	0	-0.304019446	0	3.52e-07	5.02e-09	0.000124698	Industrial	1	TRUE
DTXSID0022270	17589-66-1	"4-Bromo-2',4'-dinitrodiphenyl ether"	NA	NA	NA	NA	NA	NA	NA	NA	NA	NA	NA	31.05547626	0	0.173	0.1788	0.8414	0.2178	0	0	0	0	0	0	0	0	0	0	0	-0.304019446	0	1.41e-07	1.2e-08	5.68e-05	Pesticide	1	TRUE
DTXSID00222700	72403-03-3	"Phenol, 2-chloro-6-methoxy-"	NA	NA	NA	NA	NA	NA	NA	NA	NA	NA	NA	31.05547626	0	0.3218	0.5548	0.6682	0.5368	0	0	0	0	0	0	0	0	0	0	0	-0.304019446	0	1.69e-06	7.37e-09	0.000255196	Cons., Pest., Ind.	1	TRUE
DTXSID0022272	18368-63-3	6-Chloro-2-picoline	NA	NA	NA	NA	NA	NA	NA	NA	NA	NA	NA	31.05547626	0	0.4328	0.5086	0.473	0.7676	0	0	0	0	0	0	0	0	0	0	0	-0.304019446	0	1.31e-06	7.99e-09	0.000238711	Cons., Ind.	1	TRUE
DTXSID0022274	20662-84-4	"2,4,5-Trimethyloxazole"	NA	NA	NA	NA	NA	NA	NA	NA	NA	NA	NA	31.05547626	0	0.9012	0.6858	0.2676	0.896	0	0	0	0	0	0	0	0	0	0	0	-0.304019446	0	4.8e-06	1.64e-08	0.000279188	Diet., Cons., Ind.	1	TRUE
DTXSID0022276	22532-72-5	4-Chloro-m-tolyl-p-nitrophenyl ether	NA	NA	NA	NA	NA	NA	NA	NA	NA	NA	NA	31.05547626	0	0.1724	0.2188	0.8532	0.2934	0	0	0	0	0	0	0	0	0	0	0	-0.304019446	0	1.43e-07	1.29e-08	9.05e-05	Pesticide	1	TRUE
DTXSID00222806	725-12-2	"1,3,4-Oxadiazole, 2-5-diphenyl-"	NA	NA	NA	NA	NA	NA	NA	NA	NA	NA	NA	31.05547626	0	0.5272	0.3916	0.5128	0.517	0	0	0	0	0	0	0	0	0	0	0	-0.304019446	0	3.73e-07	9.14e-09	0.000252221	Diet., Pest., Ind.	1	TRUE
DTXSID00222841	72517-83-0	"1H-Pyrano(3',4':6,7)indolizino(1,2-b)quinoline-3,14(4H,12H)-dione,4-ethyl-4-hydroxy-, sodium salt, (S)-"	NA	NA	NA	NA	NA	NA	NA	NA	NA	NA	NA	31.05547626	0	0.1438	0.2854	0.2518	0.0656	0	0	0	0	0	0	0	0	0	0	0	-0.304019446	0	1.36e-07	3.59e-09	NA	Unknown	0	NA
DTXSID00222947	7262-00-2	Quinazosin hydrochloride	NA	NA	NA	NA	NA	NA	NA	NA	NA	NA	NA	31.05547626	0	0.2144	0.2912	0.1744	0.1798	0	0	0	0	0	0	0	0	0	0	0	-0.304019446	0	1.31e-07	3.62e-09	NA	Unknown	0	NA
DTXSID0022301	70124-77-5	Flucythrinate	NA	NA	NA	NA	NA	4.82e-05	NA	0.009942314	0.000119027	0.001875695	6.78e-05	31.05547626	0	0.387	0.4018	0.7394	0.2792	0	0	0	0	0	-0.31446687	0	-0.793864323	-0.471693345	-1.714882556	-0.918822517	-0.304019446	0	3.58e-06	8.19e-09	0.005464962	Pesticide	1	TRUE
DTXSID00223015	72710-75-9	"Benzoic acid, compd. with 2-amino-2-methyl-1-propanol (1:1)"	NA	NA	NA	NA	NA	NA	NA	NA	NA	NA	NA	31.05547626	0	0.8962	0.267	0.401	0.8334	0	0	0	0	0	0	0	0	0	0	0	-0.304019446	0	3.17e-07	1.12e-08	0.000108701	Diet., Ind.	1	TRUE
DTXSID0022303	79124-76-8	"3-(3,4-Dichlorophenoxy)benzaldehyde"	NA	NA	NA	NA	NA	NA	NA	NA	NA	NA	NA	31.05547626	0	0.235	0.2914	0.671	0.484	0	0	0	0	0	0	0	0	0	0	0	-0.304019446	0	1.86e-07	7.79e-09	0.000122887	Pesticide	1	TRUE
DTXSID0022305	1746-23-2	4-tert-Butylstyrene	NA	NA	NA	NA	NA	0.000115	NA	0.008723918	0.000217931	0.007129386	0.00022437	138884.312	0	0.5656	0.76	0.1338	0.9664	0	0	0	0	0	-0.071530788	0	-0.926923678	-0.1351255	-0.4731055	0.199700734	2.184263706	0	2.04e-05	3.08e-09	0.058265565	Diet., Cons., Ind.	1	TRUE
DTXSID0022309	531-95-3	Equol	NA	NA	NA	NA	NA	1.5e-05	NA	0.051142944	4.66e-05	0.007483217	0.000127655	31.05547626	0	0.224	0.254	0.3046	0.3766	0	0	0	0	0	-0.640582556	0	0.87312647	-0.993363702	-0.428058563	-0.327496697	-0.304019446	0	4.53e-07	5.89e-09	NA	Unknown	0	NA
DTXSID00223116	72788-52-4	IG 10	NA	NA	NA	NA	NA	NA	NA	NA	NA	NA	NA	31.05547626	0	0.5638	0.6592	0.5306	0.6128	0	0	0	0	0	0	0	0	0	0	0	-0.304019446	0	4.29e-06	1.25e-08	0.000411714	All Four	1	TRUE
DTXSID00223272	73-07-4	Propazepine	NA	NA	NA	NA	NA	NA	NA	NA	NA	NA	NA	31.05547626	0	0.169	0.3674	0.1166	0.1348	0	0	0	0	0	0	0	0	0	0	0	-0.304019446	0	2.13e-07	4.09e-09	NA	Unknown	0	NA
DTXSID00223277	73-89-2	Phosphoenolpyruvate	NA	NA	NA	NA	NA	NA	NA	NA	NA	NA	NA	31.05547626	0	0.441	0.2684	0.4218	0.7114	0	0	0	0	0	0	0	0	0	0	0	-0.304019446	0	1.63e-07	5.99e-09	9.44e-05	Industrial	1	TRUE
DTXSID00223398	7314-47-8	Sodium clofibrate	NA	NA	NA	NA	NA	NA	NA	NA	NA	NA	NA	31.05547626	0	0.3422	0.4862	0.9076	0.1788	0	0	0	0	0	0	0	0	0	0	0	-0.304019446	0	2.17e-06	1.89e-08	0.000467601	Pesticide	1	TRUE
DTXSID00223454	73207-98-4	Diisopropylaminoethyl methyl thiolophosphonate	NA	NA	NA	NA	NA	NA	NA	NA	NA	NA	NA	31.05547626	0	0.2784	0.287	0.5964	0.3656	0	0	0	0	0	0	0	0	0	0	0	-0.304019446	0	1.8e-07	9.47e-09	0.000126106	Pesticide	1	TRUE
DTXSID0022351	53905-28-5	"2,5-Dichloro-4'-biphenylol"	NA	NA	NA	NA	NA	NA	NA	NA	NA	NA	NA	31.05547626	0	0.21	0.297	0.6512	0.3324	0	0	0	0	0	0	0	0	0	0	0	-0.304019446	0	1.65e-07	6.47e-09	7.78e-05	Pesticide	1	TRUE
DTXSID0022353	92-04-6	2-Chloro-4-phenylphenol	NA	NA	NA	NA	NA	6.56e-06	NA	0.064506467	5.8e-05	0.007438927	0.000161458	31.05547626	0	0.2338	0.3516	0.8204	0.1654	0	0	0	0	0	-0.87164147	0	1.109401329	-0.871913816	-0.43357917	-0.10790237	-0.304019446	0	1.32e-06	1.55e-08	0.002047777	Pesticide	1	TRUE
DTXSID00223595	7335-06-0	1-Ethylpyrrolidine	NA	NA	NA	NA	NA	NA	NA	NA	NA	NA	NA	31.05547626	0	0.6178	0.7872	0.3074	0.7668	0	0	0	0	0	0	0	0	0	0	0	-0.304019446	0	5.42e-06	9.79e-09	0.000333291	Diet., Cons., Ind.	1	TRUE
DTXSID00223919	7367-81-9	"Methyl 2-octenoate, (E)-"	NA	NA	NA	NA	NA	NA	NA	NA	NA	NA	NA	31.05547626	0	0.8262	0.9388	0.3496	0.851	0	0	0	0	0	0	0	0	0	0	0	-0.304019446	0	1.33e-05	2.43e-07	0.000432398	Diet., Cons., Ind.	1	TRUE
DTXSID00223979	7369-50-8	1-Ethyl-3-nitrobenzene	NA	NA	NA	NA	NA	NA	NA	NA	NA	NA	NA	31.05547626	0	0.3322	0.7408	0.2974	0.8934	0	0	0	0	0	0	0	0	0	0	0	-0.304019446	0	2.59e-06	6.37e-09	0.000142962	Cons., Ind.	1	TRUE
DTXSID00224163	73772-91-5	"Glycine, N,N-bis(carboxymethyl)-, magnesium salt"	NA	NA	NA	NA	NA	NA	NA	NA	NA	NA	NA	31.05547626	0	0.58	0.528	0.911	0.1684	0	0	0	0	0	0	0	0	0	0	0	-0.304019446	0	2.61e-06	3.37e-08	0.000731684	Diet., Cons., Pest.	1	TRUE
DTXSID0022430	6515-36-2	7-Hydroxyflavanone	NA	NA	NA	NA	NA	NA	NA	NA	NA	NA	NA	31.05547626	0	0.2246	0.4004	0.3408	0.4836	0	0	0	0	0	0	0	0	0	0	0	-0.304019446	0	2.32e-07	4.13e-09	NA	Unknown	0	NA
DTXSID0022432	218-01-9	Chrysene	0	NA	0	NA	NA	0.00012	0.000816	0.059706737	0.000146481	0.010145448	0.000161499	31.05547626	0	0.201	0.71	0.138	0.9674	-4	0	-5	0	0	-0.05964074	-1.364718979	1.030703793	-0.35620153	-0.145001878	-0.107663252	-0.304019446	0	2.18e-07	3.21e-09	3.48e-05	Cons., Ind.	1	TRUE
DTXSID0022436	126-00-1	Diphenolic acid	NA	NA	NA	0.013973609	NA	1.78e-05	NA	0.040976483	0.000114389	0.030064015	0.000105954	31.05547626	0	0.7898	0.3094	0.276	0.3616	0	0	0	-0.493272101	0	-0.59276819	0	0.647553565	-0.49380951	0.865259393	-0.501676863	-0.304019446	0	1.31e-06	8.76e-09	0.000955982	Dietary	1	TRUE
DTXSID0022480	620-17-7	3-Ethylphenol	NA	NA	NA	0.014661949	NA	4.81e-05	NA	0.054755065	8.43e-05	0.107962382	0.000297042	3928.241552	0	0.9558	0.8784	0.2342	0.9296	0	0	0	-0.46247604	0	-0.315047086	0	0.942587099	-0.663843737	2.054220062	0.461983282	1.128797694	0	2.34e-05	1.03e-07	0.019766679	Diet., Cons., Ind.	1	TRUE
DTXSID0022482	28463-03-8	Monohydroxymethoxychlor	NA	NA	NA	NA	NA	NA	NA	NA	NA	NA	NA	31.05547626	0	0.3578	0.2238	0.789	0.2726	0	0	0	0	0	0	0	0	0	0	0	-0.304019446	0	1.86e-07	8.84e-09	0.000122039	Pesticide	1	TRUE
DTXSID0022484	75938-34-0	Monohydroxymethoxychlor olefin	NA	NA	NA	NA	NA	NA	NA	NA	NA	NA	NA	31.05547626	0	0.3238	0.354	0.713	0.2824	0	0	0	0	0	0	0	0	0	0	0	-0.304019446	0	2.11e-07	6.12e-09	0.000184853	Pesticide	1	TRUE
DTXSID0022488	571-22-2	5beta-Dihydrotestosterone	NA	NA	NA	NA	NA	NA	NA	NA	NA	NA	NA	31.05547626	0	0.1206	0.4	0.331	0.1916	0	0	0	0	0	0	0	0	0	0	0	-0.304019446	0	2.18e-07	8.09e-09	NA	Unknown	0	NA
DTXSID00224981	740741-60-0	Quinuclium	NA	NA	NA	NA	NA	NA	NA	NA	NA	NA	NA	31.05547626	0	0.2486	0.5598	0.3798	0.5112	0	0	0	0	0	0	0	0	0	0	0	-0.304019446	0	1.58e-06	6.3e-09	0.000138065	Cons., Ind.	1	TRUE
DTXSID0022511	34883-43-7	"2,4'-Dichlorobiphenyl"	NA	NA	NA	NA	NA	NA	NA	NA	NA	NA	NA	31.05547626	1	0.0406	0.374	0.0524	0.9898	0	0	0	0	0	0	0	0	0	0	0	-0.304019446	1	8.54e-12	1.04e-14	1.64e-08	Industrial	1	TRUE
DTXSID00225115	74144-37-9	L-Asparagine sulphate	NA	NA	NA	NA	NA	NA	NA	NA	NA	NA	NA	31.05547626	0	0.2662	0.4566	0.445	0.4648	0	0	0	0	0	0	0	0	0	0	0	-0.304019446	0	5.67e-07	6.47e-09	NA	Unknown	0	NA
DTXSID0022513	2437-79-8	"2,2',4,4'-Tetrachlorobiphenyl"	NA	NA	NA	NA	NA	NA	NA	NA	NA	NA	NA	31.05547626	1	0.0042	0.1794	0.0112	0.9976	0	0	0	0	0	0	0	0	0	0	0	-0.304019446	1	3.54e-12	1.38e-14	3.11e-09	Industrial	1	TRUE
DTXSID0022515	2050-68-2	"4,4'-Dichlorobiphenyl"	NA	NA	NA	NA	NA	NA	NA	NA	NA	NA	NA	31.05547626	1	0.0602	0.3756	0.104	0.9788	0	0	0	0	0	0	0	0	0	0	0	-0.304019446	1	8.14e-12	2.77e-15	2.5e-08	Industrial	1	TRUE
DTXSID0022519	59-30-3	Folic acid	NA	NA	0	NA	NA	0.00857	NA	0.015873371	0.000102077	0.207963018	7.11e-05	31.05547626	0	0.262	0.2696	0.2176	0.0846	0	0	-5	0	0	1.13287574	0	-0.317689959	-0.557175616	2.663906303	-0.874681944	-0.304019446	0	1.42e-07	3.8e-09	NA	Unknown	0	NA
DTXSID00225256	74252-25-8	Indomethacin sodium [USAN:USP]	NA	NA	NA	NA	NA	NA	NA	NA	NA	NA	NA	31.05547626	0	0.083	0.2568	0.3038	0.0236	0	0	0	0	0	0	0	0	0	0	0	-0.304019446	0	1.1e-07	4.43e-09	NA	Unknown	0	NA
DTXSID00225337	7433-23-0	Piperazine sebacate	NA	NA	NA	NA	NA	NA	NA	NA	NA	NA	NA	31.05547626	0	0.75	0.292	0.325	0.8242	0	0	0	0	0	0	0	0	0	0	0	-0.304019446	0	3.88e-07	5.81e-09	0.000126644	Diet., Ind.	1	TRUE
DTXSID00225377	74389-68-7	1-Hexadecyl-2-acetyl-glycero-3-phosphocholine	NA	NA	NA	NA	NA	NA	NA	NA	NA	NA	NA	31.05547626	0	0.3656	0.3792	0.493	0.4976	0	0	0	0	0	0	0	0	0	0	0	-0.304019446	0	4.08e-07	7.61e-09	NA	Unknown	0	NA
DTXSID00225514	74513-58-9	Propyl cinnamate	NA	NA	NA	NA	NA	NA	NA	NA	NA	NA	NA	31.05547626	0	0.8676	0.9208	0.3536	0.806	0	0	0	0	0	0	0	0	0	0	0	-0.304019446	0	1.43e-05	6.26e-08	0.000658851	Diet., Cons., Ind.	1	TRUE
DTXSID0022561	64-95-9	Adiphenine	NA	NA	NA	NA	NA	NA	NA	NA	NA	NA	NA	31.05547626	0	0.0888	0.3816	0.1114	0.0682	0	0	0	0	0	0	0	0	0	0	0	-0.304019446	0	1.58e-07	3.45e-09	NA	Unknown	0	NA
DTXSID0022563	54965-21-8	Albendazole	NA	NA	NA	NA	NA	1.88e-05	NA	0.045431021	0.000170876	0.048783815	0.000124553	31.05547626	0	0.2708	0.3148	0.5698	0.0894	0	0	0	0	0	-0.577498053	0	0.752588109	-0.270481058	1.315443609	-0.350495214	-0.304019446	0	4.61e-07	6.31e-09	0.000648743	Pesticide	1	TRUE
DTXSID0022565	830-89-7	Albutoin	NA	NA	NA	NA	NA	4.52e-05	NA	0.058008889	0.000113368	0.096114414	0.000153104	31.05547626	0	0.1722	0.3838	0.5298	0.252	0	0	0	0	0	-0.332419981	0	1.001341473	-0.498795954	1.94611368	-0.157561827	-0.304019446	0	5.71e-07	7.78e-09	0.000464105	Pesticide	1	TRUE
DTXSID0022569	41294-56-8	Alfacalcidol	NA	NA	NA	NA	NA	1.46e-05	NA	0.023891307	0.000284575	0.00088584	4.83e-05	31.05547626	0	0.3074	0.2814	0.2256	0.1908	0	0	0	0	0	-0.648133663	0	0.098462902	0.013350276	-2.412565986	-1.235667704	-0.304019446	0	3.78e-07	5.05e-09	NA	Unknown	0	NA
DTXSID00225857	7487-70-9	dl-Methamphetamine tartrate	NA	NA	NA	NA	NA	NA	NA	NA	NA	NA	NA	31.05547626	0	0.1808	0.6922	0.3044	0.5154	0	0	0	0	0	0	0	0	0	0	0	-0.304019446	0	3.11e-06	9.22e-09	0.000146334	Cons., Ind.	1	TRUE
DTXSID00225998	75016-34-1	"Butylamine-1,1-d(sup 2), N-methyl-N-nitroso-"	NA	NA	NA	NA	NA	NA	NA	NA	NA	NA	NA	31.05547626	0	0.4548	0.8236	0.3532	0.7136	0	0	0	0	0	0	0	0	0	0	0	-0.304019446	0	4.83e-06	1.58e-08	0.000359687	Cons., Ind.	1	TRUE
DTXSID00226081	75112-79-7	"Benzenepropanoic acid, silver(+1) salt"	NA	NA	NA	NA	NA	NA	NA	NA	NA	NA	NA	31.05547626	0	0.4806	0.644	0.3736	0.594	0	0	0	0	0	0	0	0	0	0	0	-0.304019446	0	2.5e-06	1.04e-08	0.000256025	Cons., Ind.	1	TRUE
DTXSID00226086	75128-98-2	Geranial dimethyl acetal	NA	NA	NA	NA	NA	NA	NA	NA	NA	NA	NA	31.05547626	0	0.57	0.9012	0.4138	0.698	0	0	0	0	0	0	0	0	0	0	0	-0.304019446	0	9.39e-06	4.35e-08	0.000419397	Diet., Cons., Ind.	1	TRUE
DTXSID00226324	75348-61-7	"Glycine, N-(carboxymethyl)-N-(2-((2-((carboxymethyl)amino)ethyl)amino)ethyl)-, trisodium salt"	NA	NA	NA	NA	NA	NA	NA	NA	NA	NA	NA	31.05547626	0	0.4328	0.4882	0.6128	0.5054	0	0	0	0	0	0	0	0	0	0	0	-0.304019446	0	1.61e-06	1.03e-08	0.000340956	Pest., Ind.	1	TRUE
DTXSID0022640	78110-38-0	Aztreonam	NA	NA	NA	NA	NA	0.000187	NA	0.017009375	0.000164958	0.212937294	7.7e-05	31.05547626	0	0.1046	0.22	0.266	0.0558	0	0	0	0	0	0.064294263	0	-0.247337312	-0.290095258	2.685889118	-0.800365154	-0.304019446	0	1.06e-07	3.97e-09	NA	Unknown	0	NA
DTXSID0022642	2016-63-9	Bamifylline	NA	NA	NA	NA	NA	NA	NA	NA	NA	NA	NA	31.05547626	0	0.119	0.3104	0.2058	0.325	0	0	0	0	0	0	0	0	0	0	0	-0.304019446	0	1.54e-07	3.38e-09	NA	Unknown	0	NA
DTXSID0022644	302-40-9	Benactyzine	NA	NA	NA	NA	NA	2.88e-05	NA	0.03157215	0.000151663	0.074355109	0.000104201	31.05547626	0	0.103	0.3662	0.1564	0.0486	0	0	0	0	0	-0.458339886	0	0.382187747	-0.336854996	1.70739516	-0.517276001	-0.304019446	0	2.04e-07	4.39e-09	NA	Unknown	0	NA
DTXSID00226440	755-25-9	Perfluorohex-1-ene	NA	NA	NA	NA	NA	NA	NA	NA	NA	NA	NA	31.05547626	0	0.503	0.3734	0.006	0.9996	0	0	0	0	0	0	0	0	0	0	0	-0.304019446	0	1.94e-07	4.27e-09	4.73e-05	Diet., Ind.	1	TRUE
DTXSID0022646	2179-37-5	Bencyclane	NA	NA	NA	NA	NA	5.18e-05	NA	0.041185375	0.000187732	0.087029126	0.000134077	31.05547626	0	0.2368	0.5526	0.2656	0.323	0	0	0	0	0	-0.294343248	0	0.652729017	-0.218130924	1.853768103	-0.281618049	-0.304019446	0	1.34e-06	6.51e-09	0.00047869	Consumer	1	TRUE
DTXSID00226541	7563-33-9	Ammonium isovalerate	NA	NA	NA	NA	NA	NA	NA	NA	NA	NA	NA	31.05547626	0	0.931	0.835	0.2216	0.9498	0	0	0	0	0	0	0	0	0	0	0	-0.304019446	0	8.24e-06	3.03e-08	0.000281525	Diet., Cons., Ind.	1	TRUE
DTXSID00226546	7563-63-5	Sodium p-benzylphenol	NA	NA	NA	NA	NA	NA	NA	NA	NA	NA	NA	31.05547626	0	0.5836	0.4114	0.4812	0.6192	0	0	0	0	0	0	0	0	0	0	0	-0.304019446	0	5.49e-07	5.58e-09	0.000168934	Diet., Ind.	1	TRUE
DTXSID0022690	10457-90-6	Bromperidol	NA	NA	NA	NA	NA	2.73e-05	NA	0.0197059	0.000628137	0.022068779	0.000313717	31.05547626	0	0.0682	0.3832	0.1248	0.0832	0	0	0	0	0	-0.473283232	0	-0.097563383	0.453937596	0.577736261	0.513041544	-0.304019446	0	1.39e-07	3.82e-09	NA	Unknown	0	NA
DTXSID00226900	76-94-8	Phenylmethylbarbituric acid	NA	NA	NA	NA	NA	NA	NA	NA	NA	NA	NA	31.05547626	0	0.122	0.303	0.3956	0.1376	0	0	0	0	0	0	0	0	0	0	0	-0.304019446	0	1.31e-07	4.27e-09	NA	Unknown	0	NA
DTXSID0022692	57801-81-7	Brotizolam	NA	NA	NA	NA	NA	2.8e-05	NA	0.021527581	6.63e-05	0.007118138	8.03e-05	31.05547626	0	0.3444	0.2534	0.35	0.0534	0	0	0	0	0	-0.466210096	0	-0.007572006	-0.797675138	-0.474573967	-0.761413821	-0.304019446	0	4.53e-07	5.61e-09	NA	Unknown	0	NA
DTXSID0022694	82-95-1	Buclizine	NA	NA	NA	NA	NA	NA	NA	NA	NA	NA	NA	31.05547626	0	0.2566	0.3012	0.2208	0.2504	0	0	0	0	0	0	0	0	0	0	0	-0.304019446	0	1.46e-07	5.13e-09	NA	Unknown	0	NA
DTXSID0022698	3583-64-0	Bumadizone	NA	NA	NA	NA	NA	NA	NA	NA	NA	NA	NA	31.05547626	0	0.2156	0.2504	0.3156	0.1076	0	0	0	0	0	0	0	0	0	0	0	-0.304019446	0	1.5e-07	5.31e-09	NA	Unknown	0	NA
DTXSID00226985	76109-99-4	"Copper 2,2'-bicinchoninate"	NA	NA	NA	NA	NA	NA	NA	NA	NA	NA	NA	31.05547626	0	0.1718	0.2092	0.2926	0.3114	0	0	0	0	0	0	0	0	0	0	0	-0.304019446	0	1.15e-07	4.18e-09	NA	Unknown	0	NA
DTXSID00227114	76247-39-7	"Iodomethyl (2S-cis)-3,3-dimethyl-7-oxo-4-thia-1-azabicyclo(3.2.0)heptane-2-carboxylate 4,4-dioxide"	NA	NA	NA	NA	NA	NA	NA	NA	NA	NA	NA	31.05547626	0	0.3474	0.2658	0.4702	0.2434	0	0	0	0	0	0	0	0	0	0	0	-0.304019446	0	1.85e-07	6.41e-09	NA	Unknown	0	NA
DTXSID00227179	76302-70-0	"3-((1-Ethylpropyl)amino)-6-methyl-2,4-dinitrobenzyl alcohol"	NA	NA	NA	NA	NA	NA	NA	NA	NA	NA	NA	31.05547626	0	0.1942	0.4428	0.4812	0.2946	0	0	0	0	0	0	0	0	0	0	0	-0.304019446	0	3.34e-07	7.38e-09	NA	Unknown	0	NA
DTXSID00227210	76350-35-1	"Potassium (2S-cis)-3,3-dimethyl-7-oxo-4-thia-1-azabicyclo(3.2.0)heptane-2-carboxylate 4,4-dioxide"	NA	NA	NA	NA	NA	NA	NA	NA	NA	NA	NA	31.05547626	0	0.28	0.2826	0.3146	0.0632	0	0	0	0	0	0	0	0	0	0	0	-0.304019446	0	1.55e-07	4.6e-09	NA	Unknown	0	NA
DTXSID0022723	17021-26-0	Calusterone	NA	NA	NA	NA	NA	NA	NA	NA	NA	NA	NA	31.05547626	0	0.0324	0.4268	0.3986	0.029	0	0	0	0	0	0	0	0	0	0	0	-0.304019446	0	1.91e-07	4.29e-09	NA	Unknown	0	NA
DTXSID00227230	764-65-8	"Hexanedioic acid, ion(2-)"	NA	NA	NA	NA	NA	NA	NA	NA	NA	NA	NA	31.05547626	0	0.6906	0.385	0.5554	0.6496	0	0	0	0	0	0	0	0	0	0	0	-0.304019446	0	5.89e-07	6.95e-09	0.000218391	Diet., Pest., Ind.	1	TRUE
DTXSID0022725	139481-59-7	Candesartan	NA	NA	NA	NA	NA	2.23e-05	NA	0.01774569	0.000870154	0.029701783	0.000171092	31.05547626	0	0.2108	0.2414	0.2934	0.2562	0	0	0	0	0	-0.52980059	0	-0.20420464	0.635297145	0.853986065	-0.053722246	-0.304019446	0	1.34e-07	3.89e-09	NA	Unknown	0	NA
DTXSID0022727	514-78-3	Canthaxanthin	NA	NA	NA	NA	NA	2.27e-05	NA	0.010291178	0.000294632	0.000728542	1.83e-05	31.05547626	0	0.5042	0.4348	0.5084	0.2016	0	0	0	0	0	-0.524833812	0	-0.758762999	0.032676284	-2.594372012	-2.142205808	-0.304019446	0	4.23e-05	1.21e-08	0.306499346	Diet., Pest.	1	TRUE
DTXSID0022729	77-22-5	Caramiphen	NA	NA	NA	NA	NA	NA	NA	NA	NA	NA	NA	31.05547626	0	0.1176	0.5774	0.2102	0.1456	0	0	0	0	0	0	0	0	0	0	0	-0.304019446	0	1.03e-06	5.72e-09	0.000113998	Consumer	1	TRUE
DTXSID00227290	76487-49-5	"Guanidine, (2-(hexahydro-1(2H)-azocinyl)ethyl)-, monohydrochloride"	NA	NA	NA	NA	NA	NA	NA	NA	NA	NA	NA	31.05547626	0	0.2182	0.4476	0.3124	0.4862	0	0	0	0	0	0	0	0	0	0	0	-0.304019446	0	3.07e-07	5.41e-09	NA	Unknown	0	NA
DTXSID00227417	766-94-9	Phenyl vinyl ether	NA	NA	NA	NA	NA	NA	NA	NA	NA	NA	NA	31.05547626	0	0.8184	0.8322	0.235	0.8864	0	0	0	0	0	0	0	0	0	0	0	-0.304019446	0	7.94e-06	2.66e-08	0.000328966	Diet., Cons., Ind.	1	TRUE
DTXSID00227457	76631-46-4	Detomidine	NA	NA	NA	NA	NA	NA	NA	NA	NA	NA	NA	31.05547626	0	0.135	0.4778	0.7442	0.2116	0	0	0	0	0	0	0	0	0	0	0	-0.304019446	0	3.33e-07	1.16e-08	0.000104605	Pesticide	1	TRUE
DTXSID00227578	76752-82-4	"Heptadecafluorooctane-1-sulphonamide, compound with triethylamine (1:1)"	NA	NA	NA	NA	NA	NA	NA	NA	NA	NA	NA	31.05547626	0	0.1184	0.7666	0.0012	0.998	0	0	0	0	0	0	0	0	0	0	0	-0.304019446	0	1.88e-06	7.34e-09	6.19e-05	Cons., Ind.	1	TRUE
DTXSID0022771	26973-24-0	Ceftezole	NA	NA	NA	NA	NA	NA	NA	NA	NA	NA	NA	31.05547626	0	0.1878	0.2614	0.1254	0.0286	0	0	0	0	0	0	0	0	0	0	0	-0.304019446	0	1.29e-07	3.69e-09	NA	Unknown	0	NA
DTXSID0022773	73384-59-5	Ceftriaxone	NA	NA	NA	NA	NA	NA	NA	NA	NA	NA	NA	31.05547626	0	0.0888	0.2562	0.1324	0.0412	0	0	0	0	0	0	0	0	0	0	0	-0.304019446	0	9.79e-08	3.55e-09	NA	Unknown	0	NA
DTXSID00227730	7694-30-6	"1,2-Diphenylcyclobutane, cis-"	NA	NA	NA	NA	NA	NA	NA	NA	NA	NA	NA	31.05547626	0	0.303	0.8186	0.261	0.8518	0	0	0	0	0	0	0	0	0	0	0	-0.304019446	0	2.97e-06	1.53e-08	0.000201758	Cons., Ind.	1	TRUE
DTXSID0022775	64544-07-6	Cefuroxime axetil	NA	NA	NA	NA	NA	NA	NA	NA	NA	NA	NA	31.05547626	0	0.2152	0.2972	0.1716	0.0336	0	0	0	0	0	0	0	0	0	0	0	-0.304019446	0	1.5e-07	4.75e-09	NA	Unknown	0	NA
DTXSID0022777	169590-42-5	Celecoxib	NA	NA	NA	NA	NA	3e-05	NA	0.023941132	0.000421795	0.00216069	0.00014506	31.05547626	0	0.6486	0.2714	0.6448	0.0352	0	0	0	0	0	-0.446935284	0	0.100583322	0.232331134	-1.5833358	-0.208017275	-0.304019446	0	7.27e-07	1.07e-08	0.001211907	Diet., Pest.	1	TRUE
DTXSID0022779	10206-21-0	Cephacetrile	NA	NA	NA	NA	NA	NA	NA	NA	NA	NA	NA	31.05547626	0	0.1794	0.3098	0.1824	0.0816	0	0	0	0	0	0	0	0	0	0	0	-0.304019446	0	1.6e-07	3.77e-09	NA	Unknown	0	NA
DTXSID00227831	77011-63-3	Beclomethasone dipropionate monohydrate	NA	NA	NA	NA	NA	NA	NA	NA	NA	NA	NA	31.05547626	0	0.14	0.3756	0.1616	8e-04	0	0	0	0	0	0	0	0	0	0	0	-0.304019446	0	1.83e-07	5.31e-09	NA	Unknown	0	NA
DTXSID00227917	7716-60-1	Etisazole	NA	NA	NA	NA	NA	NA	NA	NA	NA	NA	NA	31.05547626	0	0.2902	0.4956	0.556	0.4168	0	0	0	0	0	0	0	0	0	0	0	-0.304019446	0	1.08e-06	6.11e-09	0.000190365	Pesticide	1	TRUE
DTXSID00227952	7720-19-6	Sodium 3-hydroxybenzoate	NA	NA	NA	NA	NA	NA	NA	NA	NA	NA	NA	31.05547626	0	0.8116	0.2872	0.3336	0.8184	0	0	0	0	0	0	0	0	0	0	0	-0.304019446	0	3.11e-07	6.14e-09	0.00015897	Diet., Ind.	1	TRUE
DTXSID0022800	58-94-6	Chlorothiazide	NA	NA	NA	NA	NA	0.000286	NA	0.035211131	0.000167279	0.162508455	0.000115052	31.05547626	0	0.1888	0.2682	0.384	0.1442	0	0	0	0	0	0.182995563	0	0.493217217	-0.282319811	2.434540467	-0.424670318	-0.304019446	0	2.04e-07	4.64e-09	NA	Unknown	0	NA
DTXSID0022804	132-22-9	Chlorpheniramine	NA	NA	NA	NA	NA	NA	NA	NA	NA	NA	NA	31.05547626	0	0.5284	0.4036	0.6308	0.0508	0	0	0	0	0	0	0	0	0	0	0	-0.304019446	0	5.09e-07	1.02e-08	0.000336262	Diet., Pest.	1	TRUE
DTXSID0022806	461-78-9	Chlorphentermine	NA	NA	NA	NA	NA	NA	NA	NA	NA	NA	NA	31.05547626	0	0.1632	0.4964	0.41	0.234	0	0	0	0	0	0	0	0	0	0	0	-0.304019446	0	4.36e-07	6.23e-09	NA	Unknown	0	NA
DTXSID0022808	50-53-3	Chlorpromazine	NA	NA	NA	NA	NA	4.72e-05	NA	0.033720251	0.000144611	0.007131828	9.04e-05	31.05547626	0	0.1502	0.2908	0.188	0.0288	0	0	0	0	0	-0.320323981	0	0.449183108	-0.363351621	-0.472786981	-0.650445254	-0.304019446	0	1.85e-07	3.75e-09	NA	Unknown	0	NA
DTXSID00228161	7745-91-7	"Benzenamine, 3-bromo-4-methyl- (9CI)"	NA	NA	NA	NA	NA	NA	NA	NA	NA	NA	NA	31.05547626	0	0.1766	0.6292	0.5142	0.7002	0	0	0	0	0	0	0	0	0	0	0	-0.304019446	0	1.77e-06	1.18e-08	0.00015079	Cons., Pest., Ind.	1	TRUE
DTXSID00228222	77518-07-1	Amiflamine	NA	NA	NA	NA	NA	NA	NA	NA	NA	NA	NA	31.05547626	0	0.1972	0.6022	0.2446	0.5946	0	0	0	0	0	0	0	0	0	0	0	-0.304019446	0	1.28e-06	6.83e-09	0.000114551	Cons., Ind.	1	TRUE
DTXSID00228242	775517-13-0	Azaspirium	NA	NA	NA	NA	NA	NA	NA	NA	NA	NA	NA	31.05547626	0	0.2568	0.2814	0.3986	0.2876	0	0	0	0	0	0	0	0	0	0	0	-0.304019446	0	1.66e-07	4.13e-09	NA	Unknown	0	NA
DTXSID00228287	77625-78-6	"Dibenzo(b,e)thiepin-3-acetic acid, 6,11-dihydro-11-oxo-, sodium salt"	NA	NA	NA	NA	NA	NA	NA	NA	NA	NA	NA	31.05547626	0	0.1646	0.3324	0.3196	0.3666	0	0	0	0	0	0	0	0	0	0	0	-0.304019446	0	1.58e-07	4.21e-09	NA	Unknown	0	NA
DTXSID00228363	7774-79-0	4-(p-Tolyl)-2-butanone	NA	NA	NA	NA	NA	NA	NA	NA	NA	NA	NA	31.05547626	0	0.8042	0.8218	0.2552	0.8642	0	0	0	0	0	0	0	0	0	0	0	-0.304019446	0	7.66e-06	2.13e-08	0.000313955	Diet., Cons., Ind.	1	TRUE
DTXSID0022850	10389-73-8	Clortermine	NA	NA	NA	NA	NA	6.71e-06	NA	0.039243063	0.000117047	0.055919413	0.000190208	31.05547626	0	0.163	0.489	0.4132	0.2394	0	0	0	0	0	-0.865325287	0	0.603560223	-0.481026541	1.442400549	0.045290299	-0.304019446	0	7.88e-07	1.06e-08	NA	Unknown	0	NA
DTXSID0022852	33671-46-4	Clotiazepam	NA	NA	NA	NA	NA	NA	NA	NA	NA	NA	NA	31.05547626	0	0.2304	0.2356	0.4162	0.1272	0	0	0	0	0	0	0	0	0	0	0	-0.304019446	0	1.45e-07	5.49e-09	NA	Unknown	0	NA
DTXSID0022854	24166-13-0	Cloxazolam	NA	NA	NA	NA	NA	3.57e-05	NA	0.028781755	0.000452153	0.022308008	0.000253633	31.05547626	0	0.1272	0.2312	0.1946	0.0388	0	0	0	0	0	-0.39833726	0	0.288006212	0.271006224	0.58776333	0.314299241	-0.304019446	0	1.28e-07	4.62e-09	NA	Unknown	0	NA
DTXSID0022858	50-04-4	Cortisone acetate	NA	NA	NA	NA	NA	1.56e-05	NA	0.020638584	0.00018532	0.005573521	0.000139498	31.05547626	0	0.5332	0.383	0.2162	0.0112	0	0	0	0	0	-0.62962531	0	-0.050495666	-0.225324757	-0.702069515	-0.244565421	-0.304019446	0	5.71e-07	6.1e-09	0.000568175	Dietary	1	TRUE
DTXSID00228722	78088-46-7	Tabilautide	NA	NA	NA	NA	NA	NA	NA	NA	NA	NA	NA	31.05547626	0	0.2336	0.3942	0.3614	0.3158	0	0	0	0	0	0	0	0	0	0	0	-0.304019446	0	2.36e-07	4.28e-09	NA	Unknown	0	NA
DTXSID00228727	78092-65-6	Ristianol	NA	NA	NA	NA	NA	NA	NA	NA	NA	NA	NA	31.05547626	0	0.3618	0.4552	0.4326	0.4856	0	0	0	0	0	0	0	0	0	0	0	-0.304019446	0	8.25e-07	8.03e-09	NA	Unknown	0	NA
DTXSID00229219	78619-37-1	"6,7,8,14-Tetradehydro-4,5alpha-epoxy-3,6-dimethoxy-17-methylmorphinan acetate"	NA	NA	NA	NA	NA	NA	NA	NA	NA	NA	NA	31.05547626	0	0.113	0.2968	0.167	0.1534	0	0	0	0	0	0	0	0	0	0	0	-0.304019446	0	1.31e-07	4.35e-09	NA	Unknown	0	NA
DTXSID00229274	78756-61-3	Alifedrine	NA	NA	NA	NA	NA	NA	NA	NA	NA	NA	NA	31.05547626	0	0.1728	0.4642	0.2198	0.206	0	0	0	0	0	0	0	0	0	0	0	-0.304019446	0	3.2e-07	4.28e-09	NA	Unknown	0	NA
DTXSID0022931	28782-42-5	Difenoxin	NA	NA	NA	NA	NA	NA	NA	NA	NA	NA	NA	31.05547626	0	0.3086	0.2764	0.1608	0.1796	0	0	0	0	0	0	0	0	0	0	0	-0.304019446	0	1.22e-07	4.24e-09	NA	Unknown	0	NA
DTXSID0022933	71-63-6	Digitoxin	NA	NA	NA	NA	NA	2.2e-05	NA	0.002921935	8.88e-05	0.004710712	5.86e-05	31.05547626	0	0.1292	0.3412	0.2328	0.0656	0	0	0	0	0	-0.533584494	0	-2.040224586	-0.634905206	-0.858484013	-1.054575953	-0.304019446	0	2.31e-07	4.29e-09	NA	Unknown	0	NA
DTXSID0022935	484-23-1	Dihydralazine	NA	NA	NA	NA	NA	1.93e-05	NA	0.066036349	8.72e-05	0.091236381	0.000171786	31.05547626	0	0.2554	0.3504	0.2756	0.4856	0	0	0	0	0	-0.570164982	0	1.133258594	-0.64485351	1.897674174	-0.04993552	-0.304019446	0	6.65e-07	5.87e-09	NA	Unknown	0	NA
DTXSID0022937	128-46-1	Dihydrostreptomycin	NA	NA	NA	NA	NA	NA	NA	NA	NA	NA	NA	31.05547626	0	0.6394	0.5416	0.5694	0.0468	0	0	0	0	0	0	0	0	0	0	0	-0.304019446	0	2.46e-06	1.11e-08	0.000522415	Diet., Cons., Pest.	1	TRUE
DTXSID0022939	579-38-4	Diloxanide	NA	NA	NA	NA	NA	NA	NA	NA	NA	NA	NA	31.05547626	0	0.1908	0.2592	0.6472	0.092	0	0	0	0	0	0	0	0	0	0	0	-0.304019446	0	1.48e-07	5.42e-09	5.32e-05	Pesticide	1	TRUE
DTXSID00229613	79313-75-0	Sopromidine	NA	NA	NA	NA	NA	NA	NA	NA	NA	NA	NA	31.05547626	0	0.1068	0.3066	0.3976	0.1886	0	0	0	0	0	0	0	0	0	0	0	-0.304019446	0	1.38e-07	5.43e-09	NA	Unknown	0	NA
DTXSID0022981	38957-41-4	Emorfazone	NA	NA	NA	NA	NA	3.1e-05	NA	0.048777098	0.000157365	0.071467564	0.000139036	31.05547626	0	0.1832	0.4278	0.3832	0.1518	0	0	0	0	0	-0.437774661	0	0.824919377	-0.3163184	1.670559112	-0.247664095	-0.304019446	0	6.77e-07	5.18e-09	NA	Unknown	0	NA
DTXSID0022983	37612-13-8	Encainide	NA	NA	NA	NA	NA	NA	NA	NA	NA	NA	NA	31.05547626	0	0.1008	0.2238	0.0978	0.0358	0	0	0	0	0	0	0	0	0	0	0	-0.304019446	0	1.08e-07	3.91e-09	NA	Unknown	0	NA
DTXSID0022985	299-42-3	Ephedrine	NA	NA	NA	NA	NA	NA	NA	NA	NA	NA	NA	31.05547626	0	0.1432	0.6106	0.2592	0.259	0	0	0	0	0	0	0	0	0	0	0	-0.304019446	0	1.24e-06	4.91e-09	0.000109751	Consumer	1	TRUE
DTXSID0022987	56420-45-2	Epirubicin	NA	NA	NA	NA	NA	NA	NA	NA	NA	NA	NA	31.05547626	0	0.0572	0.4254	0.2304	0.1344	0	0	0	0	0	0	0	0	0	0	0	-0.304019446	0	1.77e-07	5.34e-09	NA	Unknown	0	NA
DTXSID0022989	133040-01-4	Eprosartan	NA	NA	NA	NA	NA	NA	NA	NA	NA	NA	NA	31.05547626	0	0.6318	0.3378	0.2958	0.1076	0	0	0	0	0	0	0	0	0	0	0	-0.304019446	0	4.13e-07	6.41e-09	0.000158106	Dietary	1	TRUE
DTXSID00229931	79854-84-5	"9H-Purine-9-ethanol, 6-amino-beta-hexyl-alpha-methyl-, (S-(R*,R*))-"	NA	NA	NA	NA	NA	NA	NA	NA	NA	NA	NA	31.05547626	0	0.1662	0.3502	0.4768	0.258	0	0	0	0	0	0	0	0	0	0	0	-0.304019446	0	1.65e-07	5.26e-09	NA	Unknown	0	NA
DTXSID00229991	80-03-5	Acediasulfone	NA	NA	NA	NA	NA	NA	NA	NA	NA	NA	NA	31.05547626	0	0.1902	0.346	0.321	0.4286	0	0	0	0	0	0	0	0	0	0	0	-0.304019446	0	1.56e-07	4.28e-09	NA	Unknown	0	NA
DTXSID00230087	8013-52-3	"Ethanol, mixt. with methanol"	NA	NA	NA	NA	NA	NA	NA	NA	NA	NA	NA	31.05547626	0	0.6544	0.5736	0.7194	0.527	0	0	0	0	0	0	0	0	0	0	0	-0.304019446	0	3.02e-06	1.48e-08	0.000454667	All Four	1	TRUE
DTXSID00230168	80221-58-5	"Quinoline, 2-phenyl-4-(2-(4-piperidinyl)ethyl)-, monohydrochloride"	NA	NA	NA	NA	NA	NA	NA	NA	NA	NA	NA	31.05547626	0	0.2128	0.3232	0.1972	0.2178	0	0	0	0	0	0	0	0	0	0	0	-0.304019446	0	1.67e-07	3.87e-09	NA	Unknown	0	NA
DTXSID00230209	80277-14-1	"Methanesulfonamide, N-(4-(9-acridinylamino)-3-methoxyphenyl)-, mono(2-hydroxyethanesulfonate)"	NA	NA	NA	NA	NA	NA	NA	NA	NA	NA	NA	31.05547626	0	0.1538	0.2348	0.2874	0.2164	0	0	0	0	0	0	0	0	0	0	0	-0.304019446	0	1.23e-07	5.17e-09	NA	Unknown	0	NA
DTXSID00230249	8031-72-9	Cypripedin	NA	NA	NA	NA	NA	NA	NA	NA	NA	NA	NA	31.05547626	0	0.237	0.439	0.3764	0.5318	0	0	0	0	0	0	0	0	0	0	0	-0.304019446	0	3.09e-07	5.56e-09	0.000128762	Industrial	1	TRUE
DTXSID0023030	40054-69-1	Etizolam	NA	NA	NA	NA	NA	2.82e-05	NA	0.030010832	0.000279433	0.008180736	0.000137777	31.05547626	0	0.3968	0.2378	0.4022	0.0956	0	0	0	0	0	-0.464221661	0	0.330567575	0.003202855	-0.34517771	-0.256166369	-0.304019446	0	3.27e-07	4.77e-09	NA	Unknown	0	NA
DTXSID00230305	80410-36-2	Fezolamine	NA	NA	NA	NA	NA	NA	NA	NA	NA	NA	NA	31.05547626	0	0.0912	0.3434	0.1378	0.1984	0	0	0	0	0	0	0	0	0	0	0	-0.304019446	0	1.65e-07	3.7e-09	NA	Unknown	0	NA
DTXSID0023032	54504-70-0	Etofylline clofibrate	NA	NA	NA	NA	NA	2.91e-05	NA	0.019642068	0.000187661	0.011347072	9.11e-05	31.05547626	0	0.127	0.2362	0.6018	0.1816	0	0	0	0	0	-0.455444793	0	-0.100865677	-0.218339682	-0.040902835	-0.643333575	-0.304019446	0	2e-07	6.98e-09	0.000339225	Pesticide	1	TRUE
DTXSID0023034	52942-31-1	Etoperidone	NA	NA	NA	NA	NA	NA	NA	NA	NA	NA	NA	31.05547626	0	0.1114	0.2938	0.2078	0.1356	0	0	0	0	0	0	0	0	0	0	0	-0.304019446	0	1.17e-07	3.83e-09	NA	Unknown	0	NA
DTXSID0023036	54350-48-0	Etretinate	NA	NA	NA	NA	NA	3.94e-05	NA	0.029175911	0.000102811	0.008756884	9.02e-05	31.05547626	0	0.4198	0.3816	0.481	0.1722	0	0	0	0	0	-0.370786761	0	0.301850151	-0.553188749	-0.281883804	-0.651732576	-0.304019446	0	1.55e-06	7.65e-09	NA	Unknown	0	NA
DTXSID0023038	104227-87-4	Famciclovir	NA	NA	NA	NA	NA	9.75e-08	NA	0.030909912	0.000110659	0.049123532	9.99e-05	31.05547626	0	0.1564	0.3666	0.3434	0.0974	0	0	0	0	0	-2.047496712	0	0.360611749	-0.512258527	1.321897414	-0.556668923	-0.304019446	0	7.64e-07	5.95e-09	NA	Unknown	0	NA
DTXSID00230466	8065-77-8	Acetic acid mixture with peracetic acid	NA	NA	NA	NA	NA	NA	NA	NA	NA	NA	NA	31.05547626	0	0.59	0.3142	0.7084	0.4742	0	0	0	0	0	0	0	0	0	0	0	-0.304019446	0	3.91e-07	1.1e-08	0.00039475	Diet., Pest.	1	TRUE
DTXSID00230486	12/7/8067	Ascorutin	NA	NA	NA	NA	NA	NA	NA	NA	NA	NA	NA	31.05547626	0	0.3142	0.4428	0.6776	0.1594	0	0	0	0	0	0	0	0	0	0	0	-0.304019446	0	6.42e-07	1.15e-08	0.000131416	Pesticide	1	TRUE
DTXSID00230582	8074-13-3	Mycoceton	NA	NA	NA	NA	NA	NA	NA	NA	NA	NA	NA	31.05547626	0	0.1894	0.2248	0.5688	0.2596	0	0	0	0	0	0	0	0	0	0	0	-0.304019446	0	1.39e-07	6.29e-09	6.63e-05	Pesticide	1	TRUE
DTXSID00230769	80883-55-2	Enviradene	NA	NA	NA	NA	NA	NA	NA	NA	NA	NA	NA	31.05547626	0	0.2546	0.3224	0.3656	0.3618	0	0	0	0	0	0	0	0	0	0	0	-0.304019446	0	1.58e-07	5.42e-09	NA	Unknown	0	NA
DTXSID0023080	158747-02-5	Frovatriptan	NA	NA	NA	NA	NA	NA	NA	NA	NA	NA	NA	31.05547626	0	0.1282	0.4118	0.194	0.1284	0	0	0	0	0	0	0	0	0	0	0	-0.304019446	0	2.2e-07	4.37e-09	NA	Unknown	0	NA
DTXSID0023082	7660-25-5	beta-D-Fructopyranose	NA	NA	NA	NA	NA	NA	NA	NA	NA	NA	NA	31.05547626	0	0.5856	0.5044	0.5124	0.6826	0	0	0	0	0	0	0	0	0	0	0	-0.304019446	0	1.07e-06	7.53e-09	0.000306592	All Four	1	TRUE
DTXSID0023084	804-30-8	Fursultiamine	NA	NA	NA	NA	NA	NA	NA	NA	NA	NA	NA	31.05547626	0	0.2202	0.2898	0.428	0.1868	0	0	0	0	0	0	0	0	0	0	0	-0.304019446	0	1.46e-07	4.73e-09	NA	Unknown	0	NA
DTXSID00230845	81-92-5	Egmol	NA	NA	NA	NA	NA	NA	NA	NA	NA	NA	NA	31.05547626	0	0.4786	0.3238	0.3032	0.494	0	0	0	0	0	0	0	0	0	0	0	-0.304019446	0	2.24e-07	4.55e-09	NA	Unknown	0	NA
DTXSID0023086	6/3/6990	Fusidic acid	NA	NA	NA	NA	NA	NA	NA	NA	NA	NA	NA	31.05547626	0	0.6214	0.3324	0.2098	0.0934	0	0	0	0	0	0	0	0	0	0	0	-0.304019446	0	3.71e-07	4.9e-09	0.000371632	Dietary	1	TRUE
DTXSID0023088	59-23-4	Galactose	NA	NA	0	NA	NA	6.92e-08	NA	0.06267927	7.36e-05	0.06637112	0.0001823	31.05547626	0	0.6426	0.5314	0.449	0.7654	0	0	-5	0	0	-2.143280497	0	1.080154923	-0.739062624	1.601756247	0.005594763	-0.304019446	0	5.28e-05	7.75e-08	0.099294706	Diet., Cons., Ind.	1	TRUE
DTXSID00231099	81424-67-1	Caracemide	NA	NA	NA	NA	NA	NA	NA	NA	NA	NA	NA	31.05547626	0	0.2984	0.3844	0.5818	0.4672	0	0	0	0	0	0	0	0	0	0	0	-0.304019446	0	2.6e-07	4.91e-09	0.000110112	Pesticide	1	TRUE
DTXSID0023111	109889-09-0	Granisetron	NA	NA	NA	NA	NA	NA	NA	NA	NA	NA	NA	31.05547626	0	0.0544	0.2992	0.0958	0.0418	0	0	0	0	0	0	0	0	0	0	0	-0.304019446	0	1.39e-07	3.62e-09	NA	Unknown	0	NA
DTXSID0023113	90-05-1	2-Methoxyphenol	NA	NA	0	NA	NA	5.26e-05	NA	0.068095864	0.000102509	0.119510047	0.000290954	138884.312	0	0.6752	0.8526	0.3512	0.8552	0	0	-5	0	0	-0.290061571	0	1.164516639	-0.554830432	2.148724301	0.442624401	2.184263706	0	7.04e-05	4.26e-09	2.182838193	Diet., Cons., Ind.	1	TRUE
DTXSID0023115	1113-10-6	Guancydine	NA	NA	NA	NA	NA	NA	NA	NA	NA	NA	NA	31.05547626	0	0.3662	0.3742	0.4588	0.6296	0	0	0	0	0	0	0	0	0	0	0	-0.304019446	0	2.15e-07	4.33e-09	0.000155296	Industrial	1	TRUE
DTXSID0023117	113-00-8	Guanidine	NA	NA	NA	NA	NA	NA	NA	NA	NA	NA	NA	31.05547626	0	0.3644	0.5136	0.3736	0.8408	0	0	0	0	0	0	0	0	0	0	0	-0.304019446	0	9.97e-07	9.51e-09	0.000119066	Cons., Ind.	1	TRUE
DTXSID0023119	69756-53-2	Halofantrine	NA	NA	NA	NA	NA	NA	NA	NA	NA	NA	NA	31.05547626	0	0.1256	0.364	0.3536	0.1044	0	0	0	0	0	0	0	0	0	0	0	-0.304019446	0	1.78e-07	4.16e-09	NA	Unknown	0	NA
DTXSID00231216	816-40-0	"2-Butanone, 1-bromo-"	NA	NA	NA	NA	NA	NA	NA	NA	NA	NA	NA	31.05547626	0	0.319	0.6988	0.4288	0.7538	0	0	0	0	0	0	0	0	0	0	0	-0.304019446	0	2.48e-06	9.26e-09	0.000148766	Cons., Ind.	1	TRUE
DTXSID00231231	81646-13-1	Behentrimonium methosulfate	0	NA	0	NA	NA	NA	NA	0.015916043	0.00049382	0.006795204	5.36e-05	31.05547626	0	0.28	0.6282	0.7084	0.4794	-4	0	-5	0	0	0	0	-0.314957465	0.320059101	-0.517752997	-1.139240065	-0.304019446	0	1.4e-07	1.4e-09	0.000274793	Cons., Pest.	1	TRUE
DTXSID00231433	81865-28-3	"Carbamic acid, acetyl((4-aminophenyl)sulfonyl)-, methyl ester"	NA	NA	NA	NA	NA	NA	NA	NA	NA	NA	NA	31.05547626	0	0.1538	0.2564	0.573	0.2046	0	0	0	0	0	0	0	0	0	0	0	-0.304019446	0	1.44e-07	6.42e-09	7.37e-05	Pesticide	1	TRUE
DTXSID00231554	82059-50-5	Dextofisopam	NA	NA	NA	NA	NA	NA	NA	NA	NA	NA	NA	31.05547626	0	0.2476	0.1688	0.4338	0.3568	0	0	0	0	0	0	0	0	0	0	0	-0.304019446	0	1.21e-07	4.6e-09	NA	Unknown	0	NA
DTXSID0023161	NOCAS_23161	o-Iophendylate	NA	NA	NA	NA	NA	NA	NA	NA	NA	NA	NA	31.05547626	0	0.3952	0.382	0.6616	0.4592	0	0	0	0	0	0	0	0	0	0	0	-0.304019446	0	4.63e-07	9.52e-09	0.000258912	Pesticide	1	TRUE
DTXSID0023163	73334-07-3	Iopromide	NA	NA	NA	NA	NA	7.66e-08	NA	0.002472678	0.000185003	0.159005432	5.23e-05	31.05547626	0	0.3578	0.3654	0.1496	0.0382	0	0	0	0	0	-2.114897161	0	-2.210141838	-0.226277871	2.414274245	-1.161144509	-0.304019446	0	5.99e-07	3.55e-09	NA	Unknown	0	NA
DTXSID0023167	5587-89-3	Ipodic acid	NA	NA	NA	NA	NA	NA	NA	NA	NA	NA	NA	31.05547626	0	0.199	0.3178	0.3952	0.0826	0	0	0	0	0	0	0	0	0	0	0	-0.304019446	0	1.82e-07	4.28e-09	NA	Unknown	0	NA
DTXSID0023169	138402-11-6	Irbesartan	NA	NA	NA	NA	NA	2.26e-05	NA	0.018655385	0.001668359	0.050946301	0.000290725	31.05547626	0	0.1846	0.2168	0.306	0.0648	0	0	0	0	0	-0.526067253	0	-0.153322182	0.997515088	1.35578097	0.441889394	-0.304019446	0	1.36e-07	3.97e-09	NA	Unknown	0	NA
DTXSID00231716	824-46-4	Methoxyhydroquinone	NA	NA	NA	NA	NA	NA	NA	NA	NA	NA	NA	31.05547626	0	0.5396	0.4242	0.4854	0.702	0	0	0	0	0	0	0	0	0	0	0	-0.304019446	0	9.36e-07	8.55e-09	0.000548583	Diet., Ind.	1	TRUE
DTXSID00231837	82535-76-0	Myoscorpine	NA	NA	NA	NA	NA	NA	NA	NA	NA	NA	NA	31.05547626	0	0.3214	0.4238	0.2688	0.2304	0	0	0	0	0	0	0	0	0	0	0	-0.304019446	0	3.67e-07	4.52e-09	NA	Unknown	0	NA
DTXSID00231958	82678-20-4	Chlorpromazine ascorbate	NA	NA	NA	NA	NA	NA	NA	NA	NA	NA	NA	31.05547626	0	0.161	0.2954	0.176	0.0482	0	0	0	0	0	0	0	0	0	0	0	-0.304019446	0	1.41e-07	4.48e-09	NA	Unknown	0	NA
DTXSID00232208	83184-43-4	Mifentidine	NA	NA	NA	NA	NA	NA	NA	NA	NA	NA	NA	31.05547626	0	0.1564	0.3408	0.5416	0.2488	0	0	0	0	0	0	0	0	0	0	0	-0.304019446	0	1.73e-07	5.21e-09	8.89e-05	Pesticide	1	TRUE
DTXSID0023240	60-40-2	Mecamylamine	NA	NA	NA	NA	NA	1.12e-06	NA	0.016456683	0.000109909	0.008751951	0.000212759	31.05547626	0	0.2706	0.8322	0.2654	0.7746	0	0	0	0	0	-1.365480179	0	-0.280958557	-0.516041227	-0.282407825	0.150028505	-0.304019446	0	2.98e-05	3.08e-08	0.003203506	Cons., Ind.	1	TRUE
DTXSID0023242	569-65-3	Meclizine	NA	NA	NA	NA	NA	NA	NA	NA	NA	NA	NA	31.05547626	0	0.165	0.269	0.1974	0.1238	0	0	0	0	0	0	0	0	0	0	0	-0.304019446	0	1.38e-07	4.28e-09	NA	Unknown	0	NA
DTXSID0023244	6284-40-8	Meglumine	NA	NA	NA	NA	NA	5.92e-07	NA	0.058415041	8.79e-05	0.204703264	0.000165045	277.768624	0	0.4892	0.5012	0.3964	0.6838	0	0	0	0	0	-1.543602681	0	1.008442857	-0.640313975	2.649213412	-0.087357486	0.344577636	0	3.89e-05	1.5e-08	0.131868295	Cons., Ind.	1	TRUE
DTXSID00232541	83704-27-2	"1,3,4,6-Tetrachlorodibenzofuran"	NA	NA	NA	NA	NA	NA	NA	NA	NA	NA	NA	31.05547626	0	0.0972	0.195	0.428	0.6272	0	0	0	0	0	0	0	0	0	0	0	-0.304019446	0	9.87e-08	3.34e-09	6.55e-05	Industrial	1	TRUE
DTXSID00232667	83803-47-8	2-((3-Methylbutyl)thio)ethyl formate	NA	NA	NA	NA	NA	NA	NA	NA	NA	NA	NA	31.05547626	0	0.773	0.8516	0.2658	0.904	0	0	0	0	0	0	0	0	0	0	0	-0.304019446	0	7.97e-06	1.28e-08	0.000341283	Diet., Cons., Ind.	1	TRUE
DTXSID00232748	83846-92-8	Choline dihydrogen phosphate	NA	NA	NA	NA	NA	NA	NA	NA	NA	NA	NA	31.05547626	0	0.2946	0.4754	0.2084	0.6926	0	0	0	0	0	0	0	0	0	0	0	-0.304019446	0	3.52e-07	4.31e-09	0.000131699	Industrial	1	TRUE
DTXSID00232864	83968-92-7	"(4-((2-Chlorophenyl)(1-methyl-2-phenyl-1H-indol-3-yl)methylene)-2,5-cyclohexadien-1-ylidene)diethylammonium acetate"	NA	NA	NA	NA	NA	NA	NA	NA	NA	NA	NA	31.05547626	0	0.2582	0.3918	0.3124	0.4078	0	0	0	0	0	0	0	0	0	0	0	-0.304019446	0	2.27e-07	4.98e-09	NA	Unknown	0	NA
DTXSID00232884	84-26-4	Rutecarpine	NA	NA	NA	NA	NA	NA	NA	NA	NA	NA	NA	31.05547626	0	0.1546	0.268	0.2386	0.4206	0	0	0	0	0	0	0	0	0	0	0	-0.304019446	0	1.22e-07	4.27e-09	NA	Unknown	0	NA
DTXSID0023290	390-28-3	Methoxamine	NA	NA	NA	NA	NA	NA	NA	NA	NA	NA	NA	31.05547626	0	0.1962	0.4924	0.2888	0.1718	0	0	0	0	0	0	0	0	0	0	0	-0.304019446	0	7.56e-07	6.22e-09	NA	Unknown	0	NA
DTXSID0023292	93-30-1	Methoxyphenamine	NA	NA	NA	NA	NA	2.58e-06	NA	0.066526536	7.78e-05	0.01733868	0.000191245	31.05547626	0	0.2676	0.6186	0.3358	0.548	0	0	0	0	0	-1.132353585	0	1.140785857	-0.708148561	0.353398133	0.050374472	-0.304019446	0	7.94e-06	1.81e-08	0.002737964	Cons., Ind.	1	TRUE
DTXSID0023294	30685-43-9	Methyldigoxin	NA	NA	NA	NA	NA	2.33e-05	NA	0.002487421	9e-05	0.006920954	5.73e-05	138884.312	0	0.1054	0.3192	0.2608	0.3	0	0	0	0	0	-0.517545382	0	-2.204091362	-0.627474496	-0.500699936	-1.0767348	2.184263706	0	2.06e-07	2.32e-09	NA	Unknown	0	NA
DTXSID00232945	84051-87-6	2-((4-(Ethyl(2-hydroxyethyl)amino)phenyl)azo)-6-methoxy-3-methylbenzothiazolium acetate	NA	NA	NA	NA	NA	NA	NA	NA	NA	NA	NA	31.05547626	0	0.1	0.3416	0.6102	0.202	0	0	0	0	0	0	0	0	0	0	0	-0.304019446	0	1.76e-07	6.85e-09	8.1e-05	Pesticide	1	TRUE
DTXSID0023296	61-73-4	Methylene blue	NA	NA	0	0.039803649	NA	NA	NA	0.033291509	2.72e-05	0.00712754	9.1e-05	31.05547626	0	0.504	0.1388	0.1788	0.1134	0	0	-5	0.177141673	0	0	0	0.436159024	-1.292454472	-0.473346386	-0.643569878	-0.304019446	0	6.11e-07	5.89e-09	0.00093107	Dietary	1	TRUE
DTXSID0023298	3575-80-2	Methylperone	NA	NA	NA	NA	NA	7.94e-06	NA	0.045497151	0.000217121	0.028099509	0.000150073	31.05547626	0	0.1044	0.536	0.3064	0.203	0	0	0	0	0	-0.818302648	0	0.754068563	-0.137197915	0.802413006	-0.176257348	-0.304019446	0	1.4e-06	5.88e-09	0.000302266	Consumer	1	TRUE
DTXSID00233033	84145-00-6	Diflunisal sodium	NA	NA	NA	NA	NA	NA	NA	NA	NA	NA	NA	31.05547626	0	0.211	0.2814	0.4342	0.172	0	0	0	0	0	0	0	0	0	0	0	-0.304019446	0	1.57e-07	7.2e-09	NA	Unknown	0	NA
DTXSID00233078	84145-89-1	Almoxatone	NA	NA	NA	NA	NA	NA	NA	NA	NA	NA	NA	31.05547626	0	0.1124	0.2266	0.5284	0.1078	0	0	0	0	0	0	0	0	0	0	0	-0.304019446	0	1.2e-07	4.86e-09	4.27e-05	Pesticide	1	TRUE
DTXSID0023321	42794-76-3	Midodrine	NA	NA	NA	NA	NA	NA	NA	NA	NA	NA	NA	31.05547626	0	0.1382	0.3862	0.1768	0.064	0	0	0	0	0	0	0	0	0	0	0	-0.304019446	0	2.21e-07	3.82e-09	NA	Unknown	0	NA
DTXSID0023323	72432-03-2	Miglitol	NA	NA	NA	NA	NA	6.63e-08	NA	0.054682352	8.84e-05	0.137639786	0.000153283	31.05547626	0	0.2386	0.4334	0.2036	0.2226	0	0	0	0	0	-2.155240766	0	0.94123459	-0.637011325	2.280076954	-0.156469046	-0.304019446	0	1.05e-06	5.92e-09	NA	Unknown	0	NA
DTXSID0023325	61337-67-5	Mirtazapine	NA	NA	NA	NA	NA	2.44e-05	NA	0.043836154	8.2e-05	0.007125269	0.000122248	31.05547626	0	0.0656	0.3746	0.1074	0.066	0	0	0	0	0	-0.504657925	0	0.716215497	-0.679300517	-0.473642738	-0.36795551	-0.304019446	0	2.42e-07	4.51e-09	NA	Unknown	0	NA
DTXSID0023329	68693-11-8	Modafinil	NA	NA	NA	NA	NA	3.01e-05	NA	0.042436813	0.000133851	0.019528932	0.000112968	31.05547626	0	0.1862	0.2664	0.2824	0.1476	0	0	0	0	0	-0.446005586	0	0.683195073	-0.4063756	0.464028232	-0.441759595	-0.304019446	0	2.67e-07	4.07e-09	NA	Unknown	0	NA
DTXSID00233295	84332-92-3	"beta-D-Glucopyranose, 6-(dihydrogen phosphate), monosodium salt"	NA	NA	NA	NA	NA	NA	NA	NA	NA	NA	NA	31.05547626	0	0.5186	0.4642	0.5014	0.4006	0	0	0	0	0	0	0	0	0	0	0	-0.304019446	0	6.46e-07	8.78e-09	0.000354403	Diet., Pest.	1	TRUE
DTXSID00233396	84434-04-8	"2-Aminoethanol, compound with 1H-benzotriazole"	NA	NA	NA	NA	NA	NA	NA	NA	NA	NA	NA	31.05547626	0	0.5048	0.589	0.3992	0.8156	0	0	0	0	0	0	0	0	0	0	0	-0.304019446	0	2.3e-06	6.16e-09	0.000239124	Diet., Cons., Ind.	1	TRUE
DTXSID00233412	84434-88-8	Lithium ethanethioate	NA	NA	NA	NA	NA	NA	NA	NA	NA	NA	NA	31.05547626	0	0.5288	0.4478	0.558	0.6728	0	0	0	0	0	0	0	0	0	0	0	-0.304019446	0	6.39e-07	9.52e-09	0.000231141	Diet., Pest., Ind.	1	TRUE
DTXSID00233699	84696-99-1	Dipotassium dihydrogen (((2-hydroxyethyl)imino)bis(methylene))bisphosphonate	NA	NA	NA	NA	NA	NA	NA	NA	NA	NA	NA	31.05547626	0	0.3096	0.4162	0.2534	0.7452	0	0	0	0	0	0	0	0	0	0	0	-0.304019446	0	2.28e-07	4e-09	0.000102202	Industrial	1	TRUE
DTXSID00233715	84710-57-6	Altruronic acid	NA	NA	NA	NA	NA	NA	NA	NA	NA	NA	NA	31.05547626	0	0.5202	0.3258	0.4408	0.6866	0	0	0	0	0	0	0	0	0	0	0	-0.304019446	0	3.6e-07	7.17e-09	0.000172117	Diet., Ind.	1	TRUE
DTXSID00233730	84713-02-0	"Ammonium copper(2+) 2-hydroxypropane-1,2,3-tricarboxylate"	NA	NA	NA	NA	NA	NA	NA	NA	NA	NA	NA	31.05547626	0	0.824	0.1762	0.6396	0.653	0	0	0	0	0	0	0	0	0	0	0	-0.304019446	0	3.19e-07	8.98e-09	0.000144423	Diet., Pest., Ind.	1	TRUE
DTXSID0023375	302-70-5	Nitrogen mustard oxide	NA	NA	NA	NA	NA	NA	NA	NA	NA	NA	NA	31.05547626	0	0.4022	0.526	0.489	0.6882	0	0	0	0	0	0	0	0	0	0	0	-0.304019446	0	9.22e-07	6.4e-09	0.000114064	Cons., Ind.	1	TRUE
DTXSID0023377	24526-64-5	Nomifensine	NA	NA	NA	NA	NA	2.83e-05	NA	0.054077097	4.75e-05	0.00752337	0.000135514	31.05547626	0	0.0846	0.3522	0.103	0.129	0	0	0	0	0	-0.463232725	0	0.929906106	-0.982763648	-0.423081736	-0.271647559	-0.304019446	0	2.25e-07	3.51e-09	NA	Unknown	0	NA
DTXSID0023379	52-78-8	Norethandrolone	NA	NA	NA	NA	NA	NA	NA	NA	NA	NA	NA	31.05547626	0	0.0438	0.4066	0.3156	0.0194	0	0	0	0	0	0	0	0	0	0	0	-0.304019446	0	1.6e-07	4.28e-09	NA	Unknown	0	NA
DTXSID00233896	84836-70-4	"Hexanedioic acid, ester with 2-ethyl-2-(hydroxymethyl)-1,3-propanediol heptanoate"	NA	NA	NA	NA	NA	NA	NA	NA	NA	NA	NA	31.05547626	0	0.5988	0.4544	0.4764	0.619	0	0	0	0	0	0	0	0	0	0	0	-0.304019446	0	6e-07	4.54e-09	0.000302402	Diet., Ind.	1	TRUE
DTXSID00233977	84937-45-1	(-)-Gusperimus trihydrochloride	NA	NA	NA	NA	NA	NA	NA	NA	NA	NA	NA	31.05547626	0	0.1644	0.4566	0.3218	0.3096	0	0	0	0	0	0	0	0	0	0	0	-0.304019446	0	2.99e-07	3.51e-09	NA	Unknown	0	NA
DTXSID0023402	30286-75-0	Oxitropium bromide	NA	NA	NA	NA	NA	NA	NA	NA	NA	NA	NA	31.05547626	0	0.2478	0.3958	0.1836	0.0644	0	0	0	0	0	0	0	0	0	0	0	-0.304019446	0	3.01e-07	4.05e-09	NA	Unknown	0	NA
DTXSID00234045	85-16-5	Diprotrizoic acid	NA	NA	NA	NA	NA	NA	NA	NA	NA	NA	NA	31.05547626	0	0.1968	0.2706	0.3182	0.101	0	0	0	0	0	0	0	0	0	0	0	-0.304019446	0	1.48e-07	3.92e-09	NA	Unknown	0	NA
DTXSID0023406	5633-20-5	Oxybutynin	NA	NA	NA	NA	NA	NA	NA	NA	NA	NA	NA	31.05547626	0	0.4696	0.4042	0.112	0.0136	0	0	0	0	0	0	0	0	0	0	0	-0.304019446	0	3.79e-07	5.91e-09	NA	Unknown	0	NA
DTXSID0023408	15687-41-9	Oxyfedrine	NA	NA	NA	NA	NA	NA	NA	NA	NA	NA	NA	31.05547626	0	0.0988	0.472	0.165	0.0946	0	0	0	0	0	0	0	0	0	0	0	-0.304019446	0	3.64e-07	4.19e-09	NA	Unknown	0	NA
DTXSID00234363	85187-11-7	"Sodium (S)-2,3-dimercaptopropanesulphonate"	NA	NA	NA	NA	NA	NA	NA	NA	NA	NA	NA	31.05547626	0	0.4684	0.2796	0.3722	0.7364	0	0	0	0	0	0	0	0	0	0	0	-0.304019446	0	1.99e-07	5.56e-09	0.000102472	Industrial	1	TRUE
DTXSID0023450	1156-05-4	Phenglutarimide	NA	NA	NA	NA	NA	NA	NA	NA	NA	NA	NA	31.05547626	0	0.058	0.3018	0.1558	0.1328	0	0	0	0	0	0	0	0	0	0	0	-0.304019446	0	1.34e-07	3.91e-09	NA	Unknown	0	NA
DTXSID00234500	853-34-9	Kebuzone	NA	NA	NA	NA	NA	NA	NA	NA	NA	NA	NA	31.05547626	0	0.1446	0.2826	0.3504	0.1486	0	0	0	0	0	0	0	0	0	0	0	-0.304019446	0	1.33e-07	4.39e-09	NA	Unknown	0	NA
DTXSID0023452	82-88-2	Phenindamine	NA	NA	NA	NA	NA	NA	NA	NA	NA	NA	NA	31.05547626	0	0.13	0.4774	0.1456	0.1428	0	0	0	0	0	0	0	0	0	0	0	-0.304019446	0	3.99e-07	4.28e-09	NA	Unknown	0	NA
DTXSID0023454	86-21-5	Pheniramine	NA	NA	0	NA	NA	7.63e-06	NA	0.052717501	0.000134143	0.052158913	0.000146454	31.05547626	0	0.2318	0.6284	0.2204	0.1154	0	0	-5	0	0	-0.829428836	0	0.903989405	-0.405164726	1.377657266	-0.199074518	-0.304019446	0	1.25e-06	6.12e-09	0.000541723	Consumer	1	TRUE
DTXSID0023458	59-96-1	Phenoxybenzamine	NA	NA	NA	NA	NA	2.07e-05	NA	0.036592809	0.000183508	0.033302519	0.000131215	31.05547626	0	0.0894	0.447	0.2648	0.0794	0	0	0	0	0	-0.550600814	0	0.532392094	-0.230794258	0.960402093	-0.301787008	-0.304019446	0	4.79e-07	4.89e-09	NA	Unknown	0	NA
DTXSID00234626	85409-77-4	"Phosphoric acid, hexyl ester, compd. with 2,2'-iminobis(ethanol)"	NA	NA	NA	NA	NA	NA	NA	NA	NA	NA	NA	31.05547626	0	0.3992	0.3604	0.4896	0.6166	0	0	0	0	0	0	0	0	0	0	0	-0.304019446	0	2.75e-07	6.79e-09	0.000128686	Industrial	1	TRUE
DTXSID00234702	855-19-6	Clostebol acetate	NA	NA	NA	NA	NA	NA	NA	NA	NA	NA	NA	31.05547626	0	0.1936	0.3838	0.4958	0.1442	0	0	0	0	0	0	0	0	0	0	0	-0.304019446	0	2.18e-07	6.66e-09	NA	Unknown	0	NA
DTXSID00234929	85665-67-4	(3-(((Heptadecafluorooctyl)sulphonyl)amino)propyl)trimethylammonium hydroxide	NA	NA	NA	NA	NA	NA	NA	NA	NA	NA	NA	31.05547626	0	0.1514	0.5544	0.0464	0.9874	0	0	0	0	0	0	0	0	0	0	0	-0.304019446	0	5.22e-07	3.51e-09	5.79e-05	Cons., Ind.	1	TRUE
DTXSID00234944	85673-88-7	"3H-Pyrazol-3-one, 1,2-dihydro-1,5-diphenyl-2-(3-(4-(2-pyridinyl)-1-piperazinyl)propyl)-, trihydrochloride"	NA	NA	NA	NA	NA	NA	NA	NA	NA	NA	NA	31.05547626	0	0.0872	0.3212	0.0976	0.2572	0	0	0	0	0	0	0	0	0	0	0	-0.304019446	0	1.03e-07	3.64e-09	NA	Unknown	0	NA
DTXSID00235032	85721-05-7	Zuclopenthixol acetate	NA	NA	NA	NA	NA	NA	NA	NA	NA	NA	NA	31.05547626	0	0.1198	0.3062	0.1206	0.0508	0	0	0	0	0	0	0	0	0	0	0	-0.304019446	0	1.52e-07	3.79e-09	NA	Unknown	0	NA
DTXSID00235052	85756-57-6	Carbamazepine dihydrate	NA	NA	NA	NA	NA	NA	NA	NA	NA	NA	NA	31.05547626	0	0.1384	0.261	0.2598	0.1916	0	0	0	0	0	0	0	0	0	0	0	-0.304019446	0	1.29e-07	3.55e-09	NA	Unknown	0	NA
DTXSID0023533	24305-27-9	Protirelin	NA	NA	NA	NA	NA	6.21e-08	NA	0.023326828	0.000136192	0.198094734	9.96e-05	31.05547626	0	0.1412	0.3714	0.2996	0.0642	0	0	0	0	0	-2.17352409	0	0.074126539	-0.396729237	2.618694509	-0.559799198	-0.304019446	0	4.91e-07	5.13e-09	NA	Unknown	0	NA
DTXSID0023535	438-60-8	Protriptyline	NA	NA	NA	NA	NA	NA	NA	NA	NA	NA	NA	31.05547626	0	0.2606	0.5068	0.2666	0.1786	0	0	0	0	0	0	0	0	0	0	0	-0.304019446	0	8.56e-07	5.36e-09	0.000102202	Consumer	1	TRUE
DTXSID0023537	90-82-4	Pseudoephedrine	NA	NA	NA	NA	NA	NA	NA	NA	NA	NA	NA	31.05547626	0	0.1432	0.6106	0.2592	0.259	0	0	0	0	0	0	0	0	0	0	0	-0.304019446	0	1.29e-06	6.1e-09	9.83e-05	Consumer	1	TRUE
DTXSID00235653	86540-95-6	"1H-Purine-2,6-dione, 3,7-dihydro-7-(2-hydroxypropyl)-1,3-dimethyl-, (S)-"	NA	NA	NA	NA	NA	NA	NA	NA	NA	NA	NA	31.05547626	0	0.196	0.3926	0.3364	0.1048	0	0	0	0	0	0	0	0	0	0	0	-0.304019446	0	2.49e-07	5.53e-09	NA	Unknown	0	NA
DTXSID0023581	79902-63-9	Simvastatin	NA	NA	NA	NA	NA	1.32e-05	NA	0.019819295	7.31e-05	0.007135924	7.1e-05	31.05547626	0	0.7214	0.3408	0.2726	0.0596	0	0	0	0	0	-0.676295871	0	-0.091723372	-0.743022817	-0.472253003	-0.875308794	-0.304019446	0	3.4e-06	1.23e-08	0.002916862	Dietary	1	TRUE
DTXSID0023583	32385-11-8	Sisomicin	NA	NA	NA	NA	NA	NA	NA	NA	NA	NA	NA	31.05547626	0	0.171	0.3764	0.4098	0.1652	0	0	0	0	0	0	0	0	0	0	0	-0.304019446	0	1.88e-07	5.16e-09	NA	Unknown	0	NA
DTXSID0023587	68367-52-2	Sorbinil	NA	NA	NA	NA	NA	0.000127	NA	0.050373323	0.000131451	0.010420697	0.00017776	31.05547626	0	0.1008	0.2738	0.42	0.0436	0	0	0	0	0	-0.043801537	0	0.857693639	-0.416444966	-0.120106952	-0.017982725	-0.304019446	0	2.06e-07	5.31e-09	NA	Unknown	0	NA
DTXSID0023589	3930-20-9	Sotalol	NA	NA	NA	NA	NA	0.000117	NA	0.041055459	7.56e-05	0.110203691	0.000110577	31.05547626	0	0.3994	0.3922	0.2286	0.0802	0	0	0	0	0	-0.066713876	0	0.649513346	-0.724037962	2.073329249	-0.461752968	-0.304019446	0	5.39e-07	6.75e-09	NA	Unknown	0	NA
DTXSID0023610	27031-08-9	Sulfaguanole	NA	NA	NA	NA	NA	NA	NA	NA	NA	NA	NA	31.05547626	0	0.0856	0.3092	0.4416	0.1924	0	0	0	0	0	0	0	0	0	0	0	-0.304019446	0	1.53e-07	5.41e-09	NA	Unknown	0	NA
DTXSID0023612	127-79-7	Sulfamerazine	NA	NA	NA	NA	NA	0.000545	NA	0.042424834	0.000133502	0.035963845	0.000124184	31.05547626	0	0.0264	0.2516	0.2576	0.0318	0	0	0	0	0	0.363134211	0	0.682907703	-0.40783007	1.031901396	-0.353269743	-0.304019446	0	1.1e-07	3.72e-09	NA	Unknown	0	NA
DTXSID00236125	871-22-7	"Acetaldehyde, dibutyl acetal"	NA	NA	NA	NA	NA	NA	NA	NA	NA	NA	NA	31.05547626	0	0.8	0.8992	0.202	0.9282	0	0	0	0	0	0	0	0	0	0	0	-0.304019446	0	1.02e-05	4.8e-08	0.00031026	Diet., Cons., Ind.	1	TRUE
DTXSID0023616	3772-76-7	Sulfamethomidine	NA	NA	NA	NA	NA	0.000214	NA	0.036166859	0.000119776	0.02999919	0.000110062	31.05547626	0	0.0436	0.202	0.4546	0.0808	0	0	0	0	0	0.101972702	0	0.52047506	-0.468200711	0.863251915	-0.466117939	-0.304019446	0	1.42e-07	5.53e-09	NA	Unknown	0	NA
DTXSID0023618	57-96-5	Sulfinpyrazone	NA	NA	NA	NA	NA	4e-05	NA	0.020704321	0.000151129	0.07501325	7.92e-05	31.05547626	0	0.2154	0.2252	0.2966	0.1674	0	0	0	0	0	-0.366564404	0	-0.047258936	-0.338818576	1.715590653	-0.773958081	-0.304019446	0	1.81e-07	5.27e-09	NA	Unknown	0	NA
DTXSID00236362	875-35-4	"2,6-Dichloro-4-methylnicotinonitrile"	NA	NA	NA	NA	NA	NA	NA	NA	NA	NA	NA	31.05547626	0	0.2752	0.4212	0.5986	0.606	0	0	0	0	0	0	0	0	0	0	0	-0.304019446	0	4.53e-07	6.05e-09	8.86e-05	Pest., Ind.	1	TRUE
DTXSID00236367	875-79-6	"1,2-Dimethylindole"	NA	NA	NA	NA	NA	NA	NA	NA	NA	NA	NA	31.05547626	0	0.484	0.728	0.302	0.7562	0	0	0	0	0	0	0	0	0	0	0	-0.304019446	0	3.87e-06	7.41e-09	0.000430638	Cons., Ind.	1	TRUE
DTXSID00236468	87573-01-1	Salnacedin	NA	NA	NA	NA	NA	NA	NA	NA	NA	NA	NA	31.05547626	0	0.1422	0.275	0.3076	0.2156	0	0	0	0	0	0	0	0	0	0	0	-0.304019446	0	1.21e-07	3.85e-09	NA	Unknown	0	NA
DTXSID00236569	877-53-2	"Phenol, 2,4-dimethyl-, acetate"	NA	NA	NA	NA	NA	NA	NA	NA	NA	NA	NA	31.05547626	0	0.738	0.902	0.2706	0.8388	0	0	0	0	0	0	0	0	0	0	0	-0.304019446	0	8.24e-06	3.78e-08	0.000552367	Diet., Cons., Ind.	1	TRUE
DTXSID0023660	82-99-5	Thiphenamil	NA	NA	NA	NA	NA	2.67e-05	NA	0.032594253	0.000156772	0.058352592	9.3e-05	31.05547626	0	0.1466	0.3906	0.1846	0.1528	0	0	0	0	0	-0.479491798	0	0.414615692	-0.318418432	1.482011225	-0.623312025	-0.304019446	0	4.84e-07	6.12e-09	NA	Unknown	0	NA
DTXSID00236600	877399-53-6	Crizotinib acetate	NA	NA	NA	NA	NA	NA	NA	NA	NA	NA	NA	31.05547626	0	0.1712	0.3416	0.447	0.1848	0	0	0	0	0	0	0	0	0	0	0	-0.304019446	0	1.72e-07	4.65e-09	NA	Unknown	0	NA
DTXSID00236605	87745-18-4	"Pentanoic-5,5,5-d3 acid, 2-(propyl-3,3,3-d3)-"	NA	NA	NA	NA	NA	NA	NA	NA	NA	NA	NA	31.05547626	0	0.677	0.9008	0.2176	0.6084	0	0	0	0	0	0	0	0	0	0	0	-0.304019446	0	8.54e-06	2.92e-08	0.000663375	Diet., Cons., Ind.	1	TRUE
DTXSID0023662	300-30-1	DL-Thyroxine	NA	NA	NA	NA	NA	NA	NA	NA	NA	NA	NA	31.05547626	0	0.088	0.3398	0.3634	0.1562	0	0	0	0	0	0	0	0	0	0	0	-0.304019446	0	1.41e-07	3.91e-09	NA	Unknown	0	NA
DTXSID0023664	51012-32-9	Tiapride	NA	NA	NA	NA	NA	NA	NA	NA	NA	NA	NA	31.05547626	0	0.1054	0.2464	0.2116	0.0956	0	0	0	0	0	0	0	0	0	0	0	-0.304019446	0	1.19e-07	4.27e-09	NA	Unknown	0	NA
DTXSID00236645	878-13-7	Cycloundecanone	NA	NA	NA	NA	NA	NA	NA	NA	NA	NA	NA	31.05547626	0	0.4016	0.912	0.2844	0.9062	0	0	0	0	0	0	0	0	0	0	0	-0.304019446	0	5.69e-06	1.94e-08	0.000218185	Cons., Ind.	1	TRUE
DTXSID0023666	32527-55-2	Tiaramide	NA	NA	NA	NA	NA	NA	NA	NA	NA	NA	NA	31.05547626	0	0.139	0.3072	0.2076	0.1742	0	0	0	0	0	0	0	0	0	0	0	-0.304019446	0	1.46e-07	3.69e-09	NA	Unknown	0	NA
DTXSID0023668	34787-01-4	Ticarcillin	NA	NA	NA	NA	NA	NA	NA	NA	NA	NA	NA	31.05547626	0	0.1588	0.2072	0.1266	0.0234	0	0	0	0	0	0	0	0	0	0	0	-0.304019446	0	1.25e-07	3.87e-09	NA	Unknown	0	NA
DTXSID00237016	884-35-5	"Benzoic acid, 4-hydroxy-3,5-dimethoxy-, methyl ester"	NA	NA	NA	NA	NA	NA	NA	NA	NA	NA	NA	31.05547626	0	0.5052	0.4904	0.5132	0.6174	0	0	0	0	0	0	0	0	0	0	0	-0.304019446	0	8.43e-07	1.01e-08	0.000196558	Diet., Pest., Ind.	1	TRUE
DTXSID0023743	437-74-1	Xanthinol niacinate	NA	NA	NA	NA	NA	9.71e-08	NA	0.016342377	0.000155679	0.051718631	7.22e-05	31.05547626	0	0.2062	0.3838	0.2384	0.3074	0	0	0	0	0	-2.048645219	0	-0.288052796	-0.322311592	1.369773662	-0.860166248	-0.304019446	0	9.32e-07	4.86e-09	NA	Unknown	0	NA
DTXSID0023745	58-86-6	D-Xylose	NA	NA	NA	NA	NA	0.00349	NA	0.075635658	3.98e-05	0.008533531	0.000228542	31.05547626	0	0.4526	0.4638	0.4674	0.6016	0	0	0	0	0	0.881895675	0	1.271398016	-1.080995455	-0.305912072	0.216920413	-0.304019446	0	5.81e-07	5.76e-09	0.000258094	Industrial	1	TRUE
DTXSID00237450	889652-31-7	"6,7-Epidrospirenone"	NA	NA	NA	NA	NA	NA	NA	NA	NA	NA	NA	31.05547626	0	0.1468	0.4328	0.4262	0.0412	0	0	0	0	0	0	0	0	0	0	0	-0.304019446	0	3.82e-07	6.27e-09	NA	Unknown	0	NA
DTXSID0023747	7481-89-2	"2',3'-Dideoxycytidine"	NA	NA	NA	NA	NA	0.00246	NA	0.054986741	7.57e-05	0.016266319	0.000151255	31.05547626	0	0.6928	0.4386	0.2968	0.2256	0	0	0	0	0	0.784187319	0	0.946884503	-0.723509607	0.294024084	-0.168923507	-0.304019446	0	1.06e-06	5.88e-09	0.000650537	Dietary	1	TRUE
DTXSID0023749	139110-80-8	Zanamivir	NA	NA	NA	NA	NA	4.79e-08	NA	0.027883401	0.00010791	0.149977514	9.02e-05	31.05547626	0	0.215	0.3498	0.3342	0.1334	0	0	0	0	0	-2.246058086	0	0.255731404	-0.526254395	2.359913029	-0.651846208	-0.304019446	0	1.25e-06	5.75e-09	NA	Unknown	0	NA
DTXSID00238003	90043-86-0	Amiridin	NA	NA	NA	NA	NA	NA	NA	NA	NA	NA	NA	31.05547626	0	0.1758	0.4102	0.4616	0.3714	0	0	0	0	0	0	0	0	0	0	0	-0.304019446	0	2.17e-07	4.89e-09	NA	Unknown	0	NA
DTXSID00238043	90139-06-3	Cilazaprilat	NA	NA	NA	NA	NA	NA	NA	NA	NA	NA	NA	31.05547626	0	0.2306	0.3422	0.2848	0.087	0	0	0	0	0	0	0	0	0	0	0	-0.304019446	0	1.98e-07	4.91e-09	NA	Unknown	0	NA
DTXSID00238184	9050-67-3	Sizofiran	NA	NA	NA	NA	NA	NA	NA	NA	NA	NA	NA	31.05547626	0	0.4082	0.4878	0.3662	0.4686	0	0	0	0	0	0	0	0	0	0	0	-0.304019446	0	5.34e-07	5.56e-09	NA	Unknown	0	NA
DTXSID00238189	90509-02-7	Luxabendazole	NA	NA	NA	NA	NA	NA	NA	NA	NA	NA	NA	31.05547626	0	0.1964	0.2322	0.6054	0.1918	0	0	0	0	0	0	0	0	0	0	0	-0.304019446	0	1.43e-07	4.95e-09	4.87e-05	Pesticide	1	TRUE
DTXSID0023824	57653-85-7	"1,2,3,6,7,8-Hexachlorodibenzo-p-dioxin"	NA	NA	NA	NA	NA	0.000904	NA	0.025005719	0.000490241	0.003673115	7.64e-05	31.05547626	0	0.0442	0.1574	0.2978	0.7822	0	0	0	0	0	0.504509605	0	0.144864633	0.316011421	-1.089866938	-0.806895599	-0.304019446	0	2.61e-08	8.81e-10	2.73e-05	Industrial	1	TRUE
DTXSID0023826	4098-71-9	Isophorone diisocyanate	0	0	0	0.009856918	NA	0.000671	0.00756	0.056183568	0.000312503	0.049590213	0.000176967	27776.8624	0	0.795	0.3682	0.2308	0.8716	-4	-4	-5	-0.71678663	0	0.42123934	-0.638771856	0.968800195	0.06544533	1.330690848	-0.022159465	1.707828111	0	8.3e-07	1.24e-10	0.002812666	Diet., Ind.	1	TRUE
DTXSID00238346	91-00-9	Benzhydrylamine	NA	NA	NA	NA	NA	NA	NA	NA	NA	NA	NA	31.05547626	0	0.4056	0.5324	0.3086	0.673	0	0	0	0	0	0	0	0	0	0	0	-0.304019446	0	1.08e-06	6.14e-09	0.000165177	Cons., Ind.	1	TRUE
DTXSID00238366	91007-35-1	"Propionic acid, 2-(cyclohexyloxy)-2-methyl-"	NA	NA	NA	NA	NA	NA	NA	NA	NA	NA	NA	31.05547626	0	0.5676	0.527	0.3872	0.7888	0	0	0	0	0	0	0	0	0	0	0	-0.304019446	0	1.9e-06	9.05e-09	0.0002505	Diet., Cons., Ind.	1	TRUE
DTXSID00238563	91431-42-4	Lonapalene	NA	NA	NA	NA	NA	NA	NA	NA	NA	NA	NA	31.05547626	0	0.2654	0.274	0.7008	0.2974	0	0	0	0	0	0	0	0	0	0	0	-0.304019446	0	1.63e-07	6.59e-09	9.07e-05	Pesticide	1	TRUE
DTXSID0023870	504-24-5	4-Aminopyridine	NA	NA	NA	NA	NA	4.49e-07	NA	0.050263176	9.34e-05	0.099899427	0.000417359	31.05547626	0	0.3918	0.617	0.239	0.7612	0	0	0	0	0	-1.620845041	0	0.855465661	-0.606494025	1.982034573	0.779884282	-0.304019446	0	1.05e-05	1.02e-08	0.007174912	Cons., Ind.	1	TRUE
DTXSID00238700	918-20-7	(2H9)-tert-Butyl chloride	NA	NA	NA	NA	NA	NA	NA	NA	NA	NA	NA	31.05547626	0	0.4474	0.7484	0.214	0.9006	0	0	0	0	0	0	0	0	0	0	0	-0.304019446	0	4.11e-06	9.34e-09	0.000261492	Cons., Ind.	1	TRUE
DTXSID0023874	16325-47-6	Ammonium methacrylate	NA	NA	NA	NA	NA	NA	NA	NA	NA	NA	NA	31.05547626	0	0.8206	0.6892	0.1522	0.9672	0	0	0	0	0	0	0	0	0	0	0	-0.304019446	0	4.88e-06	1.23e-08	0.000187045	Diet., Cons., Ind.	1	TRUE
DTXSID0023878	120-12-7	Anthracene	NA	NA	0	NA	NA	1.87e-05	NA	0.077339891	0.000178621	0.007356056	0.000218825	62.11095252	0	0.2794	0.6082	0.4744	0.921	0	0	-5	0	0	-0.578988051	0	1.294076853	-0.24581226	-0.443997667	0.176307402	-0.098829804	0	4.34e-06	1.75e-08	0.001441197	Cons., Ind.	1	TRUE
DTXSID00238846	92077-78-6	Cilazapril monohydrate	NA	NA	NA	NA	NA	NA	NA	NA	NA	NA	NA	31.05547626	0	0.321	0.3548	0.346	0.0572	0	0	0	0	0	0	0	0	0	0	0	-0.304019446	0	2.15e-07	4.6e-09	NA	Unknown	0	NA
DTXSID00238922	922-65-6	"Penta-1,4-dien-3-ol"	NA	NA	NA	NA	NA	NA	NA	NA	NA	NA	NA	31.05547626	0	0.8842	0.7818	0.2556	0.8916	0	0	0	0	0	0	0	0	0	0	0	-0.304019446	0	7.97e-06	3.35e-08	0.00033452	Diet., Cons., Ind.	1	TRUE
DTXSID00238967	923288-90-8	Nilotinib hydrochloride monohydrate	NA	NA	NA	NA	NA	NA	NA	NA	NA	NA	NA	31.05547626	0	0.119	0.24	0.3536	0.0474	0	0	0	0	0	0	0	0	0	0	0	-0.304019446	0	1.14e-07	4.75e-09	NA	Unknown	0	NA
DTXSID0023901	25057-89-0	Bentazone	NA	NA	NA	NA	0.46	3.93e-05	NA	0.050447429	0.000170968	0.076581494	0.000140418	31.05547626	0	0.648	0.2598	0.8782	0.0778	0	0	0	0	1.255097971	-0.371496734	0	0.859189883	-0.27018003	1.734832976	-0.238416181	-0.304019446	0	2.21e-06	3.27e-08	0.002426649	Diet., Pest.	1	TRUE
DTXSID00239055	92589-98-5	Ipsapirone hydrochloride	NA	NA	NA	NA	NA	NA	NA	NA	NA	NA	NA	31.05547626	0	0.255	0.2416	0.2248	0.2056	0	0	0	0	0	0	0	0	0	0	0	-0.304019446	0	1.34e-07	4.52e-09	NA	Unknown	0	NA
DTXSID0023907	205-99-2	Benzo(b)fluoranthene	NA	NA	0	NA	NA	9.21e-05	NA	0.051573381	9.14e-05	0.008834629	0.000135055	31.05547626	0	0.1654	0.66	0.1038	0.976	0	0	-5	0	0	-0.133567783	0	0.881656837	-0.61852343	-0.273663568	-0.274824048	-0.304019446	0	2.43e-06	1.6e-08	0.000480979	Cons., Ind.	1	TRUE
DTXSID0023909	207-08-9	Benzo(k)fluoranthene	NA	NA	0	NA	NA	8.1e-05	NA	0.051253349	3.96e-05	0.008274924	0.000122893	31.05547626	0	0.2012	0.6014	0.1152	0.9644	0	0	-5	0	0	-0.169446604	0	0.875321287	-1.084571312	-0.334531436	-0.363037985	-0.304019446	0	5.37e-06	2.79e-08	0.001217569	Cons., Ind.	1	TRUE
DTXSID00239353	93265-81-7	Ropidoxuridine	NA	NA	NA	NA	NA	NA	NA	NA	NA	NA	NA	31.05547626	0	0.2392	0.3298	0.3166	0.221	0	0	0	0	0	0	0	0	0	0	0	-0.304019446	0	1.66e-07	5.11e-09	NA	Unknown	0	NA
DTXSID00239378	933-90-4	3-Hydroxypicolinamide	NA	NA	NA	NA	NA	NA	NA	NA	NA	NA	NA	31.05547626	0	0.2398	0.3468	0.5148	0.3348	0	0	0	0	0	0	0	0	0	0	0	-0.304019446	0	2.53e-07	6.29e-09	0.000109041	Pesticide	1	TRUE
DTXSID00239414	934-55-4	Potassium benzenesulphonate	NA	NA	NA	NA	NA	NA	NA	NA	NA	NA	NA	31.05547626	0	0.4282	0.4336	0.3488	0.8364	0	0	0	0	0	0	0	0	0	0	0	-0.304019446	0	2.81e-07	4.88e-09	7.28e-05	Industrial	1	TRUE
DTXSID00239439	93490-31-4	4-Chloro-6-methoxyindole	NA	NA	NA	NA	NA	NA	NA	NA	NA	NA	NA	31.05547626	0	0.2212	0.466	0.8194	0.168	0	0	0	0	0	0	0	0	0	0	0	-0.304019446	0	9.07e-07	9.76e-09	0.000280023	Pesticide	1	TRUE
DTXSID0023951	5234-68-4	Carboxin	NA	NA	NA	NA	0.15	3.47e-05	NA	0.052558356	8.15e-05	0.009397546	0.000134248	31.05547626	0	0.3062	0.3262	0.8498	0.1348	0	0	0	0	0.743495119	-0.406274554	0	0.900912171	-0.682653504	-0.216217971	-0.28042446	-0.304019446	0	1.1e-06	2.38e-08	0.000552284	Pesticide	1	TRUE
DTXSID00239535	93686-61-4	"5-Chloro-2-(2-(4-((2-cyanoethyl)methylamino)phenyl)vinyl)-1,3,3-trimethyl-3H-indolium acetate"	NA	NA	NA	NA	NA	NA	NA	NA	NA	NA	NA	31.05547626	0	0.298	0.357	0.238	0.282	0	0	0	0	0	0	0	0	0	0	0	-0.304019446	0	2.17e-07	4.32e-09	NA	Unknown	0	NA
DTXSID0023955	90982-32-4	Chlorimuron-ethyl	NA	NA	NA	NA	NA	NA	NA	NA	NA	NA	NA	31.05547626	0	0.285	0.1184	0.7246	0.3398	0	0	0	0	0	0	0	0	0	0	0	-0.304019446	0	1.31e-07	5.72e-09	4.54e-05	Pesticide	1	TRUE
DTXSID00239656	938-33-0	Methyl 8-quinolyl ether	NA	NA	NA	NA	NA	NA	NA	NA	NA	NA	NA	31.05547626	0	0.3858	0.5336	0.3414	0.6678	0	0	0	0	0	0	0	0	0	0	0	-0.304019446	0	1.05e-06	7.84e-09	0.000173679	Cons., Ind.	1	TRUE
DTXSID00239732	93839-32-8	N-(2-Aminoethyl)-N-dodecylethylenediamine hydrochloride	NA	NA	NA	NA	NA	NA	NA	NA	NA	NA	NA	31.05547626	0	0.5878	0.5422	0.488	0.6702	0	0	0	0	0	0	0	0	0	0	0	-0.304019446	0	1.3e-06	1.01e-08	0.000336357	Diet., Cons., Ind.	1	TRUE
DTXSID00239792	93857-29-5	"5-Oxo-L-proline, compound with 5,7-dibromoquinolin-8-ol (1:1)"	NA	NA	NA	NA	NA	NA	NA	NA	NA	NA	NA	31.05547626	0	0.123	0.2398	0.7284	0.052	0	0	0	0	0	0	0	0	0	0	0	-0.304019446	0	1.47e-07	8.65e-09	7.97e-05	Pesticide	1	TRUE
DTXSID00239878	93904-97-3	Sodium hydroxydinonylbenzenesulphonate	NA	NA	NA	NA	NA	NA	NA	NA	NA	NA	NA	31.05547626	0	0.5878	0.2376	0.4504	0.6312	0	0	0	0	0	0	0	0	0	0	0	-0.304019446	0	1.92e-07	5.63e-09	8.66e-05	Diet., Ind.	1	TRUE
DTXSID00239994	93964-50-2	"Orthoboric acid, compound with 2-amino-2-methylpropan-1-ol"	NA	NA	NA	NA	NA	NA	NA	NA	NA	NA	NA	31.05547626	0	0.5256	0.3554	0.3558	0.843	0	0	0	0	0	0	0	0	0	0	0	-0.304019446	0	3.13e-07	4.3e-09	0.000134647	Diet., Ind.	1	TRUE
DTXSID0024000	1861-32-1	Chlorthal-dimethyl	NA	NA	NA	NA	NA	3.54e-05	NA	0.031467353	4.13e-05	0.007165313	9e-05	31.05547626	0	0.6432	0.2434	0.6708	0.5916	0	0	0	0	0	-0.40069486	0	0.378803756	-1.060540856	-0.46843078	-0.654691655	-0.304019446	0	4.19e-06	4.15e-08	0.006499127	Diet., Pest., Ind.	1	TRUE
DTXSID0024002	39515-41-8	Fenpropathrin	NA	NA	NA	NA	NA	3.29e-05	NA	0.012495422	0.000197054	0.005710435	0.000116184	31.05547626	0	0.7558	0.5076	0.926	0.1004	0	0	0	0	0	-0.421155975	0	-0.561231575	-0.191160931	-0.679500031	-0.415513314	-0.304019446	0	9.14e-06	5.56e-08	0.00355946	Diet., Cons., Pest.	1	TRUE
DTXSID0024008	334-88-3	Diazomethane	NA	NA	NA	NA	NA	NA	NA	NA	NA	NA	NA	31.05547626	0	0.6966	0.4994	0.463	0.7178	0	0	0	0	0	0	0	0	0	0	0	-0.304019446	0	1.69e-06	1.01e-08	0.000422084	Diet., Ind.	1	TRUE
DTXSID00240166	93983-11-0	"Pentaammonium trihydrogen (ethane-1,2-diylbis(nitrilobis(methylene)))tetrakisphosphonate"	NA	NA	NA	NA	NA	NA	NA	NA	NA	NA	NA	31.05547626	0	0.1548	0.4158	0.2666	0.8398	0	0	0	0	0	0	0	0	0	0	0	-0.304019446	0	2.32e-07	4.12e-09	9.07e-05	Industrial	1	TRUE
DTXSID00240202	94005-99-9	"4-(4-Chloro-2-methylphenoxy)butyric acid, compound with 2,2'-iminodiethanol (1:1)"	NA	NA	NA	NA	NA	NA	NA	NA	NA	NA	NA	31.05547626	0	0.2374	0.4868	0.7752	0.3288	0	0	0	0	0	0	0	0	0	0	0	-0.304019446	0	3.75e-07	1.14e-08	0.000189029	Pesticide	1	TRUE
DTXSID00240303	94023-21-9	"Heptapotassium hydrogen (hexane-1,6-diylbis(nitrilobis(methylene)))tetrakisphosphonate"	NA	NA	NA	NA	NA	NA	NA	NA	NA	NA	NA	277.768624	0	0.217	0.3986	0.3214	0.7346	0	0	0	0	0	0	0	0	0	0	0	0.344577636	0	4.18e-07	3.98e-09	0.000467677	Industrial	1	TRUE
DTXSID0024050	75-37-6	"1,1-Difluoroethane"	0.146392047	5.28e-05	32.3	0.035118119	NA	0.00499	1.36	0.01152663	0.000135693	0.007163163	0.000700468	87838.15143	0	0.777	0.3888	0.571	0.6284	0.910006219	0.442096368	1.945319055	0.09693103	0	0.981781413	1.054411447	-0.643371018	-0.398769119	-0.46870986	1.26392843	2.048640729	0	7.07e-06	3.34e-09	0.036620312	Diet., Pest., Ind.	1	TRUE
DTXSID0024052	55290-64-7	Dimethipin	NA	NA	NA	NA	NA	1.73e-06	NA	0.057669145	0.00025563	0.106927846	0.000161344	31.05547626	0	0.7326	0.4208	0.5088	0.5592	0	0	0	0	0	-1.244010414	0	0.995362882	-0.046339315	2.045265493	-0.108557985	-0.304019446	0	6.59e-06	3.5e-08	0.009534554	Diet., Pest., Ind.	1	TRUE
DTXSID00240540	94107-64-9	Triammonium hydrogen (((2-hydroxyethyl)imino)bis(methylene))bisphosphonate	NA	NA	NA	NA	NA	NA	NA	NA	NA	NA	NA	31.05547626	0	0.3106	0.4174	0.254	0.762	0	0	0	0	0	0	0	0	0	0	0	-0.304019446	0	2.56e-07	3.97e-09	0.000116675	Industrial	1	TRUE
DTXSID00240606	94109-16-7	(2-(Acryloyloxy)ethyl)diethylammonium hydrogen sulphate	NA	NA	NA	NA	NA	NA	NA	NA	NA	NA	NA	31.05547626	0	0.7782	0.563	0.1556	0.8656	0	0	0	0	0	0	0	0	0	0	0	-0.304019446	0	2.64e-06	9.42e-09	0.000191406	Diet., Cons., Ind.	1	TRUE
DTXSID00240641	94110-16-4	"Icosyl hydrogen sulphate, compound with diethylamine (1:1)"	NA	NA	NA	NA	NA	NA	NA	NA	NA	NA	NA	31.05547626	0	0.462	0.4314	0.5438	0.6716	0	0	0	0	0	0	0	0	0	0	0	-0.304019446	0	8.12e-07	6.15e-09	0.000232583	Pest., Ind.	1	TRUE
DTXSID00240686	94133-83-2	Trimethyl(3-((2-methyl-1-oxoallyl)amino)propyl)ammonium hydrogen sulphate	NA	NA	NA	NA	NA	NA	NA	NA	NA	NA	NA	31.05547626	0	0.7402	0.4018	0.3356	0.6758	0	0	0	0	0	0	0	0	0	0	0	-0.304019446	0	4.91e-07	7.22e-09	0.000341074	Diet., Ind.	1	TRUE
DTXSID00240823	94158-12-0	Lithium naphthalenesulphonate	NA	NA	NA	NA	NA	NA	NA	NA	NA	NA	NA	31.05547626	0	0.6602	0.1496	0.3064	0.8674	0	0	0	0	0	0	0	0	0	0	0	-0.304019446	0	1.46e-07	5.6e-09	5.19e-05	Diet., Ind.	1	TRUE
DTXSID00240828	94158-23-3	(Acetato-O)hydroxycalcium	NA	NA	NA	NA	NA	NA	NA	NA	NA	NA	NA	31.05547626	0	0.5154	0.2722	0.8988	0.28	0	0	0	0	0	0	0	0	0	0	0	-0.304019446	0	3.34e-07	9.26e-09	0.000282225	Diet., Pest.	1	TRUE
DTXSID00240863	94159-32-7	2-(4-Methyl-5-thiazolyl)ethyl hexanoate	NA	NA	NA	NA	NA	NA	NA	NA	NA	NA	NA	31.05547626	0	0.6652	0.6904	0.5166	0.5094	0	0	0	0	0	0	0	0	0	0	0	-0.304019446	0	5.9e-06	1.48e-08	0.000478622	All Four	1	TRUE
DTXSID00240969	942-01-8	"1,2,3,4-Tetrahydrocarbazole"	NA	NA	NA	NA	NA	NA	NA	NA	NA	NA	NA	31.05547626	0	0.2778	0.5464	0.4092	0.5254	0	0	0	0	0	0	0	0	0	0	0	-0.304019446	0	1.15e-06	7.52e-09	0.000257719	Cons., Ind.	1	TRUE
DTXSID00241017	94201-62-4	"Docosanoic acid, 1,1'-(2-hydroxy-1,3-propanediyl) ester"	NA	NA	NA	NA	NA	NA	NA	NA	NA	NA	NA	31.05547626	0	0.784	0.3982	0.2976	0.7956	0	0	0	0	0	0	0	0	0	0	0	-0.304019446	0	5.2e-07	7.01e-09	0.000152166	Diet., Ind.	1	TRUE
DTXSID0024135	10/7/6108	epsilon-Hexachlorocyclohexane	NA	NA	NA	NA	NA	NA	NA	NA	NA	NA	NA	31.05547626	0	0.1746	0.0504	0.9574	0.0984	0	0	0	0	0	0	0	0	0	0	0	-0.304019446	0	1.31e-07	1.53e-08	1.55e-05	Pesticide	1	TRUE
DTXSID00241370	94277-46-0	Tributylethylammonium hydrogen carbonate	NA	NA	NA	NA	NA	NA	NA	NA	NA	NA	NA	31.05547626	0	0.2046	0.5744	0.3714	0.7324	0	0	0	0	0	0	0	0	0	0	0	-0.304019446	0	1.13e-06	6.4e-09	0.000130322	Cons., Ind.	1	TRUE
DTXSID00241456	94386-59-1	"2,2'-(1,3,4-Thiadiazole-2,5-diylbis(dithio))bis(4-dodecylphenol)"	NA	NA	NA	NA	NA	NA	NA	NA	NA	NA	NA	31.05547626	0	0.5734	0.3142	0.4638	0.5696	0	0	0	0	0	0	0	0	0	0	0	-0.304019446	0	3.71e-07	9.45e-09	0.000211166	Diet., Ind.	1	TRUE
DTXSID00241532	945760-12-3	"alpha-Isomethylionyl acetate, (2R)-(+)-"	NA	NA	NA	NA	NA	NA	NA	NA	NA	NA	NA	31.05547626	0	0.5772	0.7972	0.4686	0.6832	0	0	0	0	0	0	0	0	0	0	0	-0.304019446	0	7.11e-06	2.23e-08	0.000422084	Diet., Cons., Ind.	1	TRUE
DTXSID00241815	95374-52-0	Prideperone	NA	NA	NA	NA	NA	NA	NA	NA	NA	NA	NA	31.05547626	0	0.1076	0.3292	0.1498	0.1092	0	0	0	0	0	0	0	0	0	0	0	-0.304019446	0	1.37e-07	3.77e-09	NA	Unknown	0	NA
DTXSID0024183	96-33-3	Methyl acrylate	NA	NA	NA	0.035710617	NA	0.00399	NA	0.010049885	2.27e-05	0.007141601	0.000456268	87838.15143	0	0.9826	0.737	0.0858	0.9874	0	0	0	0.107646264	0	0.919300913	0	-0.782911345	-1.393770006	-0.471513505	0.863206993	2.048640729	0	1.83e-05	4.41e-08	0.003810581	Diet., Cons., Ind.	1	TRUE
DTXSID0024185	79-22-1	Methyl chlorocarbonate	NA	NA	NA	NA	NA	1.53e-05	NA	0.008944113	2.72e-05	0.007119466	0.000406215	138884.312	0	0.5682	0.5678	0.2478	0.938	0	0	0	0	0	-0.635050218	0	-0.90155272	-1.293385078	-0.474400409	0.754586353	2.184263706	0	6.08e-05	4.06e-09	0.5099228	Diet., Cons., Ind.	1	TRUE
DTXSID0024187	74-88-4	Methyl iodide	NA	NA	NA	NA	NA	NA	NA	NA	NA	NA	NA	277.768624	0	0.362	0.6796	0.2076	0.929	0	0	0	0	0	0	0	0	0	0	0	0.344577636	0	1.43e-06	7.49e-09	0.000593303	Cons., Ind.	1	TRUE
DTXSID00242064	96-01-5	Sebacil	NA	NA	NA	NA	NA	NA	NA	NA	NA	NA	NA	31.05547626	0	0.641	0.8654	0.2946	0.8912	0	0	0	0	0	0	0	0	0	0	0	-0.304019446	0	8.42e-06	2.68e-08	0.000305588	Diet., Cons., Ind.	1	TRUE
DTXSID00242145	96153-56-9	Bisfentidine	NA	NA	NA	NA	NA	NA	NA	NA	NA	NA	NA	31.05547626	0	0.1314	0.3094	0.5524	0.2146	0	0	0	0	0	0	0	0	0	0	0	-0.304019446	0	1.61e-07	5.94e-09	6.75e-05	Pesticide	1	TRUE
DTXSID0024216	1929-82-4	Nitrapyrin	NA	NA	NA	NA	0.005	9.76e-07	NA	0.033250717	0.000129387	0.009659939	0.000157164	138884.312	0	0.6066	0.4424	0.7712	0.3878	0	0	0	0	-0.809312262	-1.403928008	0	0.43491113	-0.425250458	-0.190606988	-0.133096353	2.184263706	0	0.002561035	2.11e-08	88.7841221	Diet., Pest.	1	TRUE
DTXSID00242165	96187-53-0	Brequinar	NA	NA	NA	NA	NA	NA	NA	NA	NA	NA	NA	31.05547626	0	0.1666	0.2226	0.313	0.1604	0	0	0	0	0	0	0	0	0	0	0	-0.304019446	0	1.18e-07	3.51e-09	NA	Unknown	0	NA
DTXSID00242286	96507-77-6	"D-Galacturonic acid, compound with L-lysine (1:1)"	NA	NA	NA	NA	NA	NA	NA	NA	NA	NA	NA	31.05547626	0	0.5392	0.2896	0.4244	0.7084	0	0	0	0	0	0	0	0	0	0	0	-0.304019446	0	2.5e-07	7.83e-09	0.000185974	Diet., Ind.	1	TRUE
DTXSID00242362	96604-21-6	Ocinaplon	NA	NA	NA	NA	NA	NA	NA	NA	NA	NA	NA	31.05547626	0	0.1756	0.3548	0.4692	0.3222	0	0	0	0	0	0	0	0	0	0	0	-0.304019446	0	1.8e-07	5.72e-09	NA	Unknown	0	NA
DTXSID00242468	96728-14-2	Timodine	NA	NA	NA	NA	NA	NA	NA	NA	NA	NA	NA	31.05547626	0	0.065	0.3938	0.1748	0.008	0	0	0	0	0	0	0	0	0	0	0	-0.304019446	0	2.26e-07	3.69e-09	NA	Unknown	0	NA
DTXSID0024260	75-44-5	Phosgene	NA	NA	NA	0.067621564	NA	NA	NA	NA	NA	NA	NA	138884.312	0	0.7252	0.7154	0.2258	0.9148	0	0	0	0.516559047	0	0	0	0	0	0	0	2.184263706	0	0.000240549	4.62e-09	1.283847614	Diet., Cons., Ind.	1	TRUE
DTXSID0024266	29232-93-7	Pirimiphos-methyl	NA	NA	NA	NA	0.32	2.88e-05	NA	0.010659112	0.000244787	0.010246188	0.000125738	31.05547626	0	0	0	1	0	0	0	0	0	1.089414458	-0.458339886	0	-0.723009289	-0.07045979	-0.135812936	-0.34164359	-0.304019446	0	1.14e-07	1.68e-08	7.68e-07	Pesticide	1	TRUE
DTXSID0024268	151-50-8	Potassium cyanide	NA	NA	NA	NA	NA	NA	NA	NA	NA	NA	NA	3928.241552	0	0.3664	0.4784	0.6776	0.6432	0	0	0	0	0	0	0	0	0	0	0	1.128797694	0	4.79e-06	8.48e-09	0.010044523	Pest., Ind.	1	TRUE
DTXSID00242887	97338-16-4	"(4-((2-Chlorophenyl)(4-(dimethylamino)phenyl)methylene)cyclohexa-2,5-dien-1-ylidene)dimethylammonium hydrogen sulphate"	NA	NA	NA	NA	NA	NA	NA	NA	NA	NA	NA	31.05547626	0	0.2542	0.4254	0.2586	0.4902	0	0	0	0	0	0	0	0	0	0	0	-0.304019446	0	2.4e-07	4.08e-09	NA	Unknown	0	NA
DTXSID00242948	97404-14-3	"1-((3-Aminopropyl)amino)anthraquinone, monohydrochloride"	NA	NA	NA	NA	NA	NA	NA	NA	NA	NA	NA	31.05547626	0	0.1508	0.3938	0.3736	0.6046	0	0	0	0	0	0	0	0	0	0	0	-0.304019446	0	2.18e-07	4.57e-09	0.00013606	Industrial	1	TRUE
DTXSID00243076	97633-18-6	Aluminoxamine	NA	NA	NA	NA	NA	NA	NA	NA	NA	NA	NA	31.05547626	0	0.1096	0.2952	0.248	0.108	0	0	0	0	0	0	0	0	0	0	0	-0.304019446	0	1.35e-07	3.8e-09	NA	Unknown	0	NA
DTXSID00243096	97635-55-7	"5-Oxo-L-proline, compound with triethylamine (1:1)"	NA	NA	NA	NA	NA	NA	NA	NA	NA	NA	NA	31.05547626	0	0.2276	0.3414	0.4	0.4206	0	0	0	0	0	0	0	0	0	0	0	-0.304019446	0	1.77e-07	4.84e-09	NA	Unknown	0	NA
DTXSID0024343	66841-25-6	Tralomethrin	0	1.41e-07	1.11e-06	NA	NA	0.000159	1.41e-05	0.003420095	9.41e-05	0.002053866	4.52e-05	31.05547626	0	0.2746	0.4088	0.6286	0.3658	-4	-2.096654101	-3.239928759	0	0	0.018978573	-2.688073259	-1.879998919	-0.602385481	-1.630490343	-1.298473504	-0.304019446	0	1.53e-07	4.41e-09	0.000778504	Pesticide	1	TRUE
DTXSID0024345	82097-50-5	Triasulfuron	NA	NA	NA	NA	0.046	6.54e-05	NA	0.020538196	0.000240019	0.093760044	0.000151986	31.05547626	0	0.671	0.1124	0.9156	0.0506	0	0	0	0	0.203859032	-0.229212208	0	-0.055458448	-0.081405593	1.923049245	-0.164416054	-0.304019446	0	4.71e-07	2.9e-08	0.000156764	Diet., Pest.	1	TRUE
DTXSID0024347	594-15-0	Tribromochloromethane	NA	NA	NA	NA	NA	NA	NA	NA	NA	NA	NA	31.05547626	0	0.1888	0.6126	0.2634	0.8286	0	0	0	0	0	0	0	0	0	0	0	-0.304019446	0	1.14e-06	4.6e-09	0.000119739	Cons., Ind.	1	TRUE
DTXSID00243511	982-43-4	Libexin	NA	NA	NA	NA	NA	NA	NA	NA	NA	NA	NA	31.05547626	0	0.1382	0.3394	0.1336	0.1076	0	0	0	0	0	0	0	0	0	0	0	-0.304019446	0	1.59e-07	3.85e-09	NA	Unknown	0	NA
DTXSID00243758	98647-62-2	Lonazolac sodium	NA	NA	NA	NA	NA	NA	NA	NA	NA	NA	NA	31.05547626	0	0.1006	0.2472	0.4842	0.0294	0	0	0	0	0	0	0	0	0	0	0	-0.304019446	0	1.41e-07	5.57e-09	NA	Unknown	0	NA
DTXSID0024395	108-24-7	Acetic anhydride	0	0	0	0.029171058	NA	0.149	1.33e-06	0.008657697	5.96e-05	0.008912825	0.000370632	2777686.24	0	0.897	0.7426	0.2328	0.9192	-4	-4	-5	-0.021897866	0	1.930677969	-3.457972109	-0.934679131	-0.856776585	-0.265468255	0.668890261	3.071078586	0	1.26e-06	8.55e-12	0.101818466	Diet., Cons., Ind.	1	TRUE
DTXSID0024397	102-01-2	Acetoacetanilide	NA	NA	NA	NA	NA	0.084	NA	0.07087397	6.68e-05	0.040658862	0.000187638	3928.241552	0	0.2726	0.3644	0.3584	0.77	0	0	0	0	0	1.77056051	0	1.205215464	-0.792775556	1.14601477	0.032573454	1.128797694	0	3.67e-07	3.03e-10	0.001272605	Industrial	1	TRUE
DTXSID0024399	513-86-0	Acetoin	NA	NA	NA	NA	NA	2.52e-07	NA	0.009000615	6.17e-05	0.011985452	0.000443543	138884.312	0	0.8504	0.779	0.2432	0.9146	0	0	0	0	0	-1.782209707	0	-0.895143199	-0.837137499	0.009999568	0.836765655	2.184263706	0	0.000575871	1.03e-07	7.597693727	Diet., Cons., Ind.	1	TRUE
DTXSID00244280	99868-61-8	"Ethanol, 2-(diisobutylamino)-, hydrochloride"	NA	NA	NA	NA	NA	NA	NA	NA	NA	NA	NA	31.05547626	0	0.4074	0.6068	0.2884	0.794	0	0	0	0	0	0	0	0	0	0	0	-0.304019446	0	2.12e-06	7.47e-09	0.00023196	Cons., Ind.	1	TRUE
DTXSID0024470	19952-47-7	2-Amino-4-chlorobenzothiazole	NA	NA	NA	NA	NA	3.77e-05	NA	0.07106699	3.24e-05	0.007292334	0.000178805	31.05547626	0	0.287	0.3888	0.6376	0.3224	0	0	0	0	0	-0.383108751	0	1.207983617	-1.196038736	-0.452088889	-0.012504921	-0.304019446	0	1.7e-06	1.94e-08	0.001368375	Pesticide	1	TRUE
DTXSID0024472	62625-14-3	2-Amino-6-chloro-4-nitrophenol hydrochloride	NA	NA	NA	NA	NA	NA	NA	NA	NA	NA	NA	31.05547626	0	0.0768	0.3442	0.6894	0.4288	0	0	0	0	0	0	0	0	0	0	0	-0.304019446	0	1.77e-07	7.51e-09	9.01e-05	Pesticide	1	TRUE
DTXSID0024474	88-23-3	6-Amino-4-chloro-1-phenol-2-sulfonic acid	NA	NA	NA	NA	NA	5.68e-08	NA	0.053170452	0.000177029	0.10487192	0.000150257	31.05547626	0	0.1694	0.2992	0.4312	0.6636	0	0	0	0	0	-2.198446947	0	0.912697092	-0.250796641	2.027210053	-0.17510886	-0.304019446	0	5.5e-06	9.11e-09	0.015113795	Industrial	1	TRUE
DTXSID0024478	29927-08-0	"2-Amino-5,6-dimethylbenzothiazole"	NA	NA	NA	NA	NA	1.88e-05	NA	0.072780336	2.56e-05	0.007233187	0.00018616	31.05547626	0	0.3442	0.5042	0.4068	0.5478	0	0	0	0	0	-0.577498053	0	1.23223071	-1.326511706	-0.459662775	0.025182018	-0.304019446	0	5.79e-06	1.03e-08	0.002379295	Cons., Ind.	1	TRUE
DTXSID0024501	130-17-6	2-(4-Aminophenyl)-6-methylbenzothiazole sulfonic acid	NA	NA	NA	NA	NA	0.000251	NA	0.032075258	0.000113835	0.014117254	0.000124811	138884.312	0	0.2596	0.2336	0.281	0.7464	0	0	0	0	0	0.146526401	0	0.398278832	-0.496508656	0.162244221	-0.348562839	2.184263706	0	1.41e-06	8.49e-10	1.259671019	Industrial	1	TRUE
DTXSID0024503	52253-69-7	2-Amino-4-phenylthiazole hydrobromide hydrate	NA	NA	NA	NA	NA	1.07e-05	NA	0.042674289	7.64e-05	0.007704665	0.000111074	31.05547626	0	0.2482	0.3648	0.391	0.4748	0	0	0	0	0	-0.734956884	0	0.688874835	-0.718751047	-0.400936776	-0.457564812	-0.304019446	0	2.01e-06	6.91e-09	NA	Unknown	0	NA
DTXSID0024505	504-29-0	2-Aminopyridine	NA	NA	NA	NA	NA	3.26e-06	NA	0.01892724	0.000109611	0.121051035	0.000419715	31.05547626	0	0.3782	0.5848	0.3292	0.7844	0	0	0	0	0	-1.066997457	0	-0.138597247	-0.51755197	2.160639252	0.785147884	-0.304019446	0	3.21e-06	1e-08	0.000755462	Cons., Ind.	1	TRUE
DTXSID0024507	6201-87-2	5-Amino-3-sulfosalicylic acid	NA	NA	NA	NA	NA	6.24e-08	NA	0.04870643	0.000138062	0.215073627	0.000133999	31.05547626	0	0.3206	0.2274	0.2216	0.8138	0	0	0	0	0	-2.172177707	0	0.823443717	-0.389139872	2.695173011	-0.282161115	-0.304019446	0	4.55e-06	1.18e-08	0.013272296	Industrial	1	TRUE
DTXSID0024509	29676-71-9	2-Amino-4-thiazoleacetic acid	NA	NA	NA	NA	NA	0.000225	NA	0.077811463	0.000151403	0.137894927	0.000215768	31.05547626	0	0.3406	0.2742	0.4298	0.46	0	0	0	0	0	0.11597615	0	1.300263985	-0.337808049	2.281799284	0.163156094	-0.304019446	0	2.16e-07	5.26e-09	NA	Unknown	0	NA
DTXSID0024551	1072-52-2	1-Aziridineethanol	NA	NA	NA	NA	NA	NA	NA	NA	NA	NA	NA	31.05547626	0	0.6246	0.5122	0.2852	0.8462	0	0	0	0	0	0	0	0	0	0	0	-0.304019446	0	1.43e-06	6.47e-09	0.00023253	Diet., Cons., Ind.	1	TRUE
DTXSID0024553	123-77-3	Azodicarbonamide	0	0.000375922	NA	0.009853838	NA	0.663	NA	0.094266053	0.000169917	0.050248726	0.000321847	3928.241552	0	0.7404	0.471	0.3438	0.8026	-4	1.283077353	0	-0.716986783	0	2.347735429	0	1.495512473	-0.273611222	1.342959108	0.536958213	1.128797694	0	1.31e-08	5.02e-11	2.34e-05	Diet., Ind.	1	TRUE
DTXSID0024555	495-48-7	Azoxybenzene	NA	NA	NA	NA	NA	7.59e-07	NA	0.067225712	4.58e-05	0.011500945	0.000163386	31.05547626	0	0.5118	0.7234	0.4326	0.759	0	0	0	0	0	-1.47417961	0	1.151426935	-1.002623303	-0.028376295	-0.096802628	-0.304019446	0	0.000146972	7.95e-08	0.075125751	Diet., Cons., Ind.	1	TRUE
DTXSID0024559	532-82-1	C.I. Basic Oange 2	NA	NA	NA	NA	NA	NA	NA	0.049019569	0.000150867	0.059668541	0.000166066	31.05547626	0	0.206	0.3916	0.2496	0.7738	0	0	0	0	0	0	0	0.82996637	-0.339782303	1.502751267	-0.081595397	-0.304019446	0	3.7e-07	5.7e-09	0.0002363	Industrial	1	TRUE
DTXSID0024638	7/5/2052	2-Bromobiphenyl	NA	NA	NA	NA	NA	1.37e-05	NA	0.051408517	0.000212912	0.007167047	0.000160456	31.05547626	0	0.1404	0.5186	0.2478	0.8726	0	0	0	0	0	-0.665909026	0	0.87839802	-0.148091789	-0.468205735	-0.113720947	-0.304019446	0	1.21e-06	9.61e-09	0.000476344	Cons., Ind.	1	TRUE
DTXSID0024713	523-47-7	beta-Cadinene	NA	NA	NA	NA	NA	NA	NA	NA	NA	NA	NA	31.05547626	0	0.7268	0.909	0.1768	0.9434	0	0	0	0	0	0	0	0	0	0	0	-0.304019446	0	7.66e-06	4.6e-08	0.000237641	Diet., Cons., Ind.	1	TRUE
DTXSID0024761	108-42-9	3-Chloroaniline	NA	NA	NA	NA	NA	4.46e-07	NA	0.020474364	0.000114088	0.111881904	0.000290611	31.05547626	0	0.2294	0.719	0.6518	0.5452	0	0	0	0	0	-1.622717946	0	-0.058626656	-0.495274372	2.087384779	0.441523484	-0.304019446	0	1.32e-05	5.66e-08	0.007903541	Cons., Pest., Ind.	1	TRUE
DTXSID0024844	52-28-8	Codeine phosphate	NA	NA	NA	NA	NA	NA	NA	NA	NA	NA	NA	31.05547626	0	0.136	0.2874	0.1098	0.2016	0	0	0	0	0	0	0	0	0	0	0	-0.304019446	0	1.13e-07	3.69e-09	NA	Unknown	0	NA
DTXSID0024890	1197-01-9	p-Cymen-8-ol	NA	NA	0	NA	NA	6.7e-07	NA	0.052258359	0.000124249	0.076277314	0.000241434	31.05547626	0	0.4724	0.8984	0.3172	0.7964	0	0	-5	0	0	-1.509024266	0	0.895085987	-0.447799025	1.731131682	0.268220737	-0.304019446	0	2.58e-05	7.74e-08	0.006619709	Cons., Ind.	1	TRUE
DTXSID0024896	2008-39-1	"2,4-D, Dimethylamine salt"	0	0	0.05	NA	NA	0.0293	0.0167	0.013099303	4.14e-05	0.007272772	0.00011746	31.05547626	0	0.8906	0.4612	0.9984	0.0046	-4	-4	-0.006983623	0	0	1.476315675	-0.380332719	-0.5131944	-1.059343114	-0.454587072	-0.405307627	-0.304019446	0	4.26e-07	7.05e-09	3.32e-05	Diet., Pest.	1	TRUE
DTXSID0024921	1761-71-3	"4,4'-Diaminodicyclohexylmethane"	NA	NA	NA	0.015528212	NA	0.0143	NA	0.061826005	7.67e-05	0.008533027	0.000153382	27776.8624	0	0.7858	0.3348	0.276	0.824	0	0	0	-0.425712467	0	1.275912918	0	1.066204134	-0.715998682	-0.305967062	-0.155869223	1.707828111	0	8.79e-06	2.01e-09	0.018356995	Diet., Ind.	1	TRUE
DTXSID0024971	6287-38-3	"3,4-Dichlorobenzaldehyde"	NA	NA	NA	NA	NA	4.96e-07	NA	0.03691237	3.2e-05	0.007126596	0.000191053	31.05547626	0	0.3202	0.5346	0.4174	0.804	0	0	0	0	0	-1.593032514	0	0.541241934	-1.202310428	-0.473469523	0.049432655	-0.304019446	0	2e-05	2.74e-08	0.035807648	Cons., Ind.	1	TRUE
DTXSID0024977	50-84-0	"2,4-Dichlorobenzoic acid"	NA	NA	NA	NA	NA	3.21e-06	NA	0.06768353	0.000135241	0.007237465	0.000193531	31.05547626	0	0.3034	0.3378	0.8388	0.2784	0	0	0	0	0	-1.071315533	0	1.158334873	-0.400627409	-0.459112907	0.061478005	-0.304019446	0	2.06e-06	4.73e-08	0.001308096	Pesticide	1	TRUE
DTXSID0024979	50-30-6	"2,6-Dichlorobenzoic acid"	NA	NA	NA	NA	NA	3.03e-06	NA	0.067773195	0.000136549	0.007249626	0.000186031	31.05547626	0	0.2826	0.3414	0.8634	0.246	0	0	0	0	0	-1.087437734	0	1.159682333	-0.395270232	-0.457551557	0.024530321	-0.304019446	0	1.89e-06	3.42e-08	0.001664031	Pesticide	1	TRUE
DTXSID0025070	147-47-7	"1,2-Dihydro-2,2,4-trimethylquinoline"	NA	NA	NA	NA	NA	1.06e-05	NA	0.068912149	5.16e-05	0.007365729	0.000190462	31.05547626	0	0.3398	0.4786	0.4396	0.6744	0	0	0	0	0	-0.737580133	0	1.176644847	-0.937289201	-0.442775542	0.046536945	-0.304019446	0	5.47e-06	1.78e-08	0.002487231	Industrial	1	TRUE
DTXSID0025072	96-26-4	Dihydroxyacetone	0.000332922	NA	0.224	NA	NA	5e-05	1.94	0.051382687	8.25e-05	0.034788981	0.000430973	31.05547626	0	0.7716	0.6368	0.356	0.9066	-0.58593409	0	0.445467128	0	0	-0.304223907	1.17023994	0.877886496	-0.675834618	1.001012943	0.809890772	-0.304019446	0	1.07e-06	5.75e-09	0.000192654	Diet., Cons., Ind.	1	TRUE
DTXSID0025074	89-86-1	"2,4-Dihydroxybenzoic acid"	NA	NA	NA	NA	NA	4.57e-05	NA	0.081509083	0.000159782	0.214380539	0.000225975	138884.312	0	0.4236	0.3416	0.3352	0.762	0	0	0	0	0	-0.329346529	0	1.347516426	-0.307836701	2.692171192	0.206363246	2.184263706	0	7.1e-06	8.48e-10	0.554522117	Industrial	1	TRUE
DTXSID0025076	81-55-0	"1,8-Dihydroxy-4,5-dinitroanthraquinone"	NA	NA	NA	NA	NA	2.62e-05	NA	0.031902982	0.000198892	0.115864423	9.31e-05	31.05547626	0	0.2	0.4006	0.3258	0.6536	0	0	0	0	0	-0.484773126	0	0.392797455	-0.1859966	2.119913217	-0.623030175	-0.304019446	0	5.65e-07	9.28e-09	0.001231437	Industrial	1	TRUE
DTXSID0025078	2107-76-8	"5,7-Dihydroxy-4-methylcoumarin"	NA	NA	NA	NA	NA	6.17e-06	NA	0.065570893	8.97e-05	0.067470486	0.000169847	31.05547626	0	0.3674	0.3322	0.3662	0.4964	0	0	0	0	0	-0.888764793	0	1.126059182	-0.628913812	1.61703448	-0.060550361	-0.304019446	0	1.34e-06	8.34e-09	NA	Unknown	0	NA
DTXSID0025101	99-07-0	3-Dimethylaminophenol	NA	NA	NA	NA	NA	1.68e-06	NA	0.058788251	0.000129182	0.101771753	0.000266531	31.05547626	0	0.3212	0.6166	0.3244	0.7504	0	0	0	0	0	-1.252203786	0	1.014924885	-0.426133564	1.999303383	0.360667686	-0.304019446	0	9.43e-06	2.3e-08	0.003107732	Cons., Ind.	1	TRUE
DTXSID0025105	963-89-3	"7,9-Dimethyl benz(c)acridine"	NA	NA	NA	NA	NA	NA	NA	NA	NA	NA	NA	31.05547626	0	0.2526	0.4332	0.258	0.6108	0	0	0	0	0	0	0	0	0	0	0	-0.304019446	0	3.92e-07	3.89e-09	0.000125862	Industrial	1	TRUE
DTXSID0025107	96196-27-9	"2,2'-Dimethylbenzidine hydrochloride"	NA	NA	NA	NA	NA	NA	NA	NA	NA	NA	NA	31.05547626	0	0.1758	0.365	0.3064	0.7014	0	0	0	0	0	0	0	0	0	0	0	-0.304019446	0	2.03e-07	5.27e-09	7.83e-05	Industrial	1	TRUE
DTXSID0025234	17372-87-1	Eosin	0	0	0	NA	NA	0.0141	5.97e-05	0.00439695	0.000146282	0.006965474	9.39e-05	31.05547626	0	0.1914	0.3254	0.3856	0.6374	-4	-4	-5	0	0	1.271978008	-2.217473073	-1.624282101	-0.356956064	-0.494736762	-0.614931845	-0.304019446	0	1.87e-08	4.04e-10	3.25e-06	Industrial	1	TRUE
DTXSID0025286	110-71-4	Ethylene glycol dimethyl ether	NA	NA	0	NA	NA	6.59e-05	NA	0.009042467	2.63e-05	0.00713502	0.000430728	3928.241552	0	0.603	0.662	0.2284	0.9294	0	0	-5	0	0	-0.227084445	0	-0.890421469	-1.312725367	-0.47237083	0.809359883	1.128797694	0	6.7e-06	1.68e-08	0.003329926	Diet., Cons., Ind.	1	TRUE
DTXSID0025315	92-59-1	N-Ethyl-N-phenyl benzylamine	NA	NA	NA	NA	NA	6.3e-06	NA	0.059332839	2.89e-05	0.007175624	0.000151314	31.05547626	0	0.2406	0.672	0.2376	0.604	0	0	0	0	0	-0.882939624	0	1.024310003	-1.258811843	-0.467093461	-0.168556526	-0.304019446	0	1.43e-05	2.79e-08	0.00843576	Cons., Ind.	1	TRUE
DTXSID0025361	106-91-2	Glycidyl methacrylate	NA	NA	NA	0.040145995	NA	0.00033	NA	0.006967597	3.04e-05	0.007210588	0.000252064	27776.8624	0	0.9382	0.4632	0.1114	0.97	0	0	0	0.182626533	0	0.222974212	0	-1.155724868	-1.232112392	-0.462572983	0.308496555	1.707828111	0	7.2e-05	7.63e-08	0.034041925	Diet., Ind.	1	TRUE
DTXSID0025363	79-14-1	Glycolic acid	9.07e-05	0.000126632	0.0501	0.020216026	NA	0.15	4.47	0.084653643	0.0001254	0.146960239	0.00053189	27776.8624	0	0.8106	0.2982	0.8426	0.3258	-0.905553549	0.816888465	-0.006380806	-0.25675119	0	1.932546698	1.44242801	1.386044192	-0.442669341	2.341012375	1.00656654	1.707828111	0	8.83e-06	7.49e-09	0.010815405	Diet., Pest.	1	TRUE
DTXSID0025367	1455-77-2	Guanazole	NA	NA	NA	NA	NA	0.00339	NA	0.104878175	0.000142511	0.129528283	0.000393572	31.05547626	0	0.3734	0.3896	0.4404	0.6342	0	0	0	0	0	0.873773767	0	1.604090478	-0.371489666	2.223588111	0.725027126	-0.304019446	0	1.17e-07	1.11e-09	0.000126213	Industrial	1	TRUE
DTXSID0025440	56-18-8	Iminobis-3-propylamine	NA	NA	NA	NA	NA	6.42e-05	NA	0.084085805	5.73e-05	0.017050649	0.000271566	138884.312	0	0.4412	0.5894	0.2784	0.8714	0	0	0	0	0	-0.234385947	0	1.379193963	-0.878618591	0.337819194	0.378162095	2.184263706	0	2.28e-05	1.95e-09	1.344957976	Cons., Ind.	1	TRUE
DTXSID0025442	3318-43-2	Indol-3-yl sodium phosphate	NA	NA	NA	NA	NA	NA	NA	NA	NA	NA	NA	31.05547626	0	0.321	0.313	0.326	0.4892	0	0	0	0	0	0	0	0	0	0	0	-0.304019446	0	2.19e-07	4.99e-09	NA	Unknown	0	NA
DTXSID0025492	112-52-7	1-Chlorododecane	NA	NA	NA	NA	NA	1.25e-05	NA	0.056768653	0.000528066	0.018383344	0.00022114	277.768624	0	0.2382	0.7854	0.132	0.9726	0	0	0	0	0	-0.691518451	0	0.979344638	0.357370253	0.407807922	0.186142852	0.344577636	0	2.49e-06	8.84e-09	0.000286532	Cons., Ind.	1	TRUE
DTXSID0025494	2461-18-9	Dodecyl glycidyl ether	NA	NA	NA	NA	NA	5.03e-06	NA	0.05396206	0.000223402	0.034946546	0.000135167	31.05547626	0	0.599	0.6238	0.4198	0.858	0	0	0	0	0	-0.945834986	0	0.927738642	-0.121328774	1.00521557	-0.274049739	-0.304019446	0	1.74e-05	4.4e-08	0.005023132	Diet., Cons., Ind.	1	TRUE
DTXSID0025527	71-58-9	Medroxyprogesterone acetate	NA	NA	NA	NA	NA	3.19e-05	NA	0.023137963	0.00014122	0.014259443	9.24e-05	31.05547626	0	0.178	0.4258	0.6144	0.0104	0	0	0	0	0	-0.429779312	0	0.065852348	-0.376555204	0.171564334	-0.629273909	-0.304019446	0	9.63e-07	9.09e-09	0.00073521	Pesticide	1	TRUE
DTXSID0025571	608-25-3	"2-Methyl-1,3-benzenediol"	0	NA	0	NA	NA	2.84e-05	0.468	0.095042998	0.000107315	0.122316801	0.000290938	31.05547626	0	0.733	0.4872	0.3628	0.8094	-4	0	-5	0	0	-0.462247278	0.706547095	1.503866911	-0.52933211	2.170313268	0.442574132	-0.304019446	0	2.37e-07	1.31e-09	0.000107152	Diet., Ind.	1	TRUE
DTXSID0025575	28652-72-4	"Methyl biphenyl, mixed isomers"	NA	NA	NA	NA	NA	NA	NA	NA	NA	NA	NA	31.05547626	0	0.4428	0.727	0.2398	0.8778	0	0	0	0	0	0	0	0	0	0	0	-0.304019446	0	2.68e-06	7.07e-09	0.000207261	Cons., Ind.	1	TRUE
DTXSID0025579	2520-60-7	2-(3-Methyl-2-butenyl)cyclopentanone	NA	NA	NA	NA	NA	NA	NA	NA	NA	NA	NA	31.05547626	0	0.6084	0.8728	0.414	0.7664	0	0	0	0	0	0	0	0	0	0	0	-0.304019446	0	6.79e-06	2.07e-08	0.00049283	Diet., Cons., Ind.	1	TRUE
DTXSID0025600	7220-79-3	Methylene Blue trihydrate	0	0	NA	NA	NA	NA	NA	0.024950209	2.94e-05	0.007111398	7.37e-05	31.05547626	0	0.4592	0.1428	0.18	0.1238	-4	-4	0	0	0	0	0	0.142602734	-1.249353158	-0.475454897	-0.840392818	-0.304019446	0	2.66e-07	3.53e-09	NA	Unknown	0	NA
DTXSID0025604	637-92-3	2-Methyl-2-ethoxypropane	NA	NA	NA	NA	NA	0.0234	NA	0.00975581	2.42e-05	0.007113238	0.000369232	2777686.24	0	0.6422	0.8634	0.1558	0.953	0	0	0	0	0	1.413498023	0	-0.813138292	-1.359126772	-0.475214395	0.665351918	3.071078586	0	2.34e-05	1.19e-10	0.082412654	Diet., Cons., Ind.	1	TRUE
DTXSID0025608	123-39-7	N-Methylformamide	NA	NA	NA	NA	NA	0.000142	NA	0.009813186	7.7e-05	0.019546591	0.000729856	138884.312	0	0.5528	0.459	0.7106	0.3828	0	0	0	0	0	-0.012612237	0	-0.807169959	-0.714290475	0.464868814	1.302347998	2.184263706	0	3.23e-05	1.16e-08	0.072910406	Diet., Pest.	1	TRUE
DTXSID0025654	2381-21-7	1-Methylpyrene	NA	NA	NA	NA	NA	6.19e-05	NA	0.063163785	6.76e-05	0.00901463	0.000155635	31.05547626	0	0.2984	0.7072	0.258	0.8856	0	0	0	0	0	-0.244578356	0	1.087992386	-0.7862063	-0.254905735	-0.142238556	-0.304019446	0	1.25e-05	1.77e-08	0.002594636	Cons., Ind.	1	TRUE
DTXSID0025733	610-15-1	2-Nitrobenzamide	NA	NA	NA	NA	NA	0.000196	NA	0.074250465	0.000123892	0.040707012	0.000205772	31.05547626	0	0.1298	0.3288	0.4706	0.4264	0	0	0	0	0	0.077426527	0	1.252585061	-0.449399005	1.147115458	0.118813868	-0.304019446	0	3.5e-07	6.23e-09	NA	Unknown	0	NA
DTXSID0025737	121-92-6	3-Nitrobenzoic acid	NA	NA	NA	NA	NA	2.21e-05	NA	0.074063983	0.000147445	0.082399156	0.000211449	31.05547626	0	0.3396	0.3582	0.3438	0.8332	0	0	0	0	0	-0.53231749	0	1.250025593	-0.352551001	1.802927251	0.144252747	-0.304019446	0	6.77e-07	1.24e-08	0.000369772	Industrial	1	TRUE
DTXSID0025812	500-66-3	Olivetol	NA	NA	NA	NA	NA	4.82e-06	NA	0.074279014	0.00011479	0.012212337	0.000187798	31.05547626	0	0.6044	0.5478	0.4002	0.6964	0	0	0	0	0	-0.957749183	0	1.252976334	-0.491861469	0.027439941	0.033367692	-0.304019446	0	1e-05	3.79e-08	0.003089212	Diet., Cons., Ind.	1	TRUE
DTXSID0025814	65-86-1	Orotic acid	NA	NA	NA	NA	NA	0.00136	NA	0.075858095	0.000141981	0.068355902	0.000234208	31.05547626	0	0.2802	0.297	0.3982	0.5288	0	0	0	0	0	0.618608896	0	1.2743869	-0.373561379	1.629159483	0.239812735	-0.304019446	0	1.86e-07	2.65e-09	8.97e-05	Industrial	1	TRUE
DTXSID0025816	144-62-7	Oxalic acid	3.2e-06	9.23e-05	0.085	0.021942161	NA	0.00859	0.0743	0.110787397	0.000181867	0.207310081	0.000431227	3928.241552	0	0.5592	0.4622	0.6644	0.6696	-1.727591229	0.681396717	0.153112043	-0.204276505	0	1.133526962	0.106423635	1.659880173	-0.235792738	2.660981816	0.810442965	1.128797694	0	8.69e-07	1.46e-09	0.000484835	Diet., Pest., Ind.	1	TRUE
DTXSID0025818	126-27-2	Oxethazaine	NA	NA	NA	NA	NA	1.99e-05	NA	0.016216837	0.000459076	0.00128467	0.000144977	31.05547626	0	0.1918	0.2628	0.2276	0.2118	0	0	0	0	0	-0.56161205	0	-0.295901658	0.279461958	-2.066866014	-0.20855293	-0.304019446	0	1.49e-07	4.83e-09	NA	Unknown	0	NA
DTXSID0025862	621-33-0	3-Ethoxyaniline	NA	NA	NA	NA	NA	2.64e-06	NA	0.055439135	0.000133183	0.112836502	0.000259981	31.05547626	0	0.3086	0.7422	0.459	0.7164	0	0	0	0	0	-1.125930913	0	0.955224072	-0.409157958	2.09528605	0.337408202	-0.304019446	0	1.77e-05	2.54e-08	0.004484625	Cons., Ind.	1	TRUE
DTXSID0025864	156-43-4	4-Ethoxyaniline	NA	NA	NA	NA	NA	4.67e-06	NA	0.059215106	0.000139229	0.101931949	0.0002602	31.05547626	0	0.3042	0.7188	0.4702	0.714	0	0	0	0	0	-0.966581551	0	1.022288375	-0.384454756	2.000766122	0.338193936	-0.304019446	0	1.11e-05	1.87e-08	0.003036355	Cons., Ind.	1	TRUE
DTXSID0025866	132-20-7	Pheniramine maleate	NA	NA	NA	NA	NA	1.87e-05	NA	0.027658266	0.000127899	0.019358572	9.45e-05	31.05547626	0	0.2356	0.5308	0.2324	0.1338	0	0	0	0	0	-0.578988051	0	0.247480114	-0.43168667	0.45587984	-0.609000026	-0.304019446	0	1.69e-06	4.73e-09	0.000767021	Consumer	1	TRUE
DTXSID0025991	104-91-6	4-Nitrosophenol	NA	NA	NA	NA	NA	6.69e-05	NA	0.095188163	0.000129241	0.129579923	0.000297109	138884.312	0	0.604	0.6334	0.337	0.88	0	0	0	0	0	-0.222876926	0	1.505420277	-0.425877323	2.223958809	0.462194991	2.184263706	0	3.28e-05	1.9e-09	1.276904877	Diet., Cons., Ind.	1	TRUE
DTXSID0025997	472-86-6	13-cis-Retinal	NA	NA	NA	NA	NA	4.32e-05	NA	0.044695121	0.05524609	0.023947078	0.011710718	31.05547626	0	0.4028	0.5628	0.6054	0.444	0	0	0	0	0	-0.345063494	0	0.735966488	2.945122361	0.653700784	3.896814418	-0.304019446	0	1.33e-08	1.29e-14	9.63e-05	Cons., Pest.	1	TRUE
DTXSID0026044	111-02-4	trans-Squalene	0	NA	0	NA	NA	0.000226	3.28e-08	0.023601065	0.000206838	0.000847769	1.05e-05	31.05547626	0	0.7292	0.716	0.3912	0.7202	-4	0	-5	0	0	0.117215061	-4.665324879	0.08602243	-0.164198152	-2.453419564	-2.66419347	-0.304019446	0	0.000432063	7.99e-09	5.390496908	Diet., Cons., Ind.	1	TRUE
DTXSID0026048	2598-99-4	Octadecyl hexadecanoate	NA	NA	NA	0.000171187	NA	NA	NA	NA	NA	NA	NA	277.768624	0	0.9064	0.5778	0.0648	0.9972	0	0	0	-3.312634352	0	0	0	0	0	0	0	0.344577636	0	1.79e-08	1.98e-11	9.78e-06	Diet., Cons., Ind.	1	TRUE
DTXSID0026098	117-18-0	"2,3,5,6-Tetrachloronitrobenzene"	NA	NA	NA	NA	NA	3.09e-06	NA	0.047070215	0.000228406	0.007328084	0.000198007	31.05547626	0	0.2198	0.2122	0.687	0.5264	0	0	0	0	0	-1.081959638	0	0.788664593	-0.109001845	-0.447540791	0.082852733	-0.304019446	0	8.71e-07	8.58e-09	0.000674887	Pest., Ind.	1	TRUE
DTXSID0026121	97-84-7	"N,N,N',N'-Tetramethyl-1,3-butanediamine"	NA	NA	NA	NA	NA	NA	NA	NA	NA	NA	NA	31.05547626	0	0.4656	0.7228	0.191	0.912	0	0	0	0	0	0	0	0	0	0	0	-0.304019446	0	3.15e-06	1.03e-08	0.000146768	Cons., Ind.	1	TRUE
DTXSID0026125	3333-52-6	Tetramethylsuccinonitrile	NA	NA	0	NA	NA	4.57e-07	NA	0.071106284	0.000110469	0.027621854	0.000291267	31.05547626	0	0.671	0.6914	0.3486	0.8446	0	0	-5	0	0	-1.615911156	0	1.208546219	-0.513213449	0.786468328	0.44362966	-0.304019446	0	1.89e-05	4.16e-08	0.021042332	Diet., Cons., Ind.	1	TRUE
DTXSID0026129	1174-72-7	Tetraphenoxysilane	NA	NA	NA	NA	NA	NA	NA	NA	NA	NA	NA	31.05547626	0	0.519	0.3848	0.3026	0.7828	0	0	0	0	0	0	0	0	0	0	0	-0.304019446	0	3.34e-07	5.43e-09	0.00010266	Diet., Ind.	1	TRUE
DTXSID0026173	299-75-2	Treosulfan	NA	NA	NA	NA	NA	0.000429	NA	0.038794561	0.000179981	0.107220569	0.000111141	31.05547626	0	0.4296	0.2682	0.3968	0.2614	0	0	0	0	0	0.296271955	0	0.591860884	-0.241592184	2.047807951	-0.457000645	-0.304019446	0	3.43e-07	7.31e-09	NA	Unknown	0	NA
DTXSID0026175	1025-15-6	Triallyl isocyanurate	NA	NA	NA	0.003125745	NA	0.000903	NA	0.046950492	9.53e-05	0.008464266	0.000133179	277.768624	0	0.721	0.5344	0.4522	0.6458	0	0	0	-1.45234219	0	0.504200392	0	0.786072502	-0.595181641	-0.313491505	-0.287896793	0.344577636	0	2.39e-06	7.44e-09	0.000646748	Diet., Cons., Ind.	1	TRUE
DTXSID0026177	621-77-2	Tripentylamine	NA	NA	NA	NA	NA	NA	NA	NA	NA	NA	NA	138884.312	0	0.5344	0.8022	0.2742	0.891	0	0	0	0	0	0	0	0	0	0	0	2.184263706	0	2e-05	9.18e-10	0.283032838	Diet., Cons., Ind.	1	TRUE
DTXSID0026202	17700-09-3	"2,3,4-Trichloronitrobenzene"	NA	NA	NA	NA	NA	8.26e-07	NA	0.046719746	4.03e-05	0.007148192	0.000143489	31.05547626	0	0.1334	0.341	0.5418	0.6438	0	0	0	0	0	-1.450546529	0	0.781057986	-1.073915692	-0.470655578	-0.218196215	-0.304019446	0	5.11e-06	1.36e-08	0.006940335	Pest., Ind.	1	TRUE
DTXSID0026204	18708-70-8	"2,4,6-Trichloronitrobenzene"	NA	NA	NA	NA	NA	1.54e-06	NA	0.046466616	5.46e-05	0.007154672	0.00014584	31.05547626	0	0.1554	0.3684	0.494	0.697	0	0	0	0	0	-1.276512499	0	0.775528452	-0.905518461	-0.469812894	-0.203002663	-0.304019446	0	3.51e-06	1.13e-08	0.005916788	Industrial	1	TRUE
DTXSID0026206	82-62-2	"3,4,6-Trichloro-2-nitrophenol"	NA	NA	NA	NA	NA	NA	NA	NA	NA	NA	NA	31.05547626	0	0.2946	0.2276	0.8822	0.295	0	0	0	0	0	0	0	0	0	0	0	-0.304019446	0	1.79e-07	1.48e-08	0.000127798	Pesticide	1	TRUE
DTXSID0026208	933-78-8	"2,3,5-Trichlorophenol"	NA	NA	NA	NA	NA	6.27e-06	NA	0.051633722	6.4e-05	0.007257101	0.0001683	31.05547626	0	0.3322	0.2908	0.8	0.4278	0	0	0	0	0	-0.884273154	0	0.882846991	-0.817085618	-0.45659306	-0.069100601	-0.304019446	0	2.23e-06	1.97e-08	0.003419643	Pesticide	1	TRUE
DTXSID0026252	101-02-0	Triphenyl phosphite	NA	NA	0	0.027381339	NA	0.0469	NA	0.036964669	0.001244561	0.0030494	0.000259676	27776.8624	0	0.8238	0.4838	0.3624	0.7796	0	0	-5	-0.062448068	0	1.607741611	0	0.542682964	0.834438509	-1.262935061	0.33630853	1.707828111	0	9.41e-07	1.61e-10	0.010106748	Diet., Ind.	1	TRUE
DTXSID0026258	140-08-9	Tris(2-chloroethyl) phosphite	NA	NA	NA	NA	NA	0.0259	NA	0.039897866	0.000127775	0.009622752	0.000132993	31.05547626	0	0.3046	0.4814	0.499	0.565	0	0	0	0	0	1.441856421	0	0.620403071	-0.432227077	-0.194194044	-0.289203292	-0.304019446	0	3.23e-07	1.34e-09	0.000123902	Industrial	1	TRUE
DTXSID0026339	59-02-9	Vitamin E	2.71e-05	NA	0.000104	0.000653742	NA	4.8e-05	NA	0.021138915	0.000283591	0.000900311	1.37e-05	31.05547626	0	0.975	0.529	0.3542	0.3204	-1.202479454	0	-1.870157613	-2.454461511	0	-0.315628509	0	-0.02611578	0.011421796	-2.397495973	-2.411944321	-0.304019446	0	2.57e-05	1.65e-08	0.014210532	Diet., Cons.	1	TRUE
DTXSID0026387	74-99-7	1-Propyne	NA	NA	NA	NA	NA	NA	NA	NA	NA	NA	NA	138884.312	0	0.7004	0.6194	0.312	0.8956	0	0	0	0	0	0	0	0	0	0	0	2.184263706	0	4.9e-05	3.33e-09	0.645213278	Diet., Cons., Ind.	1	TRUE
DTXSID0026410	75-46-7	Trifluoromethane	NA	NA	NA	NA	NA	NA	NA	NA	NA	NA	NA	138884.312	0	0.4912	0.5194	0.3156	0.8596	0	0	0	0	0	0	0	0	0	0	0	2.184263706	0	1.43e-05	1.22e-09	0.180928407	Cons., Ind.	1	TRUE
DTXSID0026418	75-66-1	2-Methyl-2-propanethiol	NA	NA	NA	NA	NA	0.000832	NA	0.011344174	2.13e-05	0.007111846	0.000433893	138884.312	0	0.8284	0.7966	0.5626	0.5872	0	0	0	0	0	0.481322427	0	-0.659610847	-1.429969579	-0.475396398	0.816204004	2.184263706	0	0.000321321	1.08e-07	0.406507313	All Four	1	TRUE
DTXSID0026547	90-51-7	6-Amino-4-hydroxynaphthalene-2-sulfonic acid	NA	NA	NA	NA	NA	0.0159	NA	0.047701134	0.00012388	0.020892075	0.000127427	31.05547626	0	0.1246	0.2122	0.2412	0.8352	0	0	0	0	0	1.3055432	0	0.802216439	-0.449452152	0.526777892	-0.329169257	-0.304019446	0	2.89e-08	6.13e-10	1.37e-05	Industrial	1	TRUE
DTXSID0026549	90-80-2	Gluconolactone	0	NA	0	NA	NA	6.6e-08	0.173	0.064124522	0.000125267	0.074661344	0.000194549	138884.312	0	0.4548	0.457	0.4118	0.7762	-4	0	-5	0	0	-2.15650777	0.382029203	1.103356936	-0.443259416	1.711217536	0.066383581	2.184263706	0	4.83e-05	5.65e-10	42.14559961	Industrial	1	TRUE
DTXSID0026676	101-63-3	"1,1'-Oxybis(4-nitrobenzene)"	NA	NA	NA	NA	NA	1.63e-05	NA	0.046532326	0.000375624	0.01454045	0.000181571	31.05547626	0	0.185	0.3106	0.644	0.489	0	0	0	0	0	-0.617362416	0	0.776966743	0.16782019	0.189713299	0.001846242	-0.304019446	0	4.13e-07	6.84e-09	0.00021682	Pesticide	1	TRUE
DTXSID0026701	104-15-4	4-Methylbenzenesulfonic acid	NA	NA	NA	0.079135819	NA	0.146	NA	0.073342532	0.000117352	0.166917784	0.000194355	27776.8624	0	0.596	0.3488	0.6278	0.5956	0	0	0	0.617262307	0	1.924995591	0	1.240062616	-0.479578028	2.459437791	0.065453301	1.707828111	0	1.59e-05	6.23e-10	0.162534368	Diet., Pest., Ind.	1	TRUE
DTXSID0026830	110-03-2	"2,5-Dimethylhexane-2,5-diol"	NA	NA	NA	NA	NA	0.000521	NA	0.080926233	6.7e-05	0.008574032	0.000243113	277.768624	0	0.5604	0.6478	0.3032	0.882	0	0	0	0	0	0.350552394	0	1.340212203	-0.791740696	-0.301508696	0.274698503	0.344577636	0	5.57e-06	2.56e-08	0.001522982	Diet., Cons., Ind.	1	TRUE
DTXSID0026838	110-27-0	Isopropyl tetradecanoic acid	0.167938301	1.69e-06	3.02	NA	NA	0.00321	0.116	0.04871938	0.000184027	0.002378563	0.000131923	3928.241552	0	0.9382	0.7804	0.4986	0.824	0.943755903	-1.032516347	1.23032438	0	0	0.858531408	0.251690283	0.823714298	-0.229222377	-1.493992011	-0.296757468	1.128797694	0	0.000352267	8.48e-08	0.301301112	Diet., Cons., Ind.	1	TRUE
DTXSID0026880	111-55-7	"1,2-Ethanediol diacetate"	NA	NA	0	0.055276785	NA	5.63e-05	NA	0.01766538	5.21e-05	0.007596267	0.000237582	3928.241552	0	0.9294	0.716	0.1532	0.9578	0	0	-5	0.38746136	0	-0.271070172	0	-0.208821312	-0.93131003	-0.41411394	0.25318603	1.128797694	0	0.00013802	1.22e-07	0.052940934	Diet., Cons., Ind.	1	TRUE
DTXSID0026882	111-65-9	Octane	0	0	0.049	NA	NA	0.000257	3.43e-05	0.0123009	8.85e-05	0.007115221	0.000333513	760700.7056	0	0.7566	0.8358	0.331	0.8598	-4	-4	-0.013078974	0	0	0.153126093	-2.398188205	-0.577200934	-0.636764525	-0.474955152	0.570241651	2.687685269	0	9.59e-06	1.77e-10	0.521060181	Diet., Cons., Ind.	1	TRUE
DTXSID0026888	111-78-4	"1,5-Cyclooctadiene"	NA	NA	0	0.057823468	NA	0.000138	NA	0.010992205	2.33e-05	0.007132342	0.000347448	138884.312	0	0.8948	0.9184	0.15	0.9588	0	0	-5	0.416308241	0	-0.020594893	0	-0.691690093	-1.380134038	-0.472720019	0.608506993	2.184263706	0	0.000391534	5.39e-08	1.667564342	Diet., Cons., Ind.	1	TRUE
DTXSID0026913	112-40-3	Dodecane	NA	NA	0	NA	NA	0.0104	NA	0.009200115	3.6e-05	0.007163535	0.000204682	87838.15143	0	0.7106	0.913	0.2172	0.947	0	0	-5	0	0	1.186945238	0	-0.872829747	-1.13681811	-0.468661584	0.113846911	2.048640729	0	2.88e-05	2.42e-09	0.064757726	Diet., Cons., Ind.	1	TRUE
DTXSID0026915	112-42-5	1-Undecanol	NA	NA	0	NA	NA	0.0199	NA	0.076349564	9.01e-05	0.03525122	0.0002031	87838.15143	0	0.8958	0.7236	0.4516	0.84	0	0	-5	0	0	1.368234891	0	1.280959796	-0.626666239	1.013288409	0.106593048	2.048640729	0	0.000108783	1.72e-08	0.670333871	Diet., Cons., Ind.	1	TRUE
DTXSID0026961	119-33-5	4-Methyl-2-nitrophenol	NA	NA	NA	NA	NA	3.6e-07	NA	0.069963745	0.000107309	0.031239889	0.000227291	31.05547626	0	0.2898	0.7264	0.3916	0.7996	0	0	0	0	0	-1.682564016	0	1.192059228	-0.529364086	0.900940495	0.211792175	-0.304019446	0	3.99e-05	2.86e-08	0.01222051	Cons., Ind.	1	TRUE
DTXSID0026967	120-55-8	Diethylene glycol dibenzoate	0	6.77e-05	0.000978	0.011219458	NA	0.0478	0.0297	0.033937618	8.85e-05	0.037514024	9.32e-05	27776.8624	0	0.8268	0.5218	0.6986	0.3698	-4	0.548596945	-1.193990444	-0.633863902	0	1.613051941	-0.19258979	0.455723006	-0.636314724	1.07114801	-0.621713003	1.707828111	0	7.68e-05	9.51e-09	0.193500919	Diet., Cons., Pest.	1	TRUE
DTXSID0027014	123-96-6	2-Octanol	NA	NA	NA	NA	NA	3.32e-06	NA	0.009121716	3.13e-05	0.009053728	0.000275548	3928.241552	0	0.7262	0.925	0.5104	0.7562	0	0	0	0	0	-1.06190235	0	-0.881540206	-1.215026613	-0.250880958	0.391769597	1.128797694	0	0.000696783	1.93e-07	0.432252806	All Four	1	TRUE
DTXSID0027066	137-16-6	Sodium [dodecanoyl(methyl)amino]acetate	0.000313147	6.29e-06	0.127	0.004038571	NA	0.427	0.287	0.039425128	0.0001617	0.008216635	0.000102387	878.3815143	0	0.7542	0.5646	0.4684	0.8246	-0.600985456	-0.469440695	0.27425928	-1.288247613	0	2.224813408	0.54709327	0.608271329	-0.301194711	-0.341105559	-0.533692869	0.685390254	0	2.69e-07	4.79e-10	0.000379637	Diet., Cons., Ind.	1	TRUE
DTXSID0027141	311-89-7	Perfluorotributylamine	NA	NA	NA	NA	NA	NA	NA	NA	NA	NA	NA	138884.312	0	0.3318	0.4386	0.0206	0.9948	0	0	0	0	0	0	0	0	0	0	0	2.184263706	0	2.21e-07	3.75e-10	0.001608986	Industrial	1	TRUE
DTXSID0027143	329-01-1	1-Isocyanato-3-(trifluoromethyl)benzene	NA	NA	NA	NA	NA	3.26e-07	NA	0.006009194	0.000280361	0.057916136	0.000206799	31.05547626	0	0.1872	0.624	0.3242	0.8284	0	0	0	0	0	-1.710279771	0	-1.306339822	0.005047167	1.475029037	0.123465839	-0.304019446	0	8.55e-06	2.42e-08	0.001290748	Cons., Ind.	1	TRUE
DTXSID0027147	353-59-3	"Methane, bromochlorodifluoro-"	NA	NA	NA	NA	NA	NA	NA	NA	NA	NA	NA	31.05547626	0	0.1866	0.7082	0.2588	0.8808	0	0	0	0	0	0	0	0	0	0	0	-0.304019446	0	1.82e-06	6.61e-09	0.000114668	Cons., Ind.	1	TRUE
DTXSID0027149	372-09-8	Cyanoacetic acid	NA	NA	NA	NA	NA	0.000115	NA	0.071662939	0.000106016	0.134732588	0.000462786	31.05547626	0	0.479	0.5448	0.3716	0.8032	0	0	0	0	0	-0.071530788	0	1.216483099	-0.536107734	2.2602233	0.87646658	-0.304019446	0	5.34e-07	4.06e-09	0.00020965	Cons., Ind.	1	TRUE
DTXSID0027191	542-92-7	"1,3-Cyclopentadiene"	NA	NA	NA	0.099099372	NA	5.37e-05	NA	0.013406711	1.74e-05	0.007125277	0.00063821	878.3815143	0	0.8764	0.7878	0.1942	0.9154	0	0	0	0.761335978	0	-0.284279401	0	-0.489584974	-1.541413099	-0.473641742	1.176915054	0.685390254	0	4.37e-05	1.25e-07	0.018725254	Diet., Cons., Ind.	1	TRUE
DTXSID0027195	544-76-3	Hexadecane	0	7.5e-05	0.858	NA	NA	0.00534	0.0465	0.063221142	0.000227613	0.009371863	0.000202493	878.3815143	0	0.8606	0.8734	0.215	0.9244	-4	0.592470486	0.850650535	0	0	1.000720102	-0.046401601	1.08891621	-0.110937798	-0.21876316	0.10379518	0.685390254	0	3.59e-07	2.5e-09	6.49e-05	Diet., Cons., Ind.	1	TRUE
DTXSID0027197	547-64-8	Methyl 2-hydroxypropanoate	NA	NA	NA	NA	NA	3.26e-07	NA	0.007990307	5.25e-05	0.016178562	0.000360047	31.05547626	0	0.6028	0.6252	0.4062	0.8022	0	0	0	0	0	-1.710279771	0	-1.016327165	-0.926847419	0.288993111	0.64180391	-0.304019446	0	1.56e-05	2.18e-08	0.005572629	Diet., Cons., Ind.	1	TRUE
DTXSID0027222	586-62-9	Terpinolene	0	1.86e-07	0.0266	0.054219824	NA	0.000504	0.00204	0.010166031	9.27e-05	0.007165705	0.000263494	3928.241552	0	0.8922	0.9232	0.1762	0.9634	-4	-1.977980648	-0.197396142	0.375096593	0	0.341284506	-1.06592507	-0.771216036	-0.610938205	-0.468379904	0.349953268	1.128797694	0	1.92e-06	6.03e-09	0.000417151	Diet., Cons., Ind.	1	TRUE
DTXSID0027228	592-51-8	4-Pentenenitrile	NA	NA	NA	NA	NA	4.58e-05	NA	0.010398747	2.72e-05	0.007282354	0.000490618	138884.312	0	0.481	0.8086	0.1578	0.9626	0	0	0	0	0	-0.328735875	0	-0.748179467	-1.294015478	-0.453362478	0.931060886	2.184263706	0	2.37e-05	1.02e-08	0.076465021	Cons., Ind.	1	TRUE
DTXSID0027270	629-76-5	1-Pentadecanol	NA	NA	0	NA	NA	0.0559	NA	0.061122394	0.000207421	0.018408157	0.00014258	27776.8624	0	0.8634	0.6836	0.3846	0.8858	0	0	-5	0	0	1.656784789	0	1.054554545	-0.162630471	0.40906235	-0.224136936	1.707828111	0	2.24e-05	3.14e-09	0.051741789	Diet., Cons., Ind.	1	TRUE
DTXSID0027272	629-96-9	1-Eicosanol	NA	NA	0	NA	NA	0.0716	NA	0.043919769	0.00028936	0.000519959	2.06e-05	3928.241552	0	0.6582	0.7176	0.4324	0.8468	0	0	-5	0	0	1.725938419	0	0.718155048	0.02262799	-2.908056216	-2.032098819	1.128797694	0	0.000183129	6.69e-10	1.908447866	Diet., Cons., Ind.	1	TRUE
DTXSID0027301	694-83-7	"1,2-Cyclohexanediamine"	0	NA	NA	NA	NA	0.0295	NA	0.007504269	5.27e-05	0.01285813	0.000325308	3928.241552	0	0.449	0.5984	0.3346	0.8634	-4	0	0	0	0	1.478216186	0	-1.080201893	-0.925248606	0.0753624	0.546956928	1.128797694	0	7.19e-08	3.47e-10	2.01e-05	Cons., Ind.	1	TRUE
DTXSID0027309	763-69-9	Ethyl 3-ethoxypropionate	0	2.71e-06	1.1	NA	NA	0.000343	0.104	0.006682139	3.27e-05	0.007194535	0.000235337	3928.241552	0	0.766	0.8728	0.104	0.97	-4	-0.830196259	0.925613726	0	0	0.233768605	0.216081406	-1.198302152	-1.191325323	-0.464645645	0.244309538	1.128797694	0	1.87e-06	3.42e-09	0.0002547	Diet., Cons., Ind.	1	TRUE
DTXSID0027351	1002-62-6	Sodium decanoate	NA	NA	NA	NA	NA	NA	NA	NA	NA	NA	NA	138884.312	0	0.6964	0.8032	0.767	0.4672	0	0	0	0	0	0	0	0	0	0	0	2.184263706	0	0.001789099	2.62e-08	13.06623529	Diet., Cons., Pest.	1	TRUE
DTXSID0027353	1002-89-7	"Octadecanoic acid, ammonium salt"	NA	NA	NA	NA	NA	NA	NA	NA	NA	NA	NA	277.768624	0	0.8766	0.8534	0.4822	0.8558	0	0	0	0	0	0	0	0	0	0	0	0.344577636	0	3.18e-05	9.97e-08	0.00312943	Diet., Cons., Ind.	1	TRUE
DTXSID0027355	1066-35-9	"Silane, chlorodimethyl-"	NA	NA	NA	NA	NA	NA	NA	NA	NA	NA	NA	138884.312	0	0.383	0.728	0.0768	0.978	0	0	0	0	0	0	0	0	0	0	0	2.184263706	0	2.75e-06	4.91e-10	0.014108651	Cons., Ind.	1	TRUE
DTXSID00273954	1099-87-2	Sodium prasterone sulfate	NA	NA	NA	NA	NA	NA	NA	NA	NA	NA	NA	31.05547626	0	0.16	0.2994	0.2908	0.0608	0	0	0	0	0	0	0	0	0	0	0	-0.304019446	0	1.41e-07	3.94e-09	NA	Unknown	0	NA
DTXSID00273974	86393-32-0	Ciprofloxacin hydrochloride hydrate (1:1:1)	NA	NA	NA	NA	NA	NA	NA	NA	NA	NA	NA	31.05547626	0	0.3042	0.3916	0.0706	0.005	0	0	0	0	0	0	0	0	0	0	0	-0.304019446	0	4.1e-07	5.67e-09	NA	Unknown	0	NA
DTXSID00273979	89614-03-9	"5-Quinolinesulfonic acid, 8-hydroxy-, dihydrate"	NA	NA	NA	NA	NA	NA	NA	NA	NA	NA	NA	31.05547626	0	0.2116	0.2378	0.2498	0.614	0	0	0	0	0	0	0	0	0	0	0	-0.304019446	0	1.08e-07	3.42e-09	4.36e-05	Industrial	1	TRUE
DTXSID00274002	20755-22-0	Phenyl 1-pentadecanesulfonate	NA	NA	NA	NA	NA	NA	NA	NA	NA	NA	NA	31.05547626	0	0.5792	0.4652	0.494	0.7584	0	0	0	0	0	0	0	0	0	0	0	-0.304019446	0	1.02e-06	1.09e-08	0.000276219	Diet., Ind.	1	TRUE
DTXSID00274022	2211-99-6	"Benzenesulfonic acid, 4-(1-methylundecyl)-, sodium salt"	NA	NA	NA	NA	NA	NA	NA	NA	NA	NA	NA	31.05547626	0	0.2394	0.4558	0.648	0.6076	0	0	0	0	0	0	0	0	0	0	0	-0.304019446	0	3.94e-07	6.22e-09	0.000145369	Pest., Ind.	1	TRUE
DTXSID00274042	5284-29-7	2-Dodecylphenol	NA	NA	NA	NA	NA	NA	NA	NA	NA	NA	NA	31.05547626	0	0.5382	0.5008	0.4164	0.7734	0	0	0	0	0	0	0	0	0	0	0	-0.304019446	0	8.61e-07	4.72e-09	0.000156666	Diet., Cons., Ind.	1	TRUE
DTXSID00274047	54774-91-3	6-Methylheptyl acrylate	NA	NA	NA	NA	NA	NA	NA	NA	NA	NA	NA	31.05547626	0	0.855	0.9424	0.2868	0.8902	0	0	0	0	0	0	0	0	0	0	0	-0.304019446	0	1.18e-05	9.14e-08	0.000377061	Diet., Cons., Ind.	1	TRUE
DTXSID00274143	3236-48-4	"trans-1,4-Cyclohexanedimethanol"	NA	NA	NA	NA	NA	NA	NA	NA	NA	NA	NA	31.05547626	0	0.7942	0.2866	0.3112	0.8654	0	0	0	0	0	0	0	0	0	0	0	-0.304019446	0	3.95e-07	9.6e-09	0.000205417	Diet., Ind.	1	TRUE
DTXSID00274148	83966-24-9	"1,2,3-Propanetricarboxylic acid,2-hydroxy-,2-(1-methylethyl)ester"	NA	NA	NA	NA	NA	0.000204	NA	0.049846533	0.000142256	0.214761001	0.000131741	31.05547626	0	0.543	0.3016	0.4298	0.5102	0	0	0	0	0	0.088602975	0	0.846993639	-0.372485304	2.693820203	-0.298048234	-0.304019446	0	7.7e-07	1.11e-08	0.001336287	Diet., Ind.	1	TRUE
NA	NA	NA	NA	NA	NA	NA	NA	NA	NA	NA	NA	NA	NA	NA	NA	NA	NA	NA	NA	NA	NA	NA	NA	NA	NA	NA	NA	NA	NA	NA	NA	NA	NA	NA	NA	NA	NA	NA
DTXSID00274204	NOCAS_274204	"7-Butylnaphthalene-1-sulfonic acid, sodium salt"	NA	NA	NA	NA	NA	NA	NA	NA	NA	NA	NA	31.05547626	0	0.2984	0.1964	0.41	0.7602	0	0	0	0	0	0	0	0	0	0	0	-0.304019446	0	1.19e-07	3.99e-09	5.38e-05	Industrial	1	TRUE
DTXSID00274209	NOCAS_274209	3-Hydroxynonyl acetate	NA	NA	NA	NA	NA	NA	NA	NA	NA	NA	NA	31.05547626	0	0.566	0.5962	0.6628	0.5156	0	0	0	0	0	0	0	0	0	0	0	-0.304019446	0	3.42e-06	8.47e-09	0.000382849	All Four	1	TRUE
DTXSID00274229	89399-28-0	2-Methoxy-1-[(1-methoxypropan-2-yl)oxy]propane	0	NA	NA	NA	NA	NA	NA	NA	NA	NA	NA	31.05547626	0	0.4552	0.7808	0.1924	0.9112	-4	0	0	0	0	0	0	0	0	0	0	-0.304019446	0	1.63e-07	5.07e-09	5.65e-06	Cons., Ind.	1	TRUE
DTXSID0027432	1738-25-6	3-Dimethylaminopropionitrile	NA	NA	NA	NA	NA	2.27e-07	NA	0.009187978	9.65e-05	0.02351742	0.000397184	138884.312	0	0.3404	0.6368	0.2446	0.9266	0	0	0	0	0	-1.811398439	0	-0.874173301	-0.588350424	0.636863279	0.733568046	2.184263706	0	2.46e-05	5.8e-09	0.676934209	Cons., Ind.	1	TRUE
DTXSID0027436	1779-48-2	Phenylphosphinic acid	NA	NA	NA	NA	NA	0.00183	NA	0.083435066	0.000117674	0.158243221	0.000246348	138884.312	0	0.6138	0.1816	0.3226	0.8212	0	0	0	0	0	0.701535823	0	1.371286528	-0.478055557	2.40980547	0.287054869	2.184263706	0	6.11e-06	6.54e-10	0.412952182	Diet., Ind.	1	TRUE
DTXSID0027438	1809-19-4	Dibutyl phosphite	0	NA	NA	NA	NA	0.000165	NA	0.025584843	4.14e-05	0.025220609	0.000166141	3928.241552	0	0.5774	0.7034	0.4114	0.7962	-4	0	0	0	0	0.02932694	0	0.168167921	-1.058692069	0.701888856	-0.081174241	1.128797694	0	6.69e-06	3.18e-09	0.005089651	Diet., Cons., Ind.	1	TRUE
DTXSID00274385	104013-57-2	"9-[(1-Ethoxy-1-oxo-4-phenylbutan-2-yl)amino]-10-oxooctahydro-6H-pyridazino[1,2-a][1,2]diazepine-1-carboxylic acid"	NA	NA	NA	NA	NA	NA	NA	NA	NA	NA	NA	31.05547626	0	0.3152	0.3518	0.3526	0.057	0	0	0	0	0	0	0	0	0	0	0	-0.304019446	0	1.94e-07	5.55e-09	NA	Unknown	0	NA
DTXSID00274724	2820-50-0	CHEBI:28774	NA	NA	NA	NA	NA	NA	NA	NA	NA	NA	NA	31.05547626	0	0.1226	0.3412	0.375	0.1972	0	0	0	0	0	0	0	0	0	0	0	-0.304019446	0	1.66e-07	4.36e-09	NA	Unknown	0	NA
DTXSID00274744	44971-58-6	"Ethanaminium, 2-hydroxy-N,N-bis(2-hydroxyethyl)-N-methyl-"	NA	NA	NA	NA	NA	NA	NA	NA	NA	NA	NA	31.05547626	0	0.3436	0.3986	0.3008	0.8586	0	0	0	0	0	0	0	0	0	0	0	-0.304019446	0	2.04e-07	4.89e-09	9.6e-05	Industrial	1	TRUE
DTXSID00274764	7615-57-8	"2,4,6-Tricyano-1,3,5-triazine"	NA	NA	NA	NA	NA	NA	NA	NA	NA	NA	NA	31.05547626	0	0.4882	0.3638	0.5178	0.6586	0	0	0	0	0	0	0	0	0	0	0	-0.304019446	0	3.09e-07	7.28e-09	0.000328914	Pest., Ind.	1	TRUE
DTXSID0027480	2444-90-8	"Phenol, 4,4'-(1-methylethylidene)bis-, disodium salt"	NA	NA	NA	NA	NA	NA	NA	NA	NA	NA	NA	138884.312	0	0.8484	0.4454	0.3058	0.5586	0	0	0	0	0	0	0	0	0	0	0	2.184263706	0	0.000142064	1.03e-08	2.66838279	Diet., Ind.	1	TRUE
DTXSID0027482	2487-90-3	Trimethoxysilane	0	0	0	0.049247736	NA	0.000376	8.38e-08	0.007162621	2.83e-05	0.007111561	0.000295166	138884.312	0	0.8474	0.746	0.191	0.9422	-4	-4	-5	0.313496216	0	0.259431533	-4.359450314	-1.127627705	-1.271118181	-0.475433625	0.456060297	2.184263706	0	3.52e-05	2.21e-09	0.067344749	Diet., Cons., Ind.	1	TRUE
DTXSID0027484	2494-89-5	"Ethanol, 2-[(4-aminophenyl)sulfonyl]-, hydrogen sulfate (ester)"	NA	NA	NA	NA	NA	NA	NA	NA	NA	NA	NA	138884.312	0	0.198	0.2544	0.3012	0.7408	0	0	0	0	0	0	0	0	0	0	0	2.184263706	0	2.44e-07	3.29e-10	0.036282971	Industrial	1	TRUE
DTXSID00274840	16484-85-8	AGN-PC-0JKJQ0	NA	NA	NA	NA	NA	NA	NA	NA	NA	NA	NA	31.05547626	0	0.2224	0.382	0.56	0.1738	0	0	0	0	0	0	0	0	0	0	0	-0.304019446	0	2.82e-07	9.7e-09	0.000195865	Pesticide	1	TRUE
DTXSID0027486	2524-03-0	"O,O-Dimethyl chlorothiophosphate"	NA	NA	NA	NA	NA	2.41e-07	NA	0.005967824	5.56e-05	0.024565034	0.000211869	31.05547626	0	0.3542	0.5704	0.6054	0.571	0	0	0	0	0	-1.794678769	0	-1.313371202	-0.894870168	0.677395061	0.146108848	-0.304019446	0	1.1e-05	1.86e-08	0.014829466	Cons., Pest., Ind.	1	TRUE
DTXSID0027511	3006-82-4	"Hexaneperoxoic acid, 2-ethyl-, 1,1-dimethylethyl ester"	NA	NA	NA	NA	NA	NA	NA	NA	NA	NA	NA	3928.241552	0	0.5942	0.7574	0.588	0.5724	0	0	0	0	0	0	0	0	0	0	0	1.128797694	0	6.02e-05	1.77e-08	0.051520163	All Four	1	TRUE
DTXSID0027513	3039-83-6	Sodium ethenesulfonate	NA	NA	NA	0.028280735	NA	NA	NA	0.085313069	0.000106766	0.035184754	0.000277715	3928.241552	0	0.9388	0.2244	0.2432	0.8718	0	0	0	-0.041749347	0	0	0	1.393941891	-0.532187674	1.011533255	0.399090432	1.128797694	0	4.2e-06	2.92e-08	0.006458992	Diet., Ind.	1	TRUE
DTXSID0027515	3048-65-5	"3a,4,7,7a-Tetrahydroindene"	NA	NA	0	NA	NA	0.000376	NA	0.010665001	2.75e-05	0.007166517	0.000304247	27776.8624	0	0.87	0.8832	0.1584	0.9686	0	0	-5	0	0	0.259431533	0	-0.722447125	-1.286295088	-0.468274539	0.484387712	1.707828111	0	6.2e-05	5e-08	0.092233186	Diet., Cons., Ind.	1	TRUE
DTXSID0027519	3088-31-1	"Ethanol, 2-[2-(dodecyloxy)ethoxy]-, hydrogen sulfate, sodium salt"	0.003661165	0.000160742	239	NA	NA	NA	NA	0.025008096	0.000164477	0.013765643	8.34e-05	31.05547626	0	0.6442	0.169	0.8458	0.329	0.003390475	0.919079046	2.549159647	0	0	0	0	0.144961403	-0.291718426	0.138787895	-0.725598889	-0.304019446	0	2.32e-06	2.27e-08	0.002572758	Diet., Pest.	1	TRUE
DTXSID0027561	4131-74-2	"Dimethyl 3,3'-thiodipropionate"	NA	NA	NA	NA	NA	4.48e-06	NA	0.029062239	5.32e-05	0.007472714	0.000158419	138884.312	0	0.6804	0.6492	0.3178	0.8382	0	0	0	0	0	-0.978185635	0	0.29787693	-0.920237819	-0.429364816	-0.12566359	2.184263706	0	0.001214884	2.6e-08	26.64495785	Diet., Cons., Ind.	1	TRUE
DTXSID0027565	4253-34-3	Methylsilanetriyl triacetate	0	3.83e-06	0.0286	0.03820162	NA	5.32e-05	0.000629	0.004182755	0.000122243	0.084986632	0.000153035	27776.8624	0	0.887	0.7186	0.199	0.9338	-4	-0.681990393	-0.175523549	0.150831625	0	-0.286892834	-1.449594883	-1.675112634	-0.456854471	1.831681674	-0.157983591	1.707828111	0	3.71e-05	7.9e-09	0.042313791	Diet., Cons., Ind.	1	TRUE
DTXSID00275650	106463-19-8	(S)-Tamsulosin Hydrochloride	NA	NA	NA	NA	NA	NA	NA	NA	NA	NA	NA	31.05547626	0	0.1212	0.2918	0.2834	0.0722	0	0	0	0	0	0	0	0	0	0	0	-0.304019446	0	1.59e-07	3.87e-09	NA	Unknown	0	NA
DTXSID0027567	4300-97-4	"3-Chloro-2,2-dimethylpropanoyl chloride"	NA	NA	NA	NA	NA	2.56e-05	NA	0.007467191	5.17e-05	0.008951745	0.00022599	31.05547626	0	0.3198	0.7368	0.2494	0.8862	0	0	0	0	0	-0.491245399	0	-1.085243262	-0.93585969	-0.261416008	0.206425106	-0.304019446	0	1.47e-05	2.69e-08	0.00060486	Cons., Ind.	1	TRUE
DTXSID00275670	27928-00-3	Pyranine	NA	NA	NA	NA	NA	NA	NA	NA	NA	NA	NA	31.05547626	0	0.2324	0.2838	0.3478	0.8082	0	0	0	0	0	0	0	0	0	0	0	-0.304019446	0	1.5e-07	5.05e-09	0.000114685	Industrial	1	TRUE
DTXSID0027569	4356-60-9	"2-Imidazolidinone, 4,5-dimethoxy-1,3-bis(methoxymethyl)-"	NA	NA	NA	NA	NA	NA	NA	NA	NA	NA	NA	31.05547626	0	0.4416	0.3198	0.599	0.3962	0	0	0	0	0	0	0	0	0	0	0	-0.304019446	0	3.61e-07	6.08e-09	0.000226403	Pesticide	1	TRUE
DTXSID00275690	1392-24-1	Dictamnolactone	NA	NA	NA	NA	NA	NA	NA	NA	NA	NA	NA	31.05547626	0	0.33	0.3322	0.3816	0.2432	0	0	0	0	0	0	0	0	0	0	0	-0.304019446	0	2.64e-07	5.67e-09	NA	Unknown	0	NA
DTXSID00275731	617-37-8	2-ethoxy-2-oxoacetic acid	NA	NA	NA	NA	NA	NA	NA	NA	NA	NA	NA	31.05547626	0	0.7196	0.4918	0.3444	0.8798	0	0	0	0	0	0	0	0	0	0	0	-0.304019446	0	1.25e-06	6.26e-09	0.000233219	Diet., Ind.	1	TRUE
DTXSID00275751	35414-25-6	Tetraheptylammonium	NA	NA	NA	NA	NA	NA	NA	NA	NA	NA	NA	31.05547626	0	0.2514	0.5078	0.5522	0.556	0	0	0	0	0	0	0	0	0	0	0	-0.304019446	0	9.07e-07	1.09e-08	0.000169532	Cons., Pest., Ind.	1	TRUE
DTXSID00275958	60892-53-7	"11-methyldodecyl 3,5,5-trimethylhexanoate"	NA	NA	NA	NA	NA	NA	NA	NA	NA	NA	NA	31.05547626	0	0.507	0.5648	0.4162	0.8022	0	0	0	0	0	0	0	0	0	0	0	-0.304019446	0	1.27e-06	6.94e-09	0.000239124	Diet., Cons., Ind.	1	TRUE
DTXSID00276026	158619-31-9	2-ethylhexan-1-aminium acetate	NA	NA	NA	NA	NA	NA	NA	NA	NA	NA	NA	31.05547626	0	0.55	0.8352	0.3028	0.8012	0	0	0	0	0	0	0	0	0	0	0	-0.304019446	0	6.56e-06	2.13e-08	0.000288055	Diet., Cons., Ind.	1	TRUE
DTXSID00276061	12270-45-0	"3-[{4-[(E)-(2,6-Dibromo-4-nitrophenyl)diazenyl]phenyl}(ethyl)amino]propanenitrile"	NA	NA	NA	NA	NA	NA	NA	NA	NA	NA	NA	31.05547626	0	0.14	0.3034	0.3466	0.527	0	0	0	0	0	0	0	0	0	0	0	-0.304019446	0	1.29e-07	4.52e-09	4.71e-05	Industrial	1	TRUE
DTXSID00276147	153302-08-0	tert-Butyl perisononanoate	NA	NA	NA	NA	NA	NA	NA	NA	NA	NA	NA	31.05547626	0	0.5832	0.7792	0.2786	0.8616	0	0	0	0	0	0	0	0	0	0	0	-0.304019446	0	4.1e-06	1.47e-08	0.000494231	Diet., Cons., Ind.	1	TRUE
DTXSID00276304	65162-12-1	1-methoxy-5-methylphenazin-5-ium	NA	NA	NA	NA	NA	NA	NA	NA	NA	NA	NA	31.05547626	0	0.3004	0.3388	0.5326	0.3618	0	0	0	0	0	0	0	0	0	0	0	-0.304019446	0	2.09e-07	5.97e-09	0.000129443	Pesticide	1	TRUE
DTXSID0027640	6915-15-7	Malic acid	1.35e-06	NA	0.557	0.014862484	NA	0.0862	17	0.084411496	0.000112415	0.125230109	0.0002635	27776.8624	0	0.8688	0.3018	0.312	0.8728	-1.939723486	0	0.72030024	-0.453775836	0	1.77778327	1.878028132	1.383128647	-0.503494856	2.192204053	0.349975492	1.707828111	0	4.5e-07	3.03e-10	0.001305277	Diet., Ind.	1	TRUE
DTXSID0027642	7023-61-2	"2-Naphthalenecarboxylic acid, 4-[(5-chloro-4-methyl-2-sulfophenyl)azo]-3-hydroxy-, calcium salt (1:1)"	5.8e-08	2.32e-07	0	NA	NA	NA	NA	0.016213723	0.000380221	0.008719047	0.000184343	3928.241552	0	0.5146	0.3266	0.4602	0.8296	-2.713342129	-1.883298408	-5	0	0	0	0	-0.296097122	0.174588619	-0.285910868	0.016013654	1.128797694	0	7.07e-07	1.19e-09	0.001521203	Diet., Ind.	1	TRUE
DTXSID0027644	7173-62-8	"1,3-Propanediamine, N-(9Z)-9-octadecenyl-"	NA	NA	NA	0.011561619	NA	NA	NA	NA	NA	NA	NA	3928.241552	0	0.7392	0.7886	0.7628	0.4288	0	0	0	-0.614623991	0	0	0	0	0	0	0	1.128797694	0	0.000133822	8.45e-08	0.035736413	Diet., Cons., Pest.	1	TRUE
DTXSID00276506	72395-53-0	"2-[2,4-Bis(2-methylbutan-2-yl)phenoxy]-N-(3,5-dichloro-2-hydroxy-4-methylphenyl)butanamide"	NA	NA	NA	NA	NA	NA	NA	NA	NA	NA	NA	31.05547626	0	0.4108	0.2278	0.5246	0.4478	0	0	0	0	0	0	0	0	0	0	0	-0.304019446	0	1.77e-07	5.99e-09	0.00016852	Pesticide	1	TRUE
DTXSID00276526	813-72-9	"2,2-Dimethylhexanoic acid"	NA	NA	NA	NA	NA	NA	NA	NA	NA	NA	NA	31.05547626	0	0.6652	0.8746	0.2186	0.8506	0	0	0	0	0	0	0	0	0	0	0	-0.304019446	0	7.39e-06	4.51e-08	0.000219868	Diet., Cons., Ind.	1	TRUE
DTXSID00276561	10422-23-8	Aluminum hydride triethylamine	NA	NA	NA	NA	NA	NA	NA	NA	NA	NA	NA	31.05547626	0	0.6676	0.8088	0.1622	0.9674	0	0	0	0	0	0	0	0	0	0	0	-0.304019446	0	5.91e-06	1.96e-08	0.000179045	Diet., Cons., Ind.	1	TRUE
DTXSID00276607	63967-02-2	"1-Propanaminium, N,N,N-trimethyl-3-[(1-oxohexadecyl)amino]-"	NA	NA	NA	NA	NA	NA	NA	NA	NA	NA	NA	31.05547626	0	0.2636	0.4088	0.6472	0.6464	0	0	0	0	0	0	0	0	0	0	0	-0.304019446	0	2.81e-07	5.81e-09	0.000178845	Pest., Ind.	1	TRUE
DTXSID00276728	27726-35-8	Cephalexin hydrate	NA	NA	NA	NA	NA	NA	NA	NA	NA	NA	NA	31.05547626	0	0.1526	0.287	0.0686	0.0084	0	0	0	0	0	0	0	0	0	0	0	-0.304019446	0	1.34e-07	3.08e-09	NA	Unknown	0	NA
DTXSID00276940	5350-68-5	"2-acetyl-2,3-dihydro-1h-inden-1-one"	NA	NA	NA	NA	NA	NA	NA	NA	NA	NA	NA	31.05547626	0	0.3054	0.7086	0.45	0.5216	0	0	0	0	0	0	0	0	0	0	0	-0.304019446	0	2.94e-06	1.23e-08	0.000164778	Cons., Ind.	1	TRUE
DTXSID00277038	5343-96-4	"1,2-Dimethylpropyl acetate"	NA	NA	NA	NA	NA	NA	NA	NA	NA	NA	NA	31.05547626	0	0.888	0.9288	0.1094	0.9596	0	0	0	0	0	0	0	0	0	0	0	-0.304019446	0	1.04e-05	8.59e-08	0.000252685	Diet., Cons., Ind.	1	TRUE
DTXSID0027721	10081-67-1	4-(2-Phenylpropan-2-yl)-N-[4-(2-phenylpropan-2-yl)phenyl]aniline	NA	NA	NA	0.002641648	NA	4.65e-05	NA	0.022429212	0.003213865	0.005455642	0.000725324	3928.241552	0	0.8754	0.2344	0.1702	0.926	0	0	0	-1.560110244	0	-0.324498269	0	0.034187863	1.362352876	-0.721949855	1.296525054	1.128797694	0	3.67e-09	6.01e-12	8.81e-06	Diet., Ind.	1	TRUE
DTXSID0027723	10265-69-7	"Glycine, N-phenyl-, monosodium salt"	NA	NA	NA	NA	NA	NA	NA	NA	NA	NA	NA	31.05547626	0	0.2938	0.463	0.411	0.6048	0	0	0	0	0	0	0	0	0	0	0	-0.304019446	0	3.88e-07	5.66e-09	8.44e-05	Industrial	1	TRUE
DTXSID0027727	10595-60-5	"1,2-Ethanediamine, N-(1,3-dimethylbutylidene)-N'-[2-[(1,3-dimethylbutylidene)amino]ethyl]-"	NA	NA	NA	NA	NA	NA	NA	NA	NA	NA	NA	3928.241552	0	0.2908	0.5142	0.324	0.711	0	0	0	0	0	0	0	0	0	0	0	1.128797694	0	1.65e-06	3.55e-09	0.005216762	Cons., Ind.	1	TRUE
DTXSID00277452	1472-90-8	Diethyl octadecanedioate	NA	NA	NA	NA	NA	NA	NA	NA	NA	NA	NA	31.05547626	0	0.8652	0.5794	0.461	0.8422	0	0	0	0	0	0	0	0	0	0	0	-0.304019446	0	4.4e-06	1.39e-08	0.000353706	Diet., Cons., Ind.	1	TRUE
DTXSID0027771	15233-47-3	"N-(1-Methylheptyl)-N'-phenyl-1,4-benzenediamine"	NA	NA	NA	NA	NA	4.37e-05	NA	0.039094176	0.000541901	0.010730374	0.000312789	31.05547626	0	0.2464	0.4494	0.3882	0.527	0	0	0	0	0	-0.341848568	0	0.599691343	0.371761848	-0.092872422	0.510269543	-0.304019446	0	5.53e-07	5.71e-09	0.000106991	Industrial	1	TRUE
DTXSID0027773	15625-89-5	Trimethylolpropane triacrylate	NA	NA	NA	0.004024241	NA	0.00832	NA	0.03827423	8.03e-05	0.01031877	0.000100129	27776.8624	0	0.8154	0.6408	0.3202	0.82	0	0	0	-1.290524148	0	1.124604741	0	0.578117206	-0.690371937	-0.129248273	-0.554537279	1.707828111	0	2.53e-05	5.81e-09	0.055843664	Diet., Cons., Ind.	1	TRUE
DTXSID0027775	15827-60-8	"Phosphonic acid, [[(phosphonomethyl)imino]bis[2,1-ethanediylnitrilobis(methylene)]]tetrakis-"	NA	NA	0	NA	NA	1.75e-05	NA	0.00748391	0.000257241	0.172428806	0.000128099	3928.241552	0	0.1402	0.3984	0.3142	0.8548	0	0	-5	0	0	-0.59751687	0	-1.08296691	-0.042843519	2.489646993	-0.324255776	1.128797694	0	4.12e-07	2.65e-09	0.002401636	Industrial	1	TRUE
DTXSID0027777	16090-02-1	"Benzenesulfonic acid, 2,2'-(1,2-ethenediyl)bis[5-[[4-(4-morpholinyl)-6-(phenylamino)-1,3,5-triazin-2-yl]amino]-, disodium salt"	NA	NA	NA	NA	NA	NA	NA	NA	NA	NA	NA	3928.241552	0	0.5088	0.157	0.2576	0.8548	0	0	0	0	0	0	0	0	0	0	0	1.128797694	0	1.04e-06	1.3e-09	0.001956605	Diet., Ind.	1	TRUE
DTXSID00277952	2985-28-6	ethyl 2-acetyloxypropanoate	NA	NA	NA	NA	NA	NA	NA	NA	NA	NA	NA	31.05547626	0	0.8784	0.805	0.1552	0.9574	0	0	0	0	0	0	0	0	0	0	0	-0.304019446	0	7.34e-06	3.05e-08	0.000164667	Diet., Cons., Ind.	1	TRUE
DTXSID0027800	18760-44-6	"Thiophene, 3-(decyloxy)tetrahydro-, 1,1-dioxide"	0	NA	NA	NA	NA	NA	NA	NA	NA	NA	NA	3928.241552	0	0.5036	0.5422	0.4944	0.795	-4	0	0	0	0	0	0	0	0	0	0	1.128797694	0	1.09e-06	1.94e-09	0.000847283	Diet., Cons., Ind.	1	TRUE
DTXSID0027802	19224-26-1	"1,2-Propanediol, dibenzoate"	NA	NA	NA	NA	NA	0.000457	NA	0.040893212	9.23e-05	0.009743495	0.000105278	138884.312	0	0.724	0.599	0.3754	0.7864	0	0	0	0	0	0.313935785	0	0.64548312	-0.613483974	-0.182597359	-0.507656204	2.184263706	0	0.000542655	3.34e-09	9.181217557	Diet., Cons., Ind.	1	TRUE
DTXSID0027804	19355-69-2	2-Amino-2-methylpropionitrile	NA	NA	NA	NA	NA	0.000106	NA	0.03990041	0.000111011	0.011969899	0.000479795	138884.312	0	0.2538	0.6068	0.2054	0.9266	0	0	0	0	0	-0.094297819	0	0.620467958	-0.510489283	0.008791954	0.910207537	2.184263706	0	9.1e-07	8.77e-10	0.023852726	Cons., Ind.	1	TRUE
DTXSID0027806	19525-59-8	Potassium anilinoacetate	NA	NA	NA	NA	NA	NA	NA	0.067036027	9.94e-05	0.078495211	0.000173071	31.05547626	0	0.2884	0.4682	0.413	0.5952	0	0	0	0	0	0	0	1.148551009	-0.571903375	1.757787361	-0.042969493	-0.304019446	0	1.47e-06	9.12e-09	0.000508361	Industrial	1	TRUE
DTXSID0027808	20227-53-6	"Phosphorous acid, 2-(1,1-dimethylethyl)-4-[1-[3-(1,1-dimethylethyl)-4-hydroxyphenyl]-1-methylethyl]phenyl bis(4-nonylphenyl) ester"	NA	NA	NA	NA	NA	NA	NA	NA	NA	NA	NA	31.05547626	0	0.7908	0.2522	0.3314	0.7364	0	0	0	0	0	0	0	0	0	0	0	-0.304019446	0	2.47e-07	6.6e-09	0.00012031	Diet., Ind.	1	TRUE
DTXSID00279274	11/5/6288	methyl 2-methoxycarbonyloxypropanoate	NA	NA	NA	NA	NA	NA	NA	NA	NA	NA	NA	31.05547626	0	0.835	0.7408	0.1582	0.9468	0	0	0	0	0	0	0	0	0	0	0	-0.304019446	0	5.63e-06	2.62e-08	0.000206489	Diet., Cons., Ind.	1	TRUE
NA	NA	NA	NA	NA	NA	NA	NA	NA	NA	NA	NA	NA	NA	NA	NA	NA	NA	NA	NA	NA	NA	NA	NA	NA	NA	NA	NA	NA	NA	NA	NA	NA	NA	NA	NA	NA	NA	NA
DTXSID0027935	27676-62-6	"1,3,5-Triazine-2,4,6(1H,3H,5H)-trione, 1,3,5-tris[[3,5-bis(1,1-dimethylethyl)-4-hydroxyphenyl]methyl]-"	NA	NA	NA	0.000157795	NA	NA	NA	NA	NA	NA	NA	3928.241552	0	0.9388	0.3664	0.2994	0.8124	0	0	0	-3.364805153	0	0	0	0	0	0	0	1.128797694	0	6.04e-08	4.92e-11	0.000258619	Diet., Ind.	1	TRUE
DTXSID0027937	27859-58-1	"Butanedioic acid, (tetrapropenyl)-"	NA	NA	NA	NA	NA	NA	NA	NA	NA	NA	NA	3928.241552	0	0.411	0.3888	0.3728	0.6862	0	0	0	0	0	0	0	0	0	0	0	1.128797694	0	2.44e-06	3.21e-09	0.006688227	Industrial	1	TRUE
DTXSID0027939	28188-24-1	"Octadecanoic acid, 2-(hydroxymethyl)-2-[[(1-oxooctadecyl)oxy]methyl]-1,3-propanediyl ester"	NA	NA	NA	0.000205326	NA	NA	NA	NA	NA	NA	NA	138884.312	0	0.9136	0.3028	0.3582	0.8296	0	0	0	-3.196173656	0	0	0	0	0	0	0	2.184263706	0	5.52e-07	2.09e-10	0.009703531	Diet., Ind.	1	TRUE
DTXSID0027981	33509-43-2	"4-Amino-6-tert-butyl-3-thioxo-3,4-dihydro-1,2,4-triazin-5(2H)-one"	NA	NA	NA	NA	NA	0.0015	NA	0.062652451	0.000194821	0.094222781	0.000195509	138884.312	0	0.3196	0.2594	0.5376	0.5292	0	0	0	0	0	0.645982071	0	1.079719323	-0.197503669	1.927627817	0.070987417	2.184263706	0	5.7e-06	6.54e-10	0.353180872	Pest., Ind.	1	TRUE
DTXSID0027985	35074-77-2	"Benzenepropanoic acid, 3,5-bis(1,1-dimethylethyl)-4-hydroxy-, 1,6-hexanediyl ester"	NA	NA	NA	5.39e-05	NA	NA	NA	NA	NA	NA	NA	138884.312	0	0.9468	0.4502	0.321	0.8168	0	0	0	-4.052753208	0	0	0	0	0	0	0	2.184263706	0	2.05e-07	2.78e-11	0.001988406	Diet., Ind.	1	TRUE
DTXSID0027987	35203-08-8	"Benzenamine, 2,6-diethyl-N-methylene-"	NA	NA	NA	NA	NA	NA	NA	NA	NA	NA	NA	138884.312	0	0.4968	0.8218	0.3894	0.7822	0	0	0	0	0	0	0	0	0	0	0	2.184263706	0	4.95e-05	1.18e-09	1.111873059	Cons., Ind.	1	TRUE
DTXSID0027989	36431-22-8	"Spiro[isobenzofuran-1(3H),9'-[9H]xanthen]-3-one, 6'-(diethylamino)-2'-[(2,4-dimethylphenyl)amino]-3'-methyl-"	NA	NA	NA	NA	NA	NA	NA	NA	NA	NA	NA	138884.312	0	0.1658	0.1348	0.2852	0.754	0	0	0	0	0	0	0	0	0	0	0	2.184263706	0	1.49e-07	2.96e-10	0.017650731	Industrial	1	TRUE
DTXSID00280002	621-06-7	"N,2-Diphenylacetamide"	NA	NA	NA	NA	NA	NA	NA	NA	NA	NA	NA	31.05547626	0	0.2424	0.3322	0.6494	0.321	0	0	0	0	0	0	0	0	0	0	0	-0.304019446	0	1.76e-07	7e-09	0.000135515	Pesticide	1	TRUE
DTXSID0028030	52829-07-9	"Bis(2,2,6,6-tetramethyl-4-piperidyl) sebacate"	NA	NA	NA	NA	NA	0.00935	NA	0.014586249	0.000387601	0.011800002	8.67e-05	3928.241552	0	0.771	0.1946	0.3044	0.6754	0	0	0	0	0	1.157211618	0	-0.403759524	0.185286168	-0.00450275	-0.689347073	1.128797694	0	6.15e-06	7.62e-10	0.008319653	Diet., Ind.	1	TRUE
DTXSID0028032	53422-16-5	"Octadecanoic acid, 12-hydroxy-, methyl ester, lithium salt"	NA	NA	NA	NA	NA	NA	NA	NA	NA	NA	NA	31.05547626	0	0.837	0.329	0.4664	0.8116	0	0	0	0	0	0	0	0	0	0	0	-0.304019446	0	5.37e-07	9.55e-09	0.0002457	Diet., Ind.	1	TRUE
DTXSID0028034	53980-88-4	"2-Cyclohexene-1-octanoic acid, 5(or 6)-carboxy-4-hexyl-"	NA	NA	NA	NA	NA	NA	NA	NA	NA	NA	NA	138884.312	0	0.3534	0.6242	0.3492	0.7644	0	0	0	0	0	0	0	0	0	0	0	2.184263706	0	8.85e-06	1.74e-09	0.544836988	Cons., Ind.	1	TRUE
DTXSID0028036	54395-52-7	"1H-Isoindole-1,3(2H)-dione, 5,5'-[(1-methylethylidene)bis(4,1-phenyleneoxy)]bis[2-methyl-"	NA	NA	NA	NA	NA	NA	NA	NA	NA	NA	NA	138884.312	0	0.5042	0.2398	0.3786	0.6478	0	0	0	0	0	0	0	0	0	0	0	2.184263706	0	8.14e-06	9.23e-10	0.370003195	Diet., Ind.	1	TRUE
DTXSID0028038	55406-53-6	3-Iodo-2-propynyl-N-butylcarbamate	0.001937832	1.53e-05	0.361	NA	NA	1.03e-05	2.11	0.040421355	0.000159198	0.051209473	0.000110028	31.05547626	0	0.7348	0.4982	0.613	0.541	-0.152987012	-0.088599946	0.589452601	0	0	-0.745600989	1.197631552	0.63367058	-0.309871283	1.360572682	-0.466409411	-0.304019446	0	1.07e-05	4.45e-08	0.005654435	Diet., Pest., Ind.	1	TRUE
DTXSID0028113	61898-95-1	"Cyclopropanecarboxylic acid, 3-(2,2-dichloroethenyl)-2,2-dimethyl-, methyl ester"	NA	NA	NA	NA	NA	NA	NA	NA	NA	NA	NA	31.05547626	0	0.449	0.7534	0.5396	0.6522	0	0	0	0	0	0	0	0	0	0	0	-0.304019446	0	5.06e-06	1.98e-08	0.000336575	Cons., Pest., Ind.	1	TRUE
DTXSID0028119	63512-64-1	"Naphthalene, diisononyl-"	NA	NA	NA	NA	NA	NA	NA	NA	NA	NA	NA	138884.312	0	0.3468	0.475	0.26	0.9112	0	0	0	0	0	0	0	0	0	0	0	2.184263706	0	1.82e-06	4.93e-10	0.139395795	Industrial	1	TRUE
DTXSID00281599	6975-21-9	"methyl 1-methyl-2,2-diphenylcyclopropanecarboxylate"	NA	NA	NA	NA	NA	NA	NA	NA	NA	NA	NA	31.05547626	0	0.4924	0.6048	0.6034	0.4328	0	0	0	0	0	0	0	0	0	0	0	-0.304019446	0	3.02e-06	9.95e-09	0.000483392	Cons., Pest.	1	TRUE
DTXSID00282026	20697-20-5	AGN-PC-015JLK	NA	NA	NA	NA	NA	NA	NA	NA	NA	NA	NA	31.05547626	0	0.2596	0.3878	0.5508	0.2964	0	0	0	0	0	0	0	0	0	0	0	-0.304019446	0	3.12e-07	7.18e-09	0.000125444	Pesticide	1	TRUE
DTXSID00282208	5457-28-3	3-Cyanoindole	NA	NA	NA	NA	NA	NA	NA	NA	NA	NA	NA	31.05547626	0	0.368	0.4508	0.5316	0.523	0	0	0	0	0	0	0	0	0	0	0	-0.304019446	0	6.09e-07	4.99e-09	0.000240034	Pest., Ind.	1	TRUE
DTXSID0028296	66028-01-1	"Benzene, 1-[2-[2-(2-chloroethoxy)ethoxy]ethoxy]-4-octyl-"	NA	NA	NA	NA	NA	NA	NA	NA	NA	NA	NA	31.05547626	0	0.2786	0.3536	0.6586	0.4294	0	0	0	0	0	0	0	0	0	0	0	-0.304019446	0	2.76e-07	8.01e-09	0.000145282	Pesticide	1	TRUE
NA	NA	NA	NA	NA	NA	NA	NA	NA	NA	NA	NA	NA	NA	NA	NA	NA	NA	NA	NA	NA	NA	NA	NA	NA	NA	NA	NA	NA	NA	NA	NA	NA	NA	NA	NA	NA	NA	NA
DTXSID0028616	68479-04-9	"1,3-Propanediamine, N-[3-(tridecyloxy)propyl]-, branched"	NA	NA	NA	NA	NA	NA	NA	NA	NA	NA	NA	138884.312	0	0.3	0.6884	0.336	0.8108	0	0	0	0	0	0	0	0	0	0	0	2.184263706	0	4.15e-06	8.77e-10	0.300338946	Cons., Ind.	1	TRUE
DTXSID0028660	68515-40-2	"1,2-Benzenedicarboxylic acid, benzyl C7-9-branched and linear alkyl esters"	NA	NA	NA	NA	NA	NA	NA	NA	NA	NA	NA	138884.312	0	0.4308	0.2298	0.426	0.7502	0	0	0	0	0	0	0	0	0	0	0	2.184263706	0	4.32e-06	7.36e-10	0.103077824	Industrial	1	TRUE
DTXSID0028664	68515-47-9	"1,2-Benzenedicarboxylic acid, di-C11-14-branched alkyl esters, C13-rich"	NA	NA	NA	NA	NA	NA	NA	NA	NA	NA	NA	27776.8624	0	0.3266	0.5862	0.2154	0.936	0	0	0	0	0	0	0	0	0	0	0	1.707828111	0	1.71e-06	1.04e-09	0.044011363	Cons., Ind.	1	TRUE
DTXSID00286983	6638-95-5	1-[(phenylamino)methyl]naphthalen-2-ol	NA	NA	NA	NA	NA	NA	NA	NA	NA	NA	NA	31.05547626	0	0.3926	0.488	0.3082	0.6576	0	0	0	0	0	0	0	0	0	0	0	-0.304019446	0	8.93e-07	5.39e-09	0.000287042	Industrial	1	TRUE
DTXSID00287490	6344-72-5	6-Methylquinoxaline	NA	NA	NA	NA	NA	NA	NA	NA	NA	NA	NA	31.05547626	0	0.644	0.5916	0.3216	0.6694	0	0	0	0	0	0	0	0	0	0	0	-0.304019446	0	2.25e-06	8.93e-09	0.000345245	Diet., Cons., Ind.	1	TRUE
DTXSID00288225	4619-20-9	3-(4-Methylbenzoyl)propionic acid	NA	NA	NA	NA	NA	NA	NA	NA	NA	NA	NA	31.05547626	0	0.298	0.5536	0.4268	0.4968	0	0	0	0	0	0	0	0	0	0	0	-0.304019446	0	8.5e-07	6.3e-09	0.000169535	Consumer	1	TRUE
DTXSID0028824	68855-24-3	"Benzene, C14-30-alkyl derivs."	NA	NA	NA	NA	NA	NA	NA	NA	NA	NA	NA	27776.8624	0	0.2942	0.5202	0.2554	0.9132	0	0	0	0	0	0	0	0	0	0	0	1.707828111	0	1.1e-06	4.95e-10	0.022073844	Cons., Ind.	1	TRUE
DTXSID0028901	68951-39-3	"1,2-Benzenedicarboxylic acid, C4-13-branched alkyl esters"	NA	NA	NA	NA	NA	NA	NA	NA	NA	NA	NA	31.05547626	0	0.603	0.6748	0.4146	0.7776	0	0	0	0	0	0	0	0	0	0	0	-0.304019446	0	3.72e-06	1.1e-08	0.000291442	Diet., Cons., Ind.	1	TRUE
DTXSID0028957	68990-54-5	"Glycerides, C14-22 mono-, acetates"	NA	NA	NA	NA	NA	NA	NA	NA	NA	NA	NA	31.05547626	0	0.585	0.505	0.553	0.7008	0	0	0	0	0	0	0	0	0	0	0	-0.304019446	0	1.6e-06	6.73e-09	0.000314373	All Four	1	TRUE
DTXSID00290202	6967-55-1	n-(4-methylpyrimidin-2-yl)-1h-benzimidazol-2-amine	NA	NA	NA	NA	NA	NA	NA	NA	NA	NA	NA	31.05547626	0	0.1388	0.2916	0.5806	0.2102	0	0	0	0	0	0	0	0	0	0	0	-0.304019446	0	1.54e-07	5.9e-09	6.8e-05	Pesticide	1	TRUE
DTXSID00290343	4783-86-2	4-phenoxypyridine	NA	NA	NA	NA	NA	NA	NA	NA	NA	NA	NA	31.05547626	0	0.4112	0.5594	0.3148	0.6762	0	0	0	0	0	0	0	0	0	0	0	-0.304019446	0	1.5e-06	4.97e-09	0.000220895	Cons., Ind.	1	TRUE
DTXSID0029133	99-93-4	4-Hydroxyacetophenone	NA	NA	NA	NA	NA	0.000318	NA	0.090458916	9.78e-05	0.104976738	0.000259628	138884.312	0	0.7384	0.596	0.3452	0.8182	0	0	0	0	0	0.212625845	0	1.453552989	-0.581013136	2.02813911	0.336136075	2.184263706	0	7.14e-05	3.18e-09	0.975697283	Diet., Cons., Ind.	1	TRUE
DTXSID0029183	505-65-7	"1,3-Dioxepane"	NA	NA	NA	0.044012742	NA	NA	NA	NA	NA	NA	NA	31.05547626	0	0.8918	0.739	0.1656	0.9516	0	0	0	0.241519926	0	0	0	0	0	0	0	-0.304019446	0	1.05e-05	2.31e-08	0.000456631	Diet., Cons., Ind.	1	TRUE
DTXSID0029187	581-42-0	"2,6-Dimethylnaphthalene"	NA	NA	NA	NA	NA	2.45e-06	NA	0.069616463	8.41e-05	0.007112049	0.000231992	31.05547626	0	0.5132	0.8298	0.2666	0.9344	0	0	0	0	0	-1.146797603	0	1.186994511	-0.665286624	-0.475369804	0.230926772	-0.304019446	0	4.97e-05	8.95e-08	0.009859447	Diet., Cons., Ind.	1	TRUE
DTXSID0029212	1300-51-2	Monosodium phenolsulfonate	NA	NA	NA	NA	NA	NA	NA	NA	NA	NA	NA	138884.312	0	0.4064	0.2222	0.2652	0.8872	0	0	0	0	0	0	0	0	0	0	0	2.184263706	0	1.04e-06	4.84e-10	0.186824593	Industrial	1	TRUE
DTXSID0029218	1585-07-5	1-Bromo-4-ethylbenzene	NA	NA	NA	NA	NA	8.45e-07	NA	0.006972518	0.000142007	0.012778921	0.000192223	31.05547626	0	0.281	0.7328	0.2734	0.898	0	0	0	0	0	-1.444193048	0	-1.155006335	-0.373459454	0.069615712	0.055140434	-0.304019446	0	2.74e-05	5.07e-08	0.002093354	Cons., Ind.	1	TRUE
DTXSID0029260	3699-54-5	1-(2-Hydroxyethyl)-2-imidazolidinone	NA	NA	NA	NA	NA	0.0825	NA	0.088887141	7.4e-05	0.017139734	0.000274424	3928.241552	0	0.5314	0.3162	0.2956	0.8372	0	0	0	0	0	1.765526608	0	1.435712553	-0.736366997	0.342665556	0.387946859	1.128797694	0	2.7e-07	7.2e-10	0.000806496	Diet., Ind.	1	TRUE
DTXSID0029262	4130-42-1	"2,6-Di-tert-butyl-4-ethylphenol"	NA	NA	0	0.028218605	NA	0.00248	NA	0.05425145	0.000382154	0.010398009	0.000207788	31.05547626	0	0.8936	0.7244	0.1992	0.923	0	0	-5	-0.043157897	0	0.786449468	0	0.933182405	0.177410726	-0.122134013	0.127925288	-0.304019446	0	6.53e-07	2.41e-09	9.42e-05	Diet., Cons., Ind.	1	TRUE
DTXSID0029264	4404-43-7	C.I. Fluorescent brightening agent 28	NA	NA	NA	NA	NA	NA	NA	NA	NA	NA	NA	31.05547626	0	0.786	0.0928	0.179	0.9516	0	0	0	0	0	0	0	0	0	0	0	-0.304019446	0	1.48e-07	5.1e-09	2.06e-05	Diet., Ind.	1	TRUE
DTXSID0029268	5102-83-0	C.I. Pigment Yellow 13	NA	NA	NA	NA	NA	NA	NA	NA	NA	NA	NA	3928.241552	0	0.1974	0.4026	0.4336	0.584	0	0	0	0	0	0	0	0	0	0	0	1.128797694	0	1.01e-06	2.32e-09	0.005221392	Industrial	1	TRUE
DTXSID00293011	23245-25-2	1-phenylpiperazine benzoate(1:1)	NA	NA	NA	NA	NA	NA	NA	NA	NA	NA	NA	31.05547626	0	0.1976	0.532	0.267	0.4498	0	0	0	0	0	0	0	0	0	0	0	-0.304019446	0	5.4e-07	4.07e-09	0.000120038	Consumer	1	TRUE
DTXSID00293314	66034-16-0	glutamic acid- piperazine(1:1)	NA	NA	NA	NA	NA	NA	NA	NA	NA	NA	NA	31.05547626	0	0.5742	0.4744	0.5864	0.278	0	0	0	0	0	0	0	0	0	0	0	-0.304019446	0	1.37e-06	7.53e-09	0.000341747	Diet., Pest.	1	TRUE
DTXSID0029341	27970-79-2	"3-Pentanone, 1-hydroxy-2-methyl-"	NA	NA	NA	NA	NA	NA	NA	NA	NA	NA	NA	138884.312	0	0.7564	0.844	0.2932	0.892	0	0	0	0	0	0	0	0	0	0	0	2.184263706	0	0.000155309	3.03e-09	0.992015386	Diet., Cons., Ind.	1	TRUE
DTXSID0029343	28701-67-9	"1-Propanamine, 3-(isodecyloxy)-, acetate"	NA	NA	NA	NA	NA	NA	NA	NA	NA	NA	NA	138884.312	0	0.3064	0.6448	0.2972	0.893	0	0	0	0	0	0	0	0	0	0	0	2.184263706	0	2.94e-06	5.95e-10	0.211395368	Cons., Ind.	1	TRUE
DTXSID0029345	28947-77-5	"1-Hexadecanamine, N,N-dihexadecyl-"	NA	NA	NA	NA	NA	NA	NA	NA	NA	NA	NA	138884.312	0	0.4086	0.6034	0.2012	0.9334	0	0	0	0	0	0	0	0	0	0	0	2.184263706	0	3.33e-06	3.39e-10	0.219017469	Cons., Ind.	1	TRUE
DTXSID0029347	29512-49-0	"Spiro[isobenzofuran-1(3H),9'-[9H]xanthen]-3-one, 6'-(diethylamino)-3'-methyl-2'-(phenylamino)-"	NA	NA	NA	NA	NA	NA	NA	NA	NA	NA	NA	62.11095252	0	0.138	0.1438	0.2862	0.7382	0	0	0	0	0	0	0	0	0	0	0	-0.098829804	0	7.95e-08	2.87e-09	2.8e-05	Industrial	1	TRUE
DTXSID0029349	30304-41-7	"Phenol, dodecyl-, hydrogen phosphorodithioate"	NA	NA	NA	NA	NA	NA	NA	NA	NA	NA	NA	138884.312	0	0.358	0.3242	0.3572	0.8198	0	0	0	0	0	0	0	0	0	0	0	2.184263706	0	3.63e-06	9.1e-10	0.368277082	Industrial	1	TRUE
DTXSID0029399	67846-68-8	"Ethanaminium, N,N-dimethyl-2-[(1-oxooctadecyl)oxy]-N-[2-[(1-oxooctadecyl)oxy]ethyl]-, chloride"	NA	NA	NA	NA	NA	NA	NA	NA	NA	NA	NA	138884.312	0	0.4986	0.478	0.1972	0.888	0	0	0	0	0	0	0	0	0	0	0	2.184263706	0	3.43e-06	4.33e-10	0.136260059	Industrial	1	TRUE
DTXSID0029424	68201-37-6	"Octadecanoic acid, branched and linear"	NA	NA	NA	NA	NA	NA	NA	NA	NA	NA	NA	138884.312	0	0.4276	0.7352	0.3786	0.8248	0	0	0	0	0	0	0	0	0	0	0	2.184263706	0	3.08e-05	1.63e-09	0.59990232	Cons., Ind.	1	TRUE
DTXSID0029426	68258-90-2	Heptachlorocyclopentane	NA	NA	NA	NA	NA	NA	NA	NA	NA	NA	NA	31.05547626	0	0.2612	0.3008	0.5796	0.5666	0	0	0	0	0	0	0	0	0	0	0	-0.304019446	0	1.57e-07	5.23e-09	0.000143527	Pest., Ind.	1	TRUE
DTXSID0029472	68608-89-9	Mono-C11-13-branched alkyl benzenesulfonic acid sodium salts	NA	NA	NA	NA	NA	NA	NA	NA	NA	NA	NA	138884.312	0	0.362	0.4142	0.4744	0.721	0	0	0	0	0	0	0	0	0	0	0	2.184263706	0	9.17e-06	1.04e-09	0.567511061	Industrial	1	TRUE
DTXSID0029557	76025-08-6	Bis(2-chloro-1-methylethyl) 2-chloropropyl phosphate	NA	NA	NA	NA	NA	NA	NA	NA	NA	NA	NA	138884.312	0	0.1834	0.5664	0.402	0.7912	0	0	0	0	0	0	0	0	0	0	0	2.184263706	0	1.34e-06	6.3e-10	0.105747728	Cons., Ind.	1	TRUE
DTXSID0029559	78491-02-8	Diazolidinyl urea	0.000709256	0	0.00422	NA	NA	8.62e-08	3.56	0.037244289	0.000141906	0.181157515	0.000107055	31.05547626	0	0.2588	0.48	0.699	0.1942	-0.400037454	-4	-0.752866571	0	0	-2.081910611	1.368200675	0.550353232	-0.373856827	2.535572635	-0.492017168	-0.304019446	0	1.47e-06	8.77e-09	0.008049162	Pesticide	1	TRUE
DTXSID0029715	10126-68-8	"2-Oxetanone, 4-heptadecylidene-3-hexadecyl-"	NA	NA	NA	NA	NA	NA	NA	NA	NA	NA	NA	27776.8624	0	0.5468	0.573	0.1602	0.952	0	0	0	0	0	0	0	0	0	0	0	1.707828111	0	9.37e-06	1.47e-09	0.033805021	Diet., Cons., Ind.	1	TRUE
DTXSID0029761	51580-86-0	Sodium dichloro-s-triazinetrione dihydrate	5.95e-06	0.00014581	5.14	NA	NA	9.16e-08	4.32	0.043910465	9.95e-05	0.011185745	0.000119593	3928.241552	0	0.8358	0.292	0.7272	0.4438	-1.575139373	0.877307343	1.390772442	0	0	-2.064935544	1.431297553	0.717939415	-0.571493526	-0.054220026	-0.38848242	1.128797694	0	0.001885363	1.28e-07	6.881309908	Diet., Pest.	1	TRUE
DTXSID0029763	55680-03-0	4-Undecylidine-3-decyloxetan-2-one	NA	NA	NA	NA	NA	NA	NA	NA	NA	NA	NA	31.05547626	0	0.482	0.6112	0.3026	0.8846	0	0	0	0	0	0	0	0	0	0	0	-0.304019446	0	2.57e-06	6.31e-09	0.0001632	Cons., Ind.	1	TRUE
DTXSID0029765	57427-55-1	"Phenol, tetrapropylene-"	NA	NA	NA	NA	NA	NA	NA	NA	NA	NA	NA	31.05547626	0	0.5486	0.5502	0.3938	0.783	0	0	0	0	0	0	0	0	0	0	0	-0.304019446	0	1.5e-06	5.09e-09	0.000244367	Diet., Cons., Ind.	1	TRUE
DTXSID0029840	94987-76-5	"Diethylene triamine penta(methylene phosphonic acid), sodium salt"	NA	NA	NA	NA	NA	NA	NA	NA	NA	NA	NA	31.05547626	0	0.1416	0.3988	0.3132	0.8578	0	0	0	0	0	0	0	0	0	0	0	-0.304019446	0	2.39e-07	4.48e-09	0.000103192	Industrial	1	TRUE
DTXSID0029842	95015-06-8	"Diethylene triamine penta(methylene phosphonic acid), trisodium salt"	NA	NA	NA	NA	NA	NA	NA	NA	NA	NA	NA	31.05547626	0	0.1432	0.4006	0.3164	0.8526	0	0	0	0	0	0	0	0	0	0	0	-0.304019446	0	1.75e-07	4.38e-09	5.73e-05	Industrial	1	TRUE
DTXSID0029844	95823-36-2	"Carboxylic acids, C6-8-neo-"	NA	NA	NA	NA	NA	NA	NA	NA	NA	NA	NA	138884.312	0	0.4838	0.7672	0.2528	0.886	0	0	0	0	0	0	0	0	0	0	0	2.184263706	0	1.13e-05	1.01e-09	0.253915396	Cons., Ind.	1	TRUE
DTXSID0030162	24295-03-2	2-Acetylthiazole	NA	NA	NA	NA	NA	1.74e-07	NA	0.015538018	5.38e-05	0.020854666	0.000282389	31.05547626	0	0.8066	0.8012	0.2978	0.791	0	0	0	0	0	-1.885682499	0	-0.339423318	-0.914014222	0.525111185	0.414692035	-0.304019446	0	7.66e-05	9.34e-08	0.025533029	Diet., Cons., Ind.	1	TRUE
DTXSID00305062	75295-57-7	"1~2~-Bromo-1~1~,2~1~:2~2~,3~1~-terphenyl"	NA	NA	NA	NA	NA	NA	NA	NA	NA	NA	NA	31.05547626	0	0.121	0.306	0.1948	0.878	0	0	0	0	0	0	0	0	0	0	0	-0.304019446	0	9.81e-08	3.92e-09	4.82e-05	Industrial	1	TRUE
DTXSID0030588	94-07-5	p-Synephrine	NA	NA	NA	NA	NA	0.000188	NA	0.072468398	0.000104269	0.156808958	0.000201395	31.05547626	0	0.1718	0.4962	0.6122	0.1	0	0	0	0	0	0.065784261	0	1.227858982	-0.545354277	2.401337842	0.098715437	-0.304019446	0	8.03e-07	1.05e-08	0.000360693	Pesticide	1	TRUE
DTXSID00307566	51801-29-7	Octadecanoic acid--4-O-hexopyranosylhexose (1/1)	NA	NA	NA	NA	NA	NA	NA	NA	NA	NA	NA	31.05547626	0	0.5076	0.4634	0.4678	0.4942	0	0	0	0	0	0	0	0	0	0	0	-0.304019446	0	4.84e-07	5.84e-09	0.000242611	Dietary	1	TRUE
DTXSID00308154	1126-51-8	Ethyl 5-oxooxolane-2-carboxylate	NA	NA	NA	NA	NA	NA	NA	NA	NA	NA	NA	31.05547626	0	0.6826	0.7078	0.3956	0.7492	0	0	0	0	0	0	0	0	0	0	0	-0.304019446	0	5.84e-06	1.41e-08	0.000301093	Diet., Cons., Ind.	1	TRUE
DTXSID0030823	107-95-9	beta-Alanine	NA	NA	NA	NA	NA	NA	NA	NA	NA	NA	NA	31.05547626	0	0.4506	0.4684	0.4988	0.5196	0	0	0	0	0	0	0	0	0	0	0	-0.304019446	0	8.99e-07	4.99e-09	0.000220463	Industrial	1	TRUE
DTXSID00308336	78135-08-7	Methanesulfonic acid--benzyl carbamimidothioate (1/1)	NA	NA	NA	NA	NA	NA	NA	NA	NA	NA	NA	31.05547626	0	0.4612	0.3268	0.5838	0.5238	0	0	0	0	0	0	0	0	0	0	0	-0.304019446	0	3.47e-07	9.19e-09	0.000170608	Pest., Ind.	1	TRUE
DTXSID00308659	82530-89-0	"2-(6-aminopurin-9-yl)-5-(hydroxymethyl)oxolane-3,4-diol; phosphoric acid"	NA	NA	NA	NA	NA	NA	NA	NA	NA	NA	NA	31.05547626	0	0.0786	0.3562	0.6696	0.1712	0	0	0	0	0	0	0	0	0	0	0	-0.304019446	0	1.76e-07	7.19e-09	9.33e-05	Pesticide	1	TRUE
DTXSID0030877	14252-80-3	Bupivacaine hydrochloride	NA	NA	NA	NA	NA	NA	NA	NA	NA	NA	NA	31.05547626	0	0.0714	0.2962	0.1086	0.012	0	0	0	0	0	0	0	0	0	0	0	-0.304019446	0	1.28e-07	3.59e-09	NA	Unknown	0	NA
DTXSID0030900	42373-04-6	C.I. Basic Red 29	NA	NA	NA	NA	NA	NA	NA	NA	NA	NA	NA	31.05547626	0	0.2074	0.394	0.3548	0.3854	0	0	0	0	0	0	0	0	0	0	0	-0.304019446	0	1.71e-07	4.23e-09	NA	Unknown	0	NA
DTXSID0030956	3/4/7689	Camptothecin	NA	NA	NA	NA	NA	NA	NA	NA	NA	NA	NA	31.05547626	0	0.1404	0.2878	0.2566	0.0668	0	0	0	0	0	0	0	0	0	0	0	-0.304019446	0	1.24e-07	4.07e-09	NA	Unknown	0	NA
DTXSID0031504	481-39-0	Juglone	NA	NA	NA	NA	NA	NA	NA	NA	NA	NA	NA	31.05547626	0	0.3254	0.5772	0.4798	0.415	0	0	0	0	0	0	0	0	0	0	0	-0.304019446	0	2.07e-06	6.74e-09	0.000142289	Consumer	1	TRUE
DTXSID00319821	52645-92-8	3-Epiaphidicolin	NA	NA	NA	NA	NA	NA	NA	NA	NA	NA	NA	31.05547626	0	0.2648	0.358	0.2756	0.3014	0	0	0	0	0	0	0	0	0	0	0	-0.304019446	0	1.89e-07	5.03e-09	NA	Unknown	0	NA
DTXSID0032029	114-49-8	Scopolamine hydrobromide	NA	NA	NA	NA	NA	5.96e-05	NA	0.02228871	0.000120152	0.039118019	8.19e-05	31.05547626	0	0.0984	0.3992	0.1088	0.0584	0	0	0	0	0	-0.255156741	0	0.027792047	-0.466457825	1.110085552	-0.742946217	-0.304019446	0	2.06e-07	3.65e-09	NA	Unknown	0	NA
DTXSID0032314	51200-87-4	"4,4-Dimethyloxazolidine"	0	0	0	NA	NA	4.15e-06	5.81e-06	0.009179763	4.94e-05	0.011475684	0.000374527	3928.241552	0	0.4552	0.7068	0.2662	0.8916	-4	-4	-5	0	0	-0.999561853	-2.977183413	-0.875083729	-0.961520532	-0.030421228	0.678662798	1.128797694	0	1.88e-06	4.39e-10	0.003227704	Cons., Ind.	1	TRUE
DTXSID0032316	88-04-0	"4-Chloro-3,5-dimethylphenol"	5.84e-05	1.89e-06	0	NA	NA	1.23e-06	2.42	0.064663766	2.97e-05	0.007221126	0.000218672	138884.312	0	0.6462	0.5696	0.5142	0.7048	-1.013762605	-0.984595563	-5	0	0	-1.339306894	1.242331936	1.111880238	-1.243633395	-0.4612148	0.175650725	2.184263706	0	0.000593008	1.45e-08	55.44337882	All Four	1	TRUE
DTXSID00323286	7404-49-1	oxalic acid; pentylhydrazine	NA	NA	NA	NA	NA	NA	NA	NA	NA	NA	NA	31.05547626	0	0.4952	0.623	0.4274	0.642	0	0	0	0	0	0	0	0	0	0	0	-0.304019446	0	2.85e-06	1.21e-08	0.000330743	Cons., Ind.	1	TRUE
DTXSID0032493	55219-65-3	Triadimenol	NA	NA	NA	NA	0.18	2.68e-05	NA	0.027493512	0.000259236	0.011105899	0.000111306	31.05547626	0	0.6672	0.0982	0.9264	0.0454	0	0	0	0	0.826733528	-0.478447408	0	0.241399134	-0.038545821	-0.060882294	-0.455610065	-0.304019446	0	1.38e-06	2.73e-08	0.00063018	Diet., Pest.	1	TRUE
DTXSID0032497	55335-06-3	Triclopyr	NA	NA	NA	NA	NA	1.68e-05	NA	0.015634087	0.000169483	0.007164566	0.000137148	31.05547626	0	0.1706	0.2388	0.9368	0.0686	0	0	0	0	0	-0.608921473	0	-0.333149759	-0.275034684	-0.468527758	-0.260444159	-0.304019446	0	2.19e-07	2.65e-08	0.00030525	Pesticide	1	TRUE
DTXSID0032520	131860-33-8	Azoxystrobin	NA	NA	NA	NA	0.12	3.26e-05	NA	0.010244258	0.000164166	0.011352349	9.41e-05	31.05547626	0	0.2054	0.1318	0.8272	0.119	0	0	0	0	0.64161954	-0.423715143	0	-0.763414042	-0.292773297	-0.040470485	-0.612366778	-0.304019446	0	1.62e-07	1.1e-08	0.000204664	Pesticide	1	TRUE
DTXSID0032522	50723-80-3	Bentazone-sodium	0	NA	NA	NA	NA	NA	NA	NA	NA	NA	NA	31.05547626	0	0.601	0.248	0.8688	0.0878	-4	0	0	0	0	0	0	0	0	0	0	-0.304019446	0	2.34e-07	1.01e-08	1.14e-05	Diet., Pest.	1	TRUE
DTXSID0032524	66841-24-5	D-trans-beta-Cypermethrin	NA	NA	NA	NA	NA	NA	NA	NA	NA	NA	NA	31.05547626	0	0.2222	0.7602	0.994	0.2806	0	0	0	0	0	0	0	0	0	0	0	-0.304019446	0	7.23e-06	4.64e-08	0.00020671	Cons., Pest.	1	TRUE
DTXSID0032528	2665-13-6	"2,2'-(1-Methyltrimethylenedioxy)bis(4-methyl-1,3,2-dioxaborinane)"	NA	NA	NA	NA	NA	NA	NA	NA	NA	NA	NA	31.05547626	0	0.3716	0.5422	0.7152	0.3194	0	0	0	0	0	0	0	0	0	0	0	-0.304019446	0	1.83e-06	1.46e-08	0.00023636	Cons., Pest.	1	TRUE
DTXSID0032572	23031-36-9	Prallethrin	0	9.6e-07	NA	NA	NA	NA	NA	NA	NA	NA	NA	31.05547626	0	0.275	0.5542	0.8724	0.1344	-4	-1.274823336	0	0	0	0	0	0	0	0	0	-0.304019446	0	1.82e-07	6.44e-09	1.09e-05	Cons., Pest.	1	TRUE
DTXSID0032574	15662-33-6	Ryanodine	NA	NA	NA	NA	NA	NA	NA	NA	NA	NA	NA	31.05547626	0	0.3942	0.3984	0.32	0.2092	0	0	0	0	0	0	0	0	0	0	0	-0.304019446	0	2.82e-07	5.64e-09	NA	Unknown	0	NA
DTXSID0032578	59669-26-0	Thiodicarb	NA	NA	NA	NA	NA	3.52e-05	NA	0.026703625	0.000164395	0.033886487	9.01e-05	31.05547626	0	0.2616	0.275	0.8848	0.133	0	0	0	0	0	-0.40227772	0	0.211729307	-0.291997588	0.976568518	-0.65325335	-0.304019446	0	3.64e-07	4.21e-08	0.000550105	Pesticide	1	TRUE
DTXSID0032601	94361-06-5	Cyproconazole	NA	NA	NA	NA	NA	2.88e-05	NA	0.022390388	0.000216413	0.058059882	0.000125537	31.05547626	0	0.242	0.2736	0.9404	0.0246	0	0	0	0	0	-0.458339886	0	0.032424586	-0.139015238	1.477334403	-0.343139916	-0.304019446	0	2.83e-07	3.9e-08	0.000266149	Pesticide	1	TRUE
DTXSID0032605	51338-27-3	Diclofop-methyl	NA	NA	NA	NA	0.005	2.88e-05	NA	0.005889553	0.00010476	0.007243332	8.77e-05	31.05547626	0	0.6776	0.141	0.9878	0.0286	0	0	0	0	-0.809312262	-0.458339886	0	-1.32680857	-0.542741894	-0.458359239	-0.678501837	-0.304019446	0	1.21e-06	1.96e-08	0.000505059	Diet., Pest.	1	TRUE
DTXSID0032651	51707-55-2	Thidiazuron	NA	NA	NA	NA	0.023	3.3e-05	NA	0.026074483	0.000108474	0.051980485	0.000152964	31.05547626	0	0.17	0.2944	0.771	0.1058	0	0	0	0	-0.112595422	-0.420308102	0	0.187462553	-0.523351974	1.374470424	-0.158420583	-0.304019446	0	3.31e-07	1.23e-08	0.000213479	Pesticide	1	TRUE
DTXSID0032653	27519-02-4	(Z)-9-Tricosene	NA	NA	NA	NA	NA	NA	NA	NA	NA	NA	NA	31.05547626	0	0.4162	0.7624	0.716	0.4374	0	0	0	0	0	0	0	0	0	0	0	-0.304019446	0	6.42e-06	3.04e-08	0.000452301	Cons., Pest.	1	TRUE
DTXSID0032811	595-37-9	"2,2-Dimethylbutanoic acid"	NA	NA	NA	NA	NA	2.34e-07	NA	0.009252776	6.6e-05	0.019530645	0.000316184	31.05547626	0	0.7334	0.8654	0.2764	0.9006	0	0	0	0	0	-1.802913545	0	-0.867020502	-0.799760508	0.464109796	0.520361326	-0.304019446	0	9.01e-05	1.29e-07	0.008923106	Diet., Cons., Ind.	1	TRUE
DTXSID0032813	3970-62-5	"2,2-Dimethyl-3-pentanol"	NA	NA	NA	NA	NA	3.28e-07	NA	0.009530661	3.57e-05	0.009131749	0.000314901	31.05547626	0	0.65	0.7742	0.4708	0.772	0	0	0	0	0	-1.708571056	0	-0.836903085	-1.141547137	-0.242900918	0.516561388	-0.304019446	0	6.23e-05	4.01e-08	0.027082757	Diet., Cons., Ind.	1	TRUE
DTXSID0032869	446-35-5	"2,4-Difluoronitrobenzene"	NA	NA	NA	NA	NA	3.38e-07	NA	0.039492615	0.000166827	0.063638111	0.000242897	31.05547626	0	0.1666	0.5492	0.5558	0.7992	0	0	0	0	0	-1.700180817	0	0.61001212	-0.283826152	1.562650258	0.273866294	-0.304019446	0	1.44e-05	1.53e-08	0.00474257	Cons., Pest., Ind.	1	TRUE
DTXSID00328837	6631-72-7	BENZYL-TRIMETHYL-AZANIUM; SULFUROUS ACID	NA	NA	NA	NA	NA	NA	NA	NA	NA	NA	NA	31.05547626	0	0.3382	0.5298	0.2782	0.7848	0	0	0	0	0	0	0	0	0	0	0	-0.304019446	0	7.76e-07	3.99e-09	0.000101036	Cons., Ind.	1	TRUE
DTXSID00329900	41761-40-4	Oxaflumazine succinate	NA	NA	NA	NA	NA	NA	NA	NA	NA	NA	NA	31.05547626	0	0.1822	0.3396	0.2574	0.1046	0	0	0	0	0	0	0	0	0	0	0	-0.304019446	0	1.54e-07	4.19e-09	NA	Unknown	0	NA
DTXSID0032998	1119-62-6	"3,3'-Dithiodipropionic acid"	NA	NA	NA	NA	NA	0.000231	NA	0.058598541	0.000151504	0.091612944	0.000150542	31.05547626	0	0.4684	0.2702	0.447	0.6268	0	0	0	0	0	0.123328521	0	1.011635113	-0.337438677	1.901504691	-0.173337443	-0.304019446	0	3.03e-07	6.25e-09	0.000433155	Industrial	1	TRUE
DTXSID0033047	3446-89-7	4-(Methylthio)benzaldehyde	NA	NA	NA	NA	NA	2.25e-06	NA	0.03594405	3.94e-05	0.009096281	0.000225517	31.05547626	0	0.6816	0.7116	0.3906	0.7946	0	0	0	0	0	-1.170588477	0	0.51418537	-1.086781828	-0.246520097	0.204464754	-0.304019446	0	4.37e-05	6.75e-08	0.017957352	Diet., Cons., Ind.	1	TRUE
DTXSID00331402	73173-91-8	CH3-malonyl-CoA	NA	NA	NA	NA	NA	NA	NA	NA	NA	NA	NA	31.05547626	0	0.1956	0.3296	0.4432	0.2178	0	0	0	0	0	0	0	0	0	0	0	-0.304019446	0	1.73e-07	4.57e-09	NA	Unknown	0	NA
DTXSID00331482	157296-99-6	N-Acetyl-D-galactosamine 6-sulfate	NA	NA	NA	NA	NA	NA	NA	NA	NA	NA	NA	31.05547626	0	0.2672	0.3568	0.3676	0.3374	0	0	0	0	0	0	0	0	0	0	0	-0.304019446	0	2.23e-07	4.48e-09	NA	Unknown	0	NA
DTXSID00331689	89701-85-9	Biflorin	NA	NA	NA	NA	NA	NA	NA	NA	NA	NA	NA	31.05547626	0	0.262	0.3888	0.4336	0.2914	0	0	0	0	0	0	0	0	0	0	0	-0.304019446	0	2.16e-07	4.8e-09	NA	Unknown	0	NA
DTXSID00332136	331947-66-1	Samsca	NA	NA	NA	NA	NA	NA	NA	NA	NA	NA	NA	31.05547626	0	0.2098	0.2186	0.3046	0.0914	0	0	0	0	0	0	0	0	0	0	0	-0.304019446	0	1.12e-07	3.48e-09	NA	Unknown	0	NA
DTXSID00332257	16495-21-9	"(2R)-3-sulfanylpropane-1,2-diol"	NA	NA	NA	NA	NA	NA	NA	NA	NA	NA	NA	31.05547626	0	0.4994	0.4912	0.2926	0.8444	0	0	0	0	0	0	0	0	0	0	0	-0.304019446	0	7.16e-07	5.85e-09	0.000206185	Industrial	1	TRUE
DTXSID00332813	61246-68-2	L-ddA	NA	NA	NA	NA	NA	NA	NA	NA	NA	NA	NA	31.05547626	0	0.1096	0.3604	0.3694	0.4096	0	0	0	0	0	0	0	0	0	0	0	-0.304019446	0	1.77e-07	3.76e-09	NA	Unknown	0	NA
DTXSID0033332	70831-56-0	L-Cichoric acid	NA	NA	NA	NA	NA	1.57e-05	NA	0.013822023	7.59e-05	0.204433727	5.53e-05	31.05547626	0	0.4466	0.3672	0.3574	0.453	0	0	0	0	0	-0.627840167	0	-0.458533949	-0.722378877	2.647988058	-1.110242463	-0.304019446	0	4.99e-06	1.12e-08	NA	Unknown	0	NA
DTXSID0033334	27994-11-2	Cimicifugoside	NA	NA	NA	NA	NA	3.78e-05	NA	0.006433872	0.003219932	0.007548988	0.001431596	31.05547626	0	0.3056	0.3768	0.3454	0.173	0	0	0	0	0	-0.382368688	0	-1.236837966	1.363402399	-0.419920328	1.932122885	-0.304019446	0	7.27e-08	4.24e-11	NA	Unknown	0	NA
DTXSID0033382	23541-50-6	Daunomycin hydrochloride	NA	NA	NA	NA	NA	NA	NA	0.008685342	0.000335873	0.005693695	4.38e-05	31.05547626	0	0.0664	0.412	0.2038	0.0916	0	0	0	0	0	0	0	-0.931434282	0.105576179	-0.682230383	-1.327419403	-0.304019446	0	2.41e-07	3.82e-09	NA	Unknown	0	NA
DTXSID00333926	1613-45-2	Ethyl isobutyl sulfide	NA	NA	NA	NA	NA	NA	NA	NA	NA	NA	NA	31.05547626	0	0.7364	0.779	0.1914	0.9254	0	0	0	0	0	0	0	0	0	0	0	-0.304019446	0	6.63e-06	2.4e-08	0.00023253	Diet., Cons., Ind.	1	TRUE
DTXSID00333966	1679-06-7	2-Hexanethiol	NA	NA	NA	NA	NA	NA	NA	NA	NA	NA	NA	31.05547626	0	0.817	0.7726	0.2358	0.9016	0	0	0	0	0	0	0	0	0	0	0	-0.304019446	0	8.21e-06	1.51e-08	0.000338464	Diet., Cons., Ind.	1	TRUE
DTXSID00334236	2358-29-4	"2,3,6-Trifluorobenzoic acid"	NA	NA	NA	NA	NA	NA	NA	NA	NA	NA	NA	31.05547626	0	0.372	0.3332	0.6368	0.55	0	0	0	0	0	0	0	0	0	0	0	-0.304019446	0	2.41e-07	7.48e-09	0.000184823	Pest., Ind.	1	TRUE
DTXSID00334791	607-31-8	4-Methoxyquinoline	NA	NA	NA	NA	NA	NA	NA	NA	NA	NA	NA	31.05547626	0	0.3604	0.5294	0.3378	0.6582	0	0	0	0	0	0	0	0	0	0	0	-0.304019446	0	1.13e-06	6.11e-09	0.000156996	Cons., Ind.	1	TRUE
DTXSID00335006	75238-15-2	"Acetamide, nitrate"	NA	NA	NA	NA	NA	NA	NA	NA	NA	NA	NA	31.05547626	0	0.6754	0.393	0.5044	0.562	0	0	0	0	0	0	0	0	0	0	0	-0.304019446	0	4.57e-07	9.66e-09	0.000257869	Diet., Pest., Ind.	1	TRUE
DTXSID00335389	65214-04-2	pentadec-3-ene	NA	NA	NA	NA	NA	NA	NA	NA	NA	NA	NA	31.05547626	0	0.5894	0.8518	0.393	0.7672	0	0	0	0	0	0	0	0	0	0	0	-0.304019446	0	7.22e-06	3.02e-08	0.000277153	Diet., Cons., Ind.	1	TRUE
DTXSID00335581	26486-13-5	"2-methyl-4,5-dihydrofuran-3-thiol"	NA	NA	NA	NA	NA	NA	NA	NA	NA	NA	NA	31.05547626	0	0.8844	0.7952	0.3438	0.839	0	0	0	0	0	0	0	0	0	0	0	-0.304019446	0	9.23e-06	2.8e-08	0.00052105	Diet., Cons., Ind.	1	TRUE
DTXSID00336472	76334-36-6	3-Bromo-3-buten-1-ol	NA	NA	NA	NA	NA	NA	NA	NA	NA	NA	NA	31.05547626	0	0.51	0.6512	0.4662	0.6834	0	0	0	0	0	0	0	0	0	0	0	-0.304019446	0	1.78e-06	9.51e-09	0.000343209	Diet., Cons., Ind.	1	TRUE
DTXSID0033673	2365-48-2	Methyl thioglycolate	NA	NA	NA	NA	NA	2.19e-06	NA	0.008313915	5.7e-05	0.008016357	0.000351916	31.05547626	0	0.6152	0.5722	0.3376	0.7746	0	0	0	0	0	-1.178139584	0	-0.975918754	-0.881248092	-0.364054787	0.620450621	-0.304019446	0	5.68e-06	1.41e-08	0.001185304	Diet., Cons., Ind.	1	TRUE
DTXSID0033754	2210-25-5	N-Isopropylacrylamide	NA	NA	NA	NA	NA	2.65e-07	NA	0.017874684	6.12e-05	0.03866945	0.000326178	31.05547626	0	0.8822	0.495	0.3534	0.7592	0	0	0	0	0	-1.768156991	0	-0.196832925	-0.84196259	1.099359585	0.549453122	-0.304019446	0	8.84e-06	1.93e-08	0.00855068	Diet., Ind.	1	TRUE
DTXSID00338734	170491-63-1	tert-Butyl 2-(hydroxymethyl)pyrrolidine-1-carboxylate	NA	NA	NA	NA	NA	NA	NA	NA	NA	NA	NA	31.05547626	0	0.4214	0.5028	0.58	0.4478	0	0	0	0	0	0	0	0	0	0	0	-0.304019446	0	1.65e-06	7.05e-09	0.000401328	Cons., Pest.	1	TRUE
DTXSID00341243	51087-03-7	Thionicotinic acid	NA	NA	NA	NA	NA	NA	NA	NA	NA	NA	NA	31.05547626	0	0.4884	0.395	0.4284	0.6168	0	0	0	0	0	0	0	0	0	0	0	-0.304019446	0	3.55e-07	6.75e-09	0.000221362	Industrial	1	TRUE
DTXSID00341420	74421-05-9	"2,4-DIMETHYL-2,4-HEPTADIENE"	NA	NA	NA	NA	NA	NA	NA	NA	NA	NA	NA	31.05547626	0	0.6806	0.837	0.2394	0.8852	0	0	0	0	0	0	0	0	0	0	0	-0.304019446	0	6.18e-06	2.13e-08	0.000227977	Diet., Cons., Ind.	1	TRUE
DTXSID00341526	7423-55-4	3-Maleimidopropionic acid	NA	NA	NA	NA	NA	NA	NA	NA	NA	NA	NA	31.05547626	0	0.3178	0.4312	0.3842	0.5352	0	0	0	0	0	0	0	0	0	0	0	-0.304019446	0	3.91e-07	4.89e-09	0.0002051	Industrial	1	TRUE
DTXSID0034192	10161-33-8	17beta-Trenbolone	NA	NA	NA	NA	NA	1.69e-05	NA	0.044082644	4.21e-05	0.007690599	0.000116443	31.05547626	0	0.1348	0.3876	0.3142	0.104	0	0	0	0	0	-0.607263462	0	0.721922568	-1.049405518	-0.402636185	-0.413431795	-0.304019446	0	4.34e-07	4.39e-09	NA	Unknown	0	NA
DTXSID0034196	66423-05-0	"(+)-(R)-2-(4-chloro-2-methylphenoxy) propanoic acid, potassium salt"	0	NA	4.2e-05	NA	NA	0.012	NA	0.047923024	5.38e-05	0.007310172	0.000122279	31.05547626	0	0.1336	0.6812	0.928	0.1334	-4	0	-2.143724176	0	0	1.226923887	0	0.806939962	-0.913960358	-0.449816788	-0.367716188	-0.304019446	0	1.49e-07	3.66e-09	2.67e-05	Cons., Pest.	1	TRUE
DTXSID0034223	119168-77-3	Tebufenpyrad	NA	NA	NA	NA	NA	2.66e-05	NA	0.016547507	0.000109284	0.014148175	8.45e-05	31.05547626	0	0.2726	0.217	0.9628	0.034	0	0	0	0	0	-0.480540106	0	-0.275356754	-0.519211971	0.164279012	-0.713367534	-0.304019446	0	2.37e-07	4.58e-08	0.000726339	Pesticide	1	TRUE
DTXSID0034227	119515-38-7	Icaridin	0	NA	0.0984	NA	NA	2.02e-05	0.459	0.054497379	0.000121725	0.051619967	0.000153017	31.05547626	0	0.216	0.4778	0.8054	0.1326	-4	0	0.197279183	0	0	-0.557431813	0.700215038	0.937785832	-0.459220133	1.367997805	-0.15809749	-0.304019446	0	3.81e-07	7.64e-09	3.42e-05	Pesticide	1	TRUE
DTXSID0034229	104-61-0	gamma-Nonanolactone	0	NA	NA	NA	NA	3.07e-06	NA	0.037673336	5.71e-05	0.045312297	0.000227637	878.3815143	0	0.9218	0.9448	0.5968	0.5592	-4	0	0	0	0	-1.083773761	0	0.562011158	-0.879990647	1.246790971	0.213210612	0.685390254	0	3.53e-05	1.13e-07	0.007748385	All Four	1	TRUE
DTXSID00342654	20442-70-0	Cesium pivalate	NA	NA	NA	NA	NA	NA	NA	NA	NA	NA	NA	31.05547626	0	0.5062	0.7356	0.3138	0.8446	0	0	0	0	0	0	0	0	0	0	0	-0.304019446	0	3.36e-06	9.21e-09	0.000206495	Diet., Cons., Ind.	1	TRUE
NA	NA	NA	NA	NA	NA	NA	NA	NA	NA	NA	NA	NA	NA	NA	NA	NA	NA	NA	NA	NA	NA	NA	NA	NA	NA	NA	NA	NA	NA	NA	NA	NA	NA	NA	NA	NA	NA	NA
DTXSID0034275	81335-46-8	Imazaquin sodium salt	NA	NA	NA	NA	NA	NA	NA	NA	NA	NA	NA	31.05547626	0	0.1048	0.2458	0.7648	0.0592	0	0	0	0	0	0	0	0	0	0	0	-0.304019446	0	1.41e-07	6.72e-09	4.85e-05	Pesticide	1	TRUE
DTXSID0034302	57213-69-1	Triclopyr triethylamine salt	0	5.66e-06	0.00127	NA	NA	0.389	0.00997	0.026280101	4.68e-05	0.007115886	8.39e-05	31.05547626	0	0.1666	0.2286	0.921	0.0844	-4	-0.514657515	-1.115165023	0	0	2.19877445	-0.548539489	0.195457305	-0.991335881	-0.474868189	-0.719931031	-0.304019446	0	5.35e-08	1.49e-09	2.74e-05	Pesticide	1	TRUE
DTXSID0034304	51173-63-8	"Acetic acid, (2,4-dichlorophenoxy)-, compd. with methanamine (1:1)"	NA	NA	NA	NA	NA	NA	NA	NA	NA	NA	NA	31.05547626	0	0.9082	0.4804	0.9992	0.0032	0	0	0	0	0	0	0	0	0	0	0	-0.304019446	0	2.66e-06	3.76e-08	0.000822406	Diet., Pest.	1	TRUE
DTXSID0034306	26544-20-7	MCPA-isooctyl	NA	NA	NA	NA	NA	NA	NA	NA	NA	NA	NA	31.05547626	0	0.3038	0.4274	0.734	0.3456	0	0	0	0	0	0	0	0	0	0	0	-0.304019446	0	5.6e-07	1.15e-08	0.000145525	Pesticide	1	TRUE
DTXSID0034308	20679-58-7	"1,4-Bis(bromoacetoxy)-2-butene"	NA	NA	NA	NA	NA	NA	NA	NA	NA	NA	NA	31.05547626	0	0.7818	0.1972	0.5636	0.6224	0	0	0	0	0	0	0	0	0	0	0	-0.304019446	0	2.95e-07	8.77e-09	0.000103649	Diet., Pest., Ind.	1	TRUE
DTXSID0034358	53905-38-7	"Benzene, 1-(8-methoxy-4,8-dimethyl(nonyl)-4-(1-methylethyl)-"	NA	NA	NA	NA	NA	NA	NA	NA	NA	NA	NA	31.05547626	0	0.417	0.5842	0.756	0.301	0	0	0	0	0	0	0	0	0	0	0	-0.304019446	0	3.16e-06	1.36e-08	0.000386199	Cons., Pest.	1	TRUE
DTXSID0034481	1111-67-7	Copper thiocyanate	NA	NA	NA	NA	NA	NA	NA	NA	NA	NA	NA	62.11095252	0	0.6556	0.4246	0.5524	0.6808	0	0	0	0	0	0	0	0	0	0	0	-0.098829804	0	1.52e-06	1.18e-08	0.00064331	Diet., Pest., Ind.	1	TRUE
DTXSID0034483	82027-59-6	"Copper, ((2,2',2''-nitrilotris(ethanolato))(2-)-N,O,O',O'')-"	NA	NA	NA	NA	NA	NA	NA	NA	NA	NA	NA	31.05547626	0	0.2328	0.5084	0.3944	0.8826	0	0	0	0	0	0	0	0	0	0	0	-0.304019446	0	7.98e-07	4.31e-09	0.000170598	Cons., Ind.	1	TRUE
DTXSID00344895	16582-93-7	"2,3,4,5-Tetrafluorobenzonitrile"	NA	NA	NA	NA	NA	NA	NA	NA	NA	NA	NA	31.05547626	0	0.2896	0.4358	0.4716	0.704	0	0	0	0	0	0	0	0	0	0	0	-0.304019446	0	4.51e-07	5.56e-09	0.000126461	Industrial	1	TRUE
DTXSID0034518	13684-56-5	Desmedipham	NA	NA	NA	NA	NA	1.98e-05	NA	0.037566559	0.000163054	0.002579185	0.000108004	31.05547626	0	0.2718	0.0844	0.7978	0.0948	0	0	0	0	0	-0.563019479	0	0.559122299	-0.296555438	-1.418683451	-0.483761	-0.304019446	0	2.86e-07	6.23e-09	0.00019946	Pesticide	1	TRUE
DTXSID0034564	12276-01-6	"EDTA, copper salt"	NA	NA	NA	NA	NA	NA	NA	NA	NA	NA	NA	31.05547626	0	0.7362	0.1826	0.823	0.6264	0	0	0	0	0	0	0	0	0	0	0	-0.304019446	0	3.28e-07	1.13e-08	0.000185514	Diet., Pest., Ind.	1	TRUE
DTXSID0034568	2164-07-0	Endothal-dipotassium	NA	NA	NA	NA	NA	NA	NA	NA	NA	NA	NA	31.05547626	0	0.3488	0.251	0.856	0.166	0	0	0	0	0	0	0	0	0	0	0	-0.304019446	0	2e-07	1.61e-08	0.000291376	Pesticide	1	TRUE
DTXSID0034645	70901-12-1	"Glycine, N-(phosphonomethyl)- potassium salt"	NA	NA	NA	NA	NA	NA	NA	NA	NA	NA	NA	31.05547626	0	0.168	0.5452	0.6988	0.4646	0	0	0	0	0	0	0	0	0	0	0	-0.304019446	0	1.11e-06	9.05e-09	0.000231898	Cons., Pest.	1	TRUE
DTXSID0034649	38641-94-0	Glyphosate-isopropylamine	0	NA	2.78e-05	NA	NA	8.3e-08	NA	0.047585349	0.000141986	0.207030287	0.000137578	31.05547626	0	0.1702	0.5554	0.704	0.449	-4	0	-2.268219716	0	0	-2.092479208	0	0.79974292	-0.373541756	2.659725805	-0.257516574	-0.304019446	0	2.01e-06	9.25e-09	0.002079638	Cons., Pest.	1	TRUE
DTXSID0034699	2039-46-5	MCPA dimethylamine salt	0	5.33e-05	0.00243	NA	NA	0.0171	0.0737	0.050059922	3.74e-05	0.007378414	0.000123272	31.05547626	0	0.4456	0.5568	0.9814	0.0376	-4	0.446134517	-0.919393365	0	0	1.325870269	0.103779641	0.851341492	-1.115354709	-0.441175327	-0.360158343	-0.304019446	0	3.49e-07	1.31e-08	5.89e-05	Cons., Pest.	1	TRUE
DTXSID0034720	30388-01-3	2-Hydroxypropyl methanethiosulfonate	NA	NA	NA	NA	NA	NA	NA	NA	NA	NA	NA	31.05547626	0	0.809	0.194	0.5116	0.5908	0	0	0	0	0	0	0	0	0	0	0	-0.304019446	0	3.02e-07	7.77e-09	0.000137003	Diet., Pest., Ind.	1	TRUE
DTXSID0034722	210631-68-8	Topramezone	NA	NA	NA	NA	NA	3.13e-05	NA	0.025558665	9.59e-05	0.007836349	8.74e-05	31.05547626	0	0.1838	0.3948	0.7614	0.1408	0	0	0	0	0	-0.435084041	0	0.167125965	-0.591789192	-0.385176008	-0.681396524	-0.304019446	0	4.43e-07	1.16e-08	0.001723327	Pesticide	1	TRUE
DTXSID0034774	121451-02-3	Noviflumuron	NA	NA	NA	NA	NA	NA	NA	NA	NA	NA	NA	31.05547626	0	0.4838	0.3082	0.7386	0.2804	0	0	0	0	0	0	0	0	0	0	0	-0.304019446	0	3.08e-07	9.74e-09	0.000185025	Pesticide	1	TRUE
DTXSID0034776	57018-04-9	Tolclofos-methyl	NA	NA	NA	NA	NA	4.41e-05	NA	0.008938428	0.000380485	0.015826828	0.000171672	31.05547626	0	0.1902	0.062	0.9682	0.077	0	0	0	0	0	-0.339303002	0	-0.902199899	0.174974558	0.268551213	-0.050555916	-0.304019446	0	1.01e-07	1.23e-08	1.52e-05	Pesticide	1	TRUE
DTXSID0034803	219714-96-2	Penoxsulam	0	NA	9.36e-08	NA	0.005	7.31e-05	NA	0.003092662	0.000323618	0.003405292	0.000186353	31.05547626	0	0.3056	0.1802	0.917	0.0446	-4	0	-3.986082351	0	-0.809312262	-0.19811618	0	-1.982427306	0.084892689	-1.160276569	0.02614664	-0.304019446	0	5.02e-08	3.89e-09	3.94e-06	Pesticide	1	TRUE
DTXSID0034851	15165-67-0	Dichlorprop-P	NA	NA	NA	NA	NA	NA	NA	NA	NA	NA	NA	31.05547626	0	0.1568	0.4616	0.9846	0.018	0	0	0	0	0	0	0	0	0	0	0	-0.304019446	0	3.5e-07	4.7e-08	0.00013216	Pesticide	1	TRUE
DTXSID00348535	6131-24-4	"Hexane, 3-methyl-, (3S)-"	NA	NA	NA	NA	NA	NA	NA	NA	NA	NA	NA	31.05547626	0	0.6904	0.5112	0.342	0.8304	0	0	0	0	0	0	0	0	0	0	0	-0.304019446	0	1.61e-06	8.49e-09	0.000200962	Diet., Cons., Ind.	1	TRUE
DTXSID0034855	79241-46-6	Fluazifop-P-butyl	0	NA	NA	NA	0.15	3.25e-05	NA	0.024213932	0.000264545	0.0057699	8.47e-05	31.05547626	0	0.1572	0.316	0.9552	0.0218	-4	0	0	0	0.743495119	-0.424573436	0	0.11211527	-0.027264858	-0.669865731	-0.711030737	-0.304019446	0	2.77e-07	3.04e-08	3.16e-05	Pesticide	1	TRUE
DTXSID0034857	100646-51-3	Quizalofop-P-ethyl	NA	NA	NA	NA	NA	NA	NA	NA	NA	NA	NA	31.05547626	0	0.2214	0.0824	0.7322	0.1276	0	0	0	0	0	0	0	0	0	0	0	-0.304019446	0	1.28e-07	9.7e-09	2.09e-05	Pesticide	1	TRUE
DTXSID0034930	98886-44-3	Fosthiazate	NA	NA	NA	NA	0.07	NA	NA	NA	NA	NA	NA	31.05547626	0	0.657	0.242	0.9472	0.0528	0	0	0	0	0.395542159	0	0	0	0	0	0	-0.304019446	0	4.97e-07	1.85e-08	0.000323004	Diet., Pest.	1	TRUE
DTXSID00349325	2964-07-0	[gamma-32P]-ATP	NA	NA	NA	NA	NA	NA	NA	NA	NA	NA	NA	31.05547626	0	0.142	0.385	0.6082	0.2912	0	0	0	0	0	0	0	0	0	0	0	-0.304019446	0	2.42e-07	6.43e-09	0.000123905	Pesticide	1	TRUE
DTXSID0034936	74222-97-2	Sulfometuron-methyl	NA	NA	NA	NA	NA	7.96e-05	NA	0.015623256	9.97e-05	0.007380585	8.71e-05	31.05547626	0	0.188	0.1694	0.8464	0.0868	0	0	0	0	0	-0.174317506	0	-0.333855143	-0.570189422	-0.440901774	-0.684415986	-0.304019446	0	1.49e-07	1.4e-08	0.000209511	Pesticide	1	TRUE
DTXSID00350092	2792-51-0	AC1LDRM0	NA	NA	NA	NA	NA	NA	NA	NA	NA	NA	NA	31.05547626	0	0.19	0.4472	0.2746	0.3044	0	0	0	0	0	0	0	0	0	0	0	-0.304019446	0	3.47e-07	5.46e-09	NA	Unknown	0	NA
DTXSID0035160	127-41-3	alpha-Ionone	NA	NA	0	NA	NA	5.07e-06	NA	0.03793509	7.46e-05	0.010198212	0.000176605	277.768624	0	0.668	0.9886	0.246	0.9312	0	0	-5	0	0	-0.943622111	0	0.569058427	-0.731858748	-0.140177773	-0.024078056	0.344577636	0	0.000117708	4.14e-07	0.054134325	Diet., Cons., Ind.	1	TRUE
DTXSID00352132	328-93-8	"2,5-Bis(trifluoromethyl)aniline"	NA	NA	NA	NA	NA	NA	NA	NA	NA	NA	NA	31.05547626	0	0.1814	0.5578	0.3628	0.7654	0	0	0	0	0	0	0	0	0	0	0	-0.304019446	0	1.06e-06	4.6e-09	0.000165394	Cons., Ind.	1	TRUE
DTXSID00352394	103788-65-4	"2-(5-Methyl-2-phenyl-1,3-oxazol-4-yl)ethan-1-ol"	NA	NA	NA	NA	NA	NA	NA	NA	NA	NA	NA	31.05547626	0	0.3858	0.469	0.5186	0.5018	0	0	0	0	0	0	0	0	0	0	0	-0.304019446	0	5.31e-07	1.06e-08	0.000303081	Pest., Ind.	1	TRUE
DTXSID0035295	38421-90-8	(E)-5-Decen-1-ol acetate	NA	NA	NA	NA	NA	NA	NA	NA	NA	NA	NA	31.05547626	0	0.76	0.947	0.5228	0.6824	0	0	0	0	0	0	0	0	0	0	0	-0.304019446	0	1.57e-05	9.95e-08	0.000811946	All Four	1	TRUE
DTXSID00353003	56341-37-8	6-Chlorooxindole	NA	NA	NA	NA	NA	NA	NA	NA	NA	NA	NA	31.05547626	0	0.279	0.3812	0.66	0.249	0	0	0	0	0	0	0	0	0	0	0	-0.304019446	0	3.27e-07	7.21e-09	0.000318157	Pesticide	1	TRUE
DTXSID00353306	43189-37-3	D-4-Chlorophenylglycine	NA	NA	NA	NA	NA	NA	NA	NA	NA	NA	NA	31.05547626	0	0.2318	0.4188	0.4522	0.3184	0	0	0	0	0	0	0	0	0	0	0	-0.304019446	0	2.78e-07	5.16e-09	NA	Unknown	0	NA
DTXSID00356296	119192-10-8	"4-(1H-1,2,4-triazol-1-ylmethyl)aniline"	NA	NA	NA	NA	NA	NA	NA	NA	NA	NA	NA	31.05547626	0	0.2294	0.3654	0.5044	0.5096	0	0	0	0	0	0	0	0	0	0	0	-0.304019446	0	2.03e-07	4.87e-09	0.000121841	Pest., Ind.	1	TRUE
DTXSID00357389	10/2/2325	"(S,S)-(-)-Hydrobenzoin"	NA	NA	NA	NA	NA	NA	NA	NA	NA	NA	NA	31.05547626	0	0.4442	0.4136	0.3766	0.4814	0	0	0	0	0	0	0	0	0	0	0	-0.304019446	0	3.68e-07	7.07e-09	NA	Unknown	0	NA
DTXSID0035744	42822-86-6	"p-Menthane-3,8-diol"	NA	NA	NA	NA	NA	NA	NA	NA	NA	NA	NA	31.05547626	0	0.3686	0.6346	0.4212	0.7082	0	0	0	0	0	0	0	0	0	0	0	-0.304019446	0	2.51e-06	8e-09	0.000214182	Cons., Ind.	1	TRUE
DTXSID00357480	72656-47-4	(+)-Ethyl (R)-3-hydroxy-3-phenylpropionate	NA	NA	NA	NA	NA	NA	NA	NA	NA	NA	NA	31.05547626	0	0.578	0.693	0.3288	0.6204	0	0	0	0	0	0	0	0	0	0	0	-0.304019446	0	4.04e-06	1.36e-08	0.000324796	Diet., Cons., Ind.	1	TRUE
DTXSID0035790	67233-85-6	Sodium 2-methoxy-5-nitrophenolate	NA	NA	NA	NA	NA	NA	NA	NA	NA	NA	NA	31.05547626	0	0.191	0.4458	0.7762	0.3668	0	0	0	0	0	0	0	0	0	0	0	-0.304019446	0	5.6e-07	9.53e-09	0.000106053	Pesticide	1	TRUE
DTXSID0035792	67601-10-9	"9-Decen-1-ol, 3-methyl-6-(1-methylethenyl)- acetate, (3S,6S)-"	NA	NA	NA	NA	NA	NA	NA	NA	NA	NA	NA	31.05547626	0	0.7026	0.817	0.7264	0.414	0	0	0	0	0	0	0	0	0	0	0	-0.304019446	0	1.29e-05	3.9e-08	0.000830541	Diet., Cons., Pest.	1	TRUE
DTXSID0035794	68332-79-6	Propylene glycol octanoate	NA	NA	NA	NA	NA	NA	NA	NA	NA	NA	NA	31.05547626	0	0.575	0.5746	0.792	0.3452	0	0	0	0	0	0	0	0	0	0	0	-0.304019446	0	4.14e-06	1.76e-08	0.000605756	Diet., Cons., Pest.	1	TRUE
DTXSID0035952	42922-74-7	Sucrose octanoate	NA	NA	NA	NA	NA	NA	NA	NA	NA	NA	NA	31.05547626	0	0.7616	0.4534	0.4882	0.4264	0	0	0	0	0	0	0	0	0	0	0	-0.304019446	0	1.16e-06	1.15e-08	0.000352785	Dietary	1	TRUE
DTXSID0035954	13590-97-1	Dodecylguanidine hydrochloride	NA	NA	NA	NA	NA	NA	NA	NA	NA	NA	NA	31.05547626	0	0.7308	0.2332	0.906	0.163	0	0	0	0	0	0	0	0	0	0	0	-0.304019446	0	5.54e-07	1.93e-08	0.000381865	Diet., Pest.	1	TRUE
DTXSID00361446	178374-44-2	AC1LOQWD	NA	NA	NA	NA	NA	NA	NA	NA	NA	NA	NA	31.05547626	0	0.293	0.3714	0.3118	0.191	0	0	0	0	0	0	0	0	0	0	0	-0.304019446	0	2.09e-07	7.37e-09	NA	Unknown	0	NA
DTXSID00364270	17596-79-1	(2S)-2-Phenylpropan-1-amine	NA	NA	NA	NA	NA	NA	NA	NA	NA	NA	NA	31.05547626	0	0.2594	0.7742	0.3724	0.629	0	0	0	0	0	0	0	0	0	0	0	-0.304019446	0	4.24e-06	1.63e-08	0.000125688	Cons., Ind.	1	TRUE
DTXSID0036471	28805-58-5	"Butanedioic acid, octenyl-"	NA	NA	NA	0.033635066	NA	NA	NA	NA	NA	NA	NA	138884.312	0	0.7742	0.5116	0.4194	0.7096	0	0	0	0.069296927	0	0	0	0	0	0	0	2.184263706	0	0.00021817	8.41e-09	1.420839242	Diet., Cons., Ind.	1	TRUE
DTXSID0036479	41556-26-7	"Decanedioic acid, bis(1,2,2,6,6-pentamethyl-4-piperidinyl) ester"	0	NA	NA	NA	NA	NA	NA	NA	NA	NA	NA	3928.241552	0	0.2924	0.4588	0.632	0.2384	-4	0	0	0	0	0	0	0	0	0	0	1.128797694	0	1.32e-06	3.9e-09	0.003663853	Pesticide	1	TRUE
DTXSID00364932	20616-93-7	(5S)-5-methylheptan-3-one	NA	NA	NA	NA	NA	NA	NA	NA	NA	NA	NA	31.05547626	0	0.827	0.9426	0.2802	0.8914	0	0	0	0	0	0	0	0	0	0	0	-0.304019446	0	1.29e-05	6.34e-08	0.000464593	Diet., Cons., Ind.	1	TRUE
DTXSID0036502	1057-07-4	Dihydrotestosterone benzoate	NA	NA	NA	NA	NA	NA	NA	NA	NA	NA	NA	31.05547626	0	0.3822	0.3984	0.2628	0.3446	0	0	0	0	0	0	0	0	0	0	0	-0.304019446	0	3.84e-07	5.75e-09	NA	Unknown	0	NA
DTXSID0036508	520-85-4	Medroxyprogesterone	NA	NA	NA	NA	NA	3.93e-05	NA	0.029130371	7.24e-05	0.016740633	8.86e-05	31.05547626	0	0.032	0.411	0.2272	0.0248	0	0	0	0	0	-0.371496734	0	0.300260245	-0.748250102	0.320754318	-0.669110996	-0.304019446	0	2.68e-07	4.29e-09	NA	Unknown	0	NA
DTXSID0036633	74738-17-3	Fenpicionil	NA	NA	NA	NA	NA	NA	NA	NA	NA	NA	NA	31.05547626	0	0.2246	0.3254	0.6628	0.236	0	0	0	0	0	0	0	0	0	0	0	-0.304019446	0	1.68e-07	7.23e-09	9.43e-05	Pesticide	1	TRUE
DTXSID00367509	6183-84-2	F2616-1074	NA	NA	NA	NA	NA	NA	NA	NA	NA	NA	NA	31.05547626	0	0.0866	0.271	0.2292	0.1704	0	0	0	0	0	0	0	0	0	0	0	-0.304019446	0	1.27e-07	3.69e-09	NA	Unknown	0	NA
DTXSID0036768	1199-18-4	6-Hydroxydopamine	NA	NA	NA	NA	NA	NA	NA	NA	NA	NA	NA	31.05547626	0	0.3356	0.4912	0.2294	0.3512	0	0	0	0	0	0	0	0	0	0	0	-0.304019446	0	4.72e-07	5.02e-09	NA	Unknown	0	NA
DTXSID0036845	366-29-0	"N,N,N',N'-Tetramethylbenzidine"	NA	NA	NA	NA	NA	NA	NA	NA	NA	NA	NA	31.05547626	0	0.1828	0.5352	0.2656	0.4778	0	0	0	0	0	0	0	0	0	0	0	-0.304019446	0	8.63e-07	3.92e-09	0.000103009	Consumer	1	TRUE
DTXSID00369109	5581-55-5	Methyl-d3-amine	NA	NA	NA	NA	NA	NA	NA	NA	NA	NA	NA	31.05547626	0	0.56	0.3296	0.7918	0.3272	0	0	0	0	0	0	0	0	0	0	0	-0.304019446	0	3.46e-07	1.21e-08	0.000318231	Diet., Pest.	1	TRUE
DTXSID00369129	652157-52-3	2'-Deoxycytidine hydrate	NA	NA	NA	NA	NA	NA	NA	NA	NA	NA	NA	31.05547626	0	0.364	0.3882	0.2488	0.231	0	0	0	0	0	0	0	0	0	0	0	-0.304019446	0	4.1e-07	4.8e-09	NA	Unknown	0	NA
DTXSID0036926	335-27-3	"Perfluoro-1,3-dimethylcyclohexane"	NA	NA	NA	NA	NA	NA	NA	NA	NA	NA	NA	31.05547626	0	0.2996	0.4078	0.0094	0.998	0	0	0	0	0	0	0	0	0	0	0	-0.304019446	0	2.21e-07	4.08e-09	6.81e-05	Industrial	1	TRUE
DTXSID00369260	71760-76-4	"1,4-Butanediol-d10"	NA	NA	NA	NA	NA	NA	NA	NA	NA	NA	NA	31.05547626	0	0.8918	0.406	0.3382	0.8966	0	0	0	0	0	0	0	0	0	0	0	-0.304019446	0	1.16e-06	9.79e-09	0.000293004	Diet., Ind.	1	TRUE
DTXSID00369765	34193-38-9	1-Butanol-d10	NA	NA	NA	NA	NA	NA	NA	NA	NA	NA	NA	31.05547626	0	0.9542	0.8028	0.4084	0.864	0	0	0	0	0	0	0	0	0	0	0	-0.304019446	0	1.08e-05	2.56e-08	0.000531385	Diet., Cons., Ind.	1	TRUE
DTXSID00369962	82671-06-5	"2,6-Dichloro-5-fluoronicotinic acid"	NA	NA	NA	NA	NA	NA	NA	NA	NA	NA	NA	31.05547626	0	0.265	0.2584	0.8324	0.3174	0	0	0	0	0	0	0	0	0	0	0	-0.304019446	0	1.6e-07	1.16e-08	0.000102424	Pesticide	1	TRUE
DTXSID00369987	59709-57-8	"1-Methyl-1,2,3,4-tetrahydroisoquinoline-6,7-diol--hydrogen bromide (1/1)"	NA	NA	NA	NA	NA	NA	NA	NA	NA	NA	NA	31.05547626	0	0.1666	0.3506	0.323	0.3376	0	0	0	0	0	0	0	0	0	0	0	-0.304019446	0	1.64e-07	4.37e-09	NA	Unknown	0	NA
DTXSID00370078	332360-01-7	dl-arginine hydrochloride monohydrate	NA	NA	NA	NA	NA	NA	NA	NA	NA	NA	NA	31.05547626	0	0.4476	0.4932	0.4968	0.2684	0	0	0	0	0	0	0	0	0	0	0	-0.304019446	0	1.1e-06	5.82e-09	NA	Unknown	0	NA
DTXSID00370134	7202-43-9	(R)-(-)-Tetrahydrofurfurylamine	NA	NA	NA	NA	NA	NA	NA	NA	NA	NA	NA	31.05547626	0	0.4932	0.6708	0.2582	0.8214	0	0	0	0	0	0	0	0	0	0	0	-0.304019446	0	2.58e-06	1.23e-08	0.000162699	Cons., Ind.	1	TRUE
DTXSID00370174	171058-19-8	NSC-747269	NA	NA	NA	NA	NA	NA	NA	NA	NA	NA	NA	31.05547626	0	0.3502	0.5608	0.6434	0.5506	0	0	0	0	0	0	0	0	0	0	0	-0.304019446	0	2.17e-06	1.13e-08	0.000347463	Cons., Pest., Ind.	1	TRUE
DTXSID0037023	5392-28-9	tetra-Aminopyrimidine sulfate	NA	NA	NA	NA	NA	0.00215	NA	0.048112959	0.000203852	0.026940058	0.000139759	31.05547626	0	0.1994	0.3154	0.3666	0.4144	0	0	0	0	0	0.74655746	0	0.810965913	-0.172290103	0.763224914	-0.242816461	-0.304019446	0	1.49e-07	2.63e-09	NA	Unknown	0	NA
DTXSID00370270	86-58-8	Quinoline-8-boronic acid	NA	NA	NA	NA	NA	NA	NA	NA	NA	NA	NA	31.05547626	0	0.2204	0.368	0.3944	0.5276	0	0	0	0	0	0	0	0	0	0	0	-0.304019446	0	1.73e-07	5.34e-09	7.55e-05	Industrial	1	TRUE
DTXSID0037100	505-60-2	Bis-(2-chloroethyl)sulfide	NA	NA	NA	NA	NA	NA	NA	NA	NA	NA	NA	31.05547626	0	0.2258	0.6906	0.3574	0.8366	0	0	0	0	0	0	0	0	0	0	0	-0.304019446	0	2.92e-06	8.16e-09	0.000206564	Cons., Ind.	1	TRUE
DTXSID0037102	77-59-8	Tomatidine	NA	NA	NA	NA	NA	NA	NA	NA	NA	NA	NA	31.05547626	0	0.2706	0.352	0.2248	0.3214	0	0	0	0	0	0	0	0	0	0	0	-0.304019446	0	2.07e-07	6.18e-09	NA	Unknown	0	NA
DTXSID0037154	65119-89-3	Dimaprit	NA	NA	NA	NA	NA	NA	NA	NA	NA	NA	NA	31.05547626	0	0.2936	0.4606	0.3842	0.5968	0	0	0	0	0	0	0	0	0	0	0	-0.304019446	0	3.32e-07	5.86e-09	0.000131381	Industrial	1	TRUE
DTXSID00371601	335-48-8	"1,4-Dibromooctafluorobutane"	NA	NA	NA	NA	NA	NA	NA	NA	NA	NA	NA	31.05547626	0	0.2262	0.4082	0.011	0.9984	0	0	0	0	0	0	0	0	0	0	0	-0.304019446	0	1.44e-07	3.38e-09	4.25e-05	Industrial	1	TRUE
DTXSID00372077	69999-16-2	"(2,3-Dihydro-1-benzofuran-5-yl)acetic acid"	NA	NA	NA	NA	NA	NA	NA	NA	NA	NA	NA	31.05547626	0	0.3604	0.432	0.5448	0.452	0	0	0	0	0	0	0	0	0	0	0	-0.304019446	0	4.85e-07	5.69e-09	0.000160057	Pesticide	1	TRUE
DTXSID0037231	5104-49-4	Flurbiprofen	NA	NA	NA	NA	NA	2.42e-05	NA	0.051810659	0.000492969	0.007315691	0.000192467	31.05547626	0	0.1642	0.3318	0.4638	0.1076	0	0	0	0	0	-0.506957312	0	0.886328818	0.319099887	-0.449114881	0.056324598	-0.304019446	0	3.72e-07	6.32e-09	NA	Unknown	0	NA
DTXSID0037237	10238-21-8	Glybenclamide	NA	NA	NA	NA	NA	1.89e-05	NA	0.012681894	0.000194791	0.031005357	0.000120442	31.05547626	0	0.6458	0.1858	0.5178	0.1342	0	0	0	0	0	-0.57601596	0	-0.546154818	-0.197588467	0.893932244	-0.381868015	-0.304019446	0	6.09e-07	9.01e-09	0.000136925	Diet., Pest.	1	TRUE
DTXSID00373620	697-86-9	"2-Bromo-4,6-dichloroaniline"	NA	NA	NA	NA	NA	NA	NA	NA	NA	NA	NA	31.05547626	0	0.2326	0.4348	0.6156	0.4548	0	0	0	0	0	0	0	0	0	0	0	-0.304019446	0	3.27e-07	7.29e-09	0.000100558	Pesticide	1	TRUE
DTXSID0037493	1610-17-9	Atraton	NA	NA	NA	NA	NA	6.46e-06	NA	0.061655457	0.000208681	0.008116935	0.000175734	31.05547626	0	0.251	0.4924	0.8266	0.2524	0	0	0	0	0	-0.875933013	0	1.06339261	-0.159261673	-0.352459044	-0.02869671	-0.304019446	0	4.39e-06	3.94e-08	0.00085181	Pesticide	1	TRUE
DTXSID0037495	1007-28-9	Deisopropylatrazine	NA	NA	NA	NA	NA	8.82e-06	NA	0.073925814	0.00026344	0.034106231	0.000213737	31.05547626	0	0.3738	0.4466	0.8498	0.2342	0	0	0	0	0	-0.788938043	0	1.24812506	-0.029593497	0.982579828	0.154311711	-0.304019446	0	4.79e-06	6.19e-08	0.001271373	Pesticide	1	TRUE
DTXSID0037497	11141-17-6	Azadirachtin	NA	NA	NA	NA	NA	NA	NA	NA	NA	NA	NA	31.05547626	0	0.3204	0.3818	0.739	0.0734	0	0	0	0	0	0	0	0	0	0	0	-0.304019446	0	2.3e-07	7.64e-09	0.000252029	Pesticide	1	TRUE
DTXSID0037522	10311-84-9	Dialifor	NA	NA	NA	NA	NA	4.96e-05	NA	0.020366705	0.001678088	0.00330988	0.000166969	31.05547626	0	0.289	0.2392	0.7766	0.257	0	0	0	0	0	-0.306467887	0	-0.063992646	1.0007505	-1.186705984	-0.076522917	-0.304019446	0	1.74e-07	5.39e-09	0.000187071	Pesticide	1	TRUE
DTXSID0037570	18691-97-9	Methabenzthiazuron	NA	NA	NA	NA	NA	3.04e-05	NA	0.056597429	0.000103115	0.014455601	0.000151711	31.05547626	0	0.1752	0.3526	0.6534	0.1696	0	0	0	0	0	-0.443234913	0	0.976270106	-0.551547483	0.184270522	-0.166105609	-0.304019446	0	6.07e-07	1.02e-08	0.001015978	Pesticide	1	TRUE
DTXSID0037576	1746-81-2	Monolinuron	NA	NA	NA	NA	NA	2.34e-05	NA	0.059584102	0.000158015	0.067504817	0.000158683	31.05547626	0	0.3026	0.3494	0.868	0.1994	0	0	0	0	0	-0.516348918	0	1.028611124	-0.314022722	1.617507574	-0.124103378	-0.304019446	0	8.88e-07	1.23e-08	0.000673967	Pesticide	1	TRUE
DTXSID0037601	56070-14-5	Terbufos oxon	NA	NA	NA	NA	NA	NA	NA	NA	NA	NA	NA	31.05547626	0	0.4842	0.272	0.874	0.2102	0	0	0	0	0	0	0	0	0	0	0	-0.304019446	0	2.94e-07	1.52e-08	0.000186509	Pesticide	1	TRUE
DTXSID0037657	3522-50-7	Iron(III) citrate	NA	NA	NA	NA	NA	NA	NA	NA	NA	NA	NA	31.05547626	0	0.8248	0.1866	0.6574	0.6428	0	0	0	0	0	0	0	0	0	0	0	-0.304019446	0	2.71e-07	7.79e-09	0.000159465	Diet., Pest., Ind.	1	TRUE
DTXSID0037730	31519-22-9	"1,4-Dihydroxy-2-naphthoic acid"	NA	NA	NA	NA	NA	8.98e-06	NA	0.062193163	5.8e-05	0.010968145	0.000161297	31.05547626	0	0.4876	0.3632	0.3248	0.6312	0	0	0	0	0	-0.783915455	0	1.072230571	-0.871912231	-0.072489906	-0.108830573	-0.304019446	0	3.34e-06	1.24e-08	0.003208505	Industrial	1	TRUE
DTXSID0037734	18263-25-7	2-Bromohexadecanoic acid	NA	NA	NA	NA	NA	5.35e-05	NA	0.035126527	0.001613781	0.032625067	0.000128837	31.05547626	0	0.4546	0.551	0.6082	0.6258	0	0	0	0	0	-0.285321843	0	0.490768711	0.979006704	0.941288634	-0.318880718	-0.304019446	0	1.95e-06	4.4e-09	0.000431785	Cons., Pest., Ind.	1	TRUE
DTXSID0037738	121-43-7	Trimethyl borate	NA	NA	NA	NA	NA	NA	NA	NA	NA	NA	NA	27776.8624	0	0.6076	0.7112	0.181	0.9596	0	0	0	0	0	0	0	0	0	0	0	1.707828111	0	1.82e-05	3.2e-09	0.025570182	Diet., Cons., Ind.	1	TRUE
DTXSID00378413	135145-90-3	"2,5-Dichlorophenylboronic acid"	NA	NA	NA	NA	NA	NA	NA	NA	NA	NA	NA	31.05547626	0	0.2882	0.3226	0.5364	0.5004	0	0	0	0	0	0	0	0	0	0	0	-0.304019446	0	1.62e-07	5.4e-09	8.32e-05	Pest., Ind.	1	TRUE
DTXSID00380258	2787-79-3	"2,3,5,6-Tetrafluoro-4-(trifluoromethyl)phenol"	NA	NA	NA	NA	NA	NA	NA	NA	NA	NA	NA	31.05547626	0	0.3066	0.4568	0.474	0.6552	0	0	0	0	0	0	0	0	0	0	0	-0.304019446	0	3.86e-07	6.86e-09	0.000132334	Industrial	1	TRUE
DTXSID00381285	122665-97-8	"4,4-Difluorocyclohexanecarboxylic acid"	NA	NA	NA	NA	NA	NA	NA	NA	NA	NA	NA	31.05547626	0	0.4468	0.4394	0.5164	0.6406	0	0	0	0	0	0	0	0	0	0	0	-0.304019446	0	7.51e-07	6.06e-09	0.000415037	Pest., Ind.	1	TRUE
DTXSID00383148	4693-92-9	ST018529	NA	NA	NA	NA	NA	NA	NA	NA	NA	NA	NA	31.05547626	0	0.687	0.7524	0.2856	0.8482	0	0	0	0	0	0	0	0	0	0	0	-0.304019446	0	4.72e-06	1.26e-08	0.000260272	Diet., Cons., Ind.	1	TRUE
DTXSID0038338	61949-76-6	(+/-)-cis-Permethrin	NA	NA	NA	NA	NA	NA	NA	NA	NA	NA	NA	31.05547626	0	0.1404	0.6882	0.9964	0.013	0	0	0	0	0	0	0	0	0	0	0	-0.304019446	0	5.87e-06	5.97e-08	0.000220047	Cons., Pest.	1	TRUE
DTXSID00384918	70918-74-0	"(2,3-Dihydro-1,4-benzodioxin-2-yl)(piperazin-1-yl)methanone--hydrogen chloride (1/1)"	NA	NA	NA	NA	NA	NA	NA	NA	NA	NA	NA	31.05547626	0	0.1542	0.2472	0.2856	0.3002	0	0	0	0	0	0	0	0	0	0	0	-0.304019446	0	1.27e-07	4.38e-09	NA	Unknown	0	NA
DTXSID00386917	5923-95-5	GNF-Pf-3257	NA	NA	NA	NA	NA	NA	NA	NA	NA	NA	NA	31.05547626	0	0.1828	0.2376	0.5042	0.1448	0	0	0	0	0	0	0	0	0	0	0	-0.304019446	0	1.47e-07	4.57e-09	4.72e-05	Pesticide	1	TRUE
DTXSID0038700	97-52-9	2-Methoxy-4-nitroaniline	NA	NA	NA	NA	NA	0.000203	NA	0.074522602	0.000152812	0.078954033	0.000209554	878.3815143	0	0.073	0.3542	0.4028	0.7976	0	0	0	0	0	0.087230128	0	1.256308637	-0.332653879	1.763207576	0.135839478	0.685390254	0	5.17e-07	5.09e-09	0.000354528	Industrial	1	TRUE
DTXSID0038702	98-23-7	"5-tert-Butyl-1,2,3-trimethylbenzene"	NA	NA	NA	NA	NA	NA	NA	NA	NA	NA	NA	31.05547626	0	0.5256	0.7186	0.163	0.959	0	0	0	0	0	0	0	0	0	0	0	-0.304019446	0	3.44e-06	9.52e-09	0.000213777	Diet., Cons., Ind.	1	TRUE
DTXSID0038754	367-21-5	3-Chloro-4-fluoroaniline	NA	NA	NA	NA	NA	NA	NA	NA	NA	NA	NA	31.05547626	0	0.2528	0.5538	0.5284	0.7408	0	0	0	0	0	0	0	0	0	0	0	-0.304019446	0	1.71e-06	8.43e-09	0.000166319	Cons., Pest., Ind.	1	TRUE
DTXSID0038756	459-57-4	4-Fluorobenzaldehyde	NA	NA	NA	NA	NA	6.18e-05	NA	0.008535315	8.67e-05	0.017235359	0.000299187	31.05547626	0	0.4802	0.7848	0.3008	0.883	0	0	0	0	0	-0.245030052	0	-0.949169084	-0.648155043	0.347839731	0.468708908	-0.304019446	0	7.01e-06	1.9e-08	0.000234418	Cons., Ind.	1	TRUE
DTXSID0038831	10258-54-5	2-Methoxyethyl cyanoacetate	NA	NA	NA	NA	NA	3.11e-06	NA	0.00727163	6.56e-05	0.043477055	0.000244028	62.11095252	0	0.4492	0.7152	0.2164	0.9256	0	0	0	0	0	-1.080157219	0	-1.112254231	-0.802969521	1.208340035	0.278209816	-0.098829804	0	2.05e-05	4.62e-08	0.002796792	Cons., Ind.	1	TRUE
DTXSID0038833	13822-56-5	3-(Trimethoxysilyl)propan-1-amine	0	0	0	0.049553464	NA	0.000252	0.00236	0.005128477	4.45e-05	0.007636132	0.000184462	3928.241552	0	0.82	0.2788	0.5692	0.5032	-4	-4	-5	0.317459804	0	0.147637233	-1.018409799	-1.467643954	-1.019226906	-0.409246179	0.016612076	1.128797694	0	1.38e-05	1.05e-08	0.00741712	Diet., Pest., Ind.	1	TRUE
DTXSID0038839	17420-30-3	2-Amino-5-nitrobenzonitrile	NA	NA	NA	NA	NA	NA	NA	NA	NA	NA	NA	31.05547626	0	0.124	0.3644	0.4396	0.518	0	0	0	0	0	0	0	0	0	0	0	-0.304019446	0	1.77e-07	5.82e-09	8.43e-05	Industrial	1	TRUE
DTXSID00388517	66566-48-1	"1,4-Benzenediamine, N-(2-methoxyethyl)-"	NA	NA	NA	NA	NA	NA	NA	NA	NA	NA	NA	31.05547626	0	0.2	0.4924	0.3846	0.576	0	0	0	0	0	0	0	0	0	0	0	-0.304019446	0	5.95e-07	6.85e-09	0.000123777	Industrial	1	TRUE
DTXSID00388779	72300-69-7	(R)-pyrrolidin-2-ylmethanamine	NA	NA	NA	NA	NA	NA	NA	NA	NA	NA	NA	31.05547626	0	0.485	0.5894	0.3412	0.7596	0	0	0	0	0	0	0	0	0	0	0	-0.304019446	0	2.01e-06	1.08e-08	0.000189156	Cons., Ind.	1	TRUE
DTXSID0038881	633-96-5	C.I. Acid Orange 7	0.000114798	3.9e-08	0	NA	NA	NA	NA	0.02863754	0.000141927	0.018150922	8.48e-05	31.05547626	0	0.2306	0.2258	0.6244	0.568	-0.847640192	-2.647290169	-5	0	0	0	0	0.282893509	-0.373775245	0.39597489	-0.709665015	-0.304019446	0	2.55e-07	5.71e-09	0.000131462	Pest., Ind.	1	TRUE
DTXSID0038883	1843-03-4	"Phenol, 4,4',4''-(1-methyl-1-propanyl-3-ylidene)tris 2-(1,1-dimethylethyl)-5-methyl-"	NA	NA	NA	0.002610976	NA	NA	NA	NA	NA	NA	NA	878.3815143	0	0.9488	0.1844	0.256	0.8152	0	0	0	-1.567589956	0	0	0	0	0	0	0	0.685390254	0	1.87e-07	2.36e-09	9.58e-05	Diet., Ind.	1	TRUE
DTXSID0038887	7/5/2321	Fluorescein	NA	NA	0	NA	NA	2.28e-05	NA	0.030753883	6.53e-05	0.034182628	8.74e-05	31.05547626	0	0.7002	0.0692	0.6398	0.2574	0	0	-5	0	0	-0.523605792	0	0.355460998	-0.806021561	0.984660645	-0.682027368	-0.304019446	0	2.17e-06	1.43e-08	0.000712351	Diet., Pest.	1	TRUE
DTXSID0038889	2580-56-5	Basic Blue 26	NA	NA	NA	NA	NA	NA	NA	NA	NA	NA	NA	31.05547626	0	0.2056	0.3974	0.3086	0.6406	0	0	0	0	0	0	0	0	0	0	0	-0.304019446	0	2.61e-07	4.28e-09	8.21e-05	Industrial	1	TRUE
DTXSID00389004	569364-34-7	"VX-950, Telaprevir"	NA	NA	NA	NA	NA	NA	NA	NA	NA	NA	NA	31.05547626	0	0.2234	0.3118	0.2612	0.0718	0	0	0	0	0	0	0	0	0	0	0	-0.304019446	0	1.75e-07	4.83e-09	NA	Unknown	0	NA
DTXSID0038910	1928-45-6	"2,4-D-3-butoxypropyl ester"	NA	NA	NA	NA	NA	NA	NA	NA	NA	NA	NA	31.05547626	0	0.534	0.3398	0.9316	0.1462	0	0	0	0	0	0	0	0	0	0	0	-0.304019446	0	3.99e-07	2.05e-08	0.000352981	Diet., Pest.	1	TRUE
DTXSID00390655	40949-94-8	Potassium bis(trimethylsilyl)amide	NA	NA	NA	NA	NA	NA	NA	NA	NA	NA	NA	31.05547626	0	0.6266	0.7622	0.0796	0.9768	0	0	0	0	0	0	0	0	0	0	0	-0.304019446	0	3.93e-06	1.19e-08	0.00017742	Diet., Cons., Ind.	1	TRUE
DTXSID0039223	116-06-3	Aldicarb	NA	NA	NA	NA	NA	3.72e-06	NA	0.035987133	0.000118384	0.057946396	0.000181208	31.05547626	0	0.7204	0.3654	0.8898	0.1376	0	0	0	0	0	-1.03012108	0	0.51540459	-0.474708251	1.475514803	-2.26e-05	-0.304019446	0	3.03e-06	2.92e-08	0.002393169	Diet., Pest.	1	TRUE
DTXSID0039225	16568-02-8	Acetaldehyde methylformylhydrazone	NA	NA	NA	NA	NA	NA	NA	NA	NA	NA	NA	31.05547626	0	0.6496	0.653	0.2956	0.7922	0	0	0	0	0	0	0	0	0	0	0	-0.304019446	0	2.99e-06	7.95e-09	0.000224559	Diet., Cons., Ind.	1	TRUE
DTXSID0039227	53-96-3	2-Acetylaminofluorene	NA	NA	NA	NA	NA	2.8e-05	NA	0.057334201	2.78e-05	0.007173018	0.000146248	31.05547626	0	0.2896	0.3282	0.4788	0.376	0	0	0	0	0	-0.466210096	0	0.989434188	-1.281804619	-0.467431281	-0.200392089	-0.304019446	0	1.74e-06	7.91e-09	NA	Unknown	0	NA
DTXSID0039229	79-10-7	Acrylic acid	0.000684467	6.2e-07	0	0.09993975	NA	0.159	NA	0.01071637	4.11e-05	0.020130462	0.000568754	2777686.24	0	0.8796	0.29	0.2368	0.9526	-0.408781874	-1.46214517	-5	0.766744181	0	1.948825514	0	-0.717556587	-1.062794213	0.492241728	1.069208232	3.071078586	0	8.17e-06	3.32e-10	0.268020405	Diet., Ind.	1	TRUE
DTXSID00394097	83193-04-8	difluoroacetate	NA	NA	NA	NA	NA	NA	NA	NA	NA	NA	NA	31.05547626	0	0.4492	0.4392	0.636	0.606	0	0	0	0	0	0	0	0	0	0	0	-0.304019446	0	5.16e-07	9.36e-09	0.000190387	Pest., Ind.	1	TRUE
DTXSID00396475	156741-78-5	"3-Furancarboxylic acid,propyl ester"	NA	NA	NA	NA	NA	NA	NA	NA	NA	NA	NA	31.05547626	0	0.9428	0.91	0.3934	0.8094	0	0	0	0	0	0	0	0	0	0	0	-0.304019446	0	1.59e-05	5.33e-08	0.000493336	Diet., Cons., Ind.	1	TRUE
DTXSID0039699	72962-43-7	Brassinolide	NA	NA	NA	NA	NA	NA	NA	NA	NA	NA	NA	31.05547626	0	0.2984	0.3114	0.2224	0.188	0	0	0	0	0	0	0	0	0	0	0	-0.304019446	0	2.04e-07	4.91e-09	NA	Unknown	0	NA
DTXSID00399340	22064-40-0	(2-amino-2-oxoethoxy)acetic acid	NA	NA	NA	NA	NA	NA	NA	NA	NA	NA	NA	31.05547626	0	0.4136	0.3098	0.452	0.5528	0	0	0	0	0	0	0	0	0	0	0	-0.304019446	0	1.66e-07	5.2e-09	0.000112003	Industrial	1	TRUE
DTXSID0040123	125-46-2	Usnic acid	NA	NA	NA	NA	NA	NA	NA	NA	NA	NA	NA	31.05547626	0	0.3284	0.4118	0.4076	0.3808	0	0	0	0	0	0	0	0	0	0	0	-0.304019446	0	3.15e-07	4.6e-09	NA	Unknown	0	NA
DTXSID0040127	141-86-6	"2,6-Diaminopyridine"	NA	NA	NA	NA	NA	1.19e-05	NA	0.100897318	0.000154484	0.132953746	0.00037457	31.05547626	0	0.2602	0.335	0.482	0.5606	0	0	0	0	0	-0.705260925	0	1.564705293	-0.32659904	2.24786297	0.678768178	-0.304019446	0	6.69e-07	6.07e-09	0.000491418	Industrial	1	TRUE
DTXSID0040129	143491-57-0	Emtricitabine	NA	NA	NA	NA	NA	0.00138	NA	0.045472982	0.000137094	0.124592447	0.000124754	31.05547626	0	0.3548	0.3544	0.23	0.1048	0	0	0	0	0	0.622687421	0	0.753527741	-0.393054935	2.187456473	-0.348984028	-0.304019446	0	3.37e-07	4.81e-09	NA	Unknown	0	NA
DTXSID00401917	207124-64-9	"2-[[5'-[[bis(carboxymethyl)amino]methyl]-3',6'-dihydroxy-3-oxospiro[2-benzofuran-1,9'-xanthene]-4'-yl]methyl-(carboxymethyl)amino]acetic acid"	NA	NA	NA	NA	NA	NA	NA	NA	NA	NA	NA	31.05547626	0	0.3094	0.2642	0.2648	0.2728	0	0	0	0	0	0	0	0	0	0	0	-0.304019446	0	1.47e-07	4e-09	NA	Unknown	0	NA
DTXSID0040258	6891-44-7	"Ethanaminium, N,N,N-trimethyl-2-[(2-methyl-1-oxo-2-propenyl)oxy]-, methyl sulfate"	NA	NA	NA	0.022662749	NA	NA	NA	NA	NA	NA	NA	138884.312	0	0.9242	0.306	0.1452	0.8394	0	0	0	-0.183581941	0	0	0	0	0	0	0	2.184263706	0	4.83e-05	6.17e-09	0.366935753	Diet., Ind.	1	TRUE
DTXSID00403239	14798-26-6	picrate	NA	NA	NA	NA	NA	NA	NA	NA	NA	NA	NA	31.05547626	0	0.1494	0.3226	0.8276	0.3182	0	0	0	0	0	0	0	0	0	0	0	-0.304019446	0	1.7e-07	1.22e-08	8.14e-05	Pesticide	1	TRUE
DTXSID0040331	62441-54-7	Fentrifanil	NA	NA	NA	NA	NA	NA	NA	NA	NA	NA	NA	31.05547626	0	0.3008	0.207	0.7774	0.1448	0	0	0	0	0	0	0	0	0	0	0	-0.304019446	0	1.67e-07	9.85e-09	9.18e-05	Pesticide	1	TRUE
DTXSID0040333	19902-04-6	2-(Digeranylamino)ethanol	NA	NA	NA	NA	NA	NA	NA	NA	NA	NA	NA	31.05547626	0	0.4156	0.516	0.4638	0.4782	0	0	0	0	0	0	0	0	0	0	0	-0.304019446	0	1.55e-06	1.01e-08	0.000262544	Consumer	1	TRUE
DTXSID0040339	22431-62-5	RU-11679	NA	NA	NA	NA	NA	NA	NA	NA	NA	NA	NA	31.05547626	0	0.4876	0.4032	0.6448	0.1874	0	0	0	0	0	0	0	0	0	0	0	-0.304019446	0	4.12e-07	8.78e-09	0.000229702	Pesticide	1	TRUE
DTXSID0040387	1428-67-7	"2,3-Bis(4-hydroxyphenyl)-propionitrile"	NA	NA	NA	NA	NA	NA	NA	NA	NA	NA	NA	31.05547626	0	0.4646	0.3686	0.3788	0.4238	0	0	0	0	0	0	0	0	0	0	0	-0.304019446	0	3.54e-07	7.15e-09	NA	Unknown	0	NA
DTXSID0040389	524-95-8	2-Aminoethoxydiphenylborate	NA	NA	NA	NA	NA	NA	NA	NA	NA	NA	NA	31.05547626	0	0.287	0.4128	0.3318	0.5248	0	0	0	0	0	0	0	0	0	0	0	-0.304019446	0	3.26e-07	5.09e-09	8.73e-05	Industrial	1	TRUE
DTXSID0040410	9005-38-3	Sodium alginate	NA	NA	NA	NA	NA	NA	NA	NA	NA	NA	NA	31.05547626	0	0.8218	0.425	0.4016	0.6954	0	0	0	0	0	0	0	0	0	0	0	-0.304019446	0	8.22e-07	6.19e-09	0.000285258	Diet., Ind.	1	TRUE
DTXSID0040464	114977-28-5	Docetaxel	NA	NA	NA	NA	NA	1.71e-05	NA	0.002329632	0.000145248	0.002270571	8.53e-05	31.05547626	0	0.1764	0.3544	0.2278	0.0298	0	0	0	0	0	-0.603976672	0	-2.27079467	-0.360902081	-1.537204454	-0.703921725	-0.304019446	0	2.11e-07	4.28e-09	NA	Unknown	0	NA
DTXSID0040547	130-37-0	Menadione sodium bisulfite	NA	NA	NA	NA	NA	NA	NA	0.040512499	0.000159076	0.075851324	0.000111624	31.05547626	0	0.7538	0.2278	0.3132	0.3248	0	0	0	0	0	0	0	0.635962996	-0.310298118	1.725923313	-0.452946437	-0.304019446	0	1.05e-06	1.15e-08	0.001757395	Dietary	1	TRUE
DTXSID0040549	28822-58-4	Isobutylmethylxanthine	NA	NA	NA	NA	NA	NA	NA	NA	NA	NA	NA	31.05547626	0	0.2438	0.3362	0.5654	0.222	0	0	0	0	0	0	0	0	0	0	0	-0.304019446	0	1.83e-07	4.76e-09	8.63e-05	Pesticide	1	TRUE
DTXSID0040595	13408-56-5	Ponasterone A	NA	NA	NA	NA	NA	NA	NA	NA	NA	NA	NA	31.05547626	0	0.1908	0.3714	0.243	0.064	0	0	0	0	0	0	0	0	0	0	0	-0.304019446	0	1.95e-07	4.32e-09	NA	Unknown	0	NA
DTXSID0040622	67-03-8	Thiamine hydrochloride	0	NA	5.22e-07	NA	NA	7.86e-05	NA	0.029094731	9.65e-05	0.014171414	9.47e-05	31.05547626	0	0.5222	0.2816	0.619	0.0538	-4	0	-3.467552915	0	0	-0.177849462	0	0.299014222	-0.588255662	0.165805302	-0.606834235	-0.304019446	0	5.24e-07	1.08e-08	8.92e-05	Diet., Pest.	1	TRUE
DTXSID0040628	2420-56-6	"trans-10,cis-12-Conjugated linoleic acid"	NA	NA	NA	NA	NA	NA	NA	NA	NA	NA	NA	31.05547626	0	0.635	0.7772	0.8316	0.3736	0	0	0	0	0	0	0	0	0	0	0	-0.304019446	0	1.47e-05	2.27e-08	0.000673848	Diet., Cons., Pest.	1	TRUE
DTXSID0040672	43210-67-9	Fenbendazole	NA	NA	NA	NA	NA	2.11e-05	NA	0.036467329	0.000129243	0.031886712	0.000110133	31.05547626	0	0.2148	0.2426	0.7698	0.1154	0	0	0	0	0	-0.545253781	0	0.528895948	-0.42587117	0.91999952	-0.465511164	-0.304019446	0	4.06e-07	1.65e-08	0.000699294	Pesticide	1	TRUE
DTXSID0040674	67-73-2	Fluocinolone acetonide	NA	NA	NA	NA	NA	1.64e-05	NA	0.015815524	0.000140327	0.002122401	0.000101345	31.05547626	0	0.364	0.4024	0.1776	0.001	0	0	0	0	0	-0.615653701	0	-0.321405909	-0.380082094	-1.599963749	-0.543250338	-0.304019446	0	7.42e-07	6.89e-09	NA	Unknown	0	NA
DTXSID0040676	29094-61-9	Glipizide	NA	NA	NA	NA	NA	3.34e-05	NA	0.016186428	0.000141761	0.059035756	8.25e-05	31.05547626	0	0.1738	0.17	0.382	0.0422	0	0	0	0	0	-0.41694211	0	-0.297811975	-0.374424865	1.492835968	-0.73536892	-0.304019446	0	1.4e-07	4.11e-09	NA	Unknown	0	NA
DTXSID0040678	58186-27-9	Idebenone	NA	NA	NA	NA	NA	2.19e-05	NA	0.030469694	9.32e-05	0.008503794	9.81e-05	31.05547626	0	0.2988	0.3746	0.465	0.1936	0	0	0	0	0	-0.534857271	0	0.346011966	-0.60781921	-0.309158486	-0.574090698	-0.304019446	0	1.19e-06	8.98e-09	NA	Unknown	0	NA
DTXSID0040701	77-93-0	Triethyl citrate	0.000221562	NA	0.0328	0.010158009	NA	0.0642	0.212	0.039721132	0.000143458	0.06271212	0.00012383	3928.241552	0	0.8042	0.5976	0.38	0.7418	-0.686023143	0	-0.13418275	-0.697516233	0	1.695460993	0.448321713	0.615884509	-0.367805078	1.54901853	-0.355937413	1.128797694	0	2.35e-06	1.68e-09	0.003232968	Diet., Cons., Ind.	1	TRUE
DTXSID0040703	98-73-7	4-tert-Butylbenzoic acid	NA	NA	0	0.005115293	NA	3.09e-05	NA	0.07522154	0.000159171	0.048192938	0.000201621	878.3815143	0	0.7844	0.6584	0.2948	0.867	0	0	-5	-1.136881628	0	-0.438677324	0	1.26581004	-0.309966666	1.304110549	0.099761712	0.685390254	0	3.4e-06	1.82e-08	0.003679434	Diet., Cons., Ind.	1	TRUE
DTXSID0040705	132-60-5	Cinchophen	NA	NA	NA	NA	NA	2.73e-05	NA	0.052164846	8.97e-05	0.007938944	0.000131108	31.05547626	0	0.1252	0.2798	0.2912	0.1588	0	0	0	0	0	-0.473283232	0	0.893263058	-0.629168187	-0.373079346	-0.302549809	-0.304019446	0	2.69e-07	4.51e-09	NA	Unknown	0	NA
DTXSID0040707	33228-44-3	4-Pentylaniline	NA	NA	NA	NA	NA	7.38e-06	NA	0.051691234	7.18e-05	0.025083129	0.000208747	31.05547626	0	0.6156	0.6232	0.3632	0.7338	0	0	0	0	0	-0.838735957	0	0.883980042	-0.752736872	0.696805448	0.132231846	-0.304019446	0	1.79e-05	2.95e-08	0.004942773	Diet., Cons., Ind.	1	TRUE
DTXSID0040751	35661-60-0	N-(9-Fluorenylmethoxycarbonyl)-L-leucine	NA	NA	NA	NA	NA	2.04e-05	NA	0.029103087	0.000193364	0.008552437	9.83e-05	31.05547626	0	0.2812	0.2758	0.5516	0.2496	0	0	0	0	0	-0.554679338	0	0.299306489	-0.201682254	-0.30385396	-0.571622008	-0.304019446	0	3.9e-07	7.68e-09	0.000835377	Pesticide	1	TRUE
DTXSID0040753	29815-94-9	Refortan	NA	NA	NA	NA	NA	NA	NA	NA	NA	NA	NA	31.05547626	0	0.263	0.2508	0.7326	0.097	0	0	0	0	0	0	0	0	0	0	0	-0.304019446	0	1.77e-07	1.09e-08	7.16e-05	Pesticide	1	TRUE
DTXSID0040755	113776-20-8	Fenoxaprop-(2S)-ethyl	NA	NA	NA	NA	NA	NA	NA	NA	NA	NA	NA	31.05547626	0	0.1684	0.1996	0.9184	0.0504	0	0	0	0	0	0	0	0	0	0	0	-0.304019446	0	1.46e-07	1.11e-08	7.75e-05	Pesticide	1	TRUE
DTXSID0040757	74772-77-3	Ciglitizone	NA	NA	NA	NA	NA	3.11e-05	NA	0.03120689	0.000229321	0.035624883	0.000112765	31.05547626	0	0.2768	0.165	0.5736	0.1026	0	0	0	0	0	-0.436874906	0	0.370344032	-0.106776783	1.023094538	-0.443437968	-0.304019446	0	2.19e-07	6.6e-09	9.65e-05	Pesticide	1	TRUE
DTXSID0040759	2921-20-2	Tetradecylthioacetic acid	NA	NA	NA	NA	NA	NA	NA	NA	NA	NA	NA	31.05547626	0	0.6596	0.624	0.565	0.7046	0	0	0	0	0	0	0	0	0	0	0	-0.304019446	0	3.25e-06	1.31e-08	0.00030038	All Four	1	TRUE
DTXSID00408860	21303-03-7	Lithium butyrate	NA	NA	NA	NA	NA	NA	NA	NA	NA	NA	NA	31.05547626	0	0.863	0.7672	0.219	0.9346	0	0	0	0	0	0	0	0	0	0	0	-0.304019446	0	6.49e-06	1.52e-08	0.000274176	Diet., Cons., Ind.	1	TRUE
DTXSID0040961	306-60-5	Agmatine	NA	NA	NA	NA	NA	NA	NA	NA	NA	NA	NA	31.05547626	0	0.3314	0.4808	0.4064	0.4958	0	0	0	0	0	0	0	0	0	0	0	-0.304019446	0	6.58e-07	7.07e-09	NA	Unknown	0	NA
DTXSID0040965	18339-16-7	Androstenone	NA	NA	NA	NA	NA	0.000309	NA	0.045823619	0.000248918	0.007846854	0.000152141	31.05547626	0	0.2186	0.5816	0.3594	0.3994	0	0	0	0	0	0.204604989	0	0.761345846	-0.061146185	-0.383930176	-0.163460072	-0.304019446	0	1.64e-06	6.85e-09	0.000270597	Consumer	1	TRUE
DTXSID0040967	63323-31-9	"anti-Benzo(a)pyrene-trans-7,8-dihydrodiol-9,10-epoxide"	NA	NA	NA	NA	NA	NA	NA	NA	NA	NA	NA	31.05547626	0	0.3066	0.37	0.2808	0.5186	0	0	0	0	0	0	0	0	0	0	0	-0.304019446	0	1.45e-07	4.61e-09	8.56e-05	Industrial	1	TRUE
DTXSID0040969	313-67-7	Aristolochic acid	NA	NA	NA	NA	NA	NA	NA	NA	NA	NA	NA	31.05547626	0	0.1124	0.3042	0.3582	0.495	0	0	0	0	0	0	0	0	0	0	0	-0.304019446	0	1.41e-07	3.99e-09	NA	Unknown	0	NA
DTXSID0041012	484-29-7	Dictamnine	NA	NA	NA	NA	NA	NA	NA	NA	NA	NA	NA	31.05547626	0	0.2666	0.5382	0.51	0.517	0	0	0	0	0	0	0	0	0	0	0	-0.304019446	0	1.51e-06	4.33e-09	0.000170209	Cons., Pest., Ind.	1	TRUE
DTXSID0041014	7314-30-9	Dimethyl sulfoniopropionate	NA	NA	NA	NA	NA	NA	NA	NA	NA	NA	NA	31.05547626	0	0.6178	0.6312	0.3616	0.8094	0	0	0	0	0	0	0	0	0	0	0	-0.304019446	0	3.14e-06	7.63e-09	0.000324744	Diet., Cons., Ind.	1	TRUE
DTXSID0041060	100986-85-4	Levofloxacin	NA	NA	NA	NA	NA	NA	NA	NA	NA	NA	NA	31.05547626	0	0.054	0.3956	0.0868	0.0096	0	0	0	0	0	0	0	0	0	0	0	-0.304019446	0	1.62e-07	3.74e-09	NA	Unknown	0	NA
DTXSID0041068	209783-80-2	MS-275	NA	NA	NA	NA	NA	NA	NA	NA	NA	NA	NA	31.05547626	0	0.1118	0.1694	0.355	0.152	0	0	0	0	0	0	0	0	0	0	0	-0.304019446	0	1.09e-07	3.51e-09	NA	Unknown	0	NA
DTXSID00411399	5/9/6694	"17-acetyl-3-hydroxy-10,13-dimethyl-2,3,4,7,8,9,11,12,14,15,16,17-dodecahydro-1H-cyclopenta[a]phenanthrene-16-carbonitrile"	NA	NA	NA	NA	NA	NA	NA	NA	NA	NA	NA	31.05547626	0	0.0982	0.4308	0.2526	0.0894	0	0	0	0	0	0	0	0	0	0	0	-0.304019446	0	2.07e-07	3.97e-09	NA	Unknown	0	NA
DTXSID0041141	129298-91-5	TNP-470	NA	NA	NA	NA	NA	1.84e-05	NA	0.022450854	0.00033447	0.016087743	0.000179717	31.05547626	0	0.3758	0.3358	0.7244	0.265	0	0	0	0	0	-0.583506327	0	0.035169472	0.103247742	0.283757804	-0.007747497	-0.304019446	0	3.88e-07	1.04e-08	0.000440556	Pesticide	1	TRUE
DTXSID0041145	147059-72-1	Trovafloxacin	NA	NA	NA	NA	NA	NA	NA	NA	NA	NA	NA	31.05547626	0	0.0464	0.389	0.1072	0.0236	0	0	0	0	0	0	0	0	0	0	0	-0.304019446	0	1.54e-07	4.39e-09	NA	Unknown	0	NA
DTXSID0041147	63-39-8	Uridine 5'-triphosphate	NA	NA	NA	NA	NA	NA	NA	NA	NA	NA	NA	31.05547626	0	0.1798	0.406	0.7326	0.1384	0	0	0	0	0	0	0	0	0	0	0	-0.304019446	0	2.23e-07	7.88e-09	0.000117788	Pesticide	1	TRUE
DTXSID0041191	56683-54-6	(Z)-11-Hexadecen-1-ol	NA	NA	NA	NA	NA	NA	NA	NA	NA	NA	NA	31.05547626	0	0.713	0.6266	0.5364	0.703	0	0	0	0	0	0	0	0	0	0	0	-0.304019446	0	5.22e-06	1.52e-08	0.000409499	All Four	1	TRUE
DTXSID0041193	56797-40-1	(Z)-7-Hexadecenal	NA	NA	NA	NA	NA	NA	NA	NA	NA	NA	NA	31.05547626	0	0.642	0.7844	0.747	0.444	0	0	0	0	0	0	0	0	0	0	0	-0.304019446	0	9.83e-06	2.38e-08	0.000542078	Diet., Cons., Pest.	1	TRUE
DTXSID0041195	56218-79-2	(Z)-9-Tetradecen-1-ol formate	NA	NA	NA	NA	NA	NA	NA	NA	NA	NA	NA	31.05547626	0	0.6768	0.7462	0.804	0.4082	0	0	0	0	0	0	0	0	0	0	0	-0.304019446	0	7.82e-06	3.2e-08	0.000754571	Diet., Cons., Pest.	1	TRUE
DTXSID0041197	373-49-9	(Z)-Hexadec-9-enoic acid	NA	NA	NA	0.015551482	NA	3.16e-05	NA	0.05331586	0.002862017	0.004838755	0.000694815	31.05547626	0	0.7376	0.7726	0.7866	0.4662	0	0	0	-0.424753433	0	-0.432419086	0	0.915476749	1.2978319	-0.833543006	1.256354129	-0.304019446	0	5.27e-07	6.29e-10	0.000141064	Diet., Cons., Pest.	1	TRUE
DTXSID0041220	1469-48-3	"cis-1,2,3,6-Tetrahydrophthalimide"	NA	NA	NA	NA	NA	0.000141	NA	0.080163561	6.26e-05	0.019997152	0.000228164	31.05547626	0	0.2084	0.4312	0.903	0.0874	0	0	0	0	0	-0.014586619	0	1.330574602	-0.828884201	0.486062506	0.215375319	-0.304019446	0	1.08e-06	3.97e-08	0.00035848	Pesticide	1	TRUE
DTXSID0041224	106-69-4	"1,2,6-Hexanetriol"	NA	NA	NA	NA	NA	0.000112	NA	0.086448234	7.58e-05	0.124387146	0.000262739	31.05547626	0	0.589	0.4348	0.4	0.6618	0	0	0	0	0	-0.078915552	0	1.407395405	-0.723068011	2.185922773	0.34727158	-0.304019446	0	8.93e-07	7.43e-09	0.000525211	Diet., Ind.	1	TRUE
DTXSID0041226	124-73-2	"1,2-Dibromo-1,1,2,2-tetrafluoroethane"	NA	NA	NA	NA	NA	NA	NA	NA	NA	NA	NA	138884.312	0	0.1736	0.5678	0.1782	0.9028	0	0	0	0	0	0	0	0	0	0	0	2.184263706	0	1.83e-07	5.17e-10	0.004195613	Cons., Ind.	1	TRUE
DTXSID0041228	540-73-8	"1,2-Dimethylhydrazine"	NA	NA	NA	NA	NA	NA	NA	NA	NA	NA	NA	31.05547626	0	0.654	0.4614	0.6512	0.5384	0	0	0	0	0	0	0	0	0	0	0	-0.304019446	0	1.53e-06	1.4e-08	0.000389592	Diet., Pest., Ind.	1	TRUE
DTXSID00412321	7226-58-6	"Oxepane-3,4,5,6-tetrol"	NA	NA	NA	NA	NA	NA	NA	NA	NA	NA	NA	31.05547626	0	0.6076	0.4654	0.4608	0.6162	0	0	0	0	0	0	0	0	0	0	0	-0.304019446	0	1.07e-06	8.17e-09	0.000429593	Diet., Ind.	1	TRUE
DTXSID0041270	58430-94-7	"3,5,5-Trimethylhexyl acetate"	0	6.57e-06	0.458	NA	NA	0.000185	0.0161	0.007355928	3.98e-05	0.008458253	0.000184875	277.768624	0	0.4944	0.9092	0.6148	0.5124	-4	-0.450780756	0.661256851	0	0	0.061290213	-0.392264198	-1.100522979	-1.081183843	-0.314152458	0.018705623	0.344577636	0	1.36e-06	1.55e-08	0.000244207	Cons., Pest., Ind.	1	TRUE
DTXSID0041274	941-69-5	"1-Phenyl-1H-pyrrole-2,5-dione"	NA	NA	NA	NA	NA	0.00919	NA	0.071977602	3.77e-05	0.007265404	0.000192261	138884.312	0	0.2302	0.4534	0.3566	0.6594	0	0	0	0	0	1.152389509	0	1.220942376	-1.110762962	-0.45552965	0.055324013	2.184263706	0	1.88e-06	6.78e-10	0.204215131	Industrial	1	TRUE
DTXSID0041276	3010-24-0	"1-Octadecanaminium, N,N-bis(2-hydroxyethyl)-N-methyl-, chloride"	NA	NA	NA	NA	NA	NA	NA	NA	NA	NA	NA	31.05547626	0	0.6546	0.2466	0.8596	0.2692	0	0	0	0	0	0	0	0	0	0	0	-0.304019446	0	4.57e-07	8.72e-09	0.000205928	Diet., Pest.	1	TRUE
DTXSID0041278	10107-99-0	"1-Phenanthrenecarboxylic acid, 1,2,3,4,4a,4b,5,6,10,10a-decahydro-1,4a-dimethyl-7-(1-methylethyl)-, 2-(2-hydroxyethoxy)ethyl ester, (1R,4aR,4bR,10aR)-"	NA	NA	NA	NA	NA	NA	NA	NA	NA	NA	NA	31.05547626	0	0.753	0.3606	0.357	0.2698	0	0	0	0	0	0	0	0	0	0	0	-0.304019446	0	4.13e-07	7.64e-09	0.000347111	Dietary	1	TRUE
DTXSID0041301	3004-70-4	2-(Diethylamino)-4-(isopropylamino)-6-methoxy-s-triazine	NA	NA	NA	NA	NA	NA	NA	NA	NA	NA	NA	31.05547626	0	0.2982	0.4516	0.5486	0.2896	0	0	0	0	0	0	0	0	0	0	0	-0.304019446	0	1.02e-06	9.54e-09	0.000170624	Pesticide	1	TRUE
DTXSID0041305	34911-46-1	2-(4-Hydroxyphenyl)glyoxylohydroximoyl chloride	NA	NA	NA	0.035699342	NA	NA	NA	NA	NA	NA	NA	31.05547626	0	0.7668	0.4504	0.8342	0.2036	0	0	0	0.107444022	0	0	0	0	0	0	0	-0.304019446	0	1.49e-06	2.35e-08	0.000560901	Diet., Pest.	1	TRUE
DTXSID0041307	1464-53-5	"2,2'-Bioxirane"	NA	NA	NA	NA	NA	NA	NA	NA	NA	NA	NA	31.05547626	0	0.7172	0.4948	0.3998	0.847	0	0	0	0	0	0	0	0	0	0	0	-0.304019446	0	8.13e-07	7.38e-09	0.000219868	Diet., Ind.	1	TRUE
DTXSID0041309	5723-62-6	"2,2-Dichloro-1-(2,5-dichlorophenyl)vinyl diethyl phosphate"	NA	NA	NA	NA	NA	NA	NA	NA	NA	NA	NA	31.05547626	0	0.19	0.4262	0.9702	0.055	0	0	0	0	0	0	0	0	0	0	0	-0.304019446	0	5.83e-07	4.58e-08	0.000123641	Pesticide	1	TRUE
DTXSID00413151	58447-36-2	octanedioate	NA	NA	NA	NA	NA	NA	NA	NA	NA	NA	NA	31.05547626	0	0.4738	0.2974	0.3404	0.8716	0	0	0	0	0	0	0	0	0	0	0	-0.304019446	0	2.12e-07	4.54e-09	6.64e-05	Industrial	1	TRUE
DTXSID0041351	1917-92-6	"2,4-D-pentyl"	NA	NA	NA	NA	NA	NA	NA	NA	NA	NA	NA	31.05547626	0	0.697	0.39	0.9318	0.1862	0	0	0	0	0	0	0	0	0	0	0	-0.304019446	0	1.24e-06	1.61e-08	0.000631828	Diet., Pest.	1	TRUE
DTXSID0041353	15146-99-3	"2,4-D tetrahydrofurfuryl ester"	NA	NA	NA	NA	NA	NA	NA	NA	NA	NA	NA	31.05547626	0	0.4212	0.3528	0.8766	0.165	0	0	0	0	0	0	0	0	0	0	0	-0.304019446	0	4.15e-07	2.1e-08	0.000303527	Pesticide	1	TRUE
DTXSID0041355	6753-24-8	"2,4-DB-butyl"	NA	NA	NA	NA	NA	NA	NA	NA	NA	NA	NA	31.05547626	0	0.4614	0.3166	0.9422	0.1426	0	0	0	0	0	0	0	0	0	0	0	-0.304019446	0	3.68e-07	2.15e-08	0.000233861	Pesticide	1	TRUE
DTXSID0041357	3025-30-7	"Ethyl (2E,4Z)-deca-2,4-dienoate"	NA	NA	NA	NA	NA	1.5e-06	NA	0.021045687	4.35e-05	0.009125368	0.00016908	31.05547626	0	0.8308	0.935	0.657	0.493	0	0	0	0	0	-1.28386487	0	-0.030614497	-1.032280197	-0.243551052	-0.064780077	-0.304019446	0	0.000187178	4.75e-07	0.031697053	Diet., Cons., Pest.	1	TRUE
DTXSID0041359	133-53-9	"2,4-Dichloro-3,5-dimethylphenol"	NA	NA	NA	NA	NA	1.69e-06	NA	0.048634327	3.35e-05	0.007170154	0.000172004	31.05547626	0	0.2986	0.4398	0.8512	0.2484	0	0	0	0	0	-1.250545776	0	0.821935891	-1.177566454	-0.467802713	-0.048753725	-0.304019446	0	7.45e-06	3.27e-08	0.019816473	Pesticide	1	TRUE
DTXSID0041430	4189-47-3	2-Hydroxypropyl bromoacetate	NA	NA	NA	NA	NA	NA	NA	NA	NA	NA	NA	31.05547626	0	0.385	0.5416	0.7404	0.3286	0	0	0	0	0	0	0	0	0	0	0	-0.304019446	0	1.49e-06	1.53e-08	0.00052497	Cons., Pest.	1	TRUE
DTXSID0041432	7778-70-3	2-Mercaptobenzothiazole potassium salt	NA	NA	NA	NA	NA	NA	NA	NA	NA	NA	NA	31.05547626	0	0.9268	0.338	0.8874	0.1564	0	0	0	0	0	0	0	0	0	0	0	-0.304019446	0	1.19e-06	2.7e-08	0.000550143	Diet., Pest.	1	TRUE
DTXSID0041434	85-07-4	2-Methyl-1-naphthaleneacetamide	NA	NA	0	NA	NA	3.99e-05	NA	0.0625981	3.01e-05	0.007122651	0.000162732	31.05547626	0	0.1796	0.4872	0.4338	0.3918	0	0	-5	0	0	-0.367263714	0	1.078835992	-1.236659209	-0.473984533	-0.100554362	-0.304019446	0	1.87e-06	6.83e-09	NA	Unknown	0	NA
DTXSID0041436	75-85-4	2-Methyl-2-butanol	NA	NA	NA	NA	NA	4.72e-05	NA	0.010235764	3.59e-05	0.00773509	0.00044207	138884.312	0	0.7572	0.5374	0.3072	0.9086	0	0	0	0	0	-0.320323981	0	-0.764258236	-1.138307336	-0.397271543	0.833657006	2.184263706	0	8.9e-05	1.62e-08	0.452523351	Diet., Cons., Ind.	1	TRUE
DTXSID0041438	32791-31-4	"2-Methyl-4-(2,6,6-trimethyl-1-cyclohexen-1-yl)-3-butenal"	NA	NA	NA	NA	NA	NA	NA	NA	NA	NA	NA	31.05547626	0	0.526	0.8356	0.3676	0.7944	0	0	0	0	0	0	0	0	0	0	0	-0.304019446	0	7.85e-06	2.01e-08	0.000387079	Diet., Cons., Ind.	1	TRUE
DTXSID0041480	18128-17-1	3-Chloro-2-biphenylol potassium salt	NA	NA	NA	NA	NA	NA	NA	NA	NA	NA	NA	31.05547626	0	0.236	0.3274	0.9528	0.0696	0	0	0	0	0	0	0	0	0	0	0	-0.304019446	0	1.94e-07	2.63e-08	0.000104917	Pesticide	1	TRUE
DTXSID0041482	6004-21-3	3'-Chlorobenzanilide	NA	NA	NA	NA	NA	NA	NA	NA	NA	NA	NA	31.05547626	0	0.3068	0.2862	0.8464	0.2226	0	0	0	0	0	0	0	0	0	0	0	-0.304019446	0	1.91e-07	1.21e-08	0.000114188	Pesticide	1	TRUE
DTXSID0041484	3681-71-8	(3Z)-3-Hexenyl acetate	NA	NA	0	NA	NA	2.29e-06	NA	0.008260045	1.96e-05	0.007213722	0.000244278	277.768624	0	0.9076	0.9704	0.2926	0.8746	0	0	-5	0	0	-1.165665461	0	-0.982535116	-1.475223019	-0.462168831	0.27916658	0.344577636	0	0.000372063	6.84e-07	0.1100525	Diet., Cons., Ind.	1	TRUE
DTXSID0041486	85-72-3	3'-Methylphthalanilic acid	NA	NA	NA	NA	NA	NA	NA	NA	NA	NA	NA	31.05547626	0	0.2998	0.2134	0.408	0.2868	0	0	0	0	0	0	0	0	0	0	0	-0.304019446	0	1.39e-07	4.75e-09	NA	Unknown	0	NA
DTXSID0041488	4891-67-2	"3-Oxabicyclo[3.3.1]nona-1(9),5,7-triene-2,4-dione"	NA	NA	NA	NA	NA	NA	NA	NA	NA	NA	NA	31.05547626	0	0.5182	0.4716	0.363	0.714	0	0	0	0	0	0	0	0	0	0	0	-0.304019446	0	6.09e-07	5.57e-09	0.000208611	Diet., Ind.	1	TRUE
DTXSID00414986	755750-29-9	"(1S,2S)-2-amino-4-methylidenecyclopentane-1-carboxylic acid"	NA	NA	NA	NA	NA	NA	NA	NA	NA	NA	NA	31.05547626	0	0.2772	0.3758	0.4032	0.514	0	0	0	0	0	0	0	0	0	0	0	-0.304019446	0	2.34e-07	5.86e-09	9.39e-05	Industrial	1	TRUE
DTXSID0041511	2620-53-3	4-Chlorophenyl methylcarbamate	NA	NA	NA	NA	NA	NA	NA	NA	NA	NA	NA	31.05547626	0	0.2228	0.3488	0.913	0.1088	0	0	0	0	0	0	0	0	0	0	0	-0.304019446	0	1.99e-07	1.4e-08	0.0001426	Pesticide	1	TRUE
DTXSID0041513	1121-76-2	4-Chloropyridine 1-oxide	NA	NA	NA	NA	NA	1.89e-07	NA	0.007816867	7.98e-05	0.010107289	0.000279487	31.05547626	0	0.3832	0.449	0.4542	0.6488	0	0	0	0	0	-1.862580587	0	-1.03866338	-0.694255752	-0.148506392	0.405036092	-0.304019446	0	5.02e-06	8.74e-09	0.007862416	Industrial	1	TRUE
DTXSID0041515	53019-53-7	4-Ethyloxazolidine	NA	NA	NA	NA	NA	NA	NA	NA	NA	NA	NA	31.05547626	0	0.3864	0.6902	0.296	0.8494	0	0	0	0	0	0	0	0	0	0	0	-0.304019446	0	2.75e-06	6.45e-09	0.000179307	Cons., Ind.	1	TRUE
DTXSID0041519	14979-39-6	4-Methyl-3-heptanol	NA	NA	NA	NA	NA	2.8e-07	NA	0.009186356	3.47e-05	0.009587156	0.000273512	31.05547626	0	0.6992	0.888	0.711	0.4424	0	0	0	0	0	-1.752774723	0	-0.874352992	-1.15684591	-0.197640662	0.384836291	-0.304019446	0	4.4e-05	7.33e-08	0.035807826	Diet., Cons., Pest.	1	TRUE
DTXSID0041563	51937-00-9	"(9E,12Z)-9,12-Tetradecadien-1-ol"	NA	NA	NA	NA	NA	NA	NA	NA	NA	NA	NA	31.05547626	0	0.553	0.6264	0.6492	0.526	0	0	0	0	0	0	0	0	0	0	0	-0.304019446	0	3.74e-06	1.39e-08	0.000325397	All Four	1	TRUE
DTXSID0041569	79660-25-6	"Acetamide, 2,2-dichloro-N-(1,3-dioxolan-2-ylmethyl)-N-2-propenyl-"	NA	NA	NA	NA	NA	NA	NA	NA	NA	NA	NA	31.05547626	0	0.5648	0.344	0.632	0.4858	0	0	0	0	0	0	0	0	0	0	0	-0.304019446	0	4.46e-07	5.77e-09	0.000251502	Diet., Pest.	1	TRUE
DTXSID00415973	3082-64-2	(R)-(+)-1-Phenylpropylamine	NA	NA	NA	NA	NA	NA	NA	NA	NA	NA	NA	31.05547626	0	0.274	0.7216	0.3944	0.6118	0	0	0	0	0	0	0	0	0	0	0	-0.304019446	0	2.69e-06	1.13e-08	0.000302126	Cons., Ind.	1	TRUE
DTXSID0041640	67923-65-3	"Benzenesulfonic acid, 2,5-dichloro-4-[4,5-dihydro-3-methyl-4-[[4-[[(4-methylphenyl)sulfonyl]oxy]phenyl]azo]-5-oxo-1H-pyrazol-1-yl]-, sodium salt"	NA	NA	NA	NA	NA	NA	NA	NA	NA	NA	NA	31.05547626	0	0.3488	0.248	0.4524	0.6338	0	0	0	0	0	0	0	0	0	0	0	-0.304019446	0	1.74e-07	5.66e-09	6.95e-05	Industrial	1	TRUE
DTXSID0041642	15163-46-9	"Benzenesulfonic acid, 2-dodecyl-, sodium salt"	NA	NA	NA	NA	NA	NA	NA	NA	NA	NA	NA	31.05547626	0	0.4072	0.348	0.5358	0.72	0	0	0	0	0	0	0	0	0	0	0	-0.304019446	0	2.51e-07	7.3e-09	0.000196597	Pest., Ind.	1	TRUE
DTXSID0041644	19589-59-4	"Benzenesulfonic acid, 3-dodecyl-, sodium salt"	NA	NA	NA	NA	NA	NA	NA	NA	NA	NA	NA	31.05547626	0	0.3096	0.371	0.5566	0.676	0	0	0	0	0	0	0	0	0	0	0	-0.304019446	0	3.85e-07	5.25e-09	0.000121225	Pest., Ind.	1	TRUE
DTXSID0041646	6359-90-6	"C.I. Acid Yellow 34, monosodium salt"	NA	NA	NA	NA	NA	NA	NA	0.020502312	0.000247994	0.002033041	8.99e-05	31.05547626	0	0.3008	0.2558	0.5464	0.6226	0	0	0	0	0	0	0	-0.057238269	-0.063216105	-1.639968029	-0.655179	-0.304019446	0	4.58e-07	5.74e-09	0.000567822	Pest., Ind.	1	TRUE
DTXSID0041690	2655-19-8	Butacarb	NA	NA	NA	NA	NA	NA	NA	NA	NA	NA	NA	31.05547626	0	0.3478	0.3298	0.8902	0.0992	0	0	0	0	0	0	0	0	0	0	0	-0.304019446	0	3.79e-07	2.28e-08	0.000139137	Pesticide	1	TRUE
DTXSID0041692	10420-33-4	Dimethyl acetylsuccinate	NA	NA	NA	NA	NA	3.39e-07	NA	0.004902621	6.44e-05	0.031442651	0.000177475	31.05547626	0	0.648	0.7868	0.2846	0.8152	0	0	0	0	0	-1.699355487	0	-1.51348474	-0.813082062	0.906957121	-0.019480941	-0.304019446	0	0.000110424	1.08e-07	0.025247183	Diet., Cons., Ind.	1	TRUE
DTXSID0041694	43154-85-4	"Butanedioic acid, sulfo-, 1-[1-methyl-2-[(1-oxo-9-octadecenyl)amino]ethyl] ester, disodium salt"	0	NA	NA	NA	NA	NA	NA	NA	NA	NA	NA	31.05547626	0	0.3804	0.2728	0.6614	0.2828	-4	0	0	0	0	0	0	0	0	0	0	-0.304019446	0	1.55e-07	5.76e-09	1.07e-05	Pesticide	1	TRUE
DTXSID0041696	335-42-2	"Butanoyl fluoride, heptafluoro-"	NA	NA	NA	NA	NA	NA	NA	NA	NA	NA	NA	138884.312	0	0.2072	0.5314	0.043	0.9882	0	0	0	0	0	0	0	0	0	0	0	2.184263706	0	1.46e-07	3.36e-10	0.001637979	Cons., Ind.	1	TRUE
DTXSID0041698	34681-23-7	Butoxycarboxim	NA	NA	NA	NA	NA	9.34e-05	NA	0.053464371	0.000167134	0.114468726	0.000151336	31.05547626	0	0.3332	0.2918	0.7708	0.2476	0	0	0	0	0	-0.129651965	0	0.918307911	-0.282801044	2.108642478	-0.168420766	-0.304019446	0	3.68e-07	1.06e-08	0.000275142	Pesticide	1	TRUE
NA	NA	NA	NA	NA	NA	NA	NA	NA	NA	NA	NA	NA	NA	NA	NA	NA	NA	NA	NA	NA	NA	NA	NA	NA	NA	NA	NA	NA	NA	NA	NA	NA	NA	NA	NA	NA	NA	NA
DTXSID0041723	12217-48-0	C.I. Basic Red 14 chloride	NA	NA	NA	NA	NA	NA	NA	NA	NA	NA	NA	31.05547626	0	0.2124	0.388	0.1972	0.4644	0	0	0	0	0	0	0	0	0	0	0	-0.304019446	0	1.82e-07	4.46e-09	NA	Unknown	0	NA
DTXSID0041725	2503-73-3	"C.I. Direct Blue 78, tetrasodium salt"	NA	NA	NA	NA	NA	NA	NA	NA	NA	NA	NA	31.05547626	0	0.1892	0.2352	0.7226	0.404	0	0	0	0	0	0	0	0	0	0	0	-0.304019446	0	1.48e-07	9.51e-09	9.58e-05	Pesticide	1	TRUE
DTXSID0041727	6227-14-1	"C.I. Direct Violet 9, disodium salt"	NA	NA	NA	NA	NA	NA	NA	NA	NA	NA	NA	138884.312	0	0.2252	0.2854	0.4496	0.734	0	0	0	0	0	0	0	0	0	0	0	2.184263706	0	1.15e-06	6.21e-10	0.07570268	Industrial	1	TRUE
DTXSID0041729	3214-47-9	"C.I. Direct Yellow 50, tetrasodium salt"	NA	NA	NA	NA	NA	NA	NA	NA	NA	NA	NA	31.05547626	0	0.2862	0.2402	0.4642	0.553	0	0	0	0	0	0	0	0	0	0	0	-0.304019446	0	1.55e-07	4.31e-09	0.000109086	Industrial	1	TRUE
DTXSID0041771	2274-74-0	Chlorfensulphide	NA	NA	NA	NA	NA	NA	NA	NA	NA	NA	NA	31.05547626	0	0.1296	0.1358	0.6986	0.4542	0	0	0	0	0	0	0	0	0	0	0	-0.304019446	0	1.25e-07	5.96e-09	4.15e-05	Pesticide	1	TRUE
DTXSID0041773	3615-21-2	Chlorflurazole	NA	NA	NA	NA	NA	NA	NA	NA	NA	NA	NA	31.05547626	0	0.2544	0.2926	0.7912	0.2158	0	0	0	0	0	0	0	0	0	0	0	-0.304019446	0	1.8e-07	1.12e-08	0.000130313	Pesticide	1	TRUE
DTXSID0041775	1836-77-7	Chlornitrofen	NA	NA	NA	NA	NA	0.000166	NA	0.034477526	0.000290432	0.007296411	0.000212567	31.05547626	0	0	0	1	0	0	0	0	0	0	0.031015005	0	0.471787699	0.024685467	-0.451569148	0.14918165	-0.304019446	0	1.54e-07	5.99e-08	4.19e-07	Pesticide	1	TRUE
DTXSID0041777	3278-46-4	Chloropon	NA	NA	NA	NA	NA	NA	NA	NA	NA	NA	NA	31.05547626	0	0.263	0.4344	0.5666	0.581	0	0	0	0	0	0	0	0	0	0	0	-0.304019446	0	3.25e-07	5.87e-09	0.000121556	Pest., Ind.	1	TRUE
DTXSID0041779	115-78-6	Chlorphonium chloride	NA	NA	NA	NA	NA	NA	NA	NA	NA	NA	NA	31.05547626	0	0.308	0.3184	0.5384	0.5416	0	0	0	0	0	0	0	0	0	0	0	-0.304019446	0	2.06e-07	6.44e-09	0.000180212	Pest., Ind.	1	TRUE
DTXSID0041800	535-89-7	Crimidine	NA	NA	NA	NA	NA	NA	NA	NA	NA	NA	NA	31.05547626	0	0.2114	0.4968	0.4358	0.5652	0	0	0	0	0	0	0	0	0	0	0	-0.304019446	0	5.25e-07	6.58e-09	0.000155338	Industrial	1	TRUE
DTXSID0041802	814-91-5	Copper(II) oxalate	NA	NA	NA	NA	NA	NA	NA	NA	NA	NA	NA	31.05547626	0	0.3714	0.426	0.735	0.571	0	0	0	0	0	0	0	0	0	0	0	-0.304019446	0	7.6e-07	9.57e-09	0.000211226	Pest., Ind.	1	TRUE
DTXSID0041806	2636-26-2	Cyanophos	NA	NA	NA	NA	NA	NA	NA	NA	NA	NA	NA	31.05547626	0	0.2784	0.22	0.8614	0.2762	0	0	0	0	0	0	0	0	0	0	0	-0.304019446	0	1.69e-07	9.84e-09	0.000100148	Pesticide	1	TRUE
DTXSID0041808	34849-42-8	Cyclafuramid	NA	NA	NA	NA	NA	NA	NA	NA	NA	NA	NA	31.05547626	0	0.1994	0.3696	0.8858	0.0868	0	0	0	0	0	0	0	0	0	0	0	-0.304019446	0	2.71e-07	2.28e-08	0.000220544	Pesticide	1	TRUE
DTXSID0041850	2463-84-5	Dicapthon	NA	NA	NA	NA	NA	1.07e-05	NA	0.037919168	0.000221771	0.005877444	0.000101888	31.05547626	0	0.1944	0.1282	0.9478	0.121	0	0	0	0	0	-0.734956884	0	0.568631147	-0.125407225	-0.652691152	-0.538260803	-0.304019446	0	3.61e-07	4.23e-08	0.00029302	Pesticide	1	TRUE
DTXSID0041852	116-52-9	Dichloralurea	NA	NA	NA	NA	NA	0.000312	NA	0.02689198	0.000307237	0.030944536	0.000163583	31.05547626	0	0.2954	0.33	0.6582	0.2254	0	0	0	0	0	0.207304275	0	0.21888324	0.055987226	0.89210614	-0.09567525	-0.304019446	0	2.26e-07	8.92e-09	0.000119821	Pesticide	1	TRUE
DTXSID0041858	53404-31-2	Dichlorprop butoxyethyl ester	NA	NA	NA	NA	NA	NA	NA	NA	NA	NA	NA	31.05547626	0	0.4212	0.3208	0.9048	0.1958	0	0	0	0	0	0	0	0	0	0	0	-0.304019446	0	3.02e-07	1.62e-08	0.000323562	Pesticide	1	TRUE
DTXSID0041937	68155-33-9	"Alkylamines, C14-18, ethoxylated"	NA	NA	NA	NA	NA	NA	NA	NA	NA	NA	NA	31.05547626	0	0.439	0.6336	0.521	0.768	0	0	0	0	0	0	0	0	0	0	0	-0.304019446	0	2.74e-06	1.13e-08	0.000291196	Cons., Pest., Ind.	1	TRUE
DTXSID0041939	68439-49-6	"Alcohols, C16-18, ethoxylated"	NA	NA	NA	0.002607753	NA	NA	NA	NA	NA	NA	NA	138884.312	0	0.779	0.7012	0.4734	0.7714	0	0	0	-1.568381016	0	0	0	0	0	0	0	2.184263706	0	3.73e-05	2.96e-09	0.221952564	Diet., Cons., Ind.	1	TRUE
DTXSID00419799	179795-24-5	P1958_SIGMA	NA	NA	NA	NA	NA	NA	NA	NA	NA	NA	NA	31.05547626	0	0.1626	0.332	0.1852	0.036	0	0	0	0	0	0	0	0	0	0	0	-0.304019446	0	1.8e-07	4.27e-09	NA	Unknown	0	NA
DTXSID0041981	144-49-0	Fluoroacetic acid	NA	NA	NA	NA	NA	2.31e-07	NA	0.009820557	5.52e-05	0.113547253	0.000515088	31.05547626	0	0.4734	0.3454	0.8092	0.3542	0	0	0	0	0	-1.80651842	0	-0.806405729	-0.899276144	2.101125695	0.976560084	-0.304019446	0	6.43e-07	2.58e-09	0.001495201	Pesticide	1	TRUE
DTXSID0041983	77501-90-7	Fluoroglycofen-ethyl	NA	NA	NA	NA	NA	2.59e-05	NA	0.016916381	0.000240785	0.007876163	7.02e-05	31.05547626	0	0.301	0.2598	0.949	0.0642	0	0	0	0	0	-0.48799052	0	-0.25291714	-0.079632723	-0.380462997	-0.886543062	-0.304019446	0	4.17e-07	4.8e-08	0.000968071	Pesticide	1	TRUE
DTXSID0041985	6/1/4776	Fluorosalan	NA	NA	NA	NA	NA	4.54e-05	NA	0.019577352	0.00119858	0.016276836	0.00054603	31.05547626	0	0.2608	0.2846	0.822	0.198	0	0	0	0	0	-0.331186539	0	-0.104224636	0.81349014	0.294625141	1.03109279	-0.304019446	0	1.48e-07	2.18e-09	4.86e-05	Pesticide	1	TRUE
DTXSID0041987	61213-25-0	Flurochloridone	NA	NA	NA	NA	NA	NA	NA	NA	NA	NA	NA	31.05547626	0	0.294	0.3646	0.8624	0.1548	0	0	0	0	0	0	0	0	0	0	0	-0.304019446	0	3.43e-07	2.64e-08	0.000393725	Pesticide	1	TRUE
DTXSID0041989	944-21-8	Fonofos oxygen analog	NA	NA	NA	NA	NA	NA	NA	NA	NA	NA	NA	31.05547626	0	0.4562	0.2944	0.859	0.296	0	0	0	0	0	0	0	0	0	0	0	-0.304019446	0	2.95e-07	1.27e-08	0.000307443	Pesticide	1	TRUE
DTXSID0042030	431-86-7	"1,2-dichloro-1,1,3,3,3-pentafluoropropane"	NA	NA	NA	NA	NA	NA	NA	NA	NA	NA	NA	31.05547626	0	0.09	0.5454	0.1342	0.8658	0	0	0	0	0	0	0	0	0	0	0	-0.304019446	0	4.64e-07	4.3e-09	6.21e-05	Cons., Ind.	1	TRUE
DTXSID0042032	111512-56-2	"1,1-dichloro-1,2,3,3,3-pentafluoropropane"	NA	NA	NA	NA	NA	NA	NA	NA	NA	NA	NA	31.05547626	0	0.1048	0.5258	0.1608	0.8896	0	0	0	0	0	0	0	0	0	0	0	-0.304019446	0	8.13e-07	4.08e-09	8.46e-05	Cons., Ind.	1	TRUE
DTXSID0042034	13475-82-6	"2,2,4,6,6-Pentamethylheptane"	0	NA	0	NA	NA	1.45e-06	0.0669	0.008207056	9.72e-05	0.007105191	0.000206729	138884.312	0	0.3232	0.8682	0.2412	0.8924	-4	0	-5	0	0	-1.29333608	0.072212809	-0.989085428	-0.584699614	-0.476266974	0.123148638	2.184263706	0	8.62e-07	2.72e-11	0.104600056	Cons., Ind.	1	TRUE
DTXSID0042038	5870-93-9	Heptyl butanoate	NA	NA	NA	NA	NA	5.9e-07	NA	0.007325028	4.01e-05	0.009643978	0.000184048	31.05547626	0	0.9614	0.9624	0.2968	0.8976	0	0	0	0	0	-1.54454811	0	-1.104807421	-1.076602448	-0.192144905	0.014513391	-0.304019446	0	0.000472421	8.47e-07	0.046911363	Diet., Cons., Ind.	1	TRUE
DTXSID0042080	18854-01-8	Isoxathion	NA	NA	NA	NA	NA	2.76e-05	NA	0.034809081	0.000399633	0.005085479	0.000140168	31.05547626	0	0.3292	0.193	0.8496	0.2348	0	0	0	0	0	-0.470229934	0	0.481528743	0.202297616	-0.787292511	-0.240082733	-0.304019446	0	3.31e-07	1.4e-08	0.000395405	Pesticide	1	TRUE
DTXSID0042084	4849-32-5	Karbutilate	NA	NA	NA	NA	NA	1.84e-05	NA	0.042394313	0.000217781	0.003106331	0.000116821	31.05547626	0	0.3226	0.239	0.7592	0.1846	0	0	0	0	0	-0.583506327	0	0.682175234	-0.135509894	-1.245732552	-0.410405415	-0.304019446	0	6.44e-07	1.52e-08	0.000919391	Pesticide	1	TRUE
DTXSID0042086	59227-89-3	Laurocapram	NA	NA	NA	NA	NA	5.61e-05	NA	0.044961476	0.000215928	0.002954946	0.000109944	31.05547626	0	0.4708	0.541	0.8228	0.2772	0	0	0	0	0	-0.272064386	0	0.742013981	-0.140265118	-1.292197046	-0.467120907	-0.304019446	0	6.97e-06	4.87e-08	0.005010265	Cons., Pest.	1	TRUE
DTXSID0042088	151-41-7	Lauryl sulfate	NA	NA	NA	NA	NA	NA	NA	NA	NA	NA	NA	31.05547626	0	0.7458	0.474	0.6774	0.6478	0	0	0	0	0	0	0	0	0	0	0	-0.304019446	0	2.29e-06	1.39e-08	0.000269893	Diet., Pest., Ind.	1	TRUE
DTXSID00420901	651032-78-9	"(2R)-2-[(2R)-2-sulfanyl-2,3-dihydro-1,3-benzothiazol-5-yl]butanedioic acid"	NA	NA	NA	NA	NA	NA	NA	NA	NA	NA	NA	31.05547626	0	0.215	0.3264	0.3412	0.355	0	0	0	0	0	0	0	0	0	0	0	-0.304019446	0	1.68e-07	4.42e-09	NA	Unknown	0	NA
DTXSID0042111	19480-43-4	MCPA-butotyl	NA	NA	NA	NA	NA	NA	NA	NA	NA	NA	NA	31.05547626	0	0.4266	0.4404	0.7132	0.3486	0	0	0	0	0	0	0	0	0	0	0	-0.304019446	0	7.73e-07	1.29e-08	0.000306316	Pesticide	1	TRUE
DTXSID0042113	1713-11-7	MCPA-isobutyl	NA	NA	NA	NA	NA	NA	NA	NA	NA	NA	NA	31.05547626	0	0.4466	0.5344	0.7898	0.3422	0	0	0	0	0	0	0	0	0	0	0	-0.304019446	0	2.18e-06	1.48e-08	0.000357836	Cons., Pest.	1	TRUE
DTXSID0042115	25319-90-8	MCPA-thioethyl	NA	NA	NA	NA	NA	NA	NA	NA	NA	NA	NA	31.05547626	0	0.3342	0.4202	0.7818	0.3278	0	0	0	0	0	0	0	0	0	0	0	-0.304019446	0	4.72e-07	1.33e-08	0.000199456	Pesticide	1	TRUE
DTXSID0042117	2595-54-2	Mecarbam	NA	NA	NA	NA	NA	3.18e-05	NA	0.013487287	0.000143984	0.013088409	9.25e-05	31.05547626	0	0.2328	0.1298	0.9726	0.0584	0	0	0	0	0	-0.430656468	0	-0.48348611	-0.365769483	0.091870595	-0.629106469	-0.304019446	0	1.76e-07	4.04e-08	0.000192924	Pesticide	1	TRUE
DTXSID0042119	3996-59-6	Medinoterb	NA	NA	NA	NA	NA	NA	NA	NA	NA	NA	NA	31.05547626	0	0.4048	0.5078	0.6796	0.3836	0	0	0	0	0	0	0	0	0	0	0	-0.304019446	0	9.45e-07	7.81e-09	0.000392679	Cons., Pest.	1	TRUE
DTXSID0042161	1079-33-0	Mobam	NA	NA	NA	NA	NA	NA	NA	NA	NA	NA	NA	31.05547626	0	0.1996	0.45	0.9332	0.0796	0	0	0	0	0	0	0	0	0	0	0	-0.304019446	0	3.77e-07	2.64e-08	0.000207938	Pesticide	1	TRUE
DTXSID0042163	7287-36-7	Monalide	NA	NA	NA	NA	NA	NA	NA	NA	NA	NA	NA	31.05547626	0	0.1986	0.2986	0.9368	0.0734	0	0	0	0	0	0	0	0	0	0	0	-0.304019446	0	1.65e-07	3.09e-08	0.000142665	Pesticide	1	TRUE
DTXSID0042165	919-44-8	(Z)-Monocrotophos	NA	NA	NA	NA	NA	NA	NA	NA	NA	NA	NA	31.05547626	0	0.2968	0.2242	0.7814	0.3532	0	0	0	0	0	0	0	0	0	0	0	-0.304019446	0	1.79e-07	8.1e-09	0.000105917	Pesticide	1	TRUE
[truncated: 44,219 more rows]
