# Supplementary material for: Estimating provisional margins of exposure for data-poor chemicals using high-throughput computational methods
Source: Front Pharmacol. 2022 Oct 7;13:980747. doi: 10.3389/fphar.2022.980747 (PMC9586287; doi:10.3389/fphar.2022.980747)
Supplement: Supplementary file 1 [file DataSheet1.ZIP › Supplemental_Files_full_submitted/Exposure_Case_Study/seem3db_sub.csv]

dsstox_substance_id	CAS	Substance_Name	Pred.SHEDS.Direct	Pred.SHEDS.Indirect	Pred.FINE	Pred.Food.Contact	Pred.REDS	Pred.RAIDAR	Pred.RAIDAR.ICE	Pred.USETox.Pest	Pred.USETox.Indust	Pred.USETox.Res	Pred.USETox.Diet	Pred.Production.Volume	Pred.Stockholm	delta.Diet.pred	delta.Res.pred	delta.Pest.pred	delta.Indust.pred	Pred.SHEDS.Direct.log.scale	Pred.SHEDS.Indirect.log.scale	Pred.FINE.log.scale	Pred.Food.Contact.log.scale	Pred.REDS.log.scale	Pred.RAIDAR.log.scale	Pred.RAIDAR.ICE.log.scale	Pred.USETox.Pest.log.scale	Pred.USETox.Indust.log.scale	Pred.USETox.Res.log.scale	Pred.USETox.Diet.log.scale	Pred.Production.Volume.log.scale	Pred.Stockholm.log.scale	seem3	seem3.l95	seem3.u95	Pathway	AD	Rank
DTXSID8022325	2971-36-0	"2,2-Bis(4-hydroxyphenyl)-1,1,1-trichloroethane"	NA	NA	NA	NA	NA	5.78e-05	NA	0.035028933	0.00036839	0.021992648	0.000155411	31.05547626	0	0.3974	0.2748	0.8422	0.1718	0	0	0	0	0	-0.263724246	0	0.487936953	0.156999281	0.574522484	-0.143585538	-0.304019446	0	4.74e-07	1.51e-08	0.000454265	Pesticide	1	TRUE
DTXSID0020442	94-75-7	"2,4-Dichlorophenoxyacetic acid"	0	NA	0.000211	NA	0.13	0.057	NA	0.02067267	0.000142454	0.007314388	0.000158454	138884.312	0	0	1	1	0	-4	0	-1.656707918	0	0.67816282	1.662228918	0	-0.048816072	-0.371710891	-0.449280532	-0.125454535	2.184263706	0	1.87e-06	1.46e-08	0.000143292	Cons., Pest.	1	TRUE
DTXSID7024035	94-82-6	"2,4-DB"	0	NA	NA	NA	NA	8.84e-06	NA	0.049346227	0.00026684	0.007406047	0.000157215	31.05547626	0	0.6702	0.4242	0.9542	0.0616	-4	0	0	0	0	-0.788305259	0	0.836726381	-0.02245755	-0.437698867	-0.132792563	-0.304019446	0	1.31e-06	4.5e-08	0.000129297	Diet., Pest.	1	TRUE
DTXSID2021151	90-43-7	2-Phenylphenol	5.26e-07	5.95e-06	0.0707	NA	0.289	1.18e-05	0.139	0.077734174	6.49e-05	0.019269978	0.000197879	31.05547626	0	1	1	1	0	-2.171399487	-0.49324929	0.09753541	0	1.04289489	-0.707618525	0.310674793	1.299252508	-0.809246914	0.451613921	0.082249129	-0.304019446	0	1.86e-05	3.54e-07	0.000903766	Diet., Cons., Pest.	1	TRUE
DTXSID0037495	1007-28-9	Deisopropylatrazine	NA	NA	NA	NA	NA	8.82e-06	NA	0.073925814	0.00026344	0.034106231	0.000213737	31.05547626	0	0.3738	0.4466	0.8498	0.2342	0	0	0	0	0	-0.788938043	0	1.24812506	-0.029593497	0.982579828	0.154311711	-0.304019446	0	4.79e-06	6.19e-08	0.001271373	Pesticide	1	TRUE
DTXSID8023846	30560-19-1	Acephate	0	3.73e-06	0.0262	NA	NA	0.00196	0.641	0.032865831	0.000125783	0.04018522	0.000189361	62.11095252	0	0	1	1	0	-4	-0.693325564	-0.201967588	0	0	0.72070884	0.809122572	0.423061039	-0.440971449	1.135117446	0.04111676	-0.098829804	0	1.9e-07	3.95e-09	1.11e-05	Cons., Pest.	1	TRUE
DTXSID0034300	135410-20-7	Acetamiprid	NA	NA	NA	NA	0.033	1.62e-06	NA	0.029844593	0.000118997	0.068993606	0.000152794	31.05547626	0	0.3488	0.1296	0.8938	0.1602	0	0	0	0	0.052224236	-1.262363959	0	0.324913966	-0.471833766	1.637795385	-0.159458509	-0.304019446	0	5.99e-07	4.58e-08	0.00023877	Pesticide	1	TRUE
DTXSID8023848	34256-82-1	Acetochlor	0	NA	NA	NA	0.02	2.5e-05	NA	0.010686074	4.23e-05	0.007374894	0.000116858	31.05547626	0	0	0	1	0	-4	0	0	0	-0.176403355	-0.497871179	0	-0.720438055	-1.047510773	-0.441619053	-0.410111428	-0.304019446	0	9.73e-08	3.35e-08	2.79e-07	Pesticide	1	TRUE
DTXSID0020022	50594-66-6	Acifluorfen	NA	NA	NA	NA	0.005	0.00691	NA	0.028840125	0.00086632	0.018766792	0.000396362	31.05547626	0	0.1906	0.2348	0.9778	0.0146	0	0	0	0	-0.809312262	1.072727059	0	0.290068271	0.632839513	0.42700673	0.731631903	-0.304019446	0	9.86e-08	4.97e-09	3.1e-05	Pesticide	1	TRUE
DTXSID1022265	15972-60-8	Alachlor	0	NA	NA	NA	0.16	2.5e-05	NA	0.043810057	3.52e-05	0.007303846	0.00011536	31.05547626	0	0	0	1	0	-4	0	0	0	0.772960005	-0.497871179	0	0.715609369	-1.150393848	-0.450621958	-0.422168823	-0.304019446	0	2.7e-07	6.6e-08	1.37e-06	Pesticide	1	TRUE
DTXSID0039223	116-06-3	Aldicarb	NA	NA	NA	NA	NA	3.72e-06	NA	0.035987133	0.000118384	0.057946396	0.000181208	31.05547626	0	0.7204	0.3654	0.8898	0.1376	0	0	0	0	0	-1.03012108	0	0.51540459	-0.474708251	1.475514803	-2.26e-05	-0.304019446	0	3.03e-06	2.92e-08	0.002393169	Diet., Pest.	1	TRUE
DTXSID1023869	834-12-8	Ametryn	NA	NA	NA	NA	5e-05	1.76e-05	NA	0.056485998	0.000212033	0.005956198	0.000164644	31.05547626	0	0.2358	0.5052	0.9366	0.0944	0	0	0	0	-2.91179014	-0.595924992	0	0.974264242	-0.15039257	-0.640312545	-0.089633762	-0.304019446	0	2.23e-06	5.76e-09	0.001432496	Cons., Pest.	1	TRUE
DTXSID5023871	33089-61-1	Amitraz	NA	NA	NA	NA	0.011	2.47e-05	NA	0.017366599	0.000135675	0.007255608	0.00011685	31.05547626	0	0.463	0.3714	0.7518	0.2414	0	0	0	0	-0.449344206	-0.501243944	0	-0.226183096	-0.398844677	-0.456784422	-0.410174805	-0.304019446	0	1.24e-06	1.61e-08	0.000977199	Pesticide	1	TRUE
DTXSID9020089	101-05-3	Anilazine	NA	NA	NA	NA	NA	7.48e-05	NA	0.042606	0.000738656	0.015625492	0.000416497	31.05547626	0	0.2202	0.2404	0.8516	0.1068	0	0	0	0	0	-0.191693507	0	0.68724478	0.544126777	0.256644617	0.777951662	-0.304019446	0	2.28e-07	6.12e-09	7.35e-05	Pesticide	1	TRUE
DTXSID9020112	1912-24-9	Atrazine	0	4.5e-06	0.00116	NA	NA	7.77e-06	0.00641	0.059577772	0.00020857	0.010221589	0.000169807	31.05547626	0	0	1	1	0	-4	-0.61291975	-1.142498981	0	0	-0.824349169	-0.692580713	1.028502985	-0.159557701	-0.138048353	-0.06077125	-0.304019446	0	1.08e-06	5.7e-08	4.1e-05	Cons., Pest.	1	TRUE
DTXSID3020122	86-50-0	Azinphos-methyl	NA	NA	NA	NA	0.13	3.41e-05	NA	0.016859747	0.000153704	0.025996413	0.000106428	31.05547626	0	0	0	1	0	0	0	0	0	0.67816282	-0.411147479	0	-0.256330335	-0.329415931	0.730065089	-0.497504121	-0.304019446	0	1.4e-07	3.7e-08	5.57e-07	Pesticide	1	TRUE
DTXSID0032520	131860-33-8	Azoxystrobin	NA	NA	NA	NA	0.12	3.26e-05	NA	0.010244258	0.000164166	0.011352349	9.41e-05	31.05547626	0	0.2054	0.1318	0.8272	0.119	0	0	0	0	0.64161954	-0.423715143	0	-0.763414042	-0.292773297	-0.040470485	-0.612366778	-0.304019446	0	1.62e-07	1.1e-08	0.000204664	Pesticide	1	TRUE
DTXSID9032327	22781-23-3	Bendiocarb	NA	NA	NA	NA	NA	2.07e-05	NA	0.029800156	0.00012053	0.069978726	0.000150807	31.05547626	0	0.1832	0.3454	0.9258	0.0766	0	0	0	0	0	-0.550600814	0	0.323397358	-0.46470743	1.650980401	-0.171696845	-0.304019446	0	3.55e-07	4.78e-08	0.000562461	Pesticide	1	TRUE
DTXSID3023899	1861-40-1	Benfluralin	NA	NA	NA	NA	0.005	1.44e-05	NA	0.032340829	0.00055445	0.002147049	0.000269632	31.05547626	0	0.6666	0.4678	0.9466	0.0516	0	0	0	0	-0.809312262	-0.651987158	0	0.406671212	0.384500806	-1.589225714	0.371481368	-0.304019446	0	1.12e-06	1.72e-08	0.000668279	Diet., Pest.	1	TRUE
DTXSID7024164	83055-99-6	Bensulfuron-methyl	NA	NA	NA	NA	0.005	2.99e-05	NA	0.019698222	0.000133754	0.215065813	7.03e-05	31.05547626	0	0.2596	0.0958	0.936	0.0344	0	0	0	0	-0.809312262	-0.447868086	0	-0.097960047	-0.406777575	2.695139222	-0.885543395	-0.304019446	0	1.96e-07	2.69e-08	0.000202651	Pesticide	1	TRUE
DTXSID9032329	741-58-2	Bensulide	NA	NA	NA	NA	0.005	4.09e-05	NA	0.02211386	0.000339626	0.007860091	0.000103354	31.05547626	0	0.7152	0.2268	0.9226	0.1424	0	0	0	0	-0.809312262	-0.360348164	0	0.019776097	0.111759734	-0.382362685	-0.524905839	-0.304019446	0	2.11e-06	4.77e-08	0.001034178	Diet., Pest.	1	TRUE
DTXSID0023901	25057-89-0	Bentazone	NA	NA	NA	NA	0.46	3.93e-05	NA	0.050447429	0.000170968	0.076581494	0.000140418	31.05547626	0	0.648	0.2598	0.8782	0.0778	0	0	0	0	1.255097971	-0.371496734	0	0.859189883	-0.27018003	1.734832976	-0.238416181	-0.304019446	0	2.21e-06	3.27e-08	0.002426649	Diet., Pest.	1	TRUE
DTXSID5032525	149877-41-8	Bifenazate	NA	NA	NA	NA	NA	1.74e-05	NA	0.037675327	0.000451147	0.018612105	0.000155423	31.05547626	0	0.27	0.2212	0.8118	0.1264	0	0	0	0	0	-0.599117872	0	0.562064943	0.269766964	0.419309353	-0.143511486	-0.304019446	0	3.93e-07	1.41e-08	0.000229391	Pesticide	1	TRUE
DTXSID9020160	82657-04-3	Bifenthrin	0	1.18e-06	0.0337	NA	0.12	6e-05	0.000117	0.008677118	0.000566719	0.001923794	0.000128066	31.05547626	0	0.2992	0.3636	0.7902	0.1432	-4	-1.186419635	-0.126015674	0	0.64161954	-0.253288012	-1.998065566	-0.932398492	0.396680804	-1.691334963	-0.32449481	-0.304019446	0	1.61e-07	7.44e-09	2.97e-05	Pesticide	1	TRUE
DTXSID7020182	80-05-7	Bisphenol A	0	7.15e-05	9.46e-06	0.017664784	NA	3.77	NA	0.056239582	0.000137219	0.043945973	0.000149792	2777686.24	0	1	1	0	0	-4	0.571994841	-2.593451752	-0.343149347	0	2.833302816	0	0.969814426	-0.392546518	1.218316753	-0.178009462	3.071078586	0	5.5e-05	1.92e-07	0.020435666	Diet., Cons.	1	TRUE
DTXSID6034392	188425-85-6	Boscalid	NA	NA	NA	NA	NA	2.95e-05	NA	0.017879627	0.000192822	0.016140613	0.000115239	31.05547626	0	0.1616	0.1584	0.8242	0.062	0	0	0	0	0	-0.451630755	0	-0.196551511	-0.203244255	0.286809131	-0.423147855	-0.304019446	0	1.89e-07	1.87e-08	0.000125992	Pesticide	1	TRUE
DTXSID4022020	314-40-9	Bromacil	NA	NA	NA	NA	0.005	3.76e-05	NA	0.045274739	4.8e-05	0.007283857	0.000119179	31.05547626	0	0.1236	0.3292	0.8886	0.1002	0	0	0	0	-0.809312262	-0.383850781	0	0.749080829	-0.976765396	-0.453170624	-0.391725417	-0.304019446	0	4.8e-07	1.95e-08	0.000306029	Pesticide	1	TRUE
DTXSID3022162	1689-84-5	Bromoxynil	NA	NA	NA	NA	0.005	1.18e-05	NA	0.011010422	7.34e-05	0.007117097	0.000114578	31.05547626	0	0.2464	0.313	0.9386	0.0832	0	0	0	0	-0.809312262	-0.707618525	0	-0.690004712	-0.74034398	-0.474709915	-0.428524191	-0.304019446	0	2.87e-07	1.63e-08	0.000494206	Pesticide	1	TRUE
DTXSID8034401	69327-76-0	Buprofezin	NA	NA	NA	NA	0.45	3.07e-05	NA	0.021140549	0.000147444	0.016831966	0.000138033	31.05547626	0	0.2804	0.32	0.9018	0.121	0	0	0	0	1.245063561	-0.440491447	0	-0.0260371	-0.352555051	0.325814348	-0.254429266	-0.304019446	0	6.68e-07	1.68e-08	0.000354473	Pesticide	1	TRUE
DTXSID3034402	23184-66-9	Butachlor	NA	NA	NA	NA	NA	2.77e-05	NA	0.035532308	8.81e-05	0.008190585	0.000102832	31.05547626	0	0.1944	0.1652	0.9458	0.0522	0	0	0	0	0	-0.469219539	0	0.502459008	-0.638842006	-0.344058726	-0.529636635	-0.304019446	0	3.18e-07	4.19e-08	0.000316727	Pesticide	1	TRUE
DTXSID3032337	33629-47-9	Butralin	NA	NA	NA	NA	NA	2.72e-05	NA	0.039479131	0.00036855	0.023837835	0.000154167	31.05547626	0	0.3646	0.4836	0.8502	0.1552	0	0	0	0	0	-0.474308459	0	0.609664545	0.157240314	0.649448577	-0.15109793	-0.304019446	0	4.32e-06	1.94e-08	0.000944555	Pesticide	1	TRUE
DTXSID7023936	2008-41-5	Butylate	NA	NA	NA	NA	0.001	2.12e-06	NA	0.047192926	0.00010313	0.019393126	0.00015419	31.05547626	0	0.643	0.6508	0.8238	0.243	0	0	0	0	-1.544096748	-1.187215175	0	0.791314534	-0.551469031	0.457538323	-0.150959384	-0.304019446	0	2.72e-05	5.88e-08	0.017341692	Diet., Cons., Pest.	1	TRUE
DTXSID9020247	63-25-2	Carbaryl	0	3.11e-05	0.0834	NA	NA	1.89e-05	0.331	0.028039022	3.86e-05	0.007530393	0.000161981	31.05547626	0	0	1	1	0	-4	0.215319271	0.147378671	0	0	-0.57601596	0.593605599	0.261396137	-1.098906124	-0.422213992	-0.104879555	-0.304019446	0	4.28e-07	9.42e-09	3.71e-05	Cons., Pest.	1	TRUE
DTXSID0023951	5234-68-4	Carboxin	NA	NA	NA	NA	0.15	3.47e-05	NA	0.052558356	8.15e-05	0.009397546	0.000134248	31.05547626	0	0.3062	0.3262	0.8498	0.1348	0	0	0	0	0.743495119	-0.406274554	0	0.900912171	-0.682653504	-0.216217971	-0.28042446	-0.304019446	0	1.1e-06	2.38e-08	0.000552284	Pesticide	1	TRUE
DTXSID2032344	54593-83-8	Chlorethoxyfos	NA	NA	NA	NA	5e-04	7.65e-05	NA	0.030999803	0.000989043	0.012094769	0.000142536	31.05547626	0	0	0	1	0	0	0	0	0	-1.860551201	-0.185415176	0	0.363567431	0.706562078	0.018443482	-0.224425169	-0.304019446	0	1.27e-07	1.01e-08	1.82e-06	Pesticide	1	TRUE
DTXSID3034872	1698-60-8	Chloridazon	NA	NA	NA	NA	0.125	4.01e-05	NA	0.055961221	9.09e-05	0.01158863	0.000151137	31.05547626	0	0.666	0.179	0.843	0.1384	0	0	0	0	0.66025671	-0.365866841	0	0.964764218	-0.621429108	-0.021312692	-0.169650019	-0.304019446	0	1.47e-06	2.9e-08	0.00152383	Diet., Pest.	1	TRUE
DTXSID2024793	2675-77-6	Chloroneb	NA	NA	NA	NA	0.22	5.47e-07	NA	0.055381251	5.37e-05	0.0071107	0.000158541	31.05547626	0	0.5926	0.4698	0.8392	0.232	0	0	0	0	0.918349187	-1.565689381	0	0.954160839	-0.914968723	-0.475546226	-0.124944046	-0.304019446	0	2.36e-05	5.75e-08	0.047598042	Diet., Pest.	1	TRUE
DTXSID7020764	101-21-3	Chlorpropham	NA	NA	NA	NA	0.04	1.46e-05	NA	0.060525712	0.000197122	0.044642834	0.000166801	31.05547626	0	0.241	0.4386	0.9724	0.0702	0	0	0	0	0.140051098	-0.648133663	0	1.044569805	-0.190971474	1.232948265	-0.077465895	-0.304019446	0	4.12e-06	9.29e-08	0.000690755	Pesticide	1	TRUE
DTXSID6032352	5598-13-0	Chlorpyrifos-methyl	NA	NA	NA	NA	NA	3.1e-05	NA	0.013707857	0.000522782	0.022161538	0.000188012	31.05547626	0	0	0	1	0	0	0	0	0	0	-0.437774661	0	-0.466975664	0.35177385	0.581636999	0.034436445	-0.304019446	0	1.16e-07	4.27e-08	3.12e-07	Pesticide	1	TRUE
DTXSID3034456	87818-31-3	Cinmethylin	NA	NA	NA	NA	NA	NA	NA	NA	NA	NA	NA	31.05547626	0	0.4948	0.6858	0.7988	0.2244	0	0	0	0	0	0	0	0	0	0	0	-0.304019446	0	6.27e-06	4.52e-08	0.000832655	Cons., Pest.	1	TRUE
DTXSID9023881	74115-24-5	Clofentezine	NA	NA	NA	NA	0.001	2.96e-05	NA	0.038398908	0.000239631	0.020544963	0.000120406	31.05547626	0	0.1954	0.1362	0.8506	0.136	0	0	0	0	-1.544096748	-0.450685326	0	0.581427317	-0.082305516	0.51119658	-0.382151527	-0.304019446	0	3.06e-07	1.28e-08	8.86e-05	Pesticide	1	TRUE
DTXSID1032355	81777-89-1	Clomazone	NA	NA	NA	NA	0.005	1.43e-06	NA	0.051433593	6.98e-05	0.008048802	0.000135185	31.05547626	0	0.2748	0.3702	0.9288	0.1138	0	0	0	0	-0.809312262	-1.297216337	0	0.878894359	-0.768901283	-0.360298445	-0.273923025	-0.304019446	0	2.01e-06	4.78e-08	0.0020222	Pesticide	1	TRUE
DTXSID9034232	101-10-0	Cloprop	NA	NA	NA	NA	NA	NA	NA	NA	NA	NA	NA	31.05547626	0	0.3264	0.4898	0.9368	0.1094	0	0	0	0	0	0	0	0	0	0	0	-0.304019446	0	1.87e-06	4.34e-08	0.000371961	Pesticide	1	TRUE
DTXSID2034465	210880-92-5	Clothianidin	NA	NA	NA	NA	0.05	2.79e-05	NA	0.031024295	0.000141555	0.057168749	0.000132531	31.05547626	0	0.2824	0.2344	0.8956	0.0868	0	0	0	0	0.241926678	-0.467209646	0	0.364371226	-0.375236584	1.462949619	-0.292457925	-0.304019446	0	3.52e-07	1.91e-08	0.000307308	Pesticide	1	TRUE
DTXSID2020347	56-72-4	Coumaphos	NA	NA	NA	NA	0.043	3.18e-05	NA	0.026666785	0.000447585	0.017040381	0.000130183	31.05547626	0	0	0	1	0	0	0	0	0	0.173068899	-0.430656468	0	0.210324187	0.265356526	0.337258972	-0.309164997	-0.304019446	0	1.82e-07	6.64e-08	5.5e-07	Pesticide	1	TRUE
DTXSID1023990	21725-46-2	Cyanazine	NA	NA	NA	NA	NA	2.9e-05	NA	0.020746292	0.000246016	0.010609875	0.000217975	31.05547626	0	0.1894	0.4136	0.9298	0.0918	0	0	0	0	0	-0.456406495	0	-0.04519777	-0.0676716	-0.103375127	0.172669842	-0.304019446	0	3.04e-07	3.01e-08	0.000188679	Pesticide	1	TRUE
DTXSID5032600	113136-77-9	Cyclanilide	NA	NA	NA	NA	0.21	1.83e-05	NA	0.042324078	0.000113046	0.009529084	0.000107575	31.05547626	0	0.227	0.3454	0.8962	0.0444	0	0	0	0	0.8971106	-0.585028804	0	0.680487628	-0.500383112	-0.203291033	-0.487483344	-0.304019446	0	1.22e-06	3.61e-08	0.001210663	Pesticide	1	TRUE
DTXSID6032356	1134-23-2	Cycloate	NA	NA	NA	NA	0.024	1.77e-06	NA	0.060401989	0.000207002	0.04467751	0.000164614	31.05547626	0	0.4788	0.634	0.8186	0.2244	0	0	0	0	-0.093164946	-1.237624446	0	1.042487141	-0.163755522	1.233670351	-0.089805954	-0.304019446	0	1.72e-05	5.22e-08	0.011262207	Cons., Pest.	1	TRUE
DTXSID0032601	94361-06-5	Cyproconazole	NA	NA	NA	NA	NA	2.88e-05	NA	0.022390388	0.000216413	0.058059882	0.000125537	31.05547626	0	0.242	0.2736	0.9404	0.0246	0	0	0	0	0	-0.458339886	0	0.032424586	-0.139015238	1.477334403	-0.343139916	-0.304019446	0	2.83e-07	3.9e-08	0.000266149	Pesticide	1	TRUE
DTXSID1032359	121552-61-2	Cyprodinil	NA	NA	NA	NA	0.43	2.72e-05	NA	0.029560595	0.000135282	0.022817892	0.000175927	31.05547626	0	0.645	0.3562	0.8968	0.0964	0	0	0	0	1.224307838	-0.474308459	0	0.315182226	-0.400458822	0.608780613	-0.027670062	-0.304019446	0	1.94e-06	2.41e-08	0.001342698	Diet., Pest.	1	TRUE
DTXSID6023999	66215-27-8	Cyromazine	NA	NA	NA	NA	0.5	0.000273	NA	0.079244124	0.000178155	0.128075472	0.000224117	31.05547626	0	0.3242	0.4736	0.7752	0.219	0	0	0	0	1.293165617	0.169999082	0	1.318833377	-0.247266155	2.213098151	0.198642242	-0.304019446	0	1.42e-06	9.77e-09	0.000615403	Pesticide	1	TRUE
DTXSID8035180	584-79-2	Allethrin	0	1.7e-06	NA	NA	NA	NA	NA	NA	NA	NA	NA	31.05547626	0	0.2564	0.3204	0.9582	0.0496	-4	-1.029988644	0	0	0	0	0	0	0	0	0	-0.304019446	0	1.62e-07	1.2e-08	1.35e-05	Pesticide	1	TRUE
DTXSID7024902	533-74-4	Dazomet	NA	NA	NA	0.025632193	NA	4.58e-07	NA	0.076711318	0.000148811	0.10086657	0.000211736	31.05547626	0	0.7326	0.4206	0.8098	0.2406	0	0	0	-0.104725747	0	-1.615300502	0	1.285770913	-0.347417236	1.990994739	0.145521831	-0.304019446	0	6.72e-06	2.65e-08	0.009977857	Diet., Pest.	1	TRUE
DTXSID9020407	333-41-5	Diazinon	0	3.26e-05	0.0562	NA	0.14	2.62e-05	0.107	0.010676649	0.000152018	0.004033477	0.000113117	31.05547626	0	0	1	1	0	-4	0.235500919	0.028284351	0	0.711996612	-0.484773126	0.225354753	-0.721336113	-0.335552636	-1.00282941	-0.440520908	-0.304019446	0	3.32e-07	6.32e-09	2.88e-05	Cons., Pest.	1	TRUE
DTXSID5037523	962-58-3	Diazoxon	NA	NA	NA	NA	NA	2.37e-05	NA	0.039645223	0.000160858	0.012198215	0.000106071	31.05547626	0	0.2778	0.345	0.8668	0.1236	0	0	0	0	0	-0.512789966	0	0.61393755	-0.304099616	0.026363823	-0.500646392	-0.304019446	0	6.21e-07	1.3e-08	0.000729074	Pesticide	1	TRUE
DTXSID4024018	1918-00-9	Dicamba	0	0	0.0192	NA	0.027	1.28e-05	0.00881	0.031469017	0.000107205	0.007191638	0.000153775	31.05547626	0	0.5146	0.4804	0.9398	0.1584	-4	-4	-0.295753772	0	-0.039391423	-0.684892671	-0.588874676	0.378857546	-0.529904419	-0.465020316	-0.153473998	-0.304019446	0	5.44e-07	1.87e-08	7.21e-05	Diet., Pest.	1	TRUE
DTXSID5032365	1194-65-6	Dichlobenil	0	NA	1.06	NA	0.1	6.53e-07	1.55e-05	0.065940686	2.91e-05	0.007194802	0.000199604	31.05547626	0	0.2594	0.3564	0.7712	0.37	-4	0	0.914438017	0	0.558381131	-1.516204339	-2.657203806	1.131783083	-1.254852619	-0.464611185	0.090365034	-0.304019446	0	2.62e-06	1.13e-08	0.004130519	Pesticide	1	TRUE
DTXSID2020426	99-30-9	Dicloran	NA	NA	0	NA	0.075	0.000211	NA	0.067579468	0.000110322	0.011096577	0.00017199	277.768624	0	0.0858	0.4848	0.8426	0.211	0	0	-5	0	0.427040666	0.098028533	0	1.156768814	-0.513954783	-0.061663261	-0.048829638	0.344577636	0	1.93e-06	1.78e-08	0.00137018	Pesticide	1	TRUE
DTXSID0020440	120-36-5	Dichlorprop	0	NA	0.000242	NA	0.005	1.81e-05	NA	0.052143507	9.43e-05	0.007168419	0.00014178	31.05547626	0	0.1568	0.4616	0.9846	0.018	-4	0	-1.615349682	0	-0.809312262	-0.588098879	0	0.892846623	-0.601341701	-0.468027663	-0.229392329	-0.304019446	0	4.38e-07	4.18e-08	4.75e-05	Pesticide	1	TRUE
DTXSID0032605	51338-27-3	Diclofop-methyl	NA	NA	NA	NA	0.005	2.88e-05	NA	0.005889553	0.00010476	0.007243332	8.77e-05	31.05547626	0	0.6776	0.141	0.9878	0.0286	0	0	0	0	-0.809312262	-0.458339886	0	-1.32680857	-0.542741894	-0.458359239	-0.678501837	-0.304019446	0	1.21e-06	1.96e-08	0.000505059	Diet., Pest.	1	TRUE
DTXSID4034528	145701-21-9	Diclosulam	NA	NA	NA	NA	0.01	4.58e-05	NA	0.020131983	0.000579809	0.047100202	0.000296302	31.05547626	0	0.6	0.1288	0.9188	0.0366	0	0	0	0	-0.492857808	-0.328735875	0	-0.075790799	0.409387318	1.282780827	0.459650424	-0.304019446	0	1.49e-07	3.97e-09	4.91e-05	Diet., Pest.	1	TRUE
DTXSID4020450	115-32-2	Dicofol	NA	NA	NA	NA	0.19	0.00161	NA	0.01152021	0.008013828	0.004802043	0.003444794	31.05547626	0	0.2112	0.2382	0.8892	0.1298	0	0	0	0	0.851417771	0.665753107	0	-0.643938115	1.870792764	-0.840625918	2.752950489	-0.304019446	0	5.13e-08	1.55e-12	2.93e-05	Pesticide	1	TRUE
DTXSID9023914	141-66-2	Dicrotophos	NA	NA	NA	NA	5e-04	3.07e-05	NA	NA	NA	NA	NA	31.05547626	0	0	0	1	0	0	0	0	0	-1.860551201	-0.440491447	0	0	0	0	0	-0.304019446	0	1.1e-07	8.29e-09	1.72e-06	Pesticide	1	TRUE
DTXSID5020607	117-81-7	Di(2-ethylhexyl) phthalate	NA	NA	0	0.195187451	NA	0.654	NA	0.025200438	0.00020565	0.001287209	4.57e-05	196412.0776	0	1	1	0	1	0	0	-5	1.195455781	0	2.343917047	0	0.152759614	-0.167401842	-2.065029683	-1.28710595	2.286858527	0	0.002717597	1.36e-05	0.454648243	Diet., Cons., Ind.	1	TRUE
DTXSID2021995	134-62-3	DEET	0	0.000295395	2.39	NA	NA	1.13e-06	0.981	0.06604896	5.12e-05	0.007928334	0.000185544	31.05547626	0	0	1	1	0	-4	1.179793005	1.159735344	0	0	-1.362996838	0.947888199	1.133452941	-0.940916994	-0.374323047	0.022081202	-0.304019446	0	1.52e-06	2.36e-08	0.000110664	Cons., Pest.	1	TRUE
DTXSID4032372	119446-68-3	Difenoconazole	NA	NA	NA	NA	0.17	4.18e-05	NA	0.011756678	0.003344228	0.009561458	0.001517252	31.05547626	0	0.7538	0.239	0.9178	0.0304	0	0	0	0	0.80063801	-0.354267233	0	-0.623257769	1.384478833	-0.200136829	1.98644571	-0.304019446	0	1.28e-08	1.82e-11	4.6e-06	Diet., Pest.	1	TRUE
DTXSID6024048	43222-48-6	Difenzoquat metilsulfate	NA	NA	NA	NA	0.001	4.21e-06	NA	0.027196408	2.44e-05	0.00711399	7.84e-05	31.05547626	0	0.6848	0.6072	0.6828	0.3706	0	0	0	0	-1.544096748	-0.995551631	0	0.230340508	-1.354500199	-0.4751161	-0.783142457	-0.304019446	0	8.62e-05	6.08e-08	0.102277017	Diet., Cons., Pest.	1	TRUE
DTXSID4032376	87674-68-8	Dimethenamid	NA	NA	NA	NA	0.005	NA	NA	NA	NA	NA	NA	31.05547626	0	0.6078	0.3186	0.9144	0.1218	0	0	0	0	-0.809312262	0	0	0	0	0	0	-0.304019446	0	5.45e-07	1.45e-08	0.000510328	Diet., Pest.	1	TRUE
DTXSID7020479	60-51-5	Dimethoate	0	NA	NA	NA	0.11	0.000189	NA	0.022918622	7.04e-05	0.030134992	0.000134378	31.05547626	0	0	0	1	0	-4	0	0	0	0.601894733	0.067266354	0	0.056157835	-0.763988341	0.867452397	-0.279518942	-0.304019446	0	1.25e-07	3.96e-08	4.68e-07	Pesticide	1	TRUE
DTXSID7034545	110488-70-5	Dimethomorph	NA	NA	NA	NA	0.07	NA	NA	NA	NA	NA	NA	31.05547626	0	0.1956	0.2392	0.9214	0.0316	0	0	0	0	0.395542159	0	0	0	0	0	0	-0.304019446	0	1.91e-07	1.81e-08	9.06e-05	Pesticide	1	TRUE
DTXSID3022455	131-11-3	Dimethyl phthalate	0	0	4.75	0.016381839	NA	0.000512	0.008	0.062802358	2.31e-05	0.007133399	0.000165986	3928.241552	0	1	1	0	1	-4	-4	1.366964998	-0.39143897	0	0.345684186	-0.620324789	1.082151704	-1.383804672	-0.47258216	-0.082041856	1.128797694	0	2.77e-06	4.17e-08	0.000241257	Diet., Cons., Ind.	1	TRUE
DTXSID2040363	83657-24-3	Diniconazole	NA	NA	NA	NA	NA	2.68e-05	NA	0.017007667	0.001550137	0.017054655	0.000403282	31.05547626	0	0.3148	0.236	0.9658	0.0286	0	0	0	0	0	-0.478447408	0	-0.247439482	0.956616281	0.338037671	0.747810917	-0.304019446	0	1.73e-07	6.66e-09	6.55e-05	Pesticide	1	TRUE
DTXSID4021975	122-39-4	Diphenylamine	0	NA	0.182	0.017845929	0.0227	0.116	NA	0.078999263	0.000225058	0.028972923	0.000274312	87838.15143	0	0.7958	0.6414	0.6996	0.4018	-4	0	0.382820327	-0.33661526	-0.118589564	1.86073499	0	1.315683533	-0.117218159	0.830879909	0.387565986	2.048640729	0	1.65e-05	5.48e-10	0.066583415	Diet., Cons., Pest.	1	TRUE
DTXSID9032379	97886-45-8	Dithiopyr	0	NA	5.01e-05	NA	NA	3.63e-05	NA	0.014472771	0.000445189	0.008916079	0.000204481	31.05547626	0	0.2264	0.5004	0.942	0.0816	-4	0	-2.09051726	0	0	-0.393680919	0	-0.411708842	0.26236972	-0.265128795	0.11293083	-0.304019446	0	1.72e-07	1.02e-08	1.36e-05	Cons., Pest.	1	TRUE
DTXSID0020446	330-54-1	Diuron	0	0	2.66e-05	NA	0.074	2.89e-05	0.000175	0.052641071	3.96e-05	0.007193715	0.000135521	277.768624	0	0.6596	0.2826	0.9416	0.0878	-4	-4	-2.281532596	0	0.420912423	-0.457371518	-1.866777514	0.902512717	-1.084142825	-0.464751643	-0.271599259	0.344577636	0	1.08e-05	1.61e-07	0.001660586	Diet., Pest.	1	TRUE
DTXSID1020560	115-29-7	Endosulfan	NA	NA	NA	NA	0.005	0.00028	NA	0.010047194	0.000243337	0.007290305	0.000162316	31.05547626	1	0.6388	0.3034	0.9762	0.0652	0	0	0	0	-0.809312262	0.177072218	0	-0.783183907	-0.073765824	-0.452347668	-0.10294633	-0.304019446	1	5.75e-10	3.1e-15	3.79e-07	Diet., Pest.	1	TRUE
DTXSID1024091	759-94-4	EPTC	NA	NA	NA	NA	0.096	7.13e-07	NA	0.049865147	0.000136808	0.057544053	0.000190806	31.05547626	0	0.6844	0.709	0.8206	0.2678	0	0	0	0	0.539743961	-1.491646169	0	0.847373651	-0.394217451	1.469034974	0.048225269	-0.304019446	0	3.55e-05	8.76e-08	0.019389095	Diet., Cons., Pest.	1	TRUE
DTXSID4032667	66230-04-4	Esfenvalerate	0	7.18e-06	0.0451	NA	0.009	6.01e-05	0.000598	0.004304041	0.00030103	0.001896041	8.04e-05	31.05547626	0	0.7084	0.4314	0.9186	0.1158	-4	-0.412741078	-0.038102185	0	-0.540959864	-0.252822776	-1.466075672	-1.646019313	0.04463112	-1.70484914	-0.75980141	-0.304019446	0	1.11e-06	1.59e-08	0.000624642	Diet., Pest.	1	TRUE
DTXSID8032386	55283-68-6	Ethalfluralin	NA	NA	NA	NA	0.02	1.91e-06	NA	0.032665635	0.000545981	0.004802381	0.000281984	31.05547626	0	0.7148	0.4756	0.9032	0.1094	0	0	0	0	-0.176403355	-1.216357468	0	0.41684228	0.375935862	-0.840560475	0.413353253	-0.304019446	0	1.92e-06	1.44e-08	0.001401041	Diet., Pest.	1	TRUE
DTXSID9034573	97780-06-8	Ethametsulfuron-methyl	NA	NA	NA	NA	0	4.63e-05	NA	0.011832791	0.000156571	0.140313962	8.12e-05	31.05547626	0	0.6898	0.1536	0.8786	0.0556	0	0	0	0	-3	-0.325702469	0	-0.616689658	-0.319133335	2.297972431	-0.750950864	-0.304019446	0	9.77e-07	6.34e-09	0.001880639	Diet., Pest.	1	TRUE
DTXSID8034580	26225-79-6	Ethofumesate	NA	NA	NA	NA	0.005	3.32e-06	NA	0.013958715	0.000146617	0.014250398	0.000117911	31.05547626	0	0.4648	0.4696	0.7906	0.2306	0	0	0	0	-0.809312262	-1.06190235	0	-0.448517814	-0.355683675	0.170974217	-0.401723545	-0.304019446	0	7e-06	2.76e-08	0.002523689	Pesticide	1	TRUE
DTXSID4032611	13194-48-4	Ethoprop	NA	NA	NA	NA	0.005	1.47e-05	NA	0.05173246	9.31e-05	0.041793017	0.000128895	31.05547626	0	0.8044	0.363	0.9212	0.195	0	0	0	0	-0.809312262	-0.646226666	0	0.884791453	-0.608357297	1.171601318	-0.318461221	-0.304019446	0	9.06e-06	1.05e-07	0.008742863	Diet., Pest.	1	TRUE
DTXSID8034586	153233-91-1	Etoxazole	NA	NA	NA	NA	0.03	2.58e-05	NA	0.01276697	0.043700007	0.012932783	0.002790854	31.05547626	0	0.6976	0.291	0.9164	0.0902	0	0	0	0	0.008710633	-0.489071272	0	-0.539349691	2.814659271	0.080746246	2.556158952	-0.304019446	0	6.04e-09	1.37e-12	1.26e-05	Diet., Pest.	1	TRUE
DTXSID3032547	2593-15-9	Etridiazole	NA	NA	NA	NA	0.14	1.34e-06	NA	0.048029266	0.000235812	0.010174042	0.000166018	31.05547626	0	0.2488	0.3446	0.8592	0.2484	0	0	0	0	0.711996612	-1.315376993	0	0.809193884	-0.091243924	-0.142384524	-0.081862749	-0.304019446	0	2.15e-06	2.65e-08	0.002771227	Pesticide	1	TRUE
DTXSID2034590	161326-34-7	Fenamidone	NA	NA	NA	NA	0.29	2.83e-05	NA	0.021400122	0.000170026	0.004347303	0.000111319	31.05547626	0	0.2372	0.2016	0.8424	0.0852	0	0	0	0	1.044471912	-0.463232725	0	-0.013616093	-0.273254104	-0.933147645	-0.455506071	-0.304019446	0	3.33e-07	2.04e-08	0.000670273	Pesticide	1	TRUE
DTXSID3024102	22224-92-6	Fenamiphos	NA	NA	NA	NA	0.005	3.02e-05	NA	0.021713471	0.000189651	0.007837745	0.000117675	31.05547626	0	0.3086	0.3564	0.8748	0.128	0	0	0	0	-0.809312262	-0.445078972	0	0.001178991	-0.212470649	-0.385010457	-0.40359615	-0.304019446	0	6.97e-07	1.48e-08	0.001209764	Pesticide	1	TRUE
DTXSID2032390	60168-88-9	Fenarimol	NA	NA	NA	NA	0.005	3.71e-05	NA	0.017659261	0.000346077	0.011995624	0.000105292	31.05547626	0	0.1678	0.2182	0.8926	0.0516	0	0	0	0	-0.809312262	-0.387590783	0	-0.209173894	0.122230434	0.01078853	-0.50753965	-0.304019446	0	2.18e-07	2.15e-08	0.000181534	Pesticide	1	TRUE
DTXSID8032548	114369-43-6	Fenbuconazole	NA	NA	NA	NA	0.023	2.91e-05	NA	0.019600403	0.000278845	0.025253801	0.000118416	31.05547626	0	0.2958	0.2474	0.9418	0.042	0	0	0	0	-0.112595422	-0.455444793	0	-0.10302696	0.002031056	0.703111975	-0.397725144	-0.304019446	0	3.03e-07	5.33e-08	0.000249884	Pesticide	1	TRUE
DTXSID3032549	126833-17-8	Fenhexamid	NA	NA	NA	NA	0.1	1.77e-05	NA	0.02308449	6.6e-05	0.008460592	0.000104735	31.05547626	0	0.2968	0.263	0.926	0.0838	0	0	0	0	0.558381131	-0.594342132	0	0.063497443	-0.799547212	-0.313895243	-0.512492512	-0.304019446	0	5.76e-07	4.19e-08	0.0009529	Pesticide	1	TRUE
DTXSID4032613	122-14-5	Fenitrothion	NA	NA	NA	NA	0.005	1.27e-05	NA	0.018522711	0.000174855	0.004133745	0.000125752	31.05547626	0	0	0	1	0	0	0	0	0	-0.809312262	-0.687083851	0	-0.160586529	-0.257671538	-0.979993437	-0.341536571	-0.304019446	0	1.38e-07	3.2e-08	7.16e-07	Pesticide	1	TRUE
DTXSID2032392	66441-23-4	Fenoxaprop-ethyl	NA	NA	NA	NA	NA	NA	NA	NA	NA	NA	NA	31.05547626	0	0.1684	0.1996	0.9184	0.0504	0	0	0	0	0	0	0	0	0	0	0	-0.304019446	0	1.44e-07	2.14e-08	6.31e-05	Pesticide	1	TRUE
DTXSID7032393	72490-01-8	Fenoxycarb	NA	NA	NA	NA	NA	3.23e-05	NA	0.037163082	0.00018548	0.009035079	0.000115071	31.05547626	0	0.2602	0.259	0.869	0.1064	0	0	0	0	0	-0.426297972	0	0.548131579	-0.224844594	-0.252798561	-0.424515288	-0.304019446	0	4.91e-07	2.69e-08	0.000513694	Pesticide	1	TRUE
DTXSID8020620	55-38-9	Fenthion	NA	NA	NA	NA	1.3	2.23e-05	NA	0.013805843	0.000314381	0.008220176	0.000116361	31.05547626	0	0	0	1	0	0	0	0	0	1.729401759	-0.52980059	0	-0.459726088	0.068778471	-0.340704794	-0.414095406	-0.304019446	0	1.46e-07	1.14e-08	2.18e-06	Pesticide	1	TRUE
DTXSID4034609	120068-37-3	Fipronil	0	4.1e-08	4.93e-08	NA	0.48	0.000126	2.47e-05	0.01067535	0.000553478	0.00219464	9.18e-05	31.05547626	0	0.1642	0.4604	0.9216	0.0284	-4	-2.625863482	-4.179510312	0	1.274528447	-0.046010039	-2.505257522	-0.721459988	0.383524824	-1.568836614	-0.636075378	-0.304019446	0	1.82e-07	7.55e-09	8.12e-05	Pesticide	1	TRUE
DTXSID0034855	79241-46-6	Fluazifop-P-butyl	0	NA	NA	NA	0.15	3.25e-05	NA	0.024213932	0.000264545	0.0057699	8.47e-05	31.05547626	0	0.1572	0.316	0.9552	0.0218	-4	0	0	0	0.743495119	-0.424573436	0	0.11211527	-0.027264858	-0.669865731	-0.711030737	-0.304019446	0	2.77e-07	3.04e-08	3.16e-05	Pesticide	1	TRUE
DTXSID7032551	79622-59-6	Fluazinam	NA	NA	NA	NA	NA	3.72e-05	NA	0.00757414	0.000493753	0.001224433	0.000248307	31.05547626	0	0.618	0.1226	0.838	0.0424	0	0	0	0	0	-0.386838766	0	-1.070769052	0.319984256	-2.111528398	0.294458301	-0.304019446	0	1.12e-07	7.13e-09	9.36e-05	Diet., Pest.	1	TRUE
DTXSID2032398	131341-86-1	Fludioxonil	NA	NA	NA	NA	0.48	3.38e-05	NA	0.025436224	0.000904159	0.006151603	0.000304562	31.05547626	0	0.2622	0.1642	0.8064	0.0968	0	0	0	0	1.274528447	-0.41361619	0	0.162238376	0.656629273	-0.610291896	0.48535344	-0.304019446	0	2.19e-07	7.88e-09	8.78e-05	Pesticide	1	TRUE
DTXSID2032552	142459-58-3	Flufenacet	NA	NA	NA	NA	0.029	1.94e-05	NA	0.025421962	0.000370017	0.030238319	0.000221806	31.05547626	0	0.1702	0.2374	0.9576	0.0404	0	0	0	0	-0.006767028	-0.568721186	0	0.161667514	0.159450966	0.870635739	0.188956604	-0.304019446	0	2.5e-07	4.97e-08	0.00011935	Pesticide	1	TRUE
DTXSID7032553	62924-70-3	Flumetralin	NA	NA	NA	NA	NA	4.44e-05	NA	0.019449964	0.000529596	0.008040433	0.000274495	31.05547626	0	0.1828	0.2578	0.8572	0.0494	0	0	0	0	0	-0.337408934	0	-0.110869089	0.358980588	-0.361265917	0.38818784	-0.304019446	0	1.8e-07	8.45e-09	9.63e-05	Pesticide	1	TRUE
DTXSID4032615	98967-40-9	Flumetsulam	NA	NA	NA	NA	0.005	6.51e-05	NA	0.031594981	0.0002475	0.046923231	0.000173855	31.05547626	0	0.2648	0.1566	0.8732	0.0496	0	0	0	0	-0.809312262	-0.230496688	0	0.382923515	-0.064325799	1.279279938	-0.03874374	-0.304019446	0	2.27e-07	1.74e-08	0.000128706	Pesticide	1	TRUE
DTXSID7032555	103361-09-7	Flumioxazin	NA	NA	NA	NA	0.06	2.03e-05	NA	0.026680881	0.000147704	0.012632432	9.76e-05	31.05547626	0	0.6878	0.3262	0.8048	0.074	0	0	0	0	0.325165087	-0.556052186	0	0.210862029	-0.351574606	0.058893187	-0.5787819	-0.304019446	0	3.73e-06	5.13e-08	0.003171461	Diet., Pest.	1	TRUE
DTXSID8020628	2164-17-2	Fluometuron	NA	NA	NA	NA	0.94	2.05e-05	NA	0.024468551	0.00017387	0.027156348	0.000158997	31.05547626	0	0.1358	0.3336	0.9414	0.0524	0	0	0	0	1.581371023	-0.553313204	0	0.122762034	-0.260815747	0.770661676	-0.122256328	-0.304019446	0	6.46e-07	1.95e-08	0.000260851	Pesticide	1	TRUE
DTXSID2034625	361377-29-9	Fluoxastrobin	NA	NA	NA	NA	0.1	2.8e-05	NA	0.015787622	0.000155314	0.00627913	0.000102061	31.05547626	0	0.1646	0.1584	0.8764	0.0802	0	0	0	0	0.558381131	-0.466210096	0	-0.323203135	-0.323616795	-0.591209448	-0.536667193	-0.304019446	0	2.07e-07	1.6e-08	0.000240816	Pesticide	1	TRUE
DTXSID2034627	69377-81-7	Fluroxypyr	NA	NA	NA	NA	0.0041	6.15e-06	NA	0.026376099	0.000161848	0.018231062	0.000167969	31.05547626	0	0.1828	0.2988	0.9176	0.0898	0	0	0	0	-0.899914496	-0.889671853	0	0.199168452	-0.300687353	0.400072004	-0.070945166	-0.304019446	0	5.02e-07	3.46e-08	0.000275792	Pesticide	1	TRUE
DTXSID5034303	81406-37-3	Fluroxypyr-meptyl	NA	NA	NA	NA	0.005	NA	NA	NA	NA	NA	NA	31.05547626	0	0.6474	0.3132	0.878	0.104	0	0	0	0	-0.809312262	0	0	0	0	0	0	-0.304019446	0	5.19e-07	1.42e-08	0.000392007	Diet., Pest.	1	TRUE
DTXSID3024235	85509-19-9	Flusilazole	NA	NA	NA	NA	0.081	4.04e-05	NA	0.017860218	0.001127875	0.004733743	0.000158227	31.05547626	0	0.3172	0.3158	0.8344	0.2036	0	0	0	0	0.462177019	-0.363784541	0	-0.197656949	0.779655596	-0.853948383	-0.126798492	-0.304019446	0	2.57e-07	9.11e-09	0.000300347	Pesticide	1	TRUE
DTXSID8024109	66332-96-5	Flutolanil	NA	NA	NA	NA	NA	2.65e-05	NA	0.034146792	0.000197691	0.011648882	1e-04	31.05547626	0	0.2444	0.2392	0.9194	0.0242	0	0	0	0	0	-0.481592364	0	0.461977008	-0.189365287	-0.016489968	-0.555744511	-0.304019446	0	3.42e-07	2.67e-08	0.000412734	Pesticide	1	TRUE
DTXSID7034753	173159-57-4	Foramsulfuron	NA	NA	NA	NA	1e-05	0.000183	NA	0.015190275	0.000160829	0.182204827	8.12e-05	31.05547626	0	0.2126	0.0984	0.8998	0.046	0	0	0	0	-3.646574626	0.058253509	0	-0.3624608	-0.304198953	2.540933682	-0.750552758	-0.304019446	0	9.48e-08	5.46e-10	0.00021235	Pesticide	1	TRUE
DTXSID1034634	68157-60-8	Forchlorfenuron	NA	NA	NA	NA	0.005	2.32e-05	NA	0.020324461	0.000144654	0.004023906	0.000127401	31.05547626	0	0.1518	0.2452	0.8588	0.0578	0	0	0	0	-0.809312262	-0.518746992	0	-0.066105941	-0.363183987	-1.005038891	-0.329356569	-0.304019446	0	2.3e-07	1.45e-08	0.00029797	Pesticide	1	TRUE
DTXSID4032405	23422-53-9	Formetanate hydrochloride	NA	NA	NA	NA	0.049	2.42e-05	NA	0.045665971	0.000149574	0.069930538	0.000127769	31.05547626	0	0.1254	0.289	0.8998	0.0838	0	0	0	0	0.232703187	-0.506957312	0	0.757838214	-0.344570961	1.650339768	-0.326665489	-0.304019446	0	4.1e-07	4.35e-08	0.00023727	Pesticide	1	TRUE
DTXSID0034930	98886-44-3	Fosthiazate	NA	NA	NA	NA	0.07	NA	NA	NA	NA	NA	NA	31.05547626	0	0.657	0.242	0.9472	0.0528	0	0	0	0	0.395542159	0	0	0	0	0	0	-0.304019446	0	4.97e-07	1.85e-08	0.000323004	Diet., Pest.	1	TRUE
DTXSID9034650	100784-20-1	Halosulfuron-methyl	0	NA	0	NA	NA	0.000511	NA	0.001123612	0.000128298	0.214495257	8.41e-05	31.05547626	0	0.61	0.3162	0.9172	0.0622	-4	0	-5	0	0	0.345138001	0	-3.012941375	-0.429954639	2.692668714	-0.717410609	-0.304019446	0	1.38e-07	1.09e-09	8.34e-05	Diet., Pest.	1	TRUE
DTXSID4034653	79983-71-4	Hexaconazole	NA	NA	NA	NA	0.005	3.58e-05	NA	0.016652551	0.000822759	0.004518027	0.000243117	31.05547626	0	0.29	0.2576	0.9686	0.024	0	0	0	0	-0.809312262	-0.397555794	0	-0.268916096	0.604131327	-0.897324193	0.274713854	-0.304019446	0	1.69e-07	1.6e-08	0.000103253	Pesticide	1	TRUE
DTXSID4024145	51235-04-2	Hexazinone	NA	NA	NA	NA	0.07	4.1e-05	NA	0.031591987	0.0001154	0.020046751	0.000124347	31.05547626	0	0.2756	0.3364	0.872	0.1598	0	0	0	0	0.395542159	-0.359665932	0	0.382827062	-0.488910729	0.488366346	-0.352041042	-0.304019446	0	8.94e-07	3.78e-08	0.000512783	Pesticide	1	TRUE
DTXSID7024299	78587-05-0	Hexythiazox	NA	NA	NA	NA	0.11	NA	NA	NA	NA	NA	NA	31.05547626	0	0.2242	0.2672	0.8942	0.0682	0	0	0	0	0.601894733	0	0	0	0	0	0	-0.304019446	0	2.32e-07	1.55e-08	8.96e-05	Pesticide	1	TRUE
DTXSID0034227	119515-38-7	Icaridin	0	NA	0.0984	NA	NA	2.02e-05	0.459	0.054497379	0.000121725	0.051619967	0.000153017	31.05547626	0	0.216	0.4778	0.8054	0.1326	-4	0	0.197279183	0	0	-0.557431813	0.700215038	0.937785832	-0.459220133	1.367997805	-0.15809749	-0.304019446	0	3.81e-07	7.64e-09	3.42e-05	Pesticide	1	TRUE
DTXSID8024151	35554-44-0	Imazalil	NA	NA	NA	NA	NA	1.93e-05	NA	0.020840428	0.000575294	0.035205771	0.00021435	31.05547626	0	0.6462	0.3706	0.9286	0.0306	0	0	0	0	0	-0.570164982	0	-0.04058991	0.405037677	1.012088602	0.156989678	-0.304019446	0	8.66e-07	2.36e-08	0.000491004	Diet., Pest.	1	TRUE
DTXSID3034664	114311-32-9	Imazamox	NA	NA	NA	NA	0.005	0.000147	NA	0.033833465	0.000138391	0.013922157	0.000110054	31.05547626	0	0.2402	0.2742	0.8596	0.04	0	0	0	0	-0.809312262	-0.002944353	0	0.452594618	-0.38781475	0.149302261	-0.466189034	-0.304019446	0	3.3e-07	2.4e-08	0.000372954	Pesticide	1	TRUE
DTXSID5034270	104098-48-8	Imazapic	NA	NA	NA	NA	0.000269	NA	NA	NA	NA	NA	NA	31.05547626	0	0.5382	0.2658	0.9054	0.0508	0	0	0	0	-2.143563356	0	0	0	0	0	0	-0.304019446	0	3.03e-07	7.75e-09	0.000507446	Diet., Pest.	1	TRUE
DTXSID8034665	81334-34-1	Imazapyr	NA	NA	NA	NA	0.005	0.000181	NA	0.050958456	0.000125612	0.009334478	0.000129567	31.05547626	0	0.1558	0.2724	0.9432	0.0236	0	0	0	0	-0.809312262	0.055183435	0	0.869448282	-0.441727023	-0.222480328	-0.313599569	-0.304019446	0	3.42e-07	3.46e-08	0.000168437	Pesticide	1	TRUE
DTXSID3024152	81335-37-7	Imazaquin	NA	NA	NA	NA	0.005	3.11e-05	NA	0.025652638	9.5e-05	0.007504851	0.000103589	31.05547626	0	0.1298	0.2536	0.814	0.0524	0	0	0	0	-0.809312262	-0.436874906	0	0.17086136	-0.597220295	-0.425373832	-0.522779265	-0.304019446	0	2.09e-07	9.11e-09	0.000147545	Pesticide	1	TRUE
DTXSID3024287	81335-77-5	Imazethapyr	NA	NA	NA	NA	0.005	4.37e-05	NA	0.034724646	0.00013188	0.007242817	0.000116926	31.05547626	0	0.1526	0.2702	0.8978	0.0332	0	0	0	0	-0.809312262	-0.341848568	0	0.47905688	-0.414632928	-0.458425377	-0.409567509	-0.304019446	0	3.31e-07	2.6e-08	0.000240921	Pesticide	1	TRUE
DTXSID5032442	138261-41-3	Imidacloprid	0	3.99e-06	0.072	NA	0.12	0.000149	0.0104	0.020568056	0.000136672	0.060585142	0.000140848	31.05547626	0	0.205	0.2236	0.9178	0.0326	-4	-0.664455692	0.103032725	0	0.64161954	0.000831028	-0.534770236	-0.053979722	-0.394767839	1.516928872	-0.235562496	-0.304019446	0	1.66e-07	1.3e-08	1.64e-05	Pesticide	1	TRUE
DTXSID1032690	173584-44-6	Indoxacarb	0	1.45e-07	1.64e-06	NA	0.01	2.73e-05	2.22e-05	0.004793374	0.000287669	0.002844442	0.000164284	31.05547626	0	0.2164	0.4258	0.85	0.0648	-4	-2.084668859	-3.122160551	0	-0.492857808	-0.473283232	-2.540054975	-1.536421524	0.019367404	-1.327642721	-0.091679645	-0.304019446	0	9.92e-08	6.19e-09	2.72e-05	Pesticide	1	TRUE
DTXSID2034673	144550-36-7	Iodosulfuron-methyl-sodium	NA	NA	NA	NA	0.0013	NA	NA	0.006664808	0.000138239	0.004070303	5.17e-05	31.05547626	0	0.3248	0.0402	0.9292	0.0204	0	0	0	0	-1.424315059	0	0	-1.200945405	-0.388427367	-0.994376991	-1.171578828	-0.304019446	0	1.2e-07	5.21e-09	0.000366491	Pesticide	1	TRUE
DTXSID3024154	36734-19-7	Iprodione	NA	NA	NA	NA	0.005	4.36e-05	NA	0.019313734	8.82e-05	0.007181854	0.000101241	31.05547626	0	0.1	0.2268	0.94	0.03	0	0	0	0	-0.809312262	-0.3424886	0	-0.118022988	-0.638774806	-0.466286354	-0.544208305	-0.304019446	0	1.88e-07	1.88e-08	0.000110677	Pesticide	1	TRUE
DTXSID7034676	42509-80-8	Isazofos	NA	NA	NA	NA	NA	2.99e-05	NA	0.020623807	0.000463966	0.003394206	0.000147365	31.05547626	0	0.2392	0.1642	0.9848	0.0488	0	0	0	0	0	-0.447868086	0	-0.051224644	0.285358134	-1.163309042	-0.193278931	-0.304019446	0	2.09e-07	4.38e-08	0.000313946	Pesticide	1	TRUE
DTXSID8024159	82558-50-7	Isoxaben	0	NA	0.000109	NA	0.051	2.58e-05	NA	0.017901548	0.000240763	0.010594802	0.000130123	31.05547626	0	0.2364	0.0896	0.8376	0.0846	-4	0	-1.855990237	0	0.250967513	-0.489071272	0	-0.195304408	-0.079683102	-0.104697302	-0.309599738	-0.304019446	0	1.85e-07	9.61e-09	2.04e-05	Pesticide	1	TRUE
DTXSID5034723	141112-29-0	Isoxaflutole	NA	NA	NA	NA	0.01	2.28e-05	NA	0.026523927	0.000176747	0.024461188	8.47e-05	31.05547626	0	0.2596	0.3756	0.8848	0.0578	0	0	0	0	-0.492857808	-0.523605792	0	0.204856967	-0.251682304	0.673455269	-0.710886239	-0.304019446	0	6.65e-07	3.12e-08	0.002489193	Pesticide	1	TRUE
DTXSID7024160	77501-63-4	Lactofen	NA	NA	NA	NA	0.005	2.69e-05	NA	0.015680128	0.000231655	0.005214793	6.73e-05	31.05547626	0	0.3664	0.2584	0.9634	0.045	0	0	0	0	-0.809312262	-0.477406908	0	-0.33015681	-0.101141384	-0.763940149	-0.925736937	-0.304019446	0	5.28e-07	2.46e-08	0.004544014	Pesticide	1	TRUE
DTXSID2020686	58-89-9	Lindane	NA	NA	NA	NA	NA	1.96e-05	NA	0.017378852	0.000358816	0.009468285	0.000158024	31.05547626	1	0	0	1	0	0	0	0	0	0	-0.565855787	0	-0.225465227	0.142345674	-0.209243752	-0.127995491	-0.304019446	1	1.2e-10	6.69e-12	1.87e-09	Pesticide	1	TRUE
DTXSID2024163	330-55-2	Linuron	NA	NA	NA	NA	0.02	2.65e-05	NA	0.049047472	0.000102989	0.0095548	0.000133512	31.05547626	0	0.6092	0.2916	0.9854	0.0342	0	0	0	0	-0.176403355	-0.481592364	0	0.830545577	-0.552226055	-0.200784617	-0.285561071	-0.304019446	0	2.94e-06	8.25e-08	0.001710101	Diet., Pest.	1	TRUE
DTXSID4020791	121-75-5	Malathion	0	0.00016666	3.1	NA	0.005	3.23e-05	0.31	0.010665884	8.3e-05	0.029484433	8.83e-05	31.05547626	0	0	1	1	0	-4	0.934569547	1.238212664	0	-0.809312262	-0.426297972	0.572231631	-0.72236285	-0.67244688	0.847155544	-0.671853108	-0.304019446	0	2.39e-07	5.74e-09	1.01e-05	Cons., Pest.	1	TRUE
DTXSID4024195	94-74-6	MCPA	NA	NA	NA	NA	0.272	8.26e-06	NA	0.027548764	9.82e-05	0.007441642	0.000163815	31.05547626	0	0.3822	0.5586	0.975	0.0628	0	0	0	0	1.015216885	-0.807264216	0	0.24344251	-0.578803618	-0.433239865	-0.094353058	-0.304019446	0	8.38e-06	4.72e-08	0.001940684	Cons., Pest.	1	TRUE
DTXSID6034712	208465-21-8	Mesosulfuron-methyl	NA	NA	NA	NA	5e-05	0.000112	NA	0.011735724	0.000141748	0.151542282	7.41e-05	31.05547626	0	0.6276	0.1148	0.905	0.0384	0	0	0	0	-2.91179014	-0.078915552	0	-0.625073359	-0.374477172	2.369565769	-0.836300273	-0.304019446	0	6.9e-07	3.36e-09	0.001384776	Diet., Pest.	1	TRUE
DTXSID7032424	104206-82-8	Mesotrione	NA	NA	NA	NA	0.023	6.48e-08	NA	0.003600221	0.000131823	0.018631113	9.86e-05	31.05547626	0	0.1718	0.414	0.7818	0.1498	0	0	0	0	-0.112595422	-2.161634042	0	-1.827758248	-0.414870417	0.420258646	-0.568521097	-0.304019446	0	1.17e-06	1.07e-08	0.002965271	Pesticide	1	TRUE
DTXSID6024175	57837-19-1	Metalaxyl	0	0.000100032	NA	NA	0.16	3.7e-05	NA	0.022931334	5.97e-05	0.007418228	0.000112329	31.05547626	0	0.1834	0.3188	0.9008	0.0826	-4	0.715863357	0	0	0.772960005	-0.388344829	0	0.056722193	-0.856086988	-0.436170511	-0.447059575	-0.304019446	0	2.79e-07	1.67e-08	8.93e-05	Pesticide	1	TRUE
DTXSID5020819	950-37-8	Methidathion	NA	NA	NA	NA	NA	3.4e-05	NA	0.01374286	0.000115452	0.012052361	0.000107279	31.05547626	0	0	0	1	0	0	0	0	0	0	-0.411967961	0	-0.46437996	-0.488662042	0.015176817	-0.490057142	-0.304019446	0	1.15e-07	4.24e-08	3.05e-07	Pesticide	1	TRUE
DTXSID9020827	72-43-5	Methoxychlor	0	NA	NA	NA	NA	2.45e-05	NA	0.012256113	0.000130052	0.009620491	9.61e-05	31.05547626	0	0.1746	0.2922	0.8828	0.1816	-4	0	0	0	0	-0.50351529	0	-0.580913435	-0.422397186	-0.194412616	-0.59326039	-0.304019446	0	2.02e-07	1.36e-08	3.86e-05	Pesticide	1	TRUE
DTXSID3032628	161050-58-4	Methoxyfenozide	NA	NA	NA	NA	0.23	2.44e-05	NA	0.015975978	0.000310209	0.010716292	0.000136091	31.05547626	0	0.2032	0.1702	0.8764	0.0594	0	0	0	0	0.938643517	-0.504657925	0	-0.311131894	0.061344869	-0.094093705	-0.267678341	-0.304019446	0	2.43e-07	1.66e-08	0.00011256	Pesticide	1	TRUE
DTXSID1020855	298-00-0	Methyl parathion	NA	NA	NA	NA	0.04	5.94e-06	NA	0.009211934	0.000159297	0.003844708	0.000132388	31.05547626	0	0	0	1	0	0	0	0	0	0.140051098	-0.899378128	0	-0.871522993	-0.309526742	-1.047405338	-0.293462488	-0.304019446	0	1.18e-07	3.29e-08	4.46e-07	Pesticide	1	TRUE
DTXSID4022448	51218-45-2	Metolachlor	NA	NA	NA	NA	0.002	1.99e-05	NA	0.04097415	4.26e-05	0.007390576	0.000105154	31.05547626	0	0	0	1	0	0	0	0	0	-1.227642294	-0.56161205	0	0.647495613	-1.043332371	-0.439643622	-0.508764595	-0.304019446	0	2.07e-07	3.28e-08	1.58e-06	Pesticide	1	TRUE
DTXSID6024204	21087-64-9	Metribuzin	NA	NA	NA	NA	0.37	2.15e-06	NA	0.058504126	0.000163564	0.088215018	0.000158199	31.05547626	0	0.5564	0.1848	0.8792	0.13	0	0	0	0	1.155696908	-1.183289481	0	1.009993873	-0.294816171	1.866355053	-0.126962716	-0.304019446	0	2.36e-06	2.52e-08	0.001789523	Diet., Pest.	1	TRUE
DTXSID6023864	74223-64-6	Metsulfuron-methyl	NA	NA	NA	NA	0.005	2.91e-05	NA	0.013911528	0.000144055	0.132798969	8.76e-05	31.05547626	0	0	0	1	0	0	0	0	0	-0.809312262	-0.455444793	0	-0.451964336	-0.365492409	2.246779691	-0.679887354	-0.304019446	0	1.03e-07	2.16e-08	4.54e-07	Pesticide	1	TRUE
DTXSID2032683	7786-34-7	Mevinphos	NA	NA	NA	NA	NA	NA	NA	NA	NA	NA	NA	31.05547626	0	0.4094	0.171	0.3588	0.7986	0	0	0	0	0	0	0	0	0	0	0	-0.304019446	0	1.34e-07	5.24e-09	8.03e-05	Industrial	1	TRUE
DTXSID6032562	113-48-4	MGK-264	0	1.61e-05	0.0287	NA	0.19	1.65e-05	0.0247	0.043416757	0.000175745	0.030940571	0.000115597	31.05547626	0	0.279	0.48	0.8308	0.1382	-4	-0.066763655	-0.17447046	0	0.851417771	-0.613955374	-0.252702594	0.706430856	-0.254845779	0.891986965	-0.420249208	-0.304019446	0	5.85e-07	1.92e-08	0.000107272	Pesticide	1	TRUE
DTXSID6024206	2212-67-1	Molinate	NA	NA	NA	NA	NA	5.72e-07	NA	0.065267099	0.00011843	0.03764086	0.000188995	31.05547626	0	0.7548	0.692	0.8332	0.209	0	0	0	0	0	-1.553204106	0	1.12133267	-0.474488598	1.074287073	0.039307087	-0.304019446	0	4.17e-05	1.55e-07	0.019138642	Diet., Cons., Pest.	1	TRUE
DTXSID4040002	131-70-4	Monobutyl phthalate	NA	NA	NA	NA	NA	1.77e-05	NA	0.056912936	6.33e-05	0.009401207	0.000139685	31.05547626	0	0.3706	0.5028	0.7628	0.2842	0	0	0	0	0	-0.594342132	0	0.981928203	-0.822915688	-0.215855782	-0.243311024	-0.304019446	0	6.86e-06	1.96e-08	0.001967293	Cons., Pest.	1	TRUE
DTXSID8024315	88671-89-0	Myclobutanil	0	4.6e-08	0.00874	NA	0.21	1.8e-05	0.000104	0.019166251	0.000169009	0.029913813	0.00013006	31.05547626	0	0.3466	0.3424	0.9618	0.0386	-4	-2.576562665	-0.533199296	0	0.8971106	-0.589646661	-2.036473521	-0.125825005	-0.276594306	0.860601404	-0.310051344	-0.304019446	0	3.89e-07	2.66e-08	4.23e-05	Pesticide	1	TRUE
DTXSID5024211	15299-99-7	Napropamide	NA	NA	NA	NA	0.01	1.72e-05	NA	0.043446118	6.58e-05	0.007367219	0.000116678	31.05547626	0	0.6268	0.132	0.8634	0.1592	0	0	0	0	-0.492857808	-0.602347664	0	0.707118929	-0.8014956	-0.442587433	-0.411547828	-0.304019446	0	1.22e-06	5.18e-08	0.000853932	Diet., Pest.	1	TRUE
DTXSID7040362	50-65-7	Niclosamide	NA	NA	NA	NA	NA	2.11e-05	NA	0.033006644	0.000249194	0.016681098	9.34e-05	31.05547626	0	0.111	0.2728	0.8554	0.1224	0	0	0	0	0	-0.545253781	0	0.427412496	-0.060528886	0.317441014	-0.619366658	-0.304019446	0	3.32e-07	1.65e-08	0.000296859	Pesticide	1	TRUE
DTXSID0024216	1929-82-4	Nitrapyrin	NA	NA	NA	NA	0.005	9.76e-07	NA	0.033250717	0.000129387	0.009659939	0.000157164	138884.312	0	0.6066	0.4424	0.7712	0.3878	0	0	0	0	-0.809312262	-1.403928008	0	0.43491113	-0.425250458	-0.190606988	-0.133096353	2.184263706	0	0.002561035	2.11e-08	88.7841221	Diet., Pest.	1	TRUE
DTXSID8024234	27314-13-2	Norflurazon	NA	NA	NA	NA	0.1	NA	NA	0.023296582	0.000157383	0.032369026	0.000121484	31.05547626	0	0.6682	0.4714	0.8272	0.0628	0	0	0	0	0.558381131	0	0	0.072805976	-0.316255006	0.933961229	-0.373816648	-0.304019446	0	4.53e-06	4.02e-08	0.003702769	Diet., Pest.	1	TRUE
DTXSID5034773	116714-46-6	Novaluron	NA	NA	NA	NA	0.11	NA	NA	NA	NA	NA	NA	31.05547626	0	0.6834	0.278	0.8966	0.1044	0	0	0	0	0.601894733	0	0	0	0	0	0	-0.304019446	0	5.15e-07	2.52e-08	0.00051662	Diet., Pest.	1	TRUE
DTXSID8024238	19044-88-3	Oryzalin	NA	NA	NA	NA	1e-04	2.65e-05	NA	0.027701746	0.000211231	0.006854214	0.000106275	31.05547626	0	0.6238	0.3284	0.731	0.1454	0	0	0	0	-2.595335687	-0.481592364	0	0.249078879	-0.152502574	-0.509711581	-0.498850979	-0.304019446	0	1.79e-06	1.01e-08	0.003023053	Diet., Pest.	1	TRUE
DTXSID3024239	19666-30-9	Oxadiazon	NA	NA	NA	NA	NA	5e-05	NA	0.010092235	0.000216097	0.007488178	0.000122045	31.05547626	0	0.2578	0.219	0.9694	0.0826	0	0	0	0	0	-0.304223907	0	-0.778631279	-0.139829222	-0.427442185	-0.369511195	-0.304019446	0	1.62e-07	2.72e-08	0.00027045	Pesticide	1	TRUE
DTXSID6021086	23135-22-0	Oxamyl	NA	NA	NA	NA	NA	NA	NA	0.024943081	0.000134418	0.127780211	0.000153703	31.05547626	0	0.3686	0.2342	0.8346	0.1396	0	0	0	0	0	0	0	0.142311901	-0.404021846	2.210951683	-0.153916336	-0.304019446	0	2.19e-07	1.68e-08	0.000725665	Pesticide	1	TRUE
DTXSID4034364	144651-06-9	Oxasulfuron	NA	NA	NA	NA	NA	6.11e-05	NA	0.019810859	0.000122046	0.128995015	7.75e-05	31.05547626	0	0.2018	0.1232	0.8916	0.0478	0	0	0	0	0	-0.24821254	0	-0.092156663	-0.457754446	2.219751399	-0.793593443	-0.304019446	0	1.57e-07	2.12e-08	0.00015923	Pesticide	1	TRUE
DTXSID7024241	42874-03-3	Oxyfluorfen	0	NA	7.5e-07	NA	0.005	3.47e-05	NA	0.004114145	0.00239868	0.013588512	0.001126517	31.05547626	0	0.59	0.1992	0.9886	0.0186	-4	0	-3.358211641	0	-0.809312262	-0.406274554	0	-1.691946035	1.199555669	0.126743379	1.708089007	-0.304019446	0	1.22e-08	2.79e-11	5.56e-07	Diet., Pest.	1	TRUE
DTXSID4023412	6153-64-6	Oxytetracycline dihydrate	NA	NA	NA	NA	0.32	1.74e-06	NA	0.011847291	0.000353335	0.101005759	5.13e-05	31.05547626	0	0.583	0.4054	0.9086	0.0044	0	0	0	0	1.089414458	-1.242400185	0	-0.6154432	0.133780351	1.99227719	-1.17898574	-0.304019446	0	1.56e-05	3.9e-08	0.035502026	Diet., Pest.	1	TRUE
DTXSID2024242	76738-62-0	Paclobutrazol	NA	NA	NA	NA	NA	NA	NA	NA	NA	NA	NA	31.05547626	0	0.3102	0.1584	0.9674	0.0252	0	0	0	0	0	0	0	0	0	0	0	-0.304019446	0	1.58e-07	3.65e-08	6.42e-05	Pesticide	1	TRUE
DTXSID7021100	56-38-2	Parathion	NA	NA	NA	NA	NA	2.15e-05	NA	0.014317743	0.000174234	0.002640651	0.000105001	31.05547626	0	0	0	1	0	0	0	0	0	0	-0.540007167	0	-0.422670101	-0.259651272	-1.396779921	-0.510120027	-0.304019446	0	1.26e-07	4.49e-08	3.53e-07	Pesticide	1	TRUE
DTXSID7024245	40487-42-1	Pendimethalin	0	NA	0.00738	NA	0.005	2.81e-05	NA	0.024218566	6.5e-05	0.008550222	0.000113862	31.05547626	0	0.628	0.4834	0.8448	0.159	-4	0	-0.584229427	0	-0.809312262	-0.465214109	0	0.112310052	-0.808283891	-0.304094864	-0.434388162	-0.304019446	0	8.28e-07	2.9e-08	0.000196231	Diet., Pest.	1	TRUE
DTXSID0034803	219714-96-2	Penoxsulam	0	NA	9.36e-08	NA	0.005	7.31e-05	NA	0.003092662	0.000323618	0.003405292	0.000186353	31.05547626	0	0.3056	0.1802	0.917	0.0446	-4	0	-3.986082351	0	-0.809312262	-0.19811618	0	-1.982427306	0.084892689	-1.160276569	0.02614664	-0.304019446	0	5.02e-08	3.89e-09	3.94e-06	Pesticide	1	TRUE
DTXSID3031864	1763-23-1	PFOS	NA	NA	0	NA	NA	5.99e-07	NA	0.021995425	0.005879832	0.109503825	0.000504485	31.05547626	1	0	1	0	0	0	0	-5	0	0	-1.540318651	0	0.014310383	1.698488455	2.067404312	0.957116573	-0.304019446	1	2.06e-06	3.26e-08	0.000138353	Consumer	1	TRUE
DTXSID8031865	335-67-1	PFOA	NA	NA	0	NA	NA	4.63e-06	NA	0.010480314	0.014913686	0.132205822	0.005317667	138884.312	0	1	1	0	0	0	0	-5	0	0	-0.968984782	0	-0.740227015	2.216419869	2.242616544	3.158814909	2.184263706	0	5.47e-08	1.21e-10	1.71e-05	Diet., Cons.	1	TRUE
DTXSID8022292	52645-53-1	Permethrin	0	2.79e-05	0.0437	NA	0.005	6.53e-05	0.00126	0.013351179	0.000182172	0.006237335	7.83e-05	31.05547626	0	0	1	1	0	-4	0.168798287	-0.047616341	0	-0.809312262	-0.229639712	-1.223048001	-0.493809584	-0.234859792	-0.597420472	-0.784019997	-0.304019446	0	4.96e-07	1.61e-08	1.16e-05	Cons., Pest.	1	TRUE
DTXSID9021976	122-99-6	2-Phenoxyethanol	0.062481587	4.1e-06	1.63	0.062557728	NA	0.00158	6.07	0.07390243	7.18e-05	0.076973927	0.00026075	27776.8624	0	0.8396	0.8672	0.6958	0.4646	0.700732518	-0.652803826	1.044267032	0.46670837	0	0.660498269	1.542202053	1.24780307	-0.752904243	1.739586477	0.340165973	1.707828111	0	0.001079083	1.13e-07	1.941364744	Diet., Cons., Pest.	1	TRUE
DTXSID1024259	2310-17-0	Phosalone	NA	NA	NA	NA	5e-04	4.73e-05	NA	0.013576668	0.00039494	0.002719548	0.000125242	31.05547626	0	0.2182	0.1862	0.9432	0.0736	0	0	0	0	-1.860551201	-0.319732713	0	-0.476763322	0.195724691	-1.369400741	-0.34533844	-0.304019446	0	1.46e-07	6.79e-09	0.000118552	Pesticide	1	TRUE
DTXSID1021166	51-03-6	Piperonyl butoxide	0	1.2e-05	0.0159	NA	0.05	0.000271	NA	0.022126581	0.00024474	0.032025307	0.000114527	878.3815143	0	0.3032	0.5666	0.82	0.1828	-4	-0.19268889	-0.352653548	0	0.241926678	0.167944852	0	0.020361386	-0.070564722	0.924032976	-0.428944349	0.685390254	0	9.37e-07	8.18e-09	0.001142811	Cons., Pest.	1	TRUE
DTXSID1032569	23103-98-2	Pirimicarb	NA	NA	NA	NA	NA	2.33e-05	NA	0.024906316	9.52e-05	0.007325076	0.000145236	31.05547626	0	0.176	0.3424	0.7536	0.1302	0	0	0	0	0	-0.517545382	0	0.140810597	-0.596160797	-0.44792258	-0.206880869	-0.304019446	0	3.48e-07	1.1e-08	0.000296591	Pesticide	1	TRUE
DTXSID0024266	29232-93-7	Pirimiphos-methyl	NA	NA	NA	NA	0.32	2.88e-05	NA	0.010659112	0.000244787	0.010246188	0.000125738	31.05547626	0	0	0	1	0	0	0	0	0	1.089414458	-0.458339886	0	-0.723009289	-0.07045979	-0.135812936	-0.34164359	-0.304019446	0	1.14e-07	1.68e-08	7.68e-07	Pesticide	1	TRUE
DTXSID4024270	67747-09-5	Prochloraz	NA	NA	NA	NA	NA	7.52e-05	NA	0.014318092	0.003161739	0.019578301	0.001452104	31.05547626	0	0.188	0.2222	0.9214	0.0784	0	0	0	0	0	-0.190203509	0	-0.422645295	1.353253522	0.466376314	1.94541951	-0.304019446	0	1.06e-07	2.61e-10	2.77e-05	Pesticide	1	TRUE
DTXSID1034210	29091-21-2	Prodiamine	0	NA	1.93e-05	NA	NA	0.00671	NA	0.02937071	0.000314298	0.001843605	0.000161389	31.05547626	0	0.2558	0.4868	0.877	0.056	-4	0	-2.378322899	0	0	1.064521654	0	0.308623177	0.068631622	-1.730931153	-0.108299055	-0.304019446	0	1.04e-07	2.8e-09	2.29e-05	Pesticide	1	TRUE
DTXSID6022341	1610-18-0	Prometon	0	NA	NA	NA	0.1	6.7e-06	NA	0.057240758	0.000233573	0.006990154	0.000166113	31.05547626	0	0.28	0.5044	0.9008	0.1368	-4	0	0	0	0.558381131	-0.865741952	0	0.987774028	-0.096553078	-0.491447465	-0.081331921	-0.304019446	0	8.68e-07	1.41e-08	0.000106297	Cons., Pest.	1	TRUE
DTXSID4024272	7287-19-6	Prometryn	NA	NA	NA	NA	0.0045	1.79e-05	NA	0.053181868	0.000256605	0.003247694	0.000159091	31.05547626	0	0.2332	0.5218	0.9668	0.065	0	0	0	0	-0.857414318	-0.591203066	0	0.912915598	-0.044221391	-1.204344807	-0.121708362	-0.304019446	0	2.91e-06	7.15e-08	0.001313296	Cons., Pest.	1	TRUE
DTXSID6034849	25606-41-1	Propamocarb hydrochloride	NA	NA	NA	NA	NA	0.000914	NA	0.005958155	0.000101027	0.079542752	0.00014935	31.05547626	0	0.23	0.4686	0.8032	0.179	0	0	0	0	0	0.507583057	0	-1.315021559	-0.562930603	1.770116373	-0.180768511	-0.304019446	0	1.77e-07	6.55e-09	0.00020663	Pesticide	1	TRUE
DTXSID8022111	709-98-8	Propanil	NA	NA	NA	NA	0.02	1.67e-05	NA	0.05863873	4.61e-05	0.007433745	0.000147819	31.05547626	0	0.2262	0.2926	0.9472	0.0612	0	0	0	0	-0.176403355	-0.610589382	0	1.012332913	-0.999343317	-0.434227231	-0.190404946	-0.304019446	0	6.87e-07	5.48e-08	0.000736708	Pesticide	1	TRUE
DTXSID3021196	139-40-2	Propazine	NA	NA	NA	NA	NA	7.88e-06	NA	0.055806205	0.000246463	0.006216413	0.000134049	31.05547626	0	0.2028	0.477	0.9146	0.1206	0	0	0	0	0	-0.820421803	0	0.961940914	-0.06666204	-0.600545142	-0.281810445	-0.304019446	0	1.84e-06	4.16e-08	0.00156294	Pesticide	1	TRUE
DTXSID7032470	31218-83-4	Propetamphos	NA	NA	NA	NA	0.06	2.21e-05	NA	0.041617982	0.000200636	0.004683864	0.000122928	31.05547626	0	0.7326	0.3738	0.9078	0.1636	0	0	0	0	0.325165087	-0.53231749	0	0.663364218	-0.181137423	-0.863799572	-0.362769399	-0.304019446	0	6.45e-06	8.35e-08	0.005501963	Diet., Pest.	1	TRUE
DTXSID7021948	114-26-1	Propoxur	0	3.74e-06	0.00057	NA	0.0184	2.92e-05	0.0186	0.003419239	0.000102186	0.064066459	0.000162256	31.05547626	0	0.1736	0.428	0.9538	0.073	-4	-0.692178456	-1.356875433	0	-0.214471001	-0.454486391	-0.34519551	-1.880253717	-0.556583551	1.568889106	-0.103291887	-0.304019446	0	7.32e-08	4.05e-09	5.6e-06	Pesticide	1	TRUE
DTXSID2020420	23950-58-5	Propyzamide	NA	NA	NA	NA	0.0019	2.79e-05	NA	0.047394976	3.92e-05	0.00715014	0.000122773	31.05547626	0	0.6446	0.1438	0.9496	0.0684	0	0	0	0	-1.251060108	-0.467209646	0	0.795662848	-1.089186757	-0.470402161	-0.363947933	-0.304019446	0	1.32e-06	4.65e-08	0.000428129	Diet., Pest.	1	TRUE
DTXSID9034868	94125-34-5	Prosulfuron	NA	NA	NA	NA	0.005	3.69e-05	NA	0.018763865	0.000265048	0.119036678	7.69e-05	31.05547626	0	0	0	1	0	0	0	0	0	-0.809312262	-0.389100916	0	-0.14742084	-0.026206485	2.145033348	-0.800839971	-0.304019446	0	1.16e-07	2.58e-08	5.13e-07	Pesticide	1	TRUE
DTXSID2032637	123312-89-0	Pymetrozine	NA	NA	NA	NA	0.051	0.000386	NA	0.021193686	9.92e-05	0.026177897	0.000148795	31.05547626	0	0.1656	0.3598	0.7848	0.1116	0	0	0	0	0.250967513	0.266764603	0	-0.023482016	-0.572906018	0.736534981	-0.184248852	-0.304019446	0	2.33e-07	1.55e-08	0.000157985	Pesticide	1	TRUE
DTXSID7032638	175013-18-0	Pyraclostrobin	NA	NA	NA	NA	0.08	3.32e-05	NA	0.011172307	0.000854494	0.015451455	0.00024238	31.05547626	0	0.2096	0.1956	0.931	0.0688	0	0	0	0	0.456505552	-0.418620036	0	-0.675148948	0.625190867	0.246228182	0.27187359	-0.304019446	0	1.48e-07	1.29e-08	9.12e-05	Pesticide	1	TRUE
DTXSID5032573	96489-71-3	Pyridaben	NA	NA	0	NA	0.13	6.88e-05	NA	0.014046778	0.004234945	0.008538345	0.000337936	31.05547626	0	0.3654	0.468	0.8512	0.1726	0	0	-5	0	0.67816282	-0.21505312	0	-0.442116797	1.515879754	-0.305387615	0.582557759	-0.304019446	0	2.49e-07	2.56e-09	0.000141136	Pesticide	1	TRUE
DTXSID8034877	53112-28-0	Pyrimethanil	NA	NA	NA	NA	0.13	2.69e-05	NA	0.032567219	0.000115924	0.034024036	0.000173651	31.05547626	0	0.263	0.1646	0.8762	0.142	0	0	0	0	0.67816282	-0.477406908	0	0.413771187	-0.486391764	0.980335846	-0.039844898	-0.304019446	0	3.56e-07	1.68e-08	0.00017277	Pesticide	1	TRUE
DTXSID1032640	95737-68-1	Pyriproxyfen	0	1.4e-06	0.00105	NA	0.033	3.46e-05	0.00213	0.040282526	0.000823727	0.008951289	0.000136261	31.05547626	0	0.1916	0.272	0.8316	0.0746	-4	-1.113173713	-1.172558266	0	0.052224236	-0.407080829	-1.051847025	0.630168857	0.604785263	-0.261463396	-0.266513132	-0.304019446	0	2.62e-07	9.49e-09	2.45e-05	Pesticide	1	TRUE
DTXSID8032673	123343-16-8	Pyrithiobac-sodium	NA	NA	NA	NA	0.001	0.168	NA	0.027340399	4.58e-05	0.007107286	8.19e-05	31.05547626	0	0.1246	0.2588	0.8592	0.052	0	0	0	0	-1.544096748	1.964207782	0	0.235715065	-1.002769513	-0.475992878	-0.742300627	-0.304019446	0	9.36e-08	2.64e-09	0.000150516	Pesticide	1	TRUE
DTXSID6032641	84087-01-4	Quinclorac	0	NA	1.2e-05	NA	0.02	2.74e-05	NA	0.020896005	3.84e-05	0.007130503	0.000131046	31.05547626	0	0.57	0.3678	0.8696	0.0668	-4	0	-2.521694858	0	-0.176403355	-0.472261754	0	-0.037879245	-1.100710983	-0.472959796	-0.302986948	-0.304019446	0	4.5e-07	1.44e-08	7.73e-05	Diet., Pest.	1	TRUE
DTXSID2034881	124495-18-7	Quinoxyfen	NA	NA	NA	NA	0.005	8.12e-05	NA	0.020475157	0.000212905	0.00816731	0.000115813	31.05547626	0	0.159	0.2114	0.884	0.0742	0	0	0	0	-0.809312262	-0.168757642	0	-0.058587238	-0.148108652	-0.346705201	-0.418503365	-0.304019446	0	1.85e-07	1.12e-08	7.85e-05	Pesticide	1	TRUE
DTXSID2021105	82-68-8	Pentachloronitrobenzene	NA	NA	NA	NA	0.34	1.53e-05	NA	0.032818186	0.000140969	0.007297009	0.000110597	31.05547626	0	0	0	1	0	0	0	0	0	1.117092464	-0.635050218	0	0.421584473	-0.377541805	-0.451492845	-0.461589007	-0.304019446	0	2.54e-07	4.05e-08	1.8e-06	Pesticide	1	TRUE
DTXSID7022253	10453-86-8	Resmethrin	0	3.44e-07	4.62e-05	NA	0.02	1.97e-05	5.62e-05	0.031478032	8.6e-05	0.01224458	9.26e-05	31.05547626	0	0.604	0.5214	0.8974	0.0808	-4	-1.714532299	-2.114968175	0	-0.176403355	-0.564434033	-2.23717393	0.379149092	-0.652773502	0.029892044	-0.628071394	-0.304019446	0	2.38e-06	3.89e-08	0.001071347	Diet., Cons., Pest.	1	TRUE
DTXSID1032642	122931-48-0	Rimsulfuron	NA	NA	NA	NA	NA	0.000424	NA	0.000892722	0.000126168	0.215111392	8.47e-05	31.05547626	0	0.143	0.0468	0.9252	0.0444	0	0	0	0	0	0.292996725	0	-3.247065898	-0.439268241	2.695336296	-0.710844127	-0.304019446	0	1.87e-08	1.77e-09	8.48e-06	Pesticide	1	TRUE
DTXSID6021248	83-79-4	Rotenone	0	4.86e-06	NA	NA	NA	1.77e-05	NA	0.006536303	7.28e-05	0.011636821	8.18e-05	31.05547626	0	0.6634	0.2644	0.8352	0.126	-4	-0.579946218	0	0	0	-0.594342132	0	-1.2207615	-0.745312038	-0.017453385	-0.743090495	-0.304019446	0	1.14e-06	2.21e-08	0.00014341	Diet., Pest.	1	TRUE
DTXSID2039336	28434-00-6	S-Bioallethrin	0	6.14e-07	6.61e-05	NA	NA	7.14e-06	0.000488	0.038875728	5.49e-05	0.008686752	0.000101737	31.05547626	0	0.2564	0.3204	0.9582	0.0496	-4	-1.466311599	-2.006899111	0	0	-0.847972301	-1.532361878	0.593988153	-0.902033088	-0.289361922	-0.539644925	-0.304019446	0	5.26e-07	5.49e-08	0.000108765	Pesticide	1	TRUE
DTXSID9024304	74051-80-2	Sethoxydim	NA	NA	NA	NA	0.027	2.38e-05	NA	0.033157629	0.000321927	0.029261634	0.000102008	31.05547626	0	0.2014	0.3684	0.8632	0.079	0	0	0	0	-0.039391423	-0.511613652	0	0.432057712	0.081977482	0.840101342	-0.537154397	-0.304019446	0	4.56e-07	2.09e-08	0.000507405	Pesticide	1	TRUE
DTXSID4021268	122-34-9	Simazine	0	0	NA	NA	0	9.61e-06	NA	0.063451338	0.000225983	0.021946719	0.000181726	31.05547626	0	0.2158	0.4412	0.93	0.1108	-4	-4	0	0	-3	-0.764972688	0	1.092615432	-0.114936926	0.572578263	0.002646292	-0.304019446	0	3.16e-07	1.98e-09	6.5e-05	Pesticide	1	TRUE
DTXSID1034212	118134-30-8	Spiroxamine	NA	NA	NA	NA	0.083	3.09e-05	NA	0.026917981	0.000943179	0.05550946	0.000221182	31.05547626	0	0.326	0.6264	0.7244	0.275	0	0	0	0	0.47331287	-0.438677324	0	0.219866859	0.680140457	1.435557477	0.186320046	-0.304019446	0	2.39e-06	1.49e-08	0.000372699	Cons., Pest.	1	TRUE
DTXSID6032645	122836-35-5	Sulfentrazone	0	NA	5.7e-08	NA	0.04	0.000155	NA	0.022761085	0.000198015	0.005711518	9.36e-05	31.05547626	0	0.1784	0.1622	0.9242	0.0282	-4	0	-4.135724038	0	0.140051098	0.01186038	0	0.04913752	-0.188454408	-0.679323773	-0.617787636	-0.304019446	0	1.49e-07	1.14e-08	2.7e-05	Pesticide	1	TRUE
DTXSID4034948	112410-23-8	Tebufenozide	NA	NA	NA	NA	0.25	2.65e-05	NA	0.027047509	0.000669838	0.011218393	0.000210151	31.05547626	0	0.2582	0.2024	0.8658	0.084	0	0	0	0	0.976711163	-0.481592364	0	0.224752751	0.489706632	-0.051509572	0.138496274	-0.304019446	0	2.84e-07	1.19e-08	8.48e-05	Pesticide	1	TRUE
DTXSID0034223	119168-77-3	Tebufenpyrad	NA	NA	NA	NA	NA	2.66e-05	NA	0.016547507	0.000109284	0.014148175	8.45e-05	31.05547626	0	0.2726	0.217	0.9628	0.034	0	0	0	0	0	-0.480540106	0	-0.275356754	-0.519211971	0.164279012	-0.713367534	-0.304019446	0	2.37e-07	4.58e-08	0.000726339	Pesticide	1	TRUE
DTXSID1032482	96182-53-5	Tebupirimfos	NA	NA	NA	NA	NA	2.32e-05	NA	0.034486094	0.000763267	0.00482997	0.000135645	31.05547626	0	0.2642	0.3302	0.9584	0.0584	0	0	0	0	0	-0.518746992	0	0.472040595	0.562365407	-0.835232997	-0.270746031	-0.304019446	0	5.28e-07	6.28e-08	0.000466755	Pesticide	1	TRUE
DTXSID3024316	34014-18-1	Tebuthiuron	NA	NA	NA	NA	0.005	6.08e-05	NA	0.053650199	0.000175008	0.085729409	0.00014689	31.05547626	0	0.1834	0.2852	0.8756	0.079	0	0	0	0	-0.809312262	-0.249587641	0	0.921839395	-0.257183281	1.839774484	-0.196296999	-0.304019446	0	3.91e-07	1.03e-08	0.000786075	Pesticide	1	TRUE
DTXSID5032577	79538-32-2	Tefluthrin	NA	NA	NA	NA	0.01	2.56e-05	NA	0.020593352	0.000716913	0.005327127	0.000259262	31.05547626	0	0.284	0.4298	0.8966	0.1314	0	0	0	0	-0.492857808	-0.491245399	0	-0.052728758	0.527500882	-0.744119313	0.334816743	-0.304019446	0	4.06e-07	1.96e-08	0.000168366	Pesticide	1	TRUE
DTXSID7034252	149979-41-9	Tepraloxydim	NA	NA	NA	NA	0.068	NA	NA	NA	NA	NA	NA	31.05547626	0	0.2446	0.4434	0.8922	0.0812	0	0	0	0	0.382307978	0	0	0	0	0	0	-0.304019446	0	4.63e-07	2.97e-08	0.000223937	Pesticide	1	TRUE
DTXSID8024317	5902-51-2	Terbacil	NA	NA	NA	NA	0.276	3.86e-05	NA	0.058125515	4.82e-05	0.007430826	0.000151437	31.05547626	0	0.2142	0.2916	0.9062	0.1118	0	0	0	0	1.021881927	-0.37651771	0	1.003385696	-0.974336208	-0.434592474	-0.167798929	-0.304019446	0	1.09e-06	3.19e-08	0.000749145	Pesticide	1	TRUE
DTXSID8034956	112281-77-3	Tetraconazole	NA	NA	NA	NA	0.039	8.12e-06	NA	0.014297686	0.000823311	0.008411474	0.000121346	31.05547626	0	0.2712	0.304	0.8592	0.1898	0	0	0	0	0.128492322	-0.812039955	0	-0.424096856	0.604504195	-0.319310062	-0.374879838	-0.304019446	0	3.92e-07	1.95e-08	0.000489325	Pesticide	1	TRUE
DTXSID6032649	7696-12-0	Tetramethrin	0	3.17e-06	0.0111	NA	NA	1.51e-05	0.00134	0.032181928	0.000365341	0.016754631	0.000134425	31.05547626	0	0.2284	0.4116	0.8836	0.077	-4	-0.763023471	-0.461080154	0	0	-0.638726244	-1.202974543	0.401658053	0.152373594	0.321531607	-0.279189141	-0.304019446	0	3.51e-07	2.09e-08	3.42e-05	Pesticide	1	TRUE
DTXSID0021337	148-79-8	Thiabendazole	0	0.000161801	0	NA	0.01	2.32e-05	0.216	0.063835351	3.14e-05	0.007359368	0.000160937	31.05547626	0	0.1396	0.4108	0.823	0.1308	-4	0.921892465	-5	0	-0.492857808	-0.518746992	0.454417044	1.098756729	-1.213963644	-0.443578985	-0.110923735	-0.304019446	0	3.38e-07	6.73e-09	9.45e-05	Pesticide	1	TRUE
DTXSID7034961	111988-49-9	Thiacloprid	NA	NA	NA	NA	0.005	3.93e-05	NA	0.020961812	0.00013902	0.070511474	0.000123411	31.05547626	0	0.6262	0.2632	0.9172	0.0612	0	0	0	0	-0.809312262	-0.371496734	0	-0.034678918	-0.385291256	1.658033663	-0.359101653	-0.304019446	0	1.18e-06	3.46e-08	0.001111578	Diet., Pest.	1	TRUE
DTXSID2034962	153719-23-4	Thiamethoxam	0	1.01e-07	4.67e-05	NA	0.23	4.81e-05	0.000528	0.017947638	0.000118155	0.070457409	0.000111191	31.05547626	0	0.7086	0.1502	0.9186	0.1152	-4	-2.239600042	-2.111720462	0	0.938643517	-0.315047086	-1.506672164	-0.19268729	-0.475785174	1.657320314	-0.4565772	-0.304019446	0	7.48e-07	2.83e-08	0.000122332	Diet., Pest.	1	TRUE
DTXSID1032488	117718-60-2	Thiazopyr	NA	NA	NA	NA	NA	1.54e-05	NA	0.022489767	0.000273476	0.010251784	7.87e-05	31.05547626	0	0.2484	0.4876	0.9276	0.0766	0	0	0	0	0	-0.633230185	0	0.03693207	-0.008787301	-0.135305158	-0.779425754	-0.304019446	0	4.61e-06	6.68e-08	0.004840373	Pesticide	1	TRUE
DTXSID0032651	51707-55-2	Thidiazuron	NA	NA	NA	NA	0.023	3.3e-05	NA	0.026074483	0.000108474	0.051980485	0.000152964	31.05547626	0	0.17	0.2944	0.771	0.1058	0	0	0	0	-0.112595422	-0.420308102	0	0.187462553	-0.523351974	1.374470424	-0.158420583	-0.304019446	0	3.31e-07	1.23e-08	0.000213479	Pesticide	1	TRUE
DTXSID6024337	28249-77-6	Thiobencarb	NA	NA	NA	NA	0.128	1.36e-05	NA	0.047838976	0.000156047	0.014770827	0.000134878	31.05547626	0	0.2188	0.3002	0.9498	0.0724	0	0	0	0	0.671084426	-0.667955731	0	0.805153358	-0.320998858	0.204332591	-0.276050058	-0.304019446	0	9.32e-07	8.02e-08	0.000654629	Pesticide	1	TRUE
DTXSID1024338	23564-05-8	Thiophanate-methyl	0	NA	0	NA	0.007	6.44e-05	0.000369	0.020390587	0.000162653	0.03044376	0.000104774	31.05547626	0	0.1728	0.071	0.8644	0.1068	-4	0	-5	0	-0.65569678	-0.233516976	-1.623510354	-0.062799905	-0.297925036	0.87693284	-0.51214507	-0.304019446	0	1.43e-07	7.59e-09	1.49e-05	Pesticide	1	TRUE
DTXSID3023897	43121-43-3	Triadimefon	0	NA	NA	NA	0.18	1.44e-05	NA	0.018791145	0.00019106	0.014610156	0.000133286	31.05547626	0	0.3258	0.337	0.942	0.0646	-4	0	0	0	0.826733528	-0.651987158	0	-0.14594216	-0.208351427	0.194160992	-0.287146252	-0.304019446	0	3.6e-07	1.56e-08	3.35e-05	Pesticide	1	TRUE
DTXSID0032493	55219-65-3	Triadimenol	NA	NA	NA	NA	0.18	2.68e-05	NA	0.027493512	0.000259236	0.011105899	0.000111306	31.05547626	0	0.6672	0.0982	0.9264	0.0454	0	0	0	0	0.826733528	-0.478447408	0	0.241399134	-0.038545821	-0.060882294	-0.455610065	-0.304019446	0	1.38e-06	2.73e-08	0.00063018	Diet., Pest.	1	TRUE
DTXSID5024344	2303-17-5	Tri-allate	NA	NA	NA	NA	0.005	3.61e-05	NA	0.037658511	0.000102158	0.0077986	0.000110953	31.05547626	0	0.3802	0.3986	0.9556	0.109	0	0	0	0	-0.809312262	-0.395224426	0	0.561610562	-0.556738421	-0.389666815	-0.458577056	-0.304019446	0	3.07e-06	5.22e-08	0.00208446	Pesticide	1	TRUE
DTXSID0024345	82097-50-5	Triasulfuron	NA	NA	NA	NA	0.046	6.54e-05	NA	0.020538196	0.000240019	0.093760044	0.000151986	31.05547626	0	0.671	0.1124	0.9156	0.0506	0	0	0	0	0.203859032	-0.229212208	0	-0.055458448	-0.081405593	1.923049245	-0.164416054	-0.304019446	0	4.71e-07	2.9e-08	0.000156764	Diet., Pest.	1	TRUE
DTXSID1024174	78-48-8	Tribufos	NA	NA	NA	NA	0.03	0.000654	NA	0.019752101	0.000110009	0.006225311	9.29e-05	31.05547626	0	0.4572	0.1478	0.8514	0.3154	0	0	0	0	0.008710633	0.414070106	0	-0.095179927	-0.51553355	-0.599214967	-0.624746838	-0.304019446	0	2.99e-07	1.33e-08	0.000456054	Pesticide	1	TRUE
DTXSID0032497	55335-06-3	Triclopyr	NA	NA	NA	NA	NA	1.68e-05	NA	0.015634087	0.000169483	0.007164566	0.000137148	31.05547626	0	0.1706	0.2388	0.9368	0.0686	0	0	0	0	0	-0.608921473	0	-0.333149759	-0.275034684	-0.468527758	-0.260444159	-0.304019446	0	2.19e-07	2.65e-08	0.00030525	Pesticide	1	TRUE
DTXSID5032498	3380-34-5	Triclosan	0.005271462	1.09e-06	0.0228	NA	0.09801	3.19e-05	0.161	0.040852742	3.41e-05	0.007370947	0.000103561	31.05547626	0	0	1	1	0	0.092989147	-1.220411022	-0.24390489	0	0.549204224	-0.429779312	0.358587444	0.644475336	-1.167574342	-0.44211695	-0.523034104	-0.304019446	0	1.93e-05	8.81e-07	0.000335743	Cons., Pest.	1	TRUE
DTXSID8040222	199119-58-9	Trifloxysulfuron-sodium	NA	NA	NA	NA	0.005	0.159	NA	0.015211394	0.000245891	0.00223482	0.00014185	31.05547626	0	0.1292	0.1324	0.9826	0.0084	0	0	0	0	-0.809312262	1.948825514	0	-0.361046718	-0.067954965	-1.551963992	-0.228936722	-0.304019446	0	4.26e-08	2.78e-09	1.92e-05	Pesticide	1	TRUE
DTXSID2032500	68694-11-1	Triflumizole	NA	NA	NA	NA	0.26	2.76e-05	NA	0.028698799	0.00023623	0.015389016	9.26e-05	31.05547626	0	0.2314	0.393	0.9164	0.0512	0	0	0	0	0.994617273	-0.470229934	0	0.285068389	-0.090258742	0.242462488	-0.627602949	-0.304019446	0	9.01e-07	2.59e-08	0.001354569	Pesticide	1	TRUE
DTXSID4021395	1582-09-8	Trifluralin	0	NA	6.68	NA	0.03	1.44e-05	NA	0.011299734	0.002981895	0.003141292	0.001285358	31.05547626	0	0.4954	0.457	0.9568	0.051	-4	0	1.469839955	0	0.008710633	-0.651987158	0	-0.663605932	1.320665094	-1.23532429	1.831395239	-0.304019446	0	5.59e-08	4.78e-11	6.72e-06	Pesticide	1	TRUE
DTXSID2032502	126535-15-7	Triflusulfuron-methyl	NA	NA	NA	NA	0.005	NA	NA	NA	NA	NA	NA	31.05547626	0	0.7332	0.0768	0.8234	0.0414	0	0	0	0	-0.809312262	0	0	0	0	0	0	-0.304019446	0	2.64e-07	8.36e-09	4.62e-05	Diet., Pest.	1	TRUE
DTXSID0032655	131983-72-7	Triticonazole	NA	NA	NA	NA	0.005	3.58e-05	NA	0.034339001	0.00033468	0.005120026	0.000147664	31.05547626	0	0.4206	0.186	0.9658	0.0146	0	0	0	0	-0.809312262	-0.397555794	0	0.467690073	0.103596139	-0.780996161	-0.191381675	-0.304019446	0	4.79e-07	4.09e-08	0.000191401	Pesticide	1	TRUE
DTXSID4022361	50471-44-8	Vinclozolin	NA	NA	NA	NA	0.03	5.09e-05	NA	0.015505443	4.04e-05	0.007215753	0.000108191	31.05547626	0	0.6436	0.2938	0.9442	0.0546	0	0	0	0	0.008710633	-0.299239899	0	-0.341559397	-1.072569358	-0.461906948	-0.482145118	-0.304019446	0	1.29e-06	4.62e-08	0.001366192	Diet., Pest.	1	TRUE
DTXSID9032581	156052-68-5	Zoxamide	NA	NA	NA	NA	NA	4.45e-05	NA	0.030837962	7.26e-05	0.007219747	9.65e-05	31.05547626	0	0.1934	0.236	0.9164	0.0792	0	0	0	0	0	-0.336780421	0	0.358239821	-0.746882786	-0.461392318	-0.588740674	-0.304019446	0	3.25e-07	5.31e-08	0.000217917	Pesticide	1	TRUE
DTXSID7025895	101-54-2	"N-Phenyl-1,4-benzenediamine"	NA	NA	NA	NA	NA	0.034	NA	0.06940334	0.000125933	0.069803986	0.000188162	27776.8624	0	0.3448	0.4322	0.282	0.8278	0	0	0	0	0	1.517878979	0	1.183873829	-0.440308563	1.648655248	0.035177395	1.707828111	0	4.19e-07	1.55e-10	0.005347685	Industrial	1	TRUE
DTXSID5020869	101-61-1	"4,4'-Methylenebis(N,N-dimethylaniline)"	NA	NA	NA	NA	NA	2.4e-05	NA	0.049441991	6.95e-05	0.007624571	0.000130158	31.05547626	0	0.116	0.4856	0.182	0.3816	0	0	0	0	0	-0.509275781	0	0.838699682	-0.771000609	-0.410655252	-0.309344487	-0.304019446	0	1.26e-06	5.96e-09	NA	Unknown	0	NA
DTXSID0021094	101-80-4	"4,4'-Oxydianiline"	NA	NA	NA	NA	NA	0.00271	NA	0.063138372	0.0001034	0.042846116	0.000176121	3928.241552	0	0.6356	0.2056	0.3324	0.803	0	0	0	0	0	0.811227166	0	1.087582802	-0.550012121	1.194745022	-0.026642059	1.128797694	0	1.95e-06	1.63e-09	0.002037023	Diet., Ind.	1	TRUE
DTXSID4026684	101-86-0	2-Benzylideneoctanal	0.007168808	3.29e-05	NA	NA	NA	NA	NA	NA	NA	NA	NA	27776.8624	0	0.6744	0.8928	0.287	0.8748	0.168554243	0.239425629	0	0	0	0	0	0	0	0	0	1.707828111	0	0.000130048	1.09e-08	0.349534502	Diet., Cons., Ind.	1	TRUE
DTXSID3025178	102-06-7	"1,3-Diphenylguanidine"	NA	NA	NA	0.00441243	NA	0.00109	NA	0.061442465	0.00010908	0.107565179	0.000157473	3928.241552	0	0.806	0.414	0.3768	0.7332	0	0	0	-1.231545744	0	0.556781483	0	1.05987045	-0.520256234	2.050792203	-0.131262292	1.128797694	0	2.49e-06	4.69e-09	0.003884875	Diet., Ind.	1	TRUE
DTXSID4021848	102-27-2	N-Ethyl-3-methylaniline	NA	NA	NA	NA	NA	7.33e-05	NA	0.047728513	0.000117794	0.093999284	0.000274109	31.05547626	0	0.2728	0.8246	0.3588	0.6524	0	0	0	0	0	-0.197352862	0	0.802800469	-0.477488205	1.925419227	0.386872761	-0.304019446	0	4.89e-06	2.12e-08	0.000448668	Cons., Ind.	1	TRUE
DTXSID1024126	1024-57-3	Heptachlor epoxide	NA	NA	NA	NA	NA	0.00179	NA	0.025135441	0.017209125	0.010578842	0.00699427	31.05547626	0	0.134	0.3604	0.9196	0.1628	0	0	0	0	0	0.695361561	0	0.150131096	2.296083796	-0.10609927	3.415004102	-0.304019446	0	8.46e-08	1.88e-12	3.14e-05	Pesticide	1	TRUE
DTXSID0020606	103-23-1	Di(2-ethylhexyl) adipate	0	3.08e-06	0.499	0.894735967	NA	0.326	0.000526	0.027670098	0.000191777	0.002024554	7.44e-05	87838.15143	0	0.9092	0.717	0.307	0.876	-4	-0.775363525	0.687124505	2.170582205	0	2.149414111	-1.507909702	0.247915418	-0.206267123	-1.643858384	-0.831624352	2.048640729	0	0.000649257	3.26e-10	7.453277515	Diet., Cons., Ind.	1	TRUE
DTXSID3026697	103-24-2	Bis(2-ethylhexyl) nonanedioate	NA	NA	NA	0.433700501	NA	0.00851	NA	0.023130552	0.000279629	0.000440806	2e-05	3928.241552	0	0.906	0.7116	0.2454	0.9444	0	0	0	1.706785829	0	1.130912917	0	0.065526298	0.003593372	-3.061642453	-2.060061653	1.128797694	0	0.088099229	6.07e-09	140.7432571	Diet., Cons., Ind.	1	TRUE
DTXSID2020006	103-90-2	Acetaminophen	NA	NA	0	0.016161067	NA	0.000303	NA	0.082118812	9.43e-05	0.118926	0.000231309	31.05547626	0	0.6702	0.3008	0.3912	0.724	0	0	-5	-0.400128744	0	0.199126893	0	1.355101809	-0.601404618	2.144168248	0.228172088	-0.304019446	0	2.72e-07	5.46e-09	0.0001408	Diet., Ind.	1	TRUE
DTXSID4034287	104-67-6	5-Heptyldihydro-2(3H)-furanone	0	2.09e-07	0.00206	NA	NA	0.000231	0.00371	0.047909228	0.000111054	0.053777607	0.000182061	3928.241552	0	0.9168	0.9246	0.281	0.901	-4	-1.928029346	-0.969231357	0	0	0.123328521	-0.870896054	0.806646933	-0.510276251	1.406079964	0.004364901	1.128797694	0	4.6e-06	7.21e-09	0.00217115	Diet., Cons., Ind.	1	TRUE
DTXSID1034187	10540-29-1	Tamoxifen	NA	NA	NA	NA	NA	3.26e-05	NA	0.026428128	0.001797811	0.010963633	0.000181412	31.05547626	0	0.8068	0.307	0.1792	0.1692	0	0	0	0	0	-0.423715143	0	0.201174208	1.039099339	-0.072872516	0.001029941	-0.304019446	0	2.98e-07	4.61e-09	0.000415672	Dietary	1	TRUE
DTXSID2021866	105-99-7	Dibutyl hexanedioate	NA	NA	0	NA	NA	2.21e-06	NA	0.04747379	0.000150992	0.026172106	0.000139017	138884.312	0	0.7352	0.7974	0.3208	0.922	0	0	-5	0	0	-1.175599804	0	0.797353954	-0.339322534	0.736329211	-0.24778975	2.184263706	0	0.001035759	1.42e-08	36.05792649	Diet., Cons., Ind.	1	TRUE
DTXSID4024729	10605-21-7	Carbendazim	NA	NA	NA	NA	NA	1.72e-05	NA	0.035092539	0.000110513	0.023839621	0.000173768	31.05547626	0	0.2152	0.5194	0.9224	0.058	0	0	0	0	0	-0.602347664	0	0.489783421	-0.512989812	0.649518238	-0.039212075	-0.304019446	0	2.29e-06	8.75e-08	0.000608885	Cons., Pest.	1	TRUE
DTXSID7021869	106-44-5	p-Cresol	NA	NA	NA	0.045103163	NA	0.000352	NA	0.01905796	6.26e-05	0.112698504	0.000345236	87838.15143	0	0.9666	0.886	0.6196	0.5788	0	0	0	0.257193744	0	0.241004594	0	-0.13159198	-0.829265629	2.094147977	0.602534189	2.048640729	0	0.001530161	1e-06	1.521745209	All Four	1	TRUE
DTXSID1020431	106-46-7	"1,4-Dichlorobenzene"	0	0.001174563	6.73	0.023258711	NA	0.00159	0.144	0.008321684	0.000179129	0.013513819	0.000255189	87838.15143	0	1	1	1	1	-4	1.771191174	1.472089851	-0.166957716	0	0.662260887	0.322198633	-0.974968103	-0.244233919	0.12161728	0.32001704	2.048640729	0	8.64e-05	9.6e-07	0.012212014	All Four	1	TRUE
DTXSID5025152	106-65-0	Dimethyl succinate	0.000322348	0.00020154	0.4	0.019180177	NA	0.000405	0.0101	0.006520865	5.31e-05	0.007573559	0.000237589	27776.8624	0	0.934	0.8124	0.181	0.953	-0.59386749	1.015987732	0.620403965	-0.290437725	0	0.280188438	-0.544315036	-1.22316825	-0.920581078	-0.416898273	0.253214134	1.707828111	0	7.13e-05	6.01e-08	0.029224182	Diet., Cons., Ind.	1	TRUE
DTXSID9032113	107534-96-3	Tebuconazole	0	2.63e-06	8.37e-05	NA	NA	3.07e-05	0.00297	0.022541396	0.000527056	0.009381799	0.000120858	31.05547626	0	0.3128	0.1908	0.97	0.0232	-4	-0.843034507	-1.935674444	0	0	-0.440491447	-0.943441433	0.039265948	0.35630489	-0.217777664	-0.378647383	-0.304019446	0	2.34e-07	4.37e-08	3.02e-05	Pesticide	1	TRUE
DTXSID2021238	108-46-3	Resorcinol	0	NA	0	0.053792107	NA	0.0526	0.125	0.104190839	9.9e-05	0.126782933	0.000337375	27776.8624	0	0.875	0.4734	0.6886	0.4962	-4	0	-5	0.370024337	0	1.63978537	0.276056938	1.597398158	-0.574384999	2.203664907	0.581004002	1.707828111	0	1.91e-05	4.24e-09	0.058553993	Diet., Pest.	1	TRUE
DTXSID5021124	108-95-2	Phenol	2e-08	1.82e-06	0.000161	0.055102373	NA	0.0759	0.00246	0.010647908	6.42e-05	0.11843403	0.000407254	2777686.24	0	0.8952	0.8944	0.6798	0.5718	-2.975042473	-1.000765197	-1.738306431	0.385437391	0	1.742231958	-1.004877122	-0.724079747	-0.815452638	2.140313074	0.756973405	3.071078586	0	0.000316941	1.86e-08	1.352047747	All Four	1	TRUE
DTXSID4042121	110235-47-7	Mepanipyrim	NA	NA	NA	NA	NA	2.76e-05	NA	0.03074905	0.000127822	0.021697074	0.000145578	31.05547626	0	0.3566	0.2526	0.874	0.0932	0	0	0	0	0	-0.470229934	0	0.355301032	-0.43202202	0.561938839	-0.204680581	-0.304019446	0	4.89e-07	3.58e-08	0.000521709	Pesticide	1	TRUE
DTXSID8025595	110-26-9	"N,N'-Methylenebisacrylamide"	NA	NA	NA	0.005207946	NA	0.000407	NA	0.078852509	0.000104378	0.132531256	0.000222701	138884.312	0	0.7712	0.3468	0.4058	0.7642	0	0	0	-1.125385031	0	0.281564667	0	1.313791034	-0.544775815	2.244902992	0.192718995	2.184263706	0	1.07e-05	2.36e-09	0.200795497	Diet., Ind.	1	TRUE
DTXSID3026223	111-21-7	Triethylene glycol diacetate	NA	NA	NA	NA	NA	2.88e-06	NA	0.049302101	0.000107	0.022086695	0.000133261	31.05547626	0	0.6944	0.6472	0.3044	0.8082	0	0	0	0	0	-1.1016222	0	0.835815819	-0.530968619	0.57849094	-0.287325012	-0.304019446	0	3.51e-05	7.81e-08	0.016596523	Diet., Cons., Ind.	1	TRUE
DTXSID5026889	111-82-0	Methyl dodecanoate	NA	NA	0	NA	NA	0.00435	NA	0.059368537	0.000139557	0.018672163	0.000159883	196412.0776	0	0.9848	0.819	0.3508	0.8902	0	0	-5	0	0	0.943434525	0	1.024922183	-0.383145136	0.422305456	-0.117061847	2.286858527	0	0.000358763	8.35e-07	2.102331861	Diet., Cons., Ind.	1	TRUE
DTXSID3025122	1119-40-0	Dimethyl glutarate	0.000551101	0.000495444	1.42	NA	NA	0.000413	0.0324	0.006138009	4.23e-05	0.007286441	0.000211706	87838.15143	0	0.9284	0.8546	0.5174	0.6228	-0.462051094	1.401359153	1.002654288	0	0	0.285653139	-0.164216187	-1.284752311	-1.046904571	-0.452840795	0.14538866	2.048640729	0	0.001895339	1.62e-07	1.064604024	All Four	1	TRUE
DTXSID3024368	112-50-5	2-[2-(2-Ethoxyethoxy)ethoxy]ethanol	0	NA	0.05	NA	NA	0.00747	NA	0.060112893	6.94e-05	0.030249913	0.000192092	27776.8624	0	0.511	0.7318	0.2892	0.9042	-4	0	-0.006983623	0	0	1.094497376	0	1.037604017	-0.771773941	0.870992241	0.05450195	1.707828111	0	5.01e-07	1.57e-10	0.005150497	Diet., Cons., Ind.	1	TRUE
DTXSID4022991	114-07-8	Erythromycin	NA	NA	NA	NA	NA	1.32e-05	NA	0.003576808	0.000272303	0.002851685	0.000108116	31.05547626	0	0.4514	0.3528	0.1174	0.2498	0	0	0	0	0	-0.676295871	0	-1.834398858	-0.011180083	-1.325277342	-0.482792047	-0.304019446	0	6.42e-07	6.12e-09	NA	Unknown	0	NA
DTXSID1021952	115-86-6	Triphenyl phosphate	0	NA	0	0.005590318	NA	0.0469	0.000498	0.032797813	0.000241983	0.006924777	0.000114244	3928.241552	0	0.7622	0.5356	0.3972	0.7762	-4	0	-5	-1.080008853	0	1.607741611	-1.525747235	0.420952415	-0.0768689	-0.500186445	-0.431257224	1.128797694	0	2.3e-07	4.28e-10	0.000264631	Diet., Cons., Ind.	1	TRUE
DTXSID1021956	117-84-0	Dioctyl phthalate	NA	NA	0	0.002975464	NA	0.0608	NA	0.025297187	0.0002019	0.001237924	4.25e-05	31.05547626	0	1	1	0	1	0	0	-5	-1.483898787	0	1.6802593	0	0.156659666	-0.177643301	-2.10133797	-1.355436717	-0.304019446	0	3.94e-06	1.09e-07	0.000249979	Diet., Cons., Ind.	1	TRUE
DTXSID0021961	119-61-9	Benzophenone	0.008636383	NA	0.354	0.018793672	NA	0.000447	2.05	0.072486847	2.43e-05	0.007696276	0.000178865	3928.241552	0	0.7726	0.8	0.6952	0.3902	0.214332161	0	0.58354481	-0.303475384	0	0.307754693	1.188224437	1.228118066	-1.356791304	-0.401950003	-0.012188724	1.128797694	0	0.000309124	1.26e-07	0.235930288	Diet., Cons., Pest.	1	TRUE
DTXSID3025091	119-90-4	"3,3'-Dimethoxybenzidine"	NA	NA	NA	NA	NA	2.15e-05	NA	0.049797646	4.22e-05	0.00729774	0.000126097	31.05547626	0	0.113	0.3344	0.3614	0.6108	0	0	0	0	0	-0.540007167	0	0.845994932	-1.04866851	-0.451399768	-0.338975253	-0.304019446	0	1.52e-06	1.09e-08	0.000907663	Industrial	1	TRUE
DTXSID5024059	119-93-7	"3,3'-Dimethylbenzidine"	NA	NA	NA	NA	NA	1.78e-05	NA	0.058824636	4.43e-05	0.007186905	0.000149943	31.05547626	0	0.1952	0.399	0.3112	0.7282	0	0	0	0	0	-0.59276819	0	1.015554626	-1.022011211	-0.465632513	-0.177064965	-0.304019446	0	2.11e-06	1.56e-08	0.001214465	Industrial	1	TRUE
DTXSID0023878	120-12-7	Anthracene	NA	NA	0	NA	NA	1.87e-05	NA	0.077339891	0.000178621	0.007356056	0.000218825	62.11095252	0	0.2794	0.6082	0.4744	0.921	0	0	-5	0	0	-0.578988051	0	1.294076853	-0.24581226	-0.443997667	0.176307402	-0.098829804	0	4.34e-06	1.75e-08	0.001441197	Cons., Ind.	1	TRUE
DTXSID9022528	120-47-8	Ethylparaben	0.008154608	0	0.0812	0.020293002	NA	2.09e-06	1.79	0.077930376	0.000123155	0.022304847	0.000203202	31.05547626	0	1	1	0	1	0.20022337	-4	0.139313048	-0.254317203	0	-1.191196819	1.143998652	1.301818232	-0.452718848	0.587631532	0.107062959	-0.304019446	0	1.68e-05	2.7e-07	0.000657787	Diet., Cons., Ind.	1	TRUE
DTXSID1020350	120-71-8	2-Methoxy-5-methylaniline	NA	NA	NA	NA	NA	8.78e-06	NA	0.053394459	5.04e-05	0.007917276	0.000254728	138884.312	0	0.306	0.8096	0.3652	0.821	0	0	0	0	0	-0.790207927	0	0.916976106	-0.949769235	-0.375621111	0.318325246	2.184263706	0	0.000100577	9.43e-09	1.26192983	Cons., Ind.	1	TRUE
DTXSID7040788	121-00-6	2-tert-Butyl-4-methoxyphenol	NA	NA	NA	NA	NA	3.18e-06	NA	0.072210948	8.85e-05	0.013365044	0.000191469	31.05547626	0	0.7098	0.6642	0.3106	0.8842	0	0	0	0	0	-1.073938782	0	1.224236708	-0.636723068	0.111322083	0.051467969	-0.304019446	0	3.81e-05	5.83e-08	0.007913236	Diet., Cons., Ind.	1	TRUE
DTXSID0020529	121-14-2	"2,4-Dinitrotoluene"	NA	NA	0	NA	NA	2.12e-06	NA	0.070434684	0.00011671	0.041546412	0.000191245	62.11095252	0	0.1038	0.5946	0.2936	0.9218	0	0	-5	0	0	-1.187215175	0	1.198887325	-0.482630249	1.166097485	0.050370974	-0.098829804	0	7.47e-06	2.04e-08	0.003077645	Cons., Ind.	1	TRUE
DTXSID6047286	123122-55-4	Candoxatril	NA	NA	NA	NA	NA	1.79e-05	NA	0.011691423	0.000104724	0.002391925	5.4e-05	31.05547626	0	0.304	0.2746	0.3084	0.2026	0	0	0	0	0	-0.591203066	0	-0.62892277	-0.542932908	-1.488782054	-1.132300372	-0.304019446	0	5.96e-07	5.92e-09	NA	Unknown	0	NA
DTXSID1040742	124-94-7	Triamcinolone	NA	NA	NA	NA	NA	5.34e-05	NA	0.021048056	0.000145634	0.007079881	9.14e-05	31.05547626	0	0.1352	0.4118	0.2876	0.0086	0	0	0	0	0	-0.285844526	0	-0.030499942	-0.359426472	-0.479585802	-0.639333053	-0.304019446	0	2.22e-07	5.32e-09	NA	Unknown	0	NA
DTXSID3021986	126-73-8	Tributyl phosphate	1.4e-08	4.8e-08	0.00219	0.035446971	NA	0.00106	0.000133	0.044161654	0.000109491	0.041154356	0.000112626	3928.241552	0	0.851	0.7082	0.3062	0.882	-3.062711314	-2.558328234	-0.950768066	0.102900391	0	0.548984494	-1.956268824	0.723745165	-0.518160549	1.157279805	-0.444587371	1.128797694	0	1.78e-05	8.84e-09	0.023803326	Diet., Cons., Ind.	1	TRUE
DTXSID9047257	127308-82-1	Zamifenacin	NA	NA	NA	NA	NA	3.18e-05	NA	0.019928198	0.000228458	0.034253275	0.000100326	31.05547626	0	0.1516	0.3396	0.1196	0.1606	0	0	0	0	0	-0.430656468	0	-0.086145984	-0.108875346	0.986580743	-0.552695825	-0.304019446	0	1.77e-07	4.27e-09	NA	Unknown	0	NA
DTXSID7027047	127-51-5	alpha-Isomethylionone	0.004795029	1.91e-05	4.35	NA	NA	4.98e-06	0.0644	0.029276206	0.000137432	0.007443951	0.000171321	277.768624	0	0.3868	0.9736	0.2164	0.916	0.069705502	0.006444248	1.34042397	0	0	-0.948625957	0.059793535	0.305342954	-0.391682929	-0.432951256	-0.052474238	0.344577636	0	4.67e-05	4.1e-07	0.010192948	Cons., Ind.	1	TRUE
DTXSID6027052	128-39-2	"2,6-Di-tert-butylphenol"	NA	NA	NA	NA	NA	0.451	NA	0.060189639	0.000141416	0.015292464	0.000169557	196412.0776	0	0.7448	0.8164	0.1674	0.9678	0	0	0	0	0	2.240090505	0	1.038902617	-0.375783452	0.236609214	-0.062147149	2.286858527	0	7.41e-06	1.42e-10	0.022410733	Diet., Cons., Ind.	1	TRUE
DTXSID3024289	129-00-0	Pyrene	NA	NA	0	NA	NA	0.000875	NA	0.068298948	0.000148064	0.008712678	0.00018546	277.768624	0	0	1	0	1	0	0	-5	0	0	0.495400485	0	1.167547551	-0.350219455	-0.286590414	0.021657649	0.344577636	0	7.14e-07	2.97e-08	2.32e-05	Cons., Ind.	1	TRUE
DTXSID7020392	131-17-9	Diallyl phthalate	NA	NA	NA	0.012214368	NA	0.000274	NA	0.050049669	2.66e-05	0.007279343	0.000127238	3928.241552	0	0.9016	0.7556	0.2468	0.9122	0	0	0	-0.579449246	0	0.17102056	0	0.851133012	-1.306154819	-0.453747148	-0.330559072	1.128797694	0	0.000192933	1.46e-07	0.107351446	Diet., Cons., Ind.	1	TRUE
DTXSID2021993	132-64-9	Dibenzofuran	NA	NA	0	NA	NA	5.98e-06	NA	0.078649812	0.000132177	0.007131152	0.000214963	31.05547626	0	0.4404	0.7894	0.3542	0.8642	0	0	-5	0	0	-0.897503128	0	1.311171295	-0.413378143	-0.472875235	0.159660579	-0.304019446	0	1.65e-05	7.32e-08	0.005924078	Cons., Ind.	1	TRUE
DTXSID6021244	13292-46-1	Rifampicin	NA	NA	NA	NA	NA	1.69e-05	NA	0.00225962	0.000181733	0.001672216	9.1e-05	31.05547626	0	0.7078	0.3306	0.154	0.1156	0	0	0	0	0	-0.607263462	0	-2.301851572	-0.236202513	-1.821674251	-0.643802707	-0.304019446	0	1.65e-06	7.58e-09	0.001646586	Dietary	1	TRUE
DTXSID7032004	13311-84-7	Flutamide	NA	NA	NA	NA	NA	1.35e-05	NA	0.042852722	0.000253562	0.00356775	0.00011785	31.05547626	0	0.2042	0.3156	0.6598	0.0536	0	0	0	0	0	-0.67001754	0	0.69312169	-0.050860891	-1.116934295	-0.402206616	-0.304019446	0	4.87e-07	7.14e-09	0.000541602	Pesticide	1	TRUE
DTXSID9026261	13674-87-8	TDCPP	NA	NA	NA	NA	NA	0.318	NA	0.018822928	0.000246597	0.008852516	0.000140671	27776.8624	0	0.191	0.5634	0.4958	0.7088	0	0	0	0	0	2.142472786	0	-0.144222133	-0.066359723	-0.271782533	-0.236736432	1.707828111	0	1.75e-07	1.02e-10	0.003011515	Cons., Ind.	1	TRUE
DTXSID6047363	139290-65-6	Volinanserin	NA	NA	NA	NA	NA	2.75e-05	NA	0.025163706	0.00027438	0.065360259	0.000175033	31.05547626	0	0.1014	0.2566	0.1452	0.0534	0	0	0	0	0	-0.471243997	0	0.151274972	-0.006952517	1.587482992	-0.032433945	-0.304019446	0	1.35e-07	3.7e-09	NA	Unknown	0	NA
DTXSID2026076	1401-55-4	Tannic acid	0	NA	0	6.13e-06	NA	0.002	NA	7.04e-05	8.68e-05	0.00053579	1.39e-05	277.768624	0	0.7984	0.4032	0.2804	0.7366	-4	0	-5	-5.445046872	0	0.726352951	0	-5.832497709	-0.647339407	-2.880163368	-2.397023221	0.344577636	0	1.6e-08	4.68e-12	8.4e-05	Diet., Ind.	1	TRUE
DTXSID9022360	140-66-9	"4-(1,1,3,3-Tetramethylbutyl)phenol"	NA	NA	0	0.00764392	NA	0.117	NA	0.065600952	0.000415277	0.009381801	0.000190383	87838.15143	0	1	1	0	1	0	0	-5	-0.879628952	0	1.863133065	0	1.126525663	0.223665238	-0.217777513	0.046148038	2.048640729	0	9.68e-07	1.02e-08	7.3e-05	Diet., Cons., Ind.	1	TRUE
DTXSID5024051	1445-75-6	Diisopropyl methylphosphonate	NA	NA	NA	NA	NA	2.34e-07	NA	0.00574001	5.69e-05	0.064722075	0.00018384	31.05547626	0	0.4796	0.6514	0.4394	0.6886	0	0	0	0	0	-1.802913545	0	-1.352985609	-0.882808372	1.578357768	0.013457988	-0.304019446	0	2.26e-05	4.19e-08	0.019904605	Cons., Ind.	1	TRUE
DTXSID9047251	145742-28-5	CP-122721	NA	NA	NA	NA	NA	2e-05	NA	0.024673299	0.000988752	0.055029074	0.000264775	31.05547626	0	0.2296	0.376	0.4202	0.1616	0	0	0	0	0	-0.560211677	0	0.131243401	0.706398239	1.427474119	0.354487022	-0.304019446	0	2.23e-07	6.21e-09	NA	Unknown	0	NA
DTXSID4020537	147-24-0	Diphenhydramine hydrochloride	0	NA	0.00498	NA	NA	1.66e-05	0.0275	0.039004556	0.000121647	0.034047897	0.000111192	31.05547626	0	0.526	0.4984	0.1268	0.253	-4	0	-0.702905033	0	0	-0.612267309	-0.217686072	0.597355432	-0.459574489	0.98098781	-0.456568503	-0.304019446	0	4.66e-07	5.72e-09	9.17e-05	Dietary	1	TRUE
DTXSID5020730	148-24-3	8-Hydroxyquinoline	NA	NA	NA	NA	NA	5.46e-06	NA	0.086016211	3.88e-05	0.00783908	0.000239133	31.05547626	0	0.643	0.4514	0.75	0.2338	0	0	0	0	0	-0.922918273	0	1.402296178	-1.095349516	-0.384852047	0.259266292	-0.304019446	0	4.68e-06	2.05e-08	0.002253922	Diet., Pest.	1	TRUE
DTXSID0020311	150-68-5	Monuron	NA	NA	NA	NA	NA	2.87e-05	NA	0.064522513	0.000125791	0.035407422	0.000178285	31.05547626	0	0.278	0.3126	0.9444	0.1146	0	0	0	0	0	-0.459311623	0	1.109654475	-0.440933614	1.017400247	-0.015222776	-0.304019446	0	6.4e-07	3.72e-08	0.000618226	Pesticide	1	TRUE
DTXSID7041623	15310-01-7	Benodanil	NA	NA	NA	NA	NA	2.89e-05	NA	0.02003755	4.07e-05	0.007385434	9.17e-05	31.05547626	0	0.1668	0.2462	0.7434	0.2604	0	0	0	0	0	-0.457371518	0	-0.080576285	-1.068245401	-0.440290875	-0.636928596	-0.304019446	0	3.02e-07	1.13e-08	0.000396238	Pesticide	1	TRUE
DTXSID9020249	1563-66-2	Carbofuran	NA	NA	NA	NA	NA	0.00229	NA	0.027262997	4.88e-05	0.007367518	0.000145688	31.05547626	0	0	0	1	1	0	0	0	0	0	0.76418148	0	0.232829509	-0.968245341	-0.442549687	-0.203976726	-0.304019446	0	7.84e-08	4.63e-09	1.09e-06	Pest., Ind.	1	TRUE
DTXSID9022312	1806-26-4	4-Octylphenol	NA	NA	NA	0.017918175	NA	2.38e-05	NA	0.063860352	0.000230147	0.016633508	0.000163573	31.05547626	0	0.8914	0.6356	0.3262	0.861	0	0	0	-0.334027755	0	-0.511613652	0	1.099155278	-0.104775338	0.314784032	-0.095733281	-0.304019446	0	7.19e-06	1.88e-08	0.002029953	Diet., Cons., Ind.	1	TRUE
DTXSID9027441	1843-05-6	Octabenzone	NA	NA	NA	0.01514979	NA	0.0125	NA	0.034643965	0.000109325	0.012196238	8.95e-05	3928.241552	0	0.881	0.4064	0.7442	0.286	0	0	0	-0.4415135	0	1.238328489	0	0.476689312	-0.519004479	0.026213104	-0.659875686	1.128797694	0	0.000311074	1.08e-07	0.190074824	Diet., Pest.	1	TRUE
DTXSID0024000	1861-32-1	Chlorthal-dimethyl	NA	NA	NA	NA	NA	3.54e-05	NA	0.031467353	4.13e-05	0.007165313	9e-05	31.05547626	0	0.6432	0.2434	0.6708	0.5916	0	0	0	0	0	-0.40069486	0	0.378803756	-1.060540856	-0.46843078	-0.654691655	-0.304019446	0	4.19e-06	4.15e-08	0.006499127	Diet., Pest., Ind.	1	TRUE
DTXSID7024376	1929-77-7	Vernolate	NA	NA	NA	NA	NA	1.71e-06	NA	0.046241048	9.79e-05	0.020574563	0.000166211	31.05547626	0	0.6556	0.6776	0.6506	0.5206	0	0	0	0	0	-1.247258985	0	0.770575556	-0.580207683	0.512535538	-0.080778446	-0.304019446	0	4.03e-05	3.98e-08	0.017812883	All Four	1	TRUE
DTXSID5021097	2058-46-0	Oxytetracycline hydrochloride	NA	NA	NA	NA	NA	1.74e-06	NA	0.011530071	0.000117136	0.100967482	6.28e-05	31.05547626	0	0.583	0.4054	0.9082	0.0044	0	0	0	0	0	-1.242400185	0	-0.643067246	-0.480603632	1.99192469	-0.990558158	-0.304019446	0	8.87e-06	6.12e-08	0.043862458	Diet., Pest.	1	TRUE
DTXSID8047553	2058-94-8	Perfluoroundecanoic acid	NA	NA	0	NA	NA	1.15e-06	NA	0.337428748	0.653681712	0.209289541	0.129765838	31.05547626	0	0.1818	0.815	4e-04	0.9994	0	0	-5	0	0	-1.358095415	0	2.793454802	4.320051549	2.669819602	6.145230438	-0.304019446	0	5.63e-09	8.41e-18	4.02e-06	Cons., Ind.	1	TRUE
DTXSID0023907	205-99-2	Benzo(b)fluoranthene	NA	NA	0	NA	NA	9.21e-05	NA	0.051573381	9.14e-05	0.008834629	0.000135055	31.05547626	0	0.1654	0.66	0.1038	0.976	0	0	-5	0	0	-0.133567783	0	0.881656837	-0.61852343	-0.273663568	-0.274824048	-0.304019446	0	2.43e-06	1.6e-08	0.000480979	Cons., Ind.	1	TRUE
DTXSID3024104	206-44-0	Fluoranthene	NA	NA	NA	NA	NA	6.88e-05	NA	0.068561382	0.000326311	0.009137311	0.00022267	878.3815143	0	0.3296	0.6708	0.1946	0.9334	0	0	0	0	0	-0.21505312	0	1.171450916	0.089504807	-0.24233466	0.192589115	0.685390254	0	1.45e-06	4.56e-09	0.000929534	Cons., Ind.	1	TRUE
DTXSID3023845	208-96-8	Acenaphthylene	NA	NA	NA	NA	NA	8.13e-06	NA	0.083144132	4e-05	0.007117135	0.000229924	31.05547626	0	0.3468	0.6304	0.33	0.8384	0	0	0	0	0	-0.81169611	0	1.367731276	-1.078457424	-0.474704986	0.222555819	-0.304019446	0	2.05e-05	2.33e-08	0.004213881	Cons., Ind.	1	TRUE
DTXSID7022174	2104-64-5	EPN	NA	NA	NA	NA	NA	3.02e-05	NA	0.011324682	0.000696546	0.007915261	0.000183174	31.05547626	0	0	0	1	0	0	0	0	0	0	-0.445078972	0	-0.661361218	0.511463369	-0.375857789	0.010064842	-0.304019446	0	1.02e-07	3.7e-08	2.81e-07	Pesticide	1	TRUE
DTXSID3047558	2144-53-8	Tridecafluorohexylethyl methacrylate	NA	NA	NA	NA	NA	4.85e-07	NA	0.019745589	0.015434685	0.010694706	0.003244149	138884.312	0	0.1766	0.5942	0.0016	1	0	0	0	0	0	-1.599298044	0	-0.095515541	2.235527772	-0.095968938	2.696852009	2.184263706	0	1.58e-08	1.22e-11	2.24e-05	Cons., Ind.	1	TRUE
DTXSID3020916	2243-62-1	"1,5-Naphthalenediamine"	NA	NA	NA	NA	NA	8.24e-06	NA	0.079626154	8.11e-05	0.00941705	0.000223098	31.05547626	0	0.3042	0.3992	0.2878	0.8274	0	0	0	0	0	-0.807941486	0	1.323728367	-0.685439576	-0.214289902	0.194383351	-0.304019446	0	2.35e-06	1.91e-08	0.001267552	Industrial	1	TRUE
DTXSID7020895	2385-85-5	Mirex	NA	NA	0	NA	NA	0.0147	NA	0.011337246	0.002362171	0.005825338	0.000193489	31.05547626	1	0	1	1	1	0	0	-5	0	0	1.283620274	0	-0.660232636	1.191020806	-0.660972841	0.061277045	-0.304019446	1	3.17e-15	3.82e-17	4.19e-13	Cons., Pest., Ind.	1	TRUE
DTXSID3041376	24602-86-6	Tridemorph	NA	NA	NA	NA	NA	1.3e-05	NA	0.040387232	0.000356429	0.020275227	0.000133398	31.05547626	0	0.7896	0.5046	0.7374	0.36	0	0	0	0	0	-0.680561205	0	0.632811021	0.13863177	0.498905723	-0.286359603	-0.304019446	0	1.53e-05	8.52e-08	0.003384512	Diet., Cons., Pest.	1	TRUE
DTXSID9043938	2528-16-7	Monobenzyl phthalate	NA	NA	NA	NA	NA	2.74e-05	NA	0.047917126	5.61e-05	0.007256324	0.000119633	31.05547626	0	0.3534	0.3862	0.476	0.3392	0	0	0	0	0	-0.472261754	0	0.806814703	-0.890364302	-0.456692671	-0.388170613	-0.304019446	0	1.29e-06	1.1e-08	NA	Unknown	0	NA
DTXSID5032523	2634-33-5	"1,2-Benzisothiazolin-3-one"	3.66e-05	7.76e-05	1.8	0.022488556	NA	4.51e-05	9.66	0.082392883	4.68e-05	0.008172803	0.000227767	277.768624	0	0.7026	0.5092	0.5668	0.5966	-1.128614555	0.607071579	1.074198636	-0.188523644	0	-0.333038749	1.693715231	1.358493079	-0.990895422	-0.346079888	0.213746677	0.344577636	0	8.29e-06	2.69e-08	0.004019661	All Four	1	TRUE
DTXSID1025805	26530-20-1	Octhilinone	0	0	0.0122	0.028660129	NA	1.46e-06	0.0254	0.060304551	2.96e-05	0.007470394	0.000148088	31.05547626	0	0.7988	0.4852	0.647	0.4914	-4	-4	-0.432571354	-0.033214673	0	-1.291415977	-0.243589686	1.040843922	-1.245231585	-0.429653521	-0.188700728	-0.304019446	0	4.99e-06	2e-08	0.002559195	Diet., Pest.	1	TRUE
DTXSID8037706	2795-39-3	PFOS-K	NA	NA	NA	NA	NA	1.59	NA	0.011373178	0.003189348	0.001458498	0.00078524	31.05547626	1	0.1426	0.7286	0.0022	0.9466	0	0	0	0	0	2.592107827	0	-0.657011965	1.358091626	-1.948844489	1.370721394	-0.304019446	1	2.96e-13	2.26e-16	4.11e-07	Cons., Ind.	1	TRUE
DTXSID4020458	2921-88-2	Chlorpyrifos	0	8.51e-06	0.0727	NA	NA	5.28e-05	0.00262	0.013804063	0.002395727	0.009865511	0.000564882	31.05547626	0	0	1	1	0	-4	-0.33993013	0.105951846	0	0	-0.289001327	-0.984329178	-0.459857311	1.198870225	-0.17102349	1.062822852	-0.304019446	0	4.36e-07	2.29e-08	1.03e-05	Cons., Pest.	1	TRUE
DTXSID3037707	29420-49-3	PFBS-K	NA	NA	NA	NA	NA	6.3	NA	0.002604294	0.000291267	0.003875928	0.00017338	31.05547626	0	0.5448	0.7002	0.0024	0.9978	0	0	0	0	0	2.976754257	0	-2.157358532	0.02628367	-1.039884141	-0.041301257	-0.304019446	0	4.71e-08	3.74e-11	1.11e-05	Diet., Cons., Ind.	1	TRUE
DTXSID4032459	298-02-2	Phorate	NA	NA	NA	NA	NA	2.65e-05	NA	0.026453456	0.000112523	0.023561659	0.000120268	31.05547626	0	0	0	1	0	0	0	0	0	0	-0.481592364	0	0.202149177	-0.502961367	0.638611083	-0.383223383	-0.304019446	0	1.78e-07	6.55e-08	5.15e-07	Pesticide	1	TRUE
DTXSID4022731	298-46-4	Carbamazepine	NA	NA	NA	NA	NA	3.32e-05	NA	0.052933093	3.46e-05	0.007337783	0.000132737	31.05547626	0	0.143	0.2954	0.2644	0.1758	0	0	0	0	0	-0.418620036	0	0.908143305	-1.158765973	-0.446310685	-0.291002988	-0.304019446	0	3.27e-07	5.29e-09	NA	Unknown	0	NA
DTXSID8020127	30516-87-1	3'-Azido-3'-deoxythymidine	NA	NA	NA	NA	NA	0.00065	NA	0.041440394	0.000104703	0.050763339	0.000113467	31.05547626	0	0.6616	0.383	0.2232	0.1838	0	0	0	0	0	0.41235615	0	0.659011828	-0.543042846	1.352435081	-0.437636928	-0.304019446	0	1.1e-06	7.44e-09	0.00128056	Dietary	1	TRUE
DTXSID3031862	307-24-4	PFHxA	NA	NA	NA	NA	NA	4.38e-07	NA	0.003315837	0.00086532	0.196417644	0.000339509	31.05547626	0	0.3954	0.7076	0.0026	0.991	0	0	0	0	0	-1.627774626	0	-1.911508631	0.632197211	2.610787526	0.58689764	-0.304019446	0	2.81e-06	9.71e-09	0.000203234	Cons., Ind.	1	TRUE
DTXSID8020040	309-00-2	Aldrin	NA	NA	NA	NA	NA	0.00191	NA	0.007337031	0.001032583	0.006826767	0.000281918	31.05547626	1	0	0	1	0	0	0	0	0	0	0.713489473	0	-1.103141086	0.730535098	-0.513443142	0.413133976	-0.304019446	1	3.28e-11	1.39e-12	4.77e-10	Pesticide	1	TRUE
DTXSID9027522	3147-75-9	Octrizole	NA	NA	NA	0.023726295	NA	0.00708	NA	0.034744208	0.006166525	0.019063436	0.001365914	878.3815143	0	0.8642	0.0996	0.4272	0.7342	0	0	0	-0.154210104	0	1.079517039	0	0.479630098	1.724980224	0.441592095	1.888219364	0.685390254	0	1.1e-09	5.55e-13	2.23e-06	Diet., Ind.	1	TRUE
DTXSID3031860	335-76-2	PFDA	NA	NA	0	NA	NA	9.5e-07	NA	0.292681795	0.543704055	0.198776815	0.194473159	138884.312	0	0.2448	0.8526	8e-04	0.9938	0	0	-5	0	0	-1.411471273	0	2.64865294	4.217541887	2.621891185	6.523417167	2.184263706	0	4.38e-10	6.09e-18	1.91e-06	Cons., Ind.	1	TRUE
DTXSID5041691	35256-85-0	Butam	NA	NA	NA	NA	NA	4.87e-06	NA	0.053542264	0.000128164	0.049933071	0.000144934	31.05547626	0	0.3722	0.5108	0.5146	0.427	0	0	0	0	0	-0.954866041	0	0.919789687	-0.43053762	1.337098572	-0.208829681	-0.304019446	0	6.99e-06	1.26e-08	0.002495223	Cons., Pest.	1	TRUE
DTXSID1038321	3739-38-6	3-Phenoxybenzoic acid	NA	NA	NA	NA	NA	1.44e-05	NA	0.060934922	0.000134433	0.008170286	0.000153784	31.05547626	0	0.509	0.3344	0.8166	0.2256	0	0	0	0	0	-0.651987158	0	1.051427971	-0.403961657	-0.346366375	-0.153420852	-0.304019446	0	3.22e-06	2.06e-08	0.00174676	Diet., Pest.	1	TRUE
DTXSID1037303	375-85-9	Perfluoroheptanoic acid	NA	NA	0	NA	NA	4.81e-07	NA	0.004457097	0.002784765	0.139662776	7.55e-05	31.05547626	0	0	1	0	1	0	0	-5	0	0	-1.601611713	0	-1.610453801	1.282605272	2.293646333	-0.817889069	-0.304019446	0	2.09e-06	2.2e-08	0.000154235	Cons., Ind.	1	TRUE
DTXSID8031863	375-95-1	PFNA	NA	NA	0	NA	NA	5.52e-07	NA	0.093583843	0.162432853	0.118072019	5.58e-05	31.05547626	0	0	1	0	1	0	0	-5	0	0	-1.563147289	0	1.488119746	3.545252742	2.137466042	-1.10045073	-0.304019446	0	9.63e-08	4.58e-10	1.3e-05	Cons., Ind.	1	TRUE
DTXSID8037708	3825-26-1	"PFOA, ammonium salt"	NA	NA	NA	0.020588847	NA	0.000685	NA	0.001500795	0.000263721	0.002044848	8.93e-05	138884.312	0	0.7046	0.8326	4e-04	0.8062	0	0	0	-0.245047722	0	0.427008329	0	-2.718340116	-0.028999889	-1.634582615	-0.661851876	2.184263706	0	9.69e-05	6.97e-10	0.068754333	Diet., Cons., Ind.	1	TRUE
DTXSID3037709	3871-99-6	PFHS-K	NA	NA	NA	NA	NA	0.655	NA	0.013894749	0.000554549	0.001978398	8.34e-05	31.05547626	0	0.3788	0.6964	0.006	0.9996	0	0	0	0	0	2.344343898	0	-0.453192645	0.384600554	-1.66530619	-0.724943364	-0.304019446	0	8.8e-08	8.06e-11	2.8e-05	Cons., Ind.	1	TRUE
DTXSID8022828	4291-63-8	Cladribine	NA	NA	NA	NA	NA	0.00141	NA	0.037037326	0.000159761	0.110351721	0.000113775	31.05547626	0	0.086	0.3634	0.2536	0.129	0	0	0	0	0	0.628695695	0	0.544681609	-0.307907754	2.074577618	-0.435105503	-0.304019446	0	1.77e-07	3.87e-09	NA	Unknown	0	NA
DTXSID5022308	446-72-0	Genistein	NA	NA	NA	NA	NA	1.67e-05	NA	0.04367597	0.000134427	0.051265302	0.000121758	31.05547626	0	0.1514	0.3768	0.3202	0.54	0	0	0	0	0	-0.610589382	0	0.712489446	-0.403987356	1.361586028	-0.371708058	-0.304019446	0	7.54e-07	7.94e-09	0.000490914	Industrial	1	TRUE
DTXSID9047592	484-17-3	9-Phenanthrol	NA	NA	NA	NA	NA	1.57e-05	NA	0.068735555	3.13e-05	0.007915977	0.000166438	31.05547626	0	0.4708	0.4224	0.517	0.6024	0	0	0	0	0	-0.627840167	0	1.174033272	-1.215838183	-0.375773737	-0.079501833	-0.304019446	0	7.08e-06	2.16e-08	0.009739253	Pest., Ind.	1	TRUE
DTXSID8027581	4904-61-4	"1,5,9-Cyclododecatriene"	NA	NA	NA	NA	NA	NA	NA	NA	NA	NA	NA	27776.8624	0	0.525	0.838	0.1446	0.9632	0	0	0	0	0	0	0	0	0	0	0	1.707828111	0	9.86e-06	4.49e-09	0.033987528	Diet., Cons., Ind.	1	TRUE
DTXSID4020375	50-29-3	"p,p'-DDT"	NA	NA	NA	NA	NA	0.00187	NA	0.021065014	0.001861059	0.007743205	0.000464407	31.05547626	1	0	0	1	0	0	0	0	0	0	0.707576576	0	-0.029680246	1.058339664	-0.396296346	0.879735915	-0.304019446	1	6.8e-11	2.59e-12	1.1e-09	Pesticide	1	TRUE
DTXSID7021237	50-55-5	Reserpine	NA	NA	NA	NA	NA	2.11e-05	NA	0.006830224	0.000171266	0.004451729	3.98e-05	31.05547626	0	0.138	0.28	0.094	0.0134	0	0	0	0	0	-0.545253781	0	-1.175992504	-0.269213385	-0.911072199	-1.416206554	-0.304019446	0	1.57e-07	3.97e-09	NA	Unknown	0	NA
DTXSID4020290	50892-23-4	Pirinixic acid	NA	NA	NA	NA	NA	3.33e-05	NA	0.031276233	0.000159727	0.007478703	8.74e-05	31.05547626	0	0.1202	0.2472	0.409	0.1302	0	0	0	0	0	-0.417779813	0	0.372603131	-0.30802582	-0.428619699	-0.681453786	-0.304019446	0	2.55e-07	5.61e-09	NA	Unknown	0	NA
DTXSID0020523	51-28-5	"2,4-Dinitrophenol"	NA	NA	NA	NA	NA	1.61e-06	NA	0.069491209	0.000140083	0.048112669	0.000188506	31.05547626	0	0.1168	0.4386	0.7076	0.523	0	0	0	0	0	-1.264093834	0	1.185161623	-0.381052786	1.302560276	0.036886575	-0.304019446	0	3.93e-06	1.16e-08	0.003644393	Pest., Ind.	1	TRUE
DTXSID5021209	51-52-5	6-Propyl-2-thiouracil	NA	NA	NA	NA	NA	2.75e-05	NA	0.071809134	0.000130411	0.083877157	0.000230971	31.05547626	0	0.1432	0.3304	0.5264	0.3326	0	0	0	0	0	-0.471243997	0	1.218557342	-0.420862444	1.819460873	0.226802033	-0.304019446	0	5.05e-07	7.18e-09	0.000333471	Pesticide	1	TRUE
DTXSID1047285	527680-56-4	PHA-00568487	NA	NA	NA	NA	NA	9.27e-05	NA	0.037201194	0.000174202	0.191087524	0.000120348	31.05547626	0	0.1712	0.275	0.218	0.1974	0	0	0	0	0	-0.13175366	0	0.549174843	-0.25975466	2.585201709	-0.382598516	-0.304019446	0	1.79e-07	4.62e-09	NA	Unknown	0	NA
DTXSID4024066	528-29-0	"1,2-Dinitrobenzene"	NA	NA	NA	NA	NA	3.55e-07	NA	0.076287161	7.99e-05	0.009969556	0.000207236	31.05547626	0	0.1638	0.531	0.5808	0.605	0	0	0	0	0	-1.686471408	0	1.280127562	-0.693636234	-0.161266777	0.125441825	-0.304019446	0	2.25e-05	2.88e-08	0.01452151	Cons., Pest., Ind.	1	TRUE
DTXSID4034150	52-86-8	Haloperidol	NA	NA	NA	NA	NA	2.81e-05	NA	0.025005782	0.00068162	0.010295648	0.000125691	31.05547626	0	0.069	0.3698	0.1256	0.0524	0	0	0	0	0	-0.465214109	0	0.144867211	0.499409314	-0.131334491	-0.341991522	-0.304019446	0	1.66e-07	3.51e-09	NA	Unknown	0	NA
DTXSID4021185	53-03-2	Prednisone	NA	NA	NA	NA	NA	2.33e-05	NA	0.0258648	0.0001043	0.038985041	9.45e-05	31.05547626	0	0.0866	0.3996	0.1382	0.01	0	0	0	0	0	-0.517545382	0	0.179244595	-0.545191725	1.106918712	-0.608817644	-0.304019446	0	2.64e-07	3.49e-09	NA	Unknown	0	NA
DTXSID1022053	534-52-1	"2-Methyl-4,6-dinitrophenol"	NA	NA	NA	NA	NA	2.7e-06	NA	0.063549893	0.000100715	0.010343638	0.000172928	31.05547626	0	0.136	0.4016	0.7076	0.5752	0	0	0	0	0	-1.119652582	0	1.094195117	-0.564652933	-0.127009701	-0.043746665	-0.304019446	0	5.78e-06	2.55e-08	0.002129161	Pest., Ind.	1	TRUE
DTXSID5020653	548-62-9	Gentian Violet	NA	NA	0	NA	NA	2.93e-07	NA	0.020906082	3.08e-05	0.007154925	6.95e-05	31.05547626	0	0.197	0.4932	0.1328	0.4258	0	0	-5	0	0	-1.740095893	0	-0.037388552	-1.223244777	-0.46978007	-0.895710709	-0.304019446	0	2.77e-06	8.52e-09	NA	Unknown	0	NA
DTXSID5023950	55285-14-8	Carbosulfan	NA	NA	NA	NA	NA	3.13e-05	NA	0.007340123	0.004227866	0.003557182	0.000666319	31.05547626	0	0	0	1	0	0	0	0	0	0	-0.435084041	0	-1.102712163	1.51494874	-1.11969334	1.217206954	-0.304019446	0	7.54e-08	2.45e-08	2.44e-07	Pesticide	1	TRUE
DTXSID2024086	563-12-2	Ethion	NA	NA	NA	NA	NA	0.000129	NA	0.011154765	0.00078672	0.011490042	0.000176358	31.05547626	0	0	0	1	0	0	0	0	0	0	-0.03943623	0	-0.676748269	0.579206736	-0.029258307	-0.025382345	-0.304019446	0	8.01e-08	2.79e-08	2.08e-07	Pesticide	1	TRUE
DTXSID3020465	56-53-1	Diethylstilbestrol	NA	NA	NA	NA	NA	2.73e-05	NA	0.045642052	0.000141055	0.008571384	0.000128519	31.05547626	0	0.4026	0.3644	0.3114	0.168	0	0	0	0	0	-0.473283232	0	0.757304966	-0.377204081	-0.301795892	-0.321190909	-0.304019446	0	8.89e-07	6.23e-09	NA	Unknown	0	NA
DTXSID5023902	56-55-3	Benz(a)anthracene	NA	NA	0	NA	NA	6.22e-05	NA	0.059445598	4.64e-05	0.009460135	0.00013696	31.05547626	0	0.1948	0.741	0.1366	0.97	0	0	-5	0	0	-0.243227633	0	1.02624245	-0.996324937	-0.210044589	-0.261726665	-0.304019446	0	7.86e-06	3.27e-08	0.00126467	Cons., Ind.	1	TRUE
DTXSID8020541	57-41-0	"5,5-Diphenylhydantoin"	NA	NA	NA	NA	NA	2.38e-05	NA	0.047465775	0.000119477	0.047878852	0.000124467	31.05547626	0	0.5888	0.2806	0.3658	0.2718	0	0	0	0	0	-0.511613652	0	0.797182103	-0.469590645	1.298029677	-0.351141361	-0.304019446	0	1.13e-06	1.07e-08	0.002083869	Dietary	1	TRUE
DTXSID9024063	576-26-1	"2,6-Dimethylphenol"	NA	NA	NA	0.039376303	NA	0.00459	NA	0.05905584	3.53e-05	0.00928529	0.000297719	196412.0776	0	0.968	0.8602	0.2176	0.956	0	0	0	0.170228415	0	0.958438074	0	1.019547176	-1.147672214	-0.227393954	0.46411222	2.286858527	0	0.000148937	9.13e-08	1.034646933	Diet., Cons., Ind.	1	TRUE
DTXSID3022370	57-83-0	Progesterone	NA	NA	NA	NA	NA	6.94e-05	NA	0.035159235	8.84e-05	0.025517108	0.000103848	31.05547626	0	0.1228	0.4362	0.3	0.0274	0	0	0	0	0	-0.212627282	0	0.491716001	-0.637125636	0.712758356	-0.520443263	-0.304019446	0	3.24e-07	5.13e-09	NA	Unknown	0	NA
DTXSID6027218	579-66-8	"2,6-Diethylaniline"	NA	NA	NA	NA	NA	0.00382	NA	0.062538256	2.72e-05	0.00748332	0.000232267	138884.312	0	0.7062	0.6118	0.434	0.7352	0	0	0	0	0	0.907136745	0	1.077862496	-1.292798123	-0.428045767	0.232036106	2.184263706	0	0.000212022	1e-08	2.753181927	Diet., Cons., Ind.	1	TRUE
DTXSID1020510	57-97-6	"7,12-Dimethylbenz(a)anthracene"	NA	NA	NA	NA	NA	6.06e-05	NA	0.050061546	5.65e-05	0.008119552	0.000122956	31.05547626	0	0.2414	0.6394	0.193	0.882	0	0	0	0	0	-0.250508149	0	0.851374523	-0.886173714	-0.352159266	-0.362559855	-0.304019446	0	6.79e-06	2.2e-08	0.000942043	Cons., Ind.	1	TRUE
DTXSID0020232	58-08-2	Caffeine	0	NA	0	NA	NA	0.00473	NA	0.062174177	5.17e-05	0.007296431	0.000167501	277.768624	0	0.5944	0.5314	0.8522	0.0746	-4	0	-5	0	0	0.966831914	0	1.071919816	-0.935227923	-0.45156656	-0.073553135	0.344577636	0	1.76e-06	9.61e-09	0.000367546	Diet., Cons., Pest.	1	TRUE
DTXSID9021217	58-14-0	Pyrimethamine	NA	NA	NA	NA	NA	1.93e-05	NA	0.049390721	5.89e-05	0.007320131	0.000131252	31.05547626	0	0.0844	0.3044	0.505	0.0802	0	0	0	0	0	-0.570164982	0	0.837643692	-0.863176772	-0.448550602	-0.301523071	-0.304019446	0	2.99e-07	5.61e-09	0.00021316	Pesticide	1	TRUE
DTXSID8024107	59756-60-4	Fluridone	NA	NA	NA	NA	NA	2.04e-05	NA	0.032036024	0.000254742	0.013539919	0.000183568	31.05547626	0	0.1188	0.3806	0.3392	0.5084	0	0	0	0	0	-0.554679338	0	0.397033103	-0.048277097	0.123411717	0.012072578	-0.304019446	0	3.72e-07	5.09e-09	0.000168986	Industrial	1	TRUE
DTXSID0021256	599-79-1	Sulfasalazine	NA	NA	NA	NA	NA	2.12e-05	NA	0.021639891	0.000252947	0.102230241	9.35e-05	31.05547626	0	0.1582	0.285	0.3656	0.1352	0	0	0	0	0	-0.543932861	0	-0.002275888	-0.052212278	2.003483678	-0.618676598	-0.304019446	0	2.32e-07	3.97e-09	NA	Unknown	0	NA
DTXSID6024460	60-09-3	4-Aminoazobenzene	NA	NA	NA	NA	NA	8.55e-06	NA	0.066337797	0.000189488	0.078234038	0.000183649	31.05547626	0	0.307	0.457	0.3064	0.7666	0	0	0	0	0	-0.797623944	0	1.137894186	-0.212948986	1.754687856	0.012483443	-0.304019446	0	1.66e-06	8.95e-09	0.000831295	Industrial	1	TRUE
DTXSID9020453	60-57-1	Dieldrin	NA	NA	NA	NA	NA	4.5e-05	NA	0.014202087	0.003356062	0.007953828	0.000705288	31.05547626	1	0	0	1	0	0	0	0	0	0	-0.333658892	0	-0.430925111	1.386444586	-0.371337449	1.270339537	-0.304019446	1	9.44e-11	4.75e-12	1.41e-09	Pesticide	1	TRUE
DTXSID5020528	606-20-2	"2,6-Dinitrotoluene"	NA	NA	NA	NA	NA	2.47e-07	NA	0.069978144	0.000121268	0.033513221	0.000220257	31.05547626	0	0.1002	0.591	0.292	0.934	0	0	0	0	0	-1.787808571	0	1.192268672	-0.46131401	0.966267561	0.182402404	-0.304019446	0	3.15e-05	5.12e-08	0.010191364	Cons., Ind.	1	TRUE
DTXSID8024523	63-05-8	"4-Androstene-3,17-dione"	NA	NA	NA	NA	NA	1.96e-05	NA	0.040118855	5.3e-05	0.031756061	0.000106462	31.05547626	0	0.1386	0.4456	0.3422	0.1044	0	0	0	0	0	-0.565855787	0	0.626025002	-0.921790271	0.916181152	-0.497206697	-0.304019446	0	1e-06	5.96e-09	NA	Unknown	0	NA
DTXSID9047540	6344-67-8	3-Hydroxyfluorene	NA	NA	NA	NA	NA	5.21e-06	NA	0.072163146	2.8e-05	0.007376723	0.00017992	31.05547626	0	0.4974	0.3492	0.5396	0.5394	0	0	0	0	0	-0.936012233	0	1.223562714	-1.276300504	-0.441388489	-0.006689288	-0.304019446	0	4.41e-06	1.12e-08	0.004548122	Pest., Ind.	1	TRUE
DTXSID9032537	7173-51-5	Didecyldimethylammonium chloride	5.04e-06	3.13e-05	0.156	0.001663071	NA	NA	NA	0.026434476	0.000352053	0.010128847	0.000115349	3928.241552	0	0.54	0.6556	0.5426	0.7222	-1.615937653	0.218065719	0.336311578	-1.856469462	0	0	0	0.201418623	0.131757908	-0.146524926	-0.42225703	1.128797694	0	2.11e-06	3.41e-09	0.00209066	All Four	1	TRUE
DTXSID6020561	72-20-8	Endrin	NA	NA	NA	NA	NA	8.87e-05	NA	0.009988957	0.003192881	0.008203942	0.001221042	31.05547626	1	0	0	1	0	0	0	0	0	0	-0.144076449	0	-0.789100643	1.358707741	-0.342543336	1.783409645	-0.304019446	1	6.52e-11	3.72e-12	1.01e-09	Pesticide	1	TRUE
DTXSID4020373	72-54-8	"p,p'-DDD"	NA	NA	NA	NA	NA	0.0054	NA	0.036972894	0.109299304	0.007953179	0.023096611	31.05547626	0	0.0762	0.0944	0.446	0.7478	0	0	0	0	0	1.003841631	0	0.542909416	3.324794971	-0.371413263	4.531715975	-0.304019446	0	2.99e-10	1.79e-15	8.28e-06	Industrial	1	TRUE
DTXSID5024261	732-11-6	Phosmet	NA	NA	NA	NA	NA	3.82e-05	NA	0.00970099	0.000101049	0.02359434	0.000101158	31.05547626	0	0	0	1	0	0	0	0	0	0	-0.379427882	0	-0.818873711	-0.562809805	0.639900135	-0.544978189	-0.304019446	0	9.04e-08	3.17e-08	2.49e-07	Pesticide	1	TRUE
DTXSID2036299	7378-99-6	"N,N-Dimethyloctylamine"	NA	NA	NA	0.075234939	NA	8.24e-05	NA	0.007558859	5.56e-05	0.007121113	0.000217829	3928.241552	0	0.841	0.8732	0.2706	0.86	0	0	0	0.584887725	0	-0.164659173	0	-1.072824635	-0.894775112	-0.474185281	0.172043129	1.128797694	0	0.000399684	1.27e-07	0.166321123	Diet., Cons., Ind.	1	TRUE
DTXSID5020784	75330-75-5	Lovastatin	NA	NA	NA	NA	NA	1.28e-05	NA	0.021262685	6.3e-05	0.00963746	8.53e-05	31.05547626	0	0.3988	0.335	0.2786	0.031	0	0	0	0	0	-0.684892671	0	-0.020173814	-0.825532663	-0.192773696	-0.704386077	-0.304019446	0	9.59e-07	1.03e-08	NA	Unknown	0	NA
DTXSID3038939	754-91-6	PFOSA	NA	NA	0	NA	NA	6.49e-07	NA	0.01834577	0.081131828	0.015420891	0.010336706	31.05547626	0	0	1	0	1	0	0	-5	0	0	-1.517920928	0	-0.170356048	3.158959903	0.244386769	3.780147837	-0.304019446	0	2.08e-07	9.46e-10	3.45e-05	Cons., Ind.	1	TRUE
DTXSID3020679	76-44-8	Heptachlor	NA	NA	NA	NA	NA	0.00301	NA	0.010972347	0.00121365	0.007345738	0.000147868	31.05547626	1	0.1412	0.2498	0.9272	0.1526	0	0	0	0	0	0.840559041	0	-0.6935305	0.820442825	-0.445303014	-0.190094931	-0.304019446	1	6.67e-11	5e-17	5.45e-07	Pesticide	1	TRUE
DTXSID0021125	77-09-8	Phenolphthalein	0	0	0	NA	NA	2.5e-05	NA	0.034037563	0.000135879	0.0197038	0.000101821	31.05547626	0	0.3766	0.2482	0.245	0.251	-4	-4	-5	0	0	-0.497871179	0	0.458716009	-0.398006015	0.472318676	-0.538873005	-0.304019446	0	1.7e-07	2.94e-09	NA	Unknown	0	NA
DTXSID4022442	77-40-7	Bisphenol B	NA	NA	NA	0.046591041	NA	1.6e-05	NA	0.05242549	0.000222755	0.046635952	0.000151011	31.05547626	0	0.8664	0.436	0.3924	0.4512	0	0	0	0.277980068	0	-0.622552174	0	0.898335931	-0.122942633	1.273568702	-0.170430795	-0.304019446	0	6.67e-06	2.21e-08	0.005419182	Dietary	1	TRUE
DTXSID6022345	789-02-6	"o,p'-DDT"	NA	NA	NA	NA	NA	0.0013	NA	0.029830065	0.038871464	0.007792691	0.007451271	31.05547626	0	0.0802	0.0446	0.8054	0.23	0	0	0	0	0	0.606003422	0	0.324418376	2.749503858	-0.390371833	3.474170934	-0.304019446	0	6.1e-08	1.8e-12	2.66e-06	Pesticide	1	TRUE
DTXSID0023581	79902-63-9	Simvastatin	NA	NA	NA	NA	NA	1.32e-05	NA	0.019819295	7.31e-05	0.007135924	7.1e-05	31.05547626	0	0.7214	0.3408	0.2726	0.0596	0	0	0	0	0	-0.676295871	0	-0.091723372	-0.743022817	-0.472253003	-0.875308794	-0.304019446	0	3.4e-06	1.23e-08	0.002916862	Dietary	1	TRUE
DTXSID8021771	80-46-6	4-(2-Methylbutan-2-yl)phenol	1.23e-07	8.93e-07	0.0168	0.029711533	NA	0.000643	0.0115	0.068014643	0.0002789	0.08172591	0.000234582	138884.312	0	0.7634	0.7756	0.2212	0.9418	-2.528568029	-1.305819881	-0.336041482	-0.010140365	0	0.409331189	-0.501984674	1.163301924	0.002140346	1.795297433	0.241304101	2.184263706	0	3.21e-06	1.05e-10	0.037573185	Diet., Cons., Ind.	1	TRUE
DTXSID5023742	81-81-2	Warfarin	NA	NA	NA	NA	NA	2.37e-05	NA	0.035143247	0.000130691	0.0279647	0.000106307	31.05547626	0	0.061	0.309	0.6274	0.4026	0	0	0	0	0	-0.512789966	0	0.491253068	-0.419668941	0.797940536	-0.498570028	-0.304019446	0	3.61e-07	6.09e-09	0.000226433	Pesticide	1	TRUE
DTXSID3021774	83-32-9	Acenaphthene	NA	NA	NA	NA	NA	5.51e-06	NA	0.08174775	8.4e-05	0.00710387	0.000230583	31.05547626	0	0.3892	0.6924	0.3104	0.8566	0	0	0	0	0	-0.920371547	0	1.350492314	-0.665820505	-0.476439905	0.225233728	-0.304019446	0	1.46e-05	1.91e-08	0.005625563	Cons., Ind.	1	TRUE
DTXSID5020867	838-88-0	"4,4'-Methylenebis(2-methylaniline)"	NA	NA	NA	NA	NA	1.99e-05	NA	0.055070384	4.48e-05	0.00726501	0.000136556	31.05547626	0	0.331	0.4278	0.3386	0.7096	0	0	0	0	0	-0.56161205	0	0.948431552	-1.014999673	-0.455580147	-0.264489104	-0.304019446	0	4.54e-06	2.57e-08	0.002733614	Industrial	1	TRUE
DTXSID7041097	85532-75-8	PK 11195	NA	NA	NA	NA	NA	2.87e-05	NA	0.028625737	0.000652081	0.012392733	0.000116575	31.05547626	0	0.1858	0.2152	0.6662	0.0982	0	0	0	0	0	-0.459311623	0	0.282473938	0.47475586	0.041077027	-0.412377768	-0.304019446	0	2.27e-07	5.41e-09	0.000101991	Pesticide	1	TRUE
DTXSID6021030	86-30-6	N-Nitrosodiphenylamine	NA	NA	NA	NA	NA	3.85e-06	NA	0.066173198	0.000103651	0.030645491	0.000173104	31.05547626	0	0.5366	0.6618	0.2954	0.8418	0	0	0	0	0	-1.02052473	0	1.135365642	-0.548662717	0.883075015	-0.042793787	-0.304019446	0	1.93e-05	4.11e-08	0.011820388	Diet., Cons., Ind.	1	TRUE
DTXSID3020627	86386-73-4	Fluconazole	NA	NA	NA	NA	NA	0.000354	NA	0.034338089	0.00025317	0.01449802	0.000105623	31.05547626	0	0.6838	0.298	0.483	0.0836	0	0	0	0	0	0.242587454	0	0.467663052	-0.051721212	0.186995561	-0.504599482	-0.304019446	0	1.24e-06	9.42e-09	0.001845579	Dietary	1	TRUE
DTXSID8024105	86-73-7	Fluorene	NA	NA	NA	NA	NA	0.000109	NA	0.077991214	5.92e-05	0.007117465	0.000203564	31.05547626	0	0	0	1	0	0	0	0	0	0	-0.086500831	0	1.302612488	-0.860709875	-0.474661899	0.108726019	-0.304019446	0	2.84e-07	9.01e-08	9.4e-07	Pesticide	1	TRUE
DTXSID8026193	87-61-6	"1,2,3-Trichlorobenzene"	NA	NA	NA	NA	NA	2.15e-05	NA	0.006835602	8.48e-05	0.007166022	0.000195229	31.05547626	0	0.1854	0.318	0.4626	0.8016	0	0	0	0	0	-0.540007167	0	-1.17519131	-0.660615159	-0.468338791	0.069643762	-0.304019446	0	5.53e-07	1.05e-08	0.000266426	Industrial	1	TRUE
DTXSID8026307	87-62-7	"2,6-Dimethylaniline"	NA	NA	NA	NA	NA	5.38e-06	NA	0.02441374	2.27e-05	0.007300084	0.000300383	31.05547626	0	0.3814	0.8042	0.3496	0.8306	0	0	0	0	0	-0.927041949	0	0.120479545	-1.393455437	-0.451101065	0.472437419	-0.304019446	0	4.86e-05	9.57e-08	0.00574886	Cons., Ind.	1	TRUE
DTXSID7021106	87-86-5	Pentachlorophenol	NA	NA	NA	0.029716306	NA	0.000134	NA	0.045370746	0.000210468	0.007184428	0.000138423	27776.8624	1	1	0	1	1	0	0	0	-0.010037488	0	-0.028812366	0	0.751236863	-0.154514959	-0.46595315	-0.251797644	1.707828111	1	1.48e-10	2.84e-13	6.8e-08	Diet., Pest., Ind.	1	TRUE
DTXSID5021386	88-06-2	"2,4,6-Trichlorophenol"	NA	NA	NA	NA	NA	3.64e-06	NA	0.052567703	4.83e-05	0.007264853	0.000168125	31.05547626	0	0.2978	0.303	0.878	0.2652	0	0	0	0	0	-1.036194666	0	0.901093166	-0.973915462	-0.455600227	-0.070072717	-0.304019446	0	2.52e-06	6.65e-08	0.002329194	Pesticide	1	TRUE
DTXSID3020207	88-85-7	Dinoseb	NA	NA	NA	NA	NA	0.00315	NA	0.053158734	0.000191725	0.049550976	0.000144133	3928.241552	0	0.268	0.6392	0.8796	0.1838	0	0	0	0	0	0.853260044	0	0.912472753	-0.20641731	1.329954724	-0.214007454	1.128797694	0	2.33e-05	3.2e-08	0.061469977	Cons., Pest.	1	TRUE
DTXSID5023877	90-04-0	2-Anisidine	NA	NA	0	NA	NA	1.6e-05	NA	0.049767679	0.000122074	0.11791788	0.000303118	878.3815143	0	0.2714	0.8026	0.3284	0.843	0	0	-5	0	0	-0.622552174	0	0.845382258	-0.457626643	2.136251165	0.480911104	0.685390254	0	5.26e-06	1.5e-08	0.003445849	Cons., Ind.	1	TRUE
DTXSID8020913	91-20-3	Naphthalene	0	0.000360539	3.39	0.046375222	NA	0.016	0.146	0.057021449	3.05e-05	0.007551493	0.00028074	196412.0776	0	1	1	1	1	-4	1.265176284	1.265193897	0.275006491	0	1.307294767	0.326696507	0.983866971	-1.229215697	-0.419611842	0.40921757	2.286858527	0	0.00101587	6.22e-06	0.235106299	All Four	1	TRUE
DTXSID1021798	91-22-5	Quinoline	NA	NA	NA	NA	NA	0.000133	NA	0.063774099	5.59e-05	0.061301447	0.00027725	138884.312	0	0.752	0.3794	0.265	0.8772	0	0	0	0	0	-0.030905065	0	1.097779647	-0.892557071	1.527859863	0.397525848	2.184263706	0	3.75e-05	1.16e-08	2.439061412	Diet., Ind.	1	TRUE
DTXSID9020582	91-53-2	Ethoxyquin	NA	NA	NA	NA	NA	1.18e-05	NA	0.058188453	0.000103326	0.007248578	0.000156799	31.05547626	0	0.6668	0.2122	0.7402	0.2248	0	0	0	0	0	-0.707618525	0	1.004487177	-0.550408605	-0.45768598	-0.135274069	-0.304019446	0	1.38e-06	2.08e-08	0.001383881	Diet., Pest.	1	TRUE
DTXSID2020921	91-59-8	2-Naphthylamine	NA	NA	NA	NA	NA	4.67e-06	NA	0.087025233	3e-05	0.007308469	0.000244187	31.05547626	0	0.3082	0.6042	0.3446	0.7756	0	0	0	0	0	-0.966581551	0	1.414166199	-1.238378665	-0.450033478	0.278817724	-0.304019446	0	1.51e-05	1.92e-08	0.006080824	Cons., Ind.	1	TRUE
DTXSID7020348	91-64-5	Coumarin	0.004634573	7.98e-06	0.86	NA	NA	2.34e-06	0.798	0.084401576	2.71e-05	0.007257011	0.000236412	878.3815143	0	0.7268	0.6682	0.2464	0.8578	0.061339708	-0.367480622	0.851353003	0	0	-1.159631231	0.880562248	1.383009021	-1.295610636	-0.456604581	0.248571474	0.685390254	0	0.000112812	1.15e-07	0.239665658	Diet., Cons., Ind.	1	TRUE
DTXSID8021800	91-66-7	"N,N-Diethylaniline"	NA	NA	NA	NA	NA	2.08e-05	NA	0.007453539	2.99e-05	0.007106304	0.000232196	277.768624	0	0.396	0.8582	0.16	0.8904	0	0	0	0	0	-0.549254431	0	-1.087105839	-1.240932652	-0.476121308	0.231749219	0.344577636	0	3.36e-05	3.59e-08	0.003274797	Cons., Ind.	1	TRUE
DTXSID2021026	924-16-3	N-Nitrosodibutylamine	NA	NA	NA	NA	NA	4.21e-07	NA	0.007308148	3.32e-05	0.007400363	0.000215724	31.05547626	0	0.482	0.8692	0.3682	0.7336	0	0	0	0	0	-1.638833945	0	-1.107155692	-1.181958134	-0.438412921	0.162962034	-0.304019446	0	0.000144807	1.63e-07	0.045572482	Cons., Ind.	1	TRUE
DTXSID4020161	92-52-4	Biphenyl	NA	NA	0	NA	NA	0.000885	NA	0.074300703	5.98e-05	0.008418674	0.000223519	3928.241552	1	0.805	0.8684	0.5926	0.5484	0	0	-5	0	0	0.498575223	0	1.253273481	-0.854353248	-0.318514442	0.196147204	1.128797694	1	1.28e-08	1e-13	0.000452837	All Four	1	TRUE
DTXSID2020137	92-87-5	Benzidine	NA	NA	NA	NA	NA	1.34e-05	NA	0.068720473	8.69e-05	0.011289686	0.000181063	31.05547626	0	0.2254	0.4662	0.2934	0.8118	0	0	0	0	0	-0.67209468	0	1.173809916	-0.646632011	-0.045618081	-0.000773176	-0.304019446	0	2.65e-06	1.8e-08	0.000786899	Industrial	1	TRUE
DTXSID5025607	93-15-2	Methyleugenol	NA	NA	0	NA	NA	3.94e-07	NA	0.061126044	2.65e-05	0.007127664	0.00018651	31.05547626	0	0.8678	0.8656	0.6222	0.4538	0	0	-5	0	0	-1.657351388	0	1.054615332	-1.30728462	-0.473330132	0.026938267	-0.304019446	0	0.000128571	8.24e-08	0.394754885	Diet., Cons., Pest.	1	TRUE
DTXSID4022527	94-13-3	Propylparaben	0.025082689	7.3e-06	0.0768	0.021425159	NA	6.03e-06	4.62	0.07252495	0.000108032	0.015746967	0.000184091	138884.312	0	1	1	0	1	0.4763971	-0.405639626	0.12250462	-0.219547395	0	-0.895176936	1.453191057	1.228652947	-0.525626644	0.263846634	0.014730944	2.184263706	0	0.000627798	1.06e-05	0.03733012	Diet., Cons., Ind.	1	TRUE
DTXSID3020209	94-26-8	Butylparaben	0.003807782	0	0.000121	NA	NA	8.62e-06	2.48	0.068300682	0.000100758	0.007119772	0.000166268	31.05547626	0	1	1	0	1	0.013041721	-4	-1.824478878	0	0	-0.795345984	1.250318231	1.167573392	-0.564417683	-0.474360422	-0.080458212	-0.304019446	0	2.47e-05	2.69e-07	0.001622567	Diet., Cons., Ind.	1	TRUE
DTXSID3026564	94-28-0	Triethylene glycol bis(2-ethylhexanoate)	NA	NA	NA	NA	NA	0.0446	NA	0.021465982	0.000114072	0.012285353	6.9e-05	27776.8624	0	0.9012	0.2424	0.335	0.8836	0	0	0	0	0	1.593693622	0	-0.010488531	-0.495353965	0.032983666	-0.902238803	1.707828111	0	6.48e-05	3.35e-09	0.185820268	Diet., Ind.	1	TRUE
DTXSID0021254	94-59-7	Safrole	NA	NA	0	NA	NA	1.51e-06	NA	0.072213509	5.25e-05	0.007251567	0.000213032	31.05547626	0	0.8508	0.8498	0.4452	0.6564	0	0	-5	0	0	-1.282008557	0	1.224272803	-0.926665866	-0.457302539	0.151224281	-0.304019446	0	7.8e-05	2.11e-07	0.060800166	Diet., Cons., Ind.	1	TRUE
DTXSID8021808	95-48-7	o-Cresol	NA	NA	NA	0.047432616	NA	0.00031	NA	0.009977538	6.2e-05	0.112756132	0.00034529	27776.8624	0	0.9484	0.876	0.4774	0.7532	0	0	0	0.289445263	0	0.205507652	0	-0.79026474	-0.83473146	2.094623404	0.602682333	1.707828111	0	0.00032153	2.64e-07	0.10530054	Diet., Cons., Ind.	1	TRUE
DTXSID7024320	95-94-3	"1,2,4,5-Tetrachlorobenzene"	NA	NA	NA	NA	NA	1.32e-05	NA	0.040246013	0.000281329	0.007112591	0.000199411	31.05547626	0	0.1604	0.3044	0.5084	0.651	0	0	0	0	0	-0.676295871	0	0.629245879	0.006965058	-0.475299009	0.089458909	-0.304019446	0	3.99e-07	9.13e-09	0.000186702	Pest., Ind.	1	TRUE
DTXSID4024359	95-95-4	"2,4,5-Trichlorophenol"	NA	NA	NA	NA	NA	4.23e-06	NA	0.051548809	9.63e-05	0.007203566	0.0001782	31.05547626	0	0.3434	0.2802	0.7614	0.4698	0	0	0	0	0	-0.994227582	0	0.88117179	-0.589735728	-0.463479053	-0.015670162	-0.304019446	0	1.32e-06	1.54e-08	0.002711805	Pesticide	1	TRUE
DTXSID9020617	97-53-0	Eugenol	0.000249678	1.45e-05	0.47	0.026591301	NA	1.12e-05	0.337	0.071270579	3.59e-05	0.00891127	0.000205333	3928.241552	0	0.9064	0.4002	0.3128	0.8098	-0.656658132	-0.111609204	0.669060122	-0.081198855	0	-0.722197865	0.599463673	1.210895209	-1.139313987	-0.265630545	0.11681385	1.128797694	0	9.2e-05	9.44e-08	0.353259032	Diet., Ind.	1	TRUE
DTXSID7022413	97-54-1	Isoeugenol	0	9.07e-07	NA	NA	NA	NA	NA	NA	NA	NA	NA	31.05547626	0	0.8178	0.3348	0.3912	0.763	-4	-1.299155055	0	0	0	0	0	0	0	0	0	-0.304019446	0	1.84e-07	5.92e-09	1.01e-05	Diet., Ind.	1	TRUE
DTXSID1020221	98-54-4	4-tert-Butylphenol	0	4.78e-06	0.037	0.031710333	NA	0.00636	0.0094	0.042203489	0.000173067	0.076236862	0.000253254	27776.8624	0	0.867	0.8094	0.2188	0.9402	-4	-0.587057493	-0.097829936	0.031557503	0	1.049555431	-0.567736742	0.677583548	-0.263390025	1.730638343	0.312900129	1.707828111	0	8.12e-07	5.89e-11	0.000718781	Diet., Cons., Ind.	1	TRUE
DTXSID3020964	98-95-3	Nitrobenzene	NA	NA	NA	NA	NA	0.246	NA	0.00902527	3.8e-05	0.009693669	0.000295062	2777686.24	0	0	0	1	1	0	0	0	0	0	2.070751946	0	-0.892359026	-1.107249099	-0.18736533	0.455730305	3.071078586	0	3.9e-07	3.12e-09	9.37e-05	Pest., Ind.	1	TRUE
DTXSID5021831	99-08-1	3-Nitrotoluene	NA	NA	NA	NA	NA	7.82e-05	NA	0.044497522	5.37e-05	0.011308971	0.000261488	31.05547626	0	0.2382	0.7242	0.3012	0.9318	0	0	0	0	0	-0.179274842	0	0.731456749	-0.914422478	-0.044030842	0.342809286	-0.304019446	0	1.11e-05	4.41e-08	0.000494475	Cons., Ind.	1	TRUE
DTXSID0020943	99-59-2	2-Methoxy-5-nitroaniline	NA	NA	NA	NA	NA	3.64e-06	NA	0.074544131	0.000115779	0.02570047	0.000209408	31.05547626	0	0.1022	0.3706	0.4798	0.7152	0	0	0	0	0	-1.036194666	0	1.256602625	-0.487089941	0.719417264	0.135186435	-0.304019446	0	1.69e-06	1.33e-08	0.001739812	Industrial	1	TRUE
DTXSID8026640	99-62-7	"1,3-Diisopropylbenzene"	NA	NA	NA	NA	NA	0.000708	NA	0.008122532	0.000175001	0.007103285	0.000224383	138884.312	0	0.467	0.8268	0.1756	0.9508	0	0	0	0	0	0.436234726	0	-0.999622155	-0.257205773	-0.47651659	0.199754363	2.184263706	0	2.67e-06	7.55e-10	0.110217714	Cons., Ind.	1	TRUE
DTXSID7022332	99-71-8	4-(Butan-2-yl)phenol	NA	NA	NA	NA	NA	0.000264	NA	0.065914447	0.000106552	0.081381007	0.000230341	138884.312	0	0.6356	0.7054	0.273	0.9188	0	0	0	0	0	0.160633714	0	1.131378	-0.533303794	1.79136431	0.224249904	2.184263706	0	3.38e-05	1.33e-09	0.51428007	Diet., Cons., Ind.	1	TRUE
DTXSID4022529	99-76-3	Methylparaben	0.033106714	2.32e-05	1.14	0.02204139	NA	7.08e-06	4.44	0.082863993	0.000106687	0.026483734	0.000226414	138884.312	0	1	1	0	1	0.544619451	0.089761248	0.936390216	-0.201386736	0	-0.850329902	1.440232105	1.364296169	-0.532597875	0.747337188	0.208175153	2.184263706	0	0.00041476	8.32e-06	0.020256716	Diet., Cons., Ind.	1	TRUE
DTXSID0021832	99-97-8	"N,N,4-Trimethylaniline"	0	NA	0	NA	NA	8.64e-05	1.13e-05	0.008423006	2.25e-05	0.007100603	0.000260208	277.768624	0	0.6318	0.8856	0.1844	0.8632	-4	0	-5	0	0	-0.151416222	-2.760260638	-0.962650483	-1.398316337	-0.476867755	0.338223154	0.344577636	0	2.5e-06	6.02e-09	0.001130136	Diet., Cons., Ind.	1	TRUE
DTXSID5023792	99-99-0	4-Nitrotoluene	NA	NA	NA	NA	NA	8.08e-05	NA	0.05165092	5.26e-05	0.011300533	0.000260283	31.05547626	0	0.237	0.7372	0.2818	0.9468	0	0	0	0	0	-0.170137269	0	0.883185932	-0.925684315	-0.044725037	0.338493547	-0.304019446	0	1.1e-05	2.34e-08	0.000604845	Cons., Ind.	1	TRUE
DTXSID5030030	375-73-5	1-Perfluorobutanesulfonic acid	NA	NA	NA	0.079151989	NA	4.53e-07	NA	0.0036843	0.000383228	0.194694887	0.000186436	31.05547626	0	0.5608	0.6942	0.0012	0.998	0	0	0	0.617393158	0	-1.618367206	0	-1.804261813	0.178972702	2.602594627	0.026567077	-0.304019446	0	1.68e-05	3.66e-08	0.005608043	Diet., Cons., Ind.	1	TRUE
DTXSID7040150	355-46-4	PFHxS	NA	NA	NA	NA	NA	5.29e-07	NA	0.018783843	0.000982535	0.142767344	0.000151206	31.05547626	0	0.3838	0.6872	0.0062	0.999	0	0	0	0	0	-1.575037337	0	-0.14633774	0.702888594	2.314092882	-0.169224092	-0.304019446	0	4.34e-06	1.45e-08	0.000816496	Cons., Ind.	1	TRUE
DTXSID0022808	50-53-3	Chlorpromazine	NA	NA	NA	NA	NA	4.72e-05	NA	0.033720251	0.000144611	0.007131828	9.04e-05	31.05547626	0	0.1502	0.2908	0.188	0.0288	0	0	0	0	0	-0.320323981	0	0.449183108	-0.363351621	-0.472786981	-0.650445254	-0.304019446	0	1.85e-07	3.75e-09	NA	Unknown	0	NA
DTXSID9045184	54063-53-5	Propafenone	NA	NA	NA	NA	NA	1.76e-05	NA	0.03012859	0.00017808	0.069064541	9.85e-05	31.05547626	0	0.1254	0.4378	0.2762	0.23	0	0	0	0	0	-0.595924992	0	0.334553499	-0.247501996	1.638751065	-0.570155161	-0.304019446	0	4.58e-07	6.21e-09	NA	Unknown	0	NA
DTXSID9041152	52-53-9	Verapamil	NA	NA	NA	NA	NA	2.7e-05	NA	0.016361792	0.000288752	0.042508365	0.000173308	31.05547626	0	0.1674	0.2508	0.1964	0.1378	0	0	0	0	0	-0.476370268	0	-0.286844339	0.021458767	1.187384887	-0.041691479	-0.304019446	0	1.27e-07	4.51e-09	NA	Unknown	0	NA
DTXSID4022949	58-73-1	Diphenhydramine	NA	NA	NA	NA	NA	1.13e-05	NA	0.047848642	0.000112104	0.037990673	0.000151557	31.05547626	0	0.4446	0.5468	0.1278	0.374	0	0	0	0	0	-0.719714525	0	0.805358989	-0.505036402	1.082890047	-0.167060006	-0.304019446	0	2.61e-06	1.07e-08	0.000599814	Consumer	1	TRUE
DTXSID2023226	59729-31-6	Lorcainide	NA	NA	NA	NA	NA	NA	NA	NA	NA	NA	NA	31.05547626	0	0.1004	0.2658	0.1598	0.051	0	0	0	0	0	0	0	0	0	0	0	-0.304019446	0	1.01e-07	3.82e-09	NA	Unknown	0	NA
DTXSID8040147	33286-22-5	Diltiazem hydrochloride	NA	NA	NA	NA	NA	NA	NA	NA	NA	NA	NA	31.05547626	0	0.084	0.2632	0.14	0.0848	0	0	0	0	0	0	0	0	0	0	0	-0.304019446	0	1.1e-07	3.55e-09	NA	Unknown	0	NA
DTXSID7022594	50-48-6	Amitriptyline	NA	NA	NA	NA	NA	NA	NA	NA	NA	NA	NA	31.05547626	0	0.1088	0.4808	0.1184	0.1112	0	0	0	0	0	0	0	0	0	0	0	-0.304019446	0	3.62e-07	4.04e-09	NA	Unknown	0	NA
DTXSID6022896	50-47-5	Desipramine	NA	NA	NA	NA	NA	NA	NA	NA	NA	NA	NA	31.05547626	0	0.1274	0.4526	0.1182	0.1214	0	0	0	0	0	0	0	0	0	0	0	-0.304019446	0	1.83e-07	3.97e-09	NA	Unknown	0	NA
DTXSID1043881	50-49-7	Imipramine	NA	NA	NA	NA	NA	3.24e-05	NA	0.042341866	0.000106032	0.007247933	0.000124282	31.05547626	0	0.1584	0.455	0.0904	0.0816	0	0	0	0	0	-0.425434373	0	0.680915305	-0.536023027	-0.457768769	-0.352532807	-0.304019446	0	4.49e-07	5.22e-09	NA	Unknown	0	NA
DTXSID4023549	56-54-2	Quinidine	NA	NA	NA	NA	NA	1.61e-05	NA	0.03243693	0.000127047	0.021356102	9.3e-05	31.05547626	0	0.4018	0.3168	0.128	0.1242	0	0	0	0	0	-0.620811521	0	0.40969116	-0.435404854	0.547207756	-0.623236362	-0.304019446	0	7.58e-07	5.85e-09	NA	Unknown	0	NA
DTXSID5022855	5786-21-0	Clozapine	NA	NA	NA	NA	NA	2.99e-05	NA	0.032183596	0.000225145	0.012905575	0.000127799	31.05547626	0	0.2424	0.2656	0.0966	0.0252	0	0	0	0	0	-0.447868086	0	0.401710799	-0.117002931	0.078787641	-0.326445784	-0.304019446	0	2.02e-07	3.82e-09	NA	Unknown	0	NA
DTXSID3020384	50-02-2	Dexamethasone	NA	NA	NA	NA	NA	2.12e-05	NA	0.021612722	9.2e-05	0.007231207	8.08e-05	31.05547626	0	0.0654	0.4008	0.516	4e-04	0	0	0	0	0	-0.543932861	0	-0.003554557	-0.615004915	-0.459917325	-0.755283813	-0.304019446	0	3.07e-07	5.41e-09	0.000213014	Pesticide	1	TRUE
DTXSID4020406	439-14-5	Diazepam	NA	NA	NA	NA	NA	2.49e-05	NA	0.04070598	3.3e-05	0.007169982	0.000105672	31.05547626	0	0.129	0.2368	0.2944	0.051	0	0	0	0	0	-0.498990916	0	0.640812322	-1.186176232	-0.467824908	-0.504167948	-0.304019446	0	2.31e-07	5.86e-09	NA	Unknown	0	NA
DTXSID5023320	59467-70-8	Midazolam	NA	NA	NA	NA	NA	NA	NA	NA	NA	NA	NA	31.05547626	0	0.2278	0.267	0.2582	0.0436	0	0	0	0	0	0	0	0	0	0	0	-0.304019446	0	1.46e-07	4.22e-09	NA	Unknown	0	NA
DTXSID8020830	298-81-7	8-Methoxypsoralen	NA	NA	NA	NA	NA	6.5e-06	NA	0.058227036	3.06e-05	0.007285425	0.000147335	31.05547626	0	0.2248	0.3108	0.4256	0.2324	0	0	0	0	0	-0.874208477	0	1.005161825	-1.228453056	-0.452970459	-0.193470747	-0.304019446	0	6.99e-07	6.1e-09	NA	Unknown	0	NA
DTXSID4022577	28981-97-7	Alprazolam	NA	NA	NA	NA	NA	3.18e-05	NA	0.035287636	0.000100674	0.011536711	0.000104095	31.05547626	0	0.7482	0.2286	0.3056	0.0206	0	0	0	0	0	-0.430656468	0	0.495426257	-0.564879801	-0.025488641	-0.518227521	-0.304019446	0	1.29e-06	1.12e-08	0.0007943	Dietary	1	TRUE
DTXSID6046763	28911-01-5	Triazolam	NA	NA	NA	NA	NA	2.89e-05	NA	0.029210872	0.000137306	0.010590632	0.000105195	31.05547626	0	0.7458	0.2102	0.3414	0.0184	0	0	0	0	0	-0.457371518	0	0.303069026	-0.392195712	-0.105063418	-0.508395091	-0.304019446	0	1.32e-06	9.79e-09	0.001007964	Dietary	1	TRUE
DTXSID7045946	82626-48-0	Zolpidem	NA	NA	NA	NA	NA	2.76e-05	NA	0.034952593	0.000228105	0.008636546	0.000124019	31.05547626	0	0.124	0.2164	0.3952	0.1448	0	0	0	0	0	-0.470229934	0	0.485716378	-0.109736509	-0.294752533	-0.354513874	-0.304019446	0	2.17e-07	4.93e-09	NA	Unknown	0	NA
DTXSID6022923	15307-86-5	Diclofenac	NA	NA	NA	NA	NA	NA	NA	NA	NA	NA	NA	31.05547626	0	0.0966	0.279	0.2174	0.0282	0	0	0	0	0	0	0	0	0	0	0	-0.304019446	0	1.3e-07	4.39e-09	NA	Unknown	0	NA
DTXSID5020732	15687-27-1	Ibuprofen	NA	NA	0	NA	NA	1.52e-05	NA	0.059738817	0.000224691	0.048650506	0.000164205	31.05547626	0	0.3178	0.659	0.309	0.1858	0	0	-5	0	0	-0.636882185	0	1.031250506	-0.118126982	1.312898781	-0.092127712	-0.304019446	0	1.92e-06	9.01e-09	0.000822645	Consumer	1	TRUE
DTXSID8021359	64-77-7	Tolbutamide	NA	NA	NA	NA	NA	2.11e-05	NA	0.042944795	0.000122	0.103256401	0.000111971	31.05547626	0	0.1058	0.2908	0.3958	0.0672	0	0	0	0	0	-0.545253781	0	0.695306198	-0.457964043	2.012772217	-0.450045676	-0.304019446	0	2.51e-07	3.77e-09	NA	Unknown	0	NA
DTXSID8045486	59804-37-4	Tenoxicam	NA	NA	NA	NA	NA	2.53e-05	NA	0.029214156	0.00010615	0.007787261	8.87e-05	31.05547626	0	0.0972	0.2548	0.4136	0.0402	0	0	0	0	0	-0.494538647	0	0.303183467	-0.535408228	-0.391020058	-0.668003126	-0.304019446	0	1.73e-07	4.83e-09	NA	Unknown	0	NA
DTXSID9020081	57-43-2	Amobarbital	NA	NA	NA	NA	NA	2.66e-05	NA	0.055144893	0.000213794	0.058432116	0.000141754	31.05547626	0	0.065	0.3402	0.542	0.0754	0	0	0	0	0	-0.480540106	0	0.949807705	-0.145789989	1.483277787	-0.229563661	-0.304019446	0	4.08e-07	7.81e-09	0.000159788	Pesticide	1	TRUE
DTXSID9023122	56-29-1	Hexobarbital	NA	NA	NA	NA	NA	4.29e-05	NA	0.051793435	0.000131617	0.039811233	0.000141171	31.05547626	0	0.1264	0.317	0.6438	0.1584	0	0	0	0	0	-0.347010358	0	0.885990395	-0.415743543	1.126421815	-0.233419671	-0.304019446	0	3.78e-07	1.1e-08	0.000253829	Pesticide	1	TRUE
DTXSID1023287	151-83-7	Methohexital	NA	NA	NA	NA	NA	NA	NA	NA	NA	NA	NA	31.05547626	0	0.152	0.3814	0.5446	0.1676	0	0	0	0	0	0	0	0	0	0	0	-0.304019446	0	1.91e-07	6.74e-09	0.000100176	Pesticide	1	TRUE
DTXSID4020329	51481-61-9	Cimetidine	NA	NA	NA	NA	NA	0.000372	NA	0.045222966	0.000114281	0.096447898	0.000130618	31.05547626	0	0.1138	0.2768	0.4242	0.0824	0	0	0	0	0	0.256443547	0	0.747916278	-0.494333312	1.94933488	-0.306046919	-0.304019446	0	2.1e-07	5.53e-09	NA	Unknown	0	NA
DTXSID4040686	22204-53-1	Naproxen	NA	NA	NA	NA	NA	2.29e-05	NA	0.05472428	7.03e-05	0.007267809	0.000137321	31.05547626	0	0.7562	0.3428	0.4326	0.062	0	0	0	0	0	-0.522383147	0	0.942014699	-0.765021445	-0.455221934	-0.259267777	-0.304019446	0	1.74e-06	1.26e-08	0.001868639	Dietary	1	TRUE
DTXSID2022628	29122-68-7	Atenolol	NA	NA	NA	NA	NA	0.000839	NA	0.041237987	0.00011598	0.089941001	0.000122319	31.05547626	0	0.6188	0.4114	0.1752	0.0574	0	0	0	0	0	0.483663096	0	0.654028375	-0.486122142	1.884375356	-0.367416785	-0.304019446	0	7.77e-07	8.43e-09	0.001219503	Dietary	1	TRUE
DTXSID3037208	15307-79-6	Diclofenac sodium	NA	NA	NA	NA	NA	0.00172	NA	0.034260566	0.000175622	0.007620277	0.000112452	31.05547626	0	0.0932	0.2724	0.2162	0.0264	0	0	0	0	0	0.684216963	0	0.465362612	-0.255235325	-0.411179179	-0.446033455	-0.304019446	0	1.19e-07	4.12e-09	NA	Unknown	0	NA
DTXSID5020108	50-78-2	Aspirin	0	NA	0	NA	NA	5.37e-06	0.0753	0.070470453	5.13e-05	0.007192997	0.000181417	138884.312	0	0.439	0.4496	0.3482	0.7874	-4	0	-5	0	0	-0.927561715	0.110783201	1.199404074	-0.940276833	-0.464844586	0.001054568	2.184263706	0	2.19e-05	3.91e-10	4.070225749	Industrial	1	TRUE
DTXSID8023349	465-65-6	Naloxone	NA	NA	NA	NA	NA	1.69e-05	NA	0.030727197	0.000135595	0.008928574	9.45e-05	31.05547626	0	0.14	0.3194	0.1118	0.245	0	0	0	0	0	-0.607263462	0	0.354577422	-0.399172746	-0.26382639	-0.608224685	-0.304019446	0	2.54e-07	5.05e-09	NA	Unknown	0	NA
DTXSID2022707	36505-84-7	Buspirone	NA	NA	NA	NA	NA	4.93e-05	NA	0.022686482	0.000222533	0.018788292	0.000157944	31.05547626	0	0.52	0.3264	0.1178	0.0838	0	0	0	0	0	-0.308162779	0	0.045795983	-0.123497993	0.428071524	-0.128467293	-0.304019446	0	3.08e-07	5.7e-09	0.000192769	Dietary	1	TRUE
DTXSID1045166	137-58-6	Lidocaine	NA	NA	0	NA	NA	2.85e-05	NA	0.052816689	6.55e-05	0.007155702	0.000138917	31.05547626	0	0.1072	0.3704	0.6768	0.098	0	0	-5	0	0	-0.461265295	0	0.905902602	-0.803687693	-0.469678972	-0.248461651	-0.304019446	0	4.97e-07	8.2e-09	0.000298825	Pesticide	1	TRUE
DTXSID2023309	51384-51-1	Metoprolol	NA	NA	NA	NA	NA	NA	NA	NA	NA	NA	NA	31.05547626	0	0.1102	0.4814	0.2622	0.1452	0	0	0	0	0	0	0	0	0	0	0	-0.304019446	0	4.03e-07	3.62e-09	NA	Unknown	0	NA
DTXSID4023674	26839-75-8	(S)-Timolol	NA	NA	NA	NA	NA	3.31e-05	NA	0.032345087	0.00017567	0.142497537	0.000107881	31.05547626	0	0.1128	0.3866	0.3254	0.2946	0	0	0	0	0	-0.419462794	0	0.406805212	-0.25508314	2.312333676	-0.484824168	-0.304019446	0	2.57e-07	4.51e-09	NA	Unknown	0	NA
DTXSID6021117	60-80-0	Phenazone	NA	NA	NA	NA	NA	1.94e-05	NA	0.06566604	3.76e-05	0.007507956	0.00017555	31.05547626	0	0.2686	0.5576	0.2884	0.2714	0	0	0	0	0	-0.568721186	0	1.127535017	-1.112660942	-0.424989165	-0.029678987	-0.304019446	0	2.29e-06	8.43e-09	0.001250683	Consumer	1	TRUE
DTXSID6023525	525-66-6	Propranolol	NA	NA	NA	NA	NA	NA	NA	NA	NA	NA	NA	31.05547626	0	0.0456	0.3734	0.2368	0.1026	0	0	0	0	0	0	0	0	0	0	0	-0.304019446	0	1.52e-07	3.74e-09	NA	Unknown	0	NA
DTXSID1021116	62-44-2	Phenacetin	NA	NA	NA	NA	NA	4e-05	NA	0.071025391	0.000116148	0.024651517	0.00019057	31.05547626	0	0.1504	0.3238	0.587	0.3674	0	0	0	0	0	-0.366564404	0	1.207387671	-0.48531567	0.680663434	0.047065752	-0.304019446	0	4.26e-07	6.12e-09	0.000413845	Pesticide	1	TRUE
DTXSID6020648	54-31-9	Furosemide	NA	NA	NA	NA	NA	2.98e-05	NA	0.030749253	0.00017837	0.179045092	8.51e-05	31.05547626	0	0.124	0.3226	0.2786	0.0806	0	0	0	0	0	-0.448804013	0	0.355307749	-0.246594962	2.524664477	-0.706162127	-0.304019446	0	2.06e-07	3.91e-09	NA	Unknown	0	NA
DTXSID5021336	58-55-9	Theophylline	NA	NA	NA	NA	NA	8.14e-08	NA	0.067453416	7.61e-05	0.012829069	0.000198708	31.05547626	0	0.5966	0.4426	0.5144	0.121	0	0	0	0	0	-2.097917315	0	1.154868573	-0.720592187	0.073258091	0.086158424	-0.304019446	0	4.98e-06	8.46e-09	0.004313122	Diet., Pest.	1	TRUE
DTXSID7021310	23031-25-6	Terbutaline	NA	NA	NA	NA	NA	NA	NA	NA	NA	NA	NA	31.05547626	0	0.301	0.4876	0.2664	0.1434	0	0	0	0	0	0	0	0	0	0	0	-0.304019446	0	5.2e-07	5.31e-09	NA	Unknown	0	NA
DTXSID7023225	846-49-1	Lorazepam	NA	NA	NA	NA	NA	2.23e-05	NA	0.032432174	0.000177722	0.038658339	0.000143915	31.05547626	0	0.5768	0.239	0.2184	0.0248	0	0	0	0	0	-0.52980059	0	0.409541892	-0.248620541	1.099092325	-0.215422105	-0.304019446	0	4.43e-07	5.61e-09	0.000302503	Dietary	1	TRUE
DTXSID1021087	604-75-1	Oxazepam	NA	NA	NA	NA	NA	2.46e-05	NA	0.039170381	3.88e-05	0.007160772	0.000101714	31.05547626	0	0.2406	0.276	0.2116	0.054	0	0	0	0	0	-0.502377308	0	0.601673393	-1.095294645	-0.469020354	-0.539854175	-0.304019446	0	2.33e-07	3.77e-09	NA	Unknown	0	NA
DTXSID1042574	15676-16-1	(RS)-(+/-)-sulpiride	NA	NA	NA	NA	NA	0.000149	NA	0.028294106	0.000169133	0.09575018	0.000100319	31.05547626	0	0.085	0.285	0.2064	0.027	0	0	0	0	0	0.000831028	0	0.270613747	-0.276184487	1.942582674	-0.552768126	-0.304019446	0	1.24e-07	3.74e-09	NA	Unknown	0	NA
DTXSID6023579	139755-83-2	Sildenafil	NA	NA	NA	NA	NA	NA	NA	NA	NA	NA	NA	31.05547626	0	0.6098	0.2328	0.1954	0.0698	0	0	0	0	0	0	0	0	0	0	0	-0.304019446	0	1.92e-07	4.12e-09	0.000135737	Dietary	1	TRUE
DTXSID2025715	21829-25-4	Nifedipine	NA	NA	NA	NA	NA	2.22e-05	NA	0.028064224	9.01e-05	0.008139566	9.16e-05	31.05547626	0	0.0594	0.2648	0.227	0.0582	0	0	0	0	0	-0.531056206	0	0.262310568	-0.626561895	-0.349869716	-0.637571794	-0.304019446	0	1.65e-07	3.51e-09	NA	Unknown	0	NA
DTXSID7023300	83-43-2	Methylprednisolone	NA	NA	NA	NA	NA	2.68e-05	NA	0.023774148	0.000134095	0.008496245	8.7e-05	31.05547626	0	0.038	0.407	0.1516	0.0016	0	0	0	0	0	-0.478447408	0	0.093459457	-0.405363555	-0.309984465	-0.686027929	-0.304019446	0	2.19e-07	4.48e-09	NA	Unknown	0	NA
DTXSID9021184	50-24-8	Prednisolone	NA	NA	NA	NA	NA	2.81e-05	NA	0.025637975	0.000119591	0.010665762	8.18e-05	31.05547626	0	0.0404	0.4122	0.1654	0.0018	0	0	0	0	0	-0.465214109	0	0.170279419	-0.469063169	-0.09848926	-0.744005297	-0.304019446	0	2.13e-07	3.7e-09	NA	Unknown	0	NA
DTXSID9022940	42399-41-7	Diltiazem	NA	NA	NA	NA	NA	2.64e-05	NA	0.019418276	0.00010666	0.007943193	8.36e-05	31.05547626	0	0.083	0.26	0.1478	0.0858	0	0	0	0	0	-0.482648599	0	-0.112528627	-0.532740472	-0.372581694	-0.72274576	-0.304019446	0	1.39e-07	3.69e-09	NA	Unknown	0	NA
DTXSID4022810	113-59-7	Chlorprothixene	NA	NA	NA	NA	NA	3.57e-05	NA	0.034672639	0.000378783	0.007136221	9.02e-05	31.05547626	0	0.1462	0.2842	0.2412	0.091	0	0	0	0	0	-0.39833726	0	0.477531387	0.172480595	-0.472214363	-0.652560584	-0.304019446	0	2.09e-07	4.3e-09	NA	Unknown	0	NA
DTXSID50861300	129299-72-5	FK 1052	NA	NA	NA	NA	NA	NA	NA	NA	NA	NA	NA	31.05547626	0	0.0894	0.2776	0.3334	0.1474	0	0	0	0	0	0	0	0	0	0	0	-0.304019446	0	1.31e-07	3.51e-09	NA	Unknown	0	NA
DTXSID8048785	150408-73-4	Pranazepide	NA	NA	NA	NA	NA	1.95e-05	NA	0.017016167	0.000306346	0.007654097	0.000171829	31.05547626	0	0.2106	0.2232	0.1892	0.1322	0	0	0	0	0	-0.567284813	0	-0.246930977	0.054371491	-0.407060768	-0.049703868	-0.304019446	0	1.32e-07	4.65e-09	NA	Unknown	0	NA
DTXSID40143768	101193-40-2	Quinotolast	NA	NA	NA	NA	NA	NA	NA	NA	NA	NA	NA	31.05547626	0	0.1308	0.2122	0.3772	0.1728	0	0	0	0	0	0	0	0	0	0	0	-0.304019446	0	1.21e-07	4.43e-09	NA	Unknown	0	NA
DTXSID8023719	97322-87-7	Troglitazone	NA	NA	NA	NA	NA	2.22e-05	NA	0.017164472	5.5e-05	0.007267431	6.11e-05	31.05547626	0	0.2798	0.237	0.3296	0.1172	0	0	0	0	0	-0.531056206	0	-0.238098661	-0.901353444	-0.455270233	-1.015622338	-0.304019446	0	3.43e-07	5.62e-09	NA	Unknown	0	NA
DTXSID1022687	25614-03-3	Bromocriptine	NA	NA	NA	NA	NA	1.59e-05	NA	0.005320143	0.000162075	0.001974553	0.000100105	31.05547626	0	0.61	0.32	0.104	0.0428	0	0	0	0	0	-0.624303741	0	-1.430299079	-0.299906078	-1.667115269	-0.55475638	-0.304019446	0	1.31e-06	7.62e-09	0.001562271	Dietary	1	TRUE
DTXSID0020365	59865-13-3	Cyclosporin A	NA	NA	NA	NA	NA	7.76e-05	NA	0.000312988	0.00013066	0.001511074	6.76e-05	31.05547626	0	0.7078	0.2282	0.7428	0.0794	0	0	0	0	0	-0.181426642	0	-4.31383997	-0.419802355	-1.915909678	-0.921907799	-0.304019446	0	8.19e-07	2.29e-09	0.000624177	Diet., Pest.	1	TRUE
DTXSID5020576	57-63-6	17alpha-Ethinylestradiol	NA	NA	NA	NA	NA	2.06e-05	NA	0.038419094	4.66e-05	0.006969454	9.99e-05	31.05547626	0	0.155	0.3464	0.2112	0.1534	0	0	0	0	0	-0.551953717	0	0.581962237	-0.993129126	-0.494205601	-0.556755481	-0.304019446	0	3.22e-07	5.42e-09	NA	Unknown	0	NA
DTXSID5023039	76824-35-6	Famotidine	NA	NA	NA	NA	NA	0.00233	NA	0.028262071	0.000112299	0.116335588	9.39e-05	31.05547626	0	0.169	0.2924	0.3392	0.099	0	0	0	0	0	0.769019245	0	0.269460727	-0.504070807	2.123687408	-0.614952103	-0.304019446	0	1.85e-07	3.73e-09	NA	Unknown	0	NA
DTXSID4023179	75695-93-1	Isradipine	NA	NA	NA	NA	NA	1.96e-05	NA	0.024396423	9.8e-05	0.007910196	8.42e-05	31.05547626	0	0.111	0.2736	0.2318	0.0362	0	0	0	0	0	-0.565855787	0	0.11975733	-0.579820988	-0.376453129	-0.716081311	-0.304019446	0	1.48e-07	4.19e-09	NA	Unknown	0	NA
DTXSID0023373	39562-70-4	Nitrendipine	NA	NA	NA	NA	NA	1.88e-05	NA	0.026208348	8.54e-05	0.007687766	8.72e-05	31.05547626	0	0.0472	0.2538	0.2296	0.0254	0	0	0	0	0	-0.577498053	0	0.192674571	-0.656537928	-0.402978802	-0.684248306	-0.304019446	0	1.68e-07	3.8e-09	NA	Unknown	0	NA
DTXSID6021080	73590-58-6	Omeprazole	NA	NA	NA	NA	NA	NA	NA	NA	NA	NA	NA	31.05547626	0	0.2124	0.2656	0.3294	0.0546	0	0	0	0	0	0	0	0	0	0	0	-0.304019446	0	1.34e-07	3.62e-09	NA	Unknown	0	NA
DTXSID4049082	19216-56-9	Prazosin	NA	NA	NA	NA	NA	4.69e-05	NA	0.022469193	0.000150747	0.01177023	8.66e-05	31.05547626	0	0.8992	0.1944	0.1648	0.054	0	0	0	0	0	-0.32210533	0	0.036000574	-0.340223837	-0.006852108	-0.689762601	-0.304019446	0	1.75e-06	1.91e-08	0.001131464	Dietary	1	TRUE
DTXSID6023523	2078-54-8	Propofol	NA	NA	NA	NA	NA	9.14e-05	NA	0.055583316	6.64e-05	0.019678628	0.000183811	138884.312	0	0.5056	0.725	0.2164	0.935	0	0	0	0	0	-0.135699257	0	0.957867664	-0.796142155	0.471129789	0.013309668	2.184263706	0	5.59e-05	2.82e-09	2.128963833	Diet., Cons., Ind.	1	TRUE
DTXSID1048627	155213-67-5	Ritonavir	NA	NA	NA	NA	NA	1.54e-05	NA	0.003750136	0.000128905	0.001600216	4e-05	31.05547626	0	0.1176	0.2246	0.2466	0.1748	0	0	0	0	0	-0.633230185	0	-1.78623478	-0.427325712	-1.862604067	-1.411853262	-0.304019446	0	1.08e-07	3.77e-09	NA	Unknown	0	NA
DTXSID8021309	846-50-4	Temazepam	NA	NA	NA	NA	NA	3.33e-05	NA	0.036976582	3.65e-05	0.007251703	0.000106343	31.05547626	0	0.1574	0.2384	0.2346	0.0326	0	0	0	0	0	-0.417779813	0	0.543010942	-1.1292625	-0.457285095	-0.498246703	-0.304019446	0	1.75e-07	4.29e-09	NA	Unknown	0	NA
DTXSID9023752	111406-87-2	Zileuton	NA	NA	NA	NA	NA	0.00178	NA	0.050581998	0.000117184	0.019668651	0.000134583	31.05547626	0	0.1616	0.2962	0.443	0.126	0	0	0	0	0	0.693796437	0	0.861901265	-0.480375208	0.470658197	-0.278090815	-0.304019446	0	1.89e-07	5.05e-09	NA	Unknown	0	NA
DTXSID2048539	37517-30-9	Acebutolol	NA	NA	NA	NA	NA	NA	NA	NA	NA	NA	NA	31.05547626	0	0.0654	0.3638	0.1766	0.073	0	0	0	0	0	0	0	0	0	0	0	-0.304019446	0	1.59e-07	3.7e-09	NA	Unknown	0	NA
DTXSID3022663	64706-54-3	Bepridil	NA	NA	NA	NA	NA	2.73e-05	NA	0.026921138	0.000160293	0.04665092	8.08e-05	31.05547626	0	0.1108	0.3566	0.1206	0.124	0	0	0	0	0	-0.473283232	0	0.219986232	-0.306058313	1.27386713	-0.754783635	-0.304019446	0	2.75e-07	5.26e-09	NA	Unknown	0	NA
DTXSID2022674	63659-18-7	Betaxolol	NA	NA	NA	NA	NA	1.7e-05	NA	0.035399158	0.000113025	0.08385437	0.000105371	31.05547626	0	0.0906	0.419	0.286	0.0712	0	0	0	0	0	-0.605615233	0	0.498637816	-0.500483235	1.819208192	-0.50683381	-0.304019446	0	2.8e-07	5.61e-09	NA	Unknown	0	NA
DTXSID6022682	66722-44-9	Bisoprolol	NA	NA	NA	NA	NA	NA	NA	NA	NA	NA	NA	31.05547626	0	0.1326	0.417	0.2896	0.233	0	0	0	0	0	0	0	0	0	0	0	-0.304019446	0	1.83e-07	4.97e-09	NA	Unknown	0	NA
DTXSID8022747	72956-09-3	Carvedilol	NA	NA	NA	NA	NA	NA	NA	NA	NA	NA	NA	31.05547626	0	0.0786	0.3092	0.1632	0.0906	0	0	0	0	0	0	0	0	0	0	0	-0.304019446	0	1.15e-07	3.59e-09	NA	Unknown	0	NA
DTXSID0022804	132-22-9	Chlorpheniramine	NA	NA	NA	NA	NA	NA	NA	NA	NA	NA	NA	31.05547626	0	0.5284	0.4036	0.6308	0.0508	0	0	0	0	0	0	0	0	0	0	0	-0.304019446	0	5.09e-07	1.02e-08	0.000336262	Diet., Pest.	1	TRUE
DTXSID2020341	76-57-3	Codeine	NA	NA	NA	NA	NA	1.66e-07	NA	0.034968285	0.000114576	0.127798318	0.000115972	31.05547626	0	0.136	0.2986	0.1096	0.31	0	0	0	0	0	-1.898831936	0	0.486173215	-0.492901477	2.211083457	-0.417224989	-0.304019446	0	4.37e-07	4.94e-09	NA	Unknown	0	NA
DTXSID3022908	125-71-3	Dextromethorphan	NA	NA	NA	NA	NA	NA	NA	NA	NA	NA	NA	31.05547626	0	0.0854	0.4238	0.5904	0.156	0	0	0	0	0	0	0	0	0	0	0	-0.304019446	0	2.06e-07	8e-09	0.000106642	Pesticide	1	TRUE
DTXSID7022966	1668-19-5	Doxepin	NA	NA	NA	NA	NA	NA	NA	NA	NA	NA	NA	31.05547626	0	0.137	0.4198	0.1538	0.1036	0	0	0	0	0	0	0	0	0	0	0	-0.304019446	0	1.91e-07	3.91e-09	NA	Unknown	0	NA
DTXSID7023067	54910-89-3	(+/-) -Fluoxetine	NA	NA	NA	NA	NA	2.63e-05	NA	0.03728534	0.000475874	0.040095259	0.000164533	31.05547626	0	0.1656	0.4248	0.5252	0.0878	0	0	0	0	0	-0.483708843	0	0.551474439	0.299460054	1.133033176	-0.090263121	-0.304019446	0	4.82e-07	7.3e-09	0.000163393	Pesticide	1	TRUE
DTXSID0023111	109889-09-0	Granisetron	NA	NA	NA	NA	NA	NA	NA	NA	NA	NA	NA	31.05547626	0	0.0544	0.2992	0.0958	0.0418	0	0	0	0	0	0	0	0	0	0	0	-0.304019446	0	1.39e-07	3.62e-09	NA	Unknown	0	NA
DTXSID9023336	57-27-2	Morphine	NA	NA	NA	NA	NA	NA	NA	NA	NA	NA	NA	31.05547626	0	0.5494	0.3014	0.1484	0.211	0	0	0	0	0	0	0	0	0	0	0	-0.304019446	0	2.82e-07	6.86e-09	0.000117964	Dietary	1	TRUE
DTXSID3023342	42200-33-9	Nadolol	NA	NA	NA	NA	NA	0.000101	NA	0.032743407	9.71e-05	0.139410975	0.000102601	31.05547626	0	0.2024	0.3698	0.1928	0.0672	0	0	0	0	0	-0.107796772	0	0.419262636	-0.585047773	2.291968107	-0.531735719	-0.304019446	0	2.65e-07	5.43e-09	NA	Unknown	0	NA
DTXSID8023393	99614-02-5	Ondansetron	NA	NA	NA	NA	NA	2.86e-05	NA	0.038484967	0.000458075	0.008682694	0.000162084	31.05547626	0	0.1124	0.3972	0.2806	0.0944	0	0	0	0	0	-0.460286751	0	0.583705857	0.278247081	-0.289796439	-0.104279812	-0.304019446	0	3.39e-07	6.25e-09	NA	Unknown	0	NA
DTXSID8023476	13523-86-9	Pindolol	NA	NA	NA	NA	NA	2.87e-05	NA	0.048325315	7.63e-05	0.091514441	0.00012374	31.05547626	0	0.0646	0.4096	0.1938	0.072	0	0	0	0	0	-0.459311623	0	0.815448326	-0.719097497	1.900504211	-0.356617381	-0.304019446	0	2.91e-07	3.91e-09	NA	Unknown	0	NA
DTXSID7023487	28797-61-7	Pirenzepine	NA	NA	NA	NA	NA	3.31e-05	NA	0.027115088	0.000225489	0.012366448	0.000158796	31.05547626	0	0.1354	0.25	0.0896	0.0636	0	0	0	0	0	-0.419462794	0	0.227292598	-0.116153992	0.039102401	-0.123441398	-0.304019446	0	1.07e-07	3.69e-09	NA	Unknown	0	NA
DTXSID8045191	66357-35-5	Ranitidine	NA	NA	NA	NA	NA	0.000483	NA	0.032093436	0.000102291	0.123355596	9.7e-05	31.05547626	0	0.1522	0.3874	0.2578	0.1092	0	0	0	0	0	0.329394458	0	0.398855488	-0.556010104	2.178178082	-0.584357799	-0.304019446	0	2.55e-07	4.57e-09	NA	Unknown	0	NA
DTXSID6023573	51-34-3	Scopolamine	NA	NA	NA	NA	NA	NA	NA	NA	NA	NA	NA	31.05547626	0	0.0894	0.4078	0.1036	0.0596	0	0	0	0	0	0	0	0	0	0	0	-0.304019446	0	1.95e-07	4.29e-09	NA	Unknown	0	NA
DTXSID4022787	83881-51-0	Cetirizine	NA	NA	NA	NA	NA	NA	NA	NA	NA	NA	NA	31.05547626	0	0.0548	0.291	0.1558	0.0296	0	0	0	0	0	0	0	0	0	0	0	-0.304019446	0	9.56e-08	3.65e-09	NA	Unknown	0	NA
DTXSID0045127	13655-52-2	Alprenolol	NA	NA	NA	NA	NA	3.16e-06	NA	0.048883429	0.000129303	0.118841631	0.000136627	31.05547626	0	0.1844	0.5046	0.2246	0.081	0	0	0	0	0	-1.0757014	0	0.82713573	-0.425612034	2.143508248	-0.264004084	-0.304019446	0	6.03e-07	4.57e-09	0.000329059	Consumer	1	TRUE
DTXSID7020504	58-15-1	4-Dimethylaminoantipyrine	NA	NA	NA	NA	NA	4.07e-06	NA	0.052809419	2.94e-05	0.007124521	0.000135364	31.05547626	0	0.169	0.4356	0.3182	0.4132	0	0	0	0	0	-1.00499996	0	0.905762508	-1.250277339	-0.473740316	-0.272681903	-0.304019446	0	1.88e-06	8.01e-09	NA	Unknown	0	NA
DTXSID7046627	147536-97-8	Bosentan	NA	NA	NA	NA	NA	2.41e-05	NA	0.009654598	0.000283912	0.006491875	8.88e-05	31.05547626	0	0.2542	0.1992	0.3618	0.1104	0	0	0	0	0	-0.508114142	0	-0.82375274	0.012051214	-0.560222048	-0.666429265	-0.304019446	0	1.77e-07	3.95e-09	NA	Unknown	0	NA
DTXSID70227808	77-28-1	Butethal	NA	NA	NA	NA	NA	NA	NA	NA	NA	NA	NA	31.05547626	0	0.1078	0.377	0.5306	0.203	0	0	0	0	0	0	0	0	0	0	0	-0.304019446	0	2.01e-07	6.27e-09	0.000142033	Pesticide	1	TRUE
DTXSID4046022	58-25-3	Chlordiazepoxide	NA	NA	NA	NA	NA	3.98e-05	NA	0.038501394	3.38e-05	0.007527723	9.92e-05	31.05547626	0	0.2238	0.2518	0.356	0.1596	0	0	0	0	0	-0.367964778	0	0.584140218	-1.171509107	-0.422543774	-0.562881754	-0.304019446	0	3.33e-07	4.46e-09	NA	Unknown	0	NA
DTXSID2046759	22316-47-8	Clobazam	NA	NA	NA	NA	NA	3.42e-05	NA	0.037113397	2.91e-05	0.007153378	9.96e-05	31.05547626	0	0.1046	0.1834	0.4614	0.0386	0	0	0	0	0	-0.4103294	0	0.546769927	-1.255996532	-0.469981094	-0.559700065	-0.304019446	0	2.1e-07	4.42e-09	NA	Unknown	0	NA
DTXSID1022845	1622-61-3	Clonazepam	NA	NA	NA	NA	NA	NA	NA	NA	NA	NA	NA	31.05547626	0	0.1066	0.2722	0.272	0.0646	0	0	0	0	0	0	0	0	0	0	0	-0.304019446	0	1.34e-07	4.18e-09	NA	Unknown	0	NA
DTXSID5046433	115256-11-6	Dofetilide	NA	NA	NA	NA	NA	3.28e-05	NA	0.016756643	0.000151598	0.041832297	7.42e-05	31.05547626	0	0.1812	0.3338	0.2776	0.1362	0	0	0	0	0	-0.422006429	0	-0.262573739	-0.337093275	1.172474989	-0.834613982	-0.304019446	0	2.69e-07	4.94e-09	NA	Unknown	0	NA
DTXSID4020581	938-73-8	2-Ethoxybenzamide	NA	NA	NA	NA	NA	3.93e-05	NA	0.073978346	0.000102701	0.029245062	0.000207115	31.05547626	0	0.2636	0.4364	0.585	0.419	0	0	0	0	0	-0.371496734	0	1.248848063	-0.553786216	0.839574497	0.12489312	-0.304019446	0	1.07e-06	1.02e-08	0.000632666	Pesticide	1	TRUE
DTXSID70215523	65216-93-5	3-Ethoxychromen-2-one	NA	NA	NA	NA	NA	NA	NA	NA	NA	NA	NA	31.05547626	0	0.3356	0.5136	0.3684	0.604	0	0	0	0	0	0	0	0	0	0	0	-0.304019446	0	1.05e-06	5.76e-09	0.000225928	Cons., Ind.	1	TRUE
DTXSID4023042	72509-76-3	Felodipine	NA	NA	NA	NA	NA	2.19e-05	NA	0.02333131	0.000121457	0.007571653	9.41e-05	31.05547626	0	0.167	0.2396	0.4476	0.044	0	0	0	0	0	-0.534857271	0	0.074322095	-0.460444129	-0.417132324	-0.612771726	-0.304019446	0	1.9e-07	6.03e-09	NA	Unknown	0	NA
DTXSID7023065	1622-62-4	Flunitrazepam	NA	NA	NA	NA	NA	NA	NA	NA	NA	NA	NA	31.05547626	0	0.091	0.2404	0.2504	0.0632	0	0	0	0	0	0	0	0	0	0	0	-0.304019446	0	1.04e-07	3.7e-09	NA	Unknown	0	NA
DTXSID10198927	509-86-4	Heptabarbital	NA	NA	NA	NA	NA	NA	NA	NA	NA	NA	NA	31.05547626	0	0.0902	0.3418	0.3954	0.066	0	0	0	0	0	0	0	0	0	0	0	-0.304019446	0	1.68e-07	5.81e-09	NA	Unknown	0	NA
DTXSID7029879	65277-42-1	Ketoconazole	NA	NA	NA	NA	NA	3.19e-05	NA	0.010440036	0.000779111	0.007346168	0.000363762	31.05547626	0	0.6374	0.2856	0.15	0.088	0	0	0	0	0	-0.429779312	0	-0.744146198	0.573798406	-0.445248661	0.651399353	-0.304019446	0	6.65e-08	1.82e-09	5.75e-05	Dietary	1	TRUE
DTXSID0020785	76956-02-0	Loxtidine	NA	NA	NA	NA	NA	NA	NA	NA	NA	NA	NA	31.05547626	0	0.0916	0.3288	0.1714	0.1996	0	0	0	0	0	0	0	0	0	0	0	-0.304019446	0	1.22e-07	3.14e-09	NA	Unknown	0	NA
DTXSID6023363	55985-32-5	Nicardipine	NA	NA	NA	NA	NA	1.58e-05	NA	0.013795976	0.000125325	0.009456148	7.3e-05	31.05547626	0	0.052	0.2732	0.1164	0.0478	0	0	0	0	0	-0.626066358	0	-0.460453755	-0.443002641	-0.210436629	-0.849728124	-0.304019446	0	1.22e-07	3.7e-09	NA	Unknown	0	NA
DTXSID2046624	75530-68-6	Nilvadipine	NA	NA	NA	NA	NA	3.88e-05	NA	0.022994606	9.94e-05	0.009262639	7.6e-05	31.05547626	0	0.0818	0.282	0.2756	0.1098	0	0	0	0	0	-0.375073914	0	0.059526672	-0.572244824	-0.229665452	-0.812636792	-0.304019446	0	1.54e-07	4.11e-09	NA	Unknown	0	NA
DTXSID1037272	321-64-2	Tacrine	NA	NA	NA	NA	NA	2.62e-05	NA	0.065631308	7.53e-05	0.007230304	0.000170235	31.05547626	0	0.0992	0.3928	0.4636	0.343	0	0	0	0	0	-0.484773126	0	1.126996536	-0.72640371	-0.460033524	-0.058413858	-0.304019446	0	7.66e-07	5.41e-09	NA	Unknown	0	NA
DTXSID5022934	20830-75-5	Digoxin	NA	NA	NA	NA	NA	3.7e-05	NA	0.002657316	8.81e-05	0.009315204	5.71e-05	31.05547626	0	0.1058	0.3254	0.2188	0.0678	0	0	0	0	0	-0.388344829	0	-2.136844454	-0.639356788	-0.2244026	-1.078972762	-0.304019446	0	1.75e-07	5.25e-09	NA	Unknown	0	NA
DTXSID4020822	59-05-2	Methotrexate	NA	NA	NA	NA	NA	6.22e-08	NA	0.014720066	0.000101852	0.150277453	6.9e-05	31.05547626	0	0.1464	0.262	0.1752	0.1002	0	0	0	0	0	-2.173074574	0	-0.394464561	-0.558405463	2.36177107	-0.902936156	-0.304019446	0	3.04e-07	4.07e-09	NA	Unknown	0	NA
DTXSID1020930	54-11-5	Nicotine	0	NA	NA	NA	NA	2.28e-07	NA	0.02426751	7.18e-05	0.00744461	0.000215421	31.05547626	0	0.2548	0.5826	0.2418	0.3424	-4	0	0	0	0	-1.810170419	0	0.11436489	-0.752703315	-0.432868908	0.161652255	-0.304019446	0	4.07e-07	3.37e-09	0.000129586	Consumer	1	TRUE
DTXSID7023435	76-74-4	Pentobarbital	NA	NA	NA	NA	NA	8.12e-06	NA	0.055324689	0.000217528	0.041548979	0.000153996	31.05547626	0	0.0862	0.3486	0.369	0.0358	0	0	0	0	0	-0.812039955	0	0.953120791	-0.136154479	1.166154934	-0.152130971	-0.304019446	0	4.12e-07	4.89e-09	NA	Unknown	0	NA
DTXSID5021122	50-06-6	Phenobarbital	NA	NA	NA	NA	NA	5.75e-05	NA	0.052448642	0.000112587	0.038141328	0.000143882	31.05547626	0	0.0912	0.2928	0.357	0.06	0	0	0	0	0	-0.26517806	0	0.898785306	-0.502642714	1.08657073	-0.215640116	-0.304019446	0	2.41e-07	4.07e-09	NA	Unknown	0	NA
DTXSID7023512	51-06-9	Procainamide	NA	NA	NA	NA	NA	8.48e-05	NA	0.051285896	0.000170648	0.125084934	0.000148242	31.05547626	0	0.078	0.3036	0.2102	0.1342	0	0	0	0	0	-0.156638317	0	0.875967422	-0.271222726	2.191125313	-0.187729251	-0.304019446	0	1.75e-07	3.55e-09	NA	Unknown	0	NA
DTXSID2023517	58-40-2	Promazine	NA	NA	NA	NA	NA	NA	NA	NA	NA	NA	NA	31.05547626	0	0.0492	0.3462	0.1438	0.0734	0	0	0	0	0	0	0	0	0	0	0	-0.304019446	0	1.15e-07	3.72e-09	NA	Unknown	0	NA
DTXSID7023518	60-87-7	Promethazine	NA	NA	NA	NA	NA	3.06e-05	NA	0.041433765	0.000118012	0.007206936	0.000109333	31.05547626	0	0.0724	0.4072	0.2022	0.0892	0	0	0	0	0	-0.441402946	0	0.658849001	-0.476458547	-0.463044035	-0.472327095	-0.304019446	0	3.75e-07	6.2e-09	NA	Unknown	0	NA
DTXSID7023645	60-54-8	Tetracycline	NA	NA	NA	NA	NA	1.07e-06	NA	0.015321937	0.000147783	0.085448559	6.59e-05	31.05547626	0	0.4458	0.4026	0.3982	0.0088	0	0	0	0	0	-1.378239198	0	-0.353676883	-0.351275966	1.836722807	-0.946190003	-0.304019446	0	2.12e-06	6.3e-09	NA	Unknown	0	NA
DTXSID6023656	50-52-2	Thioridazine	NA	NA	NA	NA	NA	4.81e-05	NA	0.026158284	0.000140778	0.007315061	9.87e-05	31.05547626	0	0.5048	0.3816	0.1284	0.0504	0	0	0	0	0	-0.315047086	0	0.190728451	-0.378298836	-0.449195042	-0.567960644	-0.304019446	0	1.29e-06	6.15e-09	0.001064126	Dietary	1	TRUE
DTXSID7021239	302-79-4	all-trans-Retinoic acid	NA	NA	NA	NA	NA	2.35e-05	NA	0.049200363	0.13065338	0.015211909	0.004188735	31.05547626	0	0.3744	0.4294	0.6182	0.2682	0	0	0	0	0	-0.515157556	0	0.83371335	3.424100704	0.231697348	2.935737078	-0.304019446	0	7.88e-08	1.49e-13	8.66e-05	Pesticide	1	TRUE
DTXSID6023733	99-66-1	Valproic acid	NA	NA	NA	NA	NA	3.04e-07	NA	0.033858342	8.86e-05	0.037511623	0.000242769	31.05547626	0	0.6824	0.9026	0.2116	0.5996	0	0	0	0	0	-1.72979954	0	0.453342713	-0.635906656	1.071088503	0.273375668	-0.304019446	0	4.57e-05	5.57e-08	0.01144034	Diet., Cons., Ind.	1	TRUE
DTXSID5021255	18559-94-9	Albuterol	NA	NA	NA	NA	NA	9.01e-05	NA	0.04766095	6.53e-05	0.203407302	0.000129745	31.05547626	0	0.7886	0.4818	0.269	0.074	0	0	0	0	0	-0.139701376	0	0.801358672	-0.805412357	2.64330694	-0.312318238	-0.304019446	0	3.56e-06	2.24e-08	0.002951643	Dietary	1	TRUE
DTXSID9022570	71195-58-9	Alfentanil	NA	NA	NA	NA	NA	NA	NA	NA	NA	NA	NA	31.05547626	0	0.0846	0.3368	0.1018	0.1012	0	0	0	0	0	0	0	0	0	0	0	-0.304019446	0	1.41e-07	3.73e-09	NA	Unknown	0	NA
DTXSID4020113	51-55-8	Atropine	NA	NA	NA	NA	NA	3.83e-05	NA	0.038501502	0.000100125	0.076228951	0.000108753	31.05547626	0	0.0462	0.4424	0.0692	0.0242	0	0	0	0	0	-0.378697492	0	0.584143065	-0.56792352	1.730541839	-0.477300475	-0.304019446	0	2.71e-07	4.43e-09	NA	Unknown	0	NA
DTXSID7047859	642-72-8	Benzydamine	NA	NA	NA	NA	NA	NA	NA	NA	NA	NA	NA	31.05547626	0	0.0992	0.314	0.1314	0.0942	0	0	0	0	0	0	0	0	0	0	0	-0.304019446	0	1.22e-07	3.77e-09	NA	Unknown	0	NA
DTXSID2022703	38396-39-3	Bupivacaine	NA	NA	NA	NA	NA	NA	NA	NA	NA	NA	NA	31.05547626	0	0.072	0.315	0.1152	0.0212	0	0	0	0	0	0	0	0	0	0	0	-0.304019446	0	1.24e-07	3.45e-09	NA	Unknown	0	NA
DTXSID2022705	52485-79-7	Buprenorphine	NA	NA	NA	NA	NA	NA	NA	NA	NA	NA	NA	31.05547626	0	0.142	0.2942	0.1142	0.0374	0	0	0	0	0	0	0	0	0	0	0	-0.304019446	0	1.28e-07	4.07e-09	NA	Unknown	0	NA
DTXSID3020910	55-98-1	Busulfan	NA	NA	NA	NA	NA	7.13e-07	NA	0.037546538	0.000122443	0.007584178	0.000127895	31.05547626	0	0.4978	0.5738	0.311	0.3536	0	0	0	0	0	-1.491646169	0	0.55857971	-0.455948096	-0.415595176	-0.325742066	-0.304019446	0	1.13e-05	2.31e-08	0.017716842	Consumer	1	TRUE
DTXSID9022786	145599-86-6	Cerivastatin	NA	NA	NA	NA	NA	NA	NA	NA	NA	NA	NA	31.05547626	0	0.2706	0.3248	0.319	0.105	0	0	0	0	0	0	0	0	0	0	0	-0.304019446	0	1.61e-07	4.65e-09	NA	Unknown	0	NA
DTXSID7020265	56-75-7	Chloramphenicol	NA	NA	NA	NA	NA	0.000103	NA	0.031113942	0.000161529	0.01312925	0.000103672	31.05547626	0	0.1728	0.2922	0.3324	0.059	0	0	0	0	0	-0.102318675	0	0.367308019	-0.30178342	0.094767997	-0.522033521	-0.304019446	0	2.13e-07	5.05e-09	NA	Unknown	0	NA
DTXSID5024845	64-86-8	Colchicine	NA	NA	NA	NA	NA	6.04e-05	NA	0.020500492	0.00013091	0.009892466	7.46e-05	31.05547626	0	0.1862	0.2934	0.7348	0.1222	0	0	0	0	0	-0.2514317	0	-0.057328627	-0.418738865	-0.168485926	-0.829714882	-0.304019446	0	2.29e-07	8.75e-09	0.000530531	Pesticide	1	TRUE
DTXSID4020371	80-08-0	Dapsone	NA	NA	NA	0.006768568	NA	0.0048	NA	0.047565393	0.000134471	0.016514604	0.000133369	3928.241552	0	0.5398	0.33	0.2182	0.8092	0	0	0	-0.957520938	0	0.970936118	0	0.799315982	-0.403804204	0.308112058	-0.286563347	1.128797694	0	4.83e-07	1.01e-09	0.000686829	Diet., Ind.	1	TRUE
DTXSID6022927	69655-05-6	"2',3'-Dideoxyinosine"	NA	NA	NA	NA	NA	0.00328	NA	0.048076468	9.91e-05	0.146946785	0.000135033	31.05547626	0	0.2712	0.3632	0.291	0.202	0	0	0	0	0	0.864558198	0	0.810193663	-0.573845078	2.340927232	-0.274972558	-0.304019446	0	2.08e-07	3.27e-09	NA	Unknown	0	NA
DTXSID5022932	22494-42-4	Diflunisal	NA	NA	NA	NA	NA	8.33e-06	NA	0.050000107	0.000769217	0.007518327	0.000271617	31.05547626	0	0.2194	0.2964	0.4344	0.164	0	0	0	0	0	-0.804906616	0	0.850124621	0.566686469	-0.423705365	0.37833563	-0.304019446	0	2.63e-07	4.62e-09	NA	Unknown	0	NA
DTXSID1045116	57808-66-9	Domperidone	NA	NA	NA	NA	NA	2.07e-05	NA	0.018569296	0.000196303	0.01476078	8.11e-05	31.05547626	0	0.0724	0.279	0.6108	0.033	0	0	0	0	0	-0.550600814	0	-0.158029958	-0.193288156	0.203699778	-0.751809022	-0.304019446	0	2.37e-07	5.92e-09	0.00015009	Pesticide	1	TRUE
DTXSID0020573	50-28-2	17beta-Estradiol	NA	NA	NA	NA	NA	2.52e-05	NA	0.043817081	0.000109694	0.00646438	0.000120266	31.05547626	0	0.1572	0.3464	0.2316	0.1706	0	0	0	0	0	-0.49564508	0	0.715772537	-0.517129026	-0.56416917	-0.383233522	-0.304019446	0	4.21e-07	4.39e-09	NA	Unknown	0	NA
DTXSID9023045	29679-58-1	Fenoprofen	NA	NA	NA	NA	NA	NA	NA	NA	NA	NA	NA	31.05547626	0	0.3436	0.3494	0.65	0.1074	0	0	0	0	0	0	0	0	0	0	0	-0.304019446	0	3.42e-07	9.02e-09	0.000213782	Pesticide	1	TRUE
DTXSID2023064	78755-81-4	Flumazenil	NA	NA	NA	NA	NA	8.46e-08	NA	0.034198189	0.000112538	0.00729982	0.000116048	31.05547626	0	0.6438	0.2672	0.2704	0.0892	0	0	0	0	0	-2.087144937	0	0.463507838	-0.502889306	-0.451134712	-0.416613722	-0.304019446	0	2.14e-06	1.21e-08	0.003940223	Dietary	1	TRUE
DTXSID2023068	69-23-8	Fluphenazine	NA	NA	NA	NA	NA	2.65e-05	NA	0.019182929	0.000496869	0.002024604	0.000146503	31.05547626	0	0.1036	0.3534	0.2918	0.107	0	0	0	0	0	-0.481592364	0	-0.124939678	0.323484404	-1.643835681	-0.198762999	-0.304019446	0	1.85e-07	4.19e-09	NA	Unknown	0	NA
DTXSID4022369	129453-61-8	Fulvestrant	NA	NA	NA	NA	NA	0.000301	NA	NA	NA	NA	NA	31.05547626	0	0.3178	0.3888	0.1384	0.403	0	0	0	0	0	0.197276727	0	0	0	0	0	-0.304019446	0	1.77e-07	3.89e-09	NA	Unknown	0	NA
DTXSID5040675	93479-97-1	Glimepiride	NA	NA	NA	NA	NA	1.23e-05	NA	0.013572896	0.000123681	0.013560555	7.43e-05	31.05547626	0	0.2932	0.3308	0.323	0.1318	0	0	0	0	0	-0.696024581	0	-0.477046148	-0.450349878	0.124828024	-0.832879886	-0.304019446	0	7.77e-07	6.09e-09	NA	Unknown	0	NA
DTXSID0040676	29094-61-9	Glipizide	NA	NA	NA	NA	NA	3.34e-05	NA	0.016186428	0.000141761	0.059035756	8.25e-05	31.05547626	0	0.1738	0.17	0.382	0.0422	0	0	0	0	0	-0.41694211	0	-0.297811975	-0.374424865	1.492835968	-0.73536892	-0.304019446	0	1.4e-07	4.11e-09	NA	Unknown	0	NA
DTXSID0037237	10238-21-8	Glybenclamide	NA	NA	NA	NA	NA	1.89e-05	NA	0.012681894	0.000194791	0.031005357	0.000120442	31.05547626	0	0.6458	0.1858	0.5178	0.1342	0	0	0	0	0	-0.57601596	0	-0.546154818	-0.197588467	0.893932244	-0.381868015	-0.304019446	0	6.09e-07	9.01e-09	0.000136925	Diet., Pest.	1	TRUE
DTXSID7020714	50-23-7	Hydrocortisone	0	0	0.000149	NA	NA	2.74e-05	0.00671	0.025394756	0.000119321	0.009906491	8.79e-05	31.05547626	0	0.065	0.3938	0.1746	0.008	-4	-4	-1.761676275	0	0	-0.472261754	-0.677665427	0.160577718	-0.470317225	-0.167168406	-0.676558467	-0.304019446	0	8.22e-08	1.84e-09	NA	Unknown	0	NA
DTXSID9020740	53-86-1	Indomethacin	NA	NA	NA	NA	NA	2.63e-05	NA	0.027752852	0.000663654	0.007509444	0.000167535	31.05547626	0	0.0772	0.2468	0.3164	0.015	0	0	0	0	0	-0.483708843	0	0.250954865	0.484545431	-0.424804823	-0.073360172	-0.304019446	0	1.51e-07	4.51e-09	NA	Unknown	0	NA
DTXSID0023169	138402-11-6	Irbesartan	NA	NA	NA	NA	NA	2.26e-05	NA	0.018655385	0.001668359	0.050946301	0.000290725	31.05547626	0	0.1846	0.2168	0.306	0.0648	0	0	0	0	0	-0.526067253	0	-0.153322182	0.997515088	1.35578097	0.441889394	-0.304019446	0	1.36e-07	3.97e-09	NA	Unknown	0	NA
DTXSID8020755	54-85-3	Isoniazid	NA	NA	NA	NA	NA	0.000108	NA	0.087090288	0.000146249	0.122736599	0.00025992	31.05547626	0	0.2486	0.2964	0.4442	0.1976	0	0	0	0	0	-0.089075724	0	1.414926758	-0.35708268	2.173499606	0.337186739	-0.304019446	0	3.21e-07	5.05e-09	NA	Unknown	0	NA
DTXSID3023188	74050-98-9	Ketanserin	NA	NA	NA	NA	NA	2.7e-05	NA	0.021959964	0.000250444	0.033725477	8.05e-05	31.05547626	0	0.0732	0.3448	0.1326	0.062	0	0	0	0	0	-0.476370268	0	0.01266815	-0.05774581	0.97213913	-0.757953914	-0.304019446	0	1.82e-07	4.57e-09	NA	Unknown	0	NA
DTXSID6020771	22071-15-4	Ketoprofen	NA	NA	NA	NA	NA	2.49e-05	NA	0.048132161	6.85e-05	0.007186824	0.000143303	31.05547626	0	0.2006	0.4488	0.6622	0.093	0	0	0	0	0	-0.498990916	0	0.811372043	-0.779415621	-0.465642983	-0.219406309	-0.304019446	0	1.05e-06	7.91e-09	0.000942318	Pesticide	1	TRUE
DTXSID2023191	36894-69-6	Labetalol	NA	NA	NA	NA	NA	NA	NA	NA	NA	NA	NA	31.05547626	0	0.1136	0.315	0.2084	0.0502	0	0	0	0	0	0	0	0	0	0	0	-0.304019446	0	1.46e-07	4.08e-09	NA	Unknown	0	NA
DTXSID3036496	797-63-7	Norgestrel	NA	NA	NA	NA	NA	2.62e-05	NA	0.034762531	6.5e-05	0.031702561	9.64e-05	31.05547626	0	0.0382	0.3826	0.146	0.0212	0	0	0	0	0	-0.484773126	0	0.480166724	-0.80827694	0.914613067	-0.590421459	-0.304019446	0	2.32e-07	3.91e-09	NA	Unknown	0	NA
DTXSID7045029	10262-69-8	Maprotiline	NA	NA	NA	NA	NA	7.52e-05	NA	0.043568645	0.001120148	0.007315869	0.000262101	31.05547626	0	0.6924	0.4064	0.2326	0.19	0	0	0	0	0	-0.190203509	0	0.709985307	0.77583004	-0.449092284	0.344999253	-0.304019446	0	2.56e-07	2.77e-09	0.000180566	Dietary	1	TRUE
DTXSID1022421	73-31-4	Melatonin	NA	NA	0	NA	NA	2.8e-05	NA	0.05259207	8.86e-05	0.009673623	0.000135074	31.05547626	0	0.0834	0.2886	0.7312	0.0796	0	0	-5	0	0	-0.466210096	0	0.901564848	-0.635978983	-0.189290484	-0.274689416	-0.304019446	0	3.61e-07	7.35e-09	0.000395287	Pesticide	1	TRUE
DTXSID7023273	76-99-3	Methadone	NA	NA	NA	NA	NA	NA	NA	NA	NA	NA	NA	31.05547626	0	0.205	0.4378	0.1544	0.1146	0	0	0	0	0	0	0	0	0	0	0	-0.304019446	0	2.88e-07	4.38e-09	NA	Unknown	0	NA
DTXSID5023299	113-45-1	Methylphenidate	NA	NA	NA	NA	NA	NA	NA	NA	NA	NA	NA	31.05547626	0	0.0976	0.4494	0.1884	0.1746	0	0	0	0	0	0	0	0	0	0	0	-0.304019446	0	1.9e-07	3.7e-09	NA	Unknown	0	NA
DTXSID6045169	364-62-5	Metoclopramide	NA	NA	NA	NA	NA	2.06e-05	NA	0.036820298	0.00019488	0.028172919	0.000114636	31.05547626	0	0.0666	0.2244	0.2832	0.1294	0	0	0	0	0	-0.551953717	0	0.538699998	-0.197336629	0.804839463	-0.428055483	-0.304019446	0	2.09e-07	4.93e-09	NA	Unknown	0	NA
DTXSID6023317	24219-97-4	Mianserin	NA	NA	NA	NA	NA	2.62e-05	NA	0.046019795	3.38e-05	0.007114224	0.000117344	31.05547626	0	0.1246	0.4352	0.1184	0.0768	0	0	0	0	0	-0.484773126	0	0.765693898	-1.172483702	-0.475085406	-0.406231422	-0.304019446	0	4.76e-07	5.52e-09	NA	Unknown	0	NA
DTXSID5023322	84371-65-3	Mifepristone	NA	NA	NA	NA	NA	4.26e-05	NA	0.018832244	0.00057644	0.007714874	0.000311194	31.05547626	0	0.143	0.3596	0.1916	0.0472	0	0	0	0	0	-0.348970886	0	-0.143718515	0.406145083	-0.399705268	0.505493296	-0.304019446	0	1.41e-07	3.77e-09	NA	Unknown	0	NA
DTXSID9040554	71320-77-9	Moclobemide	NA	NA	NA	NA	NA	7.15e-05	NA	0.042740857	0.000186456	0.013631405	0.000117166	31.05547626	0	0.085	0.2954	0.2682	0.0694	0	0	0	0	0	-0.204298982	0	0.690461269	-0.221925594	0.129674348	-0.407646616	-0.304019446	0	1.7e-07	3.82e-09	NA	Unknown	0	NA
DTXSID9023334	158966-92-8	Montelukast	NA	NA	NA	NA	NA	NA	NA	NA	NA	NA	NA	31.05547626	0	0.669	0.38	0.3078	0.1168	0	0	0	0	0	0	0	0	0	0	0	-0.304019446	0	8.59e-07	9.7e-09	0.000263899	Dietary	1	TRUE
DTXSID4046313	16590-41-3	Naltrexone	NA	NA	NA	NA	NA	3.45e-05	NA	0.028708047	0.000199222	0.009035974	0.000147233	31.05547626	0	0.0814	0.2986	0.1086	0.1678	0	0	0	0	0	-0.407889437	0	0.285396349	-0.185073249	-0.252706423	-0.19411842	-0.304019446	0	1.64e-07	4.7e-09	NA	Unknown	0	NA
DTXSID0023371	63675-72-9	Nisoldipine	NA	NA	NA	NA	NA	1.6e-05	NA	0.022558092	8.94e-05	0.007712059	8.1e-05	31.05547626	0	0.0662	0.2974	0.24	0.0354	0	0	0	0	0	-0.622552174	0	0.040019538	-0.630806273	-0.400044675	-0.752882435	-0.304019446	0	1.83e-07	4.19e-09	NA	Unknown	0	NA
DTXSID7020972	67-20-9	Nitrofurantoin	NA	NA	NA	NA	NA	6.65e-08	NA	0.047842192	0.000148548	0.09146301	0.000139792	31.05547626	0	0.1368	0.368	0.3314	0.0936	0	0	0	0	0	-2.154399278	0	0.805221782	-0.348402474	1.899981399	-0.242595278	-0.304019446	0	6.21e-07	6.61e-09	NA	Unknown	0	NA
DTXSID9023384	72-69-5	Nortriptyline	NA	NA	NA	NA	NA	NA	NA	NA	NA	NA	NA	31.05547626	0	0.5686	0.4918	0.2574	0.2228	0	0	0	0	0	0	0	0	0	0	0	-0.304019446	0	9.12e-07	5.66e-09	0.000260093	Dietary	1	TRUE
DTXSID1043835	6452-71-7	Oxprenolol	NA	NA	NA	NA	NA	NA	NA	NA	NA	NA	NA	31.05547626	0	0.1072	0.4786	0.2238	0.089	0	0	0	0	0	0	0	0	0	0	0	-0.304019446	0	3.68e-07	4.48e-09	NA	Unknown	0	NA
DTXSID3023471	57-47-6	Physostigmine	NA	NA	NA	NA	NA	5.28e-05	NA	0.040895825	0.000111637	0.007727654	0.000106969	31.05547626	0	0.135	0.3838	0.2574	0.2786	0	0	0	0	0	-0.289001327	0	0.645548149	-0.50736155	-0.39816598	-0.492764244	-0.304019446	0	4.33e-07	5.31e-09	NA	Unknown	0	NA
DTXSID1023524	469-62-5	Propoxyphene	NA	NA	NA	NA	NA	NA	NA	NA	NA	NA	NA	31.05547626	0	0.0934	0.4778	0.1578	0.2686	0	0	0	0	0	0	0	0	0	0	0	-0.304019446	0	3.26e-07	3.87e-09	NA	Unknown	0	NA
DTXSID4021218	117-39-5	Quercetin	NA	NA	NA	NA	NA	3.84e-05	NA	0.035312727	9.37e-05	0.016448337	9.77e-05	31.05547626	0	0.1384	0.3334	0.3684	0.4232	0	0	0	0	0	-0.377969007	0	0.496149694	-0.60471493	0.304372832	-0.577470505	-0.304019446	0	4.04e-07	4.75e-09	NA	Unknown	0	NA
DTXSID3023552	135062-02-1	Repaglinide	NA	NA	NA	NA	NA	2.84e-05	NA	0.016985115	0.000177699	0.002501614	8.69e-05	31.05547626	0	0.1528	0.2332	0.21	0.0806	0	0	0	0	0	-0.462247278	0	-0.248790024	-0.248694265	-1.447082921	-0.686885584	-0.304019446	0	1.53e-07	3.97e-09	NA	Unknown	0	NA
DTXSID0033960	72559-06-9	Rifabutin	NA	NA	NA	NA	NA	1.49e-05	NA	0.002042807	0.000194045	0.00110899	8.17e-05	31.05547626	0	0.7386	0.329	0.1502	0.0622	0	0	0	0	0	-0.642451285	0	-2.404519715	-0.199723671	-2.20362445	-0.744826053	-0.304019446	0	1.85e-06	9.17e-09	0.0020974	Dietary	1	TRUE
DTXSID8045193	106266-06-2	Risperidone	NA	NA	NA	NA	NA	2.51e-05	NA	0.020388086	0.000236588	0.018909573	7.86e-05	31.05547626	0	0.0704	0.2778	0.1462	0.0384	0	0	0	0	0	-0.496755912	0	-0.062924741	-0.089417534	0.434055536	-0.780748347	-0.304019446	0	1.45e-07	4.01e-09	NA	Unknown	0	NA
DTXSID6044012	127779-20-8	Saquinavir	NA	NA	NA	NA	NA	NA	NA	NA	NA	NA	NA	31.05547626	0	0.6166	0.2724	0.0864	0.0178	0	0	0	0	0	0	0	0	0	0	0	-0.304019446	0	2.31e-07	5.13e-09	0.00010087	Dietary	1	TRUE
DTXSID4023628	103628-46-2	Sumatriptan	NA	NA	NA	NA	NA	8.44e-05	NA	0.036380647	0.000104989	0.063478433	0.000115097	31.05547626	0	0.1452	0.3854	0.158	0.1242	0	0	0	0	0	-0.157959236	0	0.526473783	-0.541527277	1.560313813	-0.424300953	-0.304019446	0	3.24e-07	4.57e-09	NA	Unknown	0	NA
DTXSID5046354	104987-11-3	Tacrolimus	NA	NA	NA	NA	NA	9.64e-06	NA	0.002391678	0.000184459	0.003012713	0.000103372	31.05547626	0	0.1728	0.3316	0.2346	0.0196	0	0	0	0	0	-0.764101911	0	-2.244041482	-0.22791589	-1.274191775	-0.524737502	-0.304019446	0	1.34e-07	3.82e-09	NA	Unknown	0	NA
DTXSID8022371	58-22-0	Testosterone	NA	NA	NA	NA	NA	3.51e-05	NA	0.039982592	9.21e-05	0.02932206	0.000107038	31.05547626	0	0.0408	0.4214	0.3636	0.0416	0	0	0	0	0	-0.403072525	0	0.62256215	-0.614429104	0.842019839	-0.492164399	-0.304019446	0	3.26e-07	6.11e-09	NA	Unknown	0	NA
DTXSID3023685	134308-13-7	Tolcapone	NA	NA	NA	NA	NA	1.54e-05	NA	0.044282427	0.000159983	0.070290185	0.0001206	31.05547626	0	0.2102	0.448	0.348	0.285	0	0	0	0	0	-0.633230185	0	0.726524865	-0.307137033	1.655110414	-0.380639934	-0.304019446	0	6.28e-07	8.73e-09	NA	Unknown	0	NA
DTXSID5045043	19794-93-5	Trazodone	NA	NA	NA	NA	NA	NA	NA	NA	NA	NA	NA	31.05547626	0	0.085	0.3152	0.1748	0.0836	0	0	0	0	0	0	0	0	0	0	0	-0.304019446	0	1.35e-07	4.67e-09	NA	Unknown	0	NA
DTXSID6021373	396-01-0	Triamterene	NA	NA	NA	NA	NA	9.89e-05	NA	0.045819097	0.000120658	0.021515193	0.000130303	31.05547626	0	0.1294	0.303	0.2338	0.1426	0	0	0	0	0	-0.113666776	0	0.761245397	-0.46411993	0.554110025	-0.308303211	-0.304019446	0	2.41e-07	3.75e-09	NA	Unknown	0	NA
DTXSID8023715	739-71-9	Trimipramine	NA	NA	NA	NA	NA	NA	NA	NA	NA	NA	NA	31.05547626	0	0.5686	0.4672	0.1758	0.0996	0	0	0	0	0	0	0	0	0	0	0	-0.304019446	0	9.06e-07	5.18e-09	0.000346067	Dietary	1	TRUE
DTXSID5023740	42971-09-5	Vinpocetine	NA	NA	NA	NA	NA	2.31e-05	NA	0.028135408	0.000101021	0.008140692	9.76e-05	31.05547626	0	0.198	0.333	0.1446	0.139	0	0	0	0	0	-0.519953793	0	0.264888902	-0.562963997	-0.349741097	-0.577994348	-0.304019446	0	2.39e-07	4.42e-09	NA	Unknown	0	NA
DTXSID5023748	151319-34-5	Zaleplon	NA	NA	NA	NA	NA	7.21e-08	NA	0.034672008	8.99e-05	0.008132667	9.89e-05	31.05547626	0	0.625	0.255	0.4104	0.1224	0	0	0	0	0	-2.131811307	0	0.477512846	-0.627720264	-0.350658307	-0.566050962	-0.304019446	0	3.25e-06	1.13e-08	0.006695083	Dietary	1	TRUE
DTXSID40214326	64118-84-9	4'-Hydroxydiclofenac	NA	NA	NA	NA	NA	NA	NA	NA	NA	NA	NA	31.05547626	0	0.193	0.3062	0.3044	0.138	0	0	0	0	0	0	0	0	0	0	0	-0.304019446	0	1.6e-07	4.57e-09	NA	Unknown	0	NA
DTXSID3039242	71-43-2	Benzene	0	0	0.0341	NA	NA	0.254	0.00478	0.012517554	2.04e-05	0.007132393	0.000521977	17567630.29	0	0.8964	0.8918	0.248	0.9152	-4	-4	-0.122455637	0	0	2.079692676	-0.788261837	-0.5594304	-1.454512373	-0.472713357	0.98897823	3.617080847	0	1.09e-06	2.16e-11	0.057298485	Diet., Cons., Ind.	1	TRUE
DTXSID6020690	70-30-4	Hexachlorophene	NA	NA	NA	NA	NA	0.000561	NA	0.021542721	0.000182191	0.003267022	0.00011855	31.05547626	0	0.1856	0.2086	0.5446	0.227	0	0	0	0	0	0.371217927	0	-0.006856485	-0.234801407	-1.198826606	-0.396667249	-0.304019446	0	1.13e-07	4.65e-09	0.000105617	Pesticide	1	TRUE
DTXSID7021360	108-88-3	Toluene	0.001791783	0.00070782	12.3	0.047453042	NA	0.133	0.194	0.011652856	1.81e-05	0.0071233	0.000422084	17567630.29	0	0.9108	0.9582	0.3254	0.8244	-0.17224715	1.554200499	1.654028049	0.289721001	0	1.898941876	0.419388297	-0.632285826	-1.519457156	-0.473899739	0.790408577	3.617080847	0	0.000398393	5.42e-08	48.41937739	Diet., Cons., Ind.	1	TRUE
DTXSID8022589	125-84-8	Aminoglutethimide	NA	NA	NA	NA	NA	0.00193	NA	0.049192704	0.000103078	0.008955005	0.000137297	31.05547626	0	0.1024	0.3302	0.2634	0.0786	0	0	0	0	0	0.716399645	0	0.833554894	-0.551749276	-0.26107741	-0.259431799	-0.304019446	0	1.77e-07	4.65e-09	NA	Unknown	0	NA
DTXSID3022588	54-62-6	4-Aminofolic acid	NA	NA	NA	NA	NA	0.00111	NA	0.016001649	0.000102085	0.141587842	9.34e-05	31.05547626	0	0.209	0.2634	0.242	0.0956	0	0	0	0	0	0.561861149	0	-0.309497761	-0.557135198	2.306377591	-0.619378053	-0.304019446	0	1.7e-07	4.07e-09	NA	Unknown	0	NA
DTXSID4022600	300-62-9	Amphetamine	NA	NA	NA	NA	NA	NA	NA	NA	NA	NA	NA	31.05547626	0	0.2088	0.777	0.398	0.6076	0	0	0	0	0	0	0	0	0	0	0	-0.304019446	0	3.11e-06	9.01e-09	0.0002858	Cons., Ind.	1	TRUE
DTXSID6024882	66-81-9	Cycloheximide	NA	NA	NA	NA	NA	0.000468	NA	0.004765472	0.000110042	0.032728224	0.000115965	31.05547626	0	0.1686	0.326	0.4408	0.1624	0	0	0	0	0	0.320580668	0	-1.542363412	-0.515367089	0.944224551	-0.417279411	-0.304019446	0	9.37e-08	5.26e-09	NA	Unknown	0	NA
DTXSID7021780	84-66-2	Diethyl phthalate	0	0	0.354	1.13677844	NA	0.00115	0.0952	0.054868187	2.49e-05	0.007178337	0.000145621	3928.241552	0	1	1	0	1	-4	-4	0.58354481	2.323921528	0	0.571751526	0.187251413	0.944687687	-1.341238794	-0.466741936	-0.204407801	1.128797694	0	0.000227403	2.25e-06	0.036046777	Diet., Cons., Ind.	1	TRUE
DTXSID0024002	39515-41-8	Fenpropathrin	NA	NA	NA	NA	NA	3.29e-05	NA	0.012495422	0.000197054	0.005710435	0.000116184	31.05547626	0	0.7558	0.5076	0.926	0.1004	0	0	0	0	0	-0.421155975	0	-0.561231575	-0.191160931	-0.679500031	-0.415513314	-0.304019446	0	9.14e-06	5.56e-08	0.00355946	Diet., Cons., Pest.	1	TRUE
DTXSID0020656	77-06-5	Gibberellic acid	NA	NA	NA	NA	NA	0.000181	NA	0.026953524	0.000101896	0.212924325	9.18e-05	31.05547626	0	0.598	0.3396	0.3284	0.1322	0	0	0	0	0	0.055183435	0	0.221209911	-0.558167848	2.685832476	-0.636023162	-0.304019446	0	1.2e-06	7.91e-09	0.005266765	Dietary	1	TRUE
DTXSID3020912	389-08-2	Nalidixic acid	NA	NA	NA	NA	NA	6.37e-05	NA	0.051464626	7.78e-05	0.007123118	0.000141592	31.05547626	0	0.0936	0.4042	0.2452	0.1222	0	0	0	0	0	-0.236570274	0	0.879508274	-0.708498057	-0.47392357	-0.230633717	-0.304019446	0	3.59e-07	4.28e-09	NA	Unknown	0	NA
DTXSID3023396	83-98-7	Orphenadrine	NA	NA	NA	NA	NA	NA	NA	NA	NA	NA	NA	31.05547626	0	0.1948	0.4802	0.154	0.1178	0	0	0	0	0	0	0	0	0	0	0	-0.304019446	0	3.42e-07	4.43e-09	NA	Unknown	0	NA
DTXSID6073499	38411-22-2	"2,2',3,3',6,6'-Hexachlorobiphenyl"	NA	NA	NA	NA	NA	NA	NA	NA	NA	NA	NA	31.05547626	1	0.0016	0.06	0.003	0.9996	0	0	0	0	0	0	0	0	0	0	0	-0.304019446	1	2.19e-12	1.31e-14	3.93e-10	Industrial	1	TRUE
DTXSID2032180	35065-27-1	"2,2',4,4',5,5'-Hexachlorobiphenyl"	NA	NA	NA	NA	NA	0.0178	NA	0.028835949	0.014682546	0.008062571	0.002704017	31.05547626	1	0	0	0	1	0	0	0	0	0	1.337078751	0	0.289920879	2.207727931	-0.358708831	2.526610562	-0.304019446	1	1.43e-14	1.69e-16	1.11e-12	Industrial	1	TRUE
DTXSID3040302	33979-03-2	"2,2',4,4',6,6'-Hexachlorobiphenyl"	NA	NA	NA	NA	NA	NA	NA	NA	NA	NA	NA	31.05547626	1	0.0214	0.1196	0.0264	0.9802	0	0	0	0	0	0	0	0	0	0	0	-0.304019446	1	3.34e-12	8.11e-15	1.96e-08	Industrial	1	TRUE
DTXSID5022514	32598-13-3	"3,3',4,4'-Tetrachlorobinphenyl"	NA	NA	NA	NA	NA	0.00143	NA	0.040306953	0.004010853	0.007260072	0.001873298	31.05547626	1	0.0216	0.1848	0.0798	0.9734	0	0	0	0	0	0.632630604	0	0.630785868	1.485626725	-0.456212387	2.183502003	-0.304019446	1	1.68e-13	7.16e-17	4.08e-09	Industrial	1	TRUE
DTXSID4058657	33284-52-5	"3,3',5,5'-tetrachlorobiphenyl"	NA	NA	NA	NA	NA	NA	NA	NA	NA	NA	NA	31.05547626	1	0.0216	0.178	0.0662	0.9744	0	0	0	0	0	0	0	0	0	0	0	-0.304019446	1	4.1e-12	4e-15	6.04e-09	Industrial	1	TRUE
DTXSID6023600	57-24-9	Strychnine	NA	NA	NA	NA	NA	4.71e-05	NA	0.029698842	0.000116744	0.076154159	0.000127453	31.05547626	0	0.385	0.2756	0.6308	0.0702	0	0	0	0	0	-0.320916502	0	0.319931135	-0.482469139	1.729628923	-0.328979655	-0.304019446	0	3.77e-07	1.65e-08	0.000983106	Pesticide	1	TRUE
DTXSID2021781	84-74-2	Dibutyl phthalate	0	0.000223648	0.126	0.014548846	NA	0.0406	0.0319	0.043585213	7.26e-05	0.014707146	0.000124411	138884.312	0	1	1	0	1	-4	1.060582594	0.271874211	-0.467435644	0	1.567442027	-0.169287685	0.710372296	-0.74687149	0.200314454	-0.351560346	2.184263706	0	2.51e-06	4.25e-08	0.000171172	Diet., Cons., Ind.	1	TRUE
DTXSID0020652	25812-30-0	Gemfibrozil	NA	NA	NA	NA	NA	2.51e-05	NA	0.051207386	0.000354866	0.007879539	0.000141794	31.05547626	0	0.343	0.5304	0.4132	0.1344	0	0	0	0	0	-0.496755912	0	0.874408127	0.136186248	-0.38006441	-0.229302418	-0.304019446	0	1.46e-06	5.82e-09	0.000435001	Consumer	1	TRUE
DTXSID2020713	58-93-5	Hydrochlorothiazide	NA	NA	NA	NA	NA	0.000497	NA	0.035051932	0.000215582	0.042009922	0.000120654	31.05547626	0	0.1384	0.312	0.3344	0.0548	0	0	0	0	0	0.337377114	0	0.488604995	-0.141156271	1.176415502	-0.380222043	-0.304019446	0	1.84e-07	4.39e-09	NA	Unknown	0	NA
DTXSID6022422	101-77-9	"4,4'-Methylenedianiline"	NA	NA	NA	0.012102841	NA	0.221	NA	0.063877543	9.8e-05	0.012295807	0.000178725	27776.8624	0	0.6204	0.4634	0.2236	0.8732	0	0	0	-0.585323917	0	2.040811764	0	1.099429235	-0.580069507	0.033774695	-0.012920413	1.707828111	0	6.93e-07	3e-10	0.005674374	Diet., Ind.	1	TRUE
DTXSID1046970	105624-86-0	5HPP-33	NA	NA	NA	NA	NA	2.71e-05	NA	0.034039591	8.39e-05	0.007636132	9.72e-05	31.05547626	0	0.4238	0.258	0.4198	0.385	0	0	0	0	0	-0.475337461	0	0.458776657	-0.66606506	-0.409246118	-0.5821605	-0.304019446	0	1.2e-06	8.05e-09	NA	Unknown	0	NA
DTXSID2032550	111812-58-9	"Fenpyroximate (Z,E)"	NA	NA	NA	NA	NA	NA	NA	NA	NA	NA	NA	31.05547626	0	0.7204	0.2858	0.7926	0.1752	0	0	0	0	0	0	0	0	0	0	0	-0.304019446	0	6.34e-07	1.59e-08	0.000355266	Diet., Pest.	1	TRUE
DTXSID5041306	131-55-5	"2,2',4,4'-Tetrahydroxybenzophenone"	0	NA	0	NA	NA	2.11e-05	0.00727	0.04918013	9.33e-05	0.011101291	0.000128671	62.11095252	0	0.3812	0.5764	0.6824	0.295	-4	0	-5	0	0	-0.545253781	-0.651526862	0.833294698	-0.606960814	-0.061268246	-0.320085547	-0.098829804	0	1.13e-06	5.78e-09	0.000333484	Cons., Pest.	1	TRUE
DTXSID8022406	131-56-6	"2,4-Dihydroxybenzophenone"	0	0	0.000198	0.019573117	NA	4.42e-05	0.0177	0.058737733	5.57e-05	0.015961353	0.00015203	31.05547626	0	0.793	0.6342	0.6946	0.2854	-4	-4	-1.675893968	-0.277449594	0	-0.338670218	-0.361368613	1.014049879	-0.894344854	0.276422654	-0.164145313	-0.304019446	0	8.88e-07	7.62e-09	0.000152042	Diet., Cons., Pest.	1	TRUE
DTXSID0047246	139340-56-0	Darbufelone mesylate	NA	NA	NA	NA	NA	3.18e-05	NA	0.019951541	9.77e-05	0.007381566	6.17e-05	31.05547626	0	0.3512	0.2724	0.4932	0.2988	0	0	0	0	0	-0.430656468	0	-0.08495451	-0.581502787	-0.440778148	-1.00778304	-0.304019446	0	9.24e-07	7.38e-09	NA	Unknown	0	NA
DTXSID4032580	141517-21-7	Trifloxystrobin	NA	NA	NA	NA	NA	NA	NA	0.009814166	0.000685952	0.013994993	0.000106366	31.05547626	0	0.2506	0.1182	0.9178	0.0574	0	0	0	0	0	0	0	-0.807068292	0.502934374	0.154154989	-0.498052916	-0.304019446	0	1.02e-07	1.47e-08	6.75e-05	Pesticide	1	TRUE
DTXSID7024081	145-73-3	Endothal	NA	NA	NA	NA	NA	5.92e-06	NA	0.068100639	0.000158158	0.123731038	0.000185494	31.05547626	0	0.3968	0.2616	0.8628	0.1758	0	0	0	0	0	-0.900320368	0	1.164588007	-0.313518558	2.181004305	0.021832341	-0.304019446	0	9.4e-07	3.54e-08	0.000503181	Pesticide	1	TRUE
DTXSID7037717	1478-61-1	Bisphenol AF	NA	NA	NA	NA	NA	0.000115	NA	0.03498601	0.001042206	0.001876933	8.34e-05	277.768624	0	0.6268	0.3442	0.3654	0.7978	0	0	0	0	0	-0.071530788	0	0.486688999	0.735697275	-1.714269118	-0.725309531	0.344577636	0	2.92e-06	3.84e-09	0.007426801	Diet., Ind.	1	TRUE
DTXSID9020370	1596-84-5	Daminozide	NA	NA	NA	NA	NA	0.000485	NA	0.074038044	0.000101986	0.016581699	0.000212467	31.05547626	0	0.7422	0.3332	0.3898	0.6092	0	0	0	0	0	0.330548897	0	1.24966907	-0.557674789	0.311882816	0.148741902	-0.304019446	0	5.56e-07	1.13e-08	0.000241768	Diet., Ind.	1	TRUE
DTXSID1022267	16752-77-5	Methomyl	NA	NA	NA	NA	NA	NA	NA	0.019917284	6.6e-05	0.047781054	0.000206743	31.05547626	0	0.422	0.3722	0.7462	0.2246	0	0	0	0	0	0	0	-0.086703589	-0.800060275	1.296128106	0.123213103	-0.304019446	0	3.86e-07	1.12e-08	0.000231408	Pesticide	1	TRUE
DTXSID9029221	1702-17-6	Clopyralid	NA	NA	NA	NA	NA	2.22e-05	NA	0.029720049	0.000128229	0.007197762	0.000191037	31.05547626	0	0.145	0.2738	0.692	0.5564	0	0	0	0	0	-0.531056206	0	0.320657682	-0.430255559	-0.464228689	0.049355579	-0.304019446	0	5.07e-07	1.2e-08	0.000227569	Pest., Ind.	1	TRUE
DTXSID5047320	180084-01-9	SB236057A	NA	NA	NA	NA	NA	0.000404	NA	0.015233886	0.000126883	0.00395693	5.95e-05	31.05547626	0	0.1694	0.2066	0.1368	0.179	0	0	0	0	0	0.279497772	0	-0.359542816	-0.436126707	-1.020648412	-1.041506057	-0.304019446	0	8.94e-08	3.16e-09	NA	Unknown	0	NA
DTXSID9034864	181274-15-7	Propoxycarbazone-sodium	NA	NA	NA	NA	NA	0.0368	NA	0.018874631	0.000165637	0.01498143	7.51e-05	31.05547626	0	0.1988	0.1934	0.8594	0.0848	0	0	0	0	0	1.539987886	0	-0.141430233	-0.287807693	0.21749889	-0.823466467	-0.304019446	0	8.1e-08	3.56e-09	0.000113124	Pesticide	1	TRUE
DTXSID5038888	2390-60-5	Basic Blue 7	6e-08	2.06e-07	0	NA	NA	NA	NA	0.012320605	0.000223971	0.001679067	7.8e-05	31.05547626	0	0.1824	0.3752	0.3284	0.6104	-2.705009305	-1.934223832	-5	0	0	0	0	-0.575571731	-0.119911826	-1.817871751	-0.787429182	-0.304019446	0	9.28e-08	3.25e-09	3.39e-05	Industrial	1	TRUE
DTXSID2047272	249296-43-3	CJ-013610	NA	NA	NA	NA	NA	2.58e-05	NA	0.013709193	0.000401841	0.002098424	5.22e-05	31.05547626	0	0.184	0.215	0.3742	0.1778	0	0	0	0	0	-0.489071272	0	-0.466876422	0.205364228	-1.6105299	-1.162795713	-0.304019446	0	1.53e-07	5.15e-09	NA	Unknown	0	NA
DTXSID2037712	27955-94-8	"4,4',4""-Ethane-1,1,1-triyltriphenol"	NA	NA	NA	0.009647032	NA	0.00135	NA	0.036506389	0.000181021	0.022269001	0.000114272	277.768624	0	0.825	0.2702	0.225	0.6948	0	0	0	-0.730571155	0	0.616547087	0	0.529985548	-0.238386736	0.586135728	-0.431027842	0.344577636	0	5.55e-07	4.9e-09	0.000363907	Diet., Ind.	1	TRUE
DTXSID8023890	3337-71-1	Asulam	NA	NA	NA	NA	NA	0.000158	NA	0.051525831	0.000163543	0.21562381	0.000145309	31.05547626	0	0.1492	0.2966	0.869	0.0628	0	0	0	0	0	0.017215955	0	0.880718012	-0.294889164	2.697549016	-0.206409359	-0.304019446	0	2.91e-07	1.8e-08	0.00032592	Pesticide	1	TRUE
DTXSID9040001	4376-18-5	Monomethyl phthalate	NA	NA	NA	NA	NA	4.3e-06	NA	0.071328939	5.21e-05	0.007330201	0.000189634	31.05547626	0	0.5692	0.3932	0.4246	0.7526	0	0	0	0	0	-0.989642209	0	1.2117283	-0.931482631	-0.447272204	0.042465466	-0.304019446	0	6.6e-06	2.77e-08	0.008726872	Diet., Ind.	1	TRUE
DTXSID9022310	486-66-8	Daidzein	NA	NA	NA	NA	NA	1.52e-05	NA	0.047736885	0.000135269	0.054290049	0.000131321	31.05547626	0	0.1616	0.3948	0.3062	0.535	0	0	0	0	0	-0.636882185	0	0.802978984	-0.400513304	1.414899872	-0.301032141	-0.304019446	0	7.21e-07	7.95e-09	0.000758576	Industrial	1	TRUE
DTXSID0021389	52-68-6	Trichlorfon	0	0	0.00946	NA	NA	0.000247	0.00147	0.016380761	0.000133219	0.010727655	0.000123239	31.05547626	0	0	1	1	0	-4	-4	-0.509315298	0	0	0.14203837	-1.172780894	-0.285665003	-0.409007749	-0.093108129	-0.360408328	-0.304019446	0	1.61e-07	4.1e-09	9.47e-06	Cons., Pest.	1	TRUE
DTXSID4022367	53-16-7	Estrone	NA	NA	NA	NA	NA	2.74e-05	NA	0.044594227	3.12e-05	0.008282282	0.000112557	31.05547626	0	0.6246	0.331	0.2216	0.0782	0	0	0	0	0	-0.472261754	0	0.733666306	-1.216722088	-0.333704779	-0.445167097	-0.304019446	0	1.24e-06	1.07e-08	0.001964983	Dietary	1	TRUE
DTXSID8021301	54965-24-1	Tamoxifen citrate	NA	NA	NA	NA	NA	5.09e-05	NA	0.016999749	0.000153427	0.004947682	4.38e-05	31.05547626	0	0.8066	0.3058	0.1678	0.1482	0	0	0	0	0	-0.299239899	0	-0.247913471	-0.330418874	-0.812839624	-1.326711126	-0.304019446	0	1.33e-05	1.83e-08	0.020311844	Dietary	1	TRUE
DTXSID6034265	57754-85-5	Clopyralid-olamine	NA	NA	NA	NA	NA	NA	NA	0.046902488	4.13e-05	0.007155546	0.00011985	31.05547626	0	0.141	0.2668	0.748	0.3892	0	0	0	0	0	0	0	0.785031318	-1.060328673	-0.469699325	-0.386474663	-0.304019446	0	4.92e-07	1.83e-08	0.000372616	Pesticide	1	TRUE
DTXSID8022377	57-91-0	17alpha-Estradiol	NA	NA	NA	NA	NA	2.52e-05	NA	0.043817081	0.000109694	0.006453016	0.000108421	31.05547626	0	0.1572	0.3464	0.2316	0.1706	0	0	0	0	0	-0.49564508	0	0.715772537	-0.517129026	-0.565805441	-0.480160539	-0.304019446	0	3.53e-07	4.28e-09	NA	Unknown	0	NA
DTXSID7023514	58-38-8	Prochlorperazine	NA	NA	NA	NA	NA	NA	NA	NA	NA	NA	NA	31.05547626	0	0.5846	0.3112	0.1144	0.024	0	0	0	0	0	0	0	0	0	0	0	-0.304019446	0	2.77e-07	4.89e-09	0.000169626	Dietary	1	TRUE
DTXSID8024280	60207-90-1	Propiconazole	0	NA	NA	NA	NA	2.62e-05	NA	0.016549261	0.000554713	0.012966787	0.000112801	31.05547626	0	0.684	0.4368	0.9682	0.016	-4	0	0	0	0	-0.484773126	0	-0.275248836	0.384765143	0.083188315	-0.443138924	-0.304019446	0	1.33e-06	5.23e-08	0.000101439	Diet., Pest.	1	TRUE
DTXSID5035957	68359-37-5	Cyfluthrin	0	2.27e-06	0.0319	NA	NA	0.000154	0.000137	0.006256376	0.00030458	0.002395971	0.000100552	31.05547626	0	0	1	1	1	-4	-0.906103251	-0.142577069	0	0	0.010052128	-1.94660617	-1.265311489	0.051155001	-1.487210334	-0.55059835	-0.304019446	0	2.33e-07	5.14e-09	9.78e-06	Cons., Pest., Ind.	1	TRUE
DTXSID3037094	68392-35-8	4-Hydroxytamoxifen	NA	NA	NA	NA	NA	NA	NA	NA	NA	NA	NA	31.05547626	0	0.3284	0.2708	0.2122	0.265	0	0	0	0	0	0	0	0	0	0	0	-0.304019446	0	1.45e-07	4.88e-09	NA	Unknown	0	NA
DTXSID3034612	69806-50-4	Fluazifop-butyl	NA	NA	NA	NA	NA	3.25e-05	NA	0.024228665	0.000264962	0.005798783	0.000114873	31.05547626	0	0.1572	0.316	0.9552	0.0218	0	0	0	0	0	-0.424573436	0	0.112734364	-0.026388329	-0.665221957	-0.426125805	-0.304019446	0	2.54e-07	4.12e-08	0.000347343	Pesticide	1	TRUE
DTXSID1026081	79-94-7	"3,3',5,5'-Tetrabromobisphenol A"	NA	NA	0	NA	NA	4.93	NA	0.010300973	0.000112345	0.007162201	5.7e-05	87838.15143	0	0.3284	0.3928	0.4704	0.66	0	0	-5	0	0	2.908248788	0	-0.757794691	-0.503842735	-0.468834715	-1.080968892	2.048640729	0	1.28e-07	2.7e-11	0.075497499	Industrial	1	TRUE
DTXSID2022381	84-16-2	meso-Hexestrol	NA	NA	NA	NA	NA	2.26e-05	NA	0.045457721	0.000232792	0.033376994	0.000135162	31.05547626	0	0.5354	0.3252	0.3712	0.4734	0	0	0	0	0	-0.526067253	0	0.753186107	-0.098417938	0.962479533	-0.274082045	-0.304019446	0	8.89e-07	7.77e-09	0.001206083	Dietary	1	TRUE
DTXSID1034973	87820-88-0	Tralkoxydim	NA	NA	NA	NA	NA	2.02e-05	NA	0.018637094	0.000164972	0.007253524	0.000107809	31.05547626	0	0.2272	0.1646	0.549	0.2176	0	0	0	0	0	-0.557431813	0	-0.154320605	-0.29004595	-0.457051636	-0.485454725	-0.304019446	0	1.93e-07	5.29e-09	0.00011226	Pesticide	1	TRUE
DTXSID8041248	88-58-4	"2,5-Di-tert-butylbenzene-1,4-diol"	NA	NA	NA	0.029518516	NA	8.94e-05	NA	0.059310924	0.000260447	0.019205673	0.000161131	138884.312	0	0.8768	0.5746	0.3034	0.8334	0	0	0	-0.014314525	0	-0.141880349	0	1.023934	-0.035951646	0.448505282	-0.109794011	2.184263706	0	0.000336366	1.07e-08	5.636505575	Diet., Cons., Ind.	1	TRUE
DTXSID9034361	90823-38-4	Denatonium saccharide	0	NA	NA	NA	NA	NA	NA	0.014499628	3.6e-05	0.007130675	4.99e-05	31.05547626	0	0.5772	0.0932	0.462	0.4664	-4	0	0	0	0	0	0	-0.409821862	-1.137227582	-0.472937411	-1.204910029	-0.304019446	0	1.46e-06	6.79e-09	0.000838955	Dietary	1	TRUE
DTXSID0022353	92-04-6	2-Chloro-4-phenylphenol	NA	NA	NA	NA	NA	6.56e-06	NA	0.064506467	5.8e-05	0.007438927	0.000161458	31.05547626	0	0.2338	0.3516	0.8204	0.1654	0	0	0	0	0	-0.87164147	0	1.109401329	-0.871913816	-0.43357917	-0.10790237	-0.304019446	0	1.32e-06	1.55e-08	0.002047777	Pesticide	1	TRUE
DTXSID9032535	95266-40-3	Trinexapac-ethyl	NA	NA	NA	NA	NA	NA	NA	0.047133066	5.13e-05	0.007380956	0.0001248	31.05547626	0	0.718	0.2224	0.6782	0.3244	0	0	0	0	0	0	0	0.790022724	-0.940408084	-0.440854963	-0.34864013	-0.304019446	0	1.87e-06	3.37e-08	0.00125419	Diet., Pest.	1	TRUE
DTXSID8029868	134523-00-5	Atorvastatin	NA	NA	NA	NA	NA	4.35e-05	NA	0.009755518	0.000304175	0.001930177	7.06e-05	31.05547626	0	0.2654	0.339	0.2754	0.3436	0	0	0	0	0	-0.343130102	0	-0.813168818	0.050413511	-1.688254702	-0.880536498	-0.304019446	0	2.25e-07	4.34e-09	NA	Unknown	0	NA
DTXSID40227299	76496-68-9	Levoprotiline	NA	NA	NA	NA	NA	NA	NA	NA	NA	NA	NA	31.05547626	0	0.2716	0.3836	0.2624	0.2398	0	0	0	0	0	0	0	0	0	0	0	-0.304019446	0	2.58e-07	6.19e-09	NA	Unknown	0	NA
DTXSID1045118	21256-18-8	Oxaprozin	NA	NA	NA	NA	NA	2.66e-05	NA	0.039258803	0.000158337	0.007230728	0.000107964	31.05547626	0	0.1482	0.2732	0.2614	0.0562	0	0	0	0	0	-0.480540106	0	0.603968379	-0.31289035	-0.459978972	-0.484106977	-0.304019446	0	2.16e-07	4.83e-09	NA	Unknown	0	NA
DTXSID3045304	5051-22-9	Dexpropranolol	NA	NA	NA	NA	NA	1.49e-05	NA	0.045903997	0.000145147	0.098774813	0.000135523	31.05547626	0	0.0456	0.3734	0.2368	0.1026	0	0	0	0	0	-0.642451285	0	0.7631296	-0.361292389	1.971505772	-0.271589233	-0.304019446	0	2.42e-07	4.01e-09	NA	Unknown	0	NA
DTXSID9020615	41340-25-4	Etodolac	NA	NA	NA	NA	NA	2.04e-05	NA	0.040116542	0.000230002	0.007163944	0.000133011	31.05547626	0	0.1828	0.328	0.2382	0.117	0	0	0	0	0	-0.554679338	0	0.625966329	-0.10512698	-0.468608456	-0.289074774	-0.304019446	0	2.46e-07	3.97e-09	NA	Unknown	0	NA
DTXSID7020687	608-73-1	"1,2,3,4,5,6-Hexachlorocyclohexane"	NA	NA	NA	NA	NA	1.96e-05	NA	0.023522576	0.000373497	0.009477392	0.000107194	31.05547626	1	0	0	1	0	0	0	0	0	0	-0.565855787	0	0.082631911	0.164660454	-0.208349641	-0.490798008	-0.304019446	1	1.41e-10	8.39e-12	2.45e-09	Pesticide	1	TRUE
DTXSID9024065	99-65-0	"1,3-Dinitrobenzene"	NA	NA	NA	NA	NA	5.41e-07	NA	0.075774718	5.03e-05	0.00766272	0.000203259	31.05547626	0	0.1576	0.5302	0.7056	0.442	0	0	0	0	0	-1.568770743	0	1.273267594	-0.951121097	-0.406013595	0.107327695	-0.304019446	0	1.68e-05	1.79e-08	0.021441703	Cons., Pest.	1	TRUE
DTXSID4021717	59-50-7	4-Chloro-3-methylphenol	NA	NA	NA	0.083126508	NA	4.88e-07	NA	0.041771639	5.23e-05	0.010761246	0.000244191	31.05547626	0	0.6092	0.3096	0.4458	0.808	0	0	0	0.64877111	0	-1.59757528	0	0.667115111	-0.929773211	-0.090200577	0.278835254	-0.304019446	0	2.1e-05	3.14e-08	0.066866264	Diet., Ind.	1	TRUE
DTXSID9022364	521-18-6	5alpha-Dihydrotestosterone	NA	NA	NA	NA	NA	5.13e-05	NA	0.039833303	0.000101243	0.004877647	0.000108696	31.05547626	0	0.1206	0.4	0.331	0.1916	0	0	0	0	0	-0.297053007	0	0.618754704	-0.561741087	-0.82609794	-0.477788333	-0.304019446	0	3.35e-07	5.92e-09	NA	Unknown	0	NA
DTXSID6022391	520-36-5	Apigenin	NA	NA	NA	NA	NA	1.8e-05	NA	0.04363078	0.000134645	0.070577535	0.000127751	31.05547626	0	0.1506	0.3366	0.3204	0.5304	0	0	0	0	0	-0.589646661	0	0.711435816	-0.403085332	1.658904553	-0.326798804	-0.304019446	0	5.27e-07	8.08e-09	0.00047183	Industrial	1	TRUE
DTXSID5022437	500-38-9	Nordihydroguaiaretic acid	0.003653034	NA	0.343	NA	NA	1.96e-05	1.14	0.037269372	0.000108852	0.018160725	0.000111602	31.05547626	0	0.371	0.249	0.268	0.2708	0.002843987	0	0.574020903	0	0	-0.565855787	0.996870639	0.551038472	-0.52141887	0.396477056	-0.453129341	-0.304019446	0	4.53e-07	5.42e-09	NA	Unknown	0	NA
DTXSID4020240	105-60-2	Caprolactam	0	0	0	0.032399124	NA	NA	NA	0.090988414	6.75e-05	0.009073851	0.000329285	2777686.24	0	0.8088	0.5752	0.3052	0.813	-4	-4	-5	0.045319968	0	0	0	1.459493321	-0.787727557	-0.24881615	0.558315614	3.071078586	0	9.81e-06	1.13e-10	14.83621438	Diet., Cons., Ind.	1	TRUE
DTXSID5021388	93-76-5	"2,4,5-Trichlorophenoxyacetic acid"	NA	NA	NA	NA	NA	2.91e-05	NA	0.032816531	0.000251262	0.007160683	0.000148738	31.05547626	0	0	0	1	0	0	0	0	0	0	-0.455444793	0	0.421533132	-0.055930235	-0.46903186	-0.184610742	-0.304019446	0	1.98e-07	7.43e-08	5.74e-07	Pesticide	1	TRUE
DTXSID6032354	105512-06-9	Clodinafop-propargyl	NA	NA	NA	NA	NA	2.2e-05	NA	0.02839374	0.000268697	0.023327496	9.38e-05	31.05547626	0	0.6316	0.2488	0.7556	0.0808	0	0	0	0	0	-0.533584494	0	0.274191534	-0.018599081	0.629322209	-0.61546049	-0.304019446	0	2.41e-06	2.27e-08	0.002919155	Diet., Pest.	1	TRUE
DTXSID9023380	68-22-4	Norethindrone	NA	NA	NA	NA	NA	2.34e-05	NA	0.037494955	5.43e-05	0.038191745	0.000101952	31.05547626	0	0.0468	0.3932	0.1898	0.2546	0	0	0	0	0	-0.516348918	0	0.557180443	-0.908220034	1.087799234	-0.53767269	-0.304019446	0	2.99e-07	4.57e-09	NA	Unknown	0	NA
DTXSID1033664	58-18-4	17-Methyltestosterone	NA	NA	NA	NA	NA	5.51e-05	NA	0.037168506	6.32e-05	0.024803492	9.8e-05	31.05547626	0	0.0514	0.4234	0.5888	0.018	0	0	0	0	0	-0.277089233	0	0.548280139	-0.824289259	0.686379248	-0.57453595	-0.304019446	0	2.91e-07	8.04e-09	0.000161088	Pesticide	1	TRUE
DTXSID3022409	80-09-1	"4,4'-Sulfonyldiphenol"	NA	NA	NA	0.016298524	NA	0.248	NA	0.044686167	9.13e-05	0.114439908	0.000122958	3928.241552	0	0.68	0.4954	0.2092	0.8154	0	0	0	-0.394704483	0	2.073014096	0	0.735762563	-0.619120524	2.108408314	-0.362538779	1.128797694	0	1.4e-06	3.17e-10	0.002195925	Diet., Ind.	1	TRUE
DTXSID5021411	115-96-8	Tris(2-chloroethyl) phosphate	NA	NA	0	0.009767094	NA	0.00068	NA	0.027776278	0.000150025	0.015016452	0.00012567	62.11095252	0	0.6208	0.5582	0.5044	0.6576	0	0	-5	-0.722649656	0	0.424961624	0	0.25181363	-0.342897262	0.219670391	-0.342150011	-0.098829804	0	1.31e-06	7.27e-09	0.000216912	All Four	1	TRUE
DTXSID9022526	94-18-8	Benzylparaben	NA	NA	NA	NA	NA	2.26e-05	NA	0.054440114	9.61e-05	0.011491523	0.000137733	31.05547626	0	0.4586	0.4146	0.5234	0.4214	0	0	0	0	0	-0.526067253	0	0.936715781	-0.590953633	-0.029138485	-0.256464153	-0.304019446	0	2.15e-06	8.68e-09	0.001051011	Pesticide	1	TRUE
DTXSID2022121	791-28-6	Triphenylphosphine oxide	NA	NA	NA	NA	NA	0.000315	NA	0.04194321	4.47e-05	0.007374508	0.000107665	138884.312	0	0.3378	0.2808	0.2742	0.7728	0	0	0	0	0	0.209977731	0	0.671287071	-1.016588799	-0.441667804	-0.486703791	2.184263706	0	7.7e-06	1.86e-09	0.399747488	Industrial	1	TRUE
DTXSID3041035	23513-14-6	(6)-Gingerol	NA	NA	NA	NA	NA	NA	NA	NA	NA	NA	NA	31.05547626	0	0.365	0.3896	0.333	0.3692	0	0	0	0	0	0	0	0	0	0	0	-0.304019446	0	3.1e-07	6.27e-09	NA	Unknown	0	NA
DTXSID8044593	15619-48-4	1-Benzylquinolinium chloride	NA	NA	NA	NA	NA	0.000244	NA	0.049333716	2.3e-05	0.00721149	0.000118999	138884.312	0	0.2618	0.5614	0.2914	0.7414	0	0	0	0	0	0.138624389	0	0.83646828	-1.385961462	-0.462456657	-0.39313654	2.184263706	0	7.75e-06	2.6e-09	3.163102133	Cons., Ind.	1	TRUE
DTXSID4042206	2687-96-9	1-Dodecyl-2-pyrrolidinone	0	NA	0	NA	NA	0.00408	0.0869	0.050595525	0.000163413	0.012488004	0.000122705	138884.312	0	0.3906	0.5744	0.8538	0.2642	-4	0	-5	0	0	0.925532561	0.157504795	0.862173421	-0.29533039	0.048199185	-0.364465264	2.184263706	0	1.42e-05	7.52e-10	2.196129579	Cons., Pest.	1	TRUE
DTXSID6021793	90-15-3	1-Naphthol	0	NA	0	NA	NA	0.000937	1.23	0.089580377	4.41e-05	0.011347249	0.000241445	878.3815143	0	0.6658	0.497	0.394	0.8162	-4	0	-5	0	0	0.514526257	1.021648939	1.443619694	-1.024520615	-0.040888369	0.268261795	0.685390254	0	7.09e-07	1.51e-09	0.001081185	Diet., Ind.	1	TRUE
DTXSID7025132	83-41-0	"1,2-Dimethyl-3-nitrobenzene"	NA	NA	NA	NA	NA	3.48e-06	NA	0.016263446	7.65e-05	0.017791086	0.000252648	138884.312	0	0.2132	0.7082	0.2662	0.9434	0	0	0	0	0	-1.048752913	0	-0.292980562	-0.717869843	0.377352813	0.310661495	2.184263706	0	1.21e-05	4.69e-09	0.408799874	Cons., Ind.	1	TRUE
DTXSID6020147	95-14-7	"1,2,3-Benzotriazole"	NA	NA	0	0.060562989	NA	4.81e-05	NA	0.098235427	7.3e-05	0.050179826	0.000306167	3928.241552	0	0.7212	0.6242	0.4024	0.8398	0	0	-5	0.445954118	0	-0.315047086	0	1.53749275	-0.743764323	1.34168305	0.490267749	1.128797694	0	3.92e-05	1.92e-08	0.108077568	Diet., Cons., Ind.	1	TRUE
DTXSID2041250	14233-37-5	"1,4-Bis(N-isopropylamino)anthraquinone"	NA	NA	NA	NA	NA	2.36e-05	NA	0.032956943	4.6e-05	0.007156784	9.51e-05	31.05547626	0	0.1702	0.3936	0.714	0.3514	0	0	0	0	0	-0.513971253	0	0.425878722	-1.00114527	-0.469538434	-0.602224555	-0.304019446	0	1.98e-06	1.62e-08	0.004034878	Pesticide	1	TRUE
DTXSID0034192	10161-33-8	17beta-Trenbolone	NA	NA	NA	NA	NA	1.69e-05	NA	0.044082644	4.21e-05	0.007690599	0.000116443	31.05547626	0	0.1348	0.3876	0.3142	0.104	0	0	0	0	0	-0.607263462	0	0.721922568	-1.049405518	-0.402636185	-0.413431795	-0.304019446	0	4.34e-07	4.39e-09	NA	Unknown	0	NA
DTXSID3044590	15086-94-9	"2',4',5',7'-Tetrabromofluorescein"	NA	NA	0	NA	NA	0.000174	NA	0.005822789	0.000129075	0.00111425	4.78e-05	31.05547626	0	0.3394	0.2342	0.4348	0.4656	0	0	-5	0	0	0.044164442	0	-1.338412329	-0.4265958	-2.199223614	-1.244850819	-0.304019446	0	1.54e-07	4.89e-09	NA	Unknown	0	NA
DTXSID2044890	2467-03-0	2-(4-Hydroxybenzyl)phenol	NA	NA	NA	NA	NA	3.82e-06	NA	0.064224444	8.06e-05	0.070500325	0.000162118	31.05547626	0	0.6564	0.4518	0.4212	0.6242	0	0	0	0	0	-1.022710195	0	1.104941698	-0.688913984	1.657886604	-0.104084038	-0.304019446	0	8.66e-06	3.43e-08	0.014081835	Diet., Ind.	1	TRUE
DTXSID6032647	21564-17-0	2-(Thiocyanomethylthio)benzothiazole	NA	NA	NA	NA	NA	1.24e-05	NA	0.052182183	0.000215119	0.016615031	0.000155457	31.05547626	0	0.794	0.1972	0.7038	0.37	0	0	0	0	0	-0.693762431	0	0.893601277	-0.14235286	0.313750363	-0.143309301	-0.304019446	0	1.52e-06	1.96e-08	0.001072257	Diet., Pest.	1	TRUE
DTXSID4027604	5809-23-4	2-[4-(Diethylamino)-2-hydroxybenzoyl]benzoic acid	NA	NA	NA	NA	NA	0.00491	NA	0.034614547	0.000114967	0.007140167	9.73e-05	138884.312	0	0.192	0.3902	0.2098	0.6562	0	0	0	0	0	0.97726618	0	0.475824683	-0.49100459	-0.471700234	-0.581418525	2.184263706	0	1.18e-07	2.48e-10	0.028709282	Industrial	1	TRUE
DTXSID1020069	97-56-3	2-Amino-5-azotoluene	NA	NA	NA	NA	NA	6.82e-06	NA	0.05656829	0.000107405	0.007469183	0.000157538	31.05547626	0	0.266	0.4242	0.3632	0.648	0	0	0	0	0	-0.860782521	0	0.975745963	-0.528866948	-0.429804311	-0.13087414	-0.304019446	0	2.11e-06	1.1e-08	0.001524461	Industrial	1	TRUE
DTXSID6020068	117-79-3	2-Aminoanthraquinone	NA	NA	NA	NA	NA	3.05e-05	NA	0.055457091	3.54e-05	0.007151354	0.000142383	31.05547626	0	0.237	0.436	0.4508	0.5362	0	0	0	0	0	-0.442317428	0	0.955553678	-1.146773544	-0.470244235	-0.225426127	-0.304019446	0	2.69e-06	1.02e-08	0.001326182	Industrial	1	TRUE
DTXSID3041409	587-65-5	2-Chloro-N-phenylacetamide	NA	NA	NA	NA	NA	2.23e-05	NA	0.075357248	0.000136194	0.104221694	0.000207438	31.05547626	0	0.2256	0.2798	0.704	0.3498	0	0	0	0	0	-0.52980059	0	1.267644623	-0.396720545	2.021425934	0.126349338	-0.304019446	0	5.54e-07	9.17e-09	0.000718783	Pesticide	1	TRUE
DTXSID3022405	131-57-7	2-Hydroxy-4-methoxybenzophenone	0.111974357	NA	0.127	0.039964522	NA	2e-04	4.61	0.055282051	4.69e-05	0.007331711	0.000140219	277.768624	0	1	1	0	1	0.844128698	0	0.27425928	0.179724934	0	0.083070637	1.452484468	0.95233607	-0.99039608	-0.447080573	-0.239740983	0.344577636	0	0.000283064	1.61e-05	0.010470003	Diet., Cons., Ind.	1	TRUE
DTXSID9025536	583-39-1	2-Mercaptobenzimidazole	NA	NA	NA	NA	NA	3.16e-06	NA	0.082679622	0.000117334	0.118807322	0.000235869	138884.312	0	0.3312	0.33	0.4462	0.6868	0	0	0	0	0	-1.0757014	0	1.362029045	-0.479662481	2.143239724	0.24641865	2.184263706	0	3.96e-05	2.64e-09	9.368022258	Industrial	1	TRUE
DTXSID1020807	149-30-4	2-Mercaptobenzothiazole	0	0	0	0.013353695	NA	0.00103	0.00118	0.077864422	2.31e-05	0.007122355	0.000199691	3928.241552	0	0.9254	0.3904	0.907	0.1406	-4	-4	-5	-0.522333954	0	0.540963638	-1.244438666	1.300956478	-1.38401699	-0.474023185	0.090771727	1.128797694	0	3.24e-05	4.64e-08	0.005780336	Diet., Pest.	1	TRUE
DTXSID2047199	2785-87-7	2-Methoxy-4-propylphenol	NA	NA	0	NA	NA	1.84e-06	NA	0.072838758	4.31e-05	0.008374385	0.000202502	31.05547626	0	0.8352	0.7212	0.4094	0.7234	0	0	-5	0	0	-1.22678864	0	1.233047387	-1.037331255	-0.323419854	0.103837878	-0.304019446	0	5.57e-05	5.04e-08	0.038482546	Diet., Cons., Ind.	1	TRUE
DTXSID0023113	90-05-1	2-Methoxyphenol	NA	NA	0	NA	NA	5.26e-05	NA	0.068095864	0.000102509	0.119510047	0.000290954	138884.312	0	0.6752	0.8526	0.3512	0.8552	0	0	-5	0	0	-0.290061571	0	1.164516639	-0.554830432	2.148724301	0.442624401	2.184263706	0	7.04e-05	4.26e-09	2.182838193	Diet., Cons., Ind.	1	TRUE
DTXSID1026164	95-53-4	2-Methylaniline	NA	NA	0	NA	NA	0.000337	NA	0.009360687	5.13e-05	0.119394664	0.000348948	87838.15143	0	0.2896	0.8462	0.2394	0.9062	0	0	-5	0	0	0.228838348	0	-0.855218961	-0.939953033	2.147825987	0.612532027	2.048640729	0	5.12e-06	5.78e-10	0.023217918	Cons., Ind.	1	TRUE
DTXSID4044581	96-70-8	2-tert-Butyl-4-ethylphenol	NA	NA	NA	NA	NA	8.31e-05	NA	0.054185041	0.000106028	0.020925301	0.000201843	31.05547626	0	0.6452	0.7524	0.2126	0.9286	0	0	0	0	0	-0.162295874	0	0.931935743	-0.536047809	0.52825575	0.100788838	-0.304019446	0	1.1e-05	2.25e-08	0.001276194	Diet., Cons., Ind.	1	TRUE
DTXSID2020212	2409-55-4	2-tert-Butyl-4-methylphenol	NA	NA	0	NA	NA	0.000152	NA	0.069411289	8.17e-05	0.012836225	0.000213272	138884.312	0	0.722	0.833	0.2382	0.9338	0	0	-5	0	0	0.006400129	0	1.183990399	-0.680957045	0.073776678	0.152275776	2.184263706	0	0.000138358	2.03e-09	1.583708814	Diet., Cons., Ind.	1	TRUE
DTXSID2026529	88-60-8	2-tert-Butyl-5-methylphenol	NA	NA	NA	NA	NA	0.000698	NA	0.070985713	8.05e-05	0.012893784	0.000217618	138884.312	0	0.792	0.8536	0.2146	0.9374	0	0	0	0	0	0.432260634	0	1.206818916	-0.689350131	0.077937578	0.171133492	2.184263706	0	0.000139872	5.65e-09	0.932971677	Diet., Cons., Ind.	1	TRUE
DTXSID2026525	88-18-6	2-tert-Butylphenol	0	NA	0.00189	NA	NA	0.000264	NA	0.042045613	0.00019236	0.081121964	0.000248381	138884.312	0	0.6726	0.8042	0.2384	0.9492	-4	0	-0.995217354	0	0	0.160633714	0	0.673768984	-0.204579371	1.788399321	0.294736167	2.184263706	0	1.53e-06	1.35e-10	0.011065408	Diet., Cons., Ind.	1	TRUE
DTXSID4020870	119-47-1	"2,2'-Methylenebis(4-methyl-6-tert-butylphenol)"	NA	NA	NA	0.004355528	NA	0.016	NA	0.031924474	0.000548246	0.002842334	0.000309786	3928.241552	0	0.9554	0.3158	0.6068	0.5182	0	0	0	-1.239858581	0	1.307294767	0	0.393482884	0.378239555	-1.328331978	0.501252563	1.128797694	0	3.46e-07	2.54e-10	0.00046219	Diet., Pest., Ind.	1	TRUE
DTXSID7038864	88-24-4	"2,2'-Methylenebis(ethyl-6-tert-butylphenol)"	0	NA	1.19e-08	0.01214702	NA	0.000522	NA	0.027899442	9.51e-05	0.00185606	7.9e-05	138884.312	0	0.9792	0.1502	0.2684	0.847	-4	0	-4.608356093	-0.582990344	0	0.351088107	0	0.256316759	-0.596546951	-1.724669467	-0.776093075	2.184263706	0	0.000145689	7.3e-08	1.754792334	Diet., Ind.	1	TRUE
DTXSID3021770	79-95-8	"2,2',6,6'-Tetrachlorobisphenol A"	NA	NA	NA	NA	NA	0.00029	NA	0.02697567	0.000265648	0.00784643	0.000107519	31.05547626	0	0.4012	0.2666	0.7526	0.3944	0	0	0	0	0	0.186875819	0	0.222045804	-0.024948086	-0.383980434	-0.487967784	-0.304019446	0	3.79e-07	6.3e-09	0.000376627	Pesticide	1	TRUE
DTXSID1027635	6846-50-0	"2,2,4-Trimethyl-1,3-pentanediol diisobutyrate"	0	0	0	1.791050837	NA	0.0207	0.00533	0.040019965	0.000283623	0.009275499	0.000107668	87838.15143	0	0.8056	0.775	0.2672	0.9162	-4	-4	-5	2.615072046	0	1.379246127	-0.752747071	0.623513101	0.011484432	-0.228375159	-0.486672772	2.048640729	0	0.000167681	5.86e-11	2.888981271	Diet., Cons., Ind.	1	TRUE
DTXSID2027414	1563-38-8	"2,3-Dihydro-2,2-dimethyl-7-benzofuranol"	NA	NA	NA	NA	NA	0.00333	NA	0.073403814	5.38e-05	0.008553238	0.000209594	31.05547626	0	0.4908	0.616	0.758	0.3364	0	0	0	0	0	0.868784814	0	1.240912691	-0.914032145	-0.303766844	0.13601706	-0.304019446	0	4.41e-06	1.88e-08	0.000490125	Cons., Pest.	1	TRUE
DTXSID6037728	1143-72-2	"2,3,4-Trihydroxbenzophenone"	NA	NA	NA	NA	NA	6.98e-06	NA	0.054004179	6.25e-05	0.028720853	0.000139365	31.05547626	0	0.5946	0.5656	0.4644	0.4426	0	0	0	0	0	-0.854303994	0	0.928532769	-0.829850058	0.822753333	-0.245454612	-0.304019446	0	1.31e-05	3.33e-08	0.017082981	Diet., Cons.	1	TRUE
DTXSID6022187	2416-94-6	"2,3,6-Trimethylphenol"	NA	NA	NA	0.060879587	NA	0.000153	NA	0.057403523	2.12e-05	0.007264918	0.000263279	31.05547626	0	0.7366	0.785	0.2818	0.9004	0	0	0	0.449293394	0	0.008232096	0	0.990664069	-1.43102738	-0.455591929	0.349189287	-0.304019446	0	4.39e-05	6.71e-08	0.004304341	Diet., Cons., Ind.	1	TRUE
DTXSID2026602	96-76-4	"2,4-Di-tert-butylphenol"	NA	NA	0	NA	NA	0.142	NA	0.061754327	0.000112152	0.020834105	0.00016864	27776.8624	0	0.8492	0.8206	0.1602	0.9722	0	0	-5	0	0	1.917234704	0	1.065023454	-0.504799454	0.52419379	-0.067216686	1.707828111	0	7.17e-06	7.82e-10	0.003071934	Diet., Cons., Ind.	1	TRUE
DTXSID8044836	1470-79-7	"2,4,4'-Trihydroxybenzophenone"	NA	NA	NA	NA	NA	1.82e-05	NA	0.054087125	8.45e-05	0.07832079	0.0001394	31.05547626	0	0.469	0.5546	0.4864	0.4316	0	0	0	0	0	-0.586559624	0	0.930094831	-0.662322508	1.75571854	-0.245219459	-0.304019446	0	6.59e-06	1.76e-08	0.012489524	Consumer	1	TRUE
DTXSID7022049	527-60-6	"2,4,6-Trimethylphenol"	NA	NA	NA	NA	NA	0.000166	NA	0.069652316	2.04e-05	0.007267441	0.000258922	138884.312	0	0.6388	0.7852	0.2918	0.895	0	0	0	0	0	0.031015005	0	1.18751855	-1.453383995	-0.455269005	0.33359003	2.184263706	0	0.000226939	1.29e-08	1.981850136	Diet., Cons., Ind.	1	TRUE
DTXSID5044992	79-74-3	"2,5-Bis(2-methylbutan-2-yl)benzene-1,4-diol"	NA	NA	NA	0.006297707	NA	1.52e-05	NA	0.052021358	0.000261318	0.006843226	0.000145096	277.768624	0	0.8414	0.5148	0.3288	0.8036	0	0	0	-1.003699794	0	-0.636882185	0	0.890459548	-0.034093173	-0.511203682	-0.2077823	0.344577636	0	6.84e-06	1.53e-08	0.002629759	Diet., Cons., Ind.	1	TRUE
DTXSID1044564	3855-32-1	"2,6,10-Trimethyl-2,6,10-triazaundecane"	NA	NA	NA	NA	NA	7.5e-05	NA	0.030006064	0.000127294	0.009510732	0.00018143	138884.312	0	0.265	0.5636	0.2072	0.8724	0	0	0	0	0	-0.190947515	0	0.330405844	-0.434325162	-0.205083815	0.001123064	2.184263706	0	1.2e-06	1.06e-09	0.046883462	Cons., Ind.	1	TRUE
DTXSID0020286	95-74-9	3-Chloro-4-methylaniline	NA	NA	NA	NA	NA	1.3e-05	NA	0.039050964	5.21e-05	0.008331012	0.000250593	3928.241552	0	0.2064	0.706	0.4378	0.8104	0	0	0	0	0	-0.680561205	0	0.598565721	-0.931404418	-0.328249017	0.303027652	1.128797694	0	1.87e-05	1.92e-08	0.021546144	Cons., Ind.	1	TRUE
DTXSID0025101	99-07-0	3-Dimethylaminophenol	NA	NA	NA	NA	NA	1.68e-06	NA	0.058788251	0.000129182	0.101771753	0.000266531	31.05547626	0	0.3212	0.6166	0.3244	0.7504	0	0	0	0	0	-1.252203786	0	1.014924885	-0.426133564	1.999303383	0.360667686	-0.304019446	0	9.43e-06	2.3e-08	0.003107732	Cons., Ind.	1	TRUE
DTXSID0028038	55406-53-6	3-Iodo-2-propynyl-N-butylcarbamate	0.001937832	1.53e-05	0.361	NA	NA	1.03e-05	2.11	0.040421355	0.000159198	0.051209473	0.000110028	31.05547626	0	0.7348	0.4982	0.613	0.541	-0.152987012	-0.088599946	0.589452601	0	0	-0.745600989	1.197631552	0.63367058	-0.309871283	1.360572682	-0.466409411	-0.304019446	0	1.07e-05	4.45e-08	0.005654435	Diet., Pest., Ind.	1	TRUE
DTXSID0044571	618-45-1	3-Isopropylphenol	NA	NA	NA	NA	NA	2.35e-06	NA	0.047435994	9.39e-05	0.097440056	0.000260464	138884.312	0	0.794	0.83	0.558	0.6312	0	0	0	0	0	-1.158439869	0	0.796543322	-0.603367432	1.958852886	0.339141213	2.184263706	0	0.003242165	5.48e-08	51.94904752	All Four	1	TRUE
DTXSID1026792	108-44-1	3-Methylaniline	NA	NA	NA	NA	NA	9.29e-06	NA	0.008944335	5.19e-05	0.103874653	0.000348959	62.11095252	0	0.278	0.7976	0.2402	0.8588	0	0	0	0	0	-0.774433874	0	-0.901527456	-0.933812314	2.018324019	0.61256229	-0.098829804	0	9.67e-06	2.58e-08	0.001235315	Cons., Ind.	1	TRUE
DTXSID9044825	585-34-2	3-tert-Butylphenol	NA	NA	NA	NA	NA	5.73e-05	NA	0.048568148	0.000202437	0.076237945	0.000248293	138884.312	0	0.7608	0.8186	0.2348	0.9482	0	0	0	0	0	-0.266151489	0	0.820549966	-0.176166065	1.730651559	0.294406715	2.184263706	0	9.31e-05	3.99e-09	0.567024219	Diet., Cons., Ind.	1	TRUE
DTXSID1020485	20325-40-0	"3,3'-Dimethoxybenzidine dihydrochloride"	NA	NA	NA	NA	NA	0.000192	NA	0.03291173	4.23e-05	0.007153314	9.16e-05	138884.312	0	0.0942	0.2772	0.3542	0.6404	0	0	0	0	0	0.071666035	0	0.424481447	-1.046841976	-0.46998943	-0.637450065	2.184263706	0	1.29e-06	1.98e-09	0.046378231	Industrial	1	TRUE
DTXSID6020511	612-82-8	"3,3'-Dimethylbenzidine dihydrochloride"	0	NA	0.000332	NA	NA	1.75e-05	0.00578	0.038911456	3.69e-05	0.007127291	0.000102381	31.05547626	0	0.153	0.3302	0.3154	0.6902	-4	0	-1.519949921	0	0	-0.59751687	-0.72631662	0.594923135	-1.123301302	-0.47337883	-0.533744113	-0.304019446	0	4.98e-07	7.58e-09	0.000159699	Industrial	1	TRUE
DTXSID8024999	99-54-7	"3,4-Dichloronitrobenzene"	NA	NA	NA	NA	NA	7.92e-07	NA	0.050167935	0.000103625	0.015877841	0.000186019	31.05547626	0	0.1642	0.4672	0.463	0.8136	0	0	0	0	0	-1.462289562	0	0.853535232	-0.548803295	0.27154399	0.024470285	-0.304019446	0	8.92e-06	2.23e-08	0.004584066	Industrial	1	TRUE
DTXSID7030307	626-43-7	"3,5-Dichloroaniline"	NA	NA	NA	NA	NA	2.89e-06	NA	0.007354139	7.14e-05	0.010466607	0.00021523	31.05547626	0	0.2786	0.5178	0.5546	0.7084	0	0	0	0	0	-1.100653832	0	-1.100770489	-0.755744266	-0.116018734	0.160819732	-0.304019446	0	6.09e-06	2.93e-08	0.0031854	Cons., Pest., Ind.	1	TRUE
DTXSID4040767	1154-59-2	"3,5-Dichlorosalicyl-3,4-dichloroanilide"	NA	NA	NA	NA	NA	7.52e-05	NA	0.029110941	0.000144739	0.007262026	9.77e-05	31.05547626	0	0.2104	0.1784	0.9454	0.0768	0	0	0	0	0	-0.190203509	0	0.299581119	-0.362857615	-0.455962149	-0.577706808	-0.304019446	0	2.35e-07	5.23e-08	0.000175272	Pesticide	1	TRUE
DTXSID0027721	10081-67-1	4-(2-Phenylpropan-2-yl)-N-[4-(2-phenylpropan-2-yl)phenyl]aniline	NA	NA	NA	0.002641648	NA	4.65e-05	NA	0.022429212	0.003213865	0.005455642	0.000725324	3928.241552	0	0.8754	0.2344	0.1702	0.926	0	0	0	-1.560110244	0	-0.324498269	0	0.034187863	1.362352876	-0.721949855	1.296525054	1.128797694	0	3.67e-09	6.01e-12	8.81e-06	Diet., Ind.	1	TRUE
DTXSID4048195	18979-55-0	4-(Hexyloxy)phenol	NA	NA	NA	NA	NA	1.12e-05	NA	0.066812862	0.000171884	0.019135065	0.000171086	31.05547626	0	0.6684	0.705	0.5426	0.6068	0	0	0	0	0	-0.722197865	0	1.145157042	-0.267206857	0.445079909	-0.053752597	-0.304019446	0	2.1e-05	2.78e-08	0.003886893	All Four	1	TRUE
DTXSID6024466	150-13-0	4-Aminobenzoic acid	NA	NA	NA	NA	NA	1.75e-05	NA	0.089754903	0.000122376	0.142435525	0.000257278	31.05547626	0	0.6732	0.3138	0.3456	0.778	0	0	0	0	0	-0.59751687	0	1.445600723	-0.45624959	2.311928871	0.327635663	-0.304019446	0	7.56e-07	1.12e-08	0.000656237	Diet., Ind.	1	TRUE
DTXSID5037739	122-37-2	4-Anilinophenol	NA	NA	NA	NA	NA	4.46e-06	NA	0.071331819	0.000142472	0.017583756	0.000195324	31.05547626	0	0.5818	0.445	0.4394	0.6738	0	0	0	0	0	-0.979435632	0	1.2117694	-0.371642098	0.366451328	0.070102489	-0.304019446	0	4.76e-06	1.96e-08	0.002931487	Diet., Ind.	1	TRUE
DTXSID8021856	104-13-2	4-Butylaniline	NA	NA	NA	NA	NA	2.13e-06	NA	0.051468329	7.67e-05	0.081377765	0.00023296	31.05547626	0	0.5714	0.6742	0.389	0.7328	0	0	0	0	0	-1.185900471	0	0.879581523	-0.716496391	1.791327263	0.234818238	-0.304019446	0	2.06e-05	3.07e-08	0.009092059	Diet., Cons., Ind.	1	TRUE
DTXSID4048199	4344-55-2	4-Butyloxyaniline	NA	NA	NA	NA	NA	1.51e-05	NA	0.049739474	9.95e-05	0.037342888	0.000205099	31.05547626	0	0.501	0.6412	0.443	0.6078	0	0	0	0	0	-0.638726244	0	0.844805271	-0.571302991	1.066895735	0.115751697	-0.304019446	0	5.91e-06	1.9e-08	0.001694297	Diet., Cons., Ind.	1	TRUE
DTXSID3047425	1638-22-8	4-Butylphenol	NA	NA	NA	0.100719762	NA	8.48e-07	NA	0.073399117	0.000137876	0.086257925	0.000232084	31.05547626	0	0.8698	0.8108	0.2984	0.8746	0	0	0	0.771723361	0	-1.443202944	0	1.24084757	-0.389888175	1.845490268	0.231296174	-0.304019446	0	0.000186289	2.34e-07	0.077371395	Diet., Cons., Ind.	1	TRUE
DTXSID5020283	95-83-0	"4-Chloro-1,2-diaminobenzene"	NA	NA	NA	NA	NA	9.17e-06	NA	0.085383197	0.000159773	0.121099611	0.000254517	31.05547626	0	0.1866	0.4208	0.5186	0.6668	0	0	0	0	0	-0.778066089	0	1.394778195	-0.307866249	2.161012377	0.317552369	-0.304019446	0	1.47e-06	1.35e-08	0.001054653	Pest., Ind.	1	TRUE
DTXSID9020295	106-47-8	4-Chloroaniline	NA	NA	NA	NA	NA	2.69e-05	NA	0.035268444	0.000121644	0.094657617	0.000291046	878.3815143	0	0.235	0.7064	0.513	0.7656	0	0	0	0	0	-0.477406908	0	0.494872536	-0.459592109	1.931909864	0.442920469	0.685390254	0	8.28e-06	7.49e-09	0.003876861	Cons., Pest., Ind.	1	TRUE
DTXSID3022536	599-64-4	4-Cumylphenol	NA	NA	NA	0.04445476	NA	0.0338	NA	0.062578727	9.58e-05	0.012071159	0.000159333	87838.15143	0	0.8712	0.534	0.3892	0.685	0	0	0	0.247919837	0	1.516230751	0	1.078520945	-0.59276093	0.016626264	-0.120287035	2.048640729	0	0.00014227	3.6e-09	0.741840756	Diet., Cons., Ind.	1	TRUE
DTXSID0025864	156-43-4	4-Ethoxyaniline	NA	NA	NA	NA	NA	4.67e-06	NA	0.059215106	0.000139229	0.101931949	0.0002602	31.05547626	0	0.3042	0.7188	0.4702	0.714	0	0	0	0	0	-0.966581551	0	1.022288375	-0.384454756	2.000766122	0.338193936	-0.304019446	0	1.11e-05	1.87e-08	0.003036355	Cons., Ind.	1	TRUE
DTXSID2037714	1987-50-4	4-Heptylphenol	NA	NA	NA	NA	NA	1.98e-05	NA	0.067910135	0.000199793	0.035937332	0.00017587	31.05547626	0	0.7614	0.6634	0.3788	0.7124	0	0	0	0	0	-0.563019479	0	1.161736811	-0.183479825	1.031215543	-0.027975898	-0.304019446	0	1.33e-05	3.04e-08	0.002608481	Diet., Cons., Ind.	1	TRUE
DTXSID5040708	33228-45-4	4-Hexylaniline	NA	NA	NA	NA	NA	1.28e-05	NA	0.046308017	0.000113853	0.030631062	0.000191208	31.05547626	0	0.6032	0.6356	0.367	0.7078	0	0	0	0	0	-0.684892671	0	0.772048536	-0.496423449	0.882637035	0.05018967	-0.304019446	0	1.11e-05	2.52e-08	0.001967567	Diet., Cons., Ind.	1	TRUE
DTXSID4022288	39905-57-2	4-Hexyloxyaniline	NA	NA	NA	NA	NA	1.87e-05	NA	0.042590453	0.000142982	0.014727283	0.000171717	31.05547626	0	0.523	0.6568	0.4526	0.573	0	0	0	0	0	-0.578988051	0	0.686873326	-0.369654853	0.201586945	-0.050313742	-0.304019446	0	9.93e-06	2.15e-08	0.001416918	Diet., Cons., Ind.	1	TRUE
DTXSID0021969	121-33-5	4-Hydroxy-3-methoxybenzaldehyde	0	NA	0.00188	NA	NA	0.000983	0.0538	0.082090958	7.15e-05	0.062969434	0.000226368	3928.241552	0	0.8118	0.67	0.5288	0.695	-4	0	-0.99681794	0	0	0.527915488	0.001149325	1.354756512	-0.75522077	1.552826605	0.207984825	1.128797694	0	4.03e-06	3.18e-09	0.002597371	All Four	1	TRUE
DTXSID9037741	134-84-9	4-Methylbenzophenone	NA	NA	NA	NA	NA	2.52e-06	NA	0.067161092	4.18e-05	0.007145734	0.000173764	277.768624	0	0.4202	0.7492	0.3688	0.8108	0	0	0	0	0	-1.138927394	0	1.150448107	-1.054077913	-0.470975481	-0.039235661	0.344577636	0	9.81e-05	6.05e-08	0.064157916	Cons., Ind.	1	TRUE
DTXSID0021834	100-02-7	4-Nitrophenol	NA	NA	NA	NA	NA	5.45e-07	NA	0.086604311	0.000129402	0.088087886	0.000252873	31.05547626	0	0.2454	0.5002	0.401	0.8166	0	0	0	0	0	-1.56671273	0	1.409231334	-0.425188352	1.865013814	0.311492619	-0.304019446	0	1.12e-05	1.35e-08	0.010912306	Cons., Ind.	1	TRUE
DTXSID1021031	156-10-5	4-Nitrosodiphenylamine	NA	NA	NA	NA	NA	2.45e-05	NA	0.066390236	0.000174493	0.024604148	0.000179215	31.05547626	0	0.4694	0.3416	0.5298	0.5712	0	0	0	0	0	-0.50351529	0	1.138698438	-0.258826158	0.67887469	-0.010362119	-0.304019446	0	1.05e-06	1.12e-08	0.000748699	Pest., Ind.	1	TRUE
DTXSID0040707	33228-44-3	4-Pentylaniline	NA	NA	NA	NA	NA	7.38e-06	NA	0.051691234	7.18e-05	0.025083129	0.000208747	31.05547626	0	0.6156	0.6232	0.3632	0.7338	0	0	0	0	0	-0.838735957	0	0.883980042	-0.752736872	0.696805448	0.132231846	-0.304019446	0	1.79e-05	2.95e-08	0.004942773	Diet., Cons., Ind.	1	TRUE
DTXSID5048180	2696-84-6	4-Propylaniline	NA	NA	NA	NA	NA	1.34e-06	NA	0.046325495	0.000107254	0.106761697	0.000272592	31.05547626	0	0.438	0.7162	0.4476	0.6358	0	0	0	0	0	-1.315376993	0	0.772432626	-0.529646737	2.043819294	0.381684942	-0.304019446	0	1.68e-05	1.86e-08	0.004471272	Cons., Ind.	1	TRUE
DTXSID0048181	769-92-6	4-tert-Butylaniline	NA	NA	NA	NA	NA	1.83e-06	NA	0.022048163	0.000122869	0.089729616	0.000243687	31.05547626	0	0.4788	0.73	0.3172	0.8434	0	0	0	0	0	-1.228311118	0	0.016747812	-0.454012301	1.882187035	0.276903503	-0.304019446	0	1.86e-05	4.66e-08	0.004045857	Cons., Ind.	1	TRUE
DTXSID5037731	3236-71-3	"4,4'-(9H-Fluorene-9,9-diyl)diphenol"	NA	NA	NA	NA	NA	5.14e-05	NA	0.028342353	8.02e-05	0.00715657	7.94e-05	31.05547626	0	0.5058	0.2554	0.2704	0.6194	0	0	0	0	0	-0.296508949	0	0.272347828	-0.691469697	-0.469566228	-0.770948519	-0.304019446	0	1.93e-06	9e-09	0.00314371	Diet., Ind.	1	TRUE
DTXSID5051650	13080-86-9	"4,4'-(Isopropylidenebis(4,1-phenyleneoxy))dianiline"	NA	NA	NA	NA	NA	NA	NA	NA	NA	NA	NA	31.05547626	0	0.5054	0.2908	0.3826	0.684	0	0	0	0	0	0	0	0	0	0	0	-0.304019446	0	2.09e-07	5.11e-09	0.00013377	Diet., Ind.	1	TRUE
DTXSID4048191	13680-35-8	"4,4'-Methylenebis(2,6-diethylaniline)"	NA	NA	NA	NA	NA	6.05e-05	NA	0.037235587	3.22e-05	0.00814171	9.74e-05	31.05547626	0	0.4528	0.3578	0.3098	0.7166	0	0	0	0	0	-0.250969543	0	0.550115401	-1.198999304	-0.349624799	-0.580694854	-0.304019446	0	3.91e-06	2.05e-08	0.002976707	Industrial	1	TRUE
DTXSID9024489	2835-95-2	5-Amino-2-methylphenol	0	NA	0	NA	NA	1.03e-05	0.791	0.095595042	9.76e-05	0.122017085	0.000293794	31.05547626	0	0.2212	0.473	0.379	0.7602	-4	0	-5	0	0	-0.745600989	0.877689184	1.509761595	-0.582176411	2.168031672	0.451704938	-0.304019446	0	3.01e-07	1.85e-09	3.76e-05	Industrial	1	TRUE
DTXSID3020887	91-62-3	6-Methylquinoline	NA	NA	NA	NA	NA	2.47e-07	NA	0.071268493	2.2e-05	0.007136489	0.000242218	31.05547626	0	0.7404	0.7134	0.2908	0.7806	0	0	0	0	0	-1.787808571	0	1.210865427	-1.411952902	-0.472179398	0.271250499	-0.304019446	0	0.000144787	1.92e-08	0.232176002	Diet., Cons., Ind.	1	TRUE
DTXSID6023652	154-42-7	6-Thioguanine	NA	NA	NA	NA	NA	0.000345	NA	0.072659461	0.000126059	0.085282077	0.000201538	31.05547626	0	0.1204	0.3476	0.4752	0.2876	0	0	0	0	0	0.235392877	0	1.230538908	-0.439752764	1.834909091	0.099377777	-0.304019446	0	2.86e-07	6.77e-09	NA	Unknown	0	NA
DTXSID6021828	98-86-2	Acetophenone	0	NA	1.83e-06	NA	NA	1.7e-05	5.46e-07	0.009053521	3.75e-05	0.009034178	0.000305598	27776.8624	0	0.9054	0.9278	0.2962	0.909	-4	0	-3.089087222	0	0	-0.605615233	-3.748295653	-0.889178048	-1.114884121	-0.252891212	0.488528883	1.707828111	0	6.07e-05	2.18e-08	0.262705493	Diet., Cons., Ind.	1	TRUE
DTXSID2026446	77-90-7	Acetyl tributyl citrate	0	0	0.0085	0.001481088	NA	0.0075	0.0684	0.02060274	0.000102189	0.018110038	7.83e-05	3928.241552	0	0.8426	0.6142	0.3824	0.804	-4	-4	-0.541600108	-1.930690349	0	1.095617113	0.079443499	-0.052264845	-0.556568785	0.393877773	-0.7848762	1.128797694	0	3.04e-07	4.38e-10	0.000409661	Diet., Cons., Ind.	1	TRUE
DTXSID1032519	135158-54-2	Acibenzolar-S-methyl	NA	NA	NA	NA	NA	2.65e-06	NA	0.05934211	2.97e-05	0.007101571	0.000152089	31.05547626	0	0.4428	0.4604	0.8622	0.1712	0	0	0	0	0	-1.124874677	0	1.02446903	-1.244673497	-0.476740978	-0.163781018	-0.304019446	0	1.18e-05	4.96e-08	0.013288429	Pesticide	1	TRUE
DTXSID3030636	25316-40-9	Adriamycin hydrochloride	NA	NA	NA	NA	NA	NA	NA	0.007855906	0.00033384	0.021937149	4.23e-05	31.05547626	0	0.0594	0.4248	0.232	0.1338	0	0	0	0	0	0	0	-1.033592829	0.102197312	0.572172646	-1.359984142	-0.304019446	0	1.45e-07	3.62e-09	NA	Unknown	0	NA
DTXSID6023862	1646-88-4	Aldoxycarb	NA	NA	NA	NA	NA	0.000181	NA	0.039210589	0.000142692	0.117438889	0.000165943	31.05547626	0	0.2726	0.3078	0.8602	0.1596	0	0	0	0	0	0.055183435	0	0.60271763	-0.370784636	2.132465746	-0.082286078	-0.304019446	0	3.49e-07	1.87e-08	0.000289921	Pesticide	1	TRUE
DTXSID4024436	25956-17-6	Allura Red C.I.16035	0.000755442	NA	4.5e-05	NA	NA	NA	NA	0.012394464	0.0001708	0.011900073	7.58e-05	138884.312	0	0.66	0.4444	0.454	0.7852	-0.384531128	0	-2.122908361	0	0	0	0	-0.569488435	-0.270727508	0.003350972	-0.814962001	2.184263706	0	0.000471006	1.39e-09	6.766995608	Diet., Ind.	1	TRUE
DTXSID7037185	19774-82-4	Amiodarone hydrochloride	NA	NA	NA	NA	NA	0.000158	NA	0.004949018	0.000122614	0.002038061	4.93e-05	31.05547626	0	0.1742	0.3386	0.2034	0.17	0	0	0	0	0	0.017215955	0	-1.503897909	-0.455167995	-1.637674342	-1.21652395	-0.304019446	0	2.7e-07	4.55e-09	NA	Unknown	0	NA
DTXSID9020114	2465-27-2	Auramine hydrochloride	NA	NA	NA	NA	NA	0.000427	NA	0.036768957	0.000172538	0.003702142	0.000119589	31.05547626	0	0.1654	0.3202	0.2388	0.4226	0	0	0	0	0	0.294966467	0	0.537279809	-0.265093088	-1.08254646	-0.388512988	-0.304019446	0	1.77e-07	4.08e-09	NA	Unknown	0	NA
DTXSID9034818	35575-96-3	Azamethiphos	NA	NA	NA	NA	NA	1.08e-07	NA	0.030568145	0.00017261	0.063039328	0.000110398	31.05547626	0	0.2414	0.109	0.9	0.087	0	0	0	0	0	-2.018922665	0	0.349295308	-0.264861019	1.553858301	-0.463264249	-0.304019446	0	8.78e-07	2.85e-08	0.000700004	Pesticide	1	TRUE
DTXSID4020119	446-86-6	Azathioprine	NA	NA	NA	NA	NA	6.43e-08	NA	0.039556313	0.000129695	0.026160531	0.00011769	31.05547626	0	0.0894	0.2924	0.3948	0.1256	0	0	0	0	0	-2.163798065	0	0.611652431	-0.423927275	0.735917813	-0.403474912	-0.304019446	0	5.4e-07	5.61e-09	NA	Unknown	0	NA
DTXSID8021804	94-09-7	Benzocaine	0	1.72e-05	0.322	NA	NA	2.49e-05	NA	0.047784275	8.63e-05	0.028891266	0.00020461	277.768624	0	0.8572	0.6634	0.4086	0.7398	-4	-0.038447713	0.554959218	0	0	-0.498990916	0	0.803988898	-0.650782696	0.828255099	0.113517811	0.344577636	0	3.46e-06	1.45e-08	0.000748686	Diet., Cons., Ind.	1	TRUE
DTXSID1024598	118-58-1	Benzyl salicylate	0.006348048	1.07e-05	0.117	NA	NA	0.00101	1.59	0.05471144	2.81e-05	0.007200223	0.000136172	3928.241552	0	0.7708	0.591	0.751	0.3026	0.138667556	-0.241815578	0.24951512	0	0	0.535485542	1.1053629	0.941775865	-1.275972137	-0.463910786	-0.2671184	1.128797694	0	0.000473433	1.92e-07	0.222418765	Diet., Cons., Pest.	1	TRUE
DTXSID2047270	253450-09-8	Besonprodil	NA	NA	NA	NA	NA	3e-05	NA	0.021712023	0.000385793	0.002265771	0.000168638	31.05547626	0	0.1294	0.2196	0.1986	0.0936	0	0	0	0	0	-0.446935284	0	0.001111126	0.182685095	-1.539172596	-0.067228365	-0.304019446	0	1.27e-07	3.74e-09	NA	Unknown	0	NA
DTXSID2022678	90357-06-5	Bicalutamide	NA	NA	NA	NA	NA	3.93e-05	NA	0.017986831	0.000286204	0.007831752	7.5e-05	31.05547626	0	0.186	0.2924	0.5858	0.0486	0	0	0	0	0	-0.371496734	0	-0.190467044	0.016526465	-0.385721733	-0.825150779	-0.304019446	0	2.29e-07	5.7e-09	0.000445932	Pesticide	1	TRUE
DTXSID1022394	491-80-5	Biochanin A	NA	NA	NA	NA	NA	1.72e-05	NA	0.040688615	0.000163236	0.051083119	0.000106871	31.05547626	0	0.14	0.3604	0.3072	0.5404	0	0	0	0	0	-0.602347664	0	0.640378034	-0.295932954	1.35827517	-0.493624962	-0.304019446	0	6e-07	7.65e-09	0.000287964	Industrial	1	TRUE
DTXSID7034383	125401-92-5	Bispyribac-sodium	NA	NA	NA	NA	NA	9.74e-08	NA	0.015672766	0.000141555	0.010022889	7.37e-05	31.05547626	0	0.2338	0.1872	0.7812	0.097	0	0	0	0	0	-2.047783396	0	-0.330634793	-0.375235107	-0.15630491	-0.840737118	-0.304019446	0	7.49e-07	8.47e-09	0.001626567	Pesticide	1	TRUE
DTXSID3044704	62625-32-5	Bromocresol green sodium salt	NA	NA	NA	NA	NA	NA	NA	0.003712472	0.00046356	0.00691147	6.05e-05	31.05547626	0	0.2974	0.3292	0.4982	0.4852	0	0	0	0	0	0	0	-1.796508791	0.284870763	-0.501975214	-1.026206226	-0.304019446	0	1.66e-07	3.32e-09	NA	Unknown	0	NA
DTXSID6020197	22260-51-1	Bromocriptine mesylate	NA	NA	NA	NA	NA	1.52e-05	NA	0.003791946	0.000252337	0.001675924	4.42e-05	31.05547626	0	0.5838	0.3202	0.1034	0.0416	0	0	0	0	0	-0.636882185	0	-1.77495011	-0.053555375	-1.819614158	-1.318298417	-0.304019446	0	3.02e-06	6.2e-09	0.004660524	Dietary	1	TRUE
DTXSID8040694	136-60-7	Butyl benzoate	NA	NA	0	0.021940367	NA	2.41e-06	NA	0.048802923	3.12e-05	0.008747308	0.000186589	277.768624	0	0.9366	0.9394	0.2748	0.902	0	0	-5	-0.204328871	0	-1.151396455	0	0.825458128	-1.216623364	-0.282901304	0.027330219	0.344577636	0	0.000474789	9.34e-07	0.159016401	Diet., Cons., Ind.	1	TRUE
DTXSID1021247	569-61-9	C.I. Basic Red 9 monohydrochloride	NA	NA	NA	NA	NA	0.000349	NA	0.031817753	4.73e-05	0.007162726	9.5e-05	31.05547626	0	0.1326	0.394	0.6758	0.3018	0	0	0	0	0	0.238613361	0	0.390074759	-0.98553234	-0.468766578	-0.603571728	-0.304019446	0	4.87e-07	1.41e-08	0.000981086	Pesticide	1	TRUE
DTXSID9044538	13301-61-6	C.I. Disperse Orange 37	NA	NA	NA	NA	NA	0.000826	NA	0.023063969	0.001502396	0.011001244	0.00071128	31.05547626	0	0.1046	0.2844	0.3942	0.4762	0	0	0	0	0	0.479300411	0	0.062592236	0.939208678	-0.069687568	1.278247636	-0.304019446	0	6.03e-08	2.92e-10	NA	Unknown	0	NA
DTXSID5040706	3118-97-6	C.I. Solvent Orange 7	NA	NA	NA	NA	NA	NA	NA	NA	NA	NA	NA	31.05547626	0	0.244	0.2948	0.8116	0.2494	0	0	0	0	0	0	0	0	0	0	0	-0.304019446	0	1.62e-07	8.23e-09	0.000121018	Pesticide	1	TRUE
DTXSID3041744	509-34-2	C.I. Solvent Red 49	9.6e-08	3.27e-07	0	NA	NA	4.74e-05	0.00014	0.017389313	0.000112723	0.007702848	8.92e-05	31.05547626	0	0.1518	0.1328	0.332	0.3606	-2.589484865	-1.736246501	-5	0	0	-0.319142694	-1.939542556	-0.224852764	-0.501974728	-0.4011561	-0.662087831	-0.304019446	0	1.41e-07	5.1e-09	NA	Unknown	0	NA
DTXSID4021135	842-07-9	C.I. Solvent Yellow 14	NA	NA	NA	NA	NA	2.73e-05	NA	0.051206162	0.000105879	0.007923117	0.000135062	31.05547626	0	0.2708	0.3522	0.5548	0.5522	0	0	0	0	0	-0.473283232	0	0.874383797	-0.536825772	-0.374935232	-0.274776188	-0.304019446	0	1.11e-06	1.39e-08	0.000781858	Pest., Ind.	1	TRUE
DTXSID6047319	184653-84-7	Carabersat	NA	NA	NA	NA	NA	1.93e-05	NA	0.027160978	0.000188065	0.022267521	0.000104634	31.05547626	0	0.127	0.289	0.3256	0.2258	0	0	0	0	0	-0.570164982	0	0.229013685	-0.217142786	0.58607395	-0.513397798	-0.304019446	0	2.56e-07	5.85e-09	NA	Unknown	0	NA
DTXSID3047344	159138-81-5	Cariporide mesylate	NA	NA	NA	NA	NA	0.00113	NA	0.02247984	0.000382351	0.012180908	7.17e-05	31.05547626	0	0.1892	0.2732	0.4012	0.2598	0	0	0	0	0	0.566850102	0	0.036482713	0.177697015	0.025043463	-0.866092405	-0.304019446	0	1.35e-07	2.86e-09	NA	Unknown	0	NA
DTXSID9022817	1260-17-9	Carminic acid	NA	NA	NA	NA	NA	0.000277	NA	0.012200069	7.76e-05	0.206476475	5.43e-05	31.05547626	0	0.3056	0.397	0.3596	0.409	0	0	0	0	0	0.174062775	0	-0.585578297	-0.70995542	2.657234694	-1.126309045	-0.304019446	0	7.55e-07	5.07e-09	NA	Unknown	0	NA
DTXSID3020257	120-80-9	Catechol	NA	NA	NA	0.051266051	NA	0.00959	NA	0.103116811	0.000126963	0.128348747	0.000334927	27776.8624	0	0.8676	0.4914	0.4528	0.8054	0	0	0	0.339220058	0	1.164292224	0	1.586851865	-0.435776755	2.215080372	0.574196338	1.707828111	0	1.53e-05	4.9e-09	0.064770294	Diet., Ind.	1	TRUE
DTXSID7032345	56-95-1	Chlorhexidine diacetate	9e-09	4.79e-07	2.11e-06	NA	NA	0.00724	0.00157	0.005999496	0.000165641	0.01706879	5.69e-05	31.05547626	0	0.099	0.2466	0.397	0.2992	-3.171311499	-1.57269193	-3.046132221	0	0	1.085760292	-1.151319814	-1.307983866	-0.287796505	0.338808143	-1.082506088	-0.304019446	0	4.47e-08	1.41e-09	NA	Unknown	0	NA
DTXSID2032348	3691-35-8	Chlorophacinone	0	0	NA	NA	NA	3.56e-05	NA	0.025469283	0.003352079	0.00860218	0.000535358	31.05547626	0	0.2138	0.3636	0.7812	0.1936	-4	-4	0	0	0	-0.399120918	0	0.163560328	1.385783728	-0.298460559	1.012641831	-0.304019446	0	9.57e-08	4.62e-10	3.43e-06	Pesticide	1	TRUE
DTXSID0020319	1897-45-6	Chlorothalonil	0	0.000163309	0.00676	NA	NA	4.6e-05	0.133	0.02288636	4.94e-05	0.007128565	0.00012449	31.05547626	0	0.2404	0.216	0.8964	0.1878	-4	0.925867113	-0.610704675	0	0	-0.327518557	0.296286104	0.054724081	-0.96127194	-0.473212583	-0.350970457	-0.304019446	0	2.38e-07	2.16e-08	3.16e-05	Pesticide	1	TRUE
DTXSID1021299	569-57-3	Chlorotrianisene	NA	NA	NA	NA	NA	3.69e-05	NA	0.024968215	0.128462112	0.007371936	0.027090944	31.05547626	0	0.2708	0.3042	0.5642	0.1352	0	0	0	0	0	-0.389100916	0	0.14333697	3.414688721	-0.441992207	4.680829927	-0.304019446	0	8.35e-08	1.1e-15	5.07e-05	Pesticide	1	TRUE
DTXSID7024827	69-09-0	Chlorpromazine hydrochloride	NA	NA	NA	NA	NA	0.000114	NA	0.027464591	4.41e-05	0.007126169	8.45e-05	31.05547626	0	0.1536	0.2914	0.182	0.0262	0	0	0	0	0	-0.073970751	0	0.240327912	-1.024366407	-0.47352523	-0.712720008	-0.304019446	0	1.78e-07	4.01e-09	NA	Unknown	0	NA
DTXSID1022396	480-40-0	Chrysin	NA	NA	NA	NA	NA	1.68e-05	NA	0.047810277	6.09e-05	0.007744265	0.000125173	31.05547626	0	0.1882	0.3494	0.3156	0.5518	0	0	0	0	0	-0.608921473	0	0.804542576	-0.844335594	-0.3961691	-0.345855013	-0.304019446	0	1.16e-06	7.65e-09	0.0016323	Industrial	1	TRUE
DTXSID3020336	637-07-0	Clofibrate	NA	NA	NA	NA	NA	1.88e-06	NA	0.052488984	0.000124315	0.014374327	0.000138867	31.05547626	0	0.342	0.4348	0.6774	0.2322	0	0	0	0	0	-1.220780367	0	0.899567866	-0.447502068	0.17902703	-0.248801784	-0.304019446	0	2.97e-06	1.68e-08	0.002455136	Pesticide	1	TRUE
DTXSID3042633	17321-77-6	Clomipramine hydrochloride	NA	NA	NA	NA	NA	0.000132	NA	0.028559314	3.5e-05	0.007168399	8.96e-05	31.05547626	0	0.584	0.3398	0.1762	0.034	0	0	0	0	0	-0.033013558	0	0.280109476	-1.153037001	-0.468030288	-0.658066138	-0.304019446	0	1.19e-06	7.59e-09	0.001099169	Dietary	1	TRUE
DTXSID7029871	23593-75-1	Clotrimazole	0	NA	0	NA	NA	5.19e-05	0.000386	0.030188761	0.057250365	0.00776189	0.012090129	31.05547626	0	0.145	0.2626	0.7968	0.0768	-4	0	-5	0	0	-0.293804436	-1.608822991	0.33658418	2.964952838	-0.394054982	3.926620479	-0.304019446	0	1.34e-07	3.73e-13	4.65e-06	Pesticide	1	TRUE
DTXSID6022474	50-22-6	Corticosterone	NA	NA	NA	NA	NA	1.91e-05	NA	0.028071311	8.66e-05	0.003418509	8.74e-05	31.05547626	0	0.0914	0.3822	0.1818	0.0192	0	0	0	0	0	-0.573075154	0	0.26256754	-0.648877917	-1.156673846	-0.681426966	-0.304019446	0	2.18e-07	3.95e-09	NA	Unknown	0	NA
DTXSID8047266	230954-09-3	CP-544439	NA	NA	NA	NA	NA	5.31e-05	NA	0.019756902	0.00026331	0.003415842	0.000151889	31.05547626	0	0.188	0.1906	0.5848	0.1082	0	0	0	0	0	-0.287418468	0	-0.094932557	-0.029868626	-1.157399656	-0.165014732	-0.304019446	0	1.57e-07	7.65e-09	0.000139957	Pesticide	1	TRUE
DTXSID7047306	290352-28-2	CP-634384	NA	NA	NA	NA	NA	1.95e-05	NA	0.029535593	9.97e-05	0.007261424	9.4e-05	31.05547626	0	0.259	0.2674	0.4196	0.1836	0	0	0	0	0	-0.567284813	0	0.314321028	-0.570351762	-0.456039321	-0.613313252	-0.304019446	0	5.53e-07	6.79e-09	NA	Unknown	0	NA
DTXSID6047282	445295-04-5	CP-671305	NA	NA	NA	NA	NA	2.29e-05	NA	0.016061459	0.000312947	0.120827147	0.000160213	31.05547626	0	0.1542	0.2258	0.5578	0.089	0	0	0	0	0	-0.522383147	0	-0.305700577	0.066234451	2.1589176	-0.115133341	-0.304019446	0	1.61e-07	5.62e-09	0.000103038	Pesticide	1	TRUE
DTXSID8031077	458-37-7	Curcumin	0	NA	1.66e-06	NA	NA	1.8e-05	NA	0.024883621	0.000102845	0.008412619	8.68e-05	31.05547626	0	0.2748	0.4812	0.4026	0.444	-4	0	-3.118503419	0	0	-0.589646661	0	0.139882714	-0.553005428	-0.319183565	-0.688395277	-0.304019446	0	3.17e-07	4.44e-09	NA	Unknown	0	NA
DTXSID9034492	120116-88-3	Cyazofamid	NA	NA	NA	NA	NA	0.000492	NA	0.021197286	0.000178098	0.008340485	9.72e-05	138884.312	0	0.1738	0.268	0.868	0.0674	0	0	0	0	0	0.334552277	0	-0.023309171	-0.247446691	-0.327192139	-0.582391616	2.184263706	0	1.52e-05	1.1e-08	3.3070032	Pesticide	1	TRUE
DTXSID6043709	4449-51-8	Cyclopamine	NA	NA	NA	NA	NA	6.77e-05	NA	0.021806124	0.029223802	0.063246127	0.00561777	31.05547626	0	0.2842	0.356	0.2572	0.2244	0	0	0	0	0	-0.219555948	0	0.005512816	2.590756931	1.556904136	3.210135706	-0.304019446	0	4.16e-08	1.02e-13	NA	Unknown	0	NA
DTXSID6024888	6055-19-2	Cyclophosphamide monohydrate	NA	NA	NA	NA	NA	5e-05	NA	0.039661734	0.000167381	0.007245617	0.00010518	31.05547626	0	0.1938	0.3774	0.4194	0.1426	0	0	0	0	0	-0.304223907	0	0.614361365	-0.281981784	-0.45806597	-0.50853056	-0.304019446	0	4.93e-07	6.81e-09	NA	Unknown	0	NA
DTXSID6032358	57966-95-7	Cymoxanil	NA	NA	NA	NA	NA	0.000131	NA	0.012592278	0.000109979	0.201021294	0.000172749	31.05547626	0	0.176	0.3828	0.7636	0.208	0	0	0	0	0	-0.035138085	0	-0.553372642	-0.515686231	2.632333379	-0.044713639	-0.304019446	0	2.19e-07	1.34e-08	0.000256909	Pesticide	1	TRUE
DTXSID5020366	427-51-0	Cyproterone acetate	NA	NA	NA	NA	NA	2.71e-05	NA	0.019582413	0.000465494	0.010896475	6.91e-05	31.05547626	0	0.2302	0.4212	0.5122	0.0526	0	0	0	0	0	-0.475337461	0	-0.103961546	0.287187656	-0.078586762	-0.901712762	-0.304019446	0	5.71e-07	7.5e-09	0.000875443	Pesticide	1	TRUE
DTXSID5024891	69-74-9	Cytarabine hydrochloride	NA	NA	NA	NA	NA	6.23e-08	NA	0.036383955	9.61e-05	0.13592716	0.00010735	31.05547626	0	0.25	0.4028	0.2656	0.1902	0	0	0	0	0	-2.172625781	0	0.526566309	-0.590637249	2.268432556	-0.489443875	-0.304019446	0	1.48e-06	6.23e-09	NA	Unknown	0	NA
DTXSID5037494	6190-65-4	Deethylatrazine	NA	NA	NA	NA	NA	8.22e-06	NA	0.068301508	0.000216337	0.030216133	0.000196389	31.05547626	0	0.5924	0.49	0.7342	0.4282	0	0	0	0	0	-0.808620403	0	1.167585696	-0.139209963	0.869953131	0.075185317	-0.304019446	0	5.24e-06	3.05e-08	0.001876762	Diet., Pest.	1	TRUE
DTXSID3047429	2392-39-4	Dexamethasone sodium phosphate	NA	NA	NA	NA	NA	NA	NA	0.010774179	0.000214615	0.009328209	0.000128586	31.05547626	0	0.5566	0.3838	0.2442	0.0164	0	0	0	0	0	0	0	-0.712080814	-0.14365857	-0.22310521	-0.320702229	-0.304019446	0	6.72e-07	5.75e-09	0.000421452	Dietary	1	TRUE
DTXSID1041847	109-43-3	Dibutyl decanedioate	NA	NA	NA	0.018563246	NA	0.0139	NA	0.037055778	0.000156607	0.003344378	9.16e-05	878.3815143	0	0.955	0.6226	0.3654	0.903	0	0	0	-0.311376348	0	1.267986884	0	0.54518853	-0.319003128	-1.177062956	-0.638259338	0.685390254	0	2.3e-05	4.75e-08	0.004509096	Diet., Cons., Ind.	1	TRUE
DTXSID6021824	97-23-4	Dichlorophen	NA	NA	NA	0.011836616	NA	2.3e-05	NA	0.04490731	0.000331964	0.022340224	0.000167628	31.05547626	0	0.5422	0.269	0.8476	0.1554	0	0	0	-0.599569052	0	-0.521165829	0	0.740787082	0.099062098	0.589105407	-0.072840923	-0.304019446	0	5.04e-07	1.14e-08	0.000388417	Diet., Pest.	1	TRUE
DTXSID5020449	62-73-7	Dichlorvos	0	3.75e-05	0.621	NA	NA	5.49e-07	0.0494	0.006244177	9.74e-05	0.092890812	0.000145776	31.05547626	0	0	1	1	0	-4	0.295495417	0.753115945	0	0	-1.564669767	-0.026673728	-1.26729812	-0.583527004	1.914387185	-0.203413925	-0.304019446	0	3.23e-07	9.99e-09	2.07e-05	Cons., Pest.	1	TRUE
DTXSID1024049	35367-38-5	Diflubenzuron	NA	NA	NA	NA	NA	2.33e-05	NA	0.024624074	0.000432582	0.013121484	0.000265836	31.05547626	0	0.2118	0.2014	0.843	0.0692	0	0	0	0	0	-0.517545382	0	0.129210804	0.246383306	0.094217744	0.358224943	-0.304019446	0	2.04e-07	1.18e-08	5.93e-05	Pesticide	1	TRUE
DTXSID9022522	84-69-5	Diisobutyl phthalate	NA	NA	0	0.007986812	NA	5e-04	NA	0.043532211	4.1e-05	0.009335782	0.000115622	138884.312	0	1	1	0	1	0	0	-5	-0.851525358	0	0.339058406	0	0.709133827	-1.064901806	-0.222350444	-0.420049297	2.184263706	0	0.000227835	3.54e-06	0.012901612	Diet., Cons., Ind.	1	TRUE
DTXSID5031131	131-18-0	Dipentyl phthalate	NA	NA	NA	NA	NA	4.1e-05	NA	0.037185056	8.36e-05	0.011872794	0.000103076	31.05547626	0	0.6078	0.6128	0.4902	0.7012	0	0	0	0	0	-0.359665932	0	0.548733233	-0.66820489	0.001216604	-0.527420909	-0.304019446	0	1.8e-05	1.81e-08	0.009088952	Diet., Cons., Ind.	1	TRUE
DTXSID8024072	957-51-7	Diphenamid	NA	NA	NA	NA	NA	1.32e-05	NA	0.052227741	0.000131057	0.047413894	0.000140864	31.05547626	0	0.3824	0.381	0.5246	0.5392	0	0	0	0	0	-0.676295871	0	0.894489488	-0.41811641	1.288954193	-0.235451836	-0.304019446	0	1.92e-06	1.48e-08	0.001452454	Pest., Ind.	1	TRUE
DTXSID0022436	126-00-1	Diphenolic acid	NA	NA	NA	0.013973609	NA	1.78e-05	NA	0.040976483	0.000114389	0.030064015	0.000105954	31.05547626	0	0.7898	0.3094	0.276	0.3616	0	0	0	-0.493272101	0	-0.59276819	0	0.647553565	-0.49380951	0.865259393	-0.501676863	-0.304019446	0	1.31e-06	8.76e-09	0.000955982	Dietary	1	TRUE
DTXSID8032544	136-45-8	"Dipropyl 2,5-pyridinedicarboxylate"	0	1.17e-05	0.013	NA	NA	3.19e-06	0.0433	0.047659668	0.000118822	0.03563223	0.000119875	31.05547626	0	0.2898	0.534	0.5948	0.3834	-4	-0.203536165	-0.413408747	0	0	-1.073061626	-0.069651764	0.801331287	-0.472651372	1.023286305	-0.386280286	-0.304019446	0	9.09e-07	9.2e-09	0.000171003	Cons., Pest.	1	TRUE
DTXSID7031248	6385-62-2	Diquat dibromide monohydrate	NA	NA	NA	NA	NA	3.46e-06	NA	0.026102849	4.09e-05	0.007133618	7.61e-05	31.05547626	0	0.1844	0.414	0.442	0.412	0	0	0	0	0	-1.050363142	0	0.188569206	-1.065455355	-0.472553635	-0.811474173	-0.304019446	0	3.13e-06	8.99e-09	NA	Unknown	0	NA
DTXSID1021322	97-77-8	Disulfiram	NA	NA	NA	0.000993124	NA	0.00803	NA	0.038141752	0.000315188	0.035694467	0.000132953	878.3815143	0	0.8188	0.3698	0.4526	0.6878	0	0	0	-2.186662654	0	1.114693188	0	0.574588169	0.070205348	1.02490928	-0.289484287	0.685390254	0	1.2e-07	1.76e-10	0.000139044	Diet., Ind.	1	TRUE
DTXSID3047477	6533-00-2	dl-Norgestrel	NA	NA	NA	NA	NA	2.62e-05	NA	0.034762531	6.5e-05	0.03170424	9.87e-05	31.05547626	0	0.0382	0.3826	0.146	0.0212	0	0	0	0	0	-0.484773126	0	0.480166724	-0.80827694	0.914662317	-0.567867361	-0.304019446	0	2.55e-07	3.91e-09	NA	Unknown	0	NA
DTXSID1026900	112-00-5	Dodecyltrimethylammonium chloride	NA	NA	NA	NA	NA	NA	NA	0.037904786	2.47e-05	0.007099985	0.000113563	878.3815143	0	0.2538	0.6864	0.6868	0.4466	0	0	0	0	0	0	0	0.568245029	-1.346318364	-0.476948669	-0.436844211	0.685390254	0	3.08e-05	1.76e-08	0.106412132	Cons., Pest.	1	TRUE
DTXSID6025226	24169-02-6	Econazole nitrate	NA	NA	NA	NA	NA	4.61e-05	NA	0.01869295	0.031851662	0.008080623	0.014142302	31.05547626	0	0.0818	0.2372	0.7708	0.0102	0	0	0	0	0	-0.326911882	0	-0.151274782	2.638672022	-0.356628912	4.073180112	-0.304019446	0	1.35e-07	1.88e-12	6.85e-05	Pesticide	1	TRUE
DTXSID7047277	361343-19-3	Elzasonan	NA	NA	NA	NA	NA	5.27e-05	NA	0.016633686	0.000276537	0.007937633	9.27e-05	31.05547626	0	0.1342	0.2968	0.2174	0.1574	0	0	0	0	0	-0.289530946	0	-0.270069802	-0.002593495	-0.373232996	-0.62674264	-0.304019446	0	1.36e-07	3.95e-09	NA	Unknown	0	NA
DTXSID4047258	124378-77-4	Enadoline	NA	NA	NA	NA	NA	2.74e-05	NA	0.021988308	0.000227817	0.051494643	7.01e-05	31.05547626	0	0.1426	0.2644	0.2236	0.1456	0	0	0	0	0	-0.472261754	0	0.013980977	-0.110438795	1.365737195	-0.887979185	-0.304019446	0	1.61e-07	3.85e-09	NA	Unknown	0	NA
DTXSID0048183	78473-71-9	Enterolactone	NA	NA	NA	NA	NA	2.04e-05	NA	0.036955747	9.68e-05	0.013272059	0.000107879	31.05547626	0	0.3242	0.3282	0.2862	0.297	0	0	0	0	0	-0.554679338	0	0.542437295	-0.586838922	0.104829157	-0.484844415	-0.304019446	0	5.78e-07	6.02e-09	NA	Unknown	0	NA
DTXSID0025234	17372-87-1	Eosin	0	0	0	NA	NA	0.0141	5.97e-05	0.00439695	0.000146282	0.006965474	9.39e-05	31.05547626	0	0.1914	0.3254	0.3856	0.6374	-4	-4	-5	0	0	1.271978008	-2.217473073	-1.624282101	-0.356956064	-0.494736762	-0.614931845	-0.304019446	0	1.87e-08	4.04e-10	3.25e-06	Industrial	1	TRUE
DTXSID1040372	133855-98-8	Epoxiconazole	NA	NA	NA	NA	NA	2.76e-05	NA	0.02621128	0.000616955	0.008994822	0.000337006	31.05547626	0	0.718	0.2174	0.9434	0.0382	0	0	0	0	0	-0.470229934	0	0.192788428	0.443942466	-0.256951509	0.579979671	-0.304019446	0	2.04e-07	6.65e-09	6.22e-05	Diet., Pest.	1	TRUE
DTXSID7047433	474-86-2	Equilin	NA	NA	NA	NA	NA	2.03e-05	NA	0.044999573	2.2e-05	0.007292463	0.000112457	31.05547626	0	0.4412	0.3558	0.2474	0.1494	0	0	0	0	0	-0.556052186	0	0.742876028	-1.412153789	-0.452072476	-0.44599593	-0.304019446	0	7.22e-07	4.82e-09	NA	Unknown	0	NA
DTXSID9044950	52479-85-3	Exifone	NA	NA	NA	NA	NA	9.2e-05	NA	0.040124382	9.53e-05	0.01742231	0.000108061	31.05547626	0	0.3784	0.4564	0.3952	0.5282	0	0	0	0	0	-0.133871285	0	0.626165226	-0.595288061	0.357873046	-0.483269416	-0.304019446	0	2.73e-06	1.15e-08	0.001480952	Industrial	1	TRUE
DTXSID7048168	129299-90-7	Fabesetron hydrochloride	NA	NA	NA	NA	NA	2.6e-05	NA	0.031002353	0.000315762	0.029333699	8.54e-05	31.05547626	0	0.0896	0.2642	0.3338	0.1222	0	0	0	0	0	-0.486913933	0	0.363651149	0.071217374	0.842388911	-0.702918767	-0.304019446	0	1.84e-07	4.83e-09	NA	Unknown	0	NA
DTXSID8034588	131807-57-3	Famoxadone	NA	NA	NA	NA	NA	3.77e-05	NA	0.01424898	0.000463276	0.015466759	0.000164311	31.05547626	0	0.6822	0.0906	0.8642	0.0904	0	0	0	0	0	-0.383108751	0	-0.427570036	0.284530587	0.247148882	-0.091523809	-0.304019446	0	3.79e-07	1.84e-08	0.000137769	Diet., Pest.	1	TRUE
DTXSID3020673	2353-45-9	FD&C Green No. 3	0	NA	0	NA	NA	NA	NA	0.002609347	0.000190047	0.001067808	6.67e-05	31.05547626	0	0.7236	0.2346	0.432	0.633	-4	0	-5	0	0	0	0	-2.155385744	-0.211311036	-2.238817567	-0.934796028	-0.304019446	0	7.16e-07	5.36e-09	0.000140181	Diet., Ind.	1	TRUE
DTXSID6021456	2783-94-0	FD&C Yellow 6	0.000864381	2.15e-07	3.7e-05	NA	NA	NA	NA	0.015606416	0.000141796	0.015998136	6.95e-05	138884.312	0	0.5682	0.5284	0.4852	0.7562	-0.351419957	-1.91590275	-2.18196639	0	0	0	0	-0.33495277	-0.374288642	0.278563358	-0.896358248	2.184263706	0	0.000275358	3.74e-09	12.07612522	Diet., Cons., Ind.	1	TRUE
DTXSID2029874	49562-28-9	Fenofibrate	NA	NA	NA	NA	NA	2.84e-05	NA	0.02720606	0.000560014	0.012275609	0.00018417	31.05547626	0	0.6722	0.2906	0.5896	0.082	0	0	0	0	0	-0.462247278	0	0.230701659	0.390057787	0.032245758	0.015131555	-0.304019446	0	4.48e-07	9.74e-09	0.000188679	Diet., Pest.	1	TRUE
DTXSID0040755	113776-20-8	Fenoxaprop-(2S)-ethyl	NA	NA	NA	NA	NA	NA	NA	NA	NA	NA	NA	31.05547626	0	0.1684	0.1996	0.9184	0.0504	0	0	0	0	0	0	0	0	0	0	0	-0.304019446	0	1.46e-07	1.11e-08	7.75e-05	Pesticide	1	TRUE
DTXSID2034598	71283-80-2	Fenoxaprop-P-ethyl	NA	NA	NA	NA	NA	3.01e-05	NA	0.00814997	0.000219389	0.012290262	0.000104624	31.05547626	0	0.1684	0.1996	0.9184	0.0504	0	0	0	0	0	-0.446005586	0	-0.996189827	-0.131414622	0.033355204	-0.513486977	-0.304019446	0	1.29e-07	2.26e-08	6.8e-05	Pesticide	1	TRUE
DTXSID7037551	101-42-8	Fenuron	NA	NA	NA	NA	NA	0.000822	NA	0.077365245	0.000127917	0.089953292	0.000206071	138884.312	0	0.3562	0.3382	0.5054	0.6612	0	0	0	0	0	0.477944224	0	1.294410459	-0.431609201	1.884502437	0.120169136	2.184263706	0	7.41e-06	7.57e-10	0.753581926	Pest., Ind.	1	TRUE
DTXSID3034618	188489-07-8	Flufenpyr-ethyl	NA	NA	NA	NA	NA	2.65e-05	NA	0.021854057	0.001308841	0.010311924	0.000620104	31.05547626	0	0.7118	0.2996	0.8278	0.174	0	0	0	0	0	-0.481592364	0	0.007747631	0.862461547	-0.1298655	1.150011196	-0.304019446	0	8.9e-08	5.52e-10	4.66e-05	Diet., Pest.	1	TRUE
DTXSID7024112	72178-02-0	Fomesafen	NA	NA	NA	NA	NA	3.14e-05	NA	0.018093432	0.000401494	0.077953318	7.13e-05	31.05547626	0	0.1322	0.2462	0.972	0.0176	0	0	0	0	0	-0.434192895	0	-0.184452696	0.204882798	1.751344827	-0.872115837	-0.304019446	0	2.01e-07	3.87e-08	0.000480416	Pesticide	1	TRUE
DTXSID0020654	105-87-3	Geranyl acetate	0.002093045	1.42e-06	0.117	NA	NA	1e-04	0.0134	0.036822597	3.36e-05	0.00820647	0.000164643	878.3815143	0	0.7782	0.981	0.4012	0.7998	-0.134048495	-1.107096385	0.24951512	0	0	-0.110576635	-0.4521229	0.53876353	-1.175118671	-0.342256728	-0.089638438	0.685390254	0	0.000290066	8.01e-07	0.138817472	Diet., Cons., Ind.	1	TRUE
DTXSID6024123	69806-40-2	Haloxyfop-methyl	NA	NA	NA	NA	NA	2.56e-05	NA	0.025595087	0.000294336	0.014020562	0.000167089	31.05547626	0	0.182	0.2652	0.964	0.0166	0	0	0	0	0	-0.491245399	0	0.168575371	0.032116086	0.15585259	-0.075853766	-0.304019446	0	2.75e-07	5.26e-08	0.000207888	Pesticide	1	TRUE
DTXSID2020688	77-47-4	Hexachlorocyclopentadiene	NA	NA	NA	NA	NA	0.0815	NA	0.009624121	0.00069331	0.007125969	0.000343863	3928.241552	0	0.2648	0.4004	0.3768	0.8426	0	0	0	0	0	1.762119567	0	-0.826970767	0.508872111	-0.473551428	0.598811666	1.128797694	0	1.96e-08	6.38e-11	5.41e-05	Industrial	1	TRUE
DTXSID6023868	67485-29-4	Hydramethylnon	0	6.08e-06	2.25e-05	NA	NA	4.65e-05	0.00253	0.012868567	0.000171058	0.018564722	5.9e-05	31.05547626	0	0.3704	0.3616	0.5728	0.2238	-4	-0.483989116	-2.332037557	0	0	-0.324498269	-0.995727684	-0.531282238	-0.269887279	0.416938694	-1.049373717	-0.304019446	0	2.63e-07	4.34e-09	0.000272065	Pesticide	1	TRUE
DTXSID8033562	52806-53-8	Hydroxyflutamide	NA	NA	NA	NA	NA	4.1e-06	NA	0.038321897	0.000300952	0.006820481	0.000147218	31.05547626	0	0.2376	0.3438	0.538	0.2434	0	0	0	0	0	-1.002948245	0	0.579383988	0.044485473	-0.514299951	-0.19420842	-0.304019446	0	6.02e-07	8.26e-09	0.001106477	Pesticide	1	TRUE
DTXSID6043915	630-56-8	Hydroxyprogesterone caproate	NA	NA	NA	NA	NA	0.000177	NA	0.019607465	0.000141251	0.001903345	6.84e-05	31.05547626	0	0.209	0.42	0.3148	0.0388	0	0	0	0	0	0.048940181	0	-0.102660298	-0.376431501	-1.701273537	-0.911030141	-0.304019446	0	5.76e-07	4.82e-09	NA	Unknown	0	NA
DTXSID7047356	473289-62-2	Ilepatril	NA	NA	NA	NA	NA	1.43e-05	NA	0.017812052	0.000101754	0.093500071	7.84e-05	31.05547626	0	0.1556	0.2232	0.2808	0.0794	0	0	0	0	0	-0.653934023	0	-0.200405523	-0.558942419	1.920467012	-0.783551817	-0.304019446	0	2.07e-07	3.75e-09	NA	Unknown	0	NA
DTXSID4047252	186392-65-4	Ingliforib	NA	NA	NA	NA	NA	0.000219	NA	0.015135851	0.00012735	0.003919095	6.84e-05	31.05547626	0	0.1428	0.272	0.2492	0.1284	0	0	0	0	0	0.108425043	0	-0.366113947	-0.434079371	-1.029583702	-0.910102544	-0.304019446	0	1.23e-07	4.86e-09	NA	Unknown	0	NA
DTXSID7034674	125225-28-7	Ipconazole	NA	NA	NA	NA	NA	2.45e-05	NA	0.031551239	0.001097112	0.00654428	0.000235588	31.05547626	0	0.4944	0.1942	0.9512	0.0218	0	0	0	0	0	-0.50351529	0	0.381513425	0.764267181	-0.552744755	0.245306288	-0.304019446	0	3.18e-07	1.91e-08	0.000162987	Pesticide	1	TRUE
DTXSID8032417	25311-71-1	Isofenphos	NA	NA	NA	NA	NA	2.59e-05	NA	0.013937775	0.000267786	0.002125844	0.000106089	31.05547626	0	0.3402	0.3398	0.7252	0.5182	0	0	0	0	0	-0.48799052	0	-0.450045784	-0.020488367	-1.598456616	-0.500486883	-0.304019446	0	5.97e-07	8.75e-09	0.001128816	Pest., Ind.	1	TRUE
DTXSID8024157	33820-53-0	Isopropalin	NA	NA	NA	NA	NA	1.42e-05	NA	0.036534851	0.000267469	0.023345054	0.000117682	31.05547626	0	0.2018	0.5298	0.6572	0.2778	0	0	0	0	0	-0.65589455	0	0.530778757	-0.021148196	0.630021957	-0.403538057	-0.304019446	0	2.83e-06	1.41e-08	0.001155077	Cons., Pest.	1	TRUE
DTXSID6025486	51-30-9	Isoproterenol hydrochloride	NA	NA	NA	NA	NA	0.00145	NA	0.047023009	9.36e-05	0.030650739	0.000124464	31.05547626	0	0.1854	0.508	0.2402	0.0402	0	0	0	0	0	0.63651086	0	0.787643337	-0.605246721	0.883234236	-0.35116424	-0.304019446	0	1.03e-06	6.42e-09	0.000154786	Consumer	1	TRUE
DTXSID1042077	34123-59-6	Isoproturon	NA	NA	NA	NA	NA	2.5e-05	NA	0.03164753	0.000126654	0.073022433	0.000153263	31.05547626	0	0.1782	0.3504	0.849	0.1282	0	0	0	0	0	-0.497871179	0	0.384614908	-0.437131769	1.690575483	-0.156593449	-0.304019446	0	4.01e-07	1.35e-08	0.00032461	Pesticide	1	TRUE
DTXSID0042086	59227-89-3	Laurocapram	NA	NA	NA	NA	NA	5.61e-05	NA	0.044961476	0.000215928	0.002954946	0.000109944	31.05547626	0	0.4708	0.541	0.8228	0.2772	0	0	0	0	0	-0.272064386	0	0.742013981	-0.140265118	-1.292197046	-0.467120907	-0.304019446	0	6.97e-06	4.87e-08	0.005010265	Cons., Pest.	1	TRUE
DTXSID0048189	1166-52-5	Dodecyl gallate	NA	NA	NA	0.025408587	NA	2.79e-05	NA	0.032201564	0.000233189	0.000234646	9.01e-05	31.05547626	0	0.8318	0.3578	0.4678	0.6378	0	0	0	-0.1103373	0	-0.467209646	0	0.402278906	-0.097469011	-3.648032619	-0.653337411	-0.304019446	0	5e-06	3.77e-08	0.015850704	Diet., Ind.	1	TRUE
DTXSID7031531	129-73-7	Leucomalachite green	NA	NA	NA	NA	NA	2.73e-05	NA	0.033389493	0.000106069	0.008155509	0.000122986	31.05547626	0	0.1934	0.378	0.1558	0.4368	0	0	0	0	0	-0.473283232	0	0.439150262	-0.535832458	-0.348049982	-0.36232856	-0.304019446	0	5.62e-07	6.71e-09	NA	Unknown	0	NA
DTXSID8023214	51-48-9	Levothyroxine	NA	NA	NA	NA	NA	3.53e-05	NA	0.003311438	6.72e-05	0.006743368	3.95e-05	31.05547626	0	0.088	0.3398	0.3634	0.1562	0	0	0	0	0	-0.401485169	0	-1.912859657	-0.790101147	-0.524874421	-1.423192868	-0.304019446	0	2e-07	5.43e-09	NA	Unknown	0	NA
DTXSID2023224	79794-75-5	Loratadine	NA	NA	NA	NA	NA	2.63e-05	NA	0.024342023	3.21e-05	0.007291253	8.08e-05	31.05547626	0	0.649	0.228	0.483	0.0454	0	0	0	0	0	-0.483708843	0	0.117485245	-1.201413211	-0.452226771	-0.754893214	-0.304019446	0	1.81e-06	6.46e-09	0.003246471	Dietary	1	TRUE
DTXSID9020790	1634-78-2	Malaoxon	NA	NA	NA	NA	NA	4.44e-05	NA	0.033752883	0.000154565	0.017725344	9.32e-05	31.05547626	0	0.3706	0.3262	0.9502	0.104	0	0	0	0	0	-0.337408934	0	0.450167584	-0.326307105	0.373909882	-0.62198996	-0.304019446	0	1.76e-06	6.21e-08	0.001218801	Pesticide	1	TRUE
DTXSID5048184	2919-66-6	Melengestrol acetate	NA	NA	NA	NA	NA	1.78e-05	NA	0.021865714	0.000155756	0.008525854	9.85e-05	31.05547626	0	0.5314	0.4134	0.4136	0.0276	0	0	0	0	0	-0.59276819	0	0.008290393	-0.322035362	-0.306749132	-0.56968713	-0.304019446	0	2.52e-06	7.38e-09	0.002001063	Dietary	1	TRUE
DTXSID7047568	41394-05-2	Metamitron	NA	NA	NA	NA	NA	1.08e-05	NA	0.061154708	5.94e-05	0.021763415	0.000159554	31.05547626	0	0.234	0.344	0.7752	0.1414	0	0	0	0	0	-0.732358038	0	1.055092493	-0.858164305	0.564778065	-0.118991215	-0.304019446	0	1.09e-06	1.17e-08	0.000913017	Pesticide	1	TRUE
DTXSID6020692	100-97-0	Methenamine	NA	NA	0	0.015236639	NA	0.00627	NA	0.072735904	0.000141279	0.013830285	0.000263888	87838.15143	0	0.718	0.6648	0.8422	0.2258	0	0	-5	-0.437852494	0	1.045573787	0	1.231609146	-0.376319703	0.14314489	0.351350459	2.048640729	0	0.000715072	6.22e-08	1.365817757	Diet., Cons., Pest.	1	TRUE
DTXSID6025567	134-20-3	Methyl 2-aminobenzoate	0	2.83e-06	0.126	NA	NA	0.000782	0.147	0.051827574	5.61e-05	0.018368672	0.000243027	277.768624	0	0.8416	0.7898	0.6576	0.457	-4	-0.811632584	0.271874211	0	0	0.464007472	0.328922391	0.886661062	-0.889856887	0.407065377	0.2743663	0.344577636	0	1.79e-06	8.38e-09	0.000262657	Diet., Cons., Pest.	1	TRUE
DTXSID9041653	4707-47-5	"Methyl 2,4-dihydroxy-3,6-dimethylbenzoate"	NA	NA	0	NA	NA	2.99e-05	NA	0.064859534	8.83e-05	0.08209339	0.000165677	138884.312	0	0.46	0.6232	0.3956	0.7232	0	0	-5	0	0	-0.447868086	0	1.114956966	-0.637800939	1.799469799	-0.083786407	2.184263706	0	6.58e-05	1.57e-09	6.322791223	Cons., Ind.	1	TRUE
DTXSID1042154	493-52-7	Methyl red	0	NA	3.28e-05	NA	NA	2.59e-05	0.00422	0.044615675	0.0003639	0.009092905	0.000178383	31.05547626	0	0.1506	0.333	0.3382	0.4596	-4	0	-2.218319204	0	0	-0.48799052	-0.828894508	0.734155716	0.150174255	-0.246865345	-0.014709319	-0.304019446	0	1.41e-07	2.9e-09	NA	Unknown	0	NA
DTXSID5025659	119-36-8	Methyl salicylate	0.014993066	3.33e-05	0.122	0.033677059	NA	0.000112	0.0902	0.078309401	6.08e-05	0.028096819	0.000232445	3928.241552	0	0.9236	0.8844	0.3114	0.8948	0.349913538	0.244603269	0.262140797	0.070096021	0	-0.078915552	0.169658651	1.306756474	-0.84568835	0.802323981	0.232750913	1.128797694	0	0.000217164	3.7e-07	0.183849724	Diet., Cons., Ind.	1	TRUE
DTXSID0023296	61-73-4	Methylene blue	NA	NA	0	0.039803649	NA	NA	NA	0.033291509	2.72e-05	0.00712754	9.1e-05	31.05547626	0	0.504	0.1388	0.1788	0.1134	0	0	-5	0.177141673	0	0	0	0.436159024	-1.292454472	-0.473346386	-0.643569878	-0.304019446	0	6.11e-07	5.89e-09	0.00093107	Dietary	1	TRUE
DTXSID2020894	90-94-8	Michler's ketone	NA	NA	NA	NA	NA	2.19e-05	NA	0.044361701	3.12e-05	0.00717767	0.000114683	31.05547626	0	0.1162	0.4444	0.1758	0.489	0	0	0	0	0	-0.534857271	0	0.728345309	-1.216464678	-0.466828303	-0.427670671	-0.304019446	0	1.2e-06	5.59e-09	NA	Unknown	0	NA
DTXSID9034816	6923-22-4	Monocrotophos	NA	NA	NA	NA	NA	0.000501	NA	0.023083727	6.98e-05	0.107388462	0.000144553	31.05547626	0	0.2968	0.2242	0.7814	0.3532	0	0	0	0	0	0.339616596	0	0.063463791	-0.768571848	2.049263071	-0.211287942	-0.304019446	0	1.8e-07	1.25e-08	0.00034093	Pesticide	1	TRUE
DTXSID0037576	1746-81-2	Monolinuron	NA	NA	NA	NA	NA	2.34e-05	NA	0.059584102	0.000158015	0.067504817	0.000158683	31.05547626	0	0.3026	0.3494	0.868	0.1994	0	0	0	0	0	-0.516348918	0	1.028611124	-0.314022722	1.617507574	-0.124103378	-0.304019446	0	8.88e-07	1.23e-08	0.000673967	Pesticide	1	TRUE
DTXSID3040776	654055-01-3	Morin hydrate	NA	NA	NA	NA	NA	0.000331	NA	0.029290966	0.000385361	0.026715688	8.28e-05	31.05547626	0	0.1594	0.3178	0.3714	0.393	0	0	0	0	0	0.223819519	0	0.305855976	0.182061004	0.755446995	-0.732341571	-0.304019446	0	1.91e-07	3.85e-09	NA	Unknown	0	NA
DTXSID7032630	1214-39-7	N-Benzyladenine	NA	NA	NA	NA	NA	2.61e-05	NA	0.054410703	0.000112202	0.106244138	0.000141294	31.05547626	0	0.1316	0.3634	0.7886	0.1168	0	0	0	0	0	-0.485841479	0	0.936165753	-0.504548865	2.039299883	-0.232605935	-0.304019446	0	6.37e-07	1.2e-08	0.000845009	Pesticide	1	TRUE
DTXSID1025271	103-69-5	N-Ethylaniline	NA	NA	NA	NA	NA	3.19e-06	NA	0.00923497	5.61e-05	0.099872894	0.000297266	31.05547626	0	0.257	0.8156	0.3134	0.7852	0	0	0	0	0	-1.073061626	0	-0.868980977	-0.889939326	1.981787533	0.462688017	-0.304019446	0	1.52e-05	3.84e-08	0.001821377	Cons., Ind.	1	TRUE
DTXSID6020856	872-50-4	N-Methyl-2-pyrrolidone	8.61e-05	0.000297337	6.38	0.036843394	NA	0.0045	0.234	0.008365563	6.26e-05	0.05522039	0.000381734	196412.0776	0	0.761	0.7374	0.6616	0.4578	-0.918346663	1.182600487	1.45597643	0.127646376	0	0.952905736	0.480518229	-0.969615454	-0.829696991	1.430701788	0.696479395	2.286858527	0	0.000134474	8.81e-09	0.205962486	Diet., Cons., Pest.	1	TRUE
DTXSID2025892	90-30-2	N-Phenyl-1-naphthylamine	0	3.93e-06	0.000264	0.005462002	NA	0.00882	0.00882	0.060619182	0.000187194	0.007644197	0.00016714	3928.241552	0	0.8326	0.4972	0.2644	0.8242	-4	-0.670947399	-1.589097509	-1.094880567	0	1.140908897	-0.588504749	1.046140389	-0.219727093	-0.408264443	-0.075566334	1.128797694	0	1.54e-07	1.05e-09	9.61e-05	Diet., Ind.	1	TRUE
DTXSID2021440	88-12-0	N-Vinyl-2-pyrrolidone	NA	NA	NA	0.043780367	NA	0.00127	NA	0.008102676	5.61e-05	0.027640736	0.000333498	87838.15143	0	0.846	0.6632	0.2944	0.7978	0	0	0	0.238129579	0	0.599480776	0	-1.002113268	-0.889835506	0.787103842	0.570199505	2.048640729	0	6.18e-05	9.58e-09	0.064405754	Diet., Cons., Ind.	1	TRUE
DTXSID1026906	112-18-5	"N,N-Dimethyldodecan-1-amine"	NA	NA	NA	0.02317209	NA	0.0158	NA	0.054183576	0.000107664	0.007367647	0.000152855	27776.8624	0	0.745	0.8228	0.3154	0.9004	0	0	0	-0.169347351	0	1.303780583	0	0.931908232	-0.527523329	-0.442533453	-0.159088114	1.707828111	0	3.89e-05	4.25e-09	0.087621858	Diet., Cons., Ind.	1	TRUE
DTXSID1044643	3033-77-0	"N,N,N-Trimethyl(oxiran-2-yl)methanaminium chloride"	NA	NA	NA	0.053876643	NA	NA	NA	0.006148382	2.22e-05	0.00710024	0.000225553	138884.312	0	0.7442	0.5684	0.1958	0.8522	0	0	0	0.371030032	0	0	0	-1.283033832	-1.406093564	-0.476915298	0.204615427	2.184263706	0	0.000306129	1.67e-08	1.361435424	Diet., Cons., Ind.	1	TRUE
DTXSID7047697	63449-68-3	Naphthalen-2-yl 2-aminobenzoate	NA	NA	NA	NA	NA	2.7e-05	NA	0.047209794	7.15e-05	0.007799941	0.000116742	31.05547626	0	0.437	0.3002	0.2804	0.7134	0	0	0	0	0	-0.476370268	0	0.791678269	-0.755587752	-0.389506907	-0.411033372	-0.304019446	0	1.85e-06	9.96e-09	0.001161816	Industrial	1	TRUE
DTXSID7047358	439687-69-1	Nelivaptan	NA	NA	NA	NA	NA	2.37e-05	NA	0.006041112	0.000195074	0.001951531	0.000104175	31.05547626	0	0.2774	0.2634	0.2306	0.1978	0	0	0	0	0	-0.512789966	0	-1.300948065	-0.196782771	-1.678021968	-0.517501518	-0.304019446	0	2.61e-07	4.51e-09	NA	Unknown	0	NA
DTXSID1020932	59-67-6	Nicotinic acid	NA	NA	NA	NA	NA	1.33e-06	NA	0.091533396	7.74e-05	0.052817044	0.000297061	138884.312	0	0.3958	0.5026	0.3476	0.7028	0	0	0	0	0	-1.317469692	0	1.465571371	-0.711517008	1.389318394	0.462042817	2.184263706	0	6.13e-05	2.7e-09	17.5709871	Cons., Ind.	1	TRUE
DTXSID3034165	63612-50-0	Nilutamide	NA	NA	NA	NA	NA	3.74e-05	NA	0.033954017	0.000304201	0.01629091	0.000176302	31.05547626	0	0.12	0.3186	0.615	0.0528	0	0	0	0	0	-0.385340779	0	0.456214706	0.050462246	0.295428945	-0.025678142	-0.304019446	0	3.07e-07	5.96e-09	0.000171791	Pesticide	1	TRUE
DTXSID5020944	59-87-0	Nitrofurazone	0	0	NA	NA	NA	0.000101	NA	0.061591333	0.000151321	0.079303037	0.000197451	31.05547626	0	0.1788	0.419	0.3458	0.1774	-4	-4	0	0	0	-0.107796772	0	1.062333496	-0.338111622	1.767309442	0.080226296	-0.304019446	0	1.28e-07	1.35e-09	NA	Unknown	0	NA
DTXSID8047050	4674-50-4	Nootkatone	NA	NA	NA	NA	NA	1.16e-06	NA	0.057608578	7.84e-05	0.007806684	0.000152892	31.05547626	0	0.4074	0.8996	0.4556	0.622	0	0	0	0	0	-1.355676578	0	0.994293364	-0.70374011	-0.388703306	-0.158856953	-0.304019446	0	9.08e-05	1.29e-07	0.021502215	Cons., Ind.	1	TRUE
DTXSID5042243	110-25-8	Oleyl sarcosine	NA	NA	NA	0.022079756	NA	0.00105	NA	0.030222754	0.000389821	0.082182184	9.96e-05	138884.312	0	0.762	0.234	0.6564	0.6214	0	0	0	-0.200272918	0	0.54633638	0	0.337729575	0.188463936	1.800475157	-0.559770413	2.184263706	0	0.000292488	3.56e-09	7.777485512	Diet., Pest., Ind.	1	TRUE
DTXSID5044528	125-13-3	Oxyphenisatin	NA	NA	NA	NA	NA	2.25e-05	NA	0.034346222	0.000155447	0.025946545	0.000105746	31.05547626	0	0.3728	0.2606	0.2466	0.1568	0	0	0	0	0	-0.527306164	0	0.46790409	-0.323142263	0.728279421	-0.50351544	-0.304019446	0	4.01e-07	5.78e-09	NA	Unknown	0	NA
DTXSID8026303	125-31-5	p-Xylenol blue	NA	NA	NA	NA	NA	2.09e-05	NA	0.020241468	9.12e-05	0.014344159	7.59e-05	31.05547626	0	0.3308	0.2664	0.3476	0.4814	0	0	0	0	0	-0.547914505	0	-0.07027057	-0.620043779	0.177073133	-0.813468264	-0.304019446	0	9.59e-07	7.07e-09	NA	Unknown	0	NA
DTXSID6024046	311-45-5	Paraoxon	NA	NA	NA	NA	NA	1.01e-05	NA	0.042015734	0.000171396	0.019136348	0.000107919	31.05547626	0	0.1542	0.344	0.5942	0.4066	0	0	0	0	0	-0.751079085	0	0.673045435	-0.268788822	0.445142289	-0.48450088	-0.304019446	0	7.92e-07	9.1e-09	0.001103162	Pesticide	1	TRUE
DTXSID2047307	501027-49-2	PD-0333941	NA	NA	NA	NA	NA	2.7e-05	NA	0.02319125	0.000772122	0.012122972	0.000219354	31.05547626	0	0.2178	0.2934	0.3044	0.2096	0	0	0	0	0	-0.476370268	0	0.068193706	0.568784086	0.020609499	0.178562005	-0.304019446	0	1.81e-07	3.77e-09	NA	Unknown	0	NA
DTXSID8021199	1114-71-2	Pebulate	NA	NA	NA	NA	NA	1.6e-06	NA	0.043354566	6.96e-05	0.018631264	0.000157707	31.05547626	0	0.8022	0.6836	0.5616	0.6038	0	0	0	0	0	-1.265834488	0	0.704971884	-0.770358095	0.420266169	-0.129872535	-0.304019446	0	8.45e-05	4.75e-08	0.049559655	All Four	1	TRUE
DTXSID2022179	2176-62-7	Pentachloropyridine	NA	NA	NA	NA	NA	0.0108	NA	0.049214376	5.02e-05	0.007107121	0.000134803	138884.312	0	0.7034	0.1398	0.4602	0.7206	0	0	0	0	0	1.197488903	0	0.834003188	-0.952108071	-0.47601439	-0.276568708	2.184263706	0	3.68e-05	2.04e-09	1.861742783	Diet., Ind.	1	TRUE
DTXSID0048505	NOCAS_48505	PharmaGSID_48505	NA	NA	NA	NA	NA	2.77e-05	NA	0.027723084	0.000123716	0.022913495	9.38e-05	31.05547626	0	0.205	0.2848	0.282	0.2976	0	0	0	0	0	-0.469219539	0	0.24986259	-0.450192922	0.612668986	-0.61589591	-0.304019446	0	2.71e-07	5.67e-09	NA	Unknown	0	NA
DTXSID9048510	460081-99-6	PharmaGSID_48510	NA	NA	NA	NA	NA	2.75e-05	NA	0.02303479	0.000676786	0.008366872	0.000210639	31.05547626	0	0.146	0.2234	0.4156	0.099	0	0	0	0	0	-0.471243997	0	0.061303795	0.495448607	-0.324254594	0.140665305	-0.304019446	0	1.59e-07	4.62e-09	NA	Unknown	0	NA
DTXSID0021123	57-30-7	Phenobarbital sodium	NA	NA	NA	NA	NA	0.00014	NA	0.046009593	0.000122535	0.067220176	0.000123242	31.05547626	0	0.0642	0.2514	0.3798	0.127	0	0	0	0	0	-0.016575054	0	0.765468239	-0.455528474	1.613577848	-0.360383694	-0.304019446	0	1.86e-07	4.75e-09	NA	Unknown	0	NA
DTXSID8022408	143-74-8	Phenol red	0	NA	5.82e-06	NA	NA	2.06e-05	0.00013	0.027539138	0.000180365	0.021710537	8.61e-05	31.05547626	0	0.1886	0.3018	0.3596	0.457	-4	0	-2.740013891	0	0	-0.551953717	-1.963708479	0.243086785	-0.240406831	0.562515724	-0.695185019	-0.304019446	0	2.46e-07	5.43e-09	NA	Unknown	0	NA
DTXSID2044420	34487-61-1	Phenol Red sodium salt	0	NA	0	NA	NA	0.000188	0.000606	0.024370217	0.000193948	0.018432171	9.22e-05	31.05547626	0	0.1904	0.2986	0.363	0.457	-4	0	-5	0	0	0.065784261	-1.461742177	0.118663435	-0.200003304	0.410274752	-0.631275171	-0.304019446	0	1.07e-07	3.04e-09	NA	Unknown	0	NA
DTXSID5022439	81-90-3	Phenolphthalin	NA	NA	NA	NA	NA	1.96e-05	NA	0.034014759	0.000116927	0.007655677	0.000101924	31.05547626	0	0.4982	0.2614	0.2408	0.5068	0	0	0	0	0	-0.565855787	0	0.458033896	-0.481597382	-0.406868824	-0.537925905	-0.304019446	0	1.23e-06	1.02e-08	0.003015455	Industrial	1	TRUE
DTXSID5021126	92-84-2	Phenothiazine	NA	NA	NA	0.003016929	NA	0.0662	NA	0.066303423	5.45e-05	0.007216851	0.000162725	3928.241552	0	0.7032	0.5314	0.3478	0.6412	0	0	0	-1.475035344	0	1.704031419	0	1.137366662	-0.905927009	-0.461765487	-0.100592035	1.128797694	0	9.58e-07	1.57e-09	0.001254942	Diet., Cons., Ind.	1	TRUE
DTXSID4047882	17696-62-7	Phenylparaben	NA	NA	NA	NA	NA	1.27e-05	NA	0.060493245	9.9e-05	0.006449162	0.000148949	31.05547626	0	0.5746	0.3488	0.4628	0.555	0	0	0	0	0	-0.687083851	0	1.044023686	-0.573942644	-0.566361017	-0.183281526	-0.304019446	0	2.37e-06	1.38e-08	0.002336426	Diet., Ind.	1	TRUE
DTXSID3044203	112529-15-4	Pioglitazone hydrochloride	NA	NA	NA	NA	NA	3.55e-05	NA	0.023015245	0.000218656	0.009209992	6.87e-05	31.05547626	0	0.5688	0.1846	0.3606	0.0542	0	0	0	0	0	-0.399906781	0	0.060439812	-0.133276512	-0.23496638	-0.906632941	-0.304019446	0	1.16e-06	5.54e-09	0.002311071	Dietary	1	TRUE
DTXSID3048520	625114-41-2	Piragliatin	NA	NA	NA	NA	NA	2.9e-05	NA	0.018472611	0.00014454	0.004629395	0.000113329	31.05547626	0	0.1934	0.2226	0.5152	0.1088	0	0	0	0	0	-0.456406495	0	-0.163343226	-0.36362148	-0.874677988	-0.438777665	-0.304019446	0	1.83e-07	6.42e-09	0.00016887	Pesticide	1	TRUE
DTXSID6047525	81131-70-6	Pravastatin sodium	NA	NA	NA	NA	NA	0.0378	NA	0.016142536	6.11e-05	0.002367544	6.11e-05	31.05547626	0	0.2872	0.3162	0.2878	0.2092	0	0	0	0	0	1.547478253	0	-0.300575684	-0.842335909	-1.498310312	-1.016608824	-0.304019446	0	2.19e-07	3.3e-09	NA	Unknown	0	NA
DTXSID9033923	32809-16-8	Procymidone	NA	NA	NA	NA	NA	4.24e-05	NA	0.028329878	4.41e-05	0.007189927	0.000102863	31.05547626	0	0.667	0.334	0.8582	0.0766	0	0	0	0	0	-0.350285589	0	0.271899752	-1.02389649	-0.46524155	-0.529353472	-0.304019446	0	4.55e-06	8.31e-08	0.001895103	Diet., Pest.	1	TRUE
DTXSID4024274	1918-16-7	Propachlor	NA	NA	NA	NA	NA	1.45e-06	NA	0.059855666	8.94e-05	0.015073643	0.000159212	31.05547626	0	0.2336	0.3898	0.6116	0.6072	0	0	0	0	0	-1.29333608	0	1.0332394	-0.631250217	0.223205661	-0.120993281	-0.304019446	0	5.49e-06	1.36e-08	0.004981033	Pest., Ind.	1	TRUE
DTXSID4024276	2312-35-8	Propargite	NA	NA	NA	NA	NA	2.52e-05	NA	0.013108067	0.001224311	0.003965686	0.000331285	31.05547626	0	0.4256	0.3338	0.3998	0.5824	0	0	0	0	0	-0.49564508	0	-0.512513671	0.82530976	-1.018592917	0.563974317	-0.304019446	0	9.31e-08	2.05e-09	4.64e-05	Industrial	1	TRUE
DTXSID5021201	121-79-9	Propyl gallate	NA	NA	0	0.01475087	NA	7.36e-05	NA	0.05997344	0.00011659	0.011935444	0.000150415	62.11095252	0	0.7662	0.603	0.393	0.6908	0	0	-5	-0.458603614	0	-0.196211783	0	1.03524011	-0.483204421	0.006111149	-0.174125891	-0.098829804	0	4.61e-06	1.61e-08	0.002006654	Diet., Cons., Ind.	1	TRUE
DTXSID8034871	129630-19-9	Pyraflufen-ethyl	NA	NA	NA	NA	NA	5.79e-05	NA	0.020312128	0.000641972	0.009253077	0.000329359	31.05547626	0	0.4572	0.2382	0.9148	0.1146	0	0	0	0	0	-0.263241318	0	-0.066723749	0.466061712	-0.230625916	0.558523866	-0.304019446	0	1.7e-07	6.87e-09	8.08e-05	Pesticide	1	TRUE
DTXSID1034181	82640-04-8	Raloxifene hydrochloride	NA	NA	NA	NA	NA	NA	NA	0.019395524	0.000276835	0.002362092	4.96e-05	31.05547626	0	0.1522	0.3494	0.1574	0.1168	0	0	0	0	0	0	0	-0.113721864	-0.001994826	-1.500454261	-1.210399946	-0.304019446	0	1.77e-07	3.8e-09	NA	Unknown	0	NA
DTXSID4031980	501-36-0	Resveratrol	NA	NA	NA	NA	NA	1.87e-05	NA	0.055652732	6.61e-05	0.031643738	0.00014119	31.05547626	0	0.3398	0.3978	0.329	0.5156	0	0	0	0	0	-0.578988051	0	0.959137979	-0.799095193	0.912885863	-0.233294534	-0.304019446	0	1.48e-06	9.18e-09	0.00161943	Industrial	1	TRUE
DTXSID1021243	989-38-8	Rhodamine 6G	NA	NA	NA	NA	NA	NA	NA	0.014946679	0.000153959	0.003271325	6.73e-05	31.05547626	0	0.2382	0.324	0.3388	0.4654	0	0	0	0	0	0	0	-0.378914947	-0.328493492	-1.197602586	-0.925400978	-0.304019446	0	2.73e-07	5.27e-09	NA	Unknown	0	NA
DTXSID8037594	26259-45-0	Secbumeton	NA	NA	NA	NA	NA	1.59e-05	NA	0.057213572	0.000240819	0.006000665	0.000171301	31.05547626	0	0.256	0.4888	0.8628	0.1944	0	0	0	0	0	-0.624303741	0	0.987290505	-0.079552879	-0.633395321	-0.052579707	-0.304019446	0	3.24e-06	4.64e-08	0.000967888	Pesticide	1	TRUE
DTXSID1026035	2492-26-4	Sodium 2-mercaptobenzothiolate	NA	NA	NA	0.013554125	NA	0.000469	NA	0.068604672	2.33e-05	0.007116969	0.000171335	27776.8624	0	0.9292	0.384	0.9076	0.1398	0	0	0	-0.51279268	0	0.321176984	0	1.172093362	-1.378210562	-0.474726637	-0.052394835	1.707828111	0	0.003174936	1.5e-06	1.640755325	Diet., Pest.	1	TRUE
DTXSID3027320	824-78-2	Sodium 4-nitrophenolate	NA	NA	NA	NA	NA	4.73e-07	NA	0.076222724	0.000125538	0.069445601	0.00021003	31.05547626	0	0.2452	0.4942	0.4028	0.8024	0	0	0	0	0	-1.60629734	0	1.279267504	-0.442057683	1.643868181	0.137956451	-0.304019446	0	9.34e-06	2.3e-08	0.007170262	Industrial	1	TRUE
DTXSID7026029	4418-26-2	Sodium dehydroacetate	2.18e-07	4e-09	0	NA	NA	NA	NA	0.066103085	3.24e-05	0.007204348	0.000170925	31.05547626	0	0.332	0.4148	0.5272	0.4926	-2.387897043	-3.622972723	-5	0	0	0	0	1.13428667	-1.195268401	-0.463378079	-0.054634198	-0.304019446	0	4.31e-07	5.43e-09	0.0001638	Pesticide	1	TRUE
DTXSID7021992	82385-42-0	Sodium saccharin hydrate	NA	NA	NA	NA	NA	NA	NA	0.054756605	0.000409365	0.042227332	0.000138949	31.05547626	0	0.4758	0.4156	0.5178	0.589	0	0	0	0	0	0	0	0.942615734	0.215686227	1.181216034	-0.248249527	-0.304019446	0	9.48e-07	7.82e-09	0.000815927	Pest., Ind.	1	TRUE
DTXSID6021290	57-68-1	Sulfamethazine	NA	NA	NA	NA	NA	0.000522	NA	0.0393314	0.000134085	0.025147852	0.000122669	31.05547626	0	0.0314	0.2458	0.2852	0.0522	0	0	0	0	0	0.351088107	0	0.605848752	-0.405401998	0.699202092	-0.364738647	-0.304019446	0	1.11e-07	3.75e-09	NA	Unknown	0	NA
DTXSID8042424	59-40-5	Sulfaquinoxaline	NA	NA	NA	NA	NA	4.26e-05	NA	0.036491954	0.000137959	0.013058971	0.000101182	31.05547626	0	0.0744	0.2392	0.2428	0.2192	0	0	0	0	0	-0.348970886	0	0.529583015	-0.38955401	0.089776457	-0.544752603	-0.304019446	0	1.57e-07	3.97e-09	NA	Unknown	0	NA
DTXSID1032646	4151-50-2	Sulfluramid	0	1.48e-06	0.000224	NA	NA	8.43e-07	0.000572	0.162590808	0.474033909	0.094176506	0.092448277	31.05547626	0	0.1374	0.6838	0.0012	0.9998	-4	-1.089365118	-1.638669326	0	0	-1.444855072	-1.48057098	2.050335304	4.141235794	1.927170961	5.828254976	-0.304019446	0	1.21e-09	3.48e-18	4.4e-07	Cons., Ind.	1	TRUE
DTXSID7024328	3689-24-5	Sulfotepp	NA	NA	NA	NA	NA	3.3e-05	NA	0.007333192	0.000205111	0.023553225	9.94e-05	31.05547626	0	0	0	1	0	0	0	0	0	0	-0.420308102	0	-1.103673748	-0.168863226	0.63827812	-0.561636272	-0.304019446	0	7.45e-08	2.46e-08	2.42e-07	Pesticide	1	TRUE
DTXSID2042436	4065-45-6	Sulisobenzone	0.004348565	NA	9.7e-05	NA	NA	0.000174	3.49	0.034474882	0.000136619	0.215817061	0.000104587	138884.312	0	0.2416	0.3558	0.3566	0.7548	0.045683032	0	-1.891180717	0	0	0.044164442	1.361724902	0.471709642	-0.394983804	2.698382144	-0.513812673	2.184263706	0	9.31e-07	5.08e-10	0.626450785	Industrial	1	TRUE
DTXSID2047357	288104-79-0	Surinabant	NA	NA	NA	NA	NA	6.38e-05	NA	0.03235406	0.412705727	0.150053297	0.182138321	31.05547626	0	0.2046	0.225	0.4902	0.0886	0	0	0	0	0	-0.23613204	0	0.407087516	4.064140732	2.360382835	6.462161563	-0.304019446	0	8.37e-08	6.39e-18	NA	Unknown	0	NA
DTXSID5047037	335104-84-2	Tembotrione	NA	NA	NA	NA	NA	3.49e-05	NA	0.016757361	0.000270349	0.046605269	0.000165895	31.05547626	0	0.6786	0.3842	0.7122	0.151	0	0	0	0	0	-0.404668952	0	-0.262530182	-0.015188702	1.272956613	-0.082554841	-0.304019446	0	1.33e-06	2.08e-08	0.001136742	Diet., Pest.	1	TRUE
DTXSID2022254	13071-79-9	Terbufos	NA	NA	NA	NA	NA	9.24e-05	NA	0.040888615	0.000484053	0.02476094	0.000160114	31.05547626	0	0	0	1	0	0	0	0	0	0	-0.132659249	0	0.645368676	0.308943285	0.684782382	-0.115712113	-0.304019446	0	1.88e-07	7.3e-08	5.27e-07	Pesticide	1	TRUE
DTXSID9036515	57-85-2	Testosterone propionate	NA	NA	NA	NA	NA	6.18e-05	NA	0.029938974	0.000237081	0.017654568	0.000109105	31.05547626	0	0.1472	0.4018	0.3318	0.0208	0	0	0	0	0	-0.245030052	0	0.328127598	-0.088258822	0.370189011	-0.474280037	-0.304019446	0	3.06e-07	5.85e-09	NA	Unknown	0	NA
DTXSID5044520	1176-74-5	Tetrabromophenolphthalein ethyl ester	NA	NA	NA	NA	NA	0.000309	NA	0.005261185	5.2e-05	0.007014307	3.83e-05	31.05547626	0	0.2886	0.3382	0.4716	0.4896	0	0	0	0	0	0.204604989	0	-1.441641428	-0.932695327	-0.488239545	-1.451850975	-0.304019446	0	8.85e-07	6.62e-09	NA	Unknown	0	NA
DTXSID30865801	36062-04-1	Tetrahydrocurcumin	NA	NA	NA	NA	NA	NA	NA	NA	NA	NA	NA	31.05547626	0	0.2752	0.3598	0.3624	0.4082	0	0	0	0	0	0	0	0	0	0	0	-0.304019446	0	2.01e-07	6.1e-09	NA	Unknown	0	NA
DTXSID9026132	83-67-0	Theobromine	NA	NA	NA	NA	NA	8.75e-08	NA	0.067399676	7.73e-05	0.012695223	0.000189615	31.05547626	0	0.281	0.484	0.5124	0.2152	0	0	0	0	0	-2.07772877	0	1.154057365	-0.711652809	0.063504422	0.042372931	-0.304019446	0	4.19e-06	8.75e-09	0.017259985	Pesticide	1	TRUE
DTXSID5021332	137-26-8	Thiram	0	NA	0.0118	0.001259357	NA	0.00151	0.000115	0.025073251	0.000114943	0.062652988	0.00016321	3928.241552	0	0.8136	0.318	0.8276	0.2418	-4	0	-0.442629274	-2.034555504	0	0.647838383	-2.003687959	0.14760971	-0.491122813	1.548141212	-0.097813225	1.128797694	0	1.77e-06	4.3e-09	0.000637148	Diet., Pest.	1	TRUE
DTXSID3021358	1156-19-0	Tolazamide	NA	NA	NA	NA	NA	3e-05	NA	0.033717086	0.000166952	0.085516023	0.000104243	31.05547626	0	0.0888	0.2536	0.348	0.0378	0	0	0	0	0	-0.446935284	0	0.449087544	-0.283407326	1.837456773	-0.516897496	-0.304019446	0	2.05e-07	3.82e-09	NA	Unknown	0	NA
DTXSID2047355	189003-92-7	Trelanserin	NA	NA	NA	NA	NA	2.22e-05	NA	0.014567637	0.000200813	0.007889529	0.000135058	31.05547626	0	0.1484	0.3088	0.1486	0.145	0	0	0	0	0	-0.531056206	0	-0.405059089	-0.180646642	-0.378886102	-0.274802288	-0.304019446	0	2.16e-07	5.48e-09	NA	Unknown	0	NA
DTXSID9037612	24017-47-8	Triazophos	NA	NA	NA	NA	NA	2.65e-05	NA	0.019760937	0.000228913	0.004581884	0.000119492	31.05547626	0	0.2608	0.1728	0.9428	0.0864	0	0	0	0	0	-0.481592364	0	-0.094724705	-0.107768224	-0.884271818	-0.389274666	-0.304019446	0	2.36e-07	4.53e-08	0.000232234	Pesticide	1	TRUE
DTXSID8026224	112-49-2	Triethylene glycol dimethyl ether	NA	NA	NA	NA	NA	4.52e-07	NA	0.035055152	5.13e-05	0.007632772	0.000191773	31.05547626	0	0.312	0.7012	0.2698	0.8722	0	0	0	0	0	-1.618984608	0	0.488698489	-0.939560283	-0.409655455	0.052947472	-0.304019446	0	7.65e-05	4.55e-08	0.029798446	Cons., Ind.	1	TRUE
DTXSID4026262	2451-62-9	Triglycidyl isocyanurate	NA	NA	NA	NA	NA	2.04e-05	NA	0.035470384	0.000101879	0.007910113	0.000108609	3928.241552	0	0.3024	0.3726	0.4258	0.6774	0	0	0	0	0	-0.554679338	0	0.500683672	-0.558259713	-0.376462912	-0.478537237	1.128797694	0	7.57e-06	6.57e-09	0.211880599	Industrial	1	TRUE
DTXSID5021413	126-72-7	"Tris(2,3-dibromopropyl) phosphate"	NA	NA	NA	NA	NA	0.000141	NA	0.004388641	8.27e-05	0.00697304	4.42e-05	31.05547626	0	0.2472	0.4824	0.5062	0.6026	0	0	0	0	0	-0.014586619	0	-1.626207385	-0.674056079	-0.49372722	-1.319154699	-0.304019446	0	2.17e-06	8.41e-09	0.00357501	Pest., Ind.	1	TRUE
DTXSID1020306	67-66-3	Chloroform	NA	NA	NA	NA	NA	0.0502	NA	0.009131027	6.88e-05	0.007134971	0.000329416	2777686.24	0	0.3232	0.706	0.285	0.8936	0	0	0	0	0	1.6267383	0	-0.880501776	-0.776854981	-0.472377266	0.558687639	3.071078586	0	7.37e-07	4.51e-11	0.151806305	Cons., Ind.	1	TRUE
DTXSID7020762	67-63-0	Isopropanol	0.036888542	0.000971256	52.2	0.058562943	NA	0.123	1.53	0.011494151	4.19e-05	0.007740684	0.000713651	1075793.255	0	0.9336	0.35	0.4566	0.8102	0.571205816	1.689760436	2.090144295	0.424446682	0	1.877104674	1.092819402	-0.646242973	-1.052015414	-0.396599278	1.281357704	2.79028009	0	2.69e-05	1.58e-09	0.436678286	Diet., Ind.	1	TRUE
DTXSID3021645	124-07-2	Octanoic acid	NA	NA	0	0.031192954	NA	0.0081	NA	0.085942074	7.78e-05	0.032368073	0.000240885	27776.8624	0	0.6962	0.9074	0.4546	0.8066	0	0	-5	0.021021901	0	1.117118023	0	1.401418563	-0.708612867	0.933933837	0.266090813	1.707828111	0	5.15e-05	6.23e-09	0.105940012	Diet., Cons., Ind.	1	TRUE
DTXSID8020250	56-23-5	Carbon tetrachloride	0	1e-09	0.000767	NA	NA	0.017	0.000117	0.008465428	0.000790602	0.007498145	0.000613049	196412.0776	0	0.55	0.725	0.2312	0.908	-4	-4.216922862	-1.26731279	0	0	1.324231707	-1.998065566	-0.957537216	0.581945217	-0.426205172	1.139315549	2.286858527	0	9.56e-09	4.99e-13	8.59e-05	Diet., Cons., Ind.	1	TRUE
DTXSID2021731	67-56-1	Methanol	0.002671324	0.000127267	9.03	0.05118979	NA	0.13	0.261	0.012744935	3.78e-05	0.00772093	0.001558774	17567630.29	0	0.8728	0.522	0.7196	0.5372	-0.074085804	0.819031543	1.560785617	0.338266647	0	1.892568049	0.516127105	-0.541107886	-1.109255926	-0.39897558	2.011684295	3.617080847	0	0.000464815	3.74e-09	47.02156249	All Four	1	TRUE
DTXSID0021383	79-01-6	Trichloroethylene	0	0	0.754	NA	NA	0.00924	NA	0.008653578	3.11e-05	0.00711339	0.000275365	196412.0776	0	0.47	0.7488	0.3028	0.848	-4	-4	0.811666108	0	0	1.153905378	0	-0.9351635	-1.218469778	-0.475194454	0.391147298	2.286858527	0	3.4e-07	7.82e-12	0.003401469	Cons., Ind.	1	TRUE
DTXSID5021251	81-07-2	Saccharin	0.002901771	1.13e-06	0	NA	NA	0.000507	NA	0.068411748	9.49e-05	0.063670541	0.00018015	138884.312	0	0.4826	0.4796	0.4792	0.704	-0.05374702	-1.204969911	-5	0	0	0.342942516	0	1.16922713	-0.597639394	1.563124062	-0.00549549	2.184263706	0	1.92e-05	7.55e-10	1.239379629	Industrial	1	TRUE
DTXSID0021333	97-74-5	Tetramethylthiuram monosulfide	NA	NA	NA	0.001253831	NA	9.2e-06	NA	0.059569001	0.000131471	0.072797073	0.000162994	277.768624	0	0.839	0.3738	0.5892	0.6244	0	0	0	-2.037371945	0	-0.777153599	0	1.028353131	-0.416359229	1.687700903	-0.099048604	0.344577636	0	1.64e-06	2.11e-09	0.001480346	Diet., Pest., Ind.	1	TRUE
DTXSID9044821	5232-99-5	"Ethyl 2-cyano-3,3-diphenylacrylate"	NA	NA	0	0.008958706	NA	0.000154	NA	0.042379469	8.21e-05	0.008438126	0.000110287	31.05547626	0	0.8094	0.42	0.4826	0.4688	0	0	-5	-0.777980032	0	0.010052128	0	0.681818794	-0.678700824	-0.316368096	-0.464207582	-0.304019446	0	2.14e-06	9.56e-09	0.000494653	Dietary	1	TRUE
DTXSID2025050	111-40-0	Diethylenetriamine	0	4.12e-06	0.000566	0.007826724	NA	0.0971	0.0515	0.042238309	7.95e-05	0.192062058	0.000365677	196412.0776	0	0.7612	0.3332	0.6714	0.505	-4	-0.650718934	-1.359000158	-0.864492933	0	1.811048662	-0.01309812	0.678422962	-0.695987132	2.58993259	0.656308365	2.286858527	0	5.06e-06	3.13e-10	0.072531235	Diet., Pest., Ind.	1	TRUE
DTXSID2021284	100-42-5	Styrene	0	0	0.192	0.032106614	NA	0.121	0.00166	0.010883301	1.94e-05	0.007131122	0.000362982	17567630.29	0	0.9076	0.8832	0.2328	0.9024	-4	-4	0.398958379	0.039511528	0	1.87252467	-1.13314287	-0.701824205	-1.481897653	-0.472879056	0.649392848	3.617080847	0	4.02e-06	4.17e-11	0.370548071	Diet., Cons., Ind.	1	TRUE
DTXSID3021516	78-93-3	Methyl ethyl ketone	0	4.59e-06	5.5	0.050051068	NA	0.0146	0.176	0.010830274	3.17e-05	0.007195148	0.000568374	196412.0776	0	0.8916	0.8128	0.2964	0.8962	-4	-0.604435424	1.411196681	0.323858958	0	1.281713277	0.387635486	-0.706795427	-1.208483557	-0.464566403	1.068582747	2.286858527	0	9.64e-07	1.81e-09	0.00339287	Diet., Cons., Ind.	1	TRUE
DTXSID0025604	637-92-3	2-Methyl-2-ethoxypropane	NA	NA	NA	NA	NA	0.0234	NA	0.00975581	2.42e-05	0.007113238	0.000369232	2777686.24	0	0.6422	0.8634	0.1558	0.953	0	0	0	0	0	1.413498023	0	-0.813138292	-1.359126772	-0.475214395	0.665351918	3.071078586	0	2.34e-05	1.19e-10	0.082412654	Diet., Cons., Ind.	1	TRUE
DTXSID8021438	75-35-4	"1,1-Dichloroethylene"	NA	NA	NA	0.053723111	NA	0.00817	NA	0.010724479	2.46e-05	0.007107315	0.000403429	138884.312	0	0.7796	0.8036	0.1816	0.9352	0	0	0	0.369202344	0	1.119521994	0	-0.716786713	-1.349615942	-0.475989064	0.748152297	2.184263706	0	4.76e-05	3.43e-09	0.024404381	Diet., Cons., Ind.	1	TRUE
DTXSID0020448	78-87-5	"1,2-Dichloropropane"	NA	NA	NA	NA	NA	0.00983	NA	0.009605033	3.85e-05	0.007130495	0.000326909	138884.312	0	0.57	0.7414	0.6266	0.5292	0	0	0	0	0	1.171197802	0	-0.828991512	-1.099400665	-0.472960864	0.551544032	2.184263706	0	5.48e-05	5.81e-09	0.459710334	All Four	1	TRUE
DTXSID6021377	76-13-1	"1,1,2-Trichloro-1,2,2-trifluoroethane"	NA	NA	NA	NA	NA	0.0161	NA	0.008100681	0.001699956	0.00796695	0.001023161	138884.312	0	0.1088	0.6104	0.2506	0.8262	0	0	0	0	0	1.30903542	0	-1.002363959	1.007955232	-0.369804342	1.618128678	2.184263706	0	1.48e-08	1.63e-11	5.88e-05	Cons., Ind.	1	TRUE
DTXSID6021402	95-63-6	"1,2,4-Trimethylbenzene"	0	8.23e-05	10.3	0.058465018	NA	0.0096	0.139	0.009751865	2.63e-05	0.007104619	0.000303817	439190.7571	0	0.7228	0.8556	0.3726	0.8472	-4	0.632265691	1.600488052	0.423374871	0	1.16458339	0.310674793	-0.813549973	-1.312787587	-0.476341915	0.483064627	2.525076325	0	8.25e-06	1.37e-10	0.175559304	Diet., Cons., Ind.	1	TRUE
DTXSID2020139	50-32-8	Benzo(a)pyrene	NA	NA	0	NA	NA	7.67e-05	NA	0.051257207	3.92e-05	0.008280488	0.000124535	27776.8624	0	0.1636	0.6828	0.101	0.9754	0	0	-5	0	0	-0.18468574	0	0.875397899	-1.089721265	-0.333906295	-0.350631226	1.707828111	0	1.16e-06	3.93e-09	0.013180502	Cons., Ind.	1	TRUE
DTXSID0021917	110-54-3	n-Hexane	0	4.52e-06	3.73	0.059953237	NA	0.0442	0.0963	0.013425806	4.04e-05	0.007103822	0.000468011	2777686.24	0	0.869	0.5424	0.335	0.8636	-4	-0.611019772	1.294030797	0.439473363	0	1.591176723	0.190997666	-0.488136388	-1.072320961	-0.476446215	0.886963233	3.071078586	0	5.52e-06	1.72e-10	1.111162965	Diet., Cons., Ind.	1	TRUE
DTXSID6020646	110-00-9	Furan	NA	NA	NA	NA	NA	6.86e-05	NA	0.012412884	2.21e-05	0.007373008	0.000616287	138884.312	0	0.7464	0.6196	0.203	0.9536	0	0	0	0	0	-0.215866437	0	-0.567977018	-1.408247593	-0.441857002	1.144239679	2.184263706	0	3.03e-05	1.1e-08	0.40554774	Diet., Cons., Ind.	1	TRUE
DTXSID4020533	123-91-1	"1,4-Dioxane"	5.71e-06	0	0.0844	0.085833101	NA	9.35e-05	0.00606	0.009130839	3.35e-05	0.007190248	0.00044621	3928.241552	0	0.8686	0.7388	0.3254	0.87	-1.585259283	-4	0.150974776	0.669291772	0	-0.12935301	-0.710890534	-0.880522778	-1.176511774	-0.465200031	0.842371083	1.128797694	0	1.61e-05	2.58e-08	0.004742103	Diet., Cons., Ind.	1	TRUE
DTXSID1021328	109-99-9	Tetrahydrofuran	0	0	0.00298	0.088107328	NA	0.00549	0.00797	0.010944371	2.56e-05	0.007165014	0.000569918	196412.0776	0	0.9182	0.3798	0.149	0.9528	-4	-4	-0.857834928	0.686040127	0	1.008459487	-0.621549928	-0.696128838	-1.326783344	-0.468469585	1.071118825	2.286858527	0	3.29e-06	1.11e-09	0.005405494	Diet., Ind.	1	TRUE
DTXSID3020596	100-41-4	Ethylbenzene	0	1.64e-05	2.42	0.058650659	NA	0.241	0.0329	0.011141009	2.22e-05	0.007109262	0.000355766	17567630.29	0	0.8844	0.938	0.31	0.8544	-4	-0.058853687	1.163498923	0.425405233	0	2.065015113	-0.159222357	-0.678004201	-1.407026187	-0.475734335	0.630620454	3.617080847	0	1.35e-05	1.08e-11	0.72210641	Diet., Cons., Ind.	1	TRUE
DTXSID8024521	994-05-8	tert-Amyl methyl ether	NA	NA	NA	NA	NA	0.125	NA	0.009973408	2.38e-05	0.00711935	0.000369815	760700.7056	0	0.6808	0.8566	0.147	0.9626	0	0	0	0	0	1.881610803	0	-0.790686187	-1.367414681	-0.474415665	0.666826334	2.687685269	0	8.38e-06	4.78e-10	0.032115087	Diet., Cons., Ind.	1	TRUE
DTXSID3020833	1634-04-4	Methyl tert-butyl ether	NA	NA	0	NA	NA	0.176	NA	0.010365261	2.42e-05	0.007115235	0.000444948	2777686.24	0	0.8048	0.7912	0.1438	0.9658	0	0	-5	0	0	1.977204263	0	-0.751462326	-1.357461233	-0.474953337	0.839722551	3.071078586	0	9.42e-06	3.6e-10	0.038536445	Diet., Cons., Ind.	1	TRUE
DTXSID2021319	127-18-4	Tetrachloroethylene	0	6.75e-06	1.63	0.046157117	NA	0.0719	0.0303	0.007641331	5.88e-05	0.007123373	0.000226129	439190.7571	0	0.7092	0.6934	0.6178	0.4992	-4	-0.439200471	1.044267032	0.271987325	0	1.727106535	-0.186067758	-1.061779791	-0.864300142	-0.47389026	0.206997753	2.525076325	0	3.48e-05	4.41e-10	0.28831125	Diet., Cons., Pest.	1	TRUE
DTXSID4020298	108-90-7	Chlorobenzene	0	NA	NA	0.009329141	NA	0.000919	NA	0.009821595	3.49e-05	0.009615346	0.000336209	87838.15143	0	0.7054	0.816	0.3036	0.9286	-4	0	0	-0.752030891	0	0.509107196	0	-0.806298148	-1.154448262	-0.194910094	0.57776761	2.048640729	0	6.76e-07	3.75e-10	0.001297482	Diet., Cons., Ind.	1	TRUE
DTXSID5026706	104-66-5	"1,2-Diphenoxyethane"	NA	NA	0	NA	NA	0.00104	NA	0.061220547	0.000208695	0.063464261	0.000166324	277.768624	0	0.7986	0.6868	0.312	0.812	0	0	-5	0	0	0.543662924	0	1.05618767	-0.159223457	1.560106167	-0.080142547	0.344577636	0	4.87e-06	1.98e-08	0.002276418	Diet., Cons., Ind.	1	TRUE
DTXSID9025293	149-57-5	2-Ethylhexanoic acid	0	0	0.0377	0.031784958	NA	0.00171	0.0273	0.040296702	6.69e-05	0.040218411	0.000240577	87838.15143	0	0.7178	0.9136	0.211	0.8182	-4	-4	-0.092175239	0.033062922	0	0.682587955	-0.220066307	0.630526989	-0.792028506	1.135885275	0.264893714	2.048640729	0	7.45e-07	3.4e-11	0.003828277	Diet., Cons., Ind.	1	TRUE
DTXSID9025796	111-84-2	Nonane	0	0	0.71	NA	NA	7.31e-05	0.0233	0.011619441	0.000430988	0.007150025	0.000327156	878.3815143	0	0.5216	0.8844	0.3464	0.8446	-4	-4	0.793525092	0	0	-0.19811618	-0.27172995	-0.635208594	0.24432949	-0.470417156	0.552251553	0.685390254	0	1e-07	3.49e-10	2.82e-05	Diet., Cons., Ind.	1	TRUE
DTXSID1020142	91-76-9	"6-Phenyl-1,3,5-triazine-2,4-diamine"	NA	NA	NA	0.009761719	NA	0.00105	NA	0.067939989	0.000137514	0.051891094	0.000184623	878.3815143	0	0.6474	0.3836	0.354	0.6992	0	0	0	-0.723002202	0	0.54633638	0	1.162184149	-0.391352538	1.372869723	0.017428738	0.685390254	0	1.37e-06	6.08e-09	0.001285642	Diet., Ind.	1	TRUE
DTXSID6024913	124-18-5	Decane	NA	NA	0	NA	NA	0.00191	NA	0.010439964	7.77e-05	0.007130951	0.000256156	27776.8624	0	0.5804	0.9054	0.4988	0.622	0	0	-5	0	0	0.713489473	0	-0.744153211	-0.70918004	-0.472901394	0.323551195	1.707828111	0	2.87e-05	9.65e-09	0.073167279	Diet., Cons., Ind.	1	TRUE
DTXSID3026728	106-25-2	"(2Z)-3,7-Dimethylocta-2,6-dien-1-ol"	0	2.11e-06	0.0993	NA	NA	0.00123	0.0138	0.051110782	0.000107453	0.084986807	0.000226124	3928.241552	0	0.8566	0.9118	0.7422	0.4534	-4	-0.937419064	0.200026179	0	0	0.590540047	-0.442531305	0.872486192	-0.528617526	1.831683592	0.206978866	1.128797694	0	1.68e-05	7.4e-09	0.002823586	Diet., Cons., Pest.	1	TRUE
DTXSID5020029	107-13-1	Acrylonitrile	0	0	0	0.069637753	NA	0.0985	1.26e-08	0.011903253	2.75e-05	0.007181744	0.000832476	2777686.24	0	0.8072	0.4924	0.6202	0.5158	-4	-4	-5	0.535375371	0	1.815047949	-4.977306213	-0.61064678	-1.28799596	-0.466300548	1.425327968	3.071078586	0	1.89e-05	1.51e-09	5.36044319	Diet., Pest., Ind.	1	TRUE
DTXSID1024097	111-76-2	2-Butoxyethanol	0.000394431	0.000524917	15.1	0.051802863	NA	0.00413	0.103	0.008078124	3.68e-05	0.010098278	0.00030757	760700.7056	0	0.8722	0.8478	0.3536	0.8842	-0.544263027	1.42611717	1.715907336	0.345891391	0	0.928935453	0.212930747	-1.005202028	-1.125064424	-0.14933593	0.494542811	2.687685269	0	0.000251971	5.31e-09	1.492710622	Diet., Cons., Ind.	1	TRUE
DTXSID0026882	111-65-9	Octane	0	0	0.049	NA	NA	0.000257	3.43e-05	0.0123009	8.85e-05	0.007115221	0.000333513	760700.7056	0	0.7566	0.8358	0.331	0.8598	-4	-4	-0.013078974	0	0	0.153126093	-2.398188205	-0.577200934	-0.636764525	-0.474955152	0.570241651	2.687685269	0	9.59e-06	1.77e-10	0.521060181	Diet., Cons., Ind.	1	TRUE
DTXSID6020438	107-06-2	"1,2-Dichloroethane"	NA	NA	NA	NA	NA	0.246	NA	0.010109816	4.47e-05	0.007125619	0.000394773	30428028.22	0	0.3506	0.7312	0.4384	0.7654	0	0	0	0	0	2.070751946	0	-0.776859773	-1.017062973	-0.473596988	0.727876246	3.779689791	0	3.83e-06	5.63e-12	3.096567171	Cons., Ind.	1	TRUE
DTXSID9020584	64-17-5	Ethanol	1.348947572	0.001236972	114	0.057914773	NA	0.0931	10.4	0.01197516	3.55e-05	0.007663596	0.000992049	155153109.7	0	0.9016	0.5534	0.7852	0.4066	1.455865236	1.79337187	2.325814519	0.417318731	0	1.799296185	1.717784692	-0.604516735	-1.144482558	-0.405907292	1.589262215	4.261930563	0	0.047107841	9.44e-08	26468.88651	Diet., Cons., Pest.	1	TRUE
DTXSID0020868	75-09-2	Dichloromethane	0.015261581	0.000201414	12.3	NA	NA	0.014	NA	0.010902688	6.74e-05	0.007128389	0.000484565	439190.7571	0	0.6088	0.4654	0.5688	0.599	0.354276591	1.015719791	1.654028049	0	0	1.269989573	0	-0.700012696	-0.788126326	-0.473235612	0.919456236	2.525076325	0	2.05e-05	1.91e-09	0.320956276	Diet., Pest., Ind.	1	TRUE
DTXSID0021381	71-55-6	"1,1,1-Trichloroethane"	0	4e-08	NA	0.00846908	NA	0.0309	NA	0.008786242	0.000116513	0.007156453	0.000319414	138884.312	0	0.5376	0.7424	0.2392	0.9012	-4	-2.636442895	0	-0.813975738	0	1.491169616	0	-0.919678261	-0.483570879	-0.469581417	0.529863772	2.184263706	0	2.43e-08	6.08e-12	9.83e-05	Diet., Cons., Ind.	1	TRUE
DTXSID4041280	2226-96-2	"4-Hydroxy-2,2,6,6-tetramethylpiperidin-1-yl)oxidanyl"	NA	NA	NA	NA	NA	0.00168	NA	0.069055565	7.28e-05	0.007715399	0.000200526	3928.241552	0	0.305	0.2112	0.2846	0.7798	0	0	0	0	0	0.677643155	0	1.178760848	-0.745273493	-0.399642047	0.094671927	1.128797694	0	4.26e-07	2.07e-09	0.000767568	Industrial	1	TRUE
DTXSID0044361	1071-93-8	Hexanedihydrazide	NA	NA	NA	NA	NA	0.00421	NA	0.069737414	0.000154207	0.081671383	0.000191736	878.3815143	0	0.286	0.5076	0.3692	0.7382	0	0	0	0	0	0.934295309	0	1.188761309	-0.327596594	1.794676737	0.052767745	0.685390254	0	5.58e-07	1.77e-09	0.000823945	Cons., Ind.	1	TRUE
DTXSID6044357	105-13-5	(4-Methoxyphenyl)methanol	NA	NA	0	NA	NA	3.64e-07	NA	0.066356572	9.04e-05	0.118552595	0.000254931	31.05547626	0	0.811	0.8708	0.3904	0.7678	0	0	-5	0	0	-1.67947698	0	1.138182203	-0.624558164	2.141243633	0.319070931	-0.304019446	0	5.89e-05	1.52e-07	0.077289156	Diet., Cons., Ind.	1	TRUE
DTXSID9042170	6425-39-4	"4,4'-(Oxydiethylene)bis(morpholine)"	NA	NA	NA	NA	NA	0.00155	NA	0.04464811	0.000107739	0.007231549	0.000127637	3928.241552	0	0.2186	0.6098	0.3268	0.6944	0	0	0	0	0	0.655142694	0	0.734895385	-0.527137856	-0.459873341	-0.327631689	1.128797694	0	1.59e-06	3.88e-09	0.014203579	Cons., Ind.	1	TRUE
DTXSID7042011	97-78-9	N-Dodecanoyl-N-methylglycine	NA	NA	0	0.012623133	NA	0.000237	NA	0.044861979	0.000216842	0.09225259	0.000114285	62.11095252	0	0.756	0.5638	0.4704	0.82	0	0	-5	-0.55836689	0	0.130492348	0	0.73975915	-0.137912807	1.90797542	-0.43092004	-0.098829804	0	2.24e-06	1.9e-08	0.001346531	Diet., Cons., Ind.	1	TRUE
DTXSID4038924	6259-76-3	Hexyl salicylate	0.000150908	1.7e-05	1.23	NA	NA	0.000705	1.79	0.059734537	0.0001524	0.078195082	0.00014353	3928.241552	0	0.7632	0.6186	0.5096	0.6564	-0.780416225	-0.043458816	0.959315898	0	0	0.435048422	1.143998652	1.031177582	-0.334157295	1.754224658	-0.217928561	1.128797694	0	3.31e-05	1.92e-08	0.06514938	All Four	1	TRUE
DTXSID0044997	88-27-7	"2,6-Di-tert-butyl-4-[(dimethylamino)methyl]phenol"	NA	NA	NA	NA	NA	0.000242	NA	0.04721008	0.000112564	0.007868155	0.00013376	138884.312	0	0.3462	0.6052	0.219	0.7236	0	0	0	0	0	0.136325002	0	0.791684436	-0.502756523	-0.381409046	-0.283830286	2.184263706	0	6.43e-06	1.3e-09	0.562839428	Cons., Ind.	1	TRUE
DTXSID7044427	4394-85-8	4-Morpholinecarboxaldehyde	NA	NA	NA	NA	NA	3.92e-06	NA	0.006939664	6.62e-05	0.009574095	0.000319267	138884.312	0	0.503	0.6492	0.325	0.814	0	0	0	0	0	-1.015490828	0	-1.159813478	-0.798334497	-0.198908511	0.529434115	2.184263706	0	6.43e-05	1.28e-08	0.88825339	Diet., Cons., Ind.	1	TRUE
DTXSID4044400	1643-19-2	Tetrabutylammonium bromide	NA	NA	NA	NA	NA	NA	NA	0.028729361	2.42e-05	0.007100531	8.83e-05	277.768624	0	0.1138	0.656	0.3312	0.8096	0	0	0	0	0	0	0	0.286151724	-1.359197404	-0.476877166	-0.672211026	0.344577636	0	9.24e-06	1.96e-08	0.005461745	Cons., Ind.	1	TRUE
DTXSID0047113	6790-58-5	(-)-Ambroxide	NA	NA	NA	NA	NA	0.00026	NA	0.056910664	0.000183052	0.008214459	0.000161325	31.05547626	0	0.2486	0.8716	0.2388	0.8672	0	0	0	0	0	0.15636838	0	0.981887582	-0.232178853	-0.341351807	-0.108667353	-0.304019446	0	5.28e-06	1.82e-08	0.000276233	Cons., Ind.	1	TRUE
DTXSID2029246	2943-75-1	Triethoxyoctylsilane	0	0	0.214	NA	NA	0.00451	0.0492	0.004500772	0.000234025	0.026459008	0.000118657	27776.8624	0	0.4446	0.8012	0.1698	0.9434	-4	-4	0.431688037	0	0	0.953525878	-0.027996613	-1.600528879	-0.095477747	0.74646853	-0.395826947	1.707828111	0	3.83e-08	7.2e-12	0.000406123	Cons., Ind.	1	TRUE
DTXSID3020881	64091-91-4	4-(N-Methyl-N-nitrosamino)-1-(3-pyridyl)-1-butanone	NA	NA	NA	NA	NA	4.59e-07	NA	NA	NA	NA	NA	31.05547626	0	0.315	0.5862	0.3058	0.5878	0	0	0	0	0	-1.61469118	0	0	0	0	0	-0.304019446	0	5.97e-06	1.64e-08	0.002051777	Cons., Ind.	1	TRUE
DTXSID8052148	5124-25-4	C.I.Disperse Yellow 42	NA	NA	NA	NA	NA	NA	NA	NA	NA	NA	NA	138884.312	0	0.2054	0.2328	0.3492	0.5842	0	0	0	0	0	0	0	0	0	0	0	2.184263706	0	9.68e-07	6.7e-10	0.022721013	Industrial	1	TRUE
DTXSID1021324	811-97-2	"1,1,1,2-Tetrafluoroethane"	0.055486999	0.000312347	2.8	NA	NA	0.0158	0.161	0.009578496	0.000506893	0.007353189	0.000402317	196412.0776	0	0.6032	0.5716	0.2916	0.8714	0.671550983	1.203700765	1.207503842	0	0	1.303780583	0.358587444	-0.831807353	0.334599432	-0.44436022	0.745572803	2.286858527	0	8.6e-07	1.02e-10	0.00563119	Diet., Cons., Ind.	1	TRUE
DTXSID3020203	106-99-0	"1,3-Butadiene"	0	NA	NA	0.049466939	NA	0.0946	NA	0.013829957	1.84e-05	0.007102769	0.000812845	2777686.24	0	0.9204	0.6994	0.2558	0.9142	-4	0	0	0.316340544	0	1.8037615	0	-0.457949816	-1.511301532	-0.476584153	1.403019992	3.071078586	0	9.36e-07	4.27e-10	0.036319164	Diet., Cons., Ind.	1	TRUE
DTXSID7020712	306-83-2	"2,2-Dichloro-1,1,1-trifluoroethane"	NA	NA	NA	NA	NA	NA	NA	NA	NA	NA	NA	3928.241552	0	0.1134	0.6192	0.222	0.7994	0	0	0	0	0	0	0	0	0	0	0	1.128797694	0	8.4e-07	2.69e-09	0.000929437	Cons., Ind.	1	TRUE
DTXSID4042048	431-89-0	"1,1,1,2,3,3,3-heptafluoropropane"	NA	NA	NA	NA	NA	NA	NA	NA	NA	NA	NA	138884.312	0	0.1634	0.616	0.4928	0.5864	0	0	0	0	0	0	0	0	0	0	0	2.184263706	0	4.97e-06	1.82e-09	0.077167173	Cons., Ind.	1	TRUE
DTXSID5026415	75-63-8	Bromotrifluoromethane	NA	NA	NA	NA	NA	NA	NA	NA	NA	NA	NA	31.05547626	0	0.2426	0.678	0.2282	0.9012	0	0	0	0	0	0	0	0	0	0	0	-0.304019446	0	2.34e-06	5.92e-09	0.000102174	Cons., Ind.	1	TRUE
DTXSID6020436	75-71-8	Dichlorodifluoromethane	NA	NA	NA	NA	NA	NA	NA	NA	NA	NA	NA	31.05547626	0	0.309	0.7168	0.2632	0.908	0	0	0	0	0	0	0	0	0	0	0	-0.304019446	0	2.53e-06	4.52e-09	0.000208531	Cons., Ind.	1	TRUE
DTXSID8021434	75-01-4	Vinyl chloride	NA	NA	NA	0.037465449	NA	0.171	NA	0.012253751	2.31e-05	0.007102431	0.000684741	17567630.29	0	0.825	0.6854	0.246	0.9164	0	0	0	0.138369284	0	1.969152583	0	-0.5811096	-1.383885771	-0.476628371	1.242701318	3.617080847	0	1.3e-05	1.94e-11	1.019172486	Diet., Cons., Ind.	1	TRUE
