# Supplementary material for: Estimating provisional margins of exposure for data-poor chemicals using high-throughput computational methods
Source: Front Pharmacol. 2022 Oct 7;13:980747. doi: 10.3389/fphar.2022.980747 (PMC9586287; doi:10.3389/fphar.2022.980747)
Supplement: Supplementary file 1 [file DataSheet1.ZIP › Supplemental_Files_full_submitted/Exposure_Case_Study/Toxtree_HTTK/CCD-Batch-Search_2022-02-23_02_25_26.csv]

INPUT	FOUND_BY	DTXSID	PREFERRED_NAME	QSAR_READY_SMILES
100-02-7	CASRN	DTXSID0021834	4-Nitrophenol	OC1=CC=C(C=C1)[N+]([O-])=O
100-41-4	CASRN	DTXSID3020596	Ethylbenzene	CCC1=CC=CC=C1
100-42-5	CASRN	DTXSID2021284	Styrene	C=CC1=CC=CC=C1
100-97-0	CASRN	DTXSID6020692	Methenamine	C1N2CN3CN1CN(C2)C3
1007-28-9	CASRN	DTXSID0037495	Deisopropylatrazine	CCNC1=NC(N)=NC(Cl)=N1
100784-20-1	CASRN	DTXSID9034650	Halosulfuron-methyl	COC(=O)C1=C(N(C)N=C1Cl)S(=O)(=O)NC(=O)NC1=NC(OC)=CC(OC)=N1
10081-67-1	CASRN	DTXSID0027721	4-(2-Phenylpropan-2-yl)-N-[4-(2-phenylpropan-2-yl)phenyl]aniline	CC(C)(C1=CC=CC=C1)C1=CC=C(NC2=CC=C(C=C2)C(C)(C)C2=CC=CC=C2)C=C1
101-05-3	CASRN	DTXSID9020089	Anilazine	ClC1=CC=CC=C1NC1=NC(Cl)=NC(Cl)=N1
101-10-0	CASRN	DTXSID9034232	2-(m-Chlorophenoxy)propionic acid	CC(OC1=CC(Cl)=CC=C1)C(O)=O
101-21-3	CASRN	DTXSID7020764	Chlorpropham	CC(C)OC(=O)NC1=CC=CC(Cl)=C1
101-42-8	CASRN	DTXSID7037551	Fenuron	CN(C)C(=O)NC1=CC=CC=C1
101-54-2	CASRN	DTXSID7025895	N-Phenyl-1,4-benzenediamine	NC1=CC=C(NC2=CC=CC=C2)C=C1
101-61-1	CASRN	DTXSID5020869	4,4'-Methylenebis(N,N-dimethylaniline)	CN(C)C1=CC=C(CC2=CC=C(C=C2)N(C)C)C=C1
101-77-9	CASRN	DTXSID6022422	4,4'-Diaminobiphenyl methane	NC1=CC=C(CC2=CC=C(N)C=C2)C=C1
101-80-4	CASRN	DTXSID0021094	4,4'-Oxydianiline	NC1=CC=C(OC2=CC=C(N)C=C2)C=C1
101-86-0	CASRN	DTXSID4026684	2-(Phenylmethylene)octanal	CCCCCCC(C=O)=CC1=CC=CC=C1
101193-40-2	CASRN	DTXSID40143768	Quinotolast	O=C(NC1=NNN=N1)C1=CC(OC2=CC=CC=C2)=C2C=CC=CN2C1=O
10161-33-8	CASRN	DTXSID0034192	17beta-Trenbolone	CC12C=CC3=C4CCC(=O)C=C4CCC3C1CCC2O
102-06-7	CASRN	DTXSID3025178	1,3-Diphenylguanidine	N=C(NC1=CC=CC=C1)NC1=CC=CC=C1
102-27-2	CASRN	DTXSID4021848	N-Ethyl-3-methylaniline	CCNC1=CC(C)=CC=C1
10238-21-8	CASRN	DTXSID0037237	Glybenclamide	COC1=C(C=C(Cl)C=C1)C(=O)NCCC1=CC=C(C=C1)S(=O)(=O)NC(=O)NC1CCCCC1
1024-57-3	CASRN	DTXSID1024126	Heptachlor epoxide B	ClC1C2OC2C2C1C1(Cl)C(Cl)=C(Cl)C2(Cl)C1(Cl)Cl
10262-69-8	CASRN	DTXSID7045029	Maprotiline	CNCCCC12CCC(C3=CC=CC=C13)C1=CC=CC=C21
103-23-1	CASRN	DTXSID0020606	Bis(2-ethylhexyl)hexanedioate	CCCCC(CC)COC(=O)CCCCC(=O)OCC(CC)CCCC
103-24-2	CASRN	DTXSID3026697	Bis(2-ethylhexyl) nonanedioate	CCCCC(CC)COC(=O)CCCCCCCC(=O)OCC(CC)CCCC
103-69-5	CASRN	DTXSID1025271	N-Ethylaniline	CCNC1=CC=CC=C1
103-90-2	CASRN	DTXSID2020006	Acetaminophen	CC(=O)NC1=CC=C(O)C=C1
103361-09-7	CASRN	DTXSID7032555	Flumioxazin	FC1=CC2=C(C=C1N1C(=O)C3=C(CCCC3)C1=O)N(CC#C)C(=O)CO2
103628-46-2	CASRN	DTXSID4023628	Sumatriptan	CNS(=O)(=O)CC1=CC=C2NC=C(CCN(C)C)C2=C1
104-13-2	CASRN	DTXSID8021856	4-Butylaniline	CCCCC1=CC=C(N)C=C1
104-66-5	CASRN	DTXSID5026706	1,2-Diphenoxyethane	C(COC1=CC=CC=C1)OC1=CC=CC=C1
104-67-6	CASRN	DTXSID4034287	5-Heptyldihydro-2(3H)-furanone	CCCCCCCC1CCC(=O)O1
104098-48-8	CASRN	DTXSID5034270	Imazapic	CC(C)C1(C)NC(=NC1=O)C1=NC=C(C)C=C1C(O)=O
104206-82-8	CASRN	DTXSID7032424	Mesotrione	CS(=O)(=O)C1=CC(=C(C=C1)C(=O)C1C(=O)CCCC1=O)[N+]([O-])=O
10453-86-8	CASRN	DTXSID7022253	Resmethrin	CC(C)=CC1C(C(=O)OCC2=COC(CC3=CC=CC=C3)=C2)C1(C)C
104987-11-3	CASRN	DTXSID5046354	Tacrolimus	COC1CC(CCC1O)C=C(C)C1OC(=O)C2CCCCN2C(=O)C(=O)C2(O)OC(C(CC2C)OC)C(CC(C)CC(C)=CC(CC=C)C(=O)CC(O)C1C)OC
105-13-5	CASRN	DTXSID6044357	(4-Methoxyphenyl)methanol	COC1=CC=C(CO)C=C1
105-60-2	CASRN	DTXSID4020240	Caprolactam	O=C1CCCCCN1
105-87-3	CASRN	DTXSID0020654	Geranyl acetate	CC(C)=CCCC(C)=CCOC(C)=O
105-99-7	CASRN	DTXSID2021866	Dibutyl adipate	CCCCOC(=O)CCCCC(=O)OCCCC
10540-29-1	CASRN	DTXSID1034187	Tamoxifen	CCC(=C(C1=CC=CC=C1)C1=CC=C(OCCN(C)C)C=C1)C1=CC=CC=C1
105512-06-9	CASRN	DTXSID6032354	Clodinafop-propargyl	CC(OC1=CC=C(OC2=NC=C(Cl)C=C2F)C=C1)C(=O)OCC#C
105624-86-0	CASRN	DTXSID1046970	2-(2,6-Diisopropylphenyl)-5-hydroxy-1H-isoindole-1,3-dione	CC(C)C1=CC=CC(C(C)C)=C1N1C(=O)C2=C(C=C(O)C=C2)C1=O
106-25-2	CASRN	DTXSID3026728	(Z)-Nerol	CC(C)=CCCC(C)=CCO
106-44-5	CASRN	DTXSID7021869	p-Cresol	CC1=CC=C(O)C=C1
106-46-7	CASRN	DTXSID1020431	1,4-Dichlorobenzene	ClC1=CC=C(Cl)C=C1
106-47-8	CASRN	DTXSID9020295	4-Chloroaniline	NC1=CC=C(Cl)C=C1
106-65-0	CASRN	DTXSID5025152	Dimethyl succinate	COC(=O)CCC(=O)OC
106-99-0	CASRN	DTXSID3020203	1,3-Butadiene	C=CC=C
10605-21-7	CASRN	DTXSID4024729	Carbendazim	COC(=O)NC1=NC2=CC=CC=C2N1
106266-06-2	CASRN	DTXSID8045193	Risperidone	CC1=C(CCN2CCC(CC2)C2=NOC3=C2C=CC(F)=C3)C(=O)N2CCCCC2=N1
107-06-2	CASRN	DTXSID6020438	1,2-Dichloroethane	ClCCCl
107-13-1	CASRN	DTXSID5020029	Acrylonitrile	C=CC#N
1071-93-8	CASRN	DTXSID0044361	Hexanedihydrazide	NNC(=O)CCCCC(=O)NN
107534-96-3	CASRN	DTXSID9032113	Tebuconazole	CC(C)(C)C(O)(CCC1=CC=C(Cl)C=C1)CN1C=NC=N1
108-44-1	CASRN	DTXSID1026792	3-Methylaniline	CC1=CC(N)=CC=C1
108-46-3	CASRN	DTXSID2021238	Resorcinol	OC1=CC(O)=CC=C1
108-88-3	CASRN	DTXSID7021360	Toluene	CC1=CC=CC=C1
108-90-7	CASRN	DTXSID4020298	Chlorobenzene	ClC1=CC=CC=C1
108-95-2	CASRN	DTXSID5021124	Phenol	OC1=CC=CC=C1
109-43-3	CASRN	DTXSID1041847	Dibutyl decanedioate	CCCCOC(=O)CCCCCCCCC(=O)OCCCC
109-99-9	CASRN	DTXSID1021328	Tetrahydrofuran	C1CCOC1
109889-09-0	CASRN	DTXSID0023111	Granisetron	[H]C12CCCC([H])(CC(C1)NC(=O)C1=NN(C)C3=CC=CC=C13)N2C
110-00-9	CASRN	DTXSID6020646	Furan	O1C=CC=C1
110-25-8	CASRN	DTXSID5042243	Oleyl sarcosine	CCCCCCCCC=CCCCCCCCC(=O)N(C)CC(O)=O
110-26-9	CASRN	DTXSID8025595	N,N'-Methylenebisacrylamide	C=CC(=O)NCNC(=O)C=C
110-54-3	CASRN	DTXSID0021917	n-Hexane	CCCCCC
110235-47-7	CASRN	DTXSID4042121	Mepanipyrim	CC#CC1=CC(C)=NC(NC2=CC=CC=C2)=N1
110488-70-5	CASRN	DTXSID7034545	Dimethomorph	COC1=C(OC)C=C(C=C1)C(=CC(=O)N1CCOCC1)C1=CC=C(Cl)C=C1
111-21-7	CASRN	DTXSID3026223	Triethylene glycol diacetate	CC(=O)OCCOCCOCCOC(C)=O
111-40-0	CASRN	DTXSID2025050	Diethylenetriamine	NCCNCCN
111-65-9	CASRN	DTXSID0026882	Octane	CCCCCCCC
111-76-2	CASRN	DTXSID1024097	2-Butoxyethanol	CCCCOCCO
111-82-0	CASRN	DTXSID5026889	Methyl dodecanoate	CCCCCCCCCCCC(=O)OC
111-84-2	CASRN	DTXSID9025796	Nonane	CCCCCCCCC
1114-71-2	CASRN	DTXSID8021199	Pebulate	CCCCN(CC)C(=O)SCCC
111406-87-2	CASRN	DTXSID9023752	Zileuton	CC(N(O)C(N)=O)C1=CC2=C(S1)C=CC=C2
111812-58-9	CASRN	DTXSID2032550	Fenpyroximate (Z,E)	CN1N=C(C)C(C=NOCC2=CC=C(C=C2)C(=O)OC(C)(C)C)=C1OC1=CC=CC=C1
1119-40-0	CASRN	DTXSID3025122	Dimethyl glutarate	COC(=O)CCCC(=O)OC
111988-49-9	CASRN	DTXSID7034961	Thiacloprid	ClC1=CC=C(CN2CCSC2=NC#N)C=N1
112-00-5	CASRN	DTXSID1026900	Dodecyltrimethylammonium chloride	CCCCCCCCCCCC[N+](C)(C)C
112-18-5	CASRN	DTXSID1026906	N,N-Dimethyldodecan-1-amine	CCCCCCCCCCCCN(C)C
112-49-2	CASRN	DTXSID8026224	Triethylene glycol dimethyl ether	COCCOCCOCCOC
112-50-5	CASRN	DTXSID3024368	2-[2-(2-Ethoxyethoxy)ethoxy]ethanol	CCOCCOCCOCCO
112281-77-3	CASRN	DTXSID8034956	Tetraconazole	FC(F)C(F)(F)OCC(CN1C=NC=N1)C1=C(Cl)C=C(Cl)C=C1
112410-23-8	CASRN	DTXSID4034948	Tebufenozide	CCC1=CC=C(C=C1)C(=O)NN(C(=O)C1=CC(C)=CC(C)=C1)C(C)(C)C
112529-15-4	CASRN	DTXSID3044203	Pioglitazone hydrochloride	CCC1=CN=C(CCOC2=CC=C(CC3SC(=O)NC3=O)C=C2)C=C1
113-45-1	CASRN	DTXSID5023299	Methylphenidate	COC(=O)C(C1CCCCN1)C1=CC=CC=C1
113-48-4	CASRN	DTXSID6032562	Octylbicycloheptenedicarboximide	CCCCC(CC)CN1C(=O)C2C3CC(C=C3)C2C1=O
113-59-7	CASRN	DTXSID4022810	Chlorprothixene	N/A
113136-77-9	CASRN	DTXSID5032600	Cyclanilide	OC(=O)C1(CC1)C(=O)NC1=CC=C(Cl)C=C1Cl
1134-23-2	CASRN	DTXSID6032356	Cycloate	CCSC(=O)N(CC)C1CCCCC1
113776-20-8	CASRN	DTXSID0040755	Fenoxaprop-(2S)-ethyl	CCOC(=O)C(C)OC1=CC=C(OC2=NC3=C(O2)C=C(Cl)C=C3)C=C1
114-07-8	CASRN	DTXSID4022991	Erythromycin	CCC1OC(=O)C(C)C(OC2CC(C)(OC)C(O)C(C)O2)C(C)C(OC2OC(C)CC(C2O)N(C)C)C(C)(O)CC(C)C(=O)C(C)C(O)C1(C)O
114-26-1	CASRN	DTXSID7021948	Propoxur	CNC(=O)OC1=CC=CC=C1OC(C)C
1143-72-2	CASRN	DTXSID6037728	2,3,4-Trihydroxbenzophenone	OC1=CC=C(C(=O)C2=CC=CC=C2)C(O)=C1O
114311-32-9	CASRN	DTXSID3034664	Imazamox	COCC1=CN=C(C2=NC(C)(C(C)C)C(=O)N2)C(=C1)C(O)=O
114369-43-6	CASRN	DTXSID8032548	Fenbuconazole	ClC1=CC=C(CCC(CN2C=NC=N2)(C#N)C2=CC=CC=C2)C=C1
115-29-7	CASRN	DTXSID1020560	Endosulfan	ClC1=C(Cl)C2(Cl)C3COS(=O)OCC3C1(Cl)C2(Cl)Cl
115-32-2	CASRN	DTXSID4020450	Dicofol	OC(C1=CC=C(Cl)C=C1)(C1=CC=C(Cl)C=C1)C(Cl)(Cl)Cl
115-86-6	CASRN	DTXSID1021952	Triphenyl phosphate	O=P(OC1=CC=CC=C1)(OC1=CC=CC=C1)OC1=CC=CC=C1
115-96-8	CASRN	DTXSID5021411	Tris(2-chloroethyl) phosphate	ClCCOP(=O)(OCCCl)OCCCl
115256-11-6	CASRN	DTXSID5046433	Dofetilide	CN(CCOC1=CC=C(NS(C)(=O)=O)C=C1)CCC1=CC=C(NS(C)(=O)=O)C=C1
1154-59-2	CASRN	DTXSID4040767	3,5-Dichlorosalicyl-3,4-dichloroanilide	OC1=C(C=C(Cl)C=C1Cl)C(=O)NC1=CC=C(Cl)C(Cl)=C1
1156-19-0	CASRN	DTXSID3021358	Tolazamide	CC1=CC=C(C=C1)S(=O)(=O)NC(=O)NN1CCCCCC1
116-06-3	CASRN	DTXSID0039223	Aldicarb	CNC(=O)ON=CC(C)(C)SC
1162-65-8	CASRN	DTXSID9020035	Aflatoxin B1	COC1=C2C3=C(C(=O)CC3)C(=O)OC2=C2C3C=COC3OC2=C1
1166-52-5	CASRN	DTXSID0048189	Lauryl gallate	CCCCCCCCCCCCOC(=O)C1=CC(O)=C(O)C(O)=C1
116714-46-6	CASRN	DTXSID5034773	Novaluron	FC(OC(F)(F)F)C(F)(F)OC1=C(Cl)C=C(NC(=O)NC(=O)C2=C(F)C=CC=C2F)C=C1
117-39-5	CASRN	DTXSID4021218	Quercetin	OC1=CC2=C(C(O)=C1)C(=O)C(=O)C(O2)C1=CC(O)=C(O)C=C1
117-79-3	CASRN	DTXSID6020068	2-Aminoanthraquinone	NC1=CC=C2C(=O)C3=C(C=CC=C3)C(=O)C2=C1
117-81-7	CASRN	DTXSID5020607	Di(2-ethylhexyl) phthalate	CCCCC(CC)COC(=O)C1=C(C=CC=C1)C(=O)OCC(CC)CCCC
117-84-0	CASRN	DTXSID1021956	Di-n-octyl phthalate	CCCCCCCCOC(=O)C1=C(C=CC=C1)C(=O)OCCCCCCCC
1176-74-5	CASRN	DTXSID5044520	Tetrabromophenolphthalein ethyl ester	CCOC(=O)C1=C(C=CC=C1)C(C1=CC(Br)=C(O)C(Br)=C1)=C1C=C(Br)C(=O)C(Br)=C1
117718-60-2	CASRN	DTXSID1032488	Thiazopyr	COC(=O)C1=C(CC(C)C)C(C2=NCCS2)=C(N=C1C(F)F)C(F)(F)F
118-58-1	CASRN	DTXSID1024598	Benzyl salicylate	OC1=C(C=CC=C1)C(=O)OCC1=CC=CC=C1
118134-30-8	CASRN	DTXSID1034212	Spiroxamine	CCCN(CC)CC1COC2(CCC(CC2)C(C)(C)C)O1
119-36-8	CASRN	DTXSID5025659	Methyl salicylate	COC(=O)C1=C(O)C=CC=C1
119-47-1	CASRN	DTXSID4020870	2,2'-Methylenebis(4-methyl-6-tert-butylphenol)	CC1=CC(CC2=CC(C)=CC(=C2O)C(C)(C)C)=C(O)C(=C1)C(C)(C)C
119-61-9	CASRN	DTXSID0021961	Benzophenone	O=C(C1=CC=CC=C1)C1=CC=CC=C1
119-90-4	CASRN	DTXSID3025091	C.I. Disperse Black 6	COC1=CC(=CC=C1N)C1=CC(OC)=C(N)C=C1
119-93-7	CASRN	DTXSID5024059	3,3'-Dimethylbenzidine	CC1=CC(=CC=C1N)C1=CC=C(N)C(C)=C1
119168-77-3	CASRN	DTXSID0034223	Tebufenpyrad	CCC1=NN(C)C(C(=O)NCC2=CC=C(C=C2)C(C)(C)C)=C1Cl
1194-65-6	CASRN	DTXSID5032365	Dichlobenil	ClC1=CC=CC(Cl)=C1C#N
119446-68-3	CASRN	DTXSID4032372	Difenoconazole	CC1COC(CN2C=NC=N2)(O1)C1=C(Cl)C=C(OC2=CC=C(Cl)C=C2)C=C1
119515-38-7	CASRN	DTXSID0034227	Icaridin	CCC(C)OC(=O)N1CCCCC1CCO
120-12-7	CASRN	DTXSID0023878	Anthracene	C1=CC2=CC3=C(C=CC=C3)C=C2C=C1
120-36-5	CASRN	DTXSID0020440	Dichlorprop	CC(OC1=C(Cl)C=C(Cl)C=C1)C(O)=O
120-47-8	CASRN	DTXSID9022528	Ethylparaben	CCOC(=O)C1=CC=C(O)C=C1
120-71-8	CASRN	DTXSID1020350	2-Methoxy-5-methylaniline	COC1=CC=C(C)C=C1N
120-80-9	CASRN	DTXSID3020257	1,​2-​Benzenediol	OC1=C(O)C=CC=C1
120068-37-3	CASRN	DTXSID4034609	Fipronil	NC1=C(C(=NN1C1=C(Cl)C=C(C=C1Cl)C(F)(F)F)C#N)S(=O)C(F)(F)F
120116-88-3	CASRN	DTXSID9034492	Cyazofamid	CN(C)S(=O)(=O)N1C(=NC(Cl)=C1C1=CC=C(C)C=C1)C#N
121-00-6	CASRN	DTXSID7040788	2-tert-Butyl-4-methoxyphenol	COC1=CC=C(O)C(=C1)C(C)(C)C
121-14-2	CASRN	DTXSID0020529	2,4-Dinitrotoluene	CC1=C(C=C(C=C1)[N+]([O-])=O)[N+]([O-])=O
121-33-5	CASRN	DTXSID0021969	4-Hydroxy-3-methoxybenzaldehyde	COC1=C(O)C=CC(C=O)=C1
121-75-5	CASRN	DTXSID4020791	Malathion	CCOC(=O)CC(SP(=S)(OC)OC)C(=O)OCC
121-79-9	CASRN	DTXSID5021201	Propyl gallate	CCCOC(=O)C1=CC(O)=C(O)C(O)=C1
1214-39-7	CASRN	DTXSID7032630	N-Benzyladenine	C(NC1=C2N=CN=C2N=CN1)C1=CC=CC=C1
121552-61-2	CASRN	DTXSID1032359	Cyprodinil	CC1=NC(NC2=CC=CC=C2)=NC(=C1)C1CC1
122-14-5	CASRN	DTXSID4032613	Fenitrothion	COP(=S)(OC)OC1=CC=C(C(C)=C1)[N+]([O-])=O
122-34-9	CASRN	DTXSID4021268	Simazine	CCNC1=NC(NCC)=NC(Cl)=N1
122-37-2	CASRN	DTXSID5037739	4-Anilinophenol	OC1=CC=C(NC2=CC=CC=C2)C=C1
122-39-4	CASRN	DTXSID4021975	Diphenylamine	N(C1=CC=CC=C1)C1=CC=CC=C1
122-99-6	CASRN	DTXSID9021976	2-Phenoxyethanol	OCCOC1=CC=CC=C1
122836-35-5	CASRN	DTXSID6032645	Sulfentrazone	CC1=NN(C(=O)N1C(F)F)C1=CC(NS(C)(=O)=O)=C(Cl)C=C1Cl
122931-48-0	CASRN	DTXSID1032642	Rimsulfuron	CCS(=O)(=O)C1=CC=CN=C1S(=O)(=O)NC(=O)NC1=NC(OC)=CC(OC)=N1
123-91-1	CASRN	DTXSID4020533	1,4-Dioxane	C1COCCO1
123122-55-4	CASRN	DTXSID6047286	Candoxatril	COCCOCC(CC1(CCCC1)C(=O)NC1CCC(CC1)C(O)=O)C(=O)OC1=CC2=C(CCC2)C=C1
123312-89-0	CASRN	DTXSID2032637	Pymetrozine	CC1CN(N=CC2=CC=CN=C2)C(=O)N=N1
123343-16-8	CASRN	DTXSID8032673	Pyrithiobac sodium	COC1=CC(OC)=NC(SC2=C(C(O)=O)C(Cl)=CC=C2)=N1
124-07-2	CASRN	DTXSID3021645	Octanoic acid	CCCCCCCC(O)=O
124-18-5	CASRN	DTXSID6024913	Decane	CCCCCCCCCC
124-94-7	CASRN	DTXSID1040742	Triamcinolone	CC12CC(O)C3(F)C(CCC4=CC(=O)C=CC34C)C1CC(O)C2(O)C(=O)CO
124378-77-4	CASRN	DTXSID4047258	Enadoline	CN(C1CCC2(CCCO2)CC1N1CCCC1)C(=O)CC1=C2C=COC2=CC=C1
124495-18-7	CASRN	DTXSID2034881	Quinoxyfen	FC1=CC=C(OC2=CC=NC3=CC(Cl)=CC(Cl)=C23)C=C1
125-13-3	CASRN	DTXSID5044528	Oxyphenisatin	OC1=CC=C(C=C1)C1(C(=O)NC2=CC=CC=C12)C1=CC=C(O)C=C1
125-31-5	CASRN	DTXSID8026303	p-Xylenol blue	CC1=CC(=C(C)C=C1O)C1(OS(=O)(=O)C2=C1C=CC=C2)C1=C(C)C=C(O)C(C)=C1
125-71-3	CASRN	DTXSID3022908	Dextromethorphan	[H]C12CC3=C(C=C(OC)C=C3)C3(CCCCC13)CCN2C
125-84-8	CASRN	DTXSID8022589	Aminoglutethimide	CCC1(CCC(=O)NC1=O)C1=CC=C(N)C=C1
125225-28-7	CASRN	DTXSID7034674	Ipconazole	CC(C)C1CCC(CC2=CC=C(Cl)C=C2)C1(O)CN1C=NC=N1
125401-92-5	CASRN	DTXSID7034383	Bispyribac-sodium	COC1=CC(OC)=NC(OC2=CC=CC(OC3=NC(OC)=CC(OC)=N3)=C2C(O)=O)=N1
126-00-1	CASRN	DTXSID0022436	4,4-Bis(4-hydroxyphenyl)valeric acid	CC(CCC(O)=O)(C1=CC=C(O)C=C1)C1=CC=C(O)C=C1
126-72-7	CASRN	DTXSID5021413	Tris(2,3-dibromopropyl) phosphate	BrCC(Br)COP(=O)(OCC(Br)CBr)OCC(Br)CBr
126-73-8	CASRN	DTXSID3021986	Tributyl phosphate	CCCCOP(=O)(OCCCC)OCCCC
1260-17-9	CASRN	DTXSID9022817	Carminic acid	CC1=C2C(=O)C3=C(C(O)=C(O)C(C4OC(CO)C(O)C(O)C4O)=C3O)C(=O)C2=CC(O)=C1C(O)=O
126535-15-7	CASRN	DTXSID2032502	Triflusulfuron-methyl	COC(=O)C1=C(C(C)=CC=C1)S(=O)(=O)NC(=O)NC1=NC(=NC(OCC(F)(F)F)=N1)N(C)C
126833-17-8	CASRN	DTXSID3032549	Fenhexamid	CC1(CCCCC1)C(=O)NC1=C(Cl)C(Cl)=C(O)C=C1
127-18-4	CASRN	DTXSID2021319	Tetrachloroethylene	ClC(Cl)=C(Cl)Cl
127-51-5	CASRN	DTXSID7027047	alpha-Isomethylionone	CC(=O)C(C)=CC1C(C)=CCCC1(C)C
127308-82-1	CASRN	DTXSID9047257	Zamifenacin	C(CC1=CC=C2OCOC2=C1)N1CCCC(C1)OC(C1=CC=CC=C1)C1=CC=CC=C1
127779-20-8	CASRN	DTXSID6044012	Saquinavir	CC(C)(C)NC(=O)C1CC2CCCCC2CN1CC(O)C(CC1=CC=CC=C1)NC(=O)C(CC(N)=O)NC(=O)C1=CC=C2C=CC=CC2=N1
128-39-2	CASRN	DTXSID6027052	2,6-Di-tert-butylphenol	CC(C)(C)C1=CC=CC(=C1O)C(C)(C)C
129-00-0	CASRN	DTXSID3024289	Pyrene	C1=CC2=C3C(C=CC4=CC=CC(C=C2)=C34)=C1
129-73-7	CASRN	DTXSID7031531	Leucomalachite green	CN(C)C1=CC=C(C=C1)C(C1=CC=CC=C1)C1=CC=C(C=C1)N(C)C
129299-72-5	CASRN	DTXSID50861300	FK 1052	CC1=C(CC2CCC3=C(C)C4=CC=CC=C4N3C2=O)NC=N1
129299-90-7	CASRN	DTXSID7048168	Fabesetron hydrochloride	CC1=C(CC2CCC3=C(C)C4=CC=CC=C4N3C2=O)NC=N1
129453-61-8	CASRN	DTXSID4022369	Fulvestrant	CC12CCC3C(C1CCC2O)C(CCCCCCCCCS(=O)CCCC(F)(F)C(F)(F)F)CC1=CC(O)=CC=C31
129630-19-9	CASRN	DTXSID8034871	Pyraflufen-ethyl	CCOC(=O)COC1=C(Cl)C=C(F)C(=C1)C1=NN(C)C(OC(F)F)=C1Cl
13071-79-9	CASRN	DTXSID2022254	Terbufos	CCOP(=S)(OCC)SCSC(C)(C)C
13080-86-9	CASRN	DTXSID5051650	4,4'-(Isopropylidenebis(4,1-phenyleneoxy))dianiline	CC(C)(C1=CC=C(OC2=CC=C(N)C=C2)C=C1)C1=CC=C(OC2=CC=C(N)C=C2)C=C1
131-11-3	CASRN	DTXSID3022455	Dimethyl phthalate	COC(=O)C1=C(C=CC=C1)C(=O)OC
131-17-9	CASRN	DTXSID7020392	Diallyl phthalate	C=CCOC(=O)C1=C(C=CC=C1)C(=O)OCC=C
131-18-0	CASRN	DTXSID5031131	Dipentyl phthalate	CCCCCOC(=O)C1=C(C=CC=C1)C(=O)OCCCCC
131-55-5	CASRN	DTXSID5041306	2,2',4,4'-Tetrahydroxybenzophenone	OC1=CC(O)=C(C=C1)C(=O)C1=CC=C(O)C=C1O
131-56-6	CASRN	DTXSID8022406	2,4-Dihydroxybenzophenone	OC1=CC=C(C(=O)C2=CC=CC=C2)C(O)=C1
131-57-7	CASRN	DTXSID3022405	2-Hydroxy-4-methoxybenzophenone	COC1=CC=C(C(=O)C2=CC=CC=C2)C(O)=C1
131-70-4	CASRN	DTXSID4040002	Monobutyl phthalate	CCCCOC(=O)C1=C(C=CC=C1)C(O)=O
131341-86-1	CASRN	DTXSID2032398	Fludioxonil	FC1(F)OC2=CC=CC(=C2O1)C1=CNC=C1C#N
131807-57-3	CASRN	DTXSID8034588	Famoxadone	CC1(OC(=O)N(NC2=CC=CC=C2)C1=O)C1=CC=C(OC2=CC=CC=C2)C=C1
131860-33-8	CASRN	DTXSID0032520	Azoxystrobin	COC=C(C(=O)OC)C1=CC=CC=C1OC1=CC(OC2=CC=CC=C2C#N)=NC=N1
13194-48-4	CASRN	DTXSID4032611	Ethoprop	CCCSP(=O)(OCC)SCCC
131983-72-7	CASRN	DTXSID0032655	Triticonazole	CC1(C)CCC(=CC2=CC=C(Cl)C=C2)C1(O)CN1C=NC=N1
132-22-9	CASRN	DTXSID0022804	Chlorpheniramine	CN(C)CCC(C1=CC=C(Cl)C=C1)C1=NC=CC=C1
132-64-9	CASRN	DTXSID2021993	Dibenzofuran	O1C2=CC=CC=C2C2=C1C=CC=C2
13292-46-1	CASRN	DTXSID6021244	Rifampicin	COC1C=COC2(C)OC3=C(C2=O)C2=C(O)C(C=NN4CCN(C)CC4)=C(NC(=O)C(C)=CC=CC(C)C(O)C(C)C(O)C(C)C(OC(C)=O)C1C)C(O)=C2C(O)=C3C
13301-61-6	CASRN	DTXSID9044538	C.I. Disperse Orange 37	CCN(CCC#N)C1=CC=C(C=C1)N=NC1=C(Cl)C=C(C=C1Cl)[N+]([O-])=O
13311-84-7	CASRN	DTXSID7032004	Flutamide	CC(C)C(=O)NC1=CC(=C(C=C1)[N+]([O-])=O)C(F)(F)F
133855-98-8	CASRN	DTXSID1040372	Epoxiconazole	N/A
134-20-3	CASRN	DTXSID6025567	Methyl 2-aminobenzoate	COC(=O)C1=C(N)C=CC=C1
134-62-3	CASRN	DTXSID2021995	DEET	CCN(CC)C(=O)C1=CC=CC(C)=C1
134-84-9	CASRN	DTXSID9037741	4-Methylbenzophenone	CC1=CC=C(C=C1)C(=O)C1=CC=CC=C1
134308-13-7	CASRN	DTXSID3023685	Tolcapone	CC1=CC=C(C=C1)C(=O)C1=CC(O)=C(O)C(=C1)[N+]([O-])=O
134523-00-5	CASRN	DTXSID8029868	Atorvastatin	CC(C)C1=C(C(=O)NC2=CC=CC=C2)C(=C(N1CCC(O)CC(O)CC(O)=O)C1=CC=C(F)C=C1)C1=CC=CC=C1
135062-02-1	CASRN	DTXSID3023552	Repaglinide	CCOC1=C(C=CC(CC(=O)NC(CC(C)C)C2=CC=CC=C2N2CCCCC2)=C1)C(O)=O
135158-54-2	CASRN	DTXSID1032519	Acibenzolar-S-methyl	CSC(=O)C1=CC=CC2=C1SN=N2
13523-86-9	CASRN	DTXSID8023476	Pindolol	CC(C)NCC(O)COC1=C2C=CNC2=CC=C1
135410-20-7	CASRN	DTXSID0034300	Acetamiprid	CN(CC1=CN=C(Cl)C=C1)C(C)=NC#N
136-45-8	CASRN	DTXSID8032544	Dipropyl 2,5-pyridinedicarboxylate	CCCOC(=O)C1=CC=C(N=C1)C(=O)OCCC
136-60-7	CASRN	DTXSID8040694	Butyl benzoate	CCCCOC(=O)C1=CC=CC=C1
13655-52-2	CASRN	DTXSID0045127	Alprenolol	CC(C)NCC(O)COC1=C(CC=C)C=CC=C1
13674-87-8	CASRN	DTXSID9026261	Tris(1,3-dichloro-2-propyl) phosphate	ClCC(CCl)OP(=O)(OC(CCl)CCl)OC(CCl)CCl
13680-35-8	CASRN	DTXSID4048191	4,4'-Methylenebis(2,6-diethylaniline)	CCC1=CC(CC2=CC(CC)=C(N)C(CC)=C2)=CC(CC)=C1N
137-26-8	CASRN	DTXSID5021332	Bis(dimethylaminothiocarbonyl) disulfide	CN(C)C(=S)SSC(=S)N(C)C
137-58-6	CASRN	DTXSID1045166	Lidocaine	CCN(CC)CC(=O)NC1=C(C)C=CC=C1C
138261-41-3	CASRN	DTXSID5032442	Imidacloprid	[O-][N+](=O)\N=C1/NCCN1CC1=CN=C(Cl)C=C1
138402-11-6	CASRN	DTXSID0023169	Irbesartan	CCCCC1=NC2(CCCC2)C(=O)N1CC1=CC=C(C=C1)C1=CC=CC=C1C1=NN=NN1
139-40-2	CASRN	DTXSID3021196	2,4-Bis(isopropylamino)-6-chloro-1,3,5-triazine	CC(C)NC1=NC(NC(C)C)=NC(Cl)=N1
139290-65-6	CASRN	DTXSID6047363	Volinanserin	COC1=CC=CC(C(O)C2CCN(CCC3=CC=C(F)C=C3)CC2)=C1OC
139340-56-0	CASRN	DTXSID0047246	Darbufelone mesylate	CC(C)(C)C1=CC(C=C2SC(=N)NC2=O)=CC(=C1O)C(C)(C)C
139755-83-2	CASRN	DTXSID6023579	Sildenafil	CCCC1=NN(C)C2=C1N=C(NC2=O)C1=CC(=CC=C1OCC)S(=O)(=O)N1CCN(C)CC1
140-66-9	CASRN	DTXSID9022360	4-(1,1,3,3-Tetramethylbutyl)phenol	CC(C)(C)CC(C)(C)C1=CC=C(O)C=C1
1401-55-4	CASRN	DTXSID2026076	Tannic acid	N/A
141-66-2	CASRN	DTXSID9023914	Dicrotophos	COP(=O)(OC)OC(C)=CC(=O)N(C)C
141112-29-0	CASRN	DTXSID5034723	Isoxaflutole	CS(=O)(=O)C1=C(C=CC(=C1)C(F)(F)F)C(=O)C1=C(ON=C1)C1CC1
141517-21-7	CASRN	DTXSID4032580	Trifloxystrobin	N/A
14233-37-5	CASRN	DTXSID2041250	1,4-Bis(N-isopropylamino)anthraquinone	CC(C)NC1=CC=C(NC(C)C)C2=C1C(=O)C1=CC=CC=C1C2=O
142459-58-3	CASRN	DTXSID2032552	Flufenacet	CC(C)N(C(=O)COC1=NN=C(S1)C(F)(F)F)C1=CC=C(F)C=C1
143-74-8	CASRN	DTXSID8022408	Phenol red	OC1=CC=C(C=C1)C1(OS(=O)(=O)C2=C1C=CC=C2)C1=CC=C(O)C=C1
1445-75-6	CASRN	DTXSID5024051	Bis(1-methylethyl) methylphosphonate	CC(C)OP(C)(=O)OC(C)C
144550-36-7	CASRN	DTXSID2034673	Iodosulfuron methyl ester sodium salt	COC(=O)C1=C(C=C(I)C=C1)S(=O)(=O)NC(=O)NC1=NC(OC)=NC(C)=N1
144651-06-9	CASRN	DTXSID4034364	Oxasulfuron	CC1=CC(C)=NC(NC(=O)NS(=O)(=O)C2=C(C=CC=C2)C(=O)OC2COC2)=N1
145-73-3	CASRN	DTXSID7024081	Endothal	OC(=O)C1C2CCC(O2)C1C(O)=O
145599-86-6	CASRN	DTXSID9022786	Cerivastatin	COCC1=C(C2=CC=C(F)C=C2)C(C=CC(O)CC(O)CC(O)=O)=C(N=C1C(C)C)C(C)C
145701-21-9	CASRN	DTXSID4034528	Diclosulam	CCOC1=NC(F)=CC2=NC(=NN12)S(=O)(=O)NC1=C(Cl)C=CC=C1Cl
145742-28-5	CASRN	DTXSID9047251	CP-122721	COC1=C(CNC2CCCNC2C2=CC=CC=C2)C=C(OC(F)(F)F)C=C1
147-24-0	CASRN	DTXSID4020537	Diphenhydramine hydrochloride	CN(C)CCOC(C1=CC=CC=C1)C1=CC=CC=C1
1470-79-7	CASRN	DTXSID8044836	2,4,4'-Trihydroxybenzophenone	OC1=CC=C(C=C1)C(=O)C1=CC=C(O)C=C1O
147536-97-8	CASRN	DTXSID7046627	Bosentan	COC1=CC=CC=C1OC1=C(NS(=O)(=O)C2=CC=C(C=C2)C(C)(C)C)N=C(N=C1OCCO)C1=NC=CC=N1
1478-61-1	CASRN	DTXSID7037717	Bisphenol AF	OC1=CC=C(C=C1)C(C1=CC=C(O)C=C1)(C(F)(F)F)C(F)(F)F
148-24-3	CASRN	DTXSID5020730	8-Hydroxyquinoline	OC1=CC=CC2=CC=CN=C12
148-79-8	CASRN	DTXSID0021337	Thiabendazole	N1C2=C(C=CC=C2)N=C1C1=CSC=N1
149-30-4	CASRN	DTXSID1020807	2-Mercaptobenzothiazole	SC1=NC2=C(S1)C=CC=C2
149-57-5	CASRN	DTXSID9025293	2-Ethylhexanoic acid	CCCCC(CC)C(O)=O
149877-41-8	CASRN	DTXSID5032525	Bifenazate	COC1=C(NNC(=O)OC(C)C)C=C(C=C1)C1=CC=CC=C1
149979-41-9	CASRN	DTXSID7034252	Tepraloxydim	CCC(=NOCC=CCl)C1C(=O)CC(CC1=O)C1CCOCC1
150-13-0	CASRN	DTXSID6024466	4-Aminobenzoic acid	NC1=CC=C(C=C1)C(O)=O
150-68-5	CASRN	DTXSID0020311	Monuron	CN(C)C(=O)NC1=CC=C(Cl)C=C1
150408-73-4	CASRN	DTXSID8048785	Pranazepide	FC1=C(C=CC=C1)C1=NC(NC(=O)C2=CC3=CC=CC=C3N2)C(=O)N2CCC3=C2C1=CC=C3
15086-94-9	CASRN	DTXSID3044590	2',4',5',7'-Tetrabromofluorescein	OC1=C(Br)C2=C(C=C1Br)C1(OC(=O)C3=CC=CC=C13)C1=CC(Br)=C(O)C(Br)=C1O2
151-83-7	CASRN	DTXSID1023287	Methohexital	CCC#CC(C)C1(CC=C)C(=O)NC(=O)N(C)C1=O
151319-34-5	CASRN	DTXSID5023748	Zaleplon	CCN(C(C)=O)C1=CC=CC(=C1)C1=CC=NC2=C(C=NN12)C#N
15299-99-7	CASRN	DTXSID5024211	Napropamide	CCN(CC)C(=O)C(C)OC1=C2C=CC=CC2=CC=C1
15307-79-6	CASRN	DTXSID3037208	Diclofenac sodium	OC(=O)CC1=C(NC2=C(Cl)C=CC=C2Cl)C=CC=C1
15307-86-5	CASRN	DTXSID6022923	Diclofenac	OC(=O)CC1=C(NC2=C(Cl)C=CC=C2Cl)C=CC=C1
15310-01-7	CASRN	DTXSID7041623	Benodanil	IC1=C(C=CC=C1)C(=O)NC1=CC=CC=C1
153233-91-1	CASRN	DTXSID8034586	Etoxazole	CCOC1=C(C=CC(=C1)C(C)(C)C)C1COC(=N1)C1=C(F)C=CC=C1F
153719-23-4	CASRN	DTXSID2034962	Thiamethoxam	CN1COCN(CC2=CN=C(Cl)S2)C1=N[N+]([O-])=O
154-42-7	CASRN	DTXSID6023652	6-Thioguanine	NC1=NC2=C(NC=N2)C(=S)N1
155213-67-5	CASRN	DTXSID1048627	Ritonavir	CC(C)C(NC(=O)N(C)CC1=CSC(=N1)C(C)C)C(=O)NC(CC(O)C(CC1=CC=CC=C1)NC(=O)OCC1=CN=CS1)CC1=CC=CC=C1
155569-91-8	CASRN	DTXSID0034566	Emamectin benzoate	N/A
156-10-5	CASRN	DTXSID1021031	4-Nitrosodiphenylamine	O=NC1=CC=C(NC2=CC=CC=C2)C=C1
156-43-4	CASRN	DTXSID0025864	4-Ethoxyaniline	CCOC1=CC=C(N)C=C1
156052-68-5	CASRN	DTXSID9032581	Zoxamide	CCC(C)(NC(=O)C1=CC(Cl)=C(C)C(Cl)=C1)C(=O)CCl
15619-48-4	CASRN	DTXSID8044593	1-Benzylquinolinium chloride	C(C1=CC=CC=C1)[N+]1=C2C=CC=CC2=CC=C1
1563-38-8	CASRN	DTXSID2027414	2,3-Dihydro-2,2-dimethyl-7-benzofuranol	CC1(C)CC2=C(O1)C(O)=CC=C2
1563-66-2	CASRN	DTXSID9020249	Carbofuran	CNC(=O)OC1=CC=CC2=C1OC(C)(C)C2
15676-16-1	CASRN	DTXSID1042574	Sulpiride	CCN1CCCC1CNC(=O)C1=C(OC)C=CC(=C1)S(N)(=O)=O
15687-27-1	CASRN	DTXSID5020732	Ibuprofen	CC(C)CC1=CC=C(C=C1)C(C)C(O)=O
1582-09-8	CASRN	DTXSID4021395	Trifluralin	CCCN(CCC)C1=C(C=C(C=C1[N+]([O-])=O)C(F)(F)F)[N+]([O-])=O
158966-92-8	CASRN	DTXSID9023334	Montelukast	CC(C)(O)C1=CC=CC=C1CCC(SCC1(CC(O)=O)CC1)C1=CC(C=CC2=CC=C3C=CC(Cl)=CC3=N2)=CC=C1
159138-81-5	CASRN	DTXSID3047344	Cariporide mesylate	CC(C)C1=CC=C(C=C1S(C)(=O)=O)C(=O)N=C(N)N
1596-84-5	CASRN	DTXSID9020370	Daminozide	CN(C)NC(=O)CCC(O)=O
15972-60-8	CASRN	DTXSID1022265	Alachlor	CCC1=CC=CC(CC)=C1N(COC)C(=O)CCl
1610-18-0	CASRN	DTXSID6022341	Prometon	COC1=NC(NC(C)C)=NC(NC(C)C)=N1
161050-58-4	CASRN	DTXSID3032628	Methoxyfenozide	COC1=CC=CC(C(=O)NN(C(=O)C2=CC(C)=CC(C)=C2)C(C)(C)C)=C1C
161326-34-7	CASRN	DTXSID2034590	(S)-1-Anilino-4-methyl-2-methylthio-4-phenylimidazolin-5-one	CSC1=NC(C)(C(=O)N1NC1=CC=CC=C1)C1=CC=CC=C1
1622-61-3	CASRN	DTXSID1022845	Clonazepam	[O-][N+](=O)C1=CC2=C(NC(=O)CN=C2C2=CC=CC=C2Cl)C=C1
1622-62-4	CASRN	DTXSID7023065	Flunitrazepam	CN1C2=C(C=C(C=C2)[N+]([O-])=O)C(=NCC1=O)C1=CC=CC=C1F
1634-04-4	CASRN	DTXSID3020833	Methyl tert-butyl ether	COC(C)(C)C
1634-78-2	CASRN	DTXSID9020790	Malaoxon	CCOC(=O)CC(SP(=O)(OC)OC)C(=O)OCC
1638-22-8	CASRN	DTXSID3047425	4-Butylphenol	CCCCC1=CC=C(O)C=C1
1643-19-2	CASRN	DTXSID4044400	Tetrabutylammonium bromide	CCCC[N+](CCCC)(CCCC)CCCC
1646-88-4	CASRN	DTXSID6023862	Aldoxycarb	CNC(=O)ON=CC(C)(C)S(C)(=O)=O
16590-41-3	CASRN	DTXSID4046313	Naltrexone	[H]C12CC3=C4C(OC5C(=O)CCC1(O)C45CCN2CC1CC1)=C(O)C=C3
1668-19-5	CASRN	DTXSID7022966	Doxepin	CN(C)CCC=C1C2=CC=CC=C2COC2=CC=CC=C12
16752-77-5	CASRN	DTXSID1022267	Methomyl	CNC(=O)ON=C(C)SC
1689-84-5	CASRN	DTXSID3022162	Bromoxynil	OC1=C(Br)C=C(C=C1Br)C#N
1698-60-8	CASRN	DTXSID3034872	Chloridazon	ClC1C(=N)C=NN(C1=O)C1=CC=CC=C1
1702-17-6	CASRN	DTXSID9029221	Clopyralid	OC(=O)C1=C(Cl)C=CC(Cl)=N1
173159-57-4	CASRN	DTXSID7034753	Foramsulfuron	COC1=CC(OC)=NC(NC(=O)NS(=O)(=O)C2=C(C=CC(NC=O)=C2)C(=O)N(C)C)=N1
17321-77-6	CASRN	DTXSID3042633	Clomipramine hydrochloride	CN(C)CCCN1C2=CC=CC=C2CCC2=CC=C(Cl)C=C12
173584-44-6	CASRN	DTXSID1032690	Indoxacarb	COC(=O)N(C(=O)N1COC2(CC3=C(C=CC(Cl)=C3)C2=N1)C(=O)OC)C1=CC=C(OC(F)(F)F)C=C1
17372-87-1	CASRN	DTXSID0025234	Eosin	OC1=C(Br)C2=C(C=C1Br)C1(OC(=O)C3=CC=CC=C13)C1=CC(Br)=C(O)C(Br)=C1O2
1746-81-2	CASRN	DTXSID0037576	Monolinuron	CON(C)C(=O)NC1=CC=C(Cl)C=C1
175013-18-0	CASRN	DTXSID7032638	Pyraclostrobin	CON(C(=O)OC)C1=C(COC2=NN(C=C2)C2=CC=C(Cl)C=C2)C=CC=C1
1763-23-1	CASRN	DTXSID3031864	Perfluorooctanesulfonic acid	OS(=O)(=O)C(F)(F)C(F)(F)C(F)(F)C(F)(F)C(F)(F)C(F)(F)C(F)(F)C(F)(F)F
17696-62-7	CASRN	DTXSID4047882	Phenylparaben	OC1=CC=C(C=C1)C(=O)OC1=CC=CC=C1
180084-01-9	CASRN	DTXSID5047320	SB236057A	CCN1CCC2(COC3=C2C=C2N(CCC2=C3)C(=O)C2=CC=C(C=C2)C2=CC=C(C=C2C)C2=NN=C(C)O2)CC1
1806-26-4	CASRN	DTXSID9022312	4-Octylphenol	CCCCCCCCC1=CC=C(O)C=C1
181274-15-7	CASRN	DTXSID9034864	Propoxycarbazone-sodium	CCCOC1=NN(C(=O)NS(=O)(=O)C2=C(C=CC=C2)C(=O)OC)C(=O)N1C
1843-05-6	CASRN	DTXSID9027441	Octabenzone	CCCCCCCCOC1=CC(O)=C(C=C1)C(=O)C1=CC=CC=C1
184653-84-7	CASRN	DTXSID6047319	Carabersat	CC(=O)C1=CC=C2OC(C)(C)C(O)C(NC(=O)C3=CC=C(F)C=C3)C2=C1
18559-94-9	CASRN	DTXSID5021255	Albuterol	CC(C)(C)NCC(O)C1=CC=C(O)C(CO)=C1
1861-32-1	CASRN	DTXSID0024000	Chlorthal-dimethyl	COC(=O)C1=C(Cl)C(Cl)=C(C(=O)OC)C(Cl)=C1Cl
1861-40-1	CASRN	DTXSID3023899	Benfluralin	CCCCN(CC)C1=C(C=C(C=C1[N+]([O-])=O)C(F)(F)F)[N+]([O-])=O
186392-65-4	CASRN	DTXSID4047252	Ingliforib	OC(C(CC1=CC=CC=C1)NC(=O)C1=CC2=CC(Cl)=CC=C2N1)C(=O)N1CC(O)C(O)C1
188425-85-6	CASRN	DTXSID6034392	Boscalid	ClC1=CC=C(C=C1)C1=C(NC(=O)C2=C(Cl)N=CC=C2)C=CC=C1
188489-07-8	CASRN	DTXSID3034618	Flufenpyr-ethyl	CCOC(=O)COC1=CC(N2N=CC(=C(C)C2=O)C(F)(F)F)=C(F)C=C1Cl
189003-92-7	CASRN	DTXSID2047355	Trelanserin	NC(=O)CN1C(=O)C=C(CCN2CCN(CC2)C2=NC=CC3=C2C=CS3)C2=C1C=C(F)C=C2
1897-45-6	CASRN	DTXSID0020319	Chlorothalonil	ClC1=C(Cl)C(C#N)=C(Cl)C(C#N)=C1Cl
18979-55-0	CASRN	DTXSID4048195	4-(Hexyloxy)phenol	CCCCCCOC1=CC=C(O)C=C1
19044-88-3	CASRN	DTXSID8024238	Oryzalin	CCCN(CCC)C1=C(C=C(C=C1[N+]([O-])=O)S(N)(=O)=O)[N+]([O-])=O
1912-24-9	CASRN	DTXSID9020112	Atrazine	CCNC1=NC(NC(C)C)=NC(Cl)=N1
1918-00-9	CASRN	DTXSID4024018	Dicamba	COC1=C(Cl)C=CC(Cl)=C1C(O)=O
2/1/1918	CASRN	DTXSID1021160	Picloram	NC1=C(Cl)C(Cl)=NC(C(O)=O)=C1Cl
1918-16-7	CASRN	DTXSID4024274	Propachlor	CC(C)N(C(=O)CCl)C1=CC=CC=C1
19216-56-9	CASRN	DTXSID4049082	Prazosin	COC1=CC2=NC(=NC(N)=C2C=C1OC)N1CCN(CC1)C(=O)C1=CC=CO1
1929-77-7	CASRN	DTXSID7024376	Vernolate	CCCSC(=O)N(CCC)CCC
1929-82-4	CASRN	DTXSID0024216	Nitrapyrin	ClC1=CC=CC(=N1)C(Cl)(Cl)Cl
19666-30-9	CASRN	DTXSID3024239	Oxadiazon	CC(C)OC1=CC(N2N=C(OC2=O)C(C)(C)C)=C(Cl)C=C1Cl
19774-82-4	CASRN	DTXSID7037185	Amiodarone hydrochloride	CCCCC1=C(C(=O)C2=CC(I)=C(OCCN(CC)CC)C(I)=C2)C2=CC=CC=C2O1
19794-93-5	CASRN	DTXSID5045043	Trazodone	ClC1=CC=CC(=C1)N1CCN(CCCN2N=C3C=CC=CN3C2=O)CC1
1987-50-4	CASRN	DTXSID2037714	4-Heptylphenol	CCCCCCCC1=CC=C(O)C=C1
199119-58-9	CASRN	DTXSID8040222	Trifloxysulfuron-sodium	COC1=CC(OC)=NC(NC(=O)NS(=O)(=O)C2=NC=CC=C2OCC(F)(F)F)=N1
2008-41-5	CASRN	DTXSID7023936	Butylate	CCSC(=O)N(CC(C)C)CC(C)C
20325-40-0	CASRN	DTXSID1020485	C.I. Disperse Black 6 dihydrochloride	COC1=CC(=CC=C1N)C1=CC(OC)=C(N)C=C1
205-99-2	CASRN	DTXSID0023907	Benzo(b)fluoranthene	C1=CC=C2C(=C1)C1=CC=CC3=C4C=CC=CC4=CC2=C13
2058-46-0	CASRN	DTXSID5021097	Oxytetracycline hydrochloride	CN(C)C1C2C(O)C3C(C(=O)C4=C(C=CC=C4O)C3(C)O)C(=O)C2(O)C(=O)C(C(N)=O)C1=O
2058-94-8	CASRN	DTXSID8047553	Perfluoroundecanoic acid	OC(=O)C(F)(F)C(F)(F)C(F)(F)C(F)(F)C(F)(F)C(F)(F)C(F)(F)C(F)(F)C(F)(F)C(F)(F)F
206-44-0	CASRN	DTXSID3024104	Fluoranthene	C1=CC2=C(C=C1)C1=C3C2=CC=CC3=CC=C1
2078-54-8	CASRN	DTXSID6023523	Propofol	CC(C)C1=CC=CC(C(C)C)=C1O
208-96-8	CASRN	DTXSID3023845	Acenaphthylene	C1=CC2=C3C1=CC=CC3=CC=C2
20830-75-5	CASRN	DTXSID5022934	Digoxin	CC1OC(CC(O)C1O)OC1C(O)CC(OC2C(O)CC(OC3CCC4(C)C(CCC5C4CC(O)C4(C)C(CCC54O)C4=CC(=O)OC4)C3)OC2C)OC1C
208465-21-8	CASRN	DTXSID6034712	Mesosulfuron-methyl	COC(=O)C1=C(C=C(CNS(C)(=O)=O)C=C1)S(=O)(=O)NC(=O)NC1=NC(OC)=CC(OC)=N1
2104-64-5	CASRN	DTXSID7022174	EPN	CCOP(=S)(OC1=CC=C(C=C1)[N+]([O-])=O)C1=CC=CC=C1
21087-64-9	CASRN	DTXSID6024204	Metribuzin	CSC1=NN=C(C(=O)N1N)C(C)(C)C
210880-92-5	CASRN	DTXSID2034465	(E)-1-(2-Chloro-1,3-thiazol-5-yl methyl)-3-methyl-2-nitroguanidine	CN\C(NCC1=CN=C(Cl)S1)=N/[N+]([O-])=O
21256-18-8	CASRN	DTXSID1045118	Oxaprozin	OC(=O)CCC1=NC(=C(O1)C1=CC=CC=C1)C1=CC=CC=C1
2144-53-8	CASRN	DTXSID3047558	3,3,4,4,5,5,6,6,7,7,8,8,8-Tridecafluorooctyl methacrylate	CC(=C)C(=O)OCCC(F)(F)C(F)(F)C(F)(F)C(F)(F)C(F)(F)C(F)(F)F
21564-17-0	CASRN	DTXSID6032647	2-(Thiocyanomethylthio)benzothiazole	N#CSCSC1=NC2=CC=CC=C2S1
2164-17-2	CASRN	DTXSID8020628	Fluometuron	CN(C)C(=O)NC1=CC=CC(=C1)C(F)(F)F
21725-46-2	CASRN	DTXSID1023990	Cyanazine	CCNC1=NC(NC(C)(C)C#N)=NC(Cl)=N1
2176-62-7	CASRN	DTXSID2022179	Pentachloropyridine	ClC1=NC(Cl)=C(Cl)C(Cl)=C1Cl
21829-25-4	CASRN	DTXSID2025715	Nifedipine	COC(=O)C1C(C2=C(C=CC=C2)[N+]([O-])=O)C(C(=O)OC)=C(C)N=C1C
219714-96-2	CASRN	DTXSID0034803	Penoxsulam	COC1=CN=C(OC)N2N=C(NS(=O)(=O)C3=C(C=CC=C3OCC(F)F)C(F)(F)F)N=C12
22071-15-4	CASRN	DTXSID6020771	Ketoprofen	CC(C(O)=O)C1=CC(=CC=C1)C(=O)C1=CC=CC=C1
2212-67-1	CASRN	DTXSID6024206	Molinate	CCSC(=O)N1CCCCCC1
22204-53-1	CASRN	DTXSID4040686	Naproxen	COC1=CC2=CC=C(C=C2C=C1)C(C)C(O)=O
22224-92-6	CASRN	DTXSID3024102	Fenamiphos	CCOP(=O)(NC(C)C)OC1=CC=C(SC)C(C)=C1
2226-96-2	CASRN	DTXSID4041280	4-Hydroxy-2,2,6,6-tetramethylpiperidin-1-yl)oxidanyl	CC1(C)CC(O)CC(C)(C)N1O
22260-51-1	CASRN	DTXSID6020197	Bromocriptine mesylate	CC(C)CC1N2C(=O)C(NC(=O)C3CN(C)C4CC5=C(Br)NC6=CC=CC(=C56)C4=C3)(OC2(O)C2CCCN2C1=O)C(C)C
22316-47-8	CASRN	DTXSID2046759	Clobazam	CN1C2=CC=C(Cl)C=C2N(C2=CC=CC=C2)C(=O)CC1=O
2243-62-1	CASRN	DTXSID3020916	1,5-Naphthalenediamine	NC1=CC=CC2=C(N)C=CC=C12
22494-42-4	CASRN	DTXSID5022932	Diflunisal	OC(=O)C1=C(O)C=CC(=C1)C1=C(F)C=C(F)C=C1
22781-23-3	CASRN	DTXSID9032327	Bendiocarb	CNC(=O)OC1=CC=CC2=C1OC(C)(C)O2
2303-17-5	CASRN	DTXSID5024344	Tri-allate	CC(C)N(C(C)C)C(=O)SCC(Cl)=C(Cl)Cl
23031-25-6	CASRN	DTXSID7021310	Terbutaline	CC(C)(C)NCC(O)C1=CC(O)=CC(O)=C1
230954-09-3	CASRN	DTXSID8047266	CP-544439	ONC(=O)C1(CCOCC1)NS(=O)(=O)C1=CC=C(OC2=CC=C(F)C=C2)C=C1
2310-17-0	CASRN	DTXSID1024259	Phosalone	CCOP(=S)(OCC)SCN1C(=O)OC2=CC(Cl)=CC=C12
23103-98-2	CASRN	DTXSID1032569	Pirimicarb	CN(C)C(=O)OC1=C(C)C(C)=NC(=N1)N(C)C
2312-35-8	CASRN	DTXSID4024276	Propargite	CC(C)(C)C1=CC=C(OC2CCCCC2OS(=O)OCC#C)C=C1
23135-22-0	CASRN	DTXSID6021086	Oxamyl	CNC(=O)ON=C(SC)C(=O)N(C)C
23184-66-9	CASRN	DTXSID3034402	Butachlor	CCCCOCN(C(=O)CCl)C1=C(CC)C=CC=C1CC
7/5/2321	CASRN	DTXSID0038887	Fluorescein	OC1=CC2=C(C=C1)C1(OC(=O)C3=C1C=CC=C3)C1=C(O2)C=C(O)C=C1
23422-53-9	CASRN	DTXSID4032405	Formetanate hydrochloride	CNC(=O)OC1=CC=CC(=C1)N=CN(C)C
23513-14-6	CASRN	DTXSID3041035	(6)-Gingerol	CCCCCC(O)CC(=O)CCC1=CC(OC)=C(O)C=C1
2353-45-9	CASRN	DTXSID3020673	FD&C Green No. 3	CCN(CC1=CC(=CC=C1)S(O)(=O)=O)C1=CC=C(C=C1)C(=C1C=CC(C=C1)=[N+](CC)CC1=CC(=CC=C1)S(O)(=O)=O)C1=C(C=C(O)C=C1)S(O)(=O)=O
23564-05-8	CASRN	DTXSID1024338	Thiophanate-methyl	COC(=O)NC(=S)NC1=C(NC(=S)NC(=O)OC)C=CC=C1
23593-75-1	CASRN	DTXSID7029871	Clotrimazole	ClC1=C(C=CC=C1)C(N1C=CN=C1)(C1=CC=CC=C1)C1=CC=CC=C1
2385-85-5	CASRN	DTXSID7020895	Mirex	ClC12C3(Cl)C4(Cl)C5(Cl)C(Cl)(C1(Cl)C4(Cl)Cl)C2(Cl)C(Cl)(Cl)C35Cl
2390-60-5	CASRN	DTXSID5038888	Basic Blue 7	CCNC1=CC=C(C(C2=CC=C(C=C2)N(CC)CC)=C2C=CC(C=C2)=[N+](CC)CC)C2=C1C=CC=C2
2392-39-4	CASRN	DTXSID3047429	Dexamethasone sodium phosphate	CC1CC2C3CCC4=CC(=O)C=CC4(C)C3(F)C(O)CC2(C)C1(O)C(=O)COP(O)(O)=O
23950-58-5	CASRN	DTXSID2020420	Propyzamide	CC(C)(NC(=O)C1=CC(Cl)=CC(Cl)=C1)C#C
24017-47-8	CASRN	DTXSID9037612	Triazophos	CCOP(=S)(OCC)OC1=NN(C=N1)C1=CC=CC=C1
2409-55-4	CASRN	DTXSID2020212	4-Methyl-2-tert-butylphenol	CC1=CC(=C(O)C=C1)C(C)(C)C
2416-94-6	CASRN	DTXSID6022187	2,3,6-Trimethylphenol	CC1=CC=C(C)C(O)=C1C
24169-02-6	CASRN	DTXSID6025226	Econazole nitrate	ClC1=CC=C(COC(CN2C=CN=C2)C2=C(Cl)C=C(Cl)C=C2)C=C1
24219-97-4	CASRN	DTXSID6023317	Mianserin	CN1CCN2C(C1)C1=CC=CC=C1CC1=C2C=CC=C1
2451-62-9	CASRN	DTXSID4026262	Tris(2,3-epoxypropyl)isocyanurate	O=C1N(CC2CO2)C(=O)N(CC2CO2)C(=O)N1CC1CO1
24602-86-6	CASRN	DTXSID3041376	Tridemorph	CCCCCCCCCCCCCN1CC(C)OC(C)C1
2465-27-2	CASRN	DTXSID9020114	Auramine hydrochloride	CN(C)C1=CC=C(C=C1)C(=N)C1=CC=C(C=C1)N(C)C
2/9/2467	CASRN	DTXSID4022446	2,2'-Bisphenol F	OC1=C(CC2=C(O)C=CC=C2)C=CC=C1
2467-03-0	CASRN	DTXSID2044890	2-[(4-Hydroxyphenyl)methyl]phenol	OC1=CC=C(CC2=C(O)C=CC=C2)C=C1
2492-26-4	CASRN	DTXSID1026035	Sodium 2-mercaptobenzothiolate	SC1=NC2=C(S1)C=CC=C2
249296-43-3	CASRN	DTXSID2047272	CJ-013610	CC1=NC=CN1C1=CC=C(SC2=CC=CC(=C2)C2(CCOCC2)C(N)=O)C=C1
25057-89-0	CASRN	DTXSID0023901	Bentazone	CC(C)N1C(=O)C2=C(NS1(=O)=O)C=CC=C2
2528-16-7	CASRN	DTXSID9043938	Monobenzyl phthalate	OC(=O)C1=C(C=CC=C1)C(=O)OCC1=CC=CC=C1
25311-71-1	CASRN	DTXSID8032417	Isofenphos	CCOP(=S)(NC(C)C)OC1=CC=CC=C1C(=O)OC(C)C
25316-40-9	CASRN	DTXSID3030636	Adriamycin hydrochloride	COc1cccc2C(=O)c3c(O)c4CC(O)(CC(OC5CC(N)C(O)C(C)O5)c4c(O)c3C(=O)c12)C(=O)CO
253450-09-8	CASRN	DTXSID2047270	Besonprodil	FC1=CC=C(CC2CCN(CCS(=O)C3=CC=C4NC(=O)OC4=C3)CC2)C=C1
25606-41-1	CASRN	DTXSID6034849	Propamocarb hydrochloride	CCCOC(=O)NCCCN(C)C
25614-03-3	CASRN	DTXSID1022687	Bromocriptine	CC(C)CC1N2C(=O)C(NC(=O)C3CN(C)C4CC5=C(Br)NC6=CC=CC(=C56)C4=C3)(OC2(O)C2CCCN2C1=O)C(C)C
25812-30-0	CASRN	DTXSID0020652	Gemfibrozil	CC1=CC(OCCCC(C)(C)C(O)=O)=C(C)C=C1
2593-15-9	CASRN	DTXSID3032547	Etridiazole	CCOC1=NC(=NS1)C(Cl)(Cl)Cl
25956-17-6	CASRN	DTXSID4024436	Allura Red C.I.16035	COC1=C(C=C(C)C(=C1)S(O)(=O)=O)N=NC1=C(O)C=CC2=CC(=CC=C12)S(O)(=O)=O
11/9/2610	CASRN	DTXSID5041726	C.I. Direct Red 81 disodium salt	OC1=C(N=NC2=CC=C(C=C2)N=NC2=CC=C(C=C2)S(O)(=O)=O)C(=CC2=CC(NC(=O)C3=CC=CC=C3)=CC=C12)S(O)(=O)=O
26225-79-6	CASRN	DTXSID8034580	Ethofumesate	CCOC1OC2=C(C=C(OS(C)(=O)=O)C=C2)C1(C)C
26259-45-0	CASRN	DTXSID8037594	Secbumeton	CCNC1=NC(OC)=NC(NC(C)CC)=N1
2634-33-5	CASRN	DTXSID5032523	1,2-Benzisothiazolin-3-one	O=C1NSC2=C1C=CC=C2
26530-20-1	CASRN	DTXSID1025805	Octhilinone	CCCCCCCCN1SC=CC1=O
2675-77-6	CASRN	DTXSID2024793	Chloroneb	COC1=CC(Cl)=C(OC)C=C1Cl
26839-75-8	CASRN	DTXSID4023674	(S)-Timolol	CC(C)(C)NCC(O)COC1=NSN=C1N1CCOCC1
2687-96-9	CASRN	DTXSID4042206	1-Dodecyl-2-pyrrolidinone	CCCCCCCCCCCCN1CCCC1=O
2696-84-6	CASRN	DTXSID5048180	4-Propylaniline	CCCC1=CC=C(N)C=C1
27314-13-2	CASRN	DTXSID8024234	Norflurazon	CN=C1C=NN(C2=CC=CC(=C2)C(F)(F)F)C(=O)C1Cl
2783-94-0	CASRN	DTXSID6021456	FD&C Yellow 6	OC1=C(N=NC2=CC=C(C=C2)S(O)(=O)=O)C2=C(C=C1)C=C(C=C2)S(O)(=O)=O
2785-87-7	CASRN	DTXSID2047199	2-Methoxy-4-propylphenol	CCCC1=CC(OC)=C(O)C=C1
2795-39-3	Integrated Source CAS-RN - WARNING: Synonym mapped to two or more chemicals	DTXSID3031864	Perfluorooctanesulfonic acid	OS(=O)(=O)C(F)(F)C(F)(F)C(F)(F)C(F)(F)C(F)(F)C(F)(F)C(F)(F)C(F)(F)F
27955-94-8	CASRN	DTXSID2037712	4,4',4''-Ethane-1,1,1-triyltriphenol	CC(C1=CC=C(O)C=C1)(C1=CC=C(O)C=C1)C1=CC=C(O)C=C1
28249-77-6	CASRN	DTXSID6024337	Thiobencarb	CCN(CC)C(=O)SCC1=CC=C(Cl)C=C1
2835-95-2	CASRN	DTXSID9024489	5-Amino-2-methylphenol	CC1=C(O)C=C(N)C=C1
28434-00-6	CASRN	DTXSID2039336	S-Bioallethrin	CC(C)=CC1C(C(=O)OC2CC(=O)C(CC=C)=C2C)C1(C)C
28797-61-7	CASRN	DTXSID7023487	Pirenzepine	CN1CCN(CC(=O)N2C3=CC=CC=C3C(=O)NC3=C2N=CC=C3)CC1
288104-79-0	CASRN	DTXSID2047357	Surinabant	CCC1=C(N(N=C1C(=O)NN1CCCCC1)C1=CC=C(Cl)C=C1Cl)C1=CC=C(Br)C=C1
28911-01-5	CASRN	DTXSID6046763	Triazolam	CC1=NN=C2CN=C(C3=C(Cl)C=CC=C3)C3=C(C=CC(Cl)=C3)N12
28981-97-7	CASRN	DTXSID4022577	Alprazolam	CC1=NN=C2CN=C(C3=CC=CC=C3)C3=CC(Cl)=CC=C3N12
290352-28-2	CASRN	DTXSID7047306	CP-634384	CC1=CC(NC(=O)C(O)=O)=CC(C)=C1OC1=CC=C(O)C2=C1CCC2
29091-21-2	CASRN	DTXSID1034210	Prodiamine	CCCN(CCC)C1=C(C(N)=C(C=C1[N+]([O-])=O)C(F)(F)F)[N+]([O-])=O
29094-61-9	CASRN	DTXSID0040676	Glipizide	CC1=NC=C(N=C1)C(=O)NCCC1=CC=C(C=C1)S(=O)(=O)NC(=O)NC1CCCCC1
29122-68-7	CASRN	DTXSID2022628	Atenolol	CC(C)NCC(O)COC1=CC=C(CC(N)=O)C=C1
2919-66-6	CASRN	DTXSID5048184	Melengestrol acetate	CC(=O)OC1(C(C)=O)C(=C)CC2C3C=C(C)C4=CC(=O)CCC4(C)C3CCC12C
2921-88-2	CASRN	DTXSID4020458	Chlorpyrifos	CCOP(=S)(OCC)OC1=NC(Cl)=C(Cl)C=C1Cl
29232-93-7	CASRN	DTXSID0024266	Pirimiphos-methyl	CCN(CC)C1=NC(OP(=S)(OC)OC)=CC(C)=N1
29420-49-3	CASRN	DTXSID3037707	Potassium perfluorobutanesulfonate	OS(=O)(=O)C(F)(F)C(F)(F)C(F)(F)C(F)(F)F
2943-75-1	CASRN	DTXSID2029246	Triethoxyoctylsilane	CCCCCCCC[Si](OCC)(OCC)OCC
29679-58-1	CASRN	DTXSID9023045	Fenoprofen	CC(C(O)=O)C1=CC(OC2=CC=CC=C2)=CC=C1
2971-36-0	CASRN	DTXSID8022325	2,2-Bis(4-hydroxyphenyl)-1,1,1-trichloroethane	OC1=CC=C(C=C1)C(C1=CC=C(O)C=C1)C(Cl)(Cl)Cl
298-00-0	CASRN	DTXSID1020855	Methyl parathion	COP(=S)(OC)OC1=CC=C(C=C1)[N+]([O-])=O
298-02-2	CASRN	DTXSID4032459	Phorate	CCOP(=S)(OCC)SCSCC
298-46-4	CASRN	DTXSID4022731	Carbamazepine	NC(=O)N1C2=CC=CC=C2C=CC2=C1C=CC=C2
298-81-7	CASRN	DTXSID8020830	8-Methoxypsoralen	COC1=C2OC(=O)C=CC2=CC2=C1OC=C2
300-62-9	CASRN	DTXSID4022600	Amphetamine	CC(N)CC1=CC=CC=C1
302-79-4	CASRN	DTXSID7021239	all-trans-Retinoic acid	CC(C=CC1=C(C)CCCC1(C)C)=CC=CC(C)=CC(O)=O
3033-77-0	CASRN	DTXSID1044643	Glycidyl trimethylammonium chloride	C[N+](C)(C)CC1CO1
30516-87-1	CASRN	DTXSID8020127	3'-Azido-3'-deoxythymidine	CC1=CN(C2CC(N=[N+]=[N-])C(CO)O2)C(=O)N=C1O
30560-19-1	CASRN	DTXSID8023846	Acephate	COP(=O)(NC(C)=O)SC
306-83-2	CASRN	DTXSID7020712	2,2-Dichloro-1,1,1-trifluoroethane	FC(F)(F)C(Cl)Cl
307-24-4	CASRN	DTXSID3031862	Perfluorohexanoic acid	OC(=O)C(F)(F)C(F)(F)C(F)(F)C(F)(F)C(F)(F)F
309-00-2	CASRN	DTXSID8020040	Aldrin	ClC1=C(Cl)C2(Cl)C3C4CC(C=C4)C3C1(Cl)C2(Cl)Cl
311-45-5	CASRN	DTXSID6024046	Paraoxon	CCOP(=O)(OCC)OC1=CC=C(C=C1)[N+]([O-])=O
3118-97-6	CASRN	DTXSID5040706	C.I. Solvent Orange 7	CC1=CC=C(N=NC2=C(O)C=CC3=CC=CC=C23)C(C)=C1
31218-83-4	CASRN	DTXSID7032470	Propetamphos	CCNP(=S)(OC)OC(C)=CC(=O)OC(C)C
314-40-9	CASRN	DTXSID4022020	Bromacil	CCC(C)N1C(=O)N=C(C)C(Br)C1=O
3147-75-9	CASRN	DTXSID9027522	Octrizole	CC(C)(C)CC(C)(C)C1=CC(N2N=C3C=CC=CC3=N2)=C(O)C=C1
321-64-2	CASRN	DTXSID1037272	Tacrine	NC1=C2CCCCC2=NC2=C1C=CC=C2
3236-71-3	CASRN	DTXSID5037731	4,4'-(9H-Fluorene-9,9-diyl)diphenol	OC1=CC=C(C=C1)C1(C2=C(C=CC=C2)C2=C1C=CC=C2)C1=CC=C(O)C=C1
32598-13-3	CASRN	DTXSID5022514	3,3',4,4'-Tetrachlorobiphenyl	ClC1=C(Cl)C=C(C=C1)C1=CC(Cl)=C(Cl)C=C1
32809-16-8	CASRN	DTXSID9033923	Procymidone	CC12CC1(C)C(=O)N(C2=O)C1=CC(Cl)=CC(Cl)=C1
330-54-1	CASRN	DTXSID0020446	Diuron	CN(C)C(=O)NC1=CC(Cl)=C(Cl)C=C1
330-55-2	CASRN	DTXSID2024163	Linuron	CON(C)C(=O)NC1=CC=C(Cl)C(Cl)=C1
33089-61-1	CASRN	DTXSID5023871	Amitraz	CN(C=NC1=CC=C(C)C=C1C)C=NC1=CC=C(C)C=C1C
33171-05-0	CASRN	DTXSID00872663	Bisdemethoxycurcumin	OC1=CC=C(C=CC(=O)CC(=O)C=CC2=CC=C(O)C=C2)C=C1
33228-44-3	CASRN	DTXSID0040707	4-Pentylaniline	CCCCCC1=CC=C(N)C=C1
33228-45-4	CASRN	DTXSID5040708	4-Hexylaniline	CCCCCCC1=CC=C(N)C=C1
33284-52-5	CASRN	DTXSID4058657	3,3',5,5'-Tetrachlorobiphenyl	ClC1=CC(=CC(Cl)=C1)C1=CC(Cl)=CC(Cl)=C1
33286-22-5	CASRN	DTXSID8040147	Diltiazem hydrochloride	COC1=CC=C(C=C1)C1SC2=CC=CC=C2N(CCN(C)C)C(=O)C1OC(C)=O
333-41-5	CASRN	DTXSID9020407	Diazinon	CCOP(=S)(OCC)OC1=NC(=NC(C)=C1)C(C)C
3337-71-1	CASRN	DTXSID8023890	Asulam	COC(=O)NS(=O)(=O)C1=CC=C(N)C=C1
335-67-1	CASRN	DTXSID8031865	Perfluorooctanoic acid	OC(=O)C(F)(F)C(F)(F)C(F)(F)C(F)(F)C(F)(F)C(F)(F)C(F)(F)F
335-76-2	CASRN	DTXSID3031860	Perfluorodecanoic acid	OC(=O)C(F)(F)C(F)(F)C(F)(F)C(F)(F)C(F)(F)C(F)(F)C(F)(F)C(F)(F)C(F)(F)F
335104-84-2	CASRN	DTXSID5047037	Tembotrione	CS(=O)(=O)C1=C(COCC(F)(F)F)C(Cl)=C(C=C1)C(=O)C1C(=O)CCCC1=O
33629-47-9	CASRN	DTXSID3032337	Butralin	CCC(C)NC1=C(C=C(C=C1[N+]([O-])=O)C(C)(C)C)[N+]([O-])=O
3380-34-5	CASRN	DTXSID5032498	Triclosan	OC1=C(OC2=CC=C(Cl)C=C2Cl)C=CC(Cl)=C1
33820-53-0	CASRN	DTXSID8024157	Isopropalin	CCCN(CCC)C1=C(C=C(C=C1[N+]([O-])=O)C(C)C)[N+]([O-])=O
33979-03-2	CASRN	DTXSID3040302	2,2',4,4',6,6'-Hexachlorobiphenyl	ClC1=CC(Cl)=C(C(Cl)=C1)C1=C(Cl)C=C(Cl)C=C1Cl
34014-18-1	CASRN	DTXSID3024316	Tebuthiuron	CNC(=O)N(C)C1=NN=C(S1)C(C)(C)C
34123-59-6	CASRN	DTXSID1042077	Isoproturon	CC(C)C1=CC=C(NC(=O)N(C)C)C=C1
34256-82-1	CASRN	DTXSID8023848	Acetochlor	CCOCN(C(=O)CCl)C1=C(CC)C=CC=C1C
11/2/3445	CASRN	DTXSID7044922	1-(2-Hydroxyethyl)pyrrolidin-2-one	OCCN1CCCC1=O
34487-61-1	CASRN	DTXSID2044420	Phenol Red sodium salt	OC1=CC=C(C=C1)C1(OS(=O)(=O)C2=C1C=CC=C2)C1=CC=C(O)C=C1
34590-94-8	CASRN	DTXSID0027983	Dipropylene glycol monomethyl ether	N/A
35065-27-1	CASRN	DTXSID2032180	2,2',4,4',5,5'-Hexachlorobiphenyl	ClC1=CC(Cl)=C(C=C1Cl)C1=CC(Cl)=C(Cl)C=C1Cl
35256-85-0	CASRN	DTXSID5041691	Butam	CC(C)N(CC1=CC=CC=C1)C(=O)C(C)(C)C
35367-38-5	CASRN	DTXSID1024049	Diflubenzuron	FC1=CC=CC(F)=C1C(=O)NC(=O)NC1=CC=C(Cl)C=C1
355-46-4	CASRN	DTXSID7040150	Perfluorohexanesulfonic acid	OS(=O)(=O)C(F)(F)C(F)(F)C(F)(F)C(F)(F)C(F)(F)C(F)(F)F
35554-44-0	CASRN	DTXSID8024151	Imazalil	ClC1=CC(Cl)=C(C=C1)C(CN1C=CN=C1)OCC=C
35575-96-3	CASRN	DTXSID9034818	Azamethiphos	COP(=O)(OC)SCN1C(=O)OC2=CC(Cl)=CN=C12
36062-04-1	CASRN	DTXSID30865801	Tetrahydrocurcumin	COC1=CC(CCC(=O)CC(=O)CCC2=CC(OC)=C(O)C=C2)=CC=C1O
361343-19-3	CASRN	DTXSID7047277	Elzasonan	CN1CCN(CC1)C1=CC=CC=C1C=C1SCCN(C1=O)C1=CC(Cl)=C(Cl)C=C1
361377-29-9	CASRN	DTXSID2034625	Fluoxastrobin	CON=C(C1=NOCCO1)C1=C(OC2=C(F)C(OC3=C(Cl)C=CC=C3)=NC=N2)C=CC=C1
364-62-5	CASRN	DTXSID6045169	Metoclopramide	CCN(CC)CCNC(=O)C1=CC(Cl)=C(N)C=C1OC
36505-84-7	CASRN	DTXSID2022707	Buspirone	O=C1CC2(CCCC2)CC(=O)N1CCCCN1CCN(CC1)C1=NC=CC=N1
36734-19-7	CASRN	DTXSID3024154	3-(3,5-Dichlorophenyl)-N-(1-methylethyl)-2,4-dioxo-1-imidazolidinecarboxamide	CC(C)NC(=O)N1CC(=O)N(C1=O)C1=CC(Cl)=CC(Cl)=C1
3689-24-5	CASRN	DTXSID7024328	Sulfotepp	CCOP(=S)(OCC)OP(=S)(OCC)OCC
36894-69-6	CASRN	DTXSID2023191	Labetalol	CC(CCC1=CC=CC=C1)NCC(O)C1=CC=C(O)C(=C1)C(N)=O
3691-35-8	CASRN	DTXSID2032348	Chlorophacinone	ClC1=CC=C(C=C1)C(C(=O)C1C(=O)C2=C(C=CC=C2)C1=O)C1=CC=CC=C1
9/5/3737	CASRN	DTXSID1045536	Disopyramide	CC(C)N(CCC(C(N)=O)(C1=CC=CC=C1)C1=CC=CC=N1)C(C)C
3739-38-6	CASRN	DTXSID1038321	3-Phenoxybenzoic acid	OC(=O)C1=CC(OC2=CC=CC=C2)=CC=C1
375-73-5	CASRN	DTXSID5030030	Perfluorobutanesulfonic acid	OS(=O)(=O)C(F)(F)C(F)(F)C(F)(F)C(F)(F)F
375-85-9	CASRN	DTXSID1037303	Perfluoroheptanoic acid	OC(=O)C(F)(F)C(F)(F)C(F)(F)C(F)(F)C(F)(F)C(F)(F)F
375-95-1	CASRN	DTXSID8031863	Perfluorononanoic acid	OC(=O)C(F)(F)C(F)(F)C(F)(F)C(F)(F)C(F)(F)C(F)(F)C(F)(F)C(F)(F)F
37517-30-9	CASRN	DTXSID2048539	Acebutolol	CCCC(=O)NC1=CC(C(C)=O)=C(OCC(O)CNC(C)C)C=C1
3825-26-1	CASRN	DTXSID8037708	Ammonium perfluorooctanoate	OC(=O)C(F)(F)C(F)(F)C(F)(F)C(F)(F)C(F)(F)C(F)(F)C(F)(F)F
38396-39-3	CASRN	DTXSID2022703	Bupivacaine	CCCCN1CCCCC1C(=O)NC1=C(C)C=CC=C1C
38411-22-2	CASRN	DTXSID6073499	2,2',3,3',6,6'-Hexachlorobiphenyl	ClC1=CC=C(Cl)C(=C1Cl)C1=C(Cl)C(Cl)=CC=C1Cl
3855-32-1	CASRN	DTXSID1044564	2,6,10-Trimethyl-2,6,10-triazaundecane	CN(C)CCCN(C)CCCN(C)C
3871-99-6	CASRN	DTXSID3037709	Potassium perfluorohexanesulfonate	OS(=O)(=O)C(F)(F)C(F)(F)C(F)(F)C(F)(F)C(F)(F)C(F)(F)F
389-08-2	CASRN	DTXSID3020912	Nalidixic acid	CCN1C=C(C(O)=O)C(=O)C2=C1N=C(C)C=C2
2/8/3913	CASRN	DTXSID0044818	2-Butyloctan-1-ol	CCCCCCC(CO)CCCC
39515-41-8	CASRN	DTXSID0024002	Fenpropathrin	CC1(C)C(C(=O)OC(C#N)C2=CC=CC(OC3=CC=CC=C3)=C2)C1(C)C
39562-70-4	CASRN	DTXSID0023373	Nitrendipine	CCOC(=O)C1=C(C)N=C(C)C(C1C1=CC=CC(=C1)[N+]([O-])=O)C(=O)OC
396-01-0	CASRN	DTXSID6021373	Triamterene	NC1=NC(N)=C2N=C(C(N)=NC2=N1)C1=CC=CC=C1
39905-57-2	CASRN	DTXSID4022288	4-Hexyloxyaniline	CCCCCCOC1=CC=C(N)C=C1
40487-42-1	CASRN	DTXSID7024245	Pendimethalin	CCC(CC)NC1=C(C=C(C)C(C)=C1[N+]([O-])=O)[N+]([O-])=O
4065-45-6	CASRN	DTXSID2042436	Sulisobenzone	COC1=C(C=C(C(=O)C2=CC=CC=C2)C(O)=C1)S(O)(=O)=O
41340-25-4	CASRN	DTXSID9020615	Etodolac	CCC1=CC=CC2=C1NC1=C2CCOC1(CC)CC(O)=O
41372-20-7	CASRN	DTXSID0048185	Apomorphine hydrochloride	CN1CCC2=CC=CC3=C2C1CC1=C3C(O)=C(O)C=C1
41394-05-2	CASRN	DTXSID7047568	Metamitron	CC1=NN=C(C(=O)N1N)C1=CC=CC=C1
4151-50-2	CASRN	DTXSID1032646	N-Ethylperfluorooctanesulfonamide	CCNS(=O)(=O)C(F)(F)C(F)(F)C(F)(F)C(F)(F)C(F)(F)C(F)(F)C(F)(F)C(F)(F)F
9/1/4199	CASRN	DTXSID90873366	(S)-Propranolol	CC(C)NCC(O)COC1=C2C=CC=CC2=CC=C1
42200-33-9	CASRN	DTXSID3023342	Nadolol	CC(C)(C)NCC(O)COC1=CC=CC2=C1CC(O)C(O)C2
42399-41-7	CASRN	DTXSID9022940	(+)-Diltiazem	COC1=CC=C(C=C1)C1SC2=CC=CC=C2N(CCN(C)C)C(=O)C1OC(C)=O
42509-80-8	CASRN	DTXSID7034676	Isazofos	CCOP(=S)(OCC)OC1=NN(C(C)C)C(Cl)=N1
427-51-0	CASRN	DTXSID5020366	Cyproterone acetate	CC(=O)OC1(CCC2C3C=C(Cl)C4=CC(=O)C5CC5C4(C)C3CCC12C)C(C)=O
42874-03-3	CASRN	DTXSID7024241	Oxyfluorfen	CCOC1=CC(OC2=CC=C(C=C2Cl)C(F)(F)F)=CC=C1[N+]([O-])=O
4291-63-8	CASRN	DTXSID8022828	Cladribine	NC1=C2N=CN(C3CC(O)C(CO)O3)C2=NC(Cl)=N1
42971-09-5	CASRN	DTXSID5023740	Vinpocetine	CCOC(=O)C1=CC2(CC)CCCN3CCC4=C(C23)N1C1=CC=CC=C41
431-89-0	CASRN	DTXSID4042048	2H-Perfluoropropane	FC(C(F)(F)F)C(F)(F)F
43121-43-3	CASRN	DTXSID3023897	Triadimefon	CC(C)(C)C(=O)C(OC1=CC=C(Cl)C=C1)N1C=NC=N1
43222-48-6	CASRN	DTXSID6024048	Difenzoquat metilsulfate	CN1C(=CC(C2=CC=CC=C2)=[N+]1C)C1=CC=CC=C1
4344-55-2	CASRN	DTXSID4048199	4-Butyloxyaniline	CCCCOC1=CC=C(N)C=C1
4376-18-5	CASRN	DTXSID9040001	Monomethyl phthalate	COC(=O)C1=C(C=CC=C1)C(O)=O
439-14-5	CASRN	DTXSID4020406	Diazepam	CN1C2=C(C=C(Cl)C=C2)C(=NCC1=O)C1=CC=CC=C1
4394-85-8	CASRN	DTXSID7044427	4-Morpholinecarboxaldehyde	O=CN1CCOCC1
439687-69-1	CASRN	DTXSID7047358	Nelivaptan	COC1=CC=C(C(OC)=C1)S(=O)(=O)N1C(=O)C(N2CC(O)CC2C(=O)N(C)C)(C2=CC(Cl)=CC=C12)C1=CC=CC=C1OC
4418-26-2	CASRN	DTXSID7026029	Sodium dehydroacetate	CC(O)=C1C(=O)OC(C)=CC1=O
4449-51-8	CASRN	DTXSID6043709	Cyclopamine	CC1C2NCC(C)CC2OC11CCC2C3CC=C4CC(O)CCC4(C)C3CC2=C1C
445295-04-5	CASRN	DTXSID6047282	CP-671305	CC(OC1=CC(F)=C(CNC(=O)C2=C(OC3=CC=C4OCOC4=C3)N=CC=C2)C=C1)C(O)=O
446-72-0	CASRN	DTXSID5022308	Genistein	OC1=CC=C(C=C1)C1=COC2=C(C(O)=CC(O)=C2)C1=O
446-86-6	CASRN	DTXSID4020119	Azathioprine	CN1C=NC(=C1SC1=NC=NC2=C1NC=N2)[N+]([O-])=O
458-37-7	CASRN	DTXSID8031077	Curcumin	COC1=CC(C=CC(=O)CC(=O)C=CC2=CC(OC)=C(O)C=C2)=CC=C1O
460081-99-6	CASRN	DTXSID9048510	PharmaGSID_48510	OC(=O)C1=CC(=CC=C1)N(CC1=CN=CC=C1)C1=CC=C(OC(F)F)C(OC(F)F)=C1
465-65-6	CASRN	DTXSID8023349	Naloxone	[H]C12CC3=C4C(OC5C(=O)CCC1(O)C45CCN2CC=C)=C(O)C=C3
4674-50-4	CASRN	DTXSID8047050	Nootkatone	CC1CC(=O)C=C2CCC(CC12C)C(C)=C
469-62-5	CASRN	DTXSID1023524	Propoxyphene	CCC(=O)OC(CC1=CC=CC=C1)(C(C)CN(C)C)C1=CC=CC=C1
4707-47-5	CASRN	DTXSID9041653	Methyl 3-methylorsellinate	COC(=O)C1=C(O)C(C)=C(O)C=C1C
473289-62-2	CASRN	DTXSID7047356	Ilepatril	CC(C)C(SC(C)=O)C(=O)NC1CC2=C(C=CC=C2)C2CCCC(N2C1=O)C(O)=O
474-86-2	CASRN	DTXSID7047433	Equilin	CC12CCC3C(=CCC4=C3C=CC(O)=C4)C1CCC2=O
480-40-0	CASRN	DTXSID1022396	Chrysin	OC1=CC2=C(C(O)=C1)C(=O)C=C(O2)C1=CC=CC=C1
484-17-3	CASRN	DTXSID9047592	9-Phenanthrol	OC1=CC2=C(C=CC=C2)C2=CC=CC=C12
486-66-8	CASRN	DTXSID9022310	7,4'-Dihydroxyisoflavone	OC1=CC=C(C=C1)C1=COC2=C(C=CC(O)=C2)C1=O
4904-61-4	CASRN	DTXSID8027581	1,5,9-Cyclododecatriene	C1CC=CCCC=CCCC=C1
491-80-5	CASRN	DTXSID1022394	Biochanin A	COC1=CC=C(C=C1)C1=COC2=C(C(O)=CC(O)=C2)C1=O
493-52-7	CASRN	DTXSID1042154	Methyl red	CN(C)C1=CC=C(C=C1)N=NC1=CC=CC=C1C(O)=O
11/8/4940	CASRN	DTXSID5041516	2-Ethyl-3-hydroxy-4-pyrone	CCC1OC=CC(=O)C1=O
49562-28-9	CASRN	DTXSID2029874	Fenofibrate	CC(C)OC(=O)C(C)(C)OC1=CC=C(C=C1)C(=O)C1=CC=C(Cl)C=C1
50-02-2	CASRN	DTXSID3020384	Dexamethasone	CC1CC2C3CCC4=CC(=O)C=CC4(C)C3(F)C(O)CC2(C)C1(O)C(=O)CO
50-06-6	CASRN	DTXSID5021122	Phenobarbital	CCC1(C(=O)NC(=O)NC1=O)C1=CC=CC=C1
50-22-6	CASRN	DTXSID6022474	Corticosterone	CC12CC(O)C3C(CCC4=CC(=O)CCC34C)C1CCC2C(=O)CO
50-23-7	CASRN	DTXSID7020714	Hydrocortisone	CC12CC(O)C3C(CCC4=CC(=O)CCC34C)C1CCC2(O)C(=O)CO
50-24-8	CASRN	DTXSID9021184	Prednisolone	CC12CC(O)C3C(CCC4=CC(=O)C=CC34C)C1CCC2(O)C(=O)CO
50-28-2	CASRN	DTXSID0020573	17beta-Estradiol	CC12CCC3C(CCC4=C3C=CC(O)=C4)C1CCC2O
50-29-3	CASRN	DTXSID4020375	DDT	ClC1=CC=C(C=C1)C(C1=CC=C(Cl)C=C1)C(Cl)(Cl)Cl
50-32-8	CASRN	DTXSID2020139	Benzo(a)pyrene	C1=CC2=CC3=CC=C4C=CC=C5C=CC(=C2C=C1)C3=C45
50-47-5	CASRN	DTXSID6022896	Desipramine	CNCCCN1C2=C(CCC3=C1C=CC=C3)C=CC=C2
50-48-6	CASRN	DTXSID7022594	Amitriptyline	CN(C)CCC=C1C2=CC=CC=C2CCC2=C1C=CC=C2
50-49-7	CASRN	DTXSID1043881	Imipramine	CN(C)CCCN1C2=CC=CC=C2CCC2=CC=CC=C12
50-52-2	CASRN	DTXSID6023656	Thioridazine	CSC1=CC2=C(SC3=CC=CC=C3N2CCC2CCCCN2C)C=C1
50-53-3	CASRN	DTXSID0022808	Chlorpromazine	CN(C)CCCN1C2=C(SC3=C1C=C(Cl)C=C3)C=CC=C2
50-55-5	CASRN	DTXSID7021237	Reserpine	COC1C(CC2CN3CCC4=C(NC5=C4C=CC(OC)=C5)C3CC2C1C(=O)OC)OC(=O)C1=CC(OC)=C(OC)C(OC)=C1
50-65-7	CASRN	DTXSID7040362	5-Chloro-N-(2-chloro-4-nitrophenyl)-2-hydroxybenzamide	OC1=C(C=C(Cl)C=C1)C(=O)NC1=CC=C(C=C1Cl)[N+]([O-])=O
50-78-2	CASRN	DTXSID5020108	Aspirin	CC(=O)OC1=C(C=CC=C1)C(O)=O
500-38-9	CASRN	DTXSID5022437	Nordihydroguaiaretic acid	CC(CC1=CC(O)=C(O)C=C1)C(C)CC1=CC=C(O)C(O)=C1
501-36-0	CASRN	DTXSID4031980	Resveratrol	OC1=CC=C(C=CC2=CC(O)=CC(O)=C2)C=C1
501027-49-2	CASRN	DTXSID2047307	PD-0333941	CC1=C(CCOC2=CC=CC3=C2C=CN3CCC(O)=O)N=C(O1)C1=CC=CC=C1
50471-44-8	CASRN	DTXSID4022361	Vinclozolin	CC1(OC(=O)N(C1=O)C1=CC(Cl)=CC(Cl)=C1)C=C
5051-22-9	CASRN	DTXSID3045304	Dexpropranolol	CC(C)NCC(O)COC1=C2C=CC=CC2=CC=C1
50594-66-6	CASRN	DTXSID0020022	Acifluorfen	OC(=O)C1=C(C=CC(OC2=CC=C(C=C2Cl)C(F)(F)F)=C1)[N+]([O-])=O
50892-23-4	CASRN	DTXSID4020290	Pirinixic acid	CC1=C(C)C(NC2=NC(SCC(O)=O)=NC(Cl)=C2)=CC=C1
509-34-2	CASRN	DTXSID3041744	C.I. Solvent Red 49	CCN(CC)C1=CC=C2C(OC3=CC(=CC=C3C22OC(=O)C3=CC=CC=C23)N(CC)CC)=C1
509-86-4	CASRN	DTXSID10198927	Heptabarbital	CCC1(C(=O)NC(=O)NC1=O)C1=CCCCCC1
51-03-6	CASRN	DTXSID1021166	Piperonyl butoxide	CCCCOCCOCCOCC1=CC2=C(OCO2)C=C1CCC
51-06-9	CASRN	DTXSID7023512	Procainamide	CCN(CC)CCNC(=O)C1=CC=C(N)C=C1
51-28-5	CASRN	DTXSID0020523	2,4-Dinitrophenol	OC1=C(C=C(C=C1)[N+]([O-])=O)[N+]([O-])=O
51-30-9	CASRN	DTXSID6025486	Isoproterenol hydrochloride	CC(C)NCC(O)C1=CC=C(O)C(O)=C1
51-34-3	CASRN	DTXSID6023573	Scopolamine	[H]C12CC(CC([H])(C3OC13)N2C)OC(=O)C(CO)C1=CC=CC=C1
51-48-9	CASRN	DTXSID8023214	Levothyroxine	NC(CC1=CC(I)=C(OC2=CC(I)=C(O)C(I)=C2)C(I)=C1)C(O)=O
51-52-5	CASRN	DTXSID5021209	6-Propyl-2-thiouracil	CCCC1=NC(=S)NC(=O)C1
51-55-8	CASRN	DTXSID4020113	Atropine	[H]C12CCC([H])(CC(C1)OC(=O)C(CO)C1=CC=CC=C1)N2C
51218-45-2	CASRN	DTXSID4022448	Metolachlor	CCC1=C(N(C(C)COC)C(=O)CCl)C(C)=CC=C1
51235-04-2	CASRN	DTXSID4024145	Hexazinone	CN(C)C1=NC(=O)N(C2CCCCC2)C(=O)N1C
5124-25-4	CASRN	DTXSID8052148	C.I.Disperse Yellow 42	[O-][N+](=O)C1=CC(=CC=C1NC1=CC=CC=C1)S(=O)(=O)NC1=CC=CC=C1
51338-27-3	CASRN	DTXSID0032605	(+-)-Diclofop-methyl	COC(=O)C(C)OC1=CC=C(OC2=CC=C(Cl)C=C2Cl)C=C1
51384-51-1	CASRN	DTXSID2023309	Metoprolol	COCCC1=CC=C(OCC(O)CNC(C)C)C=C1
51481-61-9	CASRN	DTXSID4020329	Cimetidine	CNC(NCCSCC1=C(C)NC=N1)=NC#N
51707-55-2	CASRN	DTXSID0032651	Thidiazuron	O=C(NC1=CN=NS1)NC1=CC=CC=C1
52-53-9	CASRN	DTXSID9041152	(+/-)-Verapamil	COC1=CC=C(CCN(C)CCCC(C#N)(C(C)C)C2=CC=C(OC)C(OC)=C2)C=C1OC
52-68-6	CASRN	DTXSID0021389	Trichlorfon	COP(=O)(OC)C(O)C(Cl)(Cl)Cl
52-86-8	CASRN	DTXSID4034150	Haloperidol	OC1(CCN(CCCC(=O)C2=CC=C(F)C=C2)CC1)C1=CC=C(Cl)C=C1
520-36-5	CASRN	DTXSID6022391	Apigenin	OC1=CC=C(C=C1)C1=CC(=O)C2=C(O1)C=C(O)C=C2O
521-18-6	CASRN	DTXSID9022364	5alpha-Dihydrotestosterone	CC12CCC3C(CCC4CC(=O)CCC34C)C1CCC2O
5232-99-5	CASRN	DTXSID9044821	Ethyl 2-cyano-3,3-diphenylacrylate	CCOC(=O)C(C#N)=C(C1=CC=CC=C1)C1=CC=CC=C1
5234-68-4	CASRN	DTXSID0023951	Carboxin	CC1=C(SCCO1)C(=O)NC1=CC=CC=C1
52479-85-3	CASRN	DTXSID9044950	Exifone	OC1=CC=C(C(=O)C2=CC(O)=C(O)C(O)=C2)C(O)=C1O
52485-79-7	CASRN	DTXSID2022705	Buprenorphine	N/A
525-66-6	CASRN	DTXSID6023525	Propranolol	CC(C)NCC(O)COC1=C2C=CC=CC2=CC=C1
52645-53-1	CASRN	DTXSID8022292	Permethrin	CC1(C)C(C=C(Cl)Cl)C1C(=O)OCC1=CC(OC2=CC=CC=C2)=CC=C1
527-60-6	CASRN	DTXSID7022049	2,4,6-Trimethylphenol	CC1=CC(C)=C(O)C(C)=C1
527680-56-4	CASRN	DTXSID1047285	PHA-00568487	[H]C12CCN(CC1)CC2NC(=O)C1=CC=C2OCCOC2=C1
528-29-0	CASRN	DTXSID4024066	1,2-Dinitrobenzene	[O-][N+](=O)C1=C(C=CC=C1)[N+]([O-])=O
52806-53-8	CASRN	DTXSID8033562	Hydroxyflutamide	CC(C)(O)C(=O)NC1=CC(=C(C=C1)[N+]([O-])=O)C(F)(F)F
53-03-2	CASRN	DTXSID4021185	Prednisone	CC12CC(=O)C3C(CCC4=CC(=O)C=CC34C)C1CCC2(O)C(=O)CO
53-16-7	CASRN	DTXSID4022367	Estrone	CC12CCC3C(CCC4=C3C=CC(O)=C4)C1CCC2=O
53-86-1	CASRN	DTXSID9020740	1-(p-Chlorobenzoyl)-5-methoxy-2-methyl-Indole-3-acetic acid	COC1=CC2=C(C=C1)N(C(=O)C1=CC=C(Cl)C=C1)C(C)=C2CC(O)=O
53112-28-0	CASRN	DTXSID8034877	Pyrimethanil	CC1=CC(C)=NC(NC2=CC=CC=C2)=N1
533-74-4	CASRN	DTXSID7024902	Dazomet	CN1CSC(=S)N(C)C1
534-52-1	CASRN	DTXSID1022053	2-Methyl-4,6-dinitrophenol	CC1=C(O)C(=CC(=C1)[N+]([O-])=O)[N+]([O-])=O
54-11-5	CASRN	DTXSID1020930	Nicotine	CN1CCCC1C1=CN=CC=C1
54-31-9	CASRN	DTXSID6020648	Furosemide	NS(=O)(=O)C1=C(Cl)C=C(NCC2=CC=CO2)C(=C1)C(O)=O
54-62-6	CASRN	DTXSID3022588	Aminopterin	NC1=NC(N)=C2N=C(CNC3=CC=C(C=C3)C(=O)NC(CCC(O)=O)C(O)=O)C=NC2=N1
54-85-3	CASRN	DTXSID8020755	Isoniazid	NNC(=O)C1=CC=NC=C1
54063-53-5	CASRN	DTXSID9045184	Propafenone	CCCNCC(O)COC1=C(C=CC=C1)C(=O)CCC1=CC=CC=C1
54340-62-4	CASRN	DTXSID30866414	Bufuralol	CCC1=C2OC(=CC2=CC=C1)C(O)CNC(C)(C)C
54593-83-8	CASRN	DTXSID2032344	Chlorethoxyfos	CCOP(=S)(OCC)OC(Cl)C(Cl)(Cl)Cl
548-62-9	CASRN	DTXSID5020653	Gentian Violet	CN(C)C1=CC=C(C=C1)C(C1=CC=C(C=C1)N(C)C)=C1C=CC(C=C1)=[N+](C)C
54910-89-3	CASRN	DTXSID7023067	Fluoxetine	CNCCC(OC1=CC=C(C=C1)C(F)(F)F)C1=CC=CC=C1
54965-24-1	CASRN	DTXSID8021301	Tamoxifen citrate	CCC(=C(C1=CC=CC=C1)C1=CC=C(OCCN(C)C)C=C1)C1=CC=CC=C1
55-38-9	CASRN	DTXSID8020620	Fenthion	COP(=S)(OC)OC1=CC(C)=C(SC)C=C1
55-98-1	CASRN	DTXSID3020910	Busulfan	CS(=O)(=O)OCCCCOS(C)(=O)=O
55219-65-3	CASRN	DTXSID0032493	Triadimenol	CC(C)(C)C(O)C(OC1=CC=C(Cl)C=C1)N1C=NC=N1
55283-68-6	CASRN	DTXSID8032386	Ethalfluralin	CCN(CC(C)=C)C1=C(C=C(C=C1[N+]([O-])=O)C(F)(F)F)[N+]([O-])=O
55285-14-8	CASRN	DTXSID5023950	Carbosulfan	CCCCN(CCCC)SN(C)C(=O)OC1=C2OC(C)(C)CC2=CC=C1
55335-06-3	CASRN	DTXSID0032497	Triclopyr	OC(=O)COC1=C(Cl)C=C(Cl)C(Cl)=N1
55406-53-6	CASRN	DTXSID0028038	3-Iodo-2-propynyl-N-butylcarbamate	CCCCNC(=O)OCC#CI
5543-57-7	CASRN	DTXSID50873382	(S)-Warfarin	CC(=O)CC(C1C(=O)OC2=CC=CC=C2C1=O)C1=CC=CC=C1
5598-13-0	CASRN	DTXSID6032352	Chlorpyrifos-methyl	COP(=S)(OC)OC1=NC(Cl)=C(Cl)C=C1Cl
55985-32-5	CASRN	DTXSID6023363	Nicardipine	COC(=O)C1C(C2=CC(=CC=C2)[N+]([O-])=O)C(C(=O)OCCN(C)CC2=CC=CC=C2)=C(C)N=C1C
56-23-5	CASRN	DTXSID8020250	Carbon tetrachloride	ClC(Cl)(Cl)Cl
56-29-1	CASRN	DTXSID9023122	Hexobarbital	CN1C(O)=NC(=O)C(C)(C2=CCCCC2)C1=O
56-38-2	CASRN	DTXSID7021100	Parathion	CCOP(=S)(OCC)OC1=CC=C(C=C1)[N+]([O-])=O
56-53-1	CASRN	DTXSID3020465	Diethylstilbestrol	CCC(=C(CC)C1=CC=C(O)C=C1)C1=CC=C(O)C=C1
56-54-2	CASRN	DTXSID4023549	Quinidine	COC1=CC2=C(C=CN=C2C=C1)C(O)C1CC2CCN1CC2C=C
56-55-3	CASRN	DTXSID5023902	Benz(a)anthracene	C1=CC2=C(C=C1)C=C1C(C=CC3=C1C=CC=C3)=C2
56-72-4	CASRN	DTXSID2020347	Coumaphos	CCOP(=S)(OCC)OC1=CC2=C(C=C1)C(C)=C(Cl)C(=O)O2
56-75-7	CASRN	DTXSID7020265	Chloramphenicol	OCC(NC(=O)C(Cl)Cl)C(O)C1=CC=C(C=C1)[N+]([O-])=O
56-95-1	CASRN	DTXSID7032345	Chlorhexidine diacetate	ClC1=CC=C(NC(=N)NC(=N)NCCCCCCNC(=N)NC(=N)NC2=CC=C(Cl)C=C2)C=C1
563-12-2	CASRN	DTXSID2024086	Ethion	CCOP(=S)(OCC)SCSP(=S)(OCC)OCC
569-57-3	CASRN	DTXSID1021299	Chlorotrianisene	COC1=CC=C(C=C1)C(Cl)=C(C1=CC=C(OC)C=C1)C1=CC=C(OC)C=C1
569-61-9	CASRN	DTXSID1021247	C.I. Basic Red 9 monohydrochloride	NC1=CC=C(C=C1)C(C1=CC=C(N)C=C1)=C1C=CC(=N)C=C1
57-24-9	CASRN	DTXSID6023600	Strychnine	[H]C12CC3([H])C4C5N6C7=C(C=CC=C7)C15CCN2CC3=CCOC4CC6=O
57-27-2	CASRN	DTXSID9023336	Morphine	[H]C12CC3=C4C(OC5C(O)C=CC1C45CCN2C)=C(O)C=C3
57-30-7	CASRN - WARNING: Synonym mapped to two or more chemicals	DTXSID0021123	Phenobarbital sodium	CCC1(C(=O)NC(O)=NC1=O)C1=CC=CC=C1
57-41-0	CASRN	DTXSID8020541	5,5-Diphenylhydantoin	O=C1NC(=O)C(N1)(C1=CC=CC=C1)C1=CC=CC=C1
57-43-2	CASRN	DTXSID9020081	Amobarbital	CCC1(CCC(C)C)C(=O)NC(=O)NC1=O
57-47-6	CASRN	DTXSID3023471	Physostigmine	CNC(=O)OC1=CC=C2N(C)C3N(C)CCC3(C)C2=C1
57-63-6	CASRN	DTXSID5020576	17alpha-Ethinylestradiol	CC12CCC3C(CCC4=C3C=CC(O)=C4)C1CCC2(O)C#C
57-68-1	CASRN	DTXSID6021290	Sulfamethazine	CC1=CC(C)=NC(NS(=O)(=O)C2=CC=C(N)C=C2)=N1
57-83-0	CASRN	DTXSID3022370	Progesterone	CC(=O)C1CCC2C3CCC4=CC(=O)CCC4(C)C3CCC12C
57-85-2	CASRN	DTXSID9036515	Testosterone propionate	CCC(=O)OC1CCC2C3CCC4=CC(=O)CCC4(C)C3CCC12C
57-91-0	CASRN	DTXSID8022377	17alpha-Estradiol	CC12CCC3C(CCC4=C3C=CC(O)=C4)C1CCC2O
57-97-6	CASRN	DTXSID1020510	7,12-Dimethylbenz(a)anthracene	CC1=C2C=CC=CC2=C(C)C2=C3C=CC=CC3=CC=C12
576-26-1	CASRN	DTXSID9024063	2,6-Dimethylphenol	CC1=CC=CC(C)=C1O
57754-85-5	CASRN	DTXSID6034265	Clopyralid-olamine	OC(=O)C1=C(Cl)C=CC(Cl)=N1
57808-66-9	CASRN	DTXSID1045116	Domperidone	ClC1=CC2=C(C=C1)N(C1CCN(CCCN3C(=O)NC4=C3C=CC=C4)CC1)C(=O)N2
57837-19-1	CASRN	DTXSID6024175	Metalaxyl	COCC(=O)N(C(C)C(=O)OC)C1=C(C)C=CC=C1C
5786-21-0	CASRN	DTXSID5022855	Clozapine	CN1CCN(CC1)C1=NC2=C(NC3=C1C=CC=C3)C=CC(Cl)=C2
579-66-8	CASRN	DTXSID6027218	2,6-Diethylaniline	CCC1=CC=CC(CC)=C1N
57966-95-7	CASRN	DTXSID6032358	Cymoxanil	CCNC(=O)NC(=O)C(=NOC)C#N
58-08-2	CASRN	DTXSID0020232	Caffeine	CN1C=NC2=C1C(=O)N(C)C(=O)N2C
58-14-0	CASRN	DTXSID9021217	Pyrimethamine	CCC1=NC(N)=NC(N)=C1C1=CC=C(Cl)C=C1
58-15-1	CASRN	DTXSID7020504	4-Dimethylaminoantipyrine	CN(C)C1=C(C)N(C)N(C1=O)C1=CC=CC=C1
58-18-4	CASRN	DTXSID1033664	17-Methyltestosterone	CC1(O)CCC2C3CCC4=CC(=O)CCC4(C)C3CCC12C
58-22-0	CASRN	DTXSID8022371	Testosterone	CC12CCC3C(CCC4=CC(=O)CCC34C)C1CCC2O
58-25-3	CASRN	DTXSID4046022	Chlordiazepoxide	CNC1=NC2=C(C=C(Cl)C=C2)C(C2=CC=CC=C2)=N(=O)C1
58-38-8	CASRN	DTXSID7023514	Prochlorperazine	CN1CCN(CCCN2C3=CC=CC=C3SC3=C2C=C(Cl)C=C3)CC1
58-40-2	CASRN	DTXSID2023517	Promazine	CN(C)CCCN1C2=CC=CC=C2SC2=C1C=CC=C2
58-55-9	CASRN	DTXSID5021336	Theophylline	CN1C2=C(NC=N2)C(=O)N(C)C1=O
58-73-1	CASRN	DTXSID4022949	Diphenhydramine	CN(C)CCOC(C1=CC=CC=C1)C1=CC=CC=C1
58-89-9	CASRN	DTXSID2020686	Lindane	ClC1C(Cl)C(Cl)C(Cl)C(Cl)C1Cl
58-93-5	CASRN	DTXSID2020713	Hydrochlorothiazide	NS(=O)(=O)C1=CC2=C(NCNS2(=O)=O)C=C1Cl
5809-23-4	CASRN	DTXSID4027604	2-[4-(Diethylamino)-2-hydroxybenzoyl]benzoic acid	CCN(CC)C1=CC(O)=C(C=C1)C(=O)C1=C(C=CC=C1)C(O)=O
583-39-1	CASRN	DTXSID9025536	2-Mercaptobenzimidazole	S=C1NC2=CC=CC=C2N1
584-79-2	CASRN	DTXSID8035180	Allethrin	CC(C)=CC1C(C(=O)OC2CC(=O)C(CC=C)=C2C)C1(C)C
585-34-2	CASRN	DTXSID9044825	3-tert-Butylphenol	CC(C)(C)C1=CC=CC(O)=C1
587-65-5	CASRN	DTXSID3041409	2-Chloro-N-phenylacetamide	ClCC(=O)NC1=CC=CC=C1
59-05-2	CASRN	DTXSID4020822	Methotrexate	CN(CC1=CN=C2N=C(N)N=C(N)C2=N1)C1=CC=C(C=C1)C(=O)NC(CCC(O)=O)C(O)=O
59-40-5	CASRN	DTXSID8042424	Sulfaquinoxaline	NC1=CC=C(C=C1)S(=O)(=O)NC1=CN=C2C=CC=CC2=N1
59-50-7	CASRN	DTXSID4021717	4-Chloro-3-methylphenol	CC1=C(Cl)C=CC(O)=C1
59-67-6	CASRN	DTXSID1020932	Nicotinic acid	OC(=O)C1=CC=CN=C1
59-87-0	CASRN	DTXSID5020944	Nitrofurazone	NC(=O)N=NCC1=CC=C(O1)[N+]([O-])=O
5902-51-2	CASRN	DTXSID8024317	Terbacil	CC1=NC(=O)N(C(=O)C1Cl)C(C)(C)C
59227-89-3	CASRN	DTXSID0042086	Laurocapram	CCCCCCCCCCCCN1CCCCCC1=O
59467-70-8	CASRN	DTXSID5023320	Midazolam	CC1=NC=C2CN=C(C3=CC=CC=C3F)C3=CC(Cl)=CC=C3N12
59729-31-6	CASRN	DTXSID2023226	Lorcainide	CC(C)N1CCC(CC1)N(C(=O)CC1=CC=CC=C1)C1=CC=C(Cl)C=C1
59756-60-4	CASRN	DTXSID8024107	1-Methyl-3-phenyl-5-(3-(trifluoromethyl)phenyl)-4-pyridone	CN1C=C(C(=O)C(=C1)C1=CC(=CC=C1)C(F)(F)F)C1=CC=CC=C1
59804-37-4	CASRN	DTXSID8045486	Tenoxicam	CN1C(C(=O)NC2=NC=CC=C2)C(=O)C2=C(C=CS2)S1(=O)=O
59865-13-3	CASRN	DTXSID0020365	Cyclosporin A	CCC1NC(=O)C(C(O)C(C)CC=CC)N(C)C(=O)C(C(C)C)N(C)C(=O)C(CC(C)C)N(C)C(=O)C(CC(C)C)N(C)C(=O)C(C)NC(=O)C(C)NC(=O)C(CC(C)C)N(C)C(=O)C(NC(=O)C(CC(C)C)N(C)C(=O)CN(C)C1=O)C(C)C
599-64-4	CASRN	DTXSID3022536	4-Cumylphenol	CC(C)(C1=CC=CC=C1)C1=CC=C(O)C=C1
599-79-1	CASRN	DTXSID0021256	Sulfasalazine	OC(=O)C1=CC(=CC=C1O)N=NC1=CC=C(C=C1)S(=O)(=O)NC1=CC=CC=N1
60-09-3	CASRN	DTXSID6024460	C.I. Solvent Yellow 1	NC1=CC=C(C=C1)N=NC1=CC=CC=C1
60-51-5	CASRN	DTXSID7020479	Dimethoate	CNC(=O)CSP(=S)(OC)OC
60-54-8	CASRN	DTXSID7023645	Tetracycline	CN(C)C1C2CC3C(C(=O)C4=C(C=CC=C4O)C3(C)O)C(=O)C2(O)C(=O)C(C(N)=O)C1=O
60-57-1	CASRN	DTXSID9020453	Dieldrin	ClC1=C(Cl)C2(Cl)C3C4CC(C5OC45)C3C1(Cl)C2(Cl)Cl
60-80-0	CASRN	DTXSID6021117	Phenazone	CN1N(C(=O)C=C1C)C1=CC=CC=C1
60-87-7	CASRN	DTXSID7023518	Promethazine	CC(CN1C2=C(SC3=C1C=CC=C3)C=CC=C2)N(C)C
60168-88-9	CASRN	DTXSID2032390	Fenarimol	OC(C1=CC=C(Cl)C=C1)(C1=CN=CN=C1)C1=CC=CC=C1Cl
60207-90-1	CASRN	DTXSID8024280	Propiconazole	CCCC1COC(CN2C=NC=N2)(O1)C1=C(Cl)C=C(Cl)C=C1
604-75-1	CASRN	DTXSID1021087	Oxazepam	OC1N=C(C2=CC=CC=C2)C2=CC(Cl)=CC=C2NC1=O
6055-19-2	CASRN	DTXSID6024888	Cyclophosphamide monohydrate	ClCCN(CCCl)P1(=O)NCCCO1
606-20-2	CASRN	DTXSID5020528	2,6-Dinitrotoluene	CC1=C(C=CC=C1[N+]([O-])=O)[N+]([O-])=O
608-73-1	CASRN	DTXSID7020687	1,2,3,4,5,6-Hexachlorocyclohexane	ClC1C(Cl)C(Cl)C(Cl)C(Cl)C1Cl
61-73-4	CASRN	DTXSID0023296	Methylene blue	CN(C)C1=CC2=[S+]C3=C(C=CC(=C3)N(C)C)N=C2C=C1
612-82-8	CASRN	DTXSID6020511	3,3'-Dimethylbenzidine dihydrochloride	CC1=CC(=CC=C1N)C1=CC=C(N)C(C)=C1
6153-64-6	CASRN	DTXSID4023412	Oxytetracycline dihydrate	CN(C)C1C2C(O)C3C(C(=O)C4=C(C=CC=C4O)C3(C)O)C(=O)C2(O)C(=O)C(C(N)=O)C1=O
618-45-1	CASRN	DTXSID0044571	3-Isopropylphenol	CC(C)C1=CC=CC(O)=C1
6190-65-4	CASRN	DTXSID5037494	Deethylatrazine	CC(C)NC1=NC(Cl)=NC(N)=N1
62-44-2	CASRN	DTXSID1021116	Phenacetin	CCOC1=CC=C(NC(C)=O)C=C1
62-73-7	CASRN	DTXSID5020449	Dichlorvos	COP(=O)(OC)OC=C(Cl)Cl
625114-41-2	CASRN	DTXSID3048520	Piragliatin	CS(=O)(=O)C1=CC=C(C=C1Cl)C(CC1CCC(=O)C1)C(=O)NC1=NC=CN=C1
6259-76-3	CASRN	DTXSID4038924	Hexyl salicylate	CCCCCCOC(=O)C1=C(O)C=CC=C1
626-43-7	CASRN	DTXSID7030307	3,5-Dichloroaniline	NC1=CC(Cl)=CC(Cl)=C1
62625-32-5	CASRN	DTXSID3044704	Sodium 2,6-dibromo-4-(3-(3,5-dibromo-4-hydroxy-2-methylphenyl)-2,2-dioxido-3H-1,2-benzoxathiol-3-yl)-3-methylphenolate	N/A
62924-70-3	CASRN	DTXSID7032553	Flumetralin	CCN(CC1=C(Cl)C=CC=C1F)C1=C(C=C(C=C1[N+]([O-])=O)C(F)(F)F)[N+]([O-])=O
63-05-8	CASRN	DTXSID8024523	4-Androstene-3,17-dione	CC12CCC3C(CCC4=CC(=O)CCC34C)C1CCC2=O
63-25-2	CASRN	DTXSID9020247	Carbaryl	CNC(=O)OC1=C2C=CC=CC2=CC=C1
630-56-8	CASRN	DTXSID6043915	17-((1-Oxohexyl)oxy)pregn-4-ene-3,20-dione	CCCCCC(=O)OC1(CCC2C3CCC4=CC(=O)CCC4(C)C3CCC12C)C(C)=O
6344-67-8	CASRN	DTXSID9047540	3-Hydroxyfluorene	OC1=CC2=C(CC3=CC=CC=C23)C=C1
63449-41-2	CASRN	DTXSID1048122	Benzyl-C8-18-alkyldimethylammonium chlorides	N/A
63449-68-3	CASRN	DTXSID7047697	Naphthalen-2-yl 2-aminobenzoate	NC1=C(C=CC=C1)C(=O)OC1=CC2=C(C=CC=C2)C=C1
63612-50-0	CASRN	DTXSID3034165	5,5-Dimethyl-3-(alpha,alpha,alpha-trifluoro-4-nitro-m-tolyl)hydantoin	CC1(C)NC(=O)N(C1=O)C1=CC(=C(C=C1)[N+]([O-])=O)C(F)(F)F
63659-18-7	CASRN	DTXSID2022674	Betaxolol	CC(C)NCC(O)COC1=CC=C(CCOCC2CC2)C=C1
63675-72-9	CASRN	DTXSID0023371	Nisoldipine	COC(=O)C1C(C2=CC=CC=C2[N+]([O-])=O)C(C(=O)OCC(C)C)=C(C)N=C1C
637-07-0	CASRN	DTXSID3020336	Clofibrate	CCOC(=O)C(C)(C)OC1=CC=C(Cl)C=C1
637-92-3	CASRN	DTXSID0025604	Ethyl t-butyl ether	CCOC(C)(C)C
6385-62-2	CASRN	DTXSID7031248	Diquat dibromide monohydrate	C1C[N+]2=CC=CC=C2C2=CC=CC=[N+]12
64-17-5	CASRN	DTXSID9020584	Ethanol	CCO
64-77-7	CASRN	DTXSID8021359	Tolbutamide	CCCCNC(=O)NS(=O)(=O)C1=CC=C(C)C=C1
64-86-8	CASRN	DTXSID5024845	Colchicine	COC1=C(OC)C(OC)=C2C(CCC(NC(C)=O)C3=CC(=O)C(OC)=CC=C23)=C1
64091-91-4	CASRN	DTXSID3020881	4-(N-Methyl-N-nitrosamino)-1-(3-pyridyl)-1-butanone	CN(CCCC(=O)C1=CC=CN=C1)N=O
64118-84-9	CASRN	DTXSID40214326	4'-Hydroxydiclofenac	OC(=O)CC1=CC=CC=C1NC1=C(Cl)C=C(O)C=C1Cl
642-72-8	CASRN	DTXSID7047859	Benzydamine	CN(C)CCCOC1=NN(CC2=CC=CC=C2)C2=C1C=CC=C2
6425-39-4	CASRN	DTXSID9042170	4,4'-(Oxydiethylene)bis(morpholine)	C(CN1CCOCC1)OCCN1CCOCC1
6452-71-7	CASRN	DTXSID1043835	Oxprenolol	CC(C)NCC(O)COC1=CC=CC=C1OCC=C
64706-54-3	CASRN	DTXSID3022663	Bepridil	CC(C)COCC(CN(CC1=CC=CC=C1)C1=CC=CC=C1)N1CCCC1
65216-93-5	CASRN	DTXSID70215523	3-Ethoxychromen-2-one	CCOC1=CC2=CC=CC=C2OC1=O
65277-42-1	CASRN	DTXSID7029879	Ketoconazole	CC(=O)N1CCN(CC1)C1=CC=C(OCC2COC(CN3C=CN=C3)(O2)C2=CC=C(Cl)C=C2Cl)C=C1
6533-00-2	CASRN	DTXSID3047477	dl-Norgestrel	CCC12CCC3C(CCC4=CC(=O)CCC34)C1CCC2(O)C#C
654055-01-3	CASRN	DTXSID3040776	Morin hydrate	OC1=CC(O)=C(C=C1)C1OC2=C(C(O)=CC(O)=C2)C(=O)C1=O
66-81-9	CASRN	DTXSID6024882	Cycloheximide	CC1CC(C)C(=O)C(C1)C(O)CC1CC(=O)NC(=O)C1
66215-27-8	CASRN	DTXSID6023999	Cyromazine	NC1=NC(NC2CC2)=NC(N)=N1
66230-04-4	CASRN	DTXSID4032667	Esfenvalerate	CC(C)C(C(=O)OC(C#N)C1=CC=CC(OC2=CC=CC=C2)=C1)C1=CC=C(Cl)C=C1
66332-96-5	CASRN	DTXSID8024109	Flutolanil	CC(C)OC1=CC(NC(=O)C2=C(C=CC=C2)C(F)(F)F)=CC=C1
66357-35-5	CASRN	DTXSID8045191	Ranitidine	C\N=C(/C[N+]([O-])=O)NCCSCC1=CC=C(CN(C)C)O1
66441-23-4	CASRN	DTXSID2032392	Fenoxaprop-ethyl	CCOC(=O)C(C)OC1=CC=C(OC2=NC3=C(O2)C=C(Cl)C=C3)C=C1
66722-44-9	CASRN	DTXSID6022682	Bisoprolol	CC(C)NCC(O)COC1=CC=C(COCCOC(C)C)C=C1
67-20-9	CASRN	DTXSID7020972	Nitrofurantoin	[O-][N+](=O)C1=CC=C(O1)C=NN1CC(=O)NC1=O
67-56-1	CASRN	DTXSID2021731	Methanol	CO
67-63-0	CASRN	DTXSID7020762	Isopropanol	CC(C)O
67-66-3	CASRN	DTXSID1020306	Chloroform	ClC(Cl)Cl
67485-29-4	CASRN	DTXSID6023868	Hydramethylnon	CC1(C)CNC(NC1)=NN=C(C=CC1=CC=C(C=C1)C(F)(F)F)C=CC1=CC=C(C=C1)C(F)(F)F
67614-33-9	CASRN	DTXSID3020621	(R,R)-Fenvalerate	CC(C)C(C(=O)OC(C#N)C1=CC=CC(OC2=CC=CC=C2)=C1)C1=CC=C(Cl)C=C1
67747-09-5	CASRN	DTXSID4024270	Prochloraz	CCCN(CCOC1=C(Cl)C=C(Cl)C=C1Cl)C(=O)N1C=CN=C1
6790-58-5	CASRN	DTXSID0047113	(-)-Ambroxide	CC12CCC3C(C)(C)CCCC3(C)C1CCO2
68-22-4	CASRN	DTXSID9023380	Norethindrone	CC12CCC3C(CCC4=CC(=O)CCC34)C1CCC2(O)C#C
68157-60-8	CASRN	DTXSID1034634	Forchlorfenuron	ClC1=NC=CC(NC(=O)NC2=CC=CC=C2)=C1
68359-37-5	CASRN	DTXSID5035957	Cyfluthrin	CC1(C)C(C=C(Cl)Cl)C1C(=O)OC(C#N)C1=CC=C(F)C(OC2=CC=CC=C2)=C1
68392-35-8	CASRN	DTXSID3037094	4-Hydroxytamoxifen	CCC(=C(C1=CC=C(O)C=C1)C1=CC=C(OCCN(C)C)C=C1)C1=CC=CC=C1
6846-50-0	CASRN	DTXSID1027635	2,2,4-Trimethyl-1,3-pentanediol diisobutyrate	CC(C)C(OC(=O)C(C)C)C(C)(C)COC(=O)C(C)C
68694-11-1	CASRN	DTXSID2032500	Triflumizole	CCCOCC(=NC1=CC=C(Cl)C=C1C(F)(F)F)N1C=CN=C1
2/3/6893	CASRN	DTXSID8023216	3,5,3'-Triiodothyronine	NC(CC1=CC(I)=C(OC2=CC(I)=C(O)C=C2)C(I)=C1)C(O)=O
69-09-0	CASRN	DTXSID7024827	Chlorpromazine hydrochloride	CN(C)CCCN1C2=C(SC3=C1C=C(Cl)C=C3)C=CC=C2
69-23-8	CASRN	DTXSID2023068	Fluphenazine	OCCN1CCN(CCCN2C3=CC=CC=C3SC3=CC=C(C=C23)C(F)(F)F)CC1
69-74-9	CASRN	DTXSID5024891	Cytarabine hydrochloride	NC1=NC(=O)N(C=C1)C1OC(CO)C(O)C1O
6923-22-4	CASRN	DTXSID9034816	Monocrotophos	[H]C(C(=O)NC)=C(C)OP(=O)(OC)OC
69327-76-0	CASRN	DTXSID8034401	Buprofezin	CC(C)N1C(SCN(C1=O)C1=CC=CC=C1)=NC(C)(C)C
69377-81-7	CASRN	DTXSID2034627	Fluroxypyr	NC1=C(Cl)C(F)=NC(OCC(O)=O)=C1Cl
69655-05-6	CASRN	DTXSID6022927	2',3'-Dideoxyinosine	OCC1CCC(O1)N1C=NC2=C1N=CNC2=O
69806-40-2	CASRN	DTXSID6024123	Haloxyfop-methyl	COC(=O)C(C)OC1=CC=C(OC2=NC=C(C=C2Cl)C(F)(F)F)C=C1
69806-50-4	CASRN	DTXSID3034612	Fluazifop-butyl	CCCCOC(=O)C(C)OC1=CC=C(OC2=CC=C(C=N2)C(F)(F)F)C=C1
70-30-4	CASRN	DTXSID6020690	Hexachlorophene	OC1=C(CC2=C(Cl)C(Cl)=CC(Cl)=C2O)C(Cl)=C(Cl)C=C1Cl
709-98-8	CASRN	DTXSID8022111	N-(3,4-Dichlorophenyl)propanamide	CCC(=O)NC1=CC=C(Cl)C(Cl)=C1
71-43-2	CASRN	DTXSID3039242	Benzene	C1=CC=CC=C1
71-55-6	CASRN	DTXSID0021381	1,1,1-Trichloroethane	CC(Cl)(Cl)Cl
71195-58-9	CASRN	DTXSID9022570	Alfentanil	CCN1N=NN(CCN2CCC(COC)(CC2)N(C(=O)CC)C2=CC=CC=C2)C1=O
71283-80-2	CASRN	DTXSID2034598	Fenoxaprop-P-ethyl	CCOC(=O)C(C)OC1=CC=C(OC2=NC3=C(O2)C=C(Cl)C=C3)C=C1
71320-77-9	CASRN	DTXSID9040554	Moclobemide	ClC1=CC=C(C=C1)C(=O)NCCN1CCOCC1
7173-51-5	CASRN	DTXSID9032537	Didecyldimethylammonium chloride	CCCCCCCCCC[N+](C)(C)CCCCCCCCCC
71751-41-2	CASRN	DTXSID8023892	Abamectin	N/A
72-20-8	CASRN	DTXSID6020561	Endrin	ClC1=C(Cl)C2(Cl)C3C4CC(C5OC45)C3C1(Cl)C2(Cl)Cl
72-43-5	CASRN	DTXSID9020827	Methoxychlor	COC1=CC=C(C=C1)C(C1=CC=C(OC)C=C1)C(Cl)(Cl)Cl
72-54-8	CASRN	DTXSID4020373	p,p'-DDD	ClC(Cl)C(C1=CC=C(Cl)C=C1)C1=CC=C(Cl)C=C1
72-69-5	CASRN	DTXSID9023384	Nortriptyline	CNCCC=C1C2=C(CCC3=C1C=CC=C3)C=CC=C2
72178-02-0	CASRN	DTXSID7024112	Fomesafen	CS(=O)(=O)NC(=O)C1=CC(OC2=CC=C(C=C2Cl)C(F)(F)F)=CC=C1[N+]([O-])=O
72490-01-8	CASRN	DTXSID7032393	Fenoxycarb	CCOC(=O)NCCOC1=CC=C(OC2=CC=CC=C2)C=C1
72509-76-3	CASRN	DTXSID4023042	Felodipine	CCOC(=O)C1C(C2=CC=CC(Cl)=C2Cl)C(C(=O)OC)=C(C)N=C1C
72559-06-9	CASRN	DTXSID0033960	Rifabutin	COC1C=COC2(C)OC3=C(C2=O)C2=C(C(=O)C(NC(=O)C(C)=CC=CC(C)C(O)C(C)C(O)C(C)C(OC(C)=O)C1C)C1=NC4(CCN(CC(C)C)CC4)N=C21)C(O)=C3C
7287-19-6	CASRN	DTXSID4024272	Prometryn	CSC1=NC(NC(C)C)=NC(NC(C)C)=N1
72956-09-3	CASRN	DTXSID8022747	Carvedilol	COC1=C(OCCNCC(O)COC2=CC=CC3=C2C2=C(N3)C=CC=C2)C=CC=C1
73-31-4	CASRN	DTXSID1022421	Melatonin	COC1=CC2=C(NC=C2CCNC(C)=O)C=C1
732-11-6	CASRN	DTXSID5024261	Phosmet	COP(=S)(OC)SCN1C(=O)C2=C(C=CC=C2)C1=O
73590-58-6	CASRN	DTXSID6021080	Omeprazole	COC1=CC2=C(NC(=N2)S(=O)CC2=C(C)C(OC)=C(C)C=N2)C=C1
7378-99-6	CASRN	DTXSID2036299	N,N-Dimethyloctylamine	CCCCCCCCN(C)C
739-71-9	CASRN	DTXSID8023715	Trimipramine	CC(CN(C)C)CN1C2=C(CCC3=C1C=CC=C3)C=CC=C2
74050-98-9	CASRN	DTXSID3023188	Ketanserin	FC1=CC=C(C=C1)C(=O)C1CCN(CCN2C(=O)NC3=CC=CC=C3C2=O)CC1
74051-80-2	CASRN	DTXSID9024304	Sethoxydim	CCCC(=NOCC)C1C(=O)CC(CC(C)SCC)CC1=O
741-58-2	CASRN	DTXSID9032329	Bensulide	CC(C)OP(=S)(OC(C)C)SCCNS(=O)(=O)C1=CC=CC=C1
74115-24-5	CASRN	DTXSID9023881	Clofentezine	ClC1=CC=CC=C1C1=NN=C(N=N1)C1=C(Cl)C=CC=C1
74223-64-6	CASRN	DTXSID6023864	Metsulfuron-methyl	COC(=O)C1=C(C=CC=C1)S(=O)(=O)NC(=O)NC1=NC(OC)=NC(C)=N1
75-01-4	CASRN	DTXSID8021434	Vinyl chloride	ClC=C
75-09-2	CASRN	DTXSID0020868	Dichloromethane	ClCCl
75-35-4	CASRN	DTXSID8021438	1,1-Dichloroethylene	ClC(Cl)=C
75-60-5	CASRN	DTXSID7020508	Dimethylarsinic acid	N/A
75-63-8	CASRN	DTXSID5026415	Bromotrifluoromethane	FC(F)(F)Br
75-71-8	CASRN	DTXSID6020436	Dichlorodifluoromethane	FC(F)(Cl)Cl
75330-75-5	CASRN	DTXSID5020784	Lovastatin	CCC(C)C(=O)OC1CC(C)C=C2C=CC(C)C(CCC3CC(O)CC(=O)O3)C12
754-91-6	CASRN	DTXSID3038939	Perfluorooctanesulfonamide	NS(=O)(=O)C(F)(F)C(F)(F)C(F)(F)C(F)(F)C(F)(F)C(F)(F)C(F)(F)C(F)(F)F
75530-68-6	CASRN	DTXSID2046624	Nilvadipine	COC(=O)C1C(C2=CC(=CC=C2)[N+]([O-])=O)C(C(=O)OC(C)C)=C(C)N=C1C#N
75695-93-1	CASRN	DTXSID4023179	Isradipine	COC(=O)C1=C(C)N=C(C)C(C1C1=CC=CC2=NON=C12)C(=O)OC(C)C
759-94-4	CASRN	DTXSID1024091	EPTC	CCCN(CCC)C(=O)SCC
76-13-1	CASRN	DTXSID6021377	1,1,2-Trichloro-1,2,2-trifluoroethane	FC(F)(Cl)C(F)(Cl)Cl
76-44-8	CASRN	DTXSID3020679	Heptachlor	ClC1C=CC2C1C1(Cl)C(Cl)=C(Cl)C2(Cl)C1(Cl)Cl
76-57-3	CASRN	DTXSID2020341	Codeine	[H]C12CC3=C4C(OC5C(O)C=CC1C45CCN2C)=C(OC)C=C3
76-74-4	CASRN	DTXSID7023435	Pentobarbital	CCCC(C)C1(CC)C(=O)NC(O)=NC1=O
76-87-9	CASRN	DTXSID1021409	Triphenyltin hydroxide	N/A
76-99-3	CASRN	DTXSID7023273	Methadone	CCC(=O)C(CC(C)N(C)C)(C1=CC=CC=C1)C1=CC=CC=C1
76496-68-9	CASRN	DTXSID40227299	Levoprotiline	[H]C12CCC(CC(O)CNC)(C3=C1C=CC=C3)C1=C2C=CC=C1
76738-62-0	CASRN	DTXSID2024242	Paclobutrazol	CC(C)(C)C(O)C(CC1=CC=C(Cl)C=C1)N1C=NC=N1
76824-35-6	CASRN	DTXSID5023039	Famotidine	NC(N)=NC1=NC(CSCCC(N)=NS(N)(=O)=O)=CS1
769-92-6	CASRN	DTXSID0048181	4-tert-Butylaniline	CC(C)(C)C1=CC=C(N)C=C1
76956-02-0	CASRN	DTXSID0020785	Loxtidine	CN1N=C(CO)N=C1NCCCOC1=CC=CC(CN2CCCCC2)=C1
7696-12-0	CASRN	DTXSID6032649	Tetramethrin	CC(C)=CC1C(C(=O)OCN2C(=O)C3=C(CCCC3)C2=O)C1(C)C
77-06-5	CASRN	DTXSID0020656	Gibberellic acid	CC12C3C(C(O)=O)C45CC(=C)C(O)(C4)CCC5C3(OC1=O)C=CC2O
77-09-8	CASRN	DTXSID0021125	Phenolphthalein	OC1=CC=C(C=C1)C1(OC(=O)C2=C1C=CC=C2)C1=CC=C(O)C=C1
77-28-1	CASRN	DTXSID70227808	Butethal	CCCCC1(CC)C(=O)NC(=O)NC1=O
77-40-7	CASRN	DTXSID4022442	Bisphenol B	CCC(C)(C1=CC=C(O)C=C1)C1=CC=C(O)C=C1
77-47-4	CASRN	DTXSID2020688	Hexachlorocyclopentadiene	ClC1=C(Cl)C(Cl)(Cl)C(Cl)=C1Cl
77-90-7	CASRN	DTXSID2026446	Acetyl tributyl citrate	CCCCOC(=O)CC(CC(=O)OCCCC)(OC(C)=O)C(=O)OCCCC
77501-63-4	CASRN	DTXSID7024160	Lactofen	CCOC(=O)C(C)OC(=O)C1=C(C=CC(OC2=C(Cl)C=C(C=C2)C(F)(F)F)=C1)[N+]([O-])=O
7786-34-7	CASRN	DTXSID2032683	Mevinphos	COC(=O)C=C(C)OP(=O)(OC)OC
78-48-8	CASRN	DTXSID1024174	Tribufos	CCCCSP(=O)(SCCCC)SCCCC
78-87-5	CASRN	DTXSID0020448	1,2-Dichloropropane	CC(Cl)CCl
78-93-3	CASRN	DTXSID3021516	Methyl ethyl ketone	CCC(C)=O
78473-71-9	CASRN	DTXSID0048183	Enterolactone	OC1=CC=CC(CC2COC(=O)C2CC2=CC(O)=CC=C2)=C1
78587-05-0	CASRN	DTXSID7024299	Hexythiazox	CC1C(SC(=O)N1C(=O)NC1CCCCC1)C1=CC=C(Cl)C=C1
78755-81-4	CASRN	DTXSID2023064	Flumazenil	CCOC(=O)C1=C2CN(C)C(=O)C3=CC(F)=CC=C3N2C=N1
789-02-6	CASRN	DTXSID6022345	o,p'-DDT	ClC1=CC=C(C=C1)C(C1=CC=CC=C1Cl)C(Cl)(Cl)Cl
79-01-6	CASRN	DTXSID0021383	Trichloroethylene	ClC=C(Cl)Cl
79-74-3	CASRN	DTXSID5044992	2,5-Bis(2-methylbutan-2-yl)benzene-1,4-diol	CCC(C)(C)C1=CC(O)=C(C=C1O)C(C)(C)CC
79-94-7	CASRN	DTXSID1026081	3,3',5,5'-Tetrabromobisphenol A	CC(C)(C1=CC(Br)=C(O)C(Br)=C1)C1=CC(Br)=C(O)C(Br)=C1
79-95-8	CASRN	DTXSID3021770	2,2',6,6'-Tetrachlorobisphenol A	CC(C)(C1=CC(Cl)=C(O)C(Cl)=C1)C1=CC(Cl)=C(O)C(Cl)=C1
791-28-6	CASRN	DTXSID2022121	Triphenylphosphine oxide	O=P(C1=CC=CC=C1)(C1=CC=CC=C1)C1=CC=CC=C1
79241-46-6	CASRN	DTXSID0034855	Fluazifop-P-butyl	CCCCOC(=O)C(C)OC1=CC=C(OC2=CC=C(C=N2)C(F)(F)F)C=C1
79538-32-2	CASRN	DTXSID5032577	Tefluthrin	CC1=C(F)C(F)=C(COC(=O)C2C(C=C(Cl)C(F)(F)F)C2(C)C)C(F)=C1F
79622-59-6	CASRN	DTXSID7032551	Fluazinam	[O-][N+](=O)C1=CC(=C(Cl)C(=C1NC1=C(Cl)C=C(C=N1)C(F)(F)F)[N+]([O-])=O)C(F)(F)F
797-63-7	CASRN	DTXSID3036496	Levonorgestrel	CCC12CCC3C(CCC4=CC(=O)CCC34)C1CCC2(O)C#C
79794-75-5	CASRN	DTXSID2023224	Loratadine	CCOC(=O)N1CCC(CC1)=C1C2=C(CCC3=C1N=CC=C3)C=C(Cl)C=C2
79902-63-9	CASRN	DTXSID0023581	Simvastatin	CCC(C)(C)C(=O)OC1CC(C)C=C2C=CC(C)C(CCC3CC(O)CC(=O)O3)C12
79983-71-4	CASRN	DTXSID4034653	Hexaconazole	CCCCC(O)(CN1C=NC=N1)C1=CC=C(Cl)C=C1Cl
80-05-7	CASRN	DTXSID7020182	Bisphenol A	CC(C)(C1=CC=C(O)C=C1)C1=CC=C(O)C=C1
80-08-0	CASRN	DTXSID4020371	Dapsone	NC1=CC=C(C=C1)S(=O)(=O)C1=CC=C(N)C=C1
80-09-1	CASRN	DTXSID3022409	4,4'-Sulfonyldiphenol	OC1=CC=C(C=C1)S(=O)(=O)C1=CC=C(O)C=C1
80-46-6	CASRN	DTXSID8021771	4-(2-Methylbutan-2-yl)phenol	CCC(C)(C)C1=CC=C(O)C=C1
81-07-2	CASRN	DTXSID5021251	Saccharin	O=C1NS(=O)(=O)C2=C1C=CC=C2
81-81-2	CASRN	DTXSID5023742	Warfarin	CC(=O)CC(C1C(=O)OC2=CC=CC=C2C1=O)C1=CC=CC=C1
81-90-3	CASRN	DTXSID5022439	Phenolphthalin	OC(=O)C1=C(C=CC=C1)C(C1=CC=C(O)C=C1)C1=CC=C(O)C=C1
811-97-2	CASRN	DTXSID1021324	1,1,1,2-Tetrafluoroethane	FCC(F)(F)F
81131-70-6	CASRN	DTXSID6047525	Pravastatin sodium	CCC(C)C(=O)OC1CC(O)C=C2C=CC(C)C(CCC(O)CC(O)CC(O)=O)C12
81334-34-1	CASRN	DTXSID8034665	Imazapyr	CC(C)C1(C)N=C(NC1=O)C1=NC=CC=C1C(O)=O
81335-37-7	CASRN	DTXSID3024152	Imazaquin	CC(C)C1(C)N=C(NC1=O)C1=NC2=C(C=CC=C2)C=C1C(O)=O
81335-77-5	CASRN	DTXSID3024287	Imazethapyr	CCC1=CN=C(C2=NC(C)(C(C)C)C(=O)N2)C(=C1)C(O)=O
81406-37-3	CASRN	DTXSID5034303	Fluroxypyr-meptyl	CCCCCCC(C)OC(=O)COC1=NC(F)=C(Cl)C(N)=C1Cl
81777-89-1	CASRN	DTXSID1032355	Clomazone	CC1(C)CON(CC2=C(Cl)C=CC=C2)C1=O
82-68-8	CASRN	DTXSID2021105	Pentachloronitrobenzene	[O-][N+](=O)C1=C(Cl)C(Cl)=C(Cl)C(Cl)=C1Cl
82097-50-5	CASRN	DTXSID0024345	Triasulfuron	COC1=NC(C)=NC(NC(=O)NS(=O)(=O)C2=C(OCCCl)C=CC=C2)=N1
82385-42-0	Integrated Source CAS-RN - WARNING: Synonym mapped to two or more chemicals	DTXSID5021251	Saccharin	O=C1NS(=O)(=O)C2=C1C=CC=C2
824-78-2	CASRN	DTXSID3027320	Sodium 4-nitrophenolate	OC1=CC=C(C=C1)[N+]([O-])=O
82558-50-7	CASRN	DTXSID8024159	Isoxaben	CCC(C)(CC)C1=NOC(NC(=O)C2=C(OC)C=CC=C2OC)=C1
82626-48-0	CASRN	DTXSID7045946	Zolpidem	CN(C)C(=O)CC1=C(N=C2C=CC(C)=CN12)C1=CC=C(C)C=C1
82640-04-8	CASRN	DTXSID1034181	Raloxifene hydrochloride	OC1=CC=C(C=C1)C1=C(C(=O)C2=CC=C(OCCN3CCCCC3)C=C2)C2=CC=C(O)C=C2S1
82657-04-3	CASRN	DTXSID9020160	Bifenthrin	CC1=C(COC(=O)C2C(C=C(Cl)C(F)(F)F)C2(C)C)C=CC=C1C1=CC=CC=C1
83-32-9	CASRN	DTXSID3021774	Acenaphthene	C1CC2=C3C1=CC=CC3=CC=C2
83-41-0	CASRN	DTXSID7025132	1,2-Dimethyl-3-nitrobenzene	CC1=CC=CC(=C1C)[N+]([O-])=O
83-43-2	CASRN	DTXSID7023300	Methylprednisolone	CC1CC2C3CCC(O)(C(=O)CO)C3(C)CC(O)C2C2(C)C=CC(=O)C=C12
83-67-0	CASRN	DTXSID9026132	Theobromine	CN1C=NC2=C1C(=O)NC(=O)N2C
83-79-4	CASRN	DTXSID6021248	Rotenone	COC1=CC2=C(C=C1OC)C1C(CO2)OC2=C3CC(OC3=CC=C2C1=O)C(C)=C
83-98-7	CASRN	DTXSID3023396	Orphenadrine	CN(C)CCOC(C1=CC=CC=C1)C1=C(C)C=CC=C1
83055-99-6	CASRN	DTXSID7024164	Bensulfuron-methyl	COC(=O)C1=C(CS(=O)(=O)NC(=O)NC2=NC(OC)=CC(OC)=N2)C=CC=C1
834-12-8	CASRN	DTXSID1023869	Ametryn	CCNC1=NC(SC)=NC(NC(C)C)=N1
83657-24-3	CASRN	DTXSID2040363	Diniconazole	CC(C)(C)C(O)C(=CC1=C(Cl)C=C(Cl)C=C1)N1C=NC=N1
838-88-0	CASRN	DTXSID5020867	4,4'-Methylenebis(o-toluidine)	CC1=C(N)C=CC(CC2=CC(C)=C(N)C=C2)=C1
83881-51-0	CASRN	DTXSID4022787	Cetirizine	OC(=O)COCCN1CCN(CC1)C(C1=CC=CC=C1)C1=CC=C(Cl)C=C1
84-16-2	CASRN	DTXSID2022381	meso-Hexestrol	CCC(C(CC)C1=CC=C(O)C=C1)C1=CC=C(O)C=C1
84-66-2	CASRN	DTXSID7021780	Diethyl phthalate	CCOC(=O)C1=CC=CC=C1C(=O)OCC
84-69-5	CASRN	DTXSID9022522	Diisobutyl phthalate	CC(C)COC(=O)C1=C(C=CC=C1)C(=O)OCC(C)C
84-74-2	CASRN	DTXSID2021781	1,2-Benzenedicarboxylic acid, dibutyl ester	CCCCOC(=O)C1=CC=CC=C1C(=O)OCCCC
84087-01-4	CASRN	DTXSID6032641	Quinclorac	OC(=O)C1=C(Cl)C=CC2=CC(Cl)=CN=C12
842-07-9	CASRN	DTXSID4021135	C.I. Solvent Yellow 14	OC1=CC=C2C=CC=CC2=C1N=NC1=CC=CC=C1
84371-65-3	CASRN	DTXSID5023322	Mifepristone	CC#CC1(O)CCC2C3CCC4=CC(=O)CCC4=C3C(CC12C)C1=CC=C(C=C1)N(C)C
846-49-1	CASRN	DTXSID7023225	Lorazepam	OC1N=C(C2=CC=CC=C2Cl)C2=CC(Cl)=CC=C2NC1=O
846-50-4	CASRN	DTXSID8021309	Temazepam	CN1C2=CC=C(Cl)C=C2C(=NC(O)C1=O)C1=CC=CC=C1
85509-19-9	CASRN	DTXSID3024235	Flusilazole	C[Si](CN1C=NC=N1)(C1=CC=C(F)C=C1)C1=CC=C(F)C=C1
85532-75-8	CASRN	DTXSID7041097	1-(2-Chlorophenyl)-N-methyl-N-(1-methylpropyl)-3-isoquinolinecarboxamide	CCC(C)N(C)C(=O)C1=CC2=C(C=CC=C2)C(=N1)C1=CC=CC=C1Cl
86-30-6	CASRN	DTXSID6021030	N-Nitrosodiphenylamine	O=NN(C1=CC=CC=C1)C1=CC=CC=C1
86-50-0	CASRN	DTXSID3020122	Azinphos-methyl	COP(=S)(OC)SCN1N=NC2=C(C=CC=C2)C1=O
86-73-7	CASRN	DTXSID8024105	Fluorene	C1C2=C(C=CC=C2)C2=C1C=CC=C2
86386-73-4	CASRN	DTXSID3020627	Fluconazole	OC(CN1C=NC=N1)(CN1C=NC=N1)C1=C(F)C=C(F)C=C1
87-61-6	CASRN	DTXSID8026193	1,2,3-Trichlorobenzene	ClC1=CC=CC(Cl)=C1Cl
87-62-7	CASRN	DTXSID8026307	2,6-Dimethylaniline	CC1=CC=CC(C)=C1N
87-86-5	CASRN	DTXSID7021106	Pentachlorophenol	OC1=C(Cl)C(Cl)=C(Cl)C(Cl)=C1Cl
872-50-4	CASRN	DTXSID6020856	N-Methyl-2-pyrrolidone	CN1CCCC1=O
87674-68-8	CASRN	DTXSID4032376	Dimethenamid	COCC(C)N(C(=O)CCl)C1=C(C)SC=C1C
87818-31-3	CASRN	DTXSID3034456	Cinmethylin	CC(C)C12CCC(C)(O1)C(C2)OCC1=C(C)C=CC=C1
87820-88-0	CASRN	DTXSID1034973	Tralkoxydim	CCON=C(CC)C1C(=O)CC(CC1=O)C1=C(C)C=C(C)C=C1C
88-06-2	CASRN	DTXSID5021386	2,4,6-Trichlorophenol	OC1=C(Cl)C=C(Cl)C=C1Cl
88-12-0	CASRN	DTXSID2021440	Vinylpyrrolidone	C=CN1CCCC1=O
88-18-6	CASRN	DTXSID2026525	2-tert-Butylphenol	CC(C)(C)C1=C(O)C=CC=C1
88-24-4	CASRN	DTXSID7038864	2,2'-Methylenebis(ethyl-6-tert-butylphenol)	CCC1=CC(CC2=C(O)C(=CC(CC)=C2)C(C)(C)C)=C(O)C(=C1)C(C)(C)C
88-27-7	CASRN	DTXSID0044997	2,6-Di-tert-butyl-4-[(dimethylamino)methyl]phenol	CN(C)CC1=CC(=C(O)C(=C1)C(C)(C)C)C(C)(C)C
88-58-4	CASRN	DTXSID8041248	2,5-Di-tert-butylbenzene-1,4-diol	CC(C)(C)C1=CC(O)=C(C=C1O)C(C)(C)C
88-60-8	CASRN	DTXSID2026529	2-Tert-Butyl-5-methylphenol	CC1=CC(O)=C(C=C1)C(C)(C)C
88-85-7	CASRN	DTXSID3020207	Dinoseb	CCC(C)C1=CC(=CC(=C1O)[N+]([O-])=O)[N+]([O-])=O
88671-89-0	CASRN	DTXSID8024315	Myclobutanil	CCCCC(CN1C=NC=N1)(C#N)C1=CC=C(Cl)C=C1
90-04-0	CASRN	DTXSID5023877	2-Anisidine	COC1=CC=CC=C1N
90-05-1	CASRN	DTXSID0023113	2-Methoxyphenol	COC1=C(O)C=CC=C1
90-15-3	CASRN	DTXSID6021793	1-Naphthol	OC1=CC=CC2=CC=CC=C12
90-30-2	CASRN	DTXSID2025892	N-Phenyl-1-naphthylamine	N(C1=CC=CC=C1)C1=C2C=CC=CC2=CC=C1
90-43-7	CASRN	DTXSID2021151	2-Phenylphenol	OC1=C(C=CC=C1)C1=CC=CC=C1
90-94-8	CASRN	DTXSID2020894	Bis(4-(dimethylamino)phenyl)methanone	CN(C)C1=CC=C(C=C1)C(=O)C1=CC=C(C=C1)N(C)C
90357-06-5	CASRN - WARNING: Synonym mapped to two or more chemicals	DTXSID2022678	Bicalutamide	CC(O)(CS(=O)(=O)C1=CC=C(F)C=C1)C(=O)NC1=CC(=C(C=C1)C#N)C(F)(F)F
90823-38-4	CASRN	DTXSID9034361	Denatonium saccharide	CC[N+](CC)(CC(=O)NC1=C(C)C=CC=C1C)CC1=CC=CC=C1
91-20-3	CASRN	DTXSID8020913	Naphthalene	C1=CC2=CC=CC=C2C=C1
91-22-5	CASRN	DTXSID1021798	Quinoline	C1=CC2=C(C=C1)N=CC=C2
91-53-2	CASRN	DTXSID9020582	Ethoxyquin	CCOC1=CC2=C(NC(C)(C)C=C2C)C=C1
91-59-8	CASRN	DTXSID2020921	2-Naphthylamine	NC1=CC2=C(C=CC=C2)C=C1
91-62-3	CASRN	DTXSID3020887	6-Methylquinoline	CC1=CC2=CC=CN=C2C=C1
91-64-5	CASRN	DTXSID7020348	Coumarin	O=C1OC2=C(C=CC=C2)C=C1
91-66-7	CASRN	DTXSID8021800	N,N-Diethylaniline	CCN(CC)C1=CC=CC=C1
91-76-9	CASRN	DTXSID1020142	6-Phenyl-1,3,5-triazine-2,4-diamine	NC1=NC(=NC(N)=N1)C1=CC=CC=C1
92-04-6	CASRN	DTXSID0022353	2-Chloro-4-phenylphenol	OC1=CC(Cl)=C(C=C1)C1=CC=CC=C1
92-52-4	CASRN	DTXSID4020161	Biphenyl	C1=CC=C(C=C1)C1=CC=CC=C1
92-84-2	CASRN	DTXSID5021126	Phenothiazine	N1C2=CC=CC=C2SC2=C1C=CC=C2
92-87-5	CASRN	DTXSID2020137	C.I. Azoic Diazo Component 112	NC1=CC=C(C=C1)C1=CC=C(N)C=C1
924-16-3	CASRN	DTXSID2021026	N-Nitrosodibutylamine	CCCCN(CCCC)N=O
93-15-2	CASRN	DTXSID5025607	Methyleugenol	COC1=CC=C(CC=C)C=C1OC
93-76-5	CASRN	DTXSID5021388	2,4,5-Trichlorophenoxyacetic acid	OC(=O)COC1=C(Cl)C=C(Cl)C(Cl)=C1
93479-97-1	CASRN	DTXSID5040675	Glimepiride	N/A
938-73-8	CASRN	DTXSID4020581	2-Ethoxybenzamide	CCOC1=C(C=CC=C1)C(N)=O
94-09-7	CASRN	DTXSID8021804	Benzocaine	CCOC(=O)C1=CC=C(N)C=C1
94-13-3	CASRN	DTXSID4022527	Propylparaben	CCCOC(=O)C1=CC=C(O)C=C1
94-18-8	CASRN	DTXSID9022526	Benzyl 4-hydroxybenzoate	OC1=CC=C(C=C1)C(=O)OCC1=CC=CC=C1
94-26-8	CASRN	DTXSID3020209	4-Hydroxybenzoic acid butyl ester	CCCCOC(=O)C1=CC=C(O)C=C1
94-28-0	CASRN	DTXSID3026564	Triethylene glycol bis(2-ethylhexanoate)	CCCCC(CC)C(=O)OCCOCCOCCOC(=O)C(CC)CCCC
94-59-7	CASRN	DTXSID0021254	Safrole	C=CCC1=CC=C2OCOC2=C1
94-74-6	CASRN	DTXSID4024195	MCPA	CC1=C(OCC(O)=O)C=CC(Cl)=C1
94-75-7	CASRN	DTXSID0020442	2,4-Dichlorophenoxyacetic acid	OC(=O)COC1=C(Cl)C=C(Cl)C=C1
94-82-6	CASRN	DTXSID7024035	2,4-Dichlorophenoxybutyric acid	OC(=O)CCCOC1=CC=C(Cl)C=C1Cl
94125-34-5	CASRN	DTXSID9034868	Prosulfuron	COC1=NC(C)=NC(NC(=O)NS(=O)(=O)C2=C(CCC(F)(F)F)C=CC=C2)=N1
94361-06-5	CASRN	DTXSID0032601	Cyproconazole	CC(C1CC1)C(O)(CN1C=NC=N1)C1=CC=C(Cl)C=C1
95-14-7	CASRN	DTXSID6020147	1,2,3-Benzotriazole	N1N=NC2=C1C=CC=C2
95-48-7	CASRN	DTXSID8021808	o-Cresol	CC1=C(O)C=CC=C1
95-53-4	CASRN	DTXSID1026164	2-Methylaniline	CC1=C(N)C=CC=C1
95-63-6	CASRN	DTXSID6021402	1,2,4-Trimethylbenzene	CC1=CC(C)=C(C)C=C1
95-74-9	CASRN	DTXSID0020286	3-Chloro-4-methylaniline	CC1=C(Cl)C=C(N)C=C1
95-83-0	CASRN	DTXSID5020283	4-Chloro-1,2-diaminobenzene	NC1=C(N)C=C(Cl)C=C1
95-94-3	CASRN	DTXSID7024320	1,2,4,5-Tetrachlorobenzene	ClC1=CC(Cl)=C(Cl)C=C1Cl
95-95-4	CASRN	DTXSID4024359	2,4,5-Trichlorophenol	OC1=C(Cl)C=C(Cl)C(Cl)=C1
950-37-8	CASRN	DTXSID5020819	Methidathion	COC1=NN(CSP(=S)(OC)OC)C(=O)S1
95266-40-3	CASRN	DTXSID9032535	Trinexapac-ethyl	CCOC(=O)C1CC(=O)C(C(=O)C2CC2)C(=O)C1
957-51-7	CASRN	DTXSID8024072	Diphenamid	CN(C)C(=O)C(C1=CC=CC=C1)C1=CC=CC=C1
95737-68-1	CASRN	DTXSID1032640	Pyriproxyfen	CC(COC1=CC=C(OC2=CC=CC=C2)C=C1)OC1=NC=CC=C1
96-70-8	CASRN	DTXSID4044581	2-tert-Butyl-4-ethylphenol	CCC1=CC(=C(O)C=C1)C(C)(C)C
96-76-4	CASRN	DTXSID2026602	2,4-Di-tert-butylphenol	CC(C)(C)C1=CC(=C(O)C=C1)C(C)(C)C
96182-53-5	CASRN	DTXSID1032482	Tebupirimfos	CCOP(=S)(OC(C)C)OC1=CN=C(N=C1)C(C)(C)C
962-58-3	CASRN	DTXSID5037523	Diazoxon	CCOP(=O)(OCC)OC1=NC(=NC(C)=C1)C(C)C
96489-71-3	CASRN	DTXSID5032573	Pyridaben	CC(C)(C)N1N=CC(SCC2=CC=C(C=C2)C(C)(C)C)=C(Cl)C1=O
97-23-4	CASRN	DTXSID6021824	Dichlorophen	OC1=CC=C(Cl)C=C1CC1=CC(Cl)=CC=C1O
97-53-0	CASRN	DTXSID9020617	Eugenol	COC1=C(O)C=CC(CC=C)=C1
97-54-1	CASRN	DTXSID7022413	Isoeugenol	COC1=CC(C=CC)=CC=C1O
97-56-3	CASRN	DTXSID1020069	o-Aminoazotoluene	CC1=CC=CC=C1N=NC1=CC(C)=C(N)C=C1
97-74-5	CASRN	DTXSID0021333	Tetramethylthiuram monosulfide	CN(C)C(=S)SC(=S)N(C)C
97-77-8	CASRN	DTXSID1021322	Tetraethylthiuram disulfide	CCN(CC)C(=S)SSC(=S)N(CC)CC
97-78-9	CASRN	DTXSID7042011	N-Dodecanoyl-N-methylglycine	CCCCCCCCCCCC(=O)N(C)CC(O)=O
97322-87-7	CASRN	DTXSID8023719	Troglitazone	CC1=C(O)C(C)=C2CCC(C)(COC3=CC=C(CC4SC(=O)NC4=O)C=C3)OC2=C1C
97780-06-8	CASRN	DTXSID9034573	Ethametsulfuron-methyl	CCOC1=NC(NC)=NC(NC(=O)NS(=O)(=O)C2=C(C=CC=C2)C(=O)OC)=N1
97886-45-8	CASRN	DTXSID9032379	Dithiopyr	CSC(=O)C1=C(N=C(C(C(=O)SC)=C1CC(C)C)C(F)(F)F)C(F)F
98-54-4	CASRN	DTXSID1020221	4-(1,1-Dimethylethyl)phenol	CC(C)(C)C1=CC=C(O)C=C1
98-86-2	CASRN	DTXSID6021828	Acetophenone	CC(=O)C1=CC=CC=C1
98-95-3	CASRN	DTXSID3020964	Nitrobenzene	[O-][N+](=O)C1=CC=CC=C1
98886-44-3	CASRN	DTXSID0034930	Fosthiazate	CCOP(=O)(SC(C)CC)N1CCSC1=O
989-38-8	CASRN	DTXSID1021243	Rhodamine 6G	CCNC1=CC2=[O+]C3=C(C=C(C)C(NCC)=C3)C(=C2C=C1C)C1=C(C=CC=C1)C(=O)OCC
98967-40-9	CASRN	DTXSID4032615	Flumetsulam	CC1=NC2=NC(=NN2C=C1)S(=O)(=O)NC1=C(F)C=CC=C1F
99-07-0	CASRN	DTXSID0025101	3-Dimethylaminophenol	CN(C)C1=CC=CC(O)=C1
99-08-1	CASRN	DTXSID5021831	3-Nitrotoluene	CC1=CC(=CC=C1)[N+]([O-])=O
99-30-9	CASRN	DTXSID2020426	Dicloran	NC1=C(Cl)C=C(C=C1Cl)[N+]([O-])=O
99-54-7	CASRN	DTXSID8024999	3,4-Dichloronitrobenzene	[O-][N+](=O)C1=CC=C(Cl)C(Cl)=C1
99-59-2	CASRN	DTXSID0020943	5-Nitro-o-anisidine	COC1=C(N)C=C(C=C1)[N+]([O-])=O
99-62-7	CASRN	DTXSID8026640	1,3-Diisopropylbenzene	CC(C)C1=CC(=CC=C1)C(C)C
99-65-0	CASRN	DTXSID9024065	1,3-Dinitrobenzene	[O-][N+](=O)C1=CC(=CC=C1)[N+]([O-])=O
99-66-1	CASRN	DTXSID6023733	Valproic acid	CCCC(CCC)C(O)=O
99-71-8	CASRN	DTXSID7022332	4-(Butan-2-yl)phenol	CCC(C)C1=CC=C(O)C=C1
99-76-3	CASRN	DTXSID4022529	Methylparaben	COC(=O)C1=CC=C(O)C=C1
99-97-8	CASRN	DTXSID0021832	N,N,4-Trimethylaniline	CN(C)C1=CC=C(C)C=C1
99-99-0	CASRN	DTXSID5023792	4-Nitrotoluene	CC1=CC=C(C=C1)[N+]([O-])=O
994-05-8	CASRN	DTXSID8024521	tert-Amyl methyl ether	CCC(C)(C)OC
99614-02-5	CASRN	DTXSID8023393	Ondansetron	CN1C2=C(C3=CC=CC=C13)C(=O)C(CN1C=CN=C1C)CC2
NOCAS_47353	CASRN	DTXSID2047353	SSR 241586 HCl	CN(C)C(=O)C1(CCN(CCC2(CN(CCO2)C(=O)C2=CC=CC=C2)C2=CC=C(Cl)C(Cl)=C2)CC1)N1CCCCC1
NOCAS_48505	CASRN	DTXSID0048505	PharmaGSID_48505	CC1=C2N=C(C3=CC=CC=C3Cl)C3=C(NC2=NN1)C=CC(=C3)[N+]([O-])=O
