# Supplementary material for: Estimating provisional margins of exposure for data-poor chemicals using high-throughput computational methods
Source: Front Pharmacol. 2022 Oct 7;13:980747. doi: 10.3389/fphar.2022.980747 (PMC9586287; doi:10.3389/fphar.2022.980747)
Supplement: Supplementary file 1 [file DataSheet1.ZIP › Supplemental_Files_full_submitted/Exposure_Case_Study/toxval_indiv.csv]

casrn	toxval_numeric
-	0.5
--	0.2
100-00-5	0.05
100-01-6	1.5
100-02-7	13.8
100-06-1	100
100-07-2	100
100-09-4	20
100-18-5	100
100-21-0	500
100-25-4	0.4
100-36-7	50
100-37-8	50
100-40-3	200
100-41-4	12
100-42-5	12
100-43-6	60
100-46-9	150
100-47-0	37.5
100-48-1	4
100-51-6	100
100-52-7	68.6
100-53-8	10
100-54-9	5
100-61-8	5
100-64-1	2.5
100-66-3	200
100-69-6	20
100-74-3	50
100-79-8	1000
100-97-0	31
10004-44-1	17
1000777-61-6	1000
1000817-22-0	300
100085-61-8	1000
1001254-87-0	1000
1001354-72-8	60
1001416-18-7	300
10016-20-3	6.7
1002-67-1	250
100208-66-0	1000
100209-45-8	1000
10022-31-8	30
10024-93-8	840
10025-73-7	3.6
10025-78-2	159
10025-82-8	50
10025-87-3	178
10025-91-9	30
10026-04-7	10
10026-12-7	1000
10028-18-9	10
10028-22-5	11.5
1003-52-7	40
1003050-32-5	55
1003318-67-9	13.6
10039-54-0	0.4
100402-60-6	1000
100418-33-5	60
10042-59-8	30
10042-76-9	49.6
10043-01-3	8.06
10043-35-3	12.9
10043-52-4	169
10043-67-1	1.2
10049-04-4	2
1005-24-9	250
100545-48-0	1000
100646-51-3	0.9
100683-96-3	1000
100684-20-6	1000
100684-33-1	55
100684-39-7	1000
100684-40-0	200
1007-28-9	3.8
100784-20-1	1
10081-67-1	40
10094-34-5	500
10094-45-8	1000
10099-58-8	40
10099-59-9	1000
101-02-0	15
101-05-3	15
101-10-0	98
101-14-4	9
101-20-2	25
101-21-3	5
101-37-1	30
101-39-3	100
101-41-7	200
101-43-9	50
101-48-4	600
101-50-8	1500
101-54-2	50
101-61-1	15.75
101-72-4	50
101-77-9	3.2
101-80-4	10
101-83-7	10
101-84-8	15
101-90-6	45
101-96-2	3
101-97-3	60
101007-06-1	1
10101-50-5	40
10101-66-3	84
10101-97-0	11.22
101012-97-9	5
10102-18-8	0.12
10102-23-5	0.5
10102-40-6	3.5
10102-45-1	0.04
10102-90-6	6
101033-44-7	1125
10108-64-2	0.271
10108-73-3	300
10117-38-1	53
10118-90-8	75
101200-48-0	0.79
101205-02-1	10
101227-08-1	1000
101227-09-2	300
101238-01-1	30
10124-37-5	1000
10124-41-1	53
10124-43-3	5
10124-56-8	100
101316-59-0	25
101316-62-5	5
101316-66-9	7.5
101316-67-0	7.5
101316-69-2	1000
101316-72-7	1000
101316-76-1	7.5
101316-80-7	750
101357-15-7	150
101357-16-8	1000
101357-19-1	31.25
101357-30-6	50
10141-00-1	1
10141-05-6	5
101463-69-8	3.8
10149-98-1	500
101517-86-6	11.1
101517-87-7	11.1
10163-15-2	25
101631-14-5	75
1016986-95-0	100
1017183-70-8	500
101795-01-1	7.5
10191-41-0	360
10192-30-0	53
10193-99-4	20
10196-04-0	53
102-01-2	12
102-06-7	5
102-08-9	50
102-09-0	50
102-19-2	500
102-20-5	50
102-24-9	17.5
102-54-5	5
102-60-3	300
102-69-2	200
102-71-6	125
102-76-1	240
102-77-2	50
102-81-8	100
102-82-9	4.5
102110-15-6	5
102110-50-9	0.05
102110-59-8	2500
10221-57-5	100
10222-01-2	5
102242-48-8	250
102242-49-9	250
102242-52-4	250
10226-30-9	1000
10233-13-3	1000
10236-47-2	3300
1024-57-3	0.002
1024699-81-7	150
1025-15-6	10
10254-57-6	1225
10257-55-3	53
10265-92-6	0.05
1026988-42-0	10
10279-59-1	145.7
102851-06-9	1
10287-53-3	50
1029-71-3	50
10294-26-5	1.5
10294-34-5	17.5
10294-54-9	13
10294-66-3	53
102985-93-3	300
103-09-3	150
103-23-1	160
103-24-2	300
103-26-4	3
103-28-6	46
103-33-3	20
103-34-4	100
103-36-6	3
103-37-7	26.5
103-38-8	46
103-41-3	500
103-45-7	73.4
103-48-0	300
103-50-4	620
103-52-6	46
103-54-8	200
103-60-6	400
103-61-7	100
103-64-0	30
103-73-1	375
103-82-2	314
103-83-3	75
103-90-2	30
103-95-7	25
103043-58-9	200
10305-76-7	145.7
103055-07-8	1.5
1031-07-8	0.6
103112-35-2	320
1031756-98-5	2.7
10325-94-7	0.12
1033366-59-4	60
103361-09-7	1.8
10339-55-6	117
10341-03-4	1000
103513-05-9	300
10361-29-2	684
10361-37-2	2.5
10361-43-0	1000
10361-44-1	300
10361-79-2	840
10361-82-7	40
10361-92-9	250
10361-93-0	250
103758-98-1	250
103758-99-2	1000
10377-48-7	11.06
10377-52-3	15
10377-60-3	1500
10377-66-9	7.5
10377-81-8	1000
104-12-1	100
104-15-4	300
104-19-8	25
104-20-1	114
104-21-2	100
104-23-4	2
104-29-0	100
104-38-1	150
104-40-5	60
104-50-7	750
104-51-8	30
104-54-1	43
104-55-2	40
104-61-0	32
104-66-5	1000
104-67-6	3
104-68-7	200
104-74-5	25
104-75-6	75
104-76-7	83
104-78-9	50
104-90-5	30
104-93-8	40
104-94-9	642.857
104040-78-0	1.3
1040873-93-5	1000
104098-48-8	137
10411-92-4	980
1041263-42-6	1000
104206-82-8	0.09
10421-48-4	57
10431-98-8	300
10453-86-8	25
10461-98-0	45
104653-34-1	0.004
104691-40-9	11.1
104691-41-0	11.1
1047-16-1	500
10476-85-4	49.6
104797-47-9	100
10482-56-1	100
105-01-1	35
105-05-5	30
105-06-6	30
105-08-8	200
105-13-5	100
105-37-3	1000
105-45-3	1000
105-53-3	40
105-54-4	120
105-55-5	15
105-57-7	120
105-58-8	140
105-59-9	100
105-60-2	50
105-64-6	150
105-65-7	23
105-67-9	50
105-74-8	1000
105-75-9	50
105-76-0	30
105-83-9	100
105-85-1	200
105-87-3	100
105-95-3	1000
105-99-7	300
10508-09-5	100
105112-76-3	40
1052075-57-6	100
10543-57-4	25
105511-96-4	0.03
105512-06-9	0.031
10563-26-5	30
10563-29-8	15
105726-67-8	1.35
105839-18-7	1000
10584-98-2	1.7
10588-01-9	86
10591-85-2	1000
10595-06-9	300
10597-60-1	50
10599-90-3	5.79
106-02-5	1000
106-14-9	5000
106-15-0	1000
106-20-7	75
106-21-8	30
106-22-9	50
106-23-0	60
106-24-1	50
106-25-2	100
106-26-3	60
106-27-4	800
106-30-9	120
106-32-1	120
106-35-4	27
106-37-6	10
106-42-3	100
106-43-4	0.01
106-44-5	5
106-46-7	10
106-47-8	12.5
106-48-9	1
106-49-0	6
106-50-3	0.49
106-52-5	80
106-58-1	120
106-63-8	84
106-70-7	120
106-72-9	37
106-79-6	1000
106-89-8	1
106-91-2	0.3
106-93-4	37
106-94-5	20
106-98-9	1000
10605-21-7	2.5
1061517-62-1	500
106155-02-6	300
106185-75-5	300
106246-33-7	30
106276-79-3	1000
106325-08-0	2
106359-91-5	1000
106396-29-6	170
1064082-81-0	300
106461-41-0	15
1065336-91-5	30
1066-30-4	2015
1066-33-7	684
1066-35-9	250
1066-40-6	150
1067-25-0	50
1067-33-0	0.3
1067-53-4	25
1067-55-6	1.7
106700-29-2	1
106705-37-7	9.9
1067676-04-3	150
106797-53-9	1000
1068-27-5	150
1068967-96-3	30
106966-25-0	50
106990-43-6	33
107-02-8	0.05
107-03-9	50
107-05-1	1000
107-06-2	17.2
107-07-3	9
107-10-8	500
107-12-0	20
107-13-1	0.25
107-15-3	9
107-18-6	3
107-19-7	5
107-20-0	2
107-21-1	150
107-22-2	25
107-29-9	50
107-31-3	5.79
107-35-7	250
107-41-5	50
107-43-7	812
107-46-0	160
107-51-7	25
107-58-4	155
107-66-4	30
107-71-1	50
107-75-5	60
107-86-8	77
107-88-0	286
107-92-6	120
107-95-9	1000
107-96-0	100
107-98-2	919
1070-10-6	250
1070-70-8	200
1071-22-3	1000
1071-76-7	125
1071-83-6	30
1071-93-8	100
1071838-81-7	200
1072-15-7	102
1072-63-5	5
1072-71-5	24
1072-83-9	48
1072830-14-8	1000
1072957-71-1	35
1073-06-9	1
1073-69-4	40
107534-96-3	2.96
107551-67-7	300
1076-97-7	300
1077-28-7	14.7
1078141-95-3	1000
1078712-76-1	40
1079184-43-2	500
1079221-49-0	30
107934-68-9	1000
108-01-0	7
108-05-4	98
108-10-1	9.2
108-11-2	100
108-16-7	500
108-18-9	15
108-20-3	77.2
108-21-4	700
108-22-5	1000
108-24-7	16
108-29-2	49
108-30-5	55
108-31-6	10
108-32-7	52
108-36-1	1.2
108-38-3	100
108-39-4	30
108-42-9	10
108-44-1	30
108-45-2	6
108-46-3	32
108-58-7	330
108-59-8	300
108-60-1	35.8
108-62-3	2
108-63-4	200
108-64-5	12.1
108-65-6	1000
108-67-8	143
108-74-7	30
108-77-0	16
108-78-1	63
108-79-2	20
108-80-5	110
108-83-8	150
108-86-1	71.4
108-87-2	100
108-88-3	3.9
108-89-4	1
108-90-7	7
108-91-8	15
108-93-0	1
108-94-1	143
108-95-2	60
108-98-5	9
108-99-6	25
108419-32-5	500
108419-35-8	1000
108624-00-6	1000
1087-21-4	50
109-01-3	75
109-02-4	50
109-06-8	3
109-09-1	3
109-13-7	200
109-16-0	1000
109-21-7	120
109-29-5	1000
109-36-4	1000
109-43-3	200
109-46-6	25
109-52-4	120
109-53-5	150
109-55-7	22
109-59-1	30
109-60-4	300
109-66-0	50
109-69-3	43
109-70-6	600
109-73-9	15
109-74-0	15
109-76-2	9
109-77-3	0.4
109-78-4	30
109-83-1	50
109-86-4	12.5
109-87-5	300
109-88-6	1000
109-89-7	40
109-92-2	855
109-94-4	500
109-97-7	3
109037-78-7	400
1092834-40-6	1000
109293-97-2	26
109293-98-3	26
1093200-92-0	20
1093628-27-3	250
1093653-57-6	368
110-00-9	1.4
110-02-1	25
110-05-4	100
110-15-6	400
110-16-7	30
110-17-8	400
110-18-9	30
110-19-0	316
110-25-8	1000
110-26-9	0.5
110-27-0	1000
110-30-5	100
110-31-6	2500
110-33-8	300
110-39-4	120
110-40-7	1000
110-42-9	1000
110-43-0	20
110-44-1	300
110-60-1	150
110-61-2	56.7
110-62-3	120
110-63-4	100
110-64-5	20
110-65-6	1
110-69-0	600
110-71-4	30
110-73-6	40
110-80-5	100
110-83-8	50
110-85-0	25
110-86-1	1
110-88-3	100
110-89-4	5
110-93-0	50
110-95-2	50
110-97-4	100
110235-47-7	7.3
1103-38-4	1000
110488-70-5	4.9
110553-27-0	150
11059-65-7	125
110615-47-9	1000
110675-26-8	1000
11070-44-3	100
11097-59-9	1000
11097-69-1	0.022
11099-06-2	100
111-01-3	1000
111-02-4	660
111-05-7	300
111-11-5	3.6
111-13-7	10
111-14-8	120
111-17-1	100
111-18-2	22.5
111-20-6	1000
111-21-7	1195
111-26-2	100
111-27-3	120
111-29-5	400
111-30-8	4
111-36-4	55
111-40-0	30
111-41-1	50
111-42-2	14
111-44-4	3
111-46-6	128
111-48-8	400
111-49-9	25
111-55-7	300
111-57-9	750
111-66-0	100
111-67-1	1000
111-69-3	30
111-70-6	120
111-71-7	37
111-76-2	36
111-77-3	200
111-78-4	50
111-81-9	150
111-82-0	1000
111-84-2	100
111-86-4	100
111-87-5	130
111-88-6	10
111-90-0	167
111-91-1	10
111-92-2	15
111-96-6	50
1110-65-1	200
11103-86-9	20
111062-42-1	500
1111-78-0	474
1112-39-6	250
11120-25-5	75
11126-42-4	1.71
11128-29-3	12.9
11129-15-0	1000
11137-98-7	1000
11138-47-9	100
11138-49-1	0.5
11138-60-6	1450
11138-66-2	1.8
11140-04-8	1000
11141-17-6	32
111439-76-0	20
111479-05-1	1.5
111497-86-0	300
1115-20-4	153
1115-70-4	120
111578-32-6	3.75
111687-36-6	200
1117-86-8	150
1118-46-3	300
1118-84-9	125
111850-26-1	1000
111870-68-9	1000
1119-34-2	3565.1
1119-40-0	20
1119-86-4	100
1119-97-7	10
111937-03-2	100
1119831-25-2	30
111988-49-9	1.2
111991-09-4	15
112-02-7	10
112-03-8	10
112-05-0	120
112-07-2	370
112-11-8	1000
112-12-9	50
112-14-1	120
112-15-2	100
112-18-5	50
112-25-4	222
112-27-6	4
112-30-1	1000
112-31-2	120
112-34-5	172
112-35-6	400
112-36-7	200
112-38-9	150
112-39-0	1000
112-40-3	750
112-41-4	100
112-42-5	297.4
112-44-7	120
112-45-8	60
112-47-0	400
112-49-2	175
112-50-5	250
112-52-7	100
112-53-8	130
112-54-9	120
112-55-0	10
112-59-4	250
112-60-7	6780
112-61-8	1000
112-65-2	25
112-69-6	40
112-70-9	1000
112-72-1	1000
112-73-2	100
112-75-4	40
112-80-1	225
112-84-5	1000
112-85-6	1000
112-88-9	100
112-92-5	1000
112-95-8	100
1120-21-4	500
1120-24-7	40
1120-36-1	100
112025-60-2	10
112143-82-5	0.0164
1122-62-9	3.06
112226-61-6	4
112281-77-3	0.4
1123-85-9	160
1124-11-4	25
112410-23-8	0.8
112514-54-2	5
1125503-33-4	60
1126-79-0	350
1129-42-6	1000
113-48-4	7.5
113036-88-7	5.3
113136-77-9	2
113163-37-4	300
1132-61-2	1000
1134-23-2	0.5
1135-40-6	50
1135-66-6	400
1137-42-4	100
1139-30-6	109
113930-69-1	10
114-07-8	15
114-26-1	1.75
1141-38-4	300
1141487-54-8	1000
1141852-17-6	100
114311-32-9	900
114369-43-6	0.38
114435-02-8	5
114565-65-0	200
1147459-12-8	15
114959-46-5	100
115-09-3	0.009
115-11-7	14.86
115-18-4	50
115-19-5	45
115-21-9	50
115-27-5	39
115-28-6	27
115-29-7	0.08
115-32-2	0.07
115-70-8	1000
115-77-5	100
115-83-3	1000
115-84-4	15
115-86-6	23
115-95-7	24
115-96-8	20
115-99-1	117
1154308-86-7	125
1156-19-0	500
115733-09-0	150
115895-09-5	750
116-06-3	0.01
116-09-6	1000
116-37-0	75
116-53-0	5000
116-71-2	1000
116-75-6	70
116020-44-1	20
116255-48-2	0.88
1163-19-5	2.22
116355-83-0	1
116355-84-1	1
116714-46-6	1.1
117-08-8	750
117-21-5	50
117-61-3	476
117-79-3	345
117-80-6	0.5
117-81-7	1.1
117-84-0	36.8
117337-19-6	0.1
1173693-36-1	32
117428-22-5	4.8
117428-95-2	150
1174522-19-0	100
1174522-45-2	1000
1174627-68-9	1000
1174918-49-0	100
1174918-53-6	1000
117527-94-3	32
117718-60-2	0.8
118-45-6	10
118-47-8	173.9
118-52-5	100
118-56-9	75
118-58-1	180
118-60-5	75
118-72-9	0.43
118-74-1	0.009
118-79-6	50
118-82-1	7
118-96-7	0.4
1181221-96-4	75
118134-30-8	0.66
1184-78-7	40
1185-53-1	100
1185-55-3	50
1185-57-5	425
1187440-66-9	1000
1187441-10-6	300
118800-30-9	500
118832-72-7	50
1189-08-8	300
119-27-7	20
119-36-8	50
119-47-1	12.5
119-61-9	5
119-64-2	45
119-65-3	3
119-80-2	150
1190401-47-8	1000
1190625-94-5	25
119068-77-8	0.125
1190931-27-1	1
1191-16-8	65.4
1191-62-4	0.705
119168-77-3	0.7
1192-52-5	45
119302-19-1	5
119302-20-4	5
119313-12-1	50
119344-86-4	50
119345-01-6	607.85
119345-04-9	128
1194-65-6	1
119446-68-3	0.96
119462-56-5	50
1195-79-5	800
119515-38-7	301
120-12-7	1000
120-14-9	800
120-18-3	1000
120-20-7	450
120-23-0	10
120-32-1	15
120-40-1	750
120-46-7	62.5
120-47-8	460
120-51-4	781
120-55-8	75
120-56-9	987
120-57-0	17
120-61-6	100
120-71-8	250
120-72-9	125
120-78-5	10
120-80-9	400
120-82-1	7.8
120-83-2	0.3
120-93-4	37
120-95-6	5
12001-85-3	15
12002-03-8	2.46
12003-38-2	5000
12003-51-9	10
12004-14-7	79
12004-39-6	1000
120068-37-3	0.019
12007-60-2	50
12007-89-5	17.5
12007-92-0	17.5
12008-39-8	13.3
12008-41-2	17.5
120116-88-3	29.5
12012-35-0	1216
12013-46-6	10000
12014-93-6	150
12016-80-7	5
120162-55-2	17.9
12018-10-9	6
12021-95-3	25
12023-27-7	417
12023-53-9	1000
12023-91-5	1000
12027-06-4	10
12027-67-7	17
12028-48-7	75
12031-95-7	1000
12032-20-1	1000
12034-09-2	0.024
12034-57-0	1000
12034-59-2	1000
12035-72-2	5
12036-21-4	1.6
12036-22-5	50
12036-32-7	1000
12037-29-5	1000
12037-47-7	497
12040-43-6	7950
12040-58-3	17.5
12042-91-0	18
12047-27-7	61.1
1205-17-0	100
12054-48-7	2.2
12055-23-1	1000
12058-75-2	1000
12060-59-2	1000
12061-16-4	1000
12064-62-9	1008
12067-23-1	1000
12068-53-0	8.06
12069-69-1	6
12070-10-9	1.6
12070-12-1	75
1208-67-9	220
120923-37-7	144.1
120928-09-8	0.46
120983-64-4	3
121-03-9	97.5
121-14-2	0.1
121-21-1	11.7
121-30-2	90
121-32-4	41
121-33-5	20
121-43-7	1.9
121-44-8	0.1
121-54-0	150
121-57-3	1000
121-60-8	537
121-69-7	3
121-75-5	0.2
121-79-9	135
121-82-4	2
121-91-5	142
121-92-6	100
12108-13-3	5
121158-58-5	1.5
1211950-04-7	30
12124-97-9	16.5
12125-01-8	25
12125-02-9	206
12135-22-7	1000
12136-78-6	300
1213789-63-9	3
12141-46-7	10
121451-02-3	1.06
1215036-04-6	500
121552-61-2	2.7
121575-60-8	200
12158-37-1	25
12158-74-6	6
12158-75-7	6
1215841-86-3	300
121588-75-8	15
12160-44-0	500
121627-17-6	1000
12167-74-7	100
1217271-02-7	1000
121776-33-8	0.26
12190-79-3	5
1219010-04-4	0.4
1219458-11-3	100
1219458-14-6	2.5
1219826-66-0	4
122-14-5	0.125
122-18-9	50
122-19-0	45
122-20-3	100
122-32-7	1000
122-34-9	0.41
122-39-4	2
122-40-7	22.3
122-52-1	80
122-57-6	150
122-59-8	300
122-62-3	300
122-63-4	100
122-66-7	4
122-72-5	1000
122-78-1	100
122-84-9	50
122-97-4	300
122-99-6	300
122008-85-9	0.823
1220616-44-3	388
12207-63-5	1.6
12208-13-8	100
12217-80-0	150
1222-05-5	20
12220-06-3	1000
12224-98-5	250
12225-06-8	500
12225-08-0	500
12225-18-2	500
12225-21-7	173.9
12227-62-2	901
12236-25-8	500
12236-62-3	500
12236-64-5	500
12237-62-6	12
12237-63-7	1000
12239-15-5	1000
12239-87-1	1000
122390-99-2	1000
122453-73-0	2.8
122454-29-9	5
1224966-13-5	300
1224966-15-7	80
12251-53-5	0.5
122584-18-3	1000
12262-25-8	1000
12262-26-9	1000
12262-58-7	200
122628-50-6	100
1226892-43-8	10
1226892-44-9	10
1226892-45-0	300
1226892-46-1	10
1226892-50-7	100
1226911-69-8	300
12270-13-2	40
122795-41-9	55
1228180-58-2	1000
1228186-15-9	100
1228186-18-2	50
122836-35-5	10
12284-76-3	1000
1228577-90-9	40
12286-65-6	1100
12286-66-7	1100
122886-55-9	1000
122931-48-0	1.6
1229457-94-6	75
1229648-98-9	15
1229654-66-3	1000
123-03-5	5
123-05-7	300.9
123-07-9	0.199
123-11-5	7.3
123-17-1	100
123-18-2	100
123-19-3	1000
123-25-1	1000
123-26-2	1000
123-28-4	350
123-29-5	120
123-30-8	20
123-31-9	4.3
123-33-1	25
123-35-3	147
123-38-6	120
123-39-7	10
123-41-1	1040
123-42-2	10
123-51-3	100
123-54-6	100
123-62-6	2064.1
123-66-0	1000
123-68-2	214
123-72-8	120
123-75-1	1000
123-76-2	1000
123-77-3	147.5
123-81-9	20
123-86-4	120
123-91-1	0.23
123-92-2	250
123-99-9	140
123122-55-4	600
123312-89-0	0.377
123343-16-8	1.43
12336-95-7	25
1233873-37-4	30
123439-82-7	150
1235390-87-0	1000
1235552-58-5	1000
123560-48-5	15
1236007-63-8	7000
1238449-42-7	300
12389-75-2	500
12392-64-2	1000
123944-63-8	1000
123968-25-2	1360
124-02-7	75
124-04-9	250
124-07-2	200
124-09-4	25
124-10-7	1000
124-13-0	120
124-17-4	250
124-18-5	750
124-19-6	120
124-22-1	3.25
124-26-5	30
124-28-7	40
124-30-1	3
124-40-3	300
124-43-6	26
124-48-1	21.4
124-58-3	1
124-64-1	2
124-68-5	23
124-70-9	250
124-76-5	15
1241-94-7	7.3
12410-14-9	11.5
12411-64-2	17
124172-53-8	1000
12427-38-2	5
1244733-77-4	85
124495-18-7	10
1245638-61-2	25
124605-82-9	100
124728-62-7	100
125-12-2	15
125-33-7	25
12508-61-1	1000
125109-85-5	300
125116-23-6	4.3
125225-28-7	1.5
125252-49-5	15
125301-84-0	100
125401-92-5	1.5
12542-30-2	1000
1254469-57-2	800
12549-23-4	30
125643-61-0	3
1258274-08-6	300
125904-11-2	100
1259300-69-0	1000
125962-78-9	300
125971-57-5	150
125997-21-9	1000
126-13-6	2000
126-30-7	100
126-33-0	2.9
126-53-4	1000
126-57-8	1000
126-58-9	1000
126-71-6	150
126-73-8	8
126-83-0	1000
126-86-3	150
126-92-1	102
126-96-5	0.01
126-97-6	15
126-98-7	0.34
1260-17-9	500
126019-82-7	250
12607-70-4	6
12612-50-9	17
12627-14-4	159
1262967-45-2	100
1263133-33-0	64
1263184-87-7	100
1263679-68-0	200
12645-31-7	125
126535-15-7	2.44
126637-70-5	200
12672-27-4	8.06
12672-29-6	0.005
12674-11-2	0.007
126833-17-8	17
1268344-02-0	1
126851-40-9	4563
126990-35-0	1000
127-06-0	15
127-08-2	0.01
127-09-3	0.01
127-18-4	0.21
127-19-5	65
127-39-9	750
127-40-2	200
127-41-3	10
127-47-9	34.4
127-51-5	3.55
127-52-6	1.25
127-63-9	8
127-65-1	50
127-68-4	97.5
127-91-3	688
127087-87-0	50
1271-19-8	30
127277-53-6	20
1273322-45-4	12
1273322-47-6	3.25
127519-17-9	100
1275611-65-8	15
12767-90-7	17.5
12769-96-9	50
12777-87-6	1000
12788-93-1	120
12789-03-6	0.06
128-03-0	4.07
128-04-1	3.3
128-08-5	45
128-37-0	25
128-39-2	15
128-44-9	200
128-49-4	750
128-58-5	1000
128-69-8	1000
128-80-3	70
128119-70-0	140
1283129-18-9	1000
128446-35-5	500
128639-02-1	3
128973-77-3	1000
129-00-0	75
129-17-9	375
129-67-9	2.1
1290049-56-7	1
129009-88-7	1000
129423-54-7	1000
129630-19-9	17.2
129738-34-7	20
129757-67-1	100
129768-28-1	1157
1298086-15-3	1000
129874-15-3	1000
129909-90-6	2.3
129981-36-8	300
130-15-4	2
130-20-1	1000
130-26-7	293
1300-71-6	5
1300-72-7	763
13001-38-2	1000
13001-39-3	1000
13001-46-2	10
13003-12-8	1000
13007-32-4	2500
13007-85-7	1000
13007-86-8	1000
1302-42-7	0.5
1302-67-6	20
1302-78-9	10
130201-55-7	200
130201-57-9	200
1303-00-0	1000
1303-86-2	13.3
1303-96-4	22
1304-76-3	1000
1304-85-4	1000
13040-19-2	7.5
13047-13-7	10
13048-33-4	250
13048-34-5	250
1305-62-0	1000
1305-78-8	296.4
13052-09-0	30
130561-48-7	16.5
1306-19-0	0.12
1306-25-8	100
1307-96-6	5
13071-79-9	0.0025
13078-36-9	75
1308-06-1	5
1308-14-1	25
1308-38-9	8
1309-37-1	10
1309-42-8	1000
1309-64-4	30
13092-66-5	155
1309389-73-8	500
131-11-3	750
131-17-9	25
131-18-0	4.79
131-56-6	236
131-57-7	200
1310-53-8	30
1310-58-3	5000
1310-65-2	7.24
1310-73-2	1000
13106-76-8	5.115
13114-72-2	140
1312-76-1	159
1312-81-8	40
13122-18-4	50
131298-44-7	150
1313-13-9	150
1313-27-5	17
1313-82-2	750
1313-96-8	1000
1313-97-9	125
1313-99-1	5
131341-86-1	3.3
13138-45-9	6
1314-11-0	9.9
1314-13-2	15
1314-23-4	1000
1314-34-7	1.6
1314-35-8	62.5
1314-36-9	1000
1314-37-0	330
1314-60-9	30
1314-61-0	1000
1314-62-1	0.89
1314-84-7	0.1
1314-95-0	1000
1314-98-3	7.5
1315-01-1	1000
13162-05-5	8
1317-34-6	200
1317-35-7	40
1317-37-9	125
1317-38-0	6
1317-39-1	6
1317-40-4	6
1317-42-6	5
13170-23-5	0.01
1318-23-6	90
131807-57-3	1.2
131819-23-3	200
131860-33-8	18
13189-00-9	7.5
1319-77-3	10
131929-60-7	2.49
13194-48-4	0.01
13197-76-7	100
131983-72-7	2
132-27-4	35
132-65-0	3.1
132-98-9	1000
1320-51-0	1000
1321-12-6	45
1321-74-0	30
13223-03-5	200
1323-42-8	5000
1324-76-1	1000
13241-33-3	750
1325-54-8	300
1325-87-7	100
13254-34-7	10000
132584-17-9	150
1326-83-6	1000
132638-45-0	650
1327-36-2	7950
1327-41-9	8.06
1327-43-1	5000
1327-53-3	2000
13276-08-9	330
1328-51-4	1000
1328-53-6	1000
13283-01-7	75
13292-46-1	100
132961-05-8	30
132983-41-6	769
133-06-2	10
133-07-3	9
133-14-2	250
133-66-4	825
133-90-4	1000
1330-20-7	0.52
1330-43-4	13.3
1330-61-6	1000
1330-78-5	2
1330-86-5	300
133040-01-4	100
13308-51-5	9.6
13311-84-7	10
1332-07-6	17.5
1332-65-6	6
1332-77-0	12.9
1333-07-9	20
1333-82-0	86
1333-86-4	1000
133336-92-2	150
1333483-07-0	1000
1334-78-7	36
1335-30-4	7950
1335-46-2	8
1335202-78-2	100
1335203-17-2	1000
1335203-30-9	300
13355-96-9	300
13360-63-9	6
13360-64-0	17
13360-78-6	100
1337-83-3	300
133779-11-0	0.4
1338-02-9	6
1338-23-4	10
1338-24-5	66.7
1338-39-2	638
1338-41-6	638
133855-98-8	1.6
133937-72-1	6
134-03-2	1000
134-11-2	75
134-20-3	80.4
134-29-2	150
134-62-3	25
13402-02-3	84
134098-61-6	0.97
1341-49-7	30
13410-01-0	0.4
13419-15-3	225
13419-67-5	20
1343-88-0	497
13431-57-7	300
1344-00-9	497
1344-01-0	7000
1344-09-8	12.5
1344-28-1	5.41
1344-48-5	2
1344-81-6	150
1344-95-2	497
13446-49-6	17
1345-04-6	30
1345-07-9	1000
13450-99-2	500
134605-64-4	1.14
134620-00-1	4
13463-41-7	0.5
13463-67-7	962
13464-38-5	0.00625
13464-97-6	1908
13465-08-2	0.7
13465-77-5	1000
134652-60-1	50
13466-20-1	30
134678-17-4	1000
134701-20-5	50
13472-08-7	1
13472-45-2	75
13473-90-0	30
13475-82-6	500
13476-99-8	20
13477-39-9	217
13477-62-8	500
13483-58-4	1000
13494-80-9	18
13497-18-2	300
135-37-5	90
135-57-9	1000
135-98-8	110
13510-49-1	0.19
135108-88-2	15
13515-40-7	500
135158-54-2	8.2
13516-27-3	2.4
13518-93-9	400
13530-50-2	145.7
135410-20-7	4.8
13548-38-4	3.6
13552-44-8	9
13557-75-0	2214
135590-91-9	50
13560-89-9	100
13573-12-1	217
135800-37-2	1000
13586-84-0	5
135861-56-2	123.1
13595-25-0	100
13597-46-1	0.12
13598-36-2	224.47
13598-37-3	15
13598-65-7	110
1359963-68-0	100
136-23-2	10
136-30-1	10
136-51-6	50
136-52-7	5
136-53-8	7.5
136-60-7	1000
136-77-6	62.5
13601-19-9	4.4
1361000-03-4	5
136210-32-7	1000
136379-59-4	1
136426-54-5	0.2
1364731-90-7	1000
13653-62-8	150
13674-84-5	15
13674-87-8	2
13676-54-5	1000
13676-91-0	150
13678-67-6	10
13678-68-7	0.812
13679-70-4	10
13679-86-2	52
13680-35-8	10
13684-56-5	0.17
13684-63-4	3.5
136920-07-5	1000
1369492-55-6	50
137-03-1	800
137-09-7	12
137-16-6	30
137-17-7	7.5
137-26-8	1.5
137-30-4	1.6
137-32-6	300
137-42-8	0.55
13701-59-2	10
13701-70-7	1.6
13703-82-7	50
1370699-98-1	300
1370711-06-0	215
13708-12-8	17.1
13708-85-5	400
13709-38-1	1000
13718-26-8	0.055
13718-59-7	0.4
137296-15-2	250
13732-62-2	500
137398-54-0	23
13746-66-2	1000
1374760-95-8	100
13749-61-6	30
13752-51-7	50
13755-29-8	40
13763-19-4	1000
137641-05-5	1.4
137658-79-8	300
13769-43-2	1.6
13769-81-8	17
13770-89-3	6
13770-92-8	1000
13774-25-9	53
13775-53-6	30
13776-88-0	145.7
13780-06-8	70
13784-51-5	1000
137863-20-8	10
1379524-06-7	50
1379822-00-0	300
138-24-9	50
138-87-4	250
13811-50-2	50
13814-97-6	40
13815-17-3	4
13820-53-6	373
13821-20-0	30
13822-56-5	100
13824-85-6	1000
13826-35-2	10
13826-66-9	1000
138261-41-3	5.7
13827-02-6	7.5
13845-18-6	1000
13845-36-8	5
13846-31-6	100
138564-59-7	100
138577-01-2	75
138624-11-0	5
13863-31-5	10
13870-28-5	159
138776-88-2	994.7
1388152-30-4	1000
139-13-9	11
139-33-3	15
139-40-2	1.8
139-66-2	525
139-85-5	1500
139-89-9	15
13909-63-2	30
139149-55-6	1000
1392411-89-0	1000
13925-07-0	12.3
13927-71-4	47
13927-77-0	0.2
139290-65-6	20
139340-56-0	5
1393571-42-0	1000
1393571-43-1	1000
13939-25-8	300
1393932-71-2	1000
13943-58-3	1000
13945-76-1	1000
139504-68-0	140
139528-85-1	10
1395383-69-3	175
13963-58-1	300
13967-50-5	3
1397-94-0	0.5
139968-49-3	20
140-01-2	75
140-11-4	100
140-26-1	500
140-31-8	75
140-39-6	250
140-56-7	3000
140-57-8	5
140-66-9	1
140-67-0	35
140-88-5	10
140-89-6	10
140-90-9	10
140-93-2	10
1401-55-4	242.7
14024-18-1	95
1402434-48-3	30
14025-15-1	150
14025-21-9	11.2
1404190-37-9	1101
1405-41-0	10
14059-92-8	67
1406-66-2	360
14073-97-3	370
14075-53-7	40
140921-24-0	200
140923-17-7	2.62
141-01-5	0.6
141-02-6	1000
141-04-8	300
141-10-6	120
141-13-9	300
141-17-3	300
141-18-4	50
141-23-1	1000
141-32-2	84
141-43-5	120
141-52-6	2500
141-53-7	400
141-57-1	50
141-62-8	25
141-63-9	1000
141-66-2	0.02
141-78-6	41
141-82-2	10
141-97-9	300
141-98-0	10
1410795-90-2	750
141112-29-0	1.76
14124-68-6	0.056
141517-21-7	3.51
1415316-96-9	1000
14154-42-8	1000
141645-16-1	1000
14171-00-7	43
141773-73-1	1000
141776-32-1	24
141880-36-6	685
1419212-73-9	1000
1419212-76-2	1000
1419212-77-3	1000
1419401-88-9	250
142-16-5	30
142-18-7	1000
142-19-8	77.4
142-22-3	25
142-28-9	50
142-31-4	102
142-47-2	4
142-62-1	150
142-71-2	6
142-72-3	0.01
142-78-9	1000
142-83-6	15
142-84-7	300
142-87-0	102
142-88-1	695.133
142-90-5	100
142-91-6	1000
142-96-1	200
1420-04-8	100
1421695-64-8	500
14228-73-0	300
1424148-97-9	40
1424149-03-0	750
142459-58-3	1.14
14246-53-8	200
142469-14-5	6
14259-85-9	0.04
1426148-68-6	50
142680-85-1	1000
1428353-74-5	1000
142844-00-6	250
1428450-95-6	50
1429-50-1	15
143-06-6	50
143-07-7	1000
143-08-8	120
143-13-5	120
143-22-6	400
143-23-7	20
143-24-8	62.5
143-28-2	1000
143-29-3	100
143-33-9	5
143-50-0	0.022
14302-13-7	1000
1431329-07-5	15
14320-04-8	1000
14323-43-4	373
14324-55-1	10
1432505-97-9	1000
143390-89-0	36
14371-10-9	100
1438-94-4	25
143807-66-3	27
144-19-4	120
144-29-6	100
144-39-8	117
144-62-7	63
144-68-3	150
14400-67-0	15
14402-88-1	11.2
144020-22-4	150
144086-02-2	80
144086-03-3	50
144171-61-9	6.44
1443-80-7	102
144429-84-5	5
1445-45-0	74.3
1445-75-6	60
144550-36-7	7
1445870-18-7	150
144651-06-9	1.3
144702-27-2	100
144740-54-5	13.6
14484-64-1	1.5
14484-69-6	100
145-73-3	25
14507-19-8	1407
14516-71-3	30
1453-58-3	0.7
1455-42-1	1000
145650-60-8	200
145701-21-9	5.1
145701-23-1	5
145703-76-0	1000
145742-28-5	20
145783-14-8	15
1459-93-4	1000
1461-22-9	0.025
1461-25-2	5
14639-97-5	7.5
1464-42-2	0.4
14643-87-9	7.5
14644-61-2	0.264
14667-55-1	18
14691-80-6	128
1469426-64-9	87.1
14697-50-8	1000
1469982-94-2	100
1469982-95-3	1000
147-14-8	1000
147-24-0	15
147-85-3	50
14708-87-3	1000
147116-67-4	5
147126-62-3	125
1471311-93-9	1000
1471313-03-7	1000
1471314-23-4	500
147150-35-4	500
147256-33-5	741
14726-36-4	25
1472634-24-4	1000
147315-50-2	1090
1474044-68-2	160
14765-30-1	370
1477-55-0	100
147732-60-3	50
1478-61-1	8
14782-75-3	1000
14797-55-8	1.6
14797-65-0	0.2
14797-73-0	0.007
147993-66-6	120
148-18-5	141
148-24-3	97.7
148-79-8	9.4
14806-72-5	150
14807-96-6	100
14814-09-6	1000
1482217-03-7	1000
148477-71-8	1.38
14852-17-6	150
14858-73-2	250
14882-18-9	50
14887-42-4	155
14898-67-0	419
149-30-4	150
149-44-0	300
149-57-5	25
149-91-7	100
1490-04-6	188
14901-07-6	10
149057-70-5	10
1493-13-6	1000
149343-84-0	150
14940-41-1	55
14960-06-6	160
14970-87-7	50
149877-41-8	0.9
149979-41-9	5
150-38-9	1245
150-68-5	37.5
150-76-5	40
150-78-7	1000
150-84-5	100
150-90-3	1000
150114-71-9	50
1506-02-1	5
15096-41-0	200
151-05-3	500
151-10-0	9.6
151-21-3	102
151-50-8	3
151-56-4	40
151006-58-5	1000
151006-63-2	1000
15123-80-5	8.06
151257-01-1	62.5
15136-87-5	145.7
15165-67-0	3.6
15174-47-7	6.1
151900-44-6	1000
152-16-9	0.02
152-97-6	0.01
152019-73-3	1000
15206-55-0	1000
15217-42-2	150
15229-79-5	750
15245-12-2	1000
15267-95-5	300
15299-99-7	12
1530-32-1	18
15323-35-0	5
153233-91-1	1.83
1533-45-5	1000
1533-78-4	250
15337-18-5	250
153719-23-4	1.41
153719-38-1	50
15375-84-5	11.2
154212-59-6	15
154279-60-4	1
15432-85-6	30
154518-38-4	1564
154518-41-9	50
154565-28-3	1000
154702-15-5	500
15471-17-7	1000
154825-97-5	150
154862-43-8	200
155-04-4	13.26
155041-85-3	15
15520-05-5	320
15520-10-2	125
15520-11-3	500
15535-79-2	0.3
15541-45-4	1.1
15541-60-3	15
15545-97-8	150
15546-11-9	1.7
155522-14-8	200
155569-91-8	0.25
155661-07-7	5
15571-58-1	15
1559-35-9	500
156-10-5	125
156-38-7	556
156-59-2	30
156-60-5	17
156-62-7	1.25
1560-69-6	5
15602-15-0	61
156052-68-5	50
1561-11-1	1833
1561-92-8	1000
156145-64-1	15
1562-00-1	200
15625-89-5	130
15627-09-5	6
1563-66-2	0.1
156324-78-6	150
15647-08-2	15
1565-76-0	800
156558-98-4	150
156653-67-7	1000
15667-10-4	200
15687-27-1	25.5
1569-02-4	1000
15707-23-0	5.22
15707-24-1	1.75
15708-41-5	11.2
1571-08-0	40
1571954-81-8	100
15721-78-5	50
157248-24-3	300
157248-25-4	10
15733-22-9	30
157348-58-8	225
1576-35-8	10
157627-92-4	100
157627-94-6	100
15763-76-5	300
15764-16-6	1.75
157707-73-8	1000
157707-86-3	1000
15782-05-5	40
157859-20-6	50
15789-90-9	30
15790-07-5	250
15793-73-4	500
158062-67-0	3.7
15816-71-4	20
1582-09-8	0.8
158237-07-1	2.5
15827-60-8	92.3
158318-67-3	1000
15834-04-5	1000
15834-05-6	1000
158451-78-6	250
1584709-99-8	1000
15872-89-6	2187
158725-44-1	1000
15875-13-5	240
15876-39-8	500
15876-40-1	375
15876-47-8	375
15876-58-1	500
15901-40-3	25
159034-91-0	300
159034-96-5	330
159138-81-5	5
1591782-62-5	250
1592-23-0	1000
15922-78-8	0.5
159325-45-8	200
15934-01-7	15
15956-58-8	205
1596-84-5	0.8
15968-01-1	500
15972-60-8	0.5
15993-42-7	500
160232-08-6	33
16039-53-5	7.5
16040-69-0	288
16065-83-1	286
16066-35-6	500
16079-88-2	341.6
16088-62-3	50
16090-02-1	30
160901-19-9	150
160901-28-0	100
16096-31-4	200
1610-18-0	0.89
161050-58-4	9.8
161074-79-9	100
16111-62-9	300
16118-49-3	6
161278-17-7	300
161308-12-9	500
161308-15-2	1000
161326-34-7	2.83
16143-80-9	350
1618093-67-6	1000
161907-77-3	400
161907-79-5	400
161907-80-8	380
1620677-97-5	1000
16215-21-7	20
16215-49-9	300
16219-75-3	20
16230-35-6	150
162353-70-0	741
16245-77-5	25
162492-01-5	1000
162492-07-1	1000
162492-10-6	300
16260-09-6	1000
16260-27-8	15
162627-17-0	1000
162627-18-1	300
162650-77-3	5.5
162881-26-7	1000
16291-96-6	90
16294-75-0	50000
163062-28-0	1000
163149-28-8	1000
16324-27-9	200
163269-30-5	1.25
1633-05-2	49.6
1633-22-3	50
1634-04-4	40
1634-78-2	1
163515-14-8	5.1
163520-33-0	1.3
163802-53-7	1000
1638758-52-7	5
1639345-42-8	20
164058-20-2	20
16409-43-1	2.514
16409-44-2	100
16423-68-0	1
1643-19-2	180
1643-20-5	5
164462-16-2	170
164524-02-1	300
1646-88-4	0.11
[truncated: 6,500 more rows]
