# Supplementary material for: Estimating provisional margins of exposure for data-poor chemicals using high-throughput computational methods
Source: Front Pharmacol. 2022 Oct 7;13:980747. doi: 10.3389/fphar.2022.980747 (PMC9586287; doi:10.3389/fphar.2022.980747)
Supplement: Supplementary file 1 [file DataSheet1.ZIP › Supplemental_Files_full_submitted/Exposure_Case_Study/TRI_CHIP_IRIS_NOAEL_2022.csv]

KEY	CASRN	Chemical Name	Category #	Category Name	Date of Assessment	RfD (mg/kg/day)	NOAEL (mg/kg/day)	LOAEL (mg/kg/day)	BMDL (mg/kg/day)	Protocol / Notes	Species	Reported Effects	Critical Effect Categories	Date of Assessment	RfC (mg/m3)	NOAEL (mg/m3)	LOAEL (mg/m3)	BMCL (mg/m3)	Protocol / Notes	Species	Reported Effects	Critical Effect Categories	Date of Assessment	WOE Class	Memo	Oral Slope Factor [risk per (mg/kg-day)]	Drinking Water Unit Risk [risk per (�g/L)]	Inhalation Unit Risk [risk per (�g/m3)]	Protocol / Notes	Species	Cancer Target
53	71-55-6	1,1,1-TRICHLOROETHANE			2007	2	1770	3500	2155	90-Day mouse dietary study	Mouse, Rat	Reduced body weight	body wt	2007	5	1553			14 week - 2 years (2 principle studies)	Mouse, Rat	Liver histopathologic changes	hepatic	1990	Inadequate information to assess carcinogenic potential
104	79-00-5	1,1,2-TRICHLOROETHANE			1988	0.004	3.9	44			Mouse	Clinical serum chemistry	hepatic										1986	C: Possibly carcinogenic to humans	hepatocellular carcinoma	0.057	0.0000016	0.000016		Mouse	hepatic
243	120-82-1	1,2,4-TRICHLOROBENZENE			1991	0.01	14.8	53.6			Rat	Increased adrenal weights; vacuolization of zona fasciculata in the cortex	endo										1988	D: Not classifiable as to human carcinogenicity
643	95-50-1	1,2-DICHLOROBENZENE			1989	0.09	85.7			NOAEL: 120 mg/kg/day (adjusted to 85.7 mg/kg/day) Conversion Factors: Doses adjusted for gavage schedule of 5 days/week.	Rat	No adverse effects observed											1989	D: Not classifiable as to human carcinogenicity
207	108-45-2	1,3-PHENYLENEDIAMINE			1986	0.006	6	18			Rat	Increased relative and absolute liver weights and degenerative liver lesions	hepatic
257	123-91-1	1,4-DIOXANE			2010	0.03	9.6	94		A total uncertainty factor (UF) of 300 (10 for extrapolation from animals to humans, 10 for human variability and 3 for database insufficiencies) was applied to the NOAEL to derive RfD (9.6/300 = 0.03 mg/kg/day).	Rat	Liver and kidney toxicity	hepatic, renal	2013	0.03		32.2		LOAEL of 50 ppm duration adjusted (x 6/24 hr x 5/7 d) to 8.9 ppm and converted to HEC of 32.2 mg/m3 using a chemical-specific dosimetric adjustment factor (DAF) of 1.12 and conversion factor of 1 ppm = 3.6 mg/m3. A total uncertainty factor (UF) of 1000 (10 for sensitive individuals, 3 for extrapolation across species using dosimetric adjustment, 10 for use of a LOAEL, and 3 for database insuffici…	Rat	Atrophy and respiratory metaplasia of the olfactory epithelium	respir	2013	Likely to be carcinogenic to humans	Oral: hepatocellular adenoma and carcinoma, Inhalation: multiple (nasal, liver, kidney, peritoneal, mammary gland, and Zymbal gland)	0.1	0.0000029	0.000005	Oral: 2 year drinking water. Inhalation: The derivation of the inhalation unit risk 5 � 10-6 per �g/m3 is based on combined tumor incidence in male rats exposed to 1,4-dioxane in via inhalation for 2 years.	Oral: Mouse, Inhalation: Rat	hepatic, respir, renal, repro
144	95-95-4	2,4,5-TRICHLOROPHENOL			1985	0.1	100	300			Rat	Liver and Kidney pathology	hepatic, renal	1991
639	94-75-7	2,4-D			1986	0.01	1	5			Rat	Hematologic, hepatic, and renal toxicity	hemato, hepatic, renal
640	94-82-6	2,4-DB			1985	0.008	8	25			Dog	Internal hemorrhage (throughout the body), mortality	CVS, other
244	120-83-2	2,4-DICHLOROPHENOL			1986	0.003	0.3	3			Rat	Decreased delayed hypersensitivity response	immuno and lympho
181	105-67-9	2,4-DIMETHYLPHENOL			1990	0.02	50	250			Mouse	Clinical signs (lethargy, prostration, and ataxia) and hematological changes	hemato, neuro, other
245	121-14-2	2,4-DINITROTOLUENE			1991	0.002	0.2	1.5			Dog	Neurotoxicity, Heinz bodies and biliary tract hyperplasia	GI, hemato, hepatic, neuro	1990
140	95-57-8	2-CHLOROPHENOL (also see CHLOROPHENOLS)	N084	CHLOROPHENOLS	1988	0.005	5	50			Rat	Reproductive effects (increased conception rate and number of stillborns and decreased litter size)	repro System
154	98-86-2	ACETOPHENONE			1987	0.1	423				Rat	General toxicity (Note: RfD based on a free-standing NOAEL for general toxcity; a LOAEL was not established in the critical study)	other										1990	D: Not classifiable as to human carcinogenicity
587	62476-59-9	ACIFLUORFEN, SODIUM SALT			1986	0.013	1.25	25		NOEL: 25 ppm(diet) (1.25 mg/kg/day) LEL: 500 ppm (diet) (25 mg/kg/day)	Rat	Mortality and kidney lesions	renal, other
192	107-02-8	ACROLEIN			2003	0.0005	0.05	0.5		FEL	Rat	Decreased survival	other	2003	0.00002		0.02		LOAEL: 0.4 ppm (0.9 mg/m3) LOAEL (ADJ): 0.16 mg/m3 LOAEL (HEC): 0.02 mg/m3	Rat	Nasal lesions	respir	2003	Data are inadequate for an assessment of human carcinogenic potential for either the oral or inhalation route of exposure.
107	79-10-7	ACRYLIC ACID			1994	0.5	53	240			Rat	Reduced pup weight	body wt, develop	1994	0.001		0.33		LOAEL: 14.94 mg/cu.m LOAEL(ADJ): 2.67 mg/cu.m LOAEL(HEC): 0.33 mg/cu.m	Mouse	Degeneration of the nasal olfactory epithelium	respir
507	15972-60-8	ALACHLOR			1993	0.01	1	3			Dog	Hemosiderosis, hemolytic anemia	hemato
231	116-06-3	ALDICARB			1992	0.003	0.01	0.025			Human	Sweating as clinical sign of AChe inhibition	neuro										1987	D: Not classifiable as to human carcinogenicity
197	107-18-6	ALLYL ALCOHOL			1989	0.005	4.8	6.9			Rat	Impaired renal function and increased liver and kidney weights	hepatic, renal
520	20859-73-8	ALUMINUM PHOSPHIDE			1985	0.0004	0.043			NOAEL: 0.51 mg/kg of food or 0.025 mg/kg/day (phosphine) converted to 0.043 mg/kg/day aluminum phosphide	Rat	Body weight and clinical paramaters (not specified) (Note: based on a free-standing NOAEL; no critical effects were identified)	body wt
651	834-12-8	AMETRYN			1987	0.009	8.6	86		NOEL: 10 mg/kg/day (converted to 8.6 mg/kg/day) LEL: 100 mg/kg/day (converted to 86 mg/kg/day)	Rat	Liver toxicity	hepatic
544	33089-61-1	AMITRAZ			1988	0.0025	0.25	1		NOEL: 0.25 mg/kg/day LEL: 1.0 mg/kg/day	Dog	Increased mean blood sugar concentration; slight hypothermia	metab, other
238	120-12-7	ANTHRACENE			1989	0.3	1000				Mouse	No observed effects											1990	D: Not classifiable as to human carcinogenicity
458	7440-38-2	ARSENIC (also see ARSENIC COMPOUNDS)	N020	ARSENIC COMPOUNDS	1990	0.0003	0.0008	0.014			Human	Hyperpigmentation, keratosis and possible vascular complications	CVS, dermal										1994	A: Carcinogenic to humans	Oral: skin cancer Inhalation: lung cancer	1.5	0.00005	0.0043		Human	dermal, respir
668	1912-24-9	ATRAZINE			1993	0.035	3.5	25			Rat	Decreased body weight gain	body wt
665	1861-40-1	BENFLURALIN			1985	0.3	25	125			Dog	Depressed erythrocyte counts	hemato
512	17804-35-2	BENOMYL			1986	0.05	5	25			Rat	Decreased pup weanling weights	body wt, develop
310	206-44-0	BENZO(J,K)FLUORENE (also see POLYCYCLIC AROMATIC COMPOUNDS (PACs))	N590	POLYCYCLIC AROMATIC COMPOUNDS (PACs)	1989	0.04	125	250			Mouse	Nephropathy, increased liver weights, hematological alterations, and clinical effects	hemato, hepatic, renal, other										1990	D: Not classifiable as to human carcinogenicity
460	7440-41-7	BERYLLIUM (also see BERYLLIUM COMPOUNDS)	N050	BERYLLIUM COMPOUNDS	1998	0.002	0.12	1.1	0.46	*Conversion Factors and Assumptions � mg/kg-day doses determined from administered doses (ppm), reported food intake of 300 g/day and TWA body weights for males and females in each dose group. This benchmark dose (BMD10) is the dose at the 95% confidence limit of the dose-response model corresponding to a 10% increase in incidence of these effects compared with controls. A 10% increase was chosen…	Dog	Small intestinal lesions	GI	1998	0.00002		0.0002		Conversion Factors and Assumptions: MW -- 9. The occupational LOAEL is based on 8-h TWA exposure level. Mvo = 10 m3/day, Mvh = 20 m3/day. LOAEL(ADJ) = LOAEL(HEC) = 0.55 �g/m3 � (MVo/MVh � 5 days/7 days) = 0.20 �g/m3.	Human	Beryllium sensitization and progression to chronic beryllium disease (CBD), a chronic inflammatory lung lesion	immuno and lympho, respir	1998	B1; probable human carcinogen	Based on the limited evidence of carcinogenicity in humans exposed to airborne beryllium (lung cancer) and sufficient evidence of carcinogenicity in animals (lung cancer in rats and monkeys inhaling beryllium, lung tumors in rats exposed to beryllium via intratracheal instillation, and osteosarcomas in rabbits and possibly mice receiving intravenous or intramedullary injection)			0.0024		Human	respir
609	82657-04-3	BIFENTHRIN			1988	0.015	1.5	3		NOEL: 1.5 mg/kg/day LEL: 3.0 mg/kg/day	Dog	Tremors	neuro
208	108-60-1	BIS(2-CHLORO-1-METHYLETHYL) ETHER			1989	0.04	35.8	198			Mouse	Decrease in hemoglobin and possible erythrocyte destruction	hemato
70	75-25-2	BROMOFORM			1987	0.02	17.9	35.7		NOEL: 25 mg/kg/day (converted to 17.9 mg/kg/day) LOAEL: 50 mg/kg/day (converted to 35.7 mg/kg/day) Doses have been adjusted for treatment schedule (5 days/week)	Rat	Hepatic lesions	hepatic	1993									1989	B2: Probable human carcinogen based on sufficient evidence of carcinogenicity in animals	Neoplastic lesions in the large intestine	0.0079	2.30E-07	0.0000011		Rat	GI
56	74-83-9	BROMOMETHANE			1988	0.0014	1.4	7.1			Rat	Epithelial hyperplasia of the forestomach	GI	1991	0.005		0.48		LOAEL: 11.7 mg/cu.m (3 ppm) LOAEL (ADJ): 2.08 mg/cu.m LOAEL (HEC): 0.48 mg/cu.m	Rat	Degenerative and proliferative lesions of the olfactory epithelium of the nasal cavity	respir	1989	D: Not classifiable as to human carcinogenicity
663	1689-84-5	BROMOXYNIL			1987	0.02	5			NOEL: 100 ppm (5 mg/kg/day)	Rat	No adverse effects
664	1689-99-2	BROMOXYNIL OCTANOATE			1987	0.02	7.3			NOEL: 100 ppm bromoxynil (7.3 mg/kg/day bromoxynil octanoate)	Rat	No effects
461	7440-43-9	CADMIUM (also see CADMIUM COMPOUNDS)	N078	CADMIUM COMPOUNDS	1988	0.0005	0.005				Human	Significant proteinuria	renal										1986	B1; probable human carcinogen	lung, trachea, bronchus cancer deaths			0.0018	inhalation, exposure in the workplace	Human	respir
271	133-06-2	CAPTAN			1989	0.13	12.5	25			Rat	Decreased mean body weights	body wt
39	63-25-2	CARBARYL			1985	0.1	9.6	15.6			Rat	Kidney and liver toxicity	hepatic, renal	1991
660	1563-66-2	CARBOFURAN			1987	0.005	0.5	12.5		NOEL: 0.5 mg/kg/day LEL: 12.5 mg/kg/day	Dog	RBC and plasma cholinesterase inhibition, and testicular and uterine effects	neuro, repro System
68	75-15-0	CARBON DISULFIDE			1985	0.1	11			NOEL: 20 ppm (62.3 mg/cu.m) converted to 11.0 mg/kg/day Conversion Factors: x 6 hour/24 hour x 1.6 cu.m/day breathing rate x 0.5 absorption rate / 1.13 kg bw	Rabbit	Fetal toxicity/malformations (Note: the RfD is based on a NOAEL; a LOAEL value for fetal toxicity/malformations was not established in the critical study).	develop	1995	0.7			19.7	Assuming 25 C and 760 mmHg, BMC (mg/cu.m) = 17.7 x 76.15/24.45 = 55.1 mg/cu.m. This is an extrarespiratory effect of a gas exposure. The BMC is based on an 8-hour TWA occupational exposure. MVho = 10 cu.m/day, MVh = 20 cu.m/day. BMC(HEC) = 55.1 mg/cu.m x (MVho/MVh x 5 days/7 days = 19.7 mg/cu.m.	Human	Peripheral nervous system dysfunction	neuro
441	5234-68-4	CARBOXIN			1986	0.1	10	30			Rat	Reduced weight gain, organ weight changes (kidney, heart, and spleen ), increased mortality	body wt, CVS, renal, other
612	90982-32-4	CHLORIMURON ETHYL			1989	0.02	6.25	37.5		NOEL: 250 ppm (6.25 mg/kg/day) LEL: 1500 ppm (37.5 mg/kg/day)	Dog	Increase in WBC, decreased in RBC in females, increase in alkaline phosphatase in males	hemato, hepatic
487	7782-50-5	CHLORINE			1993	0.1	14.4				Rat	No reported critical effects
344	506-77-4	CHLORINE CYANIDE (also see CYANIDE COMPOUNDS)	N106	CYANIDE COMPOUNDS	1985	0.05	25.3			Conversion Factors -- molecular weight conversion factor = 61/26 [MW ClCN = 61; MW CN = 26]	Rat	Weight loss, thyroid effects and myelin degeneration	body wt, endo, neuro
488	10049-04-4	CHLORINE DIOXIDE			2000	0.03	3	6			Rat	Neurodevelopmental effects	develop	2000	0.0002		0.64		LOAEL: 2.76 mg/m3 (1 ppm) LOAELADJ: 0.41 mg/m3 LOAELHEC: 0.64 mg/m3	Rat	Vascular congestion (pulmonary) and peribronchial edema	respir	2000	Group D; not classifiable as to human carcinogenicity because of inadequate data in humans and animals; Data were reviewed and determined to be inadequate for assignment of an IRIS cancer class.
211	108-90-7	CHLOROBENZENE			1993	0.02	19	39		NOAEL and LOAEL of 27.25 and 54.5 mg/kg/day duration adjusted (x 5 d/7 d) to 19 and 39 mg/kg/day. A total uncertainty factor (UF) of 1000 (10 for species extrapolation, 10 for extrapolation from subchronic to chronic duration, and 10 for sensitive individuals) was applied to the NOAEL to derive RfD (19/1000 = 0.02 mg/kg/day).	Dog	Histopathologic changes in liver	hepatic										1991	D: Not classifiable as to human carcinogenicity
346	510-15-6	CHLOROBENZILATE			1989	0.02	5	20			Rabbit	Decreased stool quantity, food consumption and body weight gains; hyperirritability	body wt, GI, other
666	1897-45-6	CHLOROTHALONIL			1986	0.015	1.5	3		NOEL: 60 ppm converted to 1.5 mg/kg/day) LEL: 120 ppm (converted to 3 mg/kg/day)	Dog	Renal tubular epithelial vacuolation	renal
589	64902-72-3	CHLORSULFURON			1990	0.05	5	25		Two-year dietary study. Exposure to 100 and 500 ppm in diet calculated to provide daily doses of 5 and 25 mg/kg/day using conversion factor of 1 ppm = 0.05 mg/kg/day. A total uncertainty factor (UF) of 100 (10 for species extrapolation and 10 for sensitive individuals) was applied to the NOAEL to derive RfD (5/100 = 0.05 mg/kg/day).	Rat	Decreased body weight	body wt
508	16065-83-1	CHROMIUM (III), INSOLUBLE SALTS (also see CHROMIUM COMPOUNDS)	N090	CHROMIUM COMPOUNDS	1998	1.5	1468			NOAEL: 5% Cr2O3 in diet 5days/week for 600 feedings (1,800 g/kg bw average total dose) NOAEL(ADJ): 1,468 mg/kg-day LOAEL: none LOAEL(ADJ): none	Rat	No effects observed											1998	Group D; Not classified as to its human carcinogenicity
1436	N/A	CHROMIUM (VI) COMPOUNDS (also see CHROMIUM COMPOUNDS)	N090	CHROMIUM COMPOUNDS	1998	0.003	2.5			NOAEL: 25 mg/L of chromium as K2CrO4 2.5 mg/kg-day (adj.)	Rat	None reported											1998	Group A - known human carcinogen by the inhalation route of exposure. Carcinogenicity by the oral route of exposure cannot be determined and is classified as Group D	lung cancer			0.012		Human	respir
359	544-92-3	COPPER CYANIDE (also see CYANIDE COMPOUNDS)	N106	CYANIDE COMPOUNDS	1996	0.005	5	15			Rat	Decreased body and organ weights, histopathologic alterations in liver and kidney	body wt, hepatic, renal
153	98-82-8	CUMENE			1997	0.1	110	331		NOAEL and LOAEL of 154 and 463 mg/kg-day duration adjusted (139 d/194 d) to 110 and 331 mg/kg-day, respectively. A total uncertainty factor (UF) of 1000 (10 for species extrapolation, 10 for sensitive individuals, 3 for use of a less-than-lifetime [6-7 mo] study, and 3 for database insufficiencies) was applied to the NOAEL to derive RfD (110/1000 = 0.1 mg/kg/day).	Rat	Increased kidney weight in females	renal	1997	0.4	435	1055		NOAEL of 2438 mg/m3 duration adjusted (x 6 hr/24 hr x 5 d/7 d) to 435 mg/m3, giving HEC of 435 mg/m3 using dosimetric method for extrarespiratory effect of a gas with ratio of blood:gas partition coefficients at default value of 1. Similarly, LOAEL of 5909 mg/m3 gave HEC of 1055 mg/m3. A total uncertainty factor (UF) of 1000 (10 for sensitive individuals, 3 for extrapolation across species using …	Rat	Increased kidney weights in females and adrenal weights in both sexes	endo, renal	1997	D: Not classifiable as to human carcinogenicity
596	68359-37-5	CYFLUTHRIN			1986	0.025	2.5	7.5		NOEL: 50 ppm (2.5 mg/kg/day) LEL: 150 ppm (7.5 mg/kg/day)	Rat	Decreased body weights in males, inflammatory foci in Kidneys of females	body wt, renal
595	68085-85-8	CYHALOTHRIN			1987	0.005	0.5	1.5		NOEL: 10 ppm (0.5 mg/kg/day) LEL: 30 ppm (1.5 mg/kg/day)	Rat	Reduced body weight gain preceding pregnancy; reduced body weight gain in offspring during weaning period	body wt, develop
655	1163-19-5	DECABROMODIPHENYL OXIDE			2008	0.007	2.22	20.1		Single dose gavage on PND 3 or 19. A total uncertainty factor (UF) of 300 (10 for species extrapolation, 10 for sensitive individuals, and 3 for dosing duration adjustment because the animals were dosed only once within the hypothesized critical window) was applied to the NOAEL to derive RfD (2.22/300 = 0.007 mg/kg/day).	Mouse	Neurobehavioral effects in developing pup	neuro, develop										2008	Suggestive evidence of carcinogenic potential	Liver neoplastic nodules or carcinoma (combined)	0.0007	2.00E-08			rat	hepatic
622	84-74-2	DIBUTYL PHTHALATE			1990	0.1	125	600		NOAEL: 0.25% of diet (125 mg/kg/day) LOAEL: 1.25% of diet (600 mg/kg bw/day)	Rat	Increased mortality	other	1990									1993	D: Not classifiable as to human carcinogenicity
669	1918-00-9	DICAMBA			1988	0.03	3	10		NOEL: 3 mg/kg/day LEL: 10 mg/kg/day	Rabbit	Maternal (lower net weight gain, increased post-implanation loss), and fetal toxicity (reduced fetal body weights)	body wt, repro System, develop
83	75-71-8	DICHLORODIFLUOROMETHANE			1985	0.2	15	150			Rat	Reduced body weight	body wt
36	62-73-7	DICHLORVOS			1992	0.0005	0.05	0.1			Dog	Plasma and RBC ChE inhibition in males and females; brain ChE inhibition in males	neuro	1992	0.0005	0.05	0.48		23/24 h x 7/7 d NOAEL: 0.05 mg/cu.m NOAEL(ADJ): 0.05 mg/cu.m NOAEL(HEC): 0.05 mg/cu.m LOAEL: 0.48 mg/cu.m LOAEL(ADJ): 0.48 mg/cu.m LOAEL(HEC): 0.48 mg/cu.m	Rat	Decreased brain colinesterase activity	neuro	1988	B2: Probable human carcinogen based on sufficient evidence of carcinogenicity in animals	forestomach, pancreatic, leukemia	0.29	0.0000083		gavage	Mouse, Rat	endo, GI, hemato
547	35367-38-5	DIFLUBENZURON			1986	0.02	2	10		NOEL: 2 mg/kg/day LEL: l0 mg/kg/day	Dog	Methemoglobin and sulfhemoglobin formation	hemato
575	55290-64-7	DIMETHIPIN			1990	0.02	2	10		NOEL: 40 ppm (2 mg/kg/day) LEL: 200 ppm (10 mg/kg/day)	Rat	Increased absolute and relative liver weight	hepatic										1987	C: Possibly carcinogenic to humans
31	60-51-5	DIMETHOATE			1988	0.0002	0.05	0.25			Rat	Brain ChE inhibition	neuro
743	957-51-7	DIPHENAMID				0.03	3	10		NOEL: 3 mg/kg/day LEL: 10 mg/kg/day	Dog	Liver toxicity	hepatic
250	122-39-4	DIPHENYLAMINE			1986	0.025	2.5	25			Dog	Decreased body weight gain, and increased liver and kidney weights	body wt, hepatic, renal
323	330-54-1	DIURON			1987	0.002	0.625	3.125			Dog	Abnormal pigments in blood	hemato
677	2439-10-3	DODINE			1987	0.004	1.25	5			Dog	Thyroid toxicity	endo
650	759-94-4	ETHYL DIPROPYLTHIOCARBAMATE			1987	0.025	2.5	10		NOEL: 50 ppm diet (2.5 mg/kg/day) LEL: 200 ppm diet (10 mg/kg/day)	Rat	Degenerative cardiomyopathy	CVS
166	100-41-4	ETHYLBENZENE			1985	0.1	97.1	291		NOEL: 136 mg/kg/day (converted to 97.1 mg/kg/day) LOAEL: 408 mg/kg/day (converted to 291 mg/kg/day)	Rat	Liver and Kidney toxicity	hepatic, renal	1990	1	434	4340		NOAEL: 434 mg/cu.m (100 ppm) NOAEL(ADJ): 434 mg/cu.m NOAEL(HEC): 434 mg/cu.m LOAEL: 4340 mg/cu.m (1000 ppm) LOAEL(ADJ): 4340 mg/cu.m LOAEL(HEC): 4340 mg/cu.m	Rat, Rabbit	Developmental toxicity	develop	1987	D: Not classifiable as to human carcinogenicity
199	107-21-1	ETHYLENE GLYCOL			1987	2	200	1000			Rat	Kidney toxicity	renal
558	39515-41-8	FENPROPATHRIN			1993	0.025	2.5	6.25			Dog	Tremors	neuro
569	51630-58-1	FENVALERATE			1987	0.025	2.5	7.5		NOEL: 50 ppm (diet) (2.5 mg/kg/day) LEL: 150 ppm (diet) (7.5 mg/kg/day)	Rat	Neurological dysfunction	neuro
673	2164-17-2	FLUOMETURON			1987	0.013	12.5				Rat	No adverse effects
485	7782-41-4	FLUORINE			1985	0.06	0.06				Human	Objectionable dental fluorosis (cosmetic effect)	other
597	69409-94-5	FLUVALINATE			1991	0.01	1	2.5		NOEL: 1 mg/kg/day LEL: 2.5 mg/kg/day	Rat	Decreases in bodyweight gain; increase in plantar ulcer(females)	body wt, dermal
272	133-07-3	FOLPET			1987	0.1	10	60			Dog	Decreased body weight gain, altered serum chemistry parameters (decreases in serum cholesterol, total protein, and serum albumin and globulin )	body wt, other										1987	B2: Probable human carcinogen based on sufficient evidence of carcinogenicity in animals	digestive tract tumors (adenoma and/or adenocarcinoma)	0.0035	0.0000001			Mouse	GI
1	50-00-0	FORMALDEHYDE			1990	0.2	15	82			Rat	Reduced weight gain, histopathology in rats	body wt, GI										1988	B1: Probable human carcinogen based on limited evidence of carcinogenicity in humans	nasal squamous cell carcinoma			0.000013	inhalation	Rat	respir
90	76-13-1	FREON 113			1985	30	273			converted from 5358 mg/cu.m	Human	Psychomotor impairment (not specified)	neuro
1445	110-00-9	FURAN			1989	0.001	1.4	4		13-week gavage study using mice and rats (10 animals/sex/group) treated 5 days/week with furan in corn oil at 0-60 mg/kg. In this study, data on mortality, body weight, organ weight, and clinical and histopathologic signs of toxicity were evaluated.	Mouse	body wt	hepatic
93	76-44-8	HEPTACHLOR			1987	0.0005	0.15	0.25			Rat	Liver weight increases in males	hepatic										1987	B2: Probable human carcinogen based on sufficient evidence of carcinogenicity in animals	hepatocellular carcinomas	4.5	0.00013	0.0013		Mouse	hepatic
235	118-74-1	HEXACHLOROBENZENE			1988	0.0008	0.08	0.29			Rat	Liver effects	hepatic	1990									1989	B2: Probable human carcinogen based on sufficient evidence of carcinogenicity in animals	hepatocellular carcinoma	1.6	0.000046	0.00046		Rat	hepatic
567	51235-04-2	HEXAZINONE			1987	0.033	10	50		NOEL: 200 ppm diet (10 mg/kg/day) LEL: 1000 ppm diet (50 mg/kg/day)	Rat	Decreased body weight	body wt
592	67485-29-4	HYDRAMETHYLNON			1987	0.0003	0.33	1		NOEL: 0.33 mg/kg/day LEL: 1.0 mg/kg/day	Dog	Increased organ weights (increased liver weights and increased liver/body weight and brain/body weight ratios)	hepatic, neuro
549	35554-44-0	IMAZALIL			1986	0.013	1.25	5			Dog	Decreased body weight gain	body wt
25	58-89-9	LINDANE			1986	0.0003	0.33	1.55			Rat	Liver and Kidney toxicity	hepatic, renal
248	121-75-5	MALATHION			1987	0.02	0.23	0.34			Human	RBC ChE depression	neuro
204	108-31-6	MALEIC ANHYDRIDE			1988	0.1	10			Renal lesions Rat Oral Multigeneration Reproduction Study LOAEL: 20 mg/kg/day	Rat	No adverse effects
497	12427-38-2	MANEB			1987	0.005	5	15		LEL	Monkey	Increased thyroid weight	endo
452	7439-96-5	MANGANESE (also see MANGANESE COMPOUNDS)	N450	MANGANESE COMPOUNDS	1995	0.14	0.14				Human	CNS effects	neuro	1993	0.00005		0.05		LOAEL: 0.15 mg/cu.m LOAEL(ADJ): 0.05 mg/cu.m LOAEL(HEC): 0.05 mg/cu.m	Human	Impairment of neurobehavioral function	neuro	1988	D: Not classifiable as to human carcinogenicity
206	108-39-4	M-CRESOL			1987	0.05	50	150			Rat	Decreased body weights and neurotoxicity	body wt, neuro	1991									1989	C: Possibly carcinogenic to humans
161	99-65-0	M-DINITROBENZENE			1988	0.0001	0.4			NOAEL: 3 ppm (0.40 mg/kg/day) LOAEL: 8 ppm	Rat	Increased splenic weight	immuno and lympho, other										1990	D: Not classifiable as to human carcinogenicity
637	93-65-2	MECOPROP			1998	0.001	3	9		NOEL: 50 ppm (3 mg/kg/day) LEL: 150 ppm (9 mg/kg/day)	Rat	Increased absolute and relative Kidney weights	renal
293	150-50-5	MERPHOS			1987	0.00003	0.1	0.5			Hen	Ataxia, delayed neurotoxicity and weight loss	body wt, neuro	1992
261	126-98-7	METHACRYLONITRILE			1987	0.0001	0.34	0.85		Conversion Factors: The inhalation concentration was multiplied by 7 hours/24 hours and 5 days/7 days, by 4.3 cu.m/day (dog inhalation rate), by an absorption factor of 0.5 and divided by 12.7 kg, the assumed dog body weight.	Dog	Increased SGOT and SGPT levels	hepatic
638	94-74-6	METHOXONE			1988	0.0005	0.15	0.75		NOEL: 6 ppm (0.15mg/kg/day) LEL: 30 ppm (0.75 mg/kg/day)	Dog	Kidney and liver toxicity	hepatic, renal
54	72-43-5	METHOXYCHLOR			1990	0.005	5.01	35.5		LEL	Rabbit	Excessive loss of litters	repro System	1991									1987	D: Not classifiable as to human carcinogenicity
118	80-62-6	METHYL METHACRYLATE			2006	1.4	136				Rat	none		1998	0.7			7.2	BMC10: 35 ppm BMC10(ADJ): 25.6 mg/m3 BMC10(HEC): 7.2 mg/m3	Rat	Degeneration/atrophy of olfactory epithelium (male rats)	respir	2006	E: Evidence of noncarcinogenicity for humans; Not likely to be a human carcinogen
315	298-00-0	METHYL PARATHION			1991	0.00025	0.025	0.25			Rat	RBC, ChE inhibition; reduced hemoglobin, hematocrit and RBCs	hemato, neuro
521	21087-64-9	METRIBUZIN			1995	0.025	2.5	37.5			Dog	Liver and Kidney effects, decreased body weight, mortality	body wt, hepatic, renal, other										1993	D: Not classifiable as to human carcinogenicity
674	2212-67-1	MOLINATE			1988	0.002	0.2	4		NOEL: 0.2 mg/kg/day LEL: 4 mg/kg/day	Rat	Reproductive toxicity (dose-related alterations in sperm morphology in both male and female indices; reduction in the number of viable fetuses/litter; increase in the number of resorptions/ litter as a result of matings of untreated females with males)	repro System
610	88671-89-0	MYCLOBUTANIL			1988	0.025	2.49	9.84		NOEL: 50 ppm (2.49 mg/kg/day) LEL: 200 ppm (9.84 mg/kg/day	Rat	Testicular atrophy	repro System
316	300-76-5	NALED			1986	0.002	0.2	2		LEL	Rat	Brain ChE inhibition	neuro
632	91-20-3	NAPHTHALENE			1998	0.02	71	142		NOAEL: 100 mg/kg-day; 71 mg/kg-day (adjusted) LOAEL: 200 mg/kg-day; 142 mg/kg-day (adjusted) Conversion Factors and Assumptions � MW = 128.19. Duration adjustment (5/7) of the doses (100, 200 mg/kg-day) arrived at a critical NOAEL/LOAEL pair of 71 and 143 mg/kg-day for decreased mean terminal body weight in male rats.	Rat	Decreased mean terminal body weight in males	body wt	1998	0.003		9.3		LOAEL(HEC): 9.3 mg/m3	Mouse	Nasal effects: hyperplasia and metaplasia in respiratory and olfactory epithelium, respectively	respir	1998	C: Possibly carcinogenic to humans
51	71-36-3	N-BUTYL ALCOHOL			1986	0.1	125	500			Rat	Hypoactivity and ataxia	neuro, other										1990	D: Not classifiable as to human carcinogenicity
1440	NOCAS_24215	NICKEL, SOLUBLE SALTS (also see NICKEL COMPOUNDS)	N495	NICKEL COMPOUNDS	1996	0.02	5	50			Rat	Decreased body and organ weights	body wt
768	14797-55-8	NITRATE (also see NITRATE COMPOUNDS (WATER DISSOCIABLE))	N511	NITRATE COMPOUNDS (WATER DISSOCIABLE)	1990	1.6	1.6	1.8		Human epidemiological surveys; Conversion Factor: Expressed as the amount of nitrogen within the nitrite molecule commonly shown as mg nitrate-nitrogen/L (1 mg nitrate-nitrogen = 4.4 mg nitrate). Doses based on ingestion of drinking water used to prepare infants' formula: 0.64 L/day by a 4 kg infant (0.16 L/kg/day) (Davidson et al., 1975). 10 mg/L x 0.64 L/day divided by 4 kg = 1.6 mg/kg/day. LOA…	Human	Early clinical signs of methemoglobinemia in excess of 10%	hemato
536	27314-13-2	NORFLURAZON			1986	0.04	3.75	10.25		NOEL LEL	Dog	Liver and thyroid effects	endo, hepatic
642	95-48-7	O-CRESOL			1990	0.05	50	150			Rat	Decreased body weights and neurotoxicity	body wt, neuro	1992									1991	C: Possibly carcinogenic to humans
514	19044-88-3	ORYZALIN			1989	0.05	5	50			Dog	Increases in serum cholesterol, alkaline phosphatase, and relative liver and Kidney weights, and decreases in alanine transaminase and adrenal weights	endo, hepatic, renal, other										1987	C: Possibly carcinogenic to humans
516	19666-30-9	OXYDIAZON			1987	0.005	0.5	5			Rat	Increased levels of SGOT and LDH serum proteins and increased liver weights	hepatic, other
563	42874-03-3	OXYFLUORFEN			1986	0.003	0.3	3		NOEL: 2 ppm (0.3 mg/kg/day) LEL: 20 ppm (3 mg/kg/day)	Mouse	Increased absolute liver weight and nonoplastic lesions (of liver)	hepatic
667	1910-42-5	PARAQUAT DICHLORIDE			1986	0.0045	0.45	0.93		NOEL: 0.45 mg/kg/day LEL: 0.93 mg/kg/day	Dog	Chronic pneumonitis	respir										1987	C: Possibly carcinogenic to humans
560	40487-42-1	PENDIMETHALIN			1987	0.04	12.5	50		NOEL: 12.5 mg/kg/day LEL: 50 mg/kg/day	Dog	Increase in serum alkaline phosphatase and liver weight, and hepatic lesions	hepatic
571	52645-53-1	PERMETHRIN			1992	0.05	5	25		NOEL: 100 ppm (diet) (5 mg/kg/day) LEL: 500 ppm (diet) (25 mg/kg/day)	Rat	Increased liver weights	hepatic
213	108-95-2	PHENOL			2002	0.3	60	120	93	BMDL1sd	Rat	Decreased maternal weight gain	body wt	2002									2002	D: Not classifiable as to human carcinogenicity; Data are inadequate to determine carcinogenicity to humans
680	7803-51-2	PHOSPHINE			1985	0.0003	0.026			NOEL: 0.51 mg/kg food converted to 0.026 mg/kg/day	Rat	No effects; RfD based on free-standing NOAEL (outcomes measured included body weight and clinical parameters)		1995	0.0003	0.25	1.12		NOAEL: 1.4 mg/cu.m (1.0 ppm) NOAEL(ADJ): 0.25 mg/cu.m NOAEL(HEC): 0.25 mg/cu.m< LOAEL: 6.3 mg/cu.m (4.5 ppm) LOAEL(ADJ): 1.12 mg/cu.m LOAEL(HEC): 1.12 mg/cu.m	Mouse	Decreased body weight	body wt	1992	D: Not classifiable as to human carcinogenicity
480	7723-14-0	PHOSPHORUS (YELLOW OR WHITE)			1990	0.00002	0.015	0.075			Rat	Parturition mortality (maternal); forelimb hair loss	dermal, repro System, other										1990	D: Not classifiable as to human carcinogenicity
670	1918-02-1	PICLORAM			1987	0.07	7	35		NOEL: 7 mg/kg/day LEL: 35 mg/kg/day (males only)	Dog	Increased liver weights	hepatic
541	29232-93-7	PIRIMIPHOS METHYL			1986	0.01	0.25			NOEL	Human	Transient plasma ChE depression	neuro
449	7287-19-6	PROMETRYN			1987	0.004	3.75	37.5			Dog	Liver and kidney degeneration and bone marrow atrophy	hemato, hepatic, renal
527	23950-58-5	PRONAMIDE			1986	0.075	7.5			NOEL	Dog	No effects
742	1918-16-7	PROPACHLOR				0.013	13.3	133.3		NOEL: 13.3 mg/kg/day LEL: 133.3 mg/kg/day	Rat	Decreased weight gain, food consumption; increased relative liver weights.	body wt, hepatic, other
649	709-98-8	PROPANIL			1992	0.005	5	20		NOEL: 100 ppm (5 mg/kg/day) LEL: 400 ppm (20 mg/kg/day)	Rat	Increased relative spleen weight in females	immuno and lympho, other
676	2312-35-8	PROPARGITE			1988	0.02	2	6			Rabbit	Reduced body weight gain (maternal); increased resorption; reduced (fetal) body weight; delayed ossification	body wt, repro System, develop
198	107-19-7	PROPARGYL ALCOHOL			1990	0.002	5	15			Rat	Renal and hepatotoxicity	hepatic, renal
585	60207-90-1	PROPICONAZOLE			1988	0.013	1.25	6.25		NOEL: 50 ppm (1.25 mg/kg/day) LEL: 250 ppm (6.25 mg/kg/day)	Dog	Gastric mucosal irritation	GI
221	110-86-1	PYRIDINE			1987	0.001	1	10			Rat	Increased liver weight	hepatic
620	82-68-8	QUINTOZENE			1992	0.003	0.75	4.5		NOEL: 30 ppm (0.75 mg/kg/day) LEL: 180 ppm (4.5 mg/kg/day)	Dog	liver toxicity	hepatic
607	76578-14-8	QUIZALOFOP-ETHYL			1988	0.009	0.9	3.7		NOEL: 25 ppm (0.9 mg/kg/day, males; 1.1 mg/kg/day, females) LEL: 100 ppm (3.7 mg/kg/day, males; 4.6 mg/kg/day, females)	Rat	Liver cell enlargement	hepatic										1988	D: Not classifiable as to human carcinogenicity
98	78-48-8	S,S,S-TRIBUTYLTRITHIOPHOSPHATE			1987	0.00003	0.1	0.5			Chicken	Ataxia, delayed neurotoxicity and weight loss	body wt, neuro	1992
486	7782-49-2	SELENIUM (also see SELENIUM COMPOUNDS)	N725	SELENIUM COMPOUNDS	1991	0.005	0.015	0.023			Human	Clinical selenosis, garlic odor of excess	other										1990	D: Not classifiable as to human carcinogenicity
1418	N/A	SELENIUM COMPOUNDS (also see SELENIUM)	N725	SELENIUM COMPOUNDS	1991	0.005	0.015	0.023			Human	Clinical selenosis, garlic odor of excess	other										1993	D: Not classifiable as to human carcinogenicity
604	74051-80-2	SETHOXYDIM			1989	0.09	9.41	17.5		NOEL: 8.86/9.41 mg/kg/day (Male/Female) LEL: 17.5/19.9 mg/kg/day (Male/Female)	Dog	Mild anemia in males	hemato
343	506-64-9	SILVER CYANIDE (also see CYANIDE COMPOUNDS)	N106	CYANIDE COMPOUNDS	1996	0.1	55.7			Conversion Factors and Assumptions � molecular weight conversion factor = 134/26 [MW AgCN = 134; MW CN = 26]	Rat	Weight loss, thyroid effects and myelin degeneration	body wt, endo, neuro
249	122-34-9	SIMAZINE			1991	0.005	0.52	5.3			Rat	Reduction in weight gains; hematological changes in females	body wt, hemato
534	26628-22-8	SODIUM AZIDE			1988	0.004	3.57	7.14		Conversion Factors: x 5 days/7 days	Rat	Clinical signs (e.g.,hunched postures) and reduced body weight	body wt, other
37	62-74-8	SODIUM FLUOROACETATE			1991	0.00002	0.05	0.2			Rat	Increased heart weight in females and males; decreased testis weight and altered spermatogesis in males	CVS, repro System
167	100-42-5	STYRENE			1985	0.2	200	400			Dog	Red blood cell and liver effects	hemato, hepatic	1985	1	34			NOAEL: 94 mg/cu.m (25 ppm = 150 mmole urinary styrene metabolites/mole creatinine adjusted to lower 95% confidence limit = 22 ppm) NOAEL(HEC): 34 mg/cu.m LOAEL: >94 mg/cu.m (>22 ppm derived as in NOAEL listing)	Human	CNS effects	neuro
545	34014-18-1	TEBUTHIURON			1988	0.07	7	14			Rat	Depressed body weight gain in F1 females	body wt
445	5902-51-2	TERBACIL			1986	0.013	1.25	6.25			Dog	Increase in thyroid body weight ratio; slight increase in liver weights; elevated alkaline phosphatase	endo, hepatic
654	22248-79-9	TETRACHLORVINPHOS			1986	0.03	3.13	50		NOEL: 125 ppm (diet) (3.13 mg/kg/day) LEL: 2000 ppm (diet) (50 mg/kg/day)	Dog	Reduced body weight gain, increased liver and kidney weights, and RBC ChE inhibition	body wt, hepatic, neuro, renal
538	28249-77-6	THIOBENCARB			1987	0.01	1	5			Rat	Decrease in body weight, increase in BUN	body wt, renal
525	23564-05-8	THIOPHANATE METHYL			1986	0.08	8	32			Rat	Decreased body weight, decreased spermatogesis, and histological evidence of hyperthyroidism	body wt, endo, repro System
278	137-26-8	THIRAM			1987	0.005	5	15			Rat	Neurotoxicity	neuro
564	43121-43-3	TRIADIMEFON			1986	0.03	2.5	25		NOEL: 50 ppm (2.5 mg/kg/day) LEL: 500 ppm (25 mg/kg/day)	Rat	Decreased body weight gain, erythrocyte count and hemoglobin level	body wt, hemato
675	2303-17-5	TRIALLATE			1986	0.013	1.275	4.25			Dog	Increased hemosiderin deposition, serum alkaline phosphatase, and liver weight in females	hemato, hepatic
613	101200-48-0	TRIBENURON METHYL			1988	0.008	0.79	8.16		NOEL: 25 ppm (male) (0.79 mg/kg/day) LEL: 250 ppm (male) (8.16 mg/kg/day)	Dog	Elevated serum bilirubin and AST levels, increased urinary volume	hepatic, renal, other
661	1582-09-8	TRIFLURALIN			1989	0.0075	0.75	3.75		NOEL: 30 ppm (0.75 mg/kg/day) LEL: 150 ppm (3.75 mg/kg/day)	Dog	Increased liver weights; increase in methemoglobin	hemato, hepatic										1987	C: Possibly carcinogenic to humans	combined renal pelvis carcinomas, urinary bladder papillomas and/or thyroid adenomas and carcinomas	0.0077	2.20E-07			Rat	endo, renal
772	1314-62-1	VANADIUM PENTOXIDE (also see VANADIUM COMPOUNDS)	N770	VANADIUM COMPOUNDS	1986	0.009	0.89			The criteria used to evaluate vanadium toxicity were growth rate, survival, and hair cystine content; Conversion Factors: Adult rat food consumption assumed to be 5% bw/day	Rat	Decreased hair cystine	other
565	50471-44-8	VINCLOZOLIN			1986	0.025	2.5	7.5		NOEL: 100 ppm (2.5 mg/kg/day) LEL: 300 ppm (7.5 mg/kg/day)	Dog	Organ weight changes (adrenal gland and kidney)	endo, renal
64	75-01-4	VINYL CHLORIDE			2000	0.003	0.09	0.9		NOAEL: 0.13 mg/kg-day NOAEL (HED): 0.09 mg/kg-day LOAEL: 1.3 mg/kg-day LOAEL (HED): 0.9 mg/kg-day	Rat	Liver cell polymorphism	hepatic	2000	0.1	2.5	25.3		NOAEL: 0.13 mg/kg-day NOAEL(HEC): 2.5 mg/m3 LOAEL: 1.3 mg/kg-day LOAEL(HEC): 25.3 mg/m3	Rat	Liver cell polymorphism	hepatic	2000	A: Carcinogenic to humans	Total of liver angiosarcoma, hepatocellular carcinoma, and neoplastic nodules	0.72	0.000042	0.0000044	0.72 for lifetime adult exposure LMS method 0.75 for lifetime adult exposure LD10 method 1.4 lifetime exposure from birth LMS method 1.4 lifetime exposure from birth LD10 method	Rat	hepatic
73	75-35-4	VINYLIDENE CHLORIDE			2002	0.05	9	14	4.6	BMDL10	Rat	Liver toxicity (fatty change)	hepatic	2002	0.2	17.7	53.2	6.9	NOAELHEC: 17.7 mg/m3 LOAELHEC: 53.2 mg/m3 BMCL10HEC: 6.9 mg/m3	Rat	Liver toxicity (fatty change)	hepatic	2002	C: Possibly carcinogenic to humans; Suggestive evidence of carcinogenicity to humans
657	1330-20-7	XYLENE (MIXED ISOMERS)			2003	0.2	179	358		NOAEL: 250 mg/kg-day (179 mg/kg-day)* LOAEL: 500 mg/kg-day Conversion Factors and Assumptions � 250 mg/kg-day x 5 days/7 days = 179 mg/kg-day.	Rat	Decreased body weight, increased mortality	body wt, other	2003	0.1	39	78		NOAEL: 50 ppm NOAEL(HEC): 39 mg/m3 LOAEL: 100 ppm LOAEL(HEC): 78 mg/m3	Rat	Impaired motor coordination (decreased rotarod performance)	neuro	2003	Data are inadequate to determine carcinogenicity to humans
362	557-21-1	ZINC CYANIDE (also see CYANIDE COMPOUNDS)	N106	CYANIDE COMPOUNDS	1996	0.05	24.3				Rat	Weight loss, thyroid effects and myelin degeneration LOAEL: 30 mg/kg/day cyanide (67.5 mg/kg/day zinc cyanide) Rat Subchronic to Chronic Oral Bioassay	body wt, endo, neuro
